# Supplementary material for: Pilot Study Showing Feasibility of Phosphoproteomic Profiling of Pathway-Level Molecular Alterations in Barrett’s Esophagus
Source: Genes (Basel). 2022 Jul 7;13(7):1215. doi: 10.3390/genes13071215 (PMC9325186; doi:10.3390/genes13071215)
Supplement: Supplementary file 1 [file genes-13-01215-s001.zip]

Archive with 11 entries (11 files):
- Supplementary Figure S1.pdf
- Supplementary_Table_1.xlsx
- Supplementary_Table_10.xlsx
- Supplementary_Table_2.xlsx
- Supplementary_Table_3.xlsx
- Supplementary_Table_4.xlsx
- Supplementary_Table_5.xlsx
- Supplementary_Table_6.xlsx
- Supplementary_Table_7.xlsx
- Supplementary_Table_8.xlsx
- Supplementary_Table_9.xlsx
