# Supplementary material for: Pilot Study Showing Feasibility of Phosphoproteomic Profiling of Pathway-Level Molecular Alterations in Barrett’s Esophagus
Source: Genes (Basel). 2022 Jul 7;13(7):1215. doi: 10.3390/genes13071215 (PMC9325186; doi:10.3390/genes13071215)
Supplement: Supplementary file 1 [file genes-13-01215-s001.zip › Supplementary_Table_1.xlsx]

## Sheet: BarrettsEsophagus - Sample Key
Record ID	Sample ID Number	Mass Spec Abnormal Sample Label	Mass Spec Normal Sample Label	Pathology Abnormal Sample Label	Pathology Normal Sample Label	PATH A - Columnar Metaplasia	PATH A - Barretts	PATH A - Squamous	Path B - Columnar Metaplasia	PATH B - Barretts	PATH B - Squamous	Normal (Group)	BE (Group)	Sex
1	101	101 MS A	101 MS B	101 Path A	101 Path B	No	No	Yes	No	No	Yes	Yes	No	Male
2	103	103 MS A	103 MS B	103 Path A	103 Path B	Yes	Yes	No	No	No	Yes	No	Yes	Male
3	104	104 MS A	104 MS B	104 Path A	104 Path B	No	No	Yes	No	No	Yes	Yes	No	Female
4	105	105 MS A	105 MS B	105 Path A	105 Path B	Yes	Yes	No	No	No	Yes	No	Yes	Female
5	106	106 MS A	106 MS B	106 Path A	106 Path B	No	No	Yes	No	No	Yes	Yes	No	Female
6	107	107 MS A	107 MS B	107 Path A	107 Path B	No	No	Yes	No	No	Yes	Yes	No	Female
7	108	108 MS A	108 MS B	108 Path A	108 Path B	No	No	Yes	No	No	Yes	Yes	No	Female
8	109	109 MS A	109 MS B	109 Path A	109 Path B	Yes	Yes	No	No	No	Yes	No	Yes	Male
9	111	111 MS A	111 MS B	111 Path A	111 Path B	Yes	Yes	No	No	No	Yes	No	Yes	Male
10	112	112 MS A	112 MS B	112 Path A	112 Path B	Yes	Yes	No	No	No	Yes	No	Yes	Female
