# Supplementary material for: Pilot Study Showing Feasibility of Phosphoproteomic Profiling of Pathway-Level Molecular Alterations in Barrett’s Esophagus
Source: Genes (Basel). 2022 Jul 7;13(7):1215. doi: 10.3390/genes13071215 (PMC9325186; doi:10.3390/genes13071215)
Supplement: Supplementary file 1 [file genes-13-01215-s001.zip › Supplementary_Table_10.xlsx]

## Sheet: (a)Prot
Term	Description	p.Val	FDR	Phenotype	Genes	NES	ES	Gene_Hits	Gene_Total
EXTRACELLULAR MATRIX ORGANIZATION%REACTOME%R-HSA-1474244.2	EXTRACELLULAR MATRIX ORGANIZATION%REACTOME%R-HSA-1474244.2	0.000127861	0.0152616	-1	ITGB6,COL4A2,CTSD,BSG,ITGB1,ACTN1,LAMB1,COL6A5,CTRB2,CD44,PLEC,PLG,ITGA6,ITGB4,CD47,COL1A1,COL6A3,COL6A1,CMA1,SERPINH1,DCN,CASK,FBLN5,COL16A1,NID2,HSPG2,COL6A2,ITGA2,LAMC2,TPSAB1,FBN1,CTSG,BGN,TNXB,FBLN1,COL14A1,MFAP4,MFAP5,FN1,PLOD1,ASPN,LAMC1,COL1A2,COL15A1,VCAN,CAPN3,COL17A1,VTN,LUM,A2M,PPIB,LAMA5,EFEMP1	-2.25313	-0.59539	53	91
ACTIVATION OF IMMUNE RESPONSE%GOBP%GO:0002253	ACTIVATION OF IMMUNE RESPONSE%GOBP%GO:0002253	0.000137608	0.0152616	-1	SFPQ,RBM14,HLA-A,XRCC5,PTPRC,CFB,C3,PAK1,PSPC1,IGHG3,IGHM,RC3H1,CLU,PRKDC,NONO,IGHV4-61,IFI16,HMGB1,IGHA1,PYCARD,MFAP4,IGLL5,IGHG1	-1.95206	-0.563516	23	52
REGULATION OF IGF ACTIVITY BY IGFBP%REACTOME%R-HSA-381426.2	REGULATION OF IGF ACTIVITY BY IGFBP%REACTOME%R-HSA-381426.2	0.000140548	0.0152616	-1	SERPINC1,TGOLN2,KTN1,APOA2,NUCB1,TF,KNG1,ITIH2,RCN1,LAMB1,HSP90B1,PLG,GOLM1,C3,CALU,DNAJC3,SERPIND1,FBN1,CTSG,AHSG,APOA1,LGALS1,FN1,SERPINA1,MIA3,LAMC1,PDIA6,VCAN,CST3,CP,CKAP4,APOE,LAMB2,F2,F5,LTBP1	-2.23392	-0.660287	36	46
CELL-SUBSTRATE ADHESION%GOBP%GO:0031589	CELL-SUBSTRATE ADHESION%GOBP%GO:0031589	0.000140964	0.0152616	-1	ITGB6,CORO1A,ITGB1,ACTN1,LAMB1,CD44,ITGA6,ITGB4,SORBS3,VCL,ZYX,TIAM1,ILK,FBLN5,NID2,ITGA2,FN1,LAMC1,COL17A1,VTN,FERMT2,LAMA5,SORBS1,LAMB2	-2.04611	-0.609889	24	44
POST-TRANSLATIONAL PROTEIN PHOSPHORYLATION%REACTOME DATABASE ID RELEASE 80%8957275	POST-TRANSLATIONAL PROTEIN PHOSPHORYLATION%REACTOME DATABASE ID RELEASE 80%8957275	0.000141945	0.0152616	-1	SERPINC1,TGOLN2,KTN1,APOA2,NUCB1,TF,KNG1,ITIH2,RCN1,LAMB1,HSP90B1,GOLM1,C3,CALU,DNAJC3,SERPIND1,FBN1,AHSG,APOA1,LGALS1,FN1,SERPINA1,MIA3,LAMC1,PDIA6,VCAN,CST3,CP,CKAP4,APOE,LAMB2,F5,LTBP1	-2.23414	-0.675253	33	41
CELL-MATRIX ADHESION%GOBP%GO:0007160	CELL-MATRIX ADHESION%GOBP%GO:0007160	0.000145603	0.0152616	-1	ITGB6,ITGB1,ACTN1,CD44,ITGA6,ITGB4,VCL,ZYX,TIAM1,ILK,FBLN5,NID2,ITGA2,FN1,COL17A1,VTN,FERMT2,SORBS1	-2.00373	-0.632475	18	33
COLLAGEN FORMATION%REACTOME DATABASE ID RELEASE 80%1474290	COLLAGEN FORMATION%REACTOME DATABASE ID RELEASE 80%1474290	0.000147601	0.0152616	-1	COL4A2,COL6A5,PLEC,ITGA6,ITGB4,COL1A1,COL6A3,COL6A1,SERPINH1,COL16A1,COL6A2,LAMC2,COL14A1,PLOD1,COL1A2,COL15A1,COL17A1,PPIB	-2.04521	-0.672774	18	27
COLLAGEN BIOSYNTHESIS AND MODIFYING ENZYMES%REACTOME DATABASE ID RELEASE 80%1650814	COLLAGEN BIOSYNTHESIS AND MODIFYING ENZYMES%REACTOME DATABASE ID RELEASE 80%1650814	0.000150602	0.0152616	-1	COL4A2,COL6A5,COL1A1,COL6A3,COL6A1,SERPINH1,COL16A1,COL6A2,COL14A1,PLOD1,COL1A2,COL15A1,COL17A1,PPIB	-2.03247	-0.71888	14	20
COLLAGEN CHAIN TRIMERIZATION%REACTOME%R-HSA-8948216.3	COLLAGEN CHAIN TRIMERIZATION%REACTOME%R-HSA-8948216.3	0.000155594	0.0152616	-1	COL4A2,COL6A5,COL1A1,COL6A3,COL6A1,COL16A1,COL6A2,COL14A1,COL1A2,COL15A1,COL17A1	-1.95605	-0.745534	11	15
REGULATION OF GENE EXPRESSION, EPIGENETIC%GOBP%GO:0040029	REGULATION OF GENE EXPRESSION, EPIGENETIC%GOBP%GO:0040029	0.000155594	0.0152616	-1	LMNB2,LMNA,HNRNPU,HDAC6,CBX3,LMNB1,IFI16,GPX1,HMGB1	-2.05298	-0.782477	9	15
ACTIVATION OF INNATE IMMUNE RESPONSE%GOBP%GO:0002218	ACTIVATION OF INNATE IMMUNE RESPONSE%GOBP%GO:0002218	0.000155594	0.0152616	-1	SFPQ,RBM14,XRCC5,PAK1,PSPC1,PRKDC,NONO,IFI16,HMGB1,PYCARD	-1.99452	-0.760196	10	15
IMMUNE SYSTEM PROCESS%GOBP%GO:0002376	IMMUNE SYSTEM PROCESS%GOBP%GO:0002376	0.000223414	0.0152616	-1	PSMB10,SFPQ,HSPD1,CORO1A,LCP1,MSN,FLNA,PARP1,CTSD,BSG,RBM14,ITGB1,TF,SLC12A2,HLA-A,ACTN1,HMGN2,HSPA9,PRDX3,GBP2,XRCC5,PTPRC,SNX27,CD44,MYH9,VAMP2,REG1A,ADAR,CFB,DEFA3,AZGP1,APCS,ITGA6,C3,PRRC2C,PAK1,SAMHD1,HLA-DRA,CD47,PSPC1,IGHG3,HLA-B,VPS33A,CALR,LTF,IGHM,RC3H1,CLU,PRKDC,CD81,NONO,CAV1,IGHV4-61,IFI16,HMGB1,SNAP23,CTSG,TRIM25,IGHA1,PYCARD,CXADR,SNCA,GBP1,MFAP4,PGM3,IGLV7-46,STXBP3,APOA4,SRP54,MF…	-1.65799	-0.389862	73	251
BETA1 INTEGRIN CELL SURFACE INTERACTIONS%PATHWAY INTERACTION DATABASE NCI-NATURE CURATED DATA%BETA1 INTEGRIN CELL SURFACE INTERACTIONS	BETA1 INTEGRIN CELL SURFACE INTERACTIONS%PATHWAY INTERACTION DATABASE NCI-NATURE CURATED DATA%BETA1 INTEGRIN CELL SURFACE INTERACTIONS	0.000291843	0.0152616	-1	ITGB1,LAMB1,TGM2,ITGA6,COL1A1,COL6A3,COL6A1,CD81,COL6A2,ITGA2,LAMC2,FBN1,TGFBI,FN1,F13A1,LAMC1,COL1A2,VTN,LAMA5,LAMB2,LAMA4	-1.9889	-0.632302	21	32
INTEGRIN-MEDIATED SIGNALING PATHWAY%GOBP%GO:0007229	INTEGRIN-MEDIATED SIGNALING PATHWAY%GOBP%GO:0007229	0.000294638	0.0152616	-1	ITGB6,ITGB1,MYH9,ITGA6,ITGB4,CD47,ZYX,ILK,COL16A1,ITGA2,FBLN1,APOA1,FN1	-1.95894	-0.636062	13	29
INTEGRIN CELL SURFACE INTERACTIONS%REACTOME%R-HSA-216083.4	INTEGRIN CELL SURFACE INTERACTIONS%REACTOME%R-HSA-216083.4	0.0003003	0.0152616	-1	ITGB6,COL4A2,BSG,ITGB1,CD44,ITGA6,CD47,COL16A1,HSPG2,ITGA2,FBN1,FN1,VTN,LUM	-1.92806	-0.659239	14	23
KERATINOCYTE DIFFERENTIATION%GOBP%GO:0030216	KERATINOCYTE DIFFERENTIATION%GOBP%GO:0030216	0.000301023	0.0152616	1	TGM3,ANXA1,IVL,EVPL,SPRR3,SCEL,CSTA,AKR1C3,KRT6B,DSP	2.06657	0.6398	10	22
ASSEMBLY OF COLLAGEN FIBRILS AND OTHER MULTIMERIC STRUCTURES%REACTOME DATABASE ID RELEASE 80%2022090	ASSEMBLY OF COLLAGEN FIBRILS AND OTHER MULTIMERIC STRUCTURES%REACTOME DATABASE ID RELEASE 80%2022090	0.000305998	0.0152616	-1	COL4A2,COL6A5,PLEC,ITGA6,ITGB4,COL1A1,COL6A3,COL6A1,COL6A2,LAMC2,COL1A2,COL15A1	-1.89704	-0.691074	12	18
NRF2 PATHWAY%WIKIPATHWAYS_20220510%WP2884%HOMO SAPIENS	NRF2 PATHWAY%WIKIPATHWAYS_20220510%WP2884%HOMO SAPIENS	0.000308356	0.0152616	1	CES1,ALDH3A1,ME1,SQSTM1,ADH7,UGT1A7,HMOX1,SRXN1,CES2,TXN,GPX3	2.21556	0.658349	11	26
EPIDERMAL CELL DIFFERENTIATION%GOBP%GO:0009913	EPIDERMAL CELL DIFFERENTIATION%GOBP%GO:0009913	0.00031211	0.0152616	1	SPINK5,TGM3,ANXA1,IVL,EVPL,SPRR3,SCEL,CSTA,AKR1C3,KRT6B,DSP,CTNNB1	2.07049	0.603269	12	28
FORMATION OF THE CORNIFIED ENVELOPE%REACTOME%R-HSA-6809371.3	FORMATION OF THE CORNIFIED ENVELOPE%REACTOME%R-HSA-6809371.3	0.000319081	0.0152616	1	SPINK5,DSG1,IVL,EVPL,SPRR3,PRSS8,DSC2,PPL,PKP3,PKP1,CSTA,CAPNS1,JUP,DSP,DSG3,PKP2,CAPN1	2.19501	0.612836	17	33
SARS-COV-2 MODULATES HOST TRANSLATION MACHINERY%REACTOME%R-HSA-9754678.1	SARS-COV-2 MODULATES HOST TRANSLATION MACHINERY%REACTOME%R-HSA-9754678.1	0.000326371	0.0152616	1	SNRPG,RPS20,RPS18,RPS15,SNRPD3,RPS25,RPS2,RPS24,RPS17,RPS7,SNRPD1,RPS27,RPS28,RPS12,SNRPB,RPS13,RPS11,RPS3A,RPS19,RPS16,RPS26,RPS3	2.10373	0.573812	22	36
KERATINIZATION%REACTOME DATABASE ID RELEASE 80%6805567	KERATINIZATION%REACTOME DATABASE ID RELEASE 80%6805567	0.000326797	0.0152616	1	SPINK5,DSG1,IVL,EVPL,SPRR3,PRSS8,DSC2,PPL,PKP3,PKP1,CSTA,CAPNS1,JUP,KRT6B,DSP,DSG3,PKP2,CAPN1	2.09269	0.566564	18	37
MRNA PROCESSING%GOBP%GO:0006397	MRNA PROCESSING%GOBP%GO:0006397	0.000374579	0.0152616	-1	WBP11,SFPQ,ZMAT2,SF3A1,PRPF8,RBM14,PPIH,SF3B2,PRPF39,PPIL1,SRSF6,HNRNPU,SF3B5,SNRNP40,DDX46,LSM6,LSM4,SART3,SNRPA1,HNRNPA0,PRPF19,UBL5,RALY,SRRM1,PUF60,HNRNPK,PRPF40A,U2AF2,EIF4A3,AHCYL1,RBM17,SRSF2,HNRNPA1,PPIE,RBM4,SNRPD2,DDX17,SNRNP70,TBRG4,MAGOH,SNRPA,LUC7L2,RNPS1,SF3A3,LSM7,TRA2A,PNN	-1.68435	-0.431666	47	113
ACTIVATION OF THE MRNA UPON BINDING OF THE CAP-BINDING COMPLEX AND EIFS, AND SUBSEQUENT BINDING TO 43S%REACTOME%R-HSA-72662.3	ACTIVATION OF THE MRNA UPON BINDING OF THE CAP-BINDING COMPLEX AND EIFS, AND SUBSEQUENT BINDING TO 43S%REACTOME%R-HSA-72662.3	0.000376506	0.0152616	1	RPS20,RPS18,EIF4E,RPS15,RPS25,RPS2,RPS24,RPS17,RPS7,RPS27,EIF3D,RPS28,RPS12,RPS13,RPS11,EIF2S2,EIF2S1,RPS3A,EIF3I,RPS19,RPS16,EIF3M,RPS26,RPS3,EIF3F,RPS10,EIF3H	1.81366	0.451486	27	55
RIBOSOMAL SCANNING AND START CODON RECOGNITION%REACTOME%R-HSA-72702.3	RIBOSOMAL SCANNING AND START CODON RECOGNITION%REACTOME%R-HSA-72702.3	0.000376506	0.0152616	1	RPS20,RPS18,EIF4E,RPS15,RPS25,RPS2,RPS24,RPS17,RPS7,RPS27,EIF3D,RPS28,RPS12,RPS13,RPS11,EIF2S2,EIF2S1,RPS3A,EIF3I,RPS19,RPS16,EIF3M,RPS26,EIF5,RPS3,EIF3F,RPS10,EIF3H	1.85713	0.462307	28	55
TRANSLATION INITIATION COMPLEX FORMATION%REACTOME%R-HSA-72649.3	TRANSLATION INITIATION COMPLEX FORMATION%REACTOME%R-HSA-72649.3	0.000376506	0.0152616	1	RPS20,RPS18,EIF4E,RPS15,RPS25,RPS2,RPS24,RPS17,RPS7,RPS27,EIF3D,RPS28,RPS12,RPS13,RPS11,EIF2S2,EIF2S1,RPS3A,EIF3I,RPS19,RPS16,EIF3M,RPS26,RPS3,EIF3F,RPS10,EIF3H	1.81366	0.451486	27	55
PROTEIN SYNTHESIS: ALANINE%PATHWHIZ%PW101384	PROTEIN SYNTHESIS: ALANINE%PATHWHIZ%PW101384	0.000413907	0.0152616	1	RPL37A,RPL29,RPL34,RPS20,RPL31,RPL23,RPS18,RPL24,RPL21,RPL8,RPL38,RPL10,RPL27A,RPL13A,RPL13,RPL30,RPL32,RPS15,RPS25,RPS2,RPS24,RPL35,RPLP0,RPL6,RPS17,RPL18A,RPS7,RPL7A,RPL27,RPS27,RPL5,RPL18,RPS28,RPL14,RPS12,RPL10A,RPL35A,RPS13,RPS11,RPL36,RPS3A,RPL19,RPL22,RPL11,RPS19,RPS16,RPS26,RPS3	2.79679	0.65924	48	72
PROTEIN SYNTHESIS: ARGININE%SMPDB%SMP0111853	PROTEIN SYNTHESIS: ARGININE%SMPDB%SMP0111853	0.000413907	0.0152616	1	RPL37A,RPL29,RPL34,RPS20,RPL31,RPL23,RPS18,RPL24,RPL21,RPL8,RPL38,RPL10,RPL27A,RPL13A,RPL13,RPL30,RPL32,RPS15,RPS25,RPS2,RPS24,RPL35,RPLP0,RPL6,RPS17,RPL18A,RPS7,RPL7A,RPL27,RPS27,RPL5,RPL18,RPS28,RPL14,RPS12,RPL10A,RPL35A,RPS13,RPS11,RPL36,RPS3A,RPL19,RPL22,RPL11,RPS19,RPS16,RPS26,RPS3	2.79679	0.65924	48	72
PROTEIN SYNTHESIS: ASPARAGINE%SMPDB%SMP0111854	PROTEIN SYNTHESIS: ASPARAGINE%SMPDB%SMP0111854	0.000413907	0.0152616	1	RPL37A,RPL29,RPL34,RPS20,RPL31,RPL23,RPS18,RPL24,RPL21,RPL8,RPL38,RPL10,RPL27A,RPL13A,RPL13,RPL30,RPL32,RPS15,RPS25,RPS2,RPS24,RPL35,RPLP0,RPL6,RPS17,RPL18A,RPS7,RPL7A,RPL27,RPS27,RPL5,RPL18,RPS28,RPL14,RPS12,RPL10A,RPL35A,RPS13,RPS11,RPL36,RPS3A,RPL19,RPL22,RPL11,RPS19,RPS16,RPS26,RPS3	2.79679	0.65924	48	72
PROTEIN SYNTHESIS: ASPARTIC ACID%SMPDB%SMP0111858	PROTEIN SYNTHESIS: ASPARTIC ACID%SMPDB%SMP0111858	0.000413907	0.0152616	1	RPL37A,RPL29,RPL34,RPS20,RPL31,RPL23,RPS18,RPL24,RPL21,RPL8,RPL38,RPL10,RPL27A,RPL13A,RPL13,RPL30,RPL32,RPS15,RPS25,RPS2,RPS24,RPL35,RPLP0,RPL6,RPS17,RPL18A,RPS7,RPL7A,RPL27,RPS27,RPL5,RPL18,RPS28,RPL14,RPS12,RPL10A,RPL35A,RPS13,RPS11,RPL36,RPS3A,RPL19,RPL22,RPL11,RPS19,RPS16,RPS26,RPS3	2.79679	0.65924	48	72
PROTEIN SYNTHESIS: CYSTEINE%PATHWHIZ%PW112918	PROTEIN SYNTHESIS: CYSTEINE%PATHWHIZ%PW112918	0.000413907	0.0152616	1	RPL37A,RPL29,RPL34,RPS20,RPL31,RPL23,RPS18,RPL24,RPL21,RPL8,RPL38,RPL10,RPL27A,RPL13A,RPL13,RPL30,RPL32,RPS15,RPS25,RPS2,RPS24,RPL35,RPLP0,RPL6,RPS17,RPL18A,RPS7,RPL7A,RPL27,RPS27,RPL5,RPL18,RPS28,RPL14,RPS12,RPL10A,RPL35A,RPS13,RPS11,RPL36,RPS3A,RPL19,RPL22,RPL11,RPS19,RPS16,RPS26,RPS3	2.79679	0.65924	48	72
PROTEIN SYNTHESIS: GLUTAMINE%SMPDB%SMP0111862	PROTEIN SYNTHESIS: GLUTAMINE%SMPDB%SMP0111862	0.000413907	0.0152616	1	RPL37A,RPL29,RPL34,RPS20,RPL31,RPL23,RPS18,RPL24,RPL21,RPL8,RPL38,RPL10,RPL27A,RPL13A,RPL13,RPL30,RPL32,RPS15,RPS25,RPS2,RPS24,RPL35,RPLP0,RPL6,RPS17,RPL18A,RPS7,RPL7A,RPL27,RPS27,RPL5,RPL18,RPS28,RPL14,RPS12,RPL10A,RPL35A,RPS13,RPS11,RPL36,RPS3A,RPL19,RPL22,RPL11,RPS19,RPS16,RPS26,RPS3	2.79679	0.65924	48	72
PROTEIN SYNTHESIS: GLUTAMIC ACID%PATHWHIZ%PW112922	PROTEIN SYNTHESIS: GLUTAMIC ACID%PATHWHIZ%PW112922	0.000413907	0.0152616	1	RPL37A,RPL29,RPL34,RPS20,RPL31,RPL23,RPS18,RPL24,RPL21,RPL8,RPL38,RPL10,RPL27A,RPL13A,RPL13,RPL30,RPL32,RPS15,RPS25,RPS2,RPS24,RPL35,RPLP0,RPL6,RPS17,RPL18A,RPS7,RPL7A,RPL27,RPS27,RPL5,RPL18,RPS28,RPL14,RPS12,RPL10A,RPL35A,RPS13,RPS11,RPL36,RPS3A,RPL19,RPL22,RPL11,RPS19,RPS16,RPS26,RPS3	2.79679	0.65924	48	72
PROTEIN SYNTHESIS: GLYCINE%PATHWHIZ%PW112928	PROTEIN SYNTHESIS: GLYCINE%PATHWHIZ%PW112928	0.000413907	0.0152616	1	RPL37A,RPL29,RPL34,RPS20,RPL31,RPL23,RPS18,RPL24,RPL21,RPL8,RPL38,RPL10,RPL27A,RPL13A,RPL13,RPL30,RPL32,RPS15,RPS25,RPS2,RPS24,RPL35,RPLP0,RPL6,RPS17,RPL18A,RPS7,RPL7A,RPL27,RPS27,RPL5,RPL18,RPS28,RPL14,RPS12,RPL10A,RPL35A,RPS13,RPS11,RPL36,RPS3A,RPL19,RPL22,RPL11,RPS19,RPS16,RPS26,RPS3	2.79679	0.65924	48	72
PROTEIN SYNTHESIS: HISTIDINE%PATHWHIZ%PW112929	PROTEIN SYNTHESIS: HISTIDINE%PATHWHIZ%PW112929	0.000413907	0.0152616	1	RPL37A,RPL29,RPL34,RPS20,RPL31,RPL23,RPS18,RPL24,RPL21,RPL8,RPL38,RPL10,RPL27A,RPL13A,RPL13,RPL30,RPL32,RPS15,RPS25,RPS2,RPS24,RPL35,RPLP0,RPL6,RPS17,RPL18A,RPS7,RPL7A,RPL27,RPS27,RPL5,RPL18,RPS28,RPL14,RPS12,RPL10A,RPL35A,RPS13,RPS11,RPL36,RPS3A,RPL19,RPL22,RPL11,RPS19,RPS16,RPS26,RPS3	2.79679	0.65924	48	72
PROTEIN SYNTHESIS: ISOLEUCINE%SMPDB%SMP0111872	PROTEIN SYNTHESIS: ISOLEUCINE%SMPDB%SMP0111872	0.000413907	0.0152616	1	RPL37A,RPL29,RPL34,RPS20,RPL31,RPL23,RPS18,RPL24,RPL21,RPL8,RPL38,RPL10,RPL27A,RPL13A,RPL13,RPL30,RPL32,RPS15,RPS25,RPS2,RPS24,RPL35,RPLP0,RPL6,RPS17,RPL18A,RPS7,RPL7A,RPL27,RPS27,RPL5,RPL18,RPS28,RPL14,RPS12,RPL10A,RPL35A,RPS13,RPS11,RPL36,RPS3A,RPL19,RPL22,RPL11,RPS19,RPS16,RPS26,RPS3	2.79679	0.65924	48	72
PROTEIN SYNTHESIS: LEUCINE%SMPDB%SMP0111873	PROTEIN SYNTHESIS: LEUCINE%SMPDB%SMP0111873	0.000413907	0.0152616	1	RPL37A,RPL29,RPL34,RPS20,RPL31,RPL23,RPS18,RPL24,RPL21,RPL8,RPL38,RPL10,RPL27A,RPL13A,RPL13,RPL30,RPL32,RPS15,RPS25,RPS2,RPS24,RPL35,RPLP0,RPL6,RPS17,RPL18A,RPS7,RPL7A,RPL27,RPS27,RPL5,RPL18,RPS28,RPL14,RPS12,RPL10A,RPL35A,RPS13,RPS11,RPL36,RPS3A,RPL19,RPL22,RPL11,RPS19,RPS16,RPS26,RPS3	2.79679	0.65924	48	72
PROTEIN SYNTHESIS: LYSINE%SMPDB%SMP0111874	PROTEIN SYNTHESIS: LYSINE%SMPDB%SMP0111874	0.000413907	0.0152616	1	RPL37A,RPL29,RPL34,RPS20,RPL31,RPL23,RPS18,RPL24,RPL21,RPL8,RPL38,RPL10,RPL27A,RPL13A,RPL13,RPL30,RPL32,RPS15,RPS25,RPS2,RPS24,RPL35,RPLP0,RPL6,RPS17,RPL18A,RPS7,RPL7A,RPL27,RPS27,RPL5,RPL18,RPS28,RPL14,RPS12,RPL10A,RPL35A,RPS13,RPS11,RPL36,RPS3A,RPL19,RPL22,RPL11,RPS19,RPS16,RPS26,RPS3	2.79679	0.65924	48	72
PROTEIN SYNTHESIS: METHIONINE%PATHWHIZ%PW112933	PROTEIN SYNTHESIS: METHIONINE%PATHWHIZ%PW112933	0.000413907	0.0152616	1	RPL37A,RPL29,RPL34,RPS20,RPL31,RPL23,RPS18,RPL24,RPL21,RPL8,RPL38,RPL10,RPL27A,RPL13A,RPL13,RPL30,RPL32,RPS15,RPS25,RPS2,RPS24,RPL35,RPLP0,RPL6,RPS17,RPL18A,RPS7,RPL7A,RPL27,RPS27,RPL5,RPL18,RPS28,RPL14,RPS12,RPL10A,RPL35A,RPS13,RPS11,RPL36,RPS3A,RPL19,RPL22,RPL11,RPS19,RPS16,RPS26,RPS3	2.79679	0.65924	48	72
PROTEIN SYNTHESIS: PROLINE%PATHWHIZ%PW113695	PROTEIN SYNTHESIS: PROLINE%PATHWHIZ%PW113695	0.000413907	0.0152616	1	RPL37A,RPL29,RPL34,RPS20,RPL31,RPL23,RPS18,RPL24,RPL21,RPL8,RPL38,RPL10,RPL27A,RPL13A,RPL13,RPL30,RPL32,RPS15,RPS25,RPS2,RPS24,RPL35,RPLP0,RPL6,RPS17,RPL18A,RPS7,RPL7A,RPL27,RPS27,RPL5,RPL18,RPS28,RPL14,RPS12,RPL10A,RPL35A,RPS13,RPS11,RPL36,RPS3A,RPL19,RPL22,RPL11,RPS19,RPS16,RPS26,RPS3	2.79679	0.65924	48	72
PROTEIN SYNTHESIS: SERINE%PATHWHIZ%PW120517	PROTEIN SYNTHESIS: SERINE%PATHWHIZ%PW120517	0.000413907	0.0152616	1	RPL37A,RPL29,RPL34,RPS20,RPL31,RPL23,RPS18,RPL24,RPL21,RPL8,RPL38,RPL10,RPL27A,RPL13A,RPL13,RPL30,RPL32,RPS15,RPS25,RPS2,RPS24,RPL35,RPLP0,RPL6,RPS17,RPL18A,RPS7,RPL7A,RPL27,RPS27,RPL5,RPL18,RPS28,RPL14,RPS12,RPL10A,RPL35A,RPS13,RPS11,RPL36,RPS3A,RPL19,RPL22,RPL11,RPS19,RPS16,RPS26,RPS3	2.79679	0.65924	48	72
PROTEIN SYNTHESIS: THREONINE%PATHWHIZ%PW120525	PROTEIN SYNTHESIS: THREONINE%PATHWHIZ%PW120525	0.000413907	0.0152616	1	RPL37A,RPL29,RPL34,RPS20,RPL31,RPL23,RPS18,RPL24,RPL21,RPL8,RPL38,RPL10,RPL27A,RPL13A,RPL13,RPL30,RPL32,RPS15,RPS25,RPS2,RPS24,RPL35,RPLP0,RPL6,RPS17,RPL18A,RPS7,RPL7A,RPL27,RPS27,RPL5,RPL18,RPS28,RPL14,RPS12,RPL10A,RPL35A,RPS13,RPS11,RPL36,RPS3A,RPL19,RPL22,RPL11,RPS19,RPS16,RPS26,RPS3	2.79679	0.65924	48	72
PROTEIN SYNTHESIS: TRYPTOPHAN%PATHWHIZ%PW120526	PROTEIN SYNTHESIS: TRYPTOPHAN%PATHWHIZ%PW120526	0.000413907	0.0152616	1	RPL37A,RPL29,RPL34,RPS20,RPL31,RPL23,RPS18,RPL24,RPL21,RPL8,RPL38,RPL10,RPL27A,RPL13A,RPL13,RPL30,RPL32,RPS15,RPS25,RPS2,RPS24,RPL35,RPLP0,RPL6,RPS17,RPL18A,RPS7,RPL7A,RPL27,RPS27,RPL5,RPL18,RPS28,RPL14,RPS12,RPL10A,RPL35A,RPS13,RPS11,RPL36,RPS3A,RPL19,RPL22,RPL11,RPS19,RPS16,RPS26,RPS3	2.79679	0.65924	48	72
PROTEIN SYNTHESIS: TYROSINE%PATHWHIZ%PW120527	PROTEIN SYNTHESIS: TYROSINE%PATHWHIZ%PW120527	0.000413907	0.0152616	1	RPL37A,RPL29,RPL34,RPS20,RPL31,RPL23,RPS18,RPL24,RPL21,RPL8,RPL38,RPL10,RPL27A,RPL13A,RPL13,RPL30,RPL32,RPS15,RPS25,RPS2,RPS24,RPL35,RPLP0,RPL6,RPS17,RPL18A,RPS7,RPL7A,RPL27,RPS27,RPL5,RPL18,RPS28,RPL14,RPS12,RPL10A,RPL35A,RPS13,RPS11,RPL36,RPS3A,RPL19,RPL22,RPL11,RPS19,RPS16,RPS26,RPS3	2.79679	0.65924	48	72
PROTEIN SYNTHESIS: VALINE%PATHWHIZ%PW120528	PROTEIN SYNTHESIS: VALINE%PATHWHIZ%PW120528	0.000413907	0.0152616	1	RPL37A,RPL29,RPL34,RPS20,RPL31,RPL23,RPS18,RPL24,RPL21,RPL8,RPL38,RPL10,RPL27A,RPL13A,RPL13,RPL30,RPL32,RPS15,RPS25,RPS2,RPS24,RPL35,RPLP0,RPL6,RPS17,RPL18A,RPS7,RPL7A,RPL27,RPS27,RPL5,RPL18,RPS28,RPL14,RPS12,RPL10A,RPL35A,RPS13,RPS11,RPL36,RPS3A,RPL19,RPL22,RPL11,RPS19,RPS16,RPS26,RPS3	2.79679	0.65924	48	72
CYTOPLASMIC RIBOSOMAL PROTEINS%WIKIPATHWAYS_20220510%WP477%HOMO SAPIENS	CYTOPLASMIC RIBOSOMAL PROTEINS%WIKIPATHWAYS_20220510%WP477%HOMO SAPIENS	0.000413907	0.0152616	1	RPL37A,RPL29,RPL34,RPS20,RPL31,RPL9,RPL23,RPS18,RPL21,RPL8,RPL38,RPL10,RPL27A,RPL13A,RPL13,RPL30,RPL32,RPS15,RPS25,RPS2,RPS24,RPL35,RPLP0,RPL6,RPS17,RPL18A,RPS7,RPL7A,RPL27,RPS27,RPL5,RPL18,RPS28,RPL14,RPS12,RPL10A,RPL35A,RPS13,RPS11,RPL36,RPS3A,RPL19,RPL22,RPL11,RPS19,RPS16,RPS26,RPS3	2.65186	0.625078	48	72
PROTEIN SYNTHESIS: ALANINE%PATHWHIZ%PW120529	PROTEIN SYNTHESIS: ALANINE%PATHWHIZ%PW120529	0.0004158	0.0152616	1	RPL37A,RPL29,RPL34,RPS20,RPL31,RPL9,RPL23,RPS18,RPL24,RPL21,RPL8,RPL38,RPL10,RPL27A,RPL13A,RPL13,RPL30,RPL32,RPS15,RPS25,RPS2,RPS24,RPL35,RPLP0,RPL6,RPS17,RPL18A,RPS7,RPL7A,RPL27,RPS27,RPL5,RPL18,RPS28,RPL14,RPS12,RPL10A,RPL35A,RPS13,RPS11,RPL36,RPS3A,RPL19,RPL22,RPL11,RPS19,RPS16,RPS26,RPS3	2.82043	0.662493	49	73
SELENOCYSTEINE SYNTHESIS%REACTOME%R-HSA-2408557.2	SELENOCYSTEINE SYNTHESIS%REACTOME%R-HSA-2408557.2	0.000418585	0.0152616	1	RPL37A,RPL29,RPL34,RPS20,RPL31,RPL23,RPS18,RPL24,RPL21,RPL8,RPL38,RPL10,RPL27A,RPL13A,RPL13,RPL30,RPL32,RPS15,RPS25,RPS2,RPS24,RPL22L1,RPL35,RPLP0,RPL6,RPS17,RPL18A,RPS7,RPL7A,RPL27,RPS27,RPL5,RPL18,RPS28,RPL14,RPS12,RPL10A,RPL35A,RPS13,RPS11,RPL36,RPS3A,RPL19,RPL22,RPL11,RPS19,RPS16,RPS26,RPS3	2.69767	0.628907	49	75
VIRAL MRNA TRANSLATION%REACTOME%R-HSA-192823.4	VIRAL MRNA TRANSLATION%REACTOME%R-HSA-192823.4	0.000418585	0.0152616	1	RPL37A,RPL29,RPL34,RPS20,RPL31,RPL23,RPS18,RPL24,RPL21,RPL8,RPL38,RPL10,RPL27A,RPL13A,RPL13,RPL30,RPL32,RPS15,RPS25,RPS2,RPS24,RPL22L1,RPL35,RPLP0,RPL6,RPS17,RPL18A,RPS7,RPL7A,RPL27,RPS27,RPL5,RPL18,RPS28,RPL14,RPS12,RPL10A,RPL35A,RPS13,RPS11,RPL36,RPS3A,RPL19,RPL22,RPL11,RPS19,RPS16,RPS26,RPS3	2.65859	0.619796	49	75
PROTEIN SYNTHESIS: PHENYLALANINE%PATHWHIZ%PW112934	PROTEIN SYNTHESIS: PHENYLALANINE%PATHWHIZ%PW112934	0.00041876	0.0152616	1	RPL37A,RPL29,RPL34,RPS20,RPL31,RPL23,RPS18,RPL24,RPL21,RPL8,RPL38,FARSA,RPL10,RPL27A,RPL13A,RPL13,RPL30,RPL32,RPS15,RPS25,RPS2,RPS24,RPL35,RPLP0,RPL6,RPS17,RPL18A,RPS7,RPL7A,RPL27,RPS27,RPL5,RPL18,RPS28,RPL14,RPS12,RPL10A,RPL35A,RPS13,RPS11,RPL36,RPS3A,RPL19,RPL22,RPL11,RPS19,RPS16,RPS26,RPS3	2.81489	0.659258	49	74
LEUKOCYTE ACTIVATION%GOBP%GO:0045321	LEUKOCYTE ACTIVATION%GOBP%GO:0045321	0.000418936	0.0152616	-1	HSPD1,CORO1A,LCP1,MSN,ITGB1,HLA-A,PTPRC,SNX27,CD44,VAMP2,CLU,CD81,HMGB1,SNAP23,CTSG,PYCARD,CXADR,SNCA,STXBP3	-1.87902	-0.550641	19	48
PEPTIDE CHAIN ELONGATION%REACTOME%R-HSA-156902.2	PEPTIDE CHAIN ELONGATION%REACTOME%R-HSA-156902.2	0.000422297	0.0152616	1	RPL37A,RPL29,RPL34,RPS20,RPL31,RPL23,RPS18,RPL24,RPL21,RPL8,RPL38,RPL10,RPL27A,RPL13A,RPL13,RPL30,RPL32,RPS15,RPS25,RPS2,RPS24,RPL22L1,RPL35,RPLP0,RPL6,RPS17,RPL18A,RPS7,RPL7A,RPL27,RPS27,RPL5,RPL18,RPS28,RPL14,RPS12,RPL10A,RPL35A,RPS13,RPS11,RPL36,RPS3A,RPL19,RPL22,RPL11,RPS19,RPS16,RPS26,RPS3	2.73423	0.636128	49	76
RESPONSE OF EIF2AK4 (GCN2) TO AMINO ACID DEFICIENCY%REACTOME%R-HSA-9633012.2	RESPONSE OF EIF2AK4 (GCN2) TO AMINO ACID DEFICIENCY%REACTOME%R-HSA-9633012.2	0.000426985	0.0152616	1	RPL37A,RPL29,RPL34,RPS20,RPL31,RPL23,RPS18,RPL24,RPL21,RPL8,RPL38,RPL10,RPL27A,RPL13A,RPL13,RPL30,RPL32,RPS15,RPS25,RPS2,RPS24,RPL22L1,RPL35,RPLP0,RPL6,RPS17,RPL18A,RPS7,RPL7A,RPL27,RPS27,RPL5,RPL18,RPS28,RPL14,RPS12,RPL10A,RPL35A,RPS13,RPS11,EIF2S2,EIF2S1,RPL36,RPS3A,RPL19,RPL22,RPL11,RPS19,RPS16,RPS26,RPS3	2.76968	0.642835	51	77
EUKARYOTIC TRANSLATION TERMINATION%REACTOME DATABASE ID RELEASE 80%72764	EUKARYOTIC TRANSLATION TERMINATION%REACTOME DATABASE ID RELEASE 80%72764	0.000426985	0.0152616	1	RPL37A,RPL29,RPL34,RPS20,RPL31,RPL23,RPS18,RPL24,RPL21,RPL8,RPL38,RPL10,ETF1,APEH,RPL27A,RPL13A,RPL13,RPL30,RPL32,RPS15,RPS25,RPS2,RPS24,RPL22L1,RPL35,RPLP0,RPL6,RPS17,RPL18A,RPS7,RPL7A,RPL27,RPS27,RPL5,RPL18,RPS28,RPL14,RPS12,RPL10A,RPL35A,RPS13,RPS11,RPL36,RPS3A,RPL19,RPL22,RPL11,RPS19,RPS16,RPS26,RPS3	2.76973	0.642846	51	77
NONSENSE MEDIATED DECAY (NMD) INDEPENDENT OF THE EXON JUNCTION COMPLEX (EJC)%REACTOME DATABASE ID RELEASE 80%975956	NONSENSE MEDIATED DECAY (NMD) INDEPENDENT OF THE EXON JUNCTION COMPLEX (EJC)%REACTOME DATABASE ID RELEASE 80%975956	0.000434216	0.0152616	1	RPL37A,RPL29,RPL34,RPS20,RPL31,RPL23,RPS18,RPL24,RPL21,RPL8,RPL38,RPL10,ETF1,RPL27A,RPL13A,RPL13,RPL30,RPL32,RPS15,RPS25,RPS2,RPS24,RPL22L1,RPL35,RPLP0,RPL6,RPS17,RPL18A,RPS7,RPL7A,RPL27,RPS27,RPL5,RPL18,RPS28,RPL14,RPS12,RPL10A,RPL35A,RPS13,RPS11,RPL36,RPS3A,RPL19,RPL22,RPL11,RPS19,RPS16,RPS26,RPS3,UPF1	2.73885	0.632954	51	79
EUKARYOTIC TRANSLATION ELONGATION%REACTOME%R-HSA-156842.2	EUKARYOTIC TRANSLATION ELONGATION%REACTOME%R-HSA-156842.2	0.000441696	0.0152616	1	RPL37A,RPL29,RPL34,RPS20,RPL31,RPL23,RPS18,RPL24,RPL21,RPL8,RPL38,RPL10,RPL27A,RPL13A,RPL13,RPL30,RPL32,RPS15,EEF1G,RPS25,RPS2,RPS24,RPL22L1,RPL35,RPLP0,RPL6,RPS17,RPL18A,RPS7,RPL7A,RPL27,RPS27,RPL5,RPL18,RPS28,RPL14,RPS12,RPL10A,RPL35A,RPS13,RPS11,RPL36,RPS3A,RPL19,RPL22,RPL11,RPS19,RPS16,RPS26,RPS3	2.73015	0.630611	50	80
SELENOAMINO ACID METABOLISM%REACTOME%R-HSA-2408522.4	SELENOAMINO ACID METABOLISM%REACTOME%R-HSA-2408522.4	0.000442674	0.0152616	1	RPL37A,RPL29,RPL34,RPS20,RPL31,RPL23,RPS18,RPL24,RPL21,RPL8,RPL38,RPL10,RPL27A,RPL13A,RPL13,RPL30,RPL32,RPS15,RPS25,RPS2,RPS24,RPL22L1,RPL35,RPLP0,RPL6,RPS17,RPL18A,RPS7,RPL7A,RPL27,RPS27,RPL5,RPL18,RPS28,RPL14,RPS12,RPL10A,RPL35A,RPS13,RPS11,RPL36,AIMP1,RPS3A,RPL19,RPL22,RPL11,RPS19,RPS16,RPS26,RPS3	2.61398	0.598783	50	83
NONSENSE-MEDIATED DECAY (NMD)%REACTOME DATABASE ID RELEASE 80%927802	NONSENSE-MEDIATED DECAY (NMD)%REACTOME DATABASE ID RELEASE 80%927802	0.000446229	0.0152616	1	RPL37A,RPL29,RPL34,RPS20,RPL31,RPL23,RPS18,RPL24,RPL21,RPL8,RPL38,RPL10,ETF1,RPL27A,RPL13A,RPL13,RPL30,RPL32,RPS15,RPS25,RPS2,RPS24,RPL22L1,RPL35,RPLP0,RPL6,RPS17,RPL18A,RPS7,RPL7A,RPL27,RPS27,RPL5,RPL18,RPS28,RPL14,RPS12,RPL10A,PPP2R2A,RPL35A,RPS13,RPS11,RPL36,RPS3A,RPL19,RPL22,RPL11,RPS19,RPS16,RPS26,RPS3,UPF1	2.52802	0.574399	52	86
MAJOR PATHWAY OF RRNA PROCESSING IN THE NUCLEOLUS AND CYTOSOL%REACTOME DATABASE ID RELEASE 80%6791226	MAJOR PATHWAY OF RRNA PROCESSING IN THE NUCLEOLUS AND CYTOSOL%REACTOME DATABASE ID RELEASE 80%6791226	0.000446229	0.0152616	1	RIOK3,RPL37A,RPL29,RPL34,RPS20,RPL31,RPL23,RPS18,RPL24,RPL21,RPL8,RPL38,RPL10,RPL27A,RPL13A,RPL13,RPL30,RPL32,RPS15,RPS25,RPS2,RPS24,RPL22L1,RPL35,RPLP0,RPL6,RPS17,RPL18A,RPS7,RPL7A,RPL27,RPS27,RPL5,RPL18,RPS28,RPL14,RPS12,RPL10A,DCAF13,RPL35A,RPS13,RPS11,RPL36,RPS3A,RPL19,RPL22,RPL11,RPS19,RPS16,RPS26,RPS3	2.55339	0.580163	51	86
NONSENSE MEDIATED DECAY (NMD) ENHANCED BY THE EXON JUNCTION COMPLEX (EJC)%REACTOME%R-HSA-975957.1	NONSENSE MEDIATED DECAY (NMD) ENHANCED BY THE EXON JUNCTION COMPLEX (EJC)%REACTOME%R-HSA-975957.1	0.000446229	0.0152616	1	RPL37A,RPL29,RPL34,RPS20,RPL31,RPL23,RPS18,RPL24,RPL21,RPL8,RPL38,RPL10,ETF1,RPL27A,RPL13A,RPL13,RPL30,RPL32,RPS15,RPS25,RPS2,RPS24,RPL22L1,RPL35,RPLP0,RPL6,RPS17,RPL18A,RPS7,RPL7A,RPL27,RPS27,RPL5,RPL18,RPS28,RPL14,RPS12,RPL10A,PPP2R2A,RPL35A,RPS13,RPS11,RPL36,RPS3A,RPL19,RPL22,RPL11,RPS19,RPS16,RPS26,RPS3,UPF1	2.52802	0.574399	52	86
INFLUENZA VIRAL RNA TRANSCRIPTION AND REPLICATION%REACTOME%R-HSA-168273.3	INFLUENZA VIRAL RNA TRANSCRIPTION AND REPLICATION%REACTOME%R-HSA-168273.3	0.000449236	0.0152616	1	RPL37A,RPL29,RPL34,RPS20,RPL31,RPL23,RPS18,RPL24,RPL21,RPL8,RPL38,RPL10,RPL27A,RPL13A,RPL13,RPL30,RPL32,RPS15,RPS25,RPS2,RPS24,POLR2A,RPL22L1,RPL35,RPLP0,RPL6,RPS17,RPL18A,RPS7,RPL7A,RPL27,RPS27,RPL5,RPL18,RPS28,NUP155,RPL14,RPS12,RPL10A,RPL35A,RPS13,RPS11,RPL36,RPS3A,RPL19,RPL22,RPL11,RPS19,RPS16,RPS26,NUP93,RPS3	2.16942	0.488672	52	90
FORMATION OF A POOL OF FREE 40S SUBUNITS%REACTOME DATABASE ID RELEASE 80%72689	FORMATION OF A POOL OF FREE 40S SUBUNITS%REACTOME DATABASE ID RELEASE 80%72689	0.000451875	0.0152616	1	RPL37A,RPL29,RPL34,RPS20,RPL31,RPL23,RPS18,RPL24,RPL21,RPL8,RPL38,RPL10,RPL27A,RPL13A,RPL13,RPL30,RPL32,RPS15,RPS25,RPS2,RPS24,RPL22L1,RPL35,RPLP0,RPL6,RPS17,RPL18A,RPS7,RPL7A,RPL27,RPS27,RPL5,EIF3D,RPL18,RPS28,RPL14,RPS12,RPL10A,RPL35A,RPS13,RPS11,RPL36,RPS3A,RPL19,EIF3I,RPL22,RPL11,RPS19,RPS16,EIF3M,RPS26,RPS3	2.62864	0.595941	52	88
RRNA PROCESSING IN THE NUCLEUS AND CYTOSOL%REACTOME DATABASE ID RELEASE 80%8868773	RRNA PROCESSING IN THE NUCLEUS AND CYTOSOL%REACTOME DATABASE ID RELEASE 80%8868773	0.000458505	0.0152616	1	RIOK3,RPL37A,RPL29,RPL34,RPS20,RPL31,RPL23,RPS18,RPL24,RPL21,RPL8,RPL38,RPL10,RPL27A,RPL13A,RPL13,RPL30,RPL32,RPS15,RPS25,RPS2,RPS24,RPL22L1,RPL35,RPLP0,RPL6,RPS17,RPL18A,RPS7,RPL7A,RPL27,RPS27,RPL5,RPL18,RPS28,RPL14,RPS12,RPL10A,DCAF13,RPL35A,RPS13,RPS11,RPL36,RPS3A,RPL19,RPL22,RPL11,RPS19,RPS16,RPS26,RPS3	2.39733	0.539964	51	91
CELLULAR RESPONSE TO STARVATION%REACTOME%R-HSA-9711097.2	CELLULAR RESPONSE TO STARVATION%REACTOME%R-HSA-9711097.2	0.000458505	0.0152616	1	ATP6V1D,RPL37A,RPL29,RPL34,RPS20,RPL31,RPL23,RPS18,RPL24,RPL21,RPL8,RPL38,RPL10,RPL27A,RPL13A,RPL13,RPL30,RPL32,RPS15,LAMTOR5,RPS25,RPS2,RPS24,ATP6V1G1,RPL22L1,RPL35,RPLP0,RPL6,RPS17,RPL18A,RPS7,RPL7A,ATP6V1E1,RPL27,RPS27,RPL5,ATP6V1A,RPL18,RPS28,RPL14,RPS12,RPL10A,RPL35A,RPS13,RRAGC,RPS11,EIF2S2,EIF2S1,LAMTOR3,RPL36,RPS3A,RPL19,RPL22,RPL11,RPS19,RPS16,RPS26,RPS3	2.82405	0.636076	58	91
CASPASE CASCADE IN APOPTOSIS%PATHWAY INTERACTION DATABASE NCI-NATURE CURATED DATA%CASPASE CASCADE IN APOPTOSIS	CASPASE CASCADE IN APOPTOSIS%PATHWAY INTERACTION DATABASE NCI-NATURE CURATED DATA%CASPASE CASCADE IN APOPTOSIS	0.000458996	0.0152616	-1	LMNB2,PARP1,ARHGDIB,KRT18,LMNA,LMNB1,SPTAN1,TOP1,VIM	-1.88337	-0.686094	9	18
RRNA PROCESSING%REACTOME%R-HSA-72312.3	RRNA PROCESSING%REACTOME%R-HSA-72312.3	0.000463607	0.0152616	1	RIOK3,RPL37A,RPL29,RPL34,RPS20,RPL31,RPL23,RPS18,RPL24,RPL21,RPL8,RPL38,RPL10,RPL27A,RPL13A,RPL13,RPL30,RPL32,RPS15,RPS25,RPS2,RPS24,RPL22L1,RPL35,RPLP0,RPL6,RPS17,RPL18A,RPS7,RPL7A,RPL27,RPS27,RPL5,RPL18,RPS28,RPL14,RPS12,RPL10A,DCAF13,RPL35A,RPS13,RPS11,RPL36,RPS3A,RPL19,RPL22,RPL11,RPS19,RPS16,RPS26,RPS3	2.36263	0.530408	51	93
SRP-DEPENDENT COTRANSLATIONAL PROTEIN TARGETING TO MEMBRANE%REACTOME DATABASE ID RELEASE 80%1799339	SRP-DEPENDENT COTRANSLATIONAL PROTEIN TARGETING TO MEMBRANE%REACTOME DATABASE ID RELEASE 80%1799339	0.000464684	0.0152616	1	RPL37A,RPL29,RPL34,RPS20,RPL31,RPL23,RPS18,RPL24,RPL21,SSR4,RPL8,RPL38,RPL10,RPL27A,RPL13A,RPL13,RPL30,RPL32,RPS15,RPS25,RPS2,RPS24,RPL22L1,RPL35,RPLP0,RPL6,RPS17,RPL18A,RPS7,RPL7A,RPL27,RPS27,RPL5,RPL18,RPS28,RPL14,RPS12,RPL10A,RPL35A,RPS13,RPS11,RPL36,RPS3A,RPL19,RPL22,RPL11,RPS19,RPS16,RPS26,RPS3	2.17737	0.489821	50	92
GTP HYDROLYSIS AND JOINING OF THE 60S RIBOSOMAL SUBUNIT%REACTOME%R-HSA-72706.2	GTP HYDROLYSIS AND JOINING OF THE 60S RIBOSOMAL SUBUNIT%REACTOME%R-HSA-72706.2	0.000468823	0.0152616	1	RPL37A,RPL29,RPL34,RPS20,RPL31,RPL23,RPS18,RPL24,RPL21,RPL8,RPL38,RPL10,EIF4E,RPL27A,RPL13A,RPL13,RPL30,RPL32,RPS15,RPS25,RPS2,RPS24,RPL22L1,RPL35,RPLP0,RPL6,RPS17,RPL18A,RPS7,RPL7A,RPL27,RPS27,RPL5,EIF3D,RPL18,RPS28,RPL14,RPS12,RPL10A,RPL35A,RPS13,RPS11,EIF2S2,EIF2S1,RPL36,RPS3A,RPL19,EIF3I,RPL22,RPL11,RPS19,RPS16,EIF3M,RPS26,EIF5,RPS3	2.65471	0.588865	56	99
INFLUENZA INFECTION%REACTOME DATABASE ID RELEASE 80%168255	INFLUENZA INFECTION%REACTOME DATABASE ID RELEASE 80%168255	0.000471476	0.0152616	1	RPL37A,RPL29,RPL34,RPS20,RPL31,RPL23,RPS18,RPL24,RPL21,RPL8,RPL38,RPL10,RPL27A,RPL13A,RPL13,RPL30,RPL32,RPS15,RPS25,RPS2,KPNA4,RPS24,POLR2A,RPL22L1,RPL35,RPLP0,RPL6,RPS17,RPL18A,SLC25A6,RPS7,RPL7A,RPL27,RPS27,RPL5,RPL18,RPS28,NUP155,RPL14,RPS12,RPL10A,RPL35A,RPS13,RPS11,RPL36,RPS3A,RPL19,RPL22,RPL11,RPS19,RPS16,RPS26,NUP93,RPS3	1.9995	0.443294	54	100
L13A-MEDIATED TRANSLATIONAL SILENCING OF CERULOPLASMIN EXPRESSION%REACTOME%R-HSA-156827.3	L13A-MEDIATED TRANSLATIONAL SILENCING OF CERULOPLASMIN EXPRESSION%REACTOME%R-HSA-156827.3	0.000471476	0.0152616	1	RPL37A,RPL29,RPL34,RPS20,RPL31,RPL23,RPS18,RPL24,RPL21,RPL8,RPL38,RPL10,EIF4E,RPL27A,RPL13A,RPL13,RPL30,RPL32,RPS15,RPS25,RPS2,RPS24,RPL22L1,RPL35,RPLP0,RPL6,RPS17,RPL18A,RPS7,RPL7A,RPL27,RPS27,RPL5,EIF3D,RPL18,RPS28,RPL14,RPS12,RPL10A,RPL35A,RPS13,RPS11,EIF2S2,EIF2S1,RPL36,RPS3A,RPL19,EIF3I,RPL22,RPL11,RPS19,RPS16,EIF3M,RPS26,RPS3	2.63825	0.586611	55	98
CAP-DEPENDENT TRANSLATION INITIATION%REACTOME DATABASE ID RELEASE 80%72737	CAP-DEPENDENT TRANSLATION INITIATION%REACTOME DATABASE ID RELEASE 80%72737	0.000474608	0.0152616	1	RPL37A,RPL29,RPL34,RPS20,RPL31,RPL23,RPS18,RPL24,RPL21,RPL8,RPL38,RPL10,EIF4E,RPL27A,RPL13A,RPL13,RPL30,RPL32,RPS15,RPS25,RPS2,RPS24,RPL22L1,RPL35,RPLP0,RPL6,RPS17,RPL18A,RPS7,RPL7A,RPL27,RPS27,RPL5,EIF3D,RPL18,RPS28,RPL14,RPS12,RPL10A,RPL35A,EIF2B1,RPS13,RPS11,EIF2S2,EIF2S1,RPL36,RPS3A,RPL19,EIF3I,RPL22,RPL11,RPS19,RPS16,EIF3M,RPS26,EIF5,RPS3	2.65728	0.587508	57	102
EUKARYOTIC TRANSLATION INITIATION%REACTOME%R-HSA-72613.3	EUKARYOTIC TRANSLATION INITIATION%REACTOME%R-HSA-72613.3	0.000474608	0.0152616	1	RPL37A,RPL29,RPL34,RPS20,RPL31,RPL23,RPS18,RPL24,RPL21,RPL8,RPL38,RPL10,EIF4E,RPL27A,RPL13A,RPL13,RPL30,RPL32,RPS15,RPS25,RPS2,RPS24,RPL22L1,RPL35,RPLP0,RPL6,RPS17,RPL18A,RPS7,RPL7A,RPL27,RPS27,RPL5,EIF3D,RPL18,RPS28,RPL14,RPS12,RPL10A,RPL35A,EIF2B1,RPS13,RPS11,EIF2S2,EIF2S1,RPL36,RPS3A,RPL19,EIF3I,RPL22,RPL11,RPS19,RPS16,EIF3M,RPS26,EIF5,RPS3	2.65728	0.587508	57	102
CYTOPLASMIC TRANSLATION%GOBP%GO:0002181	CYTOPLASMIC TRANSLATION%GOBP%GO:0002181	0.000479386	0.0152616	1	RPL37A,RPL29,RPL34,RPS20,RPL31,NEMF,RPL23,RPS18,RPL24,RPL21,RPL8,RPL38,RPL10,ETF1,RPL27A,RPL13A,RPL13,RPL30,RPL32,RPS15,RPS25,RPS2,RPS24,RPL22L1,RPL35,RPLP0,RPL6,RPS17,DHX29,RPL18A,RPS7,RPL7A,RPL27,RPS27,RPL5,EIF3D,RPL18,RPS28,RPL14,RPS12,RPL10A,RPL35A,RPS13,RPS11,EIF2S2,RPL36,RPS3A,RPL19,EIF3I,RPL22,RPL11,RPS19,RPS16,EIF3M,RPS26,EIF5,RPS3	2.54614	0.562574	57	103
RNA SPLICING, VIA TRANSESTERIFICATION REACTIONS%GOBP%GO:0000375	RNA SPLICING, VIA TRANSESTERIFICATION REACTIONS%GOBP%GO:0000375	0.000504096	0.0158313	-1	WBP11,SFPQ,ZMAT2,KHSRP,SF3A1,PRPF8,RBM14,PPIH,SF3B2,PRPF39,PPIL1,SRSF6,HNRNPU,SF3B5,SNRNP40,DDX46,LSM6,LSM4,SART3,SNRPA1,PRPF19,UBL5,RALY,SRRM1,PUF60,HNRNPK,PRPF40A,U2AF2,EIF4A3,RBM17,SRSF2,HNRNPA1,PPIE,RBM4,SNRPD2,DDX17,SNRNP70,MAGOH,SNRPA,LUC7L2,RNPS1,SF3A3,LSM7,TRA2A,PNN	-1.6998	-0.44048	45	105
CHROMATIN ORGANIZATION%GOBP%GO:0006325	CHROMATIN ORGANIZATION%GOBP%GO:0006325	0.000529872	0.016419	-1	LMNB2,ANP32B,HMGN2,LMNA,HMGN4,HNRNPU,GATAD2B,HDAC6,KDM6B,CBX3,PAK1,SART3,FAM50A,SSRP1,HMGN1,LMNB1,CFDP1,TOP1,IFI16,GPX1,HMGB1,NASP	-1.85172	-0.51073	22	69
REGULATION OF EXPRESSION OF SLITS AND ROBOS%REACTOME DATABASE ID RELEASE 80%9010553	REGULATION OF EXPRESSION OF SLITS AND ROBOS%REACTOME DATABASE ID RELEASE 80%9010553	0.000538503	0.0164669	1	RPL37A,RPL29,RPL34,RPS20,RPL31,RPL23,RPS18,RPL24,RPL21,RPL8,RPL38,RPL10,ETF1,RPL27A,RPL13A,RPL13,RPL30,RPL32,RPS15,RPS25,RPS2,RPS24,PSMC3,RPL22L1,RPL35,PSMD4,RPLP0,RPL6,RPS17,PSMA2,RPL18A,RPS7,RPL7A,RPL27,RPS27,RPL5,PSMB4,RPL18,RPS28,PSMD11,RPL14,RPS12,RPL10A,RPL35A,PSMC1,RPS13,RPS11,PSMD14,RPL36,RPS3A,RPL19,PSMD2,RPL22,RPL11,RPS19,RPS16,PSMD5,RPS26,RPS3	1.96124	0.422369	59	124
GLYCOLYSIS%BIOCYC%PWY66-400	GLYCOLYSIS%BIOCYC%PWY66-400	0.000559441	0.0168849	1	ALDOA,PGAM1,PFKP,ALDOC,HK2,PFKL,GAPDH,PKM,ALDOB	2.0419	0.700944	9	15
SIGNALING BY ROBO RECEPTORS%REACTOME%R-HSA-376176.5	SIGNALING BY ROBO RECEPTORS%REACTOME%R-HSA-376176.5	0.000573723	0.0170266	1	RPL37A,RPL29,RPL34,RPS20,RPL31,RPL23,RPS18,RPL24,RPL21,RPL8,RPL38,RPL10,ETF1,RPL27A,RPL13A,RPL13,RPL30,RPL32,RPS15,RPS25,RPS2,RPS24,PSMC3,RPL22L1,RPL35,PSMD4,RPLP0,RPL6,RPS17,PSMA2,RPL18A,RPS7,RPL7A,RPL27,RPS27,RPL5,PSMB4,RPL18,RPS28,PSMD11,RPL14,RPS12,RPL10A,RPL35A,PSMC1,RPS13,RPS11,PSMD14,RPL36,RPS3A,RPL19,PSMD2,RPL22,RPL11,RPS19,RPS16,PSMD5,RPS26	1.65344	0.34961	58	138
DEGRADATION OF THE EXTRACELLULAR MATRIX%REACTOME%R-HSA-1474228.4	DEGRADATION OF THE EXTRACELLULAR MATRIX%REACTOME%R-HSA-1474228.4	0.000578787	0.0170266	-1	CTSD,BSG,LAMB1,CTRB2,CD44,PLG,CMA1,DCN,COL16A1,HSPG2,LAMC2,TPSAB1,CTSG,COL14A1,LAMC1,COL15A1,CAPN3,COL17A1,A2M,LAMA5	-1.87541	-0.584656	20	35
CHROMATIN ASSEMBLY%GOBP%GO:0031497	CHROMATIN ASSEMBLY%GOBP%GO:0031497	0.000598802	0.0173952	-1	LMNB2,ANP32B,LMNA,CBX3,SART3,SSRP1,LMNB1,HMGB1,NASP	-1.89026	-0.652163	9	22
TRANSLATION%GOBP%GO:0006412	TRANSLATION%GOBP%GO:0006412	0.000641437	0.0184037	1	RPL37A,RPL29,RPL34,RPS20,RPL31,NEMF,RPL23,RPS18,RPL24,RPL21,RPL8,RPL38,FARSA,RPL10,ETF1,APEH,EIF4E,RPL27A,RPL13A,RPL13,RPL30,RPL32,RPS15,EEF1G,RPS25,RPS2,RPS24,RPL22L1,RPL35,RPLP0,RPL6,RPS17,DHX29,RPL18A,RPS7,RPL7A,RPL27,RPS27,RPL5,EIF3D,RPL18,RPS28,RPL14,MRPL9,RPS12,MRPL16,RPL10A,RPL35A,EIF2B1,MRPL13,RPS13,RPS11,EIF2S2,MRPS22,RPL36,RPS3A,RPL19,MRPS11,EIF3I,RPL22,PABPC4,RPL11,MRPL11,RPS19,RPS16,E…	2.04076	0.425694	69	156
PEPTIDE BIOSYNTHETIC PROCESS%GOBP%GO:0043043	PEPTIDE BIOSYNTHETIC PROCESS%GOBP%GO:0043043	0.000664011	0.0186344	1	RPL37A,RPL29,RPL34,RPS20,RPL31,NEMF,RPL23,RPS18,RPL24,RPL21,RPL8,RPL38,FARSA,RPL10,ETF1,APEH,EIF4E,RPL27A,RPL13A,RPL13,RPL30,RPL32,RPS15,EEF1G,RPS25,RPS2,RPS24,RPL22L1,RPL35,RPLP0,RPL6,RPS17,DHX29,RPL18A,RPS7,RPL7A,RPL27,RPS27,RPL5,PCSK5,EIF3D,RPL18,RPS28,RPL14,MRPL9,RPS12,MRPL16,RPL10A,RPL35A,EIF2B1,MRPL13,RPS13,RPS11,EIF2S2,MRPS22,RPL36,RPS3A,RPL19,MRPS11,EIF3I,RPL22,PABPC4,RPL11,MRPL11,RPS19,R…	1.94142	0.402962	70	161
INTEGRIN SIGNALLING PATHWAY%PANTHER PATHWAY%P00034	INTEGRIN SIGNALLING PATHWAY%PANTHER PATHWAY%P00034	0.000665513	0.0186344	-1	ITGB6,FLNB,ARPC1B,COL4A2,FLNA,ITGB1,ACTN1,LAMB1,ITGA6,RAP1B,ITGB4,VCL,COL1A1,ILK,RAC2,COL6A3,VASP,COL6A1,TLN1,COL16A1,CAV1,COL6A2,ITGA2,LAMC2,COL14A1,FN1,LAMC1,COL1A2	-1.79735	-0.498507	28	67
TRANSLATION%REACTOME%R-HSA-72766.4	TRANSLATION%REACTOME%R-HSA-72766.4	0.000691085	0.01912	1	RPL37A,RPL29,RPL34,RPS20,RPL31,RPL23,RPS18,RPL24,RPL21,SSR4,RPL8,RPL38,FARSA,RPL10,ETF1,APEH,EIF4E,RPL27A,RPL13A,RPL13,RPL30,RPL32,RPS15,EEF1G,RPS25,RPS2,RPS24,RPL22L1,RPL35,RPLP0,RPL6,RPS17,RPL18A,RPS7,RPL7A,RPL27,RPS27,RPL5,EIF3D,RPL18,RPS28,RPL14,MRPL9,RPS12,MRPL16,RPL10A,RPL35A,EIF2B1,MRPL13,RPS13,RPS11,EIF2S2,EIF2S1,MRPS36,MRPS22,RPL36,AIMP1,RPS3A,RPL19,MRPS11,EIF3I,RPL22,RPL11,MRPL11,RPS19,…	1.89126	0.391271	70	166
FORMATION OF THE TERNARY COMPLEX, AND SUBSEQUENTLY, THE 43S COMPLEX%REACTOME DATABASE ID RELEASE 80%72695	FORMATION OF THE TERNARY COMPLEX, AND SUBSEQUENTLY, THE 43S COMPLEX%REACTOME DATABASE ID RELEASE 80%72695	0.000703977	0.0192476	1	RPS20,RPS18,RPS15,RPS25,RPS2,RPS24,RPS17,RPS7,RPS27,EIF3D,RPS28,RPS12,RPS13,RPS11,EIF2S2,EIF2S1,RPS3A,EIF3I,RPS19,RPS16,EIF3M,RPS26,RPS3,EIF3F,RPS10,EIF3H	1.82904	0.467286	26	48
AMIDE BIOSYNTHETIC PROCESS%GOBP%GO:0043604	AMIDE BIOSYNTHETIC PROCESS%GOBP%GO:0043604	0.000720461	0.0194692	1	SPTLC1,RPL37A,RPL29,RPL34,RPS20,RPL31,NEMF,RPL23,RPS18,RPL24,HACD2,RPL21,RPL8,RPL38,FARSA,RPL10,ETF1,APEH,EIF4E,RPL27A,RPL13A,RPL13,RPL30,RPL32,RPS15,EEF1G,RPS25,RPS2,RPS24,RPL22L1,RPL35,RPLP0,RPL6,RPS17,DHX29,RPL18A,RPS7,RPL7A,RPL27,PPCS,RPS27,RPL5,PCSK5,TECR,EIF3D,RPL18,RPS28,RPL14,MRPL9,RPS12,MRPL16,RPL10A,RPL35A,EIF2B1,MRPL13,RPS13,RPS11,EIF2S2,MRPS22,RPL36,RPS3A,RPL19,MRPS11,EIF3I,RPL22,PABP…	1.80648	0.367415	74	185
PID_INTEGRIN1_PATHWAY%MSIGDB_C2%PID_INTEGRIN1_PATHWAY	PID_INTEGRIN1_PATHWAY%MSIGDB_C2%PID_INTEGRIN1_PATHWAY	0.00074151	0.0196521	-1	ITGB1,LAMB1,ITGA6,COL1A1,COL6A1,CD81,ITGA2,LAMC2,FBN1,TGFBI,F13A1,LAMC1,COL1A2,VTN,LAMA5,LAMB2,LAMA4	-1.87184	-0.626073	17	25
RNA SPLICING, VIA TRANSESTERIFICATION REACTIONS WITH BULGED ADENOSINE AS NUCLEOPHILE%GOBP%GO:0000377	RNA SPLICING, VIA TRANSESTERIFICATION REACTIONS WITH BULGED ADENOSINE AS NUCLEOPHILE%GOBP%GO:0000377	0.000757959	0.0196521	-1	WBP11,SFPQ,ZMAT2,SF3A1,PRPF8,RBM14,PPIH,SF3B2,PRPF39,PPIL1,SRSF6,HNRNPU,SF3B5,SNRNP40,DDX46,LSM6,LSM4,SART3,SNRPA1,PRPF19,UBL5,RALY,SRRM1,PUF60,HNRNPK,PRPF40A,U2AF2,EIF4A3,RBM17,SRSF2,HNRNPA1,PPIE,RBM4,SNRPD2,DDX17,SNRNP70,MAGOH,SNRPA,LUC7L2,RNPS1,SF3A3,LSM7,TRA2A,PNN	-1.67825	-0.43593	44	103
MRNA SPLICING, VIA SPLICEOSOME%GOBP%GO:0000398	MRNA SPLICING, VIA SPLICEOSOME%GOBP%GO:0000398	0.000757959	0.0196521	-1	WBP11,SFPQ,ZMAT2,SF3A1,PRPF8,RBM14,PPIH,SF3B2,PRPF39,PPIL1,SRSF6,HNRNPU,SF3B5,SNRNP40,DDX46,LSM6,LSM4,SART3,SNRPA1,PRPF19,UBL5,RALY,SRRM1,PUF60,HNRNPK,PRPF40A,U2AF2,EIF4A3,RBM17,SRSF2,HNRNPA1,PPIE,RBM4,SNRPD2,DDX17,SNRNP70,MAGOH,SNRPA,LUC7L2,RNPS1,SF3A3,LSM7,TRA2A,PNN	-1.67825	-0.43593	44	103
PEPTIDE METABOLIC PROCESS%GOBP%GO:0006518	PEPTIDE METABOLIC PROCESS%GOBP%GO:0006518	0.000772798	0.0196521	1	RPL37A,RPL29,RPL34,RPS20,RPL31,NEMF,RPL23,RPS18,RPL24,G6PD,RPL21,IDE,RPL8,RPL38,FARSA,RPL10,ETF1,APEH,EIF4E,RPL27A,RPL13A,RPL13,RPL30,RPL32,RPS15,EEF1G,RPS25,RPS2,RPS24,RPL22L1,RPL35,RPLP0,RPL6,RPS17,DHX29,RPL18A,RPS7,RPL7A,RPL27,GSTP1,NPEPPS,RPS27,RPL5,PCSK5,EIF3D,RPL18,RPS28,RPL14,GSTM4,MRPL9,RPS12,MRPL16,RPL10A,RPL35A,EIF2B1,MRPL13,RPS13,CTSH,RPS11,EIF2S2,MRPS22,RPL36,RPS3A,RPL19,MRPS11,EIF3I,…	1.59236	0.321366	77	197
PROTEIN DEACYLATION%GOBP%GO:0035601	PROTEIN DEACYLATION%GOBP%GO:0035601	0.000777968	0.0196521	-1	SFPQ,FLNA,RBM14,GATAD2B,HDAC6	-1.8569	-0.707743	5	15
MACROMOLECULE DEACYLATION%GOBP%GO:0098732	MACROMOLECULE DEACYLATION%GOBP%GO:0098732	0.000777968	0.0196521	-1	SFPQ,FLNA,RBM14,GATAD2B,HDAC6	-1.8569	-0.707743	5	15
CELLULAR MACROMOLECULE BIOSYNTHETIC PROCESS%GOBP%GO:0034645	CELLULAR MACROMOLECULE BIOSYNTHETIC PROCESS%GOBP%GO:0034645	0.000786782	0.0196611	1	RPL37A,PMM1,RPL29,RPL34,ENTPD5,RPS20,RPL31,NEMF,RPL23,ST6GAL1,RPS18,RPL24,RPL21,RPL8,RPL38,FARSA,RPL10,ETF1,APEH,EIF4E,RPL27A,RPL13A,RPL13,MAGT1,RPL30,RPL32,RPS15,EEF1G,RPS25,ZDHHC5,RPS2,RPS24,RPL22L1,RPL35,RPLP0,RPL6,RPS17,DHX29,RPL18A,RPS7,RPL7A,RPL27,GOLGA2,RPS27,RPL5,MLEC,EIF3D,RPL18,COG7,RPS28,RPL14,GYS1,MRPL9,RPS12,MRPL16,RPL10A,RPL35A,EIF2B1,MRPL13,RPS13,RPS11,EIF2S2,MRPS22,RPL36,RPS3A,RPL…	1.65256	0.332676	79	202
ATP GENERATION FROM ADP%GOBP%GO:0006757	ATP GENERATION FROM ADP%GOBP%GO:0006757	0.000860585	0.0210526	1	ALDOA,PGAM1,PFKP,ALDOC,HK2,PFKL,GAPDH,LDHA,PKM,ALDOB	2.01046	0.668379	10	17
GLYCOLYTIC PROCESS%GOBP%GO:0006096	GLYCOLYTIC PROCESS%GOBP%GO:0006096	0.000860585	0.0210526	1	ALDOA,PGAM1,PFKP,ALDOC,HK2,PFKL,GAPDH,LDHA,PKM,ALDOB	2.01046	0.668379	10	17
CELL ACTIVATION%GOBP%GO:0001775	CELL ACTIVATION%GOBP%GO:0001775	0.000909209	0.0220104	-1	HSPD1,CORO1A,LCP1,MSN,FLNA,ITGB1,HLA-A,ACTN1,PTPRC,SNX27,CD44,MYH9,VAMP2,VCL,ILK,TLN1,CLU,METAP1,CD81,HMGB1,SNAP23,CTSG,PYCARD,CXADR,SNCA,STXBP3,FN1	-1.72727	-0.465438	27	79
MACROMOLECULE BIOSYNTHETIC PROCESS%GOBP%GO:0009059	MACROMOLECULE BIOSYNTHETIC PROCESS%GOBP%GO:0009059	0.000925069	0.0221635	1	RPL37A,PMM1,RPL29,RPL34,ENTPD5,RPS20,RPL31,NEMF,RPL23,ST6GAL1,RPS18,RPL24,SMAD2,RPL21,GTF3C3,RPL8,PIR,RPL38,FARSA,ADRM1,RPL10,ETF1,APEH,EIF4E,RPL27A,RPL13A,RPL13,MAGT1,RPL30,RPL32,RPS15,EEF1G,RPS25,ZDHHC5,RPS2,RPS24,POLR2A,RPL22L1,RPL35,RPLP0,RPL6,RPS17,DHX29,RPL18A,RPS7,RPL7A,RPL27,GOLGA2,RPS27,RPL5,MLEC,EIF3D,RPL18,COG7,RPS28,RPL14,GYS1,MRPL9,RPS12,PRIM2,MRPL16,RPL10A,MMS19,RPL35A,EIF2B1,MRPL13…	1.46147	0.286835	85	246
ENDOSOME ORGANIZATION%GOBP%GO:0007032	ENDOSOME ORGANIZATION%GOBP%GO:0007032	0.000957854	0.0227148	1	SNF8,ATP6V1D,SQSTM1,CHMP4B,SNX3,VPS4B,ANXA8,VPS36,HOOK1,ATP6V1A,PDCD6IP,VTA1,CHMP1B,CHMP1A,CHMP4A,PI4K2A	1.88209	0.520433	16	34
CELLULAR AMIDE METABOLIC PROCESS%GOBP%GO:0043603	CELLULAR AMIDE METABOLIC PROCESS%GOBP%GO:0043603	0.000982318	0.0230597	1	SPTLC1,RPL37A,SHMT1,RPL29,RPL34,RPS20,RPL31,NEMF,RPL23,ST6GAL1,RPS18,RPL24,G6PD,HACD2,RPL21,NAGK,MCCC1,IDE,RPL8,RPL38,FARSA,RPL10,ETF1,APEH,EIF4E,RPL27A,RPL13A,HMGCS1,RPL13,SGPL1,RPL30,RPL32,RPS15,ACOT11,EEF1G,RPS25,RPS2,RPS24,RPL22L1,RPL35,RPLP0,RPL6,RPS17,DHX29,RPL18A,RPS7,RPL7A,RPL27,PPCS,GSTP1,NPEPPS,RPS27,RPL5,PCSK5,TECR,EIF3D,RPL18,RPS28,RPL14,GSTM4,MRPL9,NT5C2,RPS12,MRPL16,RPL10A,RPL35A,EI…	1.49681	0.29289	72	256
ANATOMICAL STRUCTURE MORPHOGENESIS%GOBP%GO:0009653	ANATOMICAL STRUCTURE MORPHOGENESIS%GOBP%GO:0009653	0.00102494	0.0236901	-1	CTR9,COL4A2,LCP1,MSN,FLNA,BSG,KRT18,ITGB1,ANXA6,ACTN1,RPS6KA1,LAMB1,ROCK2,APOD,CD44,MYH9,ENAH,ITGA6,ITGB4,CALD1,KDM6B,PAK1,VCL,COL1A1,ILK,RAC2,VASP,COL6A1,VPS33A,LTF,DCN,CLU,CD81,HSPG2,CAV1,SPTBN1,MCAM,MYLK,ITGA2,LAMC2,HCCS,FBN1,FHL1,CAP1,TGFBI,MYH11,PACSIN2,TPM1,FLNC,PDGFRB,EIF4A3,MFAP5,S100A7,FN1,SERPINF2,NEBL,MIA3,LAMC1,COL1A2,SNX2,RBPJ,AFG3L2,PLS1,KIF5B,COL15A1,YBX1,CAPN3,VTN,ALCAM,MFF,PGM5,M…	-1.51486	-0.361293	82	214
LYMPHOCYTE ACTIVATION%GOBP%GO:0046649	LYMPHOCYTE ACTIVATION%GOBP%GO:0046649	0.00102956	0.0236901	-1	HSPD1,CORO1A,LCP1,MSN,ITGB1,HLA-A,PTPRC,SNX27,CD44,VAMP2,CD81,HMGB1,CXADR	-1.83015	-0.586837	13	31
THE CITRIC ACID (TCA) CYCLE AND RESPIRATORY ELECTRON TRANSPORT%REACTOME%R-HSA-1428517.1	THE CITRIC ACID (TCA) CYCLE AND RESPIRATORY ELECTRON TRANSPORT%REACTOME%R-HSA-1428517.1	0.00114199	0.0260194	-1	COX7A2L,NDUFA8,COX5B,BSG,DLD,MT-CO2,NDUFS5,VDAC1,NDUFA5,NDUFB3,NDUFB11,LRPPRC,NDUFB6,MPC2,ACO2,ME2,PDHA1,NDUFC2,IDH2,NDUFB5,SUCLA2,IDH3A,NDUFB4,SUCLG2,ETFB,COX6B1,SDHA,NDUFA7,NDUFB1,FH,NDUFA4,NDUFS7,SDHB,COX4I1,LDHB,NDUFV1,COQ10B,NDUFS3,DLAT,NDUFA9,UQCR10,SDHC,COX6C	-1.67091	-0.436588	43	98
REGULATION OF MULTICELLULAR ORGANISMAL PROCESS%GOBP%GO:0051239	REGULATION OF MULTICELLULAR ORGANISMAL PROCESS%GOBP%GO:0051239	0.00118598	0.0267595	-1	AGT,ARRB1,ITGB6,HSPD1,PTPRZ1,CTR9,KHSRP,COL4A2,APOA2,PARP1,ATP1B1,ARHGDIB,ITGB1,SLC12A2,ANXA6,KNG1,HLA-A,GHRL,HSPA9,BASP1,ROCK2,LMNA,APOD,PTPRC,MTDH,SRSF6,CNPY2,SRI,VAMP2,TGM2,GLIPR2,PLG,APCS,ATP1A1,C3,CPT2,HDAC6,KDM6B,PPP1R12A,MFN2,HLA-DRA,CD47,VCL,COL1A1,TIAM1,HLA-B,CALR,DDT,LTF,DCN,RC3H1,CLU,PRKDC,CD81,HSPG2,CAV1,SPTBN1,APOM,IFI16,HNRNPK,NUMB,ADD1,HMGB1,FBN1,TPM1,DES,PYCARD,AHSG,GDI1,TMSB4X,MY…	-1.43037	-0.328676	88	347
IMMUNE EFFECTOR PROCESS%GOBP%GO:0002252	IMMUNE EFFECTOR PROCESS%GOBP%GO:0002252	0.00124361	0.0277899	-1	HSPD1,CORO1A,LCP1,HLA-A,VAMP2,CFB,C3,PAK1,IGHG3,IGHM,CLU,CD81,IGHV4-61,HMGB1,SNAP23,IGHA1,PYCARD,MFAP4,STXBP3,SERPINB9,IGLL5,IGHG1,KIF5B	-1.79594	-0.522031	23	50
POSITIVE REGULATION OF IMMUNE RESPONSE%GOBP%GO:0050778	POSITIVE REGULATION OF IMMUNE RESPONSE%GOBP%GO:0050778	0.00143603	0.0314935	-1	SFPQ,HSPD1,RBM14,HLA-A,XRCC5,PTPRC,CFB,C3,PAK1,HLA-DRA,PSPC1,IGHG3,HLA-B,IGHM,RC3H1,CLU,PRKDC,CD81,NONO,IGHV4-61,IFI16,HMGB1,IGHA1,PYCARD,PARK7,MFAP4,STX7,SNX4,IGLL5,IGHG1	-1.687	-0.457043	30	77
RESPONSE TO STRESS%GOBP%GO:0006950	RESPONSE TO STRESS%GOBP%GO:0006950	0.00146551	0.0314935	-1	BCLAF1,SFPQ,F9,HSPD1,CORO1A,LCP1,FLNA,PARP1,HSPA6,ITGB1,TF,HSPA5,ANXA6,TPR,HLA-A,ACTN1,HMGN2,HSPA9,DNAJA1,PDIA4,RPS6KA1,PRDX3,HSP90B1,GBP2,XRCC5,ROCK2,LMNA,APOD,CAT,SOD2,PTPRC,CETN2,ABCF1,CD44,MYH9,VAMP2,REG1A,ADAR,CFB,DEFA3,PLEC,SMC1A,LSP1,PLG,APCS,GSR,RAD23A,ITGB4,HDAC6,CBX3,PAK1,SAMHD1,MFN2,CD47,VCL,DCTPP1,DNAJC3,IGHG3,ILK,HLA-B,CCDC47,CALR,HP,SERPINH1,LTF,HNRNPA0,TLN1,IGHM,CLU,PRPF19,TMX1,PRK…	-1.3971	-0.315431	155	473
RESPIRATORY ELECTRON TRANSPORT%REACTOME%R-HSA-611105.3	RESPIRATORY ELECTRON TRANSPORT%REACTOME%R-HSA-611105.3	0.00146628	0.0314935	-1	COX7A2L,NDUFA8,COX5B,MT-CO2,NDUFS5,NDUFA5,NDUFB3,NDUFB11,LRPPRC,NDUFB6,NDUFC2,NDUFB5,NDUFB4,ETFB,COX6B1,SDHA,NDUFA7,NDUFB1,NDUFA4,NDUFS7,SDHB,COX4I1,NDUFV1,COQ10B,NDUFS3,NDUFA9,UQCR10,SDHC,COX6C	-1.70898	-0.475153	29	66
ELECTRON TRANSPORT CHAIN%GOBP%GO:0022900	ELECTRON TRANSPORT CHAIN%GOBP%GO:0022900	0.00147039	0.0314935	-1	NDUFA8,COX5B,PDIA5,MT-CO2,NDUFS5,NDUFA5,NDUFB3,NDUFB6,SLC25A22,NDUFC2,NDUFB5,NDUFB4,ETFB,COX6B1,SDHA,NDUFA7,NDUFB1,NDUFA4,NDUFS7,SDHB,COX4I1,NDUFV1,NDUFS3,NDUFA9,UQCR10,POR,SDHC,COX6C	-1.69235	-0.472447	28	64
AMINO ACID AND DERIVATIVE METABOLISM%REACTOME DATABASE ID RELEASE 80%71291	AMINO ACID AND DERIVATIVE METABOLISM%REACTOME DATABASE ID RELEASE 80%71291	0.0014771	0.0314935	1	RPL37A,SHMT1,RPL29,RPL34,RPS20,RPL31,RPL23,RPS18,RPL24,RPL21,PHGDH,ALDH9A1,MCCC1,RPL8,RPL38,RPL10,RPL27A,RPL13A,RPL13,RPL30,RPL32,RPS15,RPS25,RPS2,MPST,RPS24,PSMC3,RPL22L1,RPL35,PSMD4,RPLP0,RPL6,RPS17,PSMA2,RPL18A,RPS7,RPL7A,RPL27,CKMT2,RPS27,RPL5,PSMB4,RPL18,RPS28,PSMD11,RPL14,RPS12,RPL10A,RPL35A,PSMC1,RPS13,RPS11,PSMD14,TSTD1,MRI1,RPL36,AIMP1,RPS3A,RPL19,DUOX1	1.43143	0.289577	60	192
ECM PROTEOGLYCANS%REACTOME%R-HSA-3000178.4	ECM PROTEOGLYCANS%REACTOME%R-HSA-3000178.4	0.00150602	0.0318182	-1	ITGB6,ITGB1,LAMB1,DCN,HSPG2,ITGA2,BGN,TNXB,ASPN,LAMC1,VCAN,VTN,LUM,LAMA5,LAMB2,LAMA4	-1.8275	-0.64638	16	20
MONOCARBOXYLIC ACID METABOLIC PROCESS%GOBP%GO:0032787	MONOCARBOXYLIC ACID METABOLIC PROCESS%GOBP%GO:0032787	0.00162162	0.0339518	1	CES1,ME1,ACAT2,ALOX12,ADH7,ALDOA,DBI,UGT1A7,PGD,PTGS1,ACOX1,MIF,HACD2,CES2,FASN,MCCC1,ABAT,AKR1C2,PGAM1,SGPL1,PFKP,OSBPL2,AKR1C3,ACOT11,MGLL,CBR1,ALDOC,ECI2,ACOX3,SCP2,GSTP1,TECR,ACAA1,AKR1A1,HK2,PFKL,GSTM4,EHHADH,ME3,GAPDH,SLC27A4,LDHA	1.55863	0.333099	42	129
IMMUNE SYSTEM DEVELOPMENT%GOBP%GO:0002520	IMMUNE SYSTEM DEVELOPMENT%GOBP%GO:0002520	0.0016513	0.0339685	-1	HSPD1,FLNA,PARP1,ITGB1,ACTN1,HSPA9,PRDX3,PTPRC,MYH9,PRRC2C,SAMHD1,VPS33A,PRKDC,CD81,IFI16,HMGB1,PGM3,SRP54,MFAP5	-1.76281	-0.508883	19	52
RHOD GTPASE CYCLE%REACTOME DATABASE ID RELEASE 80%9013405	RHOD GTPASE CYCLE%REACTOME DATABASE ID RELEASE 80%9013405	0.00165165	0.0339685	-1	EFHD2,HINT2,ACTN1,ADD3,LMNB1,TOR1AIP1,CAV1,MCAM	-1.78795	-0.611332	8	23
RESPIRATORY ELECTRON TRANSPORT, ATP SYNTHESIS BY CHEMIOSMOTIC COUPLING, AND HEAT PRODUCTION BY UNCOUPLING PROTEINS.%REACTOME DATABASE ID RELEASE 80%163200	RESPIRATORY ELECTRON TRANSPORT, ATP SYNTHESIS BY CHEMIOSMOTIC COUPLING, AND HEAT PRODUCTION BY UNCOUPLING PROTEINS.%REACTOME DATABASE ID RELEASE 80%163200	0.00173033	0.0352745	-1	COX7A2L,NDUFA8,COX5B,MT-CO2,NDUFS5,NDUFA5,NDUFB3,NDUFB11,LRPPRC,NDUFB6,NDUFC2,NDUFB5,NDUFB4,ETFB,COX6B1,SDHA,NDUFA7,NDUFB1,NDUFA4,NDUFS7,SDHB,COX4I1,NDUFV1,COQ10B,NDUFS3,NDUFA9,UQCR10,SDHC,COX6C	-1.6953	-0.470205	29	67
UNFOLDED PROTEIN RESPONSE (UPR)%REACTOME%R-HSA-381119.2	UNFOLDED PROTEIN RESPONSE (UPR)%REACTOME%R-HSA-381119.2	0.00177122	0.0354052	-1	KHSRP,HSPA5,HSP90B1,PDIA5,LMNA,DNAJC3,CALR,TLN1,ADD1,MYDGF,HYOU1,PDIA6,SSR1,SEC31A,GFPT1,HDGF	-1.76987	-0.582199	16	27
RIBONUCLEOSIDE DIPHOSPHATE METABOLIC PROCESS%GOBP%GO:0009185	RIBONUCLEOSIDE DIPHOSPHATE METABOLIC PROCESS%GOBP%GO:0009185	0.00179533	0.0354052	1	ENTPD5,ALDOA,PGAM1,PFKP,ALDOC,HK2,PFKL,GAPDH,LDHA,PKM,ALDOB,CMPK1	1.83621	0.560067	12	23
BINDING AND UPTAKE OF LIGANDS BY SCAVENGER RECEPTORS%REACTOME%R-HSA-2173782.1	BINDING AND UPTAKE OF LIGANDS BY SCAVENGER RECEPTORS%REACTOME%R-HSA-2173782.1	0.00179991	0.0354052	-1	AMBP,COL4A2,HSP90B1,COL1A1,CALR,HP,IGHA1,APOA1,COL1A2,HYOU1,HPX,APOE,IGHV3-23	-1.79542	-0.62681	13	21
POST-TRANSLATIONAL PROTEIN MODIFICATION%REACTOME DATABASE ID RELEASE 80%597592	POST-TRANSLATIONAL PROTEIN MODIFICATION%REACTOME DATABASE ID RELEASE 80%597592	0.00182052	0.0354052	-1	MOGS,PSMB10,F9,ARRB1,SERPINC1,TGOLN2,KTN1,CTR9,APOA2,NUCB1,PARP1,SEC23IP,TF,TPR,KNG1,HLA-A,ITIH2,GALNT12,ARFGAP3,RCN1,LAMB1,HSP90B1,CETN2,VDAC1,PROS1,SMC1A,GOLM1,C3,COPZ1,RAD23A,PSMB9,COPA,CALU,PSME1,PSME2,DNAJC3,HLA-B,RANBP2,SUMO2,CALR,GALNT4,RPN2,SPTAN1,PRKDC,TOP1,NUP153,SPTBN1,MUC5B,GANAB,HNRNPK,MUC5AC,UCHL1,SERPIND1,FBN1,TRIM25,PSMA3,SEC16A,AHSG,APOA1,PTP4A2,PARK7,DYNC1H1,LGALS1,GORASP1,GOLGB…	-1.40371	-0.321468	120	361
FOCAL ADHESION%WIKIPATHWAYS_20220510%WP306%HOMO SAPIENS	FOCAL ADHESION%WIKIPATHWAYS_20220510%WP306%HOMO SAPIENS	0.00182713	0.0354052	-1	ITGB6,FLNB,COL4A2,FLNA,ITGB1,ACTN1,LAMB1,ROCK2,ITGA6,ITGB4,PAK1,ZYX,COL1A1,VASP,TLN1,MYLK,ITGA2,LAMC2,GRB2	-1.73988	-0.514262	19	46
NUCLEAR RECEPTORS META-PATHWAY%WIKIPATHWAYS_20220510%WP2882%HOMO SAPIENS	NUCLEAR RECEPTORS META-PATHWAY%WIKIPATHWAYS_20220510%WP2882%HOMO SAPIENS	0.00182815	0.0354052	1	CES1,ALDH3A1,ME1,SQSTM1,ADH7,DBI,UGT1A7,SERPINB2,HMOX1,ACOX1,SRXN1,CES2,FASN,TXN	1.76944	0.44509	14	52
NON-INTEGRIN MEMBRANE-ECM INTERACTIONS%REACTOME%R-HSA-3000171.3	NON-INTEGRIN MEMBRANE-ECM INTERACTIONS%REACTOME%R-HSA-3000171.3	0.0019499	0.037451	-1	ITGB1,ACTN1,LAMB1,ITGA6,ITGB4,CASK,HSPG2,ITGA2,LAMC2,LAMC1,VTN,LAMA5,LAMB2,SDC1,LAMA4	-1.78071	-0.621675	15	21
RNA SPLICING%GOBP%GO:0008380	RNA SPLICING%GOBP%GO:0008380	0.0019898	0.0379041	-1	WBP11,SFPQ,ZMAT2,KHSRP,SF3A1,PRPF8,RBM14,PPIH,SF3B2,PRPF39,PPIL1,SRSF6,HNRNPU,SF3B5,SNRNP40,DDX46,LSM6,LSM4,SART3,SNRPA1,PRPF19,UBL5,RALY,SRRM1,PUF60,HNRNPK,PRPF40A,U2AF2,EIF4A3,RBM17,SRSF2,HNRNPA1,PPIE,RBM4,SNRPD2,DDX17,SNRNP70,MAGOH,SNRPA,LUC7L2,RNPS1,SF3A3,LSM7,TRA2A,PNN,DHX15	-1.59567	-0.407526	46	117
SUMO E3 LIGASES SUMOYLATE TARGET PROTEINS%REACTOME DATABASE ID RELEASE 80%3108232	SUMO E3 LIGASES SUMOYLATE TARGET PROTEINS%REACTOME DATABASE ID RELEASE 80%3108232	0.00202576	0.0381932	-1	PARP1,TPR,CETN2,SMC1A,RANBP2,SUMO2,TOP1,NUP153,HNRNPK,PARK7,NUP50,NUP107,STAG2,DDX17,TRIM28,UBE2I,NUP205,PCNA	-1.77068	-0.552005	18	35
CELL-CELL COMMUNICATION%REACTOME DATABASE ID RELEASE 80%1500931	CELL-CELL COMMUNICATION%REACTOME DATABASE ID RELEASE 80%1500931	0.00203785	0.0381932	-1	FLNA,ITGB1,ACTN1,PLEC,ITGA6,ITGB4,CD47,ILK,VASP,SPTAN1,CASK,SPTBN1,LAMC2,FLNC,NCK1,COL17A1,FERMT2	-1.79193	-0.562605	17	34
DEVELOPMENTAL BIOLOGY%REACTOME DATABASE ID RELEASE 80%1266738	DEVELOPMENTAL BIOLOGY%REACTOME DATABASE ID RELEASE 80%1266738	0.00219058	0.0407273	1	MAPK3,RPL37A,SPINK5,DSG1,IVL,ADIRF,EVPL,RPL29,RPL34,SPRR3,RPS20,RPL31,PRSS8,ARPC1A,MAPK13,DSC2,PPL,RPL23,RPS18,RPL24,SMAD2,PKP3,RPL21,PKP1,CSTA,ABLIM1,RPL8,RPL38,RPL10,ETF1,MYH10,CAPNS1,RPL27A,RPL13A,RPL13,RPL30,JUP,RPL32,RPS15,RPS25,RPS2,KRT6B,RPS24,POLR2A,PSMC3,RBBP7,RPL22L1,RPL35,PSMD4,RPLP0,DSP,CSNK2A1,RPL6,RPS17,PSMA2,RPL18A,RPS7,RPL7A,RPL27,DSG3,PKP2,PITPNA,SPTBN2,CTNNB1,RPS27,RPL5,CAPN1,IT…	1.39581	0.270428	84	285
CLEAR CELL RENAL CELL CARCINOMA PATHWAYS%WIKIPATHWAYS_20220510%WP4018%HOMO SAPIENS	CLEAR CELL RENAL CELL CARCINOMA PATHWAYS%WIKIPATHWAYS_20220510%WP4018%HOMO SAPIENS	0.00227273	0.0411607	1	SHMT1,ME1,SQSTM1,PHGDH,FASN,PFKP,ALDOC,HK2,PFKL	1.91631	0.648525	9	16
EBOLA VIRUS INFECTION IN HOST%WIKIPATHWAYS_20220510%WP4217%HOMO SAPIENS	EBOLA VIRUS INFECTION IN HOST%WIKIPATHWAYS_20220510%WP4217%HOMO SAPIENS	0.00228474	0.0411607	-1	FLNB,FLNA,ITGB1,HLA-A,ACTN1,ITGA6,NPC2,PAK1,HLA-DRA,TIAM1,HLA-B,VPS33A,CLTC,ITGA2,CLTB	-1.76617	-0.539092	15	39
EXTRACELLULAR STRUCTURE ORGANIZATION%GOBP%GO:0043062	EXTRACELLULAR STRUCTURE ORGANIZATION%GOBP%GO:0043062	0.00228474	0.0411607	-1	COL4A2,LCP1,LAMB1,COL6A5,PLG,COL1A1,CMA1,SERPINH1,FBLN5,COL16A1,NID2,TPSAB1,TGFBI,CTSG,MYH11,TNXB,COL14A1,MFAP4,SERPINF2,LAMC1,COL1A2,COL15A1,COL17A1,LUM	-1.77319	-0.541237	24	39
EXTRACELLULAR MATRIX ORGANIZATION%GOBP%GO:0030198	EXTRACELLULAR MATRIX ORGANIZATION%GOBP%GO:0030198	0.00228474	0.0411607	-1	COL4A2,LCP1,LAMB1,COL6A5,PLG,COL1A1,CMA1,SERPINH1,FBLN5,COL16A1,NID2,TPSAB1,TGFBI,CTSG,MYH11,TNXB,COL14A1,MFAP4,SERPINF2,LAMC1,COL1A2,COL15A1,COL17A1,LUM	-1.77319	-0.541237	24	39
SUMOYLATION%REACTOME DATABASE ID RELEASE 80%2990846	SUMOYLATION%REACTOME DATABASE ID RELEASE 80%2990846	0.00230481	0.0412029	-1	PARP1,TPR,CETN2,SMC1A,RANBP2,SUMO2,TOP1,NUP153,HNRNPK,PARK7,NUP50,NUP107,SAE1,STAG2,DDX17,TRIM28,UBE2I,NUP205,PCNA,UBA2,CBX5	-1.76595	-0.544945	21	37
PHENYTOIN (ANTIARRHYTHMIC) ACTION PATHWAY%PATHWHIZ%PW000380	PHENYTOIN (ANTIARRHYTHMIC) ACTION PATHWAY%PATHWHIZ%PW000380	0.00239342	0.0424242	-1	ATP1B1,HSPA5,PDIA4,HSP90B1,ATP1A1,TPM1,TPM2,HYOU1,ATP2A2,PDIA6,SNTB1,PPIB,PDIA2,SDF2L1,ATP1B3,PRKAR1A	-1.77395	-0.60107	16	24
REGULATION OF RESPONSE TO ENDOPLASMIC RETICULUM STRESS%GOBP%GO:1905897	REGULATION OF RESPONSE TO ENDOPLASMIC RETICULUM STRESS%GOBP%GO:1905897	0.00240964	0.0424242	-1	HSPA5,MANF,TXNDC12,CLU,CAV1,PARK7,TMEM33,NCK1,BCAP31,AGR2	-1.76411	-0.62396	10	20
HUMORAL IMMUNE RESPONSE%GOBP%GO:0006959	HUMORAL IMMUNE RESPONSE%GOBP%GO:0006959	0.00248722	0.0434609	-1	PSMB10,TF,HLA-A,HMGN2,REG1A,CFB,DEFA3,C3,IGHG3,LTF,IGHM,CLU,CD81,IGHV4-61,CTSG,IGHA1,MFAP4,S100A7,IGLL5,IGHG1,LYZ,IGHV3-23,F2,RARRES2,RNASE2,C4A,CFH,IGHG2,HRG	-1.70529	-0.495682	29	50
DNA REPAIR%REACTOME DATABASE ID RELEASE 80%73894	DNA REPAIR%REACTOME DATABASE ID RELEASE 80%73894	0.00254958	0.044218	-1	PARP1,XRCC5,TCEA1,CETN2,RAD23A,SUMO2,HMGN1,PRPF19,PRKDC,TRIM25,RPS27A,PPIE,COPS2,ACTL6A,DDB1,UBE2I,VCP,APEX1,PCNA,XRCC6	-1.73288	-0.519054	20	43
REGULATION OF CIRCADIAN RHYTHM%GOBP%GO:0042752	REGULATION OF CIRCADIAN RHYTHM%GOBP%GO:0042752	0.00260896	0.0449128	-1	SFPQ,THRAP3,GHRL,ROCK2,HNRNPD,PSPC1,PRKDC,NONO	-1.77762	-0.655745	8	17
PURINE NUCLEOSIDE DIPHOSPHATE METABOLIC PROCESS%GOBP%GO:0009135	PURINE NUCLEOSIDE DIPHOSPHATE METABOLIC PROCESS%GOBP%GO:0009135	0.00264473	0.0451937	1	ALDOA,PGAM1,PFKP,GUK1,ALDOC,HK2,PFKL,GAPDH,LDHA,PKM,ALDOB	1.86753	0.603206	11	19
REGULATION OF CELL ADHESION%GOBP%GO:0030155	REGULATION OF CELL ADHESION%GOBP%GO:0030155	0.0028059	0.047598	-1	HSPD1,FLNA,KNG1,HLA-A,LAMB1,ROCK2,APOD,PTPRC,CD44,TGM2,PLG,PPP1R12A,HLA-DRA,CD47,VCL,ILK,RAC2,CALR,TLN1,RC3H1,CASK,COL16A1,CD81,CAV1,HMGB1,TGFBI,CTSG,TPM1,TNXB,FBLN1,PYCARD,APOA1,GBP1,RDX,FN1,SERPINF2,ASS1,MIA3,LAMC1,CORO1C,SMARCD2,NCK1,ACTL6A	-1.549	-0.388801	43	134
NUCLEOTIDE PHOSPHORYLATION%GOBP%GO:0046939	NUCLEOTIDE PHOSPHORYLATION%GOBP%GO:0046939	0.00301023	0.0503294	1	ALDOA,PGAM1,PFKP,ALDOC,HK2,PFKL,NT5C2,GAPDH,LDHA,PKM,ALDOB,CMPK1	1.81143	0.560809	12	22
SUPRAMOLECULAR FIBER ORGANIZATION%GOBP%GO:0097435	SUPRAMOLECULAR FIBER ORGANIZATION%GOBP%GO:0097435	0.00301023	0.0503294	-1	STMN1,ARRB1,ARPC1B,CORO1A,LCP1,FLNA,ITGB1,TPM4,GHRL,ACTN1,HSP90B1,LIMA1,ENAH,CALD1,MARCKS,ZYX,COL1A1,MYO1B,RAC2,SERPINH1,FBLN5,TPM3,IQGAP2,ADD1,VIM,PAWR,MYH11,TPM1,TNXB,DES,TPM2,SNCA,FLNC,DYNC1H1,COL14A1,PDGFRB,MFAP4,ESPN,SERPINF2,NEBL,COL1A2,CORO1C,PLS1,DIAPH2,FSCN1,CAPN3,LUM,PGM5,CST3,MCU,MYL9,CAMSAP2,USP9X,CHP1,SORBS1	-1.53381	-0.381927	55	143
RESPIRATORY ELECTRON TRANSPORT CHAIN%GOBP%GO:0022904	RESPIRATORY ELECTRON TRANSPORT CHAIN%GOBP%GO:0022904	0.00309598	0.0513932	-1	NDUFA8,COX5B,MT-CO2,NDUFS5,NDUFA5,NDUFB3,NDUFB6,SLC25A22,NDUFC2,NDUFB5,NDUFB4,ETFB,COX6B1,SDHA,NDUFA7,NDUFB1,NDUFA4,NDUFS7,SDHB,COX4I1,NDUFV1,NDUFS3,NDUFA9,UQCR10,SDHC,COX6C	-1.65237	-0.464591	26	61
SENSORY PERCEPTION%REACTOME%R-HSA-9709957.3	SENSORY PERCEPTION%REACTOME%R-HSA-9709957.3	0.00321184	0.0526019	-1	CLPS,APOA2,MSN,MYH9,VAMP2,PNLIP,SPTAN1,CASK,NMT1,METAP1,HSPG2,SPTBN1,APOM,RBP1,APOA1,RDX,APOA4,ESPN,CAPZA2	-1.68503	-0.493792	19	48
REGULATION OF LOCALIZATION%GOBP%GO:0032879	REGULATION OF LOCALIZATION%GOBP%GO:0032879	0.00321406	0.0526019	-1	AGT,REEP5,ARRB1,RABGAP1L,APOA2,ATP2C1,LCP1,MSN,FLNA,PARP1,ATP1B1,CTSD,ITGB1,TF,SLC12A2,ANXA6,TPR,ANP32B,GHRL,DNAJA1,ROCK2,APOD,PTPRC,COX17,ATAD1,HNRNPU,SRI,VAMP2,TGM2,TSPO,VDAC1,ATP1A1,C3,RAP1B,SNX12,CD47,VCL,RAC2,GLUD1,CALR,CASK,CLU,NMT1,UBL5,CLTC,CD81,NUP153,SLMAP,CAV1,SPTBN1,MYLK,SLC25A22,HNRNPK,NUMB,HMGB1,FHL1,CCT4,PACSIN2,TRIM25,EPB41L2,PYCARD,AHSG,GDI1,TMSB4X,APOA1,SNCA,PARK7,DYNC1H1,PDGFRB…	-1.38363	-0.316984	115	360
AEROBIC ELECTRON TRANSPORT CHAIN%GOBP%GO:0019646	AEROBIC ELECTRON TRANSPORT CHAIN%GOBP%GO:0019646	0.00344021	0.0559094	-1	NDUFA8,COX5B,MT-CO2,NDUFS5,NDUFA5,NDUFB3,NDUFB6,NDUFC2,NDUFB5,NDUFB4,COX6B1,SDHA,NDUFA7,NDUFB1,NDUFA4,NDUFS7,SDHB,COX4I1,NDUFV1,NDUFS3,NDUFA9,UQCR10,SDHC,COX6C	-1.67244	-0.482796	24	52
REGULATION OF CELL DEVELOPMENT%GOBP%GO:0060284	REGULATION OF CELL DEVELOPMENT%GOBP%GO:0060284	0.00358328	0.0578301	-1	PTPRZ1,FLNA,ROCK2,TGM2,PPP1R12A,VCL,TIAM1,ILK,CALR,LTF,PRKDC,NUMB,ADD1,FBN1,FBLN1,GDI1,APOA1,GORASP1,GBP1,YWHAH,CORO1C,BAD,CAPRIN1	-1.62057	-0.448214	23	68
REGULATION OF RESPONSE TO STRESS%GOBP%GO:0080134	REGULATION OF RESPONSE TO STRESS%GOBP%GO:0080134	0.00361582	0.0578917	-1	BCLAF1,AGT,AMBP,SFPQ,PARP1,RBM14,ITGB1,SLC12A2,HSPA5,KNG1,HLA-A,ENY2,GHRL,DNAJA1,XRCC5,ROCK2,LMNA,MANF,SOD2,PTPRC,CD44,SRSF6,SF3B5,VAMP2,TXNDC12,VDAC1,PLG,APCS,HDAC6,PAK1,SAMHD1,CD47,PSPC1,HLA-B,CMA1,DDT,CASK,CLU,PRKDC,FBLN5,CD81,NONO,CAV1,MYLK,IFI16,HMGB1,PYCARD,AHSG,TMSB4X,APOA1,SNCA,PARK7,LGALS1	-1.44549	-0.34234	53	232
DNA RECOMBINATION%GOBP%GO:0006310	DNA RECOMBINATION%GOBP%GO:0006310	0.00363691	0.0578917	-1	SFPQ,HSPD1,XRCC5,TSN,SAMHD1,PRKDC,HMGB1	-1.73774	-0.623311	7	19
MUSCLE CONTRACTION%REACTOME%R-HSA-397014.3	MUSCLE CONTRACTION%REACTOME%R-HSA-397014.3	0.00369949	0.0584871	-1	ATP1B1,ANXA6,TPM4,SRI,ATP1A1,CALD1,PAK1,SORBS3,VCL,TLN1,TPM3,MYLK,VIM,MYH11,TPM1,DES,TPM2,AHCYL1,CAMK2D,ASPH,ATP2A2,MYL9,ATP2A3,SORBS1,MYL1,ITPR3,FXYD3,MYL12A	-1.71995	-0.52181	28	40
UNSATURATED FATTY ACID METABOLIC PROCESS%GOBP%GO:0033559	UNSATURATED FATTY ACID METABOLIC PROCESS%GOBP%GO:0033559	0.0039192	0.0615421	1	ALOX12,PTGS1,ACOX1,MIF,CES2,AKR1C2,AKR1C3,MGLL,CBR1,SCP2,GSTP1,ACAA1	1.77429	0.535933	12	24
RESPONSE TO ELEVATED PLATELET CYTOSOLIC CA2+%REACTOME%R-HSA-76005.2	RESPONSE TO ELEVATED PLATELET CYTOSOLIC CA2+%REACTOME%R-HSA-76005.2	0.00398142	0.0620995	-1	FLNA,TF,HSPA5,KNG1,ACTN1,MANF,PROS1,PSAP,PLG,CALU,VCL,TLN1,CLU,CAP1,FAM3C,AHSG,TMSB4X,APOA1,STXBP3,FN1,SERPINF2,F13A1,SERPINA1,TMX3,TAGLN2,ORM1,RAB27B,A2M,ITIH4,LGALS3BP,F5,RARRES2	-1.60657	-0.44434	32	68
EPITHELIAL CELL DIFFERENTIATION%GOBP%GO:0030855	EPITHELIAL CELL DIFFERENTIATION%GOBP%GO:0030855	0.00416281	0.0644958	1	CES1,SPINK5,TGM3,ANXA1,IVL,EVPL,SPRR3,LGALS3,POF1B,CNN3,SCEL,ANXA7,CSTA,RHCG,TJP2,AKR1C2,TJP1,AKR1C3,RAP2B,KRT6B,CBR1,DSP,RAB10,ALDOC,RAB25,SLC9A3R1	1.53687	0.342539	26	96
MRNA METABOLIC PROCESS%GOBP%GO:0016071	MRNA METABOLIC PROCESS%GOBP%GO:0016071	0.00434258	0.0668355	-1	WBP11,SFPQ,ZMAT2,THRAP3,SF3A1,PRPF8,RBM14,PPIH,SF3B2,PRPF39,PPIL1,SRSF6,HNRNPU,SF3B5,SNRNP40,DDX46,LSM6,LSM4,SART3,SNRPA1,HNRNPA0,RC3H1,SND1,PRPF19,UBL5,RALY,SRRM1,PUF60,HNRNPK,PRPF40A,U2AF2,EIF4A3,AHCYL1,RBM17,SRSF2,HNRNPA1,PPIE,UPF2,RBM4,SNRPD2,DKC1,DDX17,SNRNP70,TBRG4,MAGOH,SNRPA,LUC7L2,RNPS1,NBAS,SF3A3,LSM7,TRA2A,PNN	-1.51148	-0.377169	53	140
IRE1ALPHA ACTIVATES CHAPERONES%REACTOME DATABASE ID RELEASE 80%381070	IRE1ALPHA ACTIVATES CHAPERONES%REACTOME DATABASE ID RELEASE 80%381070	0.00449978	0.0685007	-1	HSPA5,PDIA5,LMNA,DNAJC3,TLN1,ADD1,MYDGF,HYOU1,PDIA6,SSR1,SEC31A,GFPT1,HDGF	-1.72666	-0.602806	13	21
CELLULAR RESPIRATION%GOBP%GO:0045333	CELLULAR RESPIRATION%GOBP%GO:0045333	0.00450973	0.0685007	-1	NDUFA8,COX5B,MT-CO2,NDUFS5,NDUFA5,NDUFB3,NDUFB11,NDUFB6,ACO2,SLC25A22,NDUFC2,NDUFB5,SUCLA2,IDH3A,NDUFB4,SUCLG2,ETFB,COX6B1,SDHA,NDUFA7,NDUFB1,FH,NDUFA4,NDUFS7,SDHB,COX4I1,NDUFV1,COQ10B,NDUFS3,NDUFA9,UQCR10,SDHC,COX6C,ACO1,NDUFA11	-1.59605	-0.424846	35	86
MULTICELLULAR ORGANISM DEVELOPMENT%GOBP%GO:0007275	MULTICELLULAR ORGANISM DEVELOPMENT%GOBP%GO:0007275	0.00462018	0.0697227	-1	AGT,STMN1,HSPD1,PTPRZ1,CTR9,COL4A2,FLNA,PARP1,BSG,ITGB1,HSPA5,ANXA6,GHRL,ACTN1,HSPA9,BASP1,RPS6KA1,LAMB1,PRDX3,PPIL1,ROCK2,APOD,MANF,PTPRC,CD44,MYH9,SRI,TGM2,ENAH,PSAP,ITGA6,C3,PRRC2C,MAP4,ITGB4,CALD1,KDM6B,PAK1,MARCKS,SAMHD1,COL1A1,RAC2,VASP,GLUD1,COL6A1,VPS33A,LTF,CLU,PRKDC,DPYSL2,CD81,HSPG2,CAV1,UGP2,SPTBN1,MCAM,MYLK,IFI16,ITGA2,NUMB,LAMC2,HMGB1,FBN1,TGFBI,MYH11,TPM1,SEC16A,AHSG,CXADR,NASP,PDG…	-1.36692	-0.313484	98	357
MITOCHONDRION ORGANIZATION%GOBP%GO:0007005	MITOCHONDRION ORGANIZATION%GOBP%GO:0007005	0.00490978	0.0736151	-1	HSPD1,COX7A2L,NDUFA8,PARP1,HSPA9,PRDX3,SOD2,COX17,IMMT,NDUFS5,TSPO,NDUFA5,NDUFB3,NDUFB11,CHCHD3,MFN2,FUNDC2,TIMM13,NDUFB6,TIMM10,CLU,NMT1,GHITM,PMPCB,LONP1,CXADR,PARK7,NDUFC2,NDUFB5,COA3,NDUFB4,AIFM1,APOO,BAD,NDUFB1,TIMM8B,NDUFS7,MFF,BCAP31,TIMM9,NDUFS3,PPIF,AGK,HIP1R,NDUFA9,TMEM126A,PET100,NDUFA11,DNAJC11,MTFP1,TIMM44,HSD17B10,UQCRFS1,GRPEL1,TIMM50,OXA1L,TOMM20,SAMM50,NDUFA10,NDUFS1,SCO1,GABARAP…	-1.518	-0.383097	64	128
ENERGY DERIVATION BY OXIDATION OF ORGANIC COMPOUNDS%GOBP%GO:0015980	ENERGY DERIVATION BY OXIDATION OF ORGANIC COMPOUNDS%GOBP%GO:0015980	0.00497449	0.074024	-1	NDUFA8,COX5B,MT-CO2,NDUFS5,NDUFA5,NDUFB3,NDUFB11,NDUFB6,ACO2,UGP2,SLC25A22,GAA,NDUFC2,NDUFB5,SUCLA2,IDH3A,NDUFB4,SUCLG2,ETFB,COX6B1,SDHA,NDUFA7,NDUFB1,FH,NDUFA4,NDUFS7,SDHB,COX4I1,GFPT1,NDUFV1,COQ10B,NDUFS3,NDUFA9,UQCR10,SDHC,COX6C,ACO1,NDUFA11	-1.57123	-0.412053	38	96
SUMOYLATION OF DNA DAMAGE RESPONSE AND REPAIR PROTEINS%REACTOME DATABASE ID RELEASE 80%3108214	SUMOYLATION OF DNA DAMAGE RESPONSE AND REPAIR PROTEINS%REACTOME DATABASE ID RELEASE 80%3108214	0.00500076	0.074024	-1	PARP1,TPR,CETN2,SMC1A,RANBP2,SUMO2,NUP153,NUP50,NUP107,STAG2,UBE2I,NUP205	-1.70745	-0.612445	12	19
PLATELET DEGRANULATION%REACTOME%R-HSA-114608.3	PLATELET DEGRANULATION%REACTOME%R-HSA-114608.3	0.00506532	0.074505	-1	FLNA,TF,HSPA5,KNG1,ACTN1,MANF,PROS1,PSAP,PLG,CALU,VCL,TLN1,CLU,CAP1,FAM3C,AHSG,TMSB4X,APOA1,FN1,SERPINF2,F13A1,SERPINA1,TMX3,TAGLN2,ORM1,RAB27B,A2M,ITIH4,LGALS3BP,F5,RARRES2	-1.60679	-0.446743	31	66
RECEPTOR INTERNALIZATION%GOBP%GO:0031623	RECEPTOR INTERNALIZATION%GOBP%GO:0031623	0.00512048	0.0748428	-1	ARRB1,ITGB1,AP2B1,CLTC,CD81,CAV1,GRB2,SNCA	-1.71212	-0.605572	8	20
REGULATION OF CELL-SUBSTRATE ADHESION%GOBP%GO:0010810	REGULATION OF CELL-SUBSTRATE ADHESION%GOBP%GO:0010810	0.00541141	0.0786007	-1	FLNA,ROCK2,APOD,PLG,VCL,ILK,RAC2,CALR,TLN1,CASK,COL16A1,FBLN1,APOA1,GBP1,FN1,CORO1C	-1.63387	-0.476559	16	49
REGULATION OF MEMBRANE POTENTIAL%GOBP%GO:0042391	REGULATION OF MEMBRANE POTENTIAL%GOBP%GO:0042391	0.00552408	0.0797389	-1	FLNA,ATP1B1,PRDX3,SRI,ATP1A1,DCN,SLMAP,CAV1,FHL1,CXADR,PARK7,YWHAH,PPA2,CAMK2D,ATP2A2,KIF5B,BAD	-1.65682	-0.496272	17	43
DNA METABOLIC PROCESS%GOBP%GO:0006259	DNA METABOLIC PROCESS%GOBP%GO:0006259	0.00558514	0.0801226	-1	SFPQ,HSPD1,PARP1,PTMS,XRCC5,TSN,CETN2,SMC1A,RAD23A,SAMHD1,DCTPP1,PRPF19,PRKDC,TOP1,HMGB1,LONP1,PARK7,MCMBP,DDB1,DKC1,PDS5B,TRIM28,VCP,APEX1,PCNA,XRCC6,PTGES3	-1.58664	-0.427545	27	79
PROTEIN REFOLDING%GOBP%GO:0042026	PROTEIN REFOLDING%GOBP%GO:0042026	0.00575696	0.0820809	-1	HSPD1,HSPA6,HSPA5,HSPA9,DNAJA1	-1.72601	-0.657856	5	15
SMOOTH MUSCLE CONTRACTION%REACTOME%R-HSA-445355.6	SMOOTH MUSCLE CONTRACTION%REACTOME%R-HSA-445355.6	0.00584971	0.0825708	-1	ANXA6,TPM4,CALD1,PAK1,SORBS3,VCL,TLN1,TPM3,MYLK,MYH11,TPM1,TPM2	-1.70944	-0.596795	12	21
CELL ACTIVATION INVOLVED IN IMMUNE RESPONSE%GOBP%GO:0002263	CELL ACTIVATION INVOLVED IN IMMUNE RESPONSE%GOBP%GO:0002263	0.00586239	0.0825708	-1	HSPD1,CORO1A,LCP1,VAMP2,HMGB1,SNAP23,PYCARD,STXBP3	-1.71028	-0.641473	8	16
COMPLEMENT AND COAGULATION CASCADES%WIKIPATHWAYS_20220510%WP558%HOMO SAPIENS	COMPLEMENT AND COAGULATION CASCADES%WIKIPATHWAYS_20220510%WP558%HOMO SAPIENS	0.00590999	0.0827398	-1	F9,SERPINC1,KNG1,PROS1,PLG,CLU,CLTC,SERPIND1,SERPINF2,SERPINA1	-1.69645	-0.608499	10	19
MITOCHONDRIAL RESPIRATORY CHAIN COMPLEX ASSEMBLY%GOBP%GO:0033108	MITOCHONDRIAL RESPIRATORY CHAIN COMPLEX ASSEMBLY%GOBP%GO:0033108	0.00596167	0.0829637	-1	NDUFA8,COX17,NDUFS5,NDUFA5,NDUFB3,NDUFB11,NDUFB6,NDUFC2,NDUFB5,COA3,NDUFB4,AIFM1,NDUFB1,NDUFS7,NDUFS3,NDUFA9,TMEM126A,PET100,NDUFA11,UQCRFS1,OXA1L,SAMM50,NDUFA10,NDUFS1,SCO1	-1.65616	-0.500562	25	41
AMYLOID FIBER FORMATION%REACTOME%R-HSA-977225.6	AMYLOID FIBER FORMATION%REACTOME%R-HSA-977225.6	0.00606152	0.0835011	-1	APCS,TSPAN14,LTF,HSPG2,TGFBI,APOA1,SNCA,APOA4,RPS27A,LYZ,CST3,USP9X,APOE	-1.69373	-0.607523	13	19
REGULATION OF CELL MOTILITY%GOBP%GO:2000145	REGULATION OF CELL MOTILITY%GOBP%GO:2000145	0.00607215	0.0835011	-1	AGT,MSN,FLNA,ARHGDIB,ITGB1,HSPA5,LAMB1,ROCK2,LMNA,APOD,SOD2,PTPRC,CCDC25,GLIPR2,ITGA6,HDAC6,PAK1,CD47,VCL,COL1A1,TIAM1,RAC2,CALR,DDT,DCN,CD81,CAV1,MYLK,NUMB,LAMC2,HMGB1,TPM1,SPAG9,FBLN1,PYCARD,TMSB4X,PDGFRB,RDX,S100A7,PFN2,FN1,ARPIN,CD99,MIA3,CORO1C	-1.46524	-0.361769	45	153
SEMAPHORIN INTERACTIONS%REACTOME DATABASE ID RELEASE 80%373755	SEMAPHORIN INTERACTIONS%REACTOME DATABASE ID RELEASE 80%373755	0.00630631	0.0862109	-1	ITGB1,ROCK2,PTPRC,MYH9,PAK1,TLN1,DPYSL2,MYH11	-1.70319	-0.58235	8	23
METAL ION TRANSPORT%GOBP%GO:0030001	METAL ION TRANSPORT%GOBP%GO:0030001	0.00642368	0.0870524	-1	ATP2C1,FLNA,ATP1B1,TF,SLC12A2,PTPRC,COX17,ATP1A1,ATP4B,LTF,SLC5A5,CLTC,CAV1,PMPCB,ATP2A2,SLC3A2,AFG3L2,CHERP,MCU,CP,CHP1,ATP2A3	-1.61593	-0.473541	22	48
NUCLEOSIDE DIPHOSPHATE PHOSPHORYLATION%GOBP%GO:0006165	NUCLEOSIDE DIPHOSPHATE PHOSPHORYLATION%GOBP%GO:0006165	0.0065967	0.0870524	1	ALDOA,PGAM1,PFKP,ALDOC,HK2,PFKL,GAPDH,LDHA,PKM,ALDOB,CMPK1	1.74563	0.548668	11	21
NEGATIVE REGULATION OF MULTICELLULAR ORGANISMAL PROCESS%GOBP%GO:0051241	NEGATIVE REGULATION OF MULTICELLULAR ORGANISMAL PROCESS%GOBP%GO:0051241	0.00662252	0.0870524	-1	ARRB1,KHSRP,COL4A2,APOA2,ARHGDIB,SLC12A2,KNG1,GHRL,ROCK2,LMNA,APOD,PTPRC,SRSF6,SRI,PLG,APCS,CALR,LTF,DCN,RC3H1,HSPG2,APOM,HMGB1,FBN1,PYCARD,AHSG,GDI1,TMSB4X,APOA1,GORASP1,GBP1,ANXA4,YWHAH,APOA4,PFN2,FN1,SERPINF2,PGAM5,ASPN,CORO1C,RBPJ	-1.49452	-0.37668	41	130
FORMATION OF FIBRIN CLOT (CLOTTING CASCADE)%REACTOME%R-HSA-140877.2	FORMATION OF FIBRIN CLOT (CLOTTING CASCADE)%REACTOME%R-HSA-140877.2	0.00663376	0.0870524	-1	F9,SERPINC1,KNG1,PROS1,SERPIND1,F13A1,A2M,F2,F5	-1.6966	-0.636341	9	16
PURINE RIBONUCLEOSIDE DIPHOSPHATE METABOLIC PROCESS%GOBP%GO:0009179	PURINE RIBONUCLEOSIDE DIPHOSPHATE METABOLIC PROCESS%GOBP%GO:0009179	0.00663589	0.0870524	1	ALDOA,PGAM1,PFKP,ALDOC,HK2,PFKL,GAPDH,LDHA,PKM,ALDOB	1.79757	0.587475	10	18
ADP METABOLIC PROCESS%GOBP%GO:0046031	ADP METABOLIC PROCESS%GOBP%GO:0046031	0.00663589	0.0870524	1	ALDOA,PGAM1,PFKP,ALDOC,HK2,PFKL,GAPDH,LDHA,PKM,ALDOB	1.79757	0.587475	10	18
OXIDATIVE PHOSPHORYLATION%GOBP%GO:0006119	OXIDATIVE PHOSPHORYLATION%GOBP%GO:0006119	0.00664227	0.0870524	-1	NDUFA8,COX5B,MT-CO2,NDUFS5,NDUFA5,NDUFB3,NDUFB11,NDUFB6,NDUFC2,NDUFB5,NDUFB4,COX6B1,SDHA,NDUFA7,NDUFB1,NDUFA4,NDUFS7,SDHB,COX4I1,NDUFV1,NDUFS3,NDUFA9,UQCR10,SDHC,COX6C,NDUFA11	-1.59875	-0.452267	26	59
ATP SYNTHESIS COUPLED ELECTRON TRANSPORT%GOBP%GO:0042773	ATP SYNTHESIS COUPLED ELECTRON TRANSPORT%GOBP%GO:0042773	0.00670498	0.0870524	-1	NDUFA8,COX5B,MT-CO2,NDUFS5,NDUFA5,NDUFB3,NDUFB6,NDUFC2,NDUFB5,NDUFB4,COX6B1,SDHA,NDUFA7,NDUFB1,NDUFA4,NDUFS7,SDHB,COX4I1,NDUFV1,NDUFS3,NDUFA9,UQCR10,SDHC,COX6C	-1.62314	-0.465698	24	54
MITOCHONDRIAL ATP SYNTHESIS COUPLED ELECTRON TRANSPORT%GOBP%GO:0042775	MITOCHONDRIAL ATP SYNTHESIS COUPLED ELECTRON TRANSPORT%GOBP%GO:0042775	0.00670498	0.0870524	-1	NDUFA8,COX5B,MT-CO2,NDUFS5,NDUFA5,NDUFB3,NDUFB6,NDUFC2,NDUFB5,NDUFB4,COX6B1,SDHA,NDUFA7,NDUFB1,NDUFA4,NDUFS7,SDHB,COX4I1,NDUFV1,NDUFS3,NDUFA9,UQCR10,SDHC,COX6C	-1.62314	-0.465698	24	54
REGULATION OF LOCOMOTION%GOBP%GO:0040012	REGULATION OF LOCOMOTION%GOBP%GO:0040012	0.00688836	0.0889364	-1	AGT,MSN,FLNA,ARHGDIB,ITGB1,HSPA5,LAMB1,ROCK2,LMNA,APOD,SOD2,PTPRC,CCDC25,GLIPR2,ITGA6,HDAC6,PAK1,CD47,VCL,COL1A1,TIAM1,RAC2,CALR,DDT,DCN,CD81,CAV1,MYLK,NUMB,LAMC2,HMGB1,TPM1,SPAG9,FBLN1,PYCARD,TMSB4X,PDGFRB,RDX,S100A7,PFN2,FN1,ARPIN,CD99,MIA3,CORO1C	-1.45838	-0.359317	45	155
INTEGRIN-MEDIATED CELL ADHESION%WIKIPATHWAYS_20220510%WP185%HOMO SAPIENS	INTEGRIN-MEDIATED CELL ADHESION%WIKIPATHWAYS_20220510%WP185%HOMO SAPIENS	0.00710164	0.091076	-1	ITGB6,ITGB1,ROCK2,ITGA6,ITGB4,PAK1,ZYX,VASP,TLN1,ITGA2,GRB2	-1.68515	-0.558465	11	26
SKELETAL SYSTEM DEVELOPMENT%GOBP%GO:0001501	SKELETAL SYSTEM DEVELOPMENT%GOBP%GO:0001501	0.00713246	0.091076	-1	FLNA,ANXA6,GHRL,PTPRC,CD44,TGM2,COL1A1,LTF,FBN1,AHSG,EIF4A3,OGN,COL1A2,VCAN,GNAS,TCOF1,PPIB,PRELP	-1.65788	-0.520516	18	34
THE ONCOGENIC ACTION OF L-2-HYDROXYGLUTARATE IN HYDROXYGLUTARIC ACIDURIA%PATHWHIZ%PW002451	THE ONCOGENIC ACTION OF L-2-HYDROXYGLUTARATE IN HYDROXYGLUTARIC ACIDURIA%PATHWHIZ%PW002451	0.00733533	0.0926484	-1	DLD,PC,GLUD1,ACO2,PDHA1,IDH2,IDH3A,SUCLG2,SDHA,FH,SDHB,DLAT,SDHC,ACO1	-1.69747	-0.585646	14	22
THE ONCOGENIC ACTION OF D-2-HYDROXYGLUTARATE IN HYDROXYGLUTARIC ACIDURIA%SMPDB%SMP0002359	THE ONCOGENIC ACTION OF D-2-HYDROXYGLUTARATE IN HYDROXYGLUTARIC ACIDURIA%SMPDB%SMP0002359	0.00733533	0.0926484	-1	DLD,PC,GLUD1,ACO2,PDHA1,IDH2,IDH3A,SUCLG2,SDHA,FH,SDHB,DLAT,SDHC,ACO1	-1.69747	-0.585646	14	22
CHROMOSOMAL AND MICROSATELLITE INSTABILITY IN COLORECTAL CANCER %WIKIPATHWAYS_20220510%WP4216%HOMO SAPIENS	CHROMOSOMAL AND MICROSATELLITE INSTABILITY IN COLORECTAL CANCER %WIKIPATHWAYS_20220510%WP4216%HOMO SAPIENS	0.00738636	0.0927887	1	MAPK3,SMAD2,CTNNB1,MAPK1,KRAS,RALB,RALA,MAP2K1	1.79712	0.608191	8	16
PROCESSING OF CAPPED INTRON-CONTAINING PRE-MRNA%REACTOME%R-HSA-72203.3	PROCESSING OF CAPPED INTRON-CONTAINING PRE-MRNA%REACTOME%R-HSA-72203.3	0.00749906	0.093698	-1	WBP11,DNAJC8,SF3A1,PRPF8,TPR,PPIH,SF3B2,SRRT,PPIL1,SRSF6,HNRNPU,HNRNPD,SF3B5,SNRNP40,DDX46,LSM6,LSM4,RANBP2,SNRPA1,HNRNPA0,PRPF19,NUP153,SRRM1,PUF60,HNRNPK,PRPF40A,U2AF2,EIF4A3,RBM17,SRSF2,NUP50,HNRNPA1,PPIE,NUP107,SNRPD2,U2SURP,YBX1,SNRNP70,MAGOH,CHERP,SNRPA,RNPS1,SF3A3,LSM7,NUP205,DHX15	-1.51632	-0.389189	46	112
GASTRULATION%GOBP%GO:0007369	GASTRULATION%GOBP%GO:0007369	0.00762409	0.0938218	-1	CTR9,COL4A2,ITGB1,LAMB1,ITGB4,KDM6B,COL6A1,ITGA2,FN1	-1.69703	-0.646809	9	15
REGULATION OF POTASSIUM ION TRANSMEMBRANE TRANSPORT%GOBP%GO:1901379	REGULATION OF POTASSIUM ION TRANSMEMBRANE TRANSPORT%GOBP%GO:1901379	0.00762409	0.0938218	-1	FLNA,ATP1B1,ITGB1,VAMP2,CAV1,FHL1	-1.69586	-0.646365	6	15
BETA3 INTEGRIN CELL SURFACE INTERACTIONS%PATHWAY INTERACTION DATABASE NCI-NATURE CURATED DATA%BETA3 INTEGRIN CELL SURFACE INTERACTIONS	BETA3 INTEGRIN CELL SURFACE INTERACTIONS%PATHWAY INTERACTION DATABASE NCI-NATURE CURATED DATA%BETA3 INTEGRIN CELL SURFACE INTERACTIONS	0.00764962	0.0938218	-1	LAMB1,CD47,COL1A1,HMGB1,FBN1,TGFBI,PDGFRB,FN1,LAMC1,COL1A2,VTN,SDC1,LAMA4	-1.68792	-0.589281	13	21
LATE ENDOSOME TO VACUOLE TRANSPORT%GOBP%GO:0045324	LATE ENDOSOME TO VACUOLE TRANSPORT%GOBP%GO:0045324	0.00767045	0.0938218	1	SNF8,CHMP4B,VPS4B,VPS36,VTA1,CHMP1B,CHMP1A,CHMP4A,TSG101	1.78848	0.605267	9	16
INNER MITOCHONDRIAL MEMBRANE ORGANIZATION%GOBP%GO:0007007	INNER MITOCHONDRIAL MEMBRANE ORGANIZATION%GOBP%GO:0007007	0.00783133	0.0951761	-1	HSPA9,IMMT,CHCHD3,TIMM13,TIMM10,GHITM,APOO,TIMM8B,TIMM9,AGK,DNAJC11	-1.67186	-0.591332	11	20
PHOSPHORYLATION%GOBP%GO:0016310	PHOSPHORYLATION%GOBP%GO:0016310	0.00786309	0.0951761	1	MAPK3,MARK2,PTK6,ALDOA,MAPK13,SMAD2,YWHAZ,DGKA,PGAM1,PDK1,PFKP,PPP4R1,CSK,OXSR1,HTATIP2,ABI1,CSNK2A1,ALDOC,MINK1,SLK,MAPK1,HK2,STK38L,PFKL,NT5C2,TOLLIP,GAPDH,LDHA,PRKD2,MAP2K1,TAOK3,PKM,BAZ1B,ERBB2,ALDOB,SRPK1,CMPK1	1.4792	0.329683	37	96
EXTERNAL ENCAPSULATING STRUCTURE ORGANIZATION%GOBP%GO:0045229	EXTERNAL ENCAPSULATING STRUCTURE ORGANIZATION%GOBP%GO:0045229	0.0079489	0.0951776	-1	COL4A2,LCP1,LAMB1,COL6A5,PLG,COL1A1,CMA1,SERPINH1,FBLN5,COL16A1,NID2,TPSAB1,TGFBI,CTSG,MYH11,TNXB,COL14A1,MFAP4,SERPINF2,LAMC1,COL1A2,COL15A1,COL17A1,LUM	-1.63158	-0.493133	24	41
COMPLEMENT ACTIVATION%GOBP%GO:0006956	COMPLEMENT ACTIVATION%GOBP%GO:0006956	0.0079496	0.0951776	-1	CFB,C3,IGHG3,IGHM,CLU,IGHV4-61,IGHA1,MFAP4,IGLL5,IGHG1,IGHV3-23,C4A,CFH,IGHG2,C1QC,IGKC,CFHR1	-1.68056	-0.586712	17	21
FATTY ACID METABOLIC PROCESS%GOBP%GO:0006631	FATTY ACID METABOLIC PROCESS%GOBP%GO:0006631	0.00801068	0.0951776	1	CES1,ACAT2,ALOX12,ADH7,DBI,PTGS1,ACOX1,MIF,HACD2,CES2,FASN,AKR1C2,SGPL1,AKR1C3,ACOT11,MGLL,CBR1,ECI2,ACOX3,SCP2,GSTP1,TECR,ACAA1,GSTM4,EHHADH	1.49082	0.34075	25	84
REGULATION OF SYSTEM PROCESS%GOBP%GO:0044057	REGULATION OF SYSTEM PROCESS%GOBP%GO:0044057	0.00807334	0.0951776	-1	AGT,PARP1,ATP1B1,ANXA6,GHRL,ROCK2,LMNA,SRI,ATP1A1,CAV1,TPM1,DES,CXADR,APOA1,APOA4,CAMK2D,ATP2A2,MYL9,ATP2A3,PPP3CA,APOE	-1.59326	-0.457127	21	54
HEMATOPOIETIC OR LYMPHOID ORGAN DEVELOPMENT%GOBP%GO:0048534	HEMATOPOIETIC OR LYMPHOID ORGAN DEVELOPMENT%GOBP%GO:0048534	0.00809943	0.0951776	-1	FLNA,PARP1,ITGB1,ACTN1,HSPA9,PRDX3,PTPRC,MYH9,PRRC2C,VPS33A,CD81,IFI16,HMGB1,PGM3,SRP54,MFAP5	-1.59963	-0.468766	16	48
HIPPO-MERLIN SIGNALING DYSREGULATION%WIKIPATHWAYS_20220510%WP4541%HOMO SAPIENS	HIPPO-MERLIN SIGNALING DYSREGULATION%WIKIPATHWAYS_20220510%WP4541%HOMO SAPIENS	0.00810894	0.0951776	-1	ITGB6,ITGB1,CD44,ITGA6,ITGB4,PAK1,ITGA2	-1.67216	-0.609151	7	18
IMMUNE RESPONSE%GOBP%GO:0006955	IMMUNE RESPONSE%GOBP%GO:0006955	0.00817372	0.0954559	-1	PSMB10,HSPD1,CORO1A,LCP1,TF,HLA-A,HMGN2,GBP2,VAMP2,REG1A,ADAR,CFB,DEFA3,APCS,C3,SAMHD1,HLA-DRA,CD47,IGHG3,HLA-B,LTF,IGHM,CLU,CD81,IGHV4-61,HMGB1,SNAP23,CTSG,TRIM25,IGHA1,PYCARD,SNCA,GBP1,MFAP4,IGLV7-46,STXBP3,APOA4,S100A7,SERPINB9,IGKV2-24	-1.46632	-0.368048	40	134
LEUKOCYTE ACTIVATION INVOLVED IN IMMUNE RESPONSE%GOBP%GO:0002366	LEUKOCYTE ACTIVATION INVOLVED IN IMMUNE RESPONSE%GOBP%GO:0002366	0.00824646	0.0957499	-1	HSPD1,CORO1A,LCP1,VAMP2,HMGB1,SNAP23,PYCARD,STXBP3	-1.68417	-0.641911	8	15
CIRCADIAN RHYTHM GENES%WIKIPATHWAYS_20220510%WP3594%HOMO SAPIENS	CIRCADIAN RHYTHM GENES%WIKIPATHWAYS_20220510%WP3594%HOMO SAPIENS	0.00828313	0.0957499	-1	SFPQ,THRAP3,GHRL,ROCK2,PSPC1,PRKDC,NONO,RBM4,ADA,PRKAA1,GFPT1	-1.66986	-0.590625	11	20
AEROBIC RESPIRATION%GOBP%GO:0009060	AEROBIC RESPIRATION%GOBP%GO:0009060	0.0083225	0.0957499	-1	NDUFA8,COX5B,MT-CO2,NDUFS5,NDUFA5,NDUFB3,NDUFB11,NDUFB6,ACO2,NDUFC2,NDUFB5,SUCLA2,IDH3A,NDUFB4,SUCLG2,COX6B1,SDHA,NDUFA7,NDUFB1,FH,NDUFA4,NDUFS7,SDHB,COX4I1,NDUFV1,NDUFS3,NDUFA9,UQCR10,SDHC,COX6C,ACO1,NDUFA11	-1.55458	-0.419897	32	78
HEMOPOIESIS%GOBP%GO:0030097	HEMOPOIESIS%GOBP%GO:0030097	0.00840807	0.0958253	-1	FLNA,PARP1,ITGB1,ACTN1,HSPA9,PRDX3,PTPRC,MYH9,PRRC2C,VPS33A,CD81,IFI16,HMGB1,PGM3,SRP54,MFAP5	-1.60037	-0.470755	16	47
SKIN DEVELOPMENT%GOBP%GO:0043588	SKIN DEVELOPMENT%GOBP%GO:0043588	0.00841152	0.0958253	1	TGM3,ALOX12,ANXA1,IVL,EVPL,SPRR3,SCEL,SFN,IL18,CSTA,AKR1C3,KRT6B,DSP	1.65497	0.45433	13	35
MULTIVESICULAR BODY ASSEMBLY%GOBP%GO:0036258	MULTIVESICULAR BODY ASSEMBLY%GOBP%GO:0036258	0.00865551	0.0981239	1	SNF8,CHMP4B,VPS4B,VPS36,PDCD6IP,VTA1,CHMP1B,CHMP1A,CHMP4A,TSG101	1.75729	0.574309	10	18
THE ONCOGENIC ACTION OF SUCCINATE%PATHWHIZ%PW002360	THE ONCOGENIC ACTION OF SUCCINATE%PATHWHIZ%PW002360	0.00883234	0.0991611	-1	DLD,PC,ACO2,PDHA1,IDH2,IDH3A,SUCLG2,SDHA,FH,SDHB,SLC25A10,DLAT,SDHC,ACO1	-1.68266	-0.580538	14	22
THE ONCOGENIC ACTION OF FUMARATE%PATHWHIZ%PW002363	THE ONCOGENIC ACTION OF FUMARATE%PATHWHIZ%PW002363	0.00883234	0.0991611	-1	DLD,PC,ACO2,PDHA1,IDH2,IDH3A,SUCLG2,SDHA,FH,SDHB,SLC25A10,DLAT,SDHC,ACO1	-1.68266	-0.580538	14	22
XBP1(S) ACTIVATES CHAPERONE GENES%REACTOME DATABASE ID RELEASE 80%381038	XBP1(S) ACTIVATES CHAPERONE GENES%REACTOME DATABASE ID RELEASE 80%381038	0.00933735	0.104327	-1	PDIA5,LMNA,DNAJC3,TLN1,ADD1,MYDGF,HYOU1,PDIA6,SSR1,SEC31A,GFPT1,HDGF	-1.66206	-0.587867	12	20
REGULATION OF CELL MIGRATION%GOBP%GO:0030334	REGULATION OF CELL MIGRATION%GOBP%GO:0030334	0.00944637	0.10504	-1	AGT,MSN,FLNA,ARHGDIB,ITGB1,HSPA5,LAMB1,ROCK2,LMNA,APOD,SOD2,PTPRC,GLIPR2,ITGA6,HDAC6,PAK1,CD47,VCL,COL1A1,TIAM1,RAC2,CALR,DDT,DCN,CD81,CAV1,MYLK,NUMB,LAMC2,HMGB1,TPM1,SPAG9,PYCARD,TMSB4X,PDGFRB,RDX,S100A7,PFN2,FN1,ARPIN,CD99,MIA3,CORO1C	-1.43754	-0.356292	43	148
PROTON MOTIVE FORCE-DRIVEN ATP SYNTHESIS%GOBP%GO:0015986	PROTON MOTIVE FORCE-DRIVEN ATP SYNTHESIS%GOBP%GO:0015986	0.00985292	0.108521	-1	NDUFA8,NDUFS5,NDUFA5,NDUFB3,NDUFB11,NDUFB6,NDUFC2,NDUFB5,NDUFB4,SDHA,NDUFA7,NDUFB1,NDUFS7,SDHB,NDUFV1,NDUFS3,NDUFA9,SDHC,NDUFA11	-1.60753	-0.49067	19	39
PROTON MOTIVE FORCE-DRIVEN MITOCHONDRIAL ATP SYNTHESIS%GOBP%GO:0042776	PROTON MOTIVE FORCE-DRIVEN MITOCHONDRIAL ATP SYNTHESIS%GOBP%GO:0042776	0.00985292	0.108521	-1	NDUFA8,NDUFS5,NDUFA5,NDUFB3,NDUFB11,NDUFB6,NDUFC2,NDUFB5,NDUFB4,SDHA,NDUFA7,NDUFB1,NDUFS7,SDHB,NDUFV1,NDUFS3,NDUFA9,SDHC,NDUFA11	-1.60753	-0.49067	19	39
SIGNALING EVENTS MEDIATED BY FOCAL ADHESION KINASE%PATHWAY INTERACTION DATABASE NCI-NATURE CURATED DATA%SIGNALING EVENTS MEDIATED BY FOCAL ADHESION KINASE	SIGNALING EVENTS MEDIATED BY FOCAL ADHESION KINASE%PATHWAY INTERACTION DATABASE NCI-NATURE CURATED DATA%SIGNALING EVENTS MEDIATED BY FOCAL ADHESION KINASE	0.00989951	0.108521	-1	ITGB1,ACTN1,ROCK2,RAP1B,PAK1,VCL,TLN1,GRB2,NCK1	-1.65733	-0.5786	9	21
SECOND-MESSENGER-MEDIATED SIGNALING%GOBP%GO:0019932	SECOND-MESSENGER-MEDIATED SIGNALING%GOBP%GO:0019932	0.0100299	0.109435	-1	AGT,ATP1B1,PTPRC,CAP1,CAMK2D,ATP2A2,MCU,BCAP31,PPP3CA,PRKAA1,APOE	-1.67239	-0.576994	11	22
CELL JUNCTION ORGANIZATION%REACTOME%R-HSA-446728.2	CELL JUNCTION ORGANIZATION%REACTOME%R-HSA-446728.2	0.0105105	0.114142	-1	FLNA,ITGB1,ACTN1,PLEC,ITGA6,ITGB4,ILK,VASP,LAMC2,FLNC	-1.64996	-0.564151	10	23
MRNA SPLICING%REACTOME%R-HSA-72172.3	MRNA SPLICING%REACTOME%R-HSA-72172.3	0.0107143	0.115278	-1	WBP11,DNAJC8,SF3A1,PRPF8,PPIH,SF3B2,SRRT,PPIL1,SRSF6,HNRNPU,HNRNPD,SF3B5,SNRNP40,DDX46,LSM6,LSM4,SNRPA1,HNRNPA0,PRPF19,SRRM1,PUF60,HNRNPK,PRPF40A,U2AF2,EIF4A3,RBM17,SRSF2,HNRNPA1,PPIE,SNRPD2,U2SURP,YBX1,SNRNP70,MAGOH,CHERP,SNRPA,RNPS1	-1.50913	-0.395766	37	96
PRE-MRNA SPLICING%REACTOME%R-HSA-72163.2	PRE-MRNA SPLICING%REACTOME%R-HSA-72163.2	0.0107143	0.115278	-1	WBP11,DNAJC8,SF3A1,PRPF8,PPIH,SF3B2,SRRT,PPIL1,SRSF6,HNRNPU,HNRNPD,SF3B5,SNRNP40,DDX46,LSM6,LSM4,SNRPA1,HNRNPA0,PRPF19,SRRM1,PUF60,HNRNPK,PRPF40A,U2AF2,EIF4A3,RBM17,SRSF2,HNRNPA1,PPIE,SNRPD2,U2SURP,YBX1,SNRNP70,MAGOH,CHERP,SNRPA,RNPS1	-1.50913	-0.395766	37	96
ERBB1 DOWNSTREAM SIGNALING%PATHWAY INTERACTION DATABASE NCI-NATURE CURATED DATA%ERBB1 DOWNSTREAM SIGNALING	ERBB1 DOWNSTREAM SIGNALING%PATHWAY INTERACTION DATABASE NCI-NATURE CURATED DATA%ERBB1 DOWNSTREAM SIGNALING	0.0108499	0.116199	1	MAPK3,SFN,YWHAZ,PEBP1,WASF2,BAIAP2,USP6NL,ABI1,MAPK1,KRAS,RALA,PPP2R2A,ARPC4,NCKAP1,YWHAB,ACTR2,MAP2K1,YWHAQ	1.54342	0.391122	18	50
PROTEIN PROCESSING%GOBP%GO:0016485	PROTEIN PROCESSING%GOBP%GO:0016485	0.0109542	0.116667	-1	F9,CMA1,HP,METAP1,SPCS2,IFI16,PMPCB,CTSG,YIPF5,ASPH,CTSZ,AFG3L2,BAD,KLK6,SEC11A	-1.61105	-0.499467	15	36
SLC TRANSPORTER DISORDERS%REACTOME%R-HSA-5619102.6	SLC TRANSPORTER DISORDERS%REACTOME%R-HSA-5619102.6	0.010994	0.116667	-1	BSG,SLC4A1,TPR,RANBP2,SLC5A5,NUP153,NUP50,NUP107,SLC3A2,CP,NUP205	-1.63903	-0.579719	11	20
PID_ERBB1_DOWNSTREAM_PATHWAY%MSIGDB_C2%PID_ERBB1_DOWNSTREAM_PATHWAY	PID_ERBB1_DOWNSTREAM_PATHWAY%MSIGDB_C2%PID_ERBB1_DOWNSTREAM_PATHWAY	0.01116	0.11789	1	MAPK3,SFN,YWHAZ,PEBP1,WASF2,BAIAP2,USP6NL,MAPK1,KRAS,RALA,PPP2R2A,ARPC4,NCKAP1,ACTR2,MAP2K1,YWHAQ	1.56572	0.414688	16	41
SYSTEM DEVELOPMENT%GOBP%GO:0048731	SYSTEM DEVELOPMENT%GOBP%GO:0048731	0.0114007	0.119419	-1	AGT,STMN1,HSPD1,PTPRZ1,FLNA,PARP1,BSG,ITGB1,HSPA5,ANXA6,GHRL,ACTN1,HSPA9,BASP1,RPS6KA1,LAMB1,PRDX3,ROCK2,APOD,MANF,PTPRC,CD44,MYH9,SRI,TGM2,ENAH,PSAP,C3,PRRC2C,MAP4,CALD1,KDM6B,PAK1,MARCKS,SAMHD1,COL1A1,RAC2,VASP,GLUD1,VPS33A,LTF,CLU,PRKDC,DPYSL2,CD81,HSPG2,CAV1,UGP2,SPTBN1,MCAM,MYLK,IFI16,NUMB,LAMC2,HMGB1,FBN1,TGFBI,MYH11,TPM1,SEC16A,AHSG,CXADR,PDGFRB,EIF4A3,PGM3,YWHAH,SRP54,MFAP5,S100A7,FN1,SER…	-1.33856	-0.308503	89	331
ACTIN FILAMENT ORGANIZATION%GOBP%GO:0007015	ACTIN FILAMENT ORGANIZATION%GOBP%GO:0007015	0.0114676	0.119419	-1	ARRB1,ARPC1B,CORO1A,LCP1,FLNA,ITGB1,TPM4,GHRL,ACTN1,HSP90B1,LIMA1,ENAH,CALD1,MARCKS,ZYX,MYO1B,RAC2,TPM3,IQGAP2,ADD1,PAWR,TPM1,TPM2,ESPN,NEBL,CORO1C,PLS1,DIAPH2,FSCN1	-1.50822	-0.401465	29	86
THE ONCOGENIC ACTION OF 2-HYDROXYGLUTARATE%SMPDB%SMP0002291	THE ONCOGENIC ACTION OF 2-HYDROXYGLUTARATE%SMPDB%SMP0002291	0.0115494	0.119419	-1	DLD,PC,ACO2,PDHA1,IDH2,IDH3A,SUCLG2,SDHA,FH,SDHB,DLAT,SDHC,ACO1	-1.64648	-0.574815	13	21
SENSORY PROCESSING OF SOUND%REACTOME%R-HSA-9659379.2	SENSORY PROCESSING OF SOUND%REACTOME%R-HSA-9659379.2	0.0116279	0.119419	-1	MSN,MYH9,VAMP2,SPTAN1,CASK,SPTBN1,RDX,ESPN,CAPZA2,PLS1	-1.63087	-0.594111	10	18
SENSORY PROCESSING OF SOUND BY INNER HAIR CELLS OF THE COCHLEA%REACTOME%R-HSA-9662360.1	SENSORY PROCESSING OF SOUND BY INNER HAIR CELLS OF THE COCHLEA%REACTOME%R-HSA-9662360.1	0.0116279	0.119419	-1	MSN,MYH9,VAMP2,SPTAN1,CASK,SPTBN1,RDX,ESPN,CAPZA2,PLS1	-1.63087	-0.594111	10	18
REGULATION OF PHAGOCYTOSIS%GOBP%GO:0050764	REGULATION OF PHAGOCYTOSIS%GOBP%GO:0050764	0.0116279	0.119419	-1	APOA2,PTPRC,TGM2,C3,CD47,CALR,HMGB1,PYCARD,AHSG,APOA1	-1.6301	-0.593829	10	18
ACTIN FILAMENT BUNDLE ASSEMBLY%GOBP%GO:0051017	ACTIN FILAMENT BUNDLE ASSEMBLY%GOBP%GO:0051017	0.0117159	0.119419	-1	ARRB1,LCP1,ITGB1,HSP90B1,LIMA1,CALD1,ZYX,MYO1B,ADD1,PAWR,ESPN,PLS1,FSCN1	-1.63512	-0.546895	13	25
ACTIN FILAMENT BUNDLE ORGANIZATION%GOBP%GO:0061572	ACTIN FILAMENT BUNDLE ORGANIZATION%GOBP%GO:0061572	0.0117159	0.119419	-1	ARRB1,LCP1,ITGB1,HSP90B1,LIMA1,CALD1,ZYX,MYO1B,ADD1,PAWR,ESPN,PLS1,FSCN1	-1.63512	-0.546895	13	25
MITOCHONDRIAL ELECTRON TRANSPORT, NADH TO UBIQUINONE%GOBP%GO:0006120	MITOCHONDRIAL ELECTRON TRANSPORT, NADH TO UBIQUINONE%GOBP%GO:0006120	0.0118099	0.119852	-1	NDUFA8,NDUFS5,NDUFA5,NDUFB3,NDUFB6,NDUFC2,NDUFB5,NDUFB4,NDUFA7,NDUFB1,NDUFA4,NDUFS7,NDUFV1,NDUFS3,NDUFA9	-1.62686	-0.525992	15	30
NUCLEOTIDE EXCISION REPAIR%REACTOME%R-HSA-5696398.2	NUCLEOTIDE EXCISION REPAIR%REACTOME%R-HSA-5696398.2	0.0123748	0.124575	-1	PARP1,TCEA1,CETN2,RAD23A,SUMO2,HMGN1,PRPF19,RPS27A,PPIE,COPS2,ACTL6A,DDB1,UBE2I,PCNA	-1.62669	-0.528182	14	29
SYSTEM PROCESS%GOBP%GO:0003008	SYSTEM PROCESS%GOBP%GO:0003008	0.0123824	0.124575	-1	AGT,PTPRZ1,ATP1B1,SLC12A2,TPM4,GHRL,ROCK2,SOD2,CEL,ATAD1,LIMA1,TFF1,NIPSNAP1,AZGP1,ATP1A1,COPA,HLA-DRA,COL1A1,TIMM13,CMA1,TIMM10,SLC5A5,TPM3,CAV1,MCAM,MYLK,GPX1,GAA,CTSG,MYH11,TPM1,DES,TPM2,IGHA1,GCLC,SERPINF2,CAMK2D,ASPH,COL1A2,CTSZ,CRYZ,TIMM8B,CLCNKA,GNAS,SNTB1,FERMT2,MYOF,MUC6,EFEMP1,ATP2A3,GATM,PPP3CA,APOE,TIMM9,F5,ERAP1,MYL1	-1.4159	-0.349587	57	153
ALZHEIMER'S DISEASE AND MIRNA EFFECTS%WIKIPATHWAYS_20220510%WP2059%HOMO SAPIENS	ALZHEIMER'S DISEASE AND MIRNA EFFECTS%WIKIPATHWAYS_20220510%WP2059%HOMO SAPIENS	0.0126934	0.126607	1	MAPK3,TUBA4A,CALML3,IDE,ADRM1,ITPR2,PSMD4,CSNK2A1,PSMA2,SLC25A6,TUBA1A,CTNNB1,MAPK1,KRAS,PSMC1,EIF2S1,SLC25A4,MAP2K1,PSMD2,TUBB,TUBB6,TUBB8,TUBB2A,TUBA1C,PSMB3,PSMB6,RTN3	1.45947	0.349928	27	65
ALZHEIMER'S DISEASE%WIKIPATHWAYS_20220510%WP5124%HOMO SAPIENS	ALZHEIMER'S DISEASE%WIKIPATHWAYS_20220510%WP5124%HOMO SAPIENS	0.0126934	0.126607	1	MAPK3,TUBA4A,CALML3,IDE,ADRM1,ITPR2,PSMD4,CSNK2A1,PSMA2,SLC25A6,TUBA1A,CTNNB1,MAPK1,KRAS,PSMC1,EIF2S1,SLC25A4,MAP2K1,PSMD2,TUBB,TUBB6,TUBB8,TUBB2A,TUBA1C,PSMB3,PSMB6,RTN3	1.45947	0.349928	27	65
UBIQUITIN-DEPENDENT PROTEIN CATABOLIC PROCESS VIA THE MULTIVESICULAR BODY SORTING PATHWAY%GOBP%GO:0043162	UBIQUITIN-DEPENDENT PROTEIN CATABOLIC PROCESS VIA THE MULTIVESICULAR BODY SORTING PATHWAY%GOBP%GO:0043162	0.0127841	0.126947	1	SNF8,CHMP4B,VPS4B,VPS36,CHMP1B,CHMP1A,CHMP4A,TSG101	1.71825	0.5815	8	16
T CELL ACTIVATION%GOBP%GO:0042110	T CELL ACTIVATION%GOBP%GO:0042110	0.0128807	0.126947	-1	HSPD1,LCP1,MSN,HLA-A,PTPRC,CD44,HMGB1,CXADR,NCK1,ADA,PPP3CA	-1.62069	-0.581324	11	19
LAMININ INTERACTIONS%REACTOME DATABASE ID RELEASE 80%3000157	LAMININ INTERACTIONS%REACTOME DATABASE ID RELEASE 80%3000157	0.0128913	0.126947	-1	ITGB1,LAMB1,ITGA6,ITGB4,NID2,HSPG2,ITGA2,LAMC2,LAMC1,LAMA5,LAMB2,LAMA4	-1.63076	-0.60157	12	17
DNA REPAIR%GOBP%GO:0006281	DNA REPAIR%GOBP%GO:0006281	0.0130429	0.12775	-1	SFPQ,PARP1,XRCC5,CETN2,SMC1A,RAD23A,SAMHD1,PRPF19,PRKDC,HMGB1,PARK7,DDB1,PDS5B,TRIM28,VCP,APEX1,PCNA,XRCC6	-1.55046	-0.452229	18	49
PROTEIN LOCALIZATION TO NUCLEUS%GOBP%GO:0034504	PROTEIN LOCALIZATION TO NUCLEUS%GOBP%GO:0034504	0.0131097	0.12775	-1	LMNB2,TPR,GBP2,LMNA,HNRNPU,COL1A1,RANBP2,CALR,LMNB1,TOR1AIP1,NUP153,PARK7,NUP50,NUP107	-1.57204	-0.468582	14	44
REGULATION OF DEFENSE RESPONSE%GOBP%GO:0031347	REGULATION OF DEFENSE RESPONSE%GOBP%GO:0031347	0.0131378	0.12775	-1	AGT,SFPQ,RBM14,HLA-A,GHRL,XRCC5,PTPRC,VAMP2,APCS,PAK1,SAMHD1,CD47,PSPC1,HLA-B,CMA1,DDT,PRKDC,CD81,NONO,IFI16,HMGB1,PYCARD,AHSG,TMSB4X,APOA1,SNCA,PARK7,LGALS1,SERPINB9,SNX4	-1.4832	-0.388966	30	96
CELL MOTILITY%GOBP%GO:0048870	CELL MOTILITY%GOBP%GO:0048870	0.0132223	0.128036	-1	ITGB6,CORO1A,LCP1,MSN,FLNA,BSG,ITGB1,SLC12A2,ANXA6,LAMB1,PTPRC,CD44,MYH9,LIMA1,ENAH,ITGA6,ITGB4,PAK1,CD47,TIAM1,ITGA2,PRPF40A,HMGB1,CTSG,CXADR,PDGFRB,SRP54,FN1,CD99,MIA3,LAMC1,S100P,CORO1C,MISP,NCK1	-1.43087	-0.361184	35	127
LOCALIZATION WITHIN MEMBRANE%GOBP%GO:0051668	LOCALIZATION WITHIN MEMBRANE%GOBP%GO:0051668	0.0138022	0.133097	-1	EMC8,LMNB2,FLNA,SEC62,ATP1B1,BSG,KRT18,HSPA5,TM9SF3,ROCK2,LMNA,PTPRC,SNX27,ATAD1,VAMP2,DEF6,PSAP,TSPAN14,SNX12,CCDC47,TIMM13,VPS53,LMNB1,TIMM10,CD81,SLMAP,CAV1,SPTBN1,SEC16A,SRP72,GORASP1,RDX,SRP54,SNX4,EHD1,RAB35,VPS29,CAPN3,SSR1,TIMM8B,EHD2,SLC9A3R2,SEC61B,GORASP2,FERMT2	-1.40329	-0.348782	45	145
AEROBIC RESPIRATION I (CYTOCHROME C)%BIOCYC%PWY-3781	AEROBIC RESPIRATION I (CYTOCHROME C)%BIOCYC%PWY-3781	0.0142915	0.137193	-1	NDUFA8,COX5B,MT-CO2,NDUFS5,NDUFA5,NDUFB3,NDUFB11,NDUFB6,NDUFC2,NDUFB5,NDUFB4,COX6B1,SDHA,NDUFA7,NDUFB1,NDUFA4,NDUFS7,SDHB,COX4I1,NDUFV1,NDUFS3,NDUFA9,UQCR10,SDHC,COX6C,NDUFA11	-1.53754	-0.438068	26	56
CITRIC ACID CYCLE%SMPDB%SMP0000057	CITRIC ACID CYCLE%SMPDB%SMP0000057	0.0146992	0.137193	-1	DLD,PC,ACO2,PDHA1,IDH3A,SUCLG2,SDHA,FH,SDHB,DLAT,SDHC	-1.61096	-0.577833	11	19
CONGENITAL LACTIC ACIDOSIS%PATHWHIZ%PW000522	CONGENITAL LACTIC ACIDOSIS%PATHWHIZ%PW000522	0.0146992	0.137193	-1	DLD,PC,ACO2,PDHA1,IDH3A,SUCLG2,SDHA,FH,SDHB,DLAT,SDHC	-1.61096	-0.577833	11	19
FUMARASE DEFICIENCY%SMPDB%SMP0000547	FUMARASE DEFICIENCY%SMPDB%SMP0000547	0.0146992	0.137193	-1	DLD,PC,ACO2,PDHA1,IDH3A,SUCLG2,SDHA,FH,SDHB,DLAT,SDHC	-1.61096	-0.577833	11	19
MITOCHONDRIAL COMPLEX II DEFICIENCY%PATHWHIZ%PW000524	MITOCHONDRIAL COMPLEX II DEFICIENCY%PATHWHIZ%PW000524	0.0146992	0.137193	-1	DLD,PC,ACO2,PDHA1,IDH3A,SUCLG2,SDHA,FH,SDHB,DLAT,SDHC	-1.61096	-0.577833	11	19
2-KETOGLUTARATE DEHYDROGENASE COMPLEX DEFICIENCY%PATHWHIZ%PW000525	2-KETOGLUTARATE DEHYDROGENASE COMPLEX DEFICIENCY%PATHWHIZ%PW000525	0.0146992	0.137193	-1	DLD,PC,ACO2,PDHA1,IDH3A,SUCLG2,SDHA,FH,SDHB,DLAT,SDHC	-1.61096	-0.577833	11	19
PYRUVATE DEHYDROGENASE DEFICIENCY (E3)%SMPDB%SMP0000550	PYRUVATE DEHYDROGENASE DEFICIENCY (E3)%SMPDB%SMP0000550	0.0146992	0.137193	-1	DLD,PC,ACO2,PDHA1,IDH3A,SUCLG2,SDHA,FH,SDHB,DLAT,SDHC	-1.61096	-0.577833	11	19
PYRUVATE DEHYDROGENASE DEFICIENCY (E2)%SMPDB%SMP0000551	PYRUVATE DEHYDROGENASE DEFICIENCY (E2)%SMPDB%SMP0000551	0.0146992	0.137193	-1	DLD,PC,ACO2,PDHA1,IDH3A,SUCLG2,SDHA,FH,SDHB,DLAT,SDHC	-1.61096	-0.577833	11	19
MEMBRANE FISSION%GOBP%GO:0090148	MEMBRANE FISSION%GOBP%GO:0090148	0.0147724	0.137324	1	SNF8,CHMP4B,VPS4B,EXOC4,VPS36,CHMP1B,SPAST,CHMP1A,CHMP4A,SH3GLB1,EXOC7,TSG101	1.64833	0.497885	12	24
AMIODARONE ACTION PATHWAY%PATHWHIZ%PW000642	AMIODARONE ACTION PATHWAY%PATHWHIZ%PW000642	0.014937	0.138301	-1	ATP1B1,ATP1A1,TPM1,TPM2,ATP2A2,GNAS,SNTB1,MCU	-1.63705	-0.62395	8	15
OLEFINIC COMPOUND METABOLIC PROCESS%GOBP%GO:0120254	OLEFINIC COMPOUND METABOLIC PROCESS%GOBP%GO:0120254	0.0151844	0.140034	1	ALOX12,ADH7,PTGS1,RDH12,EPHX2,AKR1C2,AKR1C3,MGLL,CBR1,SCP2,GSTP1,ACAA1	1.64847	0.485293	12	27
LEUKOCYTE MEDIATED IMMUNITY%GOBP%GO:0002443	LEUKOCYTE MEDIATED IMMUNITY%GOBP%GO:0002443	0.0154339	0.141266	-1	HSPD1,CORO1A,HLA-A,VAMP2,IGHG3,IGHM,CD81,IGHV4-61,SNAP23,IGHA1,STXBP3,SERPINB9,IGLL5,IGHG1,KIF5B,IGHV3-23,F2,TUBB4B,CD46,IGHG2,C1QC,CHGA,IGKC	-1.59148	-0.50235	23	33
POSITIVE REGULATION OF INNATE IMMUNE RESPONSE%GOBP%GO:0045089	POSITIVE REGULATION OF INNATE IMMUNE RESPONSE%GOBP%GO:0045089	0.0154492	0.141266	-1	SFPQ,RBM14,XRCC5,PAK1,PSPC1,PRKDC,NONO,IFI16,HMGB1,PYCARD	-1.60869	-0.561621	10	21
POSITIVE REGULATION OF ENDOCYTOSIS%GOBP%GO:0045807	POSITIVE REGULATION OF ENDOCYTOSIS%GOBP%GO:0045807	0.0155003	0.141266	-1	ARRB1,TF,ATAD1,C3,CLU,HNRNPK,SNCA	-1.61468	-0.59564	7	17
SMALL CELL LUNG CANCER%WIKIPATHWAYS_20220510%WP4658%HOMO SAPIENS	SMALL CELL LUNG CANCER%WIKIPATHWAYS_20220510%WP4658%HOMO SAPIENS	0.0156538	0.141984	-1	COL4A2,ITGB1,LAMB1,ITGA6,ITGA2,LAMC2,LAMC1,LAMA5,LAMB2,LAMA4	-1.61239	-0.594795	10	17
EPIDERMIS DEVELOPMENT%GOBP%GO:0008544	EPIDERMIS DEVELOPMENT%GOBP%GO:0008544	0.0157013	0.141984	1	SPINK5,TGM3,ANXA1,IVL,EVPL,SPRR3,CRABP2,SCEL,CSTA,SPINT1,AKR1C3,KRT6B,DSP,CTNNB1,FABP5	1.55225	0.398274	15	47
REGULATION OF PROTEIN LOCALIZATION%GOBP%GO:0032880	REGULATION OF PROTEIN LOCALIZATION%GOBP%GO:0032880	0.0160391	0.144476	-1	RABGAP1L,ATP2C1,LCP1,MSN,FLNA,PARP1,CTSD,ITGB1,SLC12A2,TPR,ANP32B,GHRL,DNAJA1,ROCK2,APOD,VAMP2,SNX12,VCL,RAC2,GLUD1,NMT1,UBL5,CLTC,CD81,SPTBN1,SLC25A22,NUMB,CCT4,TRIM25,EPB41L2,GDI1,PARK7,GBP1,RDX,STX7,ERGIC3,MISP,SAE1,DKC1,PLS1,KIF5B,BAD,AP2M1,GLUL,CCT2,MFF,MCU,TRIM28,CCT5,FERMT2,BCAP31,CHP1,GRIPAP1,SORBS1,VCP,AGR2,PRKAA1,APOE	-1.37099	-0.33216	58	182
CELL MIGRATION%GOBP%GO:0016477	CELL MIGRATION%GOBP%GO:0016477	0.016111	0.144564	-1	ITGB6,CORO1A,LCP1,MSN,FLNA,BSG,ITGB1,SLC12A2,ANXA6,LAMB1,PTPRC,CD44,MYH9,LIMA1,ITGA6,ITGB4,PAK1,CD47,TIAM1,ITGA2,PRPF40A,HMGB1,CTSG,CXADR,PDGFRB,SRP54,FN1,CD99,MIA3,LAMC1,S100P,CORO1C,MISP,NCK1,FSCN1,VTN,PPIB,TNS1,LAMA5,USP9X	-1.4358	-0.365739	40	119
LYMPHOCYTE MEDIATED IMMUNITY%GOBP%GO:0002449	LYMPHOCYTE MEDIATED IMMUNITY%GOBP%GO:0002449	0.0164547	0.14708	-1	HSPD1,CORO1A,HLA-A,VAMP2,IGHG3,IGHM,CD81,IGHV4-61,IGHA1,IGLL5,IGHG1,KIF5B,IGHV3-23,TUBB4B,CD46,IGHG2,C1QC,IGKC	-1.61013	-0.545561	18	24
POSITIVE REGULATION OF CELL ACTIVATION%GOBP%GO:0050867	POSITIVE REGULATION OF CELL ACTIVATION%GOBP%GO:0050867	0.016712	0.148807	-1	HSPD1,FLNA,HLA-A,RPS6KA1,PTPRC,HLA-DRA,CD47,IGHG3,IGHM,PRKDC,CD81,CAV1,IGHV4-61,HMGB1,IGHA1,PYCARD,SNX4,IGLL5,IGHG1,SMARCD2,NCK1,ACTL6A,CAPN3,PPP3CA,IGHV3-23,XRCC6,FLOT2,CD46,STX4,LAMP1	-1.51222	-0.4289	30	58
TRANSLATION FACTORS%WIKIPATHWAYS_20220510%WP107%HOMO SAPIENS	TRANSLATION FACTORS%WIKIPATHWAYS_20220510%WP107%HOMO SAPIENS	0.0168015	0.148832	1	ETF1,EIF4E,EEF1G,EIF3D,EIF2B1,EIF2S2,EIF2S1,EIF6,EIF5,EIF3F,EEF1A1,EIF5A,EEF1B2,PABPC1,EIF2S3	1.61269	0.465391	15	29
HEMOSTASIS%REACTOME DATABASE ID RELEASE 80%109582	HEMOSTASIS%REACTOME DATABASE ID RELEASE 80%109582	0.0168428	0.148832	-1	F9,ARRB1,SERPINC1,FLNA,ATP1B1,BSG,ITGB1,TF,HSPA5,KNG1,ACTN1,MANF,CD44,SRI,PROS1,PSAP,PLG,ITGA6,RAP1B,MFN2,CALU,CD47,VCL,GNAI2,RAC2,TLN1,IGHM,CLU,CAV1,ITGA2,APBB1IP,SERPIND1,CAP1,FAM3C,IGHA1,AHSG,TMSB4X,CXADR,APOA1,STXBP3,FN1,SERPINF2,F13A1,SERPINA1,CAPZA2,CD99,TMX3,EHD1,ATP2A2,SLC3A2,KIF5B,TAGLN2,ORM1,GNAS,EHD2,HBD,RAB27B,A2M,ITIH4,ATP2A3,LGALS3BP,IGHV3-23,GNB1,F2,F5	-1.36897	-0.331749	65	181
CELLULAR LIPID METABOLIC PROCESS%GOBP%GO:0044255	CELLULAR LIPID METABOLIC PROCESS%GOBP%GO:0044255	0.0169837	0.149255	1	CES1,SPTLC1,ACAT2,ALOX12,AGPS,ADH7,DBI,UGT1A7,ITPKB,PLCD1,PTGS1,ACOX1,MIF,HACD2,CES2,FASN,RDH12,DGKA,GLTP,EPHX2,HMGCS1,AKR1C2,SGPL1,AKR1C3,ACOT11,MGLL,CBR1,ECI2,GDPD3,ACOX3,SCP2,GSTP1,TECR,ACAA1	1.29746	0.268308	34	165
DEFENSE RESPONSE%GOBP%GO:0006952	DEFENSE RESPONSE%GOBP%GO:0006952	0.0170192	0.149255	-1	CORO1A,ITGB1,TF,HLA-A,HMGN2,GBP2,PTPRC,ABCF1,CD44,VAMP2,REG1A,ADAR,CFB,DEFA3,LSP1,APCS,SAMHD1,CD47,IGHG3,HLA-B,HP,LTF,HNRNPA0,IGHM,CLU,HSPG2,IGHV4-61,IFI16,TPSAB1,HMGB1,SNAP23,CTSG,TRIM25,IGHA1,PYCARD,AHSG,SNCA,GBP1,MFAP4,APOA4,S100A7,IGLL5,IGHG1,AOC3,KIF5B,ORM1,BPIFB1,LYZ,CST3,TRIM28,ITIH4,DHX15,LGALS3BP,IGHV3-23,F2,TUBB4B,RARRES2	-1.39942	-0.350544	57	136
RHOF GTPASE CYCLE%REACTOME DATABASE ID RELEASE 80%9035034	RHOF GTPASE CYCLE%REACTOME DATABASE ID RELEASE 80%9035034	0.0173991	0.151522	-1	ACTN1,BASP1,ADD3,LMNB1,TOR1AIP1,CAV1,MCAM,SNAP23	-1.59533	-0.556957	8	21
REGULATION OF MAPK CASCADE%GOBP%GO:0043408	REGULATION OF MAPK CASCADE%GOBP%GO:0043408	0.0174081	0.151522	-1	AGT,AMBP,ARRB1,GHRL,DNAJA1,ROCK2,PTPRC,CD44,GLIPR2,PAK1,DDT,CD81,CAV1,HMGB1,UCHL1,GRB2,FBLN1,PYCARD,MYDGF,PDGFRB,GBP1,S100A7,FN1,SERPINF2	-1.45493	-0.388417	24	84
SUMOYLATION OF DNA REPLICATION PROTEINS%REACTOME DATABASE ID RELEASE 80%4615885	SUMOYLATION OF DNA REPLICATION PROTEINS%REACTOME DATABASE ID RELEASE 80%4615885	0.0178023	0.154161	-1	TPR,RANBP2,SUMO2,TOP1,NUP153,NUP50,NUP107,UBE2I,NUP205,PCNA	-1.60107	-0.59062	10	17
POSITIVE REGULATION OF NUCLEOCYTOPLASMIC TRANSPORT%GOBP%GO:0046824	POSITIVE REGULATION OF NUCLEOCYTOPLASMIC TRANSPORT%GOBP%GO:0046824	0.0179558	0.154161	-1	FLNA,TPR,ANP32B	-1.60062	-0.590452	3	17
HISTONE MODIFICATION%GOBP%GO:0016570	HISTONE MODIFICATION%GOBP%GO:0016570	0.0179876	0.154161	-1	SFPQ,CTR9,RBM14,ENY2,SF3B5,GATAD2B,HDAC6,KDM6B,FBL,PARK7,KDM3B,ASH1L,ACTL6A,DDB1	-1.53658	-0.455675	14	45
REGULATION OF CYTOKINE PRODUCTION%GOBP%GO:0001817	REGULATION OF CYTOKINE PRODUCTION%GOBP%GO:0001817	0.018018	0.154161	-1	AGT,ARRB1,ITGB6,HSPD1,APOA2,HLA-A,GHRL,ROCK2,APOD,PTPRC,C3,CD47,HLA-B,DDT,LTF,CLU,CD81,SPTBN1,IFI16,HMGB1,PYCARD,TMSB4X,APOA1,PARK7,GBP1,ANXA4,FN1,SERPINF2	-1.45599	-0.380822	28	97
REGULATION OF INTRACELLULAR PROTEIN TRANSPORT%GOBP%GO:0033157	REGULATION OF INTRACELLULAR PROTEIN TRANSPORT%GOBP%GO:0033157	0.0180939	0.154161	-1	LCP1,FLNA,TPR,ANP32B,APOD,VAMP2,RAC2,NMT1,UBL5,CD81,GDI1,PARK7,ERGIC3,SAE1,MFF,TRIM28,BCAP31,CHP1,GRIPAP1	-1.51799	-0.439979	19	51
PID_INTEGRIN3_PATHWAY%MSIGDB_C2%PID_INTEGRIN3_PATHWAY	PID_INTEGRIN3_PATHWAY%MSIGDB_C2%PID_INTEGRIN3_PATHWAY	0.0181093	0.154161	-1	LAMB1,CD47,COL1A1,HMGB1,FBN1,TGFBI,LAMC1,COL1A2,VTN,SDC1,LAMA4	-1.59965	-0.590095	11	17
ANATOMICAL STRUCTURE FORMATION INVOLVED IN MORPHOGENESIS%GOBP%GO:0048646	ANATOMICAL STRUCTURE FORMATION INVOLVED IN MORPHOGENESIS%GOBP%GO:0048646	0.0181842	0.154234	-1	CTR9,COL4A2,ITGB1,ACTN1,LAMB1,APOD,MYH9,ITGB4,CALD1,KDM6B,VASP,COL6A1,VPS33A,CD81,SPTBN1,MCAM,ITGA2,TGFBI,MYH11,TPM1,FLNC,PDGFRB,S100A7,FN1,NEBL,MIA3,RBPJ,COL15A1,CAPN3,VTN,PGM5,MYL9,TCOF1	-1.4603	-0.391123	33	82
EMBRYONIC MORPHOGENESIS%GOBP%GO:0048598	EMBRYONIC MORPHOGENESIS%GOBP%GO:0048598	0.0184916	0.15627	-1	CTR9,COL4A2,ITGB1,LAMB1,ROCK2,ITGB4,KDM6B,VASP,COL6A1,ITGA2,FBN1,EIF4A3,MFAP5,FN1,PLS1,YBX1,VTN	-1.57273	-0.496431	17	33
POSITIVE REGULATION OF PROGRAMMED CELL DEATH%GOBP%GO:0043068	POSITIVE REGULATION OF PROGRAMMED CELL DEATH%GOBP%GO:0043068	0.0187187	0.157068	-1	BCLAF1,AGT,SFPQ,HSPD1,CTSD,ITGB1,KNG1,DNAJA1,SOD2,TGM2,ITGA6,HDAC6,MFN2,CLU,CAV1,HMGB1,PAWR,PYCARD,SNCA,LGALS1,CAMK2D,AIFM1,NCK1,MTCH2,BAD,RNPS1,SAP18,BCAP31	-1.47285	-0.40333	28	72
CELL ADHESION%GOBP%GO:0007155	CELL ADHESION%GOBP%GO:0007155	0.0187211	0.157068	-1	AMBP,ITGB6,CORO1A,ATP2C1,MSN,FLNA,BSG,ITGB1,ACTN1,LAMB1,CD44,MYH9,AZGP1,ITGA6,ITGB4,SORBS3,VCL,ZYX,TIAM1,ILK,RAC2,TLN1,CASK,FBLN5,COL16A1,METAP1,NID2,ITGA2,FBN1,TGFBI,TNXB,CXADR,COL14A1,LGALS1,STXBP3,APOA4,LPP,FN1,CD99,LAMC1,LGALS4,ATP2A2,AOC3,COL17A1,GNAS,VTN,HABP2,ALCAM,MYL9,FERMT2,LAMA5	-1.39213	-0.348718	51	136
REGULATION OF BODY FLUID LEVELS%GOBP%GO:0050878	REGULATION OF BODY FLUID LEVELS%GOBP%GO:0050878	0.0188477	0.157562	-1	STMN1,F9,FLNA,KNG1,ACTN1,CEL,MYH9,VAMP2,PLG,COPA,VCL,ILK,TLN1,METAP1,CAV1,ITGA2,CTSG,FBLN1,STXBP3,FN1,SERPINF2,F13A1,GNAS,VTN,MYL9,PPP3CA,AGR2,APOE,F2,F5	-1.49273	-0.416025	30	65
ANIMAL ORGAN DEVELOPMENT%GOBP%GO:0048513	ANIMAL ORGAN DEVELOPMENT%GOBP%GO:0048513	0.0189348	0.157722	-1	AGT,STMN1,MSN,FLNA,PARP1,S100A4,ITGB1,HSPA5,ANXA6,GHRL,ACTN1,HSPA9,BASP1,RPS6KA1,LAMB1,PRDX3,PPIL1,ROCK2,APOD,PTPRC,CD44,MYH9,SRI,TGM2,PSAP,ITGA6,PRRC2C,ITGB4,KDM6B,COL1A1,LEMD2,COL6A3,GLUD1,VPS33A,LTF,SPRR2B,DCN,CD81,HSPG2,CAV1,UGP2,MYLK,IFI16,ITGA2,NUMB,LAMC2,HCCS,HMGB1,FBN1,FHL1,MYH11,TPM1,DES,SEC16A,CXADR,PDGFRB,EIF4A3,PGM3,YWHAH,SRP54,MFAP5,S100A7,FN1,NEBL,OGN,ASPN,NUP107,LAMC1,MAOB,COL1A2,C…	-1.3288	-0.310688	75	264
POSITIVE REGULATION OF RESPONSE TO STIMULUS%GOBP%GO:0048584	POSITIVE REGULATION OF RESPONSE TO STIMULUS%GOBP%GO:0048584	0.0190289	0.157764	-1	BCLAF1,AGT,SFPQ,ARRB1,HSPD1,ATP2C1,FLNA,PARP1,S100A4,RBM14,ITGB1,TPR,HLA-A,GHRL,LAMB1,XRCC5,ROCK2,PTPRC,MTDH,CD44,TGM2,CFB,VDAC1,GLIPR2,PLG,TSPAN14,C3,HDAC6,OCIAD1,PAK1,HLA-DRA,CD47,PSPC1,COL1A1,IGHG3,ILK,HLA-B,RAC2,CALR,DDT,LTF,DCN,IGHM,RC3H1,CLU,PRKDC,CD81,NONO,CAV1,IGHV4-61,MYLK,IFI16,HMGB1,TRIM25,IGHA1,PYCARD,TMSB4X,MYDGF,APOA1,SNCA,PARK7,LGALS1,PDGFRB,MFAP4,S100A7,FN1,SERPINF2,STX7,SNX4,TMEM…	-1.31892	-0.305424	100	305
NUCLEIC ACID METABOLIC PROCESS%GOBP%GO:0090304	NUCLEIC ACID METABOLIC PROCESS%GOBP%GO:0090304	0.0190756	0.157764	-1	WBP11,SFPQ,ZMAT2,HSPD1,THRAP3,CTR9,KHSRP,DDX18,SF3A1,PRPF8,PARP1,RBM14,PPIH,SF3B2,PTMS,SRRT,PRPF39,XRCC5,PPIL1,TCEA1,TSN,CETN2,SRSF6,HNRNPU,HNRNPD,SF3B5,ADAR,SMC1A,SNRNP40,RAD23A,DDX46,LSM6,SAMHD1,LSM4,SART3,DCTPP1,SNRPA1,HNRNPA0,RC3H1,SND1,PRPF19,PRKDC,UBL5,TOP1,RALY,SRRM1,PUF60,HNRNPK,PRPF40A,HMGB1,U2AF2,THUMPD1,PPP1R8,FBL,LONP1,PARK7,EIF4A3,AHCYL1,RBM17,SRSF2,MCMBP,HNRNPA1,PPIE,UPF2,RBM4,NUDT3…	-1.3142	-0.303816	125	312
PROTEIN MATURATION%GOBP%GO:0051604	PROTEIN MATURATION%GOBP%GO:0051604	0.0191623	0.157909	-1	F9,HSPD1,TSPAN14,CMA1,CALR,HP,METAP1,SPCS2,IFI16,PMPCB,CTSG,YIPF5,ASPH,CTSZ,AFG3L2,BAD,KLK6,SEC11A	-1.50963	-0.434153	18	53
REGULATION OF POTASSIUM ION TRANSPORT%GOBP%GO:0043266	REGULATION OF POTASSIUM ION TRANSPORT%GOBP%GO:0043266	0.0192842	0.157909	-1	FLNA,ATP1B1,ITGB1,VAMP2,CAV1,FHL1	-1.5911	-0.596773	6	16
LIPOPROTEIN METABOLISM%REACTOME%R-HSA-174824.4	LIPOPROTEIN METABOLISM%REACTOME%R-HSA-174824.4	0.0192969	0.157909	-1	APOA2,HDLBP,NPC2,AP2B1,CLTC,APOA1,APOA4,RPS27A,AP2M1,A2M,APOC2,APOE,CLTA,LSR,LMF2	-1.58786	-0.538017	15	24
RESPONSE TO MECHANICAL STIMULUS%GOBP%GO:0009612	RESPONSE TO MECHANICAL STIMULUS%GOBP%GO:0009612	0.0195066	0.159064	1	MAPK3,SCEL,PPL,BCL10,JUP,CTNNB1,F11R	1.67039	0.555322	7	17
RHO GTPASES ACTIVATE PAKS%REACTOME%R-HSA-5627123.2	RHO GTPASES ACTIVATE PAKS%REACTOME%R-HSA-5627123.2	0.0202272	0.163859	-1	FLNA,MYH9,PAK1,PPP1R12A,MYLK,MYH11	-1.59413	-0.60759	6	15
REGULATION OF CELLULAR LOCALIZATION%GOBP%GO:0060341	REGULATION OF CELLULAR LOCALIZATION%GOBP%GO:0060341	0.0203289	0.163859	-1	REEP5,RABGAP1L,ATP2C1,LCP1,MSN,FLNA,PARP1,CTSD,ITGB1,SLC12A2,TPR,ANP32B,GHRL,DNAJA1,ROCK2,APOD,VAMP2,SNX12,VCL,RAC2,GLUD1,NMT1,UBL5,CLTC,CD81,NUP153,CAV1,SPTBN1,SLC25A22,NUMB,CCT4,TRIM25,EPB41L2,GDI1,PARK7,DYNC1H1,GBP1,YIPF5,RDX,STX7,ERGIC3,CAMK2D,RBM4,MISP,EHD1,SAE1,DKC1,PLS1,KIF5B,BAD,AP2M1,EHD2,GLUL,CCT2,MFF,MCU,TRIM28,CCT5,FERMT2,BCAP31,CHP1,GRIPAP1,SORBS1,VCP,AGR2,PRKAA1,APOE	-1.34257	-0.321048	67	209
POSITIVE REGULATION OF BIOSYNTHETIC PROCESS%GOBP%GO:0009891	POSITIVE REGULATION OF BIOSYNTHETIC PROCESS%GOBP%GO:0009891	0.0203307	0.163859	-1	BCLAF1,AGT,SFPQ,ARRB1,THRAP3,EDF1,PARP1,RBM14,HSPA5,ENY2,PTMS,RPS6KA1,XRCC5,TCEA1,HNRNPU,HNRNPD,SF3B5,ITGA6,GATAD2B,KDM6B,PPP1R12A,COL1A1,DNAJC3,ILK,HMGN1,DCN,CLU,PRKDC,CD81,IFI16,VIM,HMGB1,CCT4,TMSB4X,MYDGF,APOA1,SNCA,PARK7,PDGFRB,EIF4A3,YWHAH,APOA4,CEBPZ,SERPINF2,COA3,ASS1,HNRNPA1,ASL,NCK1,RBPJ,ARPP19,ACTL6A,NFIA,DDB1,DKC1,YBX1,RAB27A,DDX17,CAPN3,FXR1,CCT2,TRIM28,CCT5,CHP1,HCFC1,SORBS1,APOC2,VC…	-1.3254	-0.311655	83	251
POSITIVE REGULATION OF DEFENSE RESPONSE%GOBP%GO:0031349	POSITIVE REGULATION OF DEFENSE RESPONSE%GOBP%GO:0031349	0.0203766	0.163859	-1	AGT,SFPQ,RBM14,XRCC5,PAK1,CD47,PSPC1,DDT,PRKDC,CD81,NONO,IFI16,HMGB1,PYCARD,SNCA,PARK7,LGALS1,SNX4	-1.52637	-0.452646	18	45
CARBOHYDRATE CATABOLIC PROCESS%GOBP%GO:0016052	CARBOHYDRATE CATABOLIC PROCESS%GOBP%GO:0016052	0.0206415	0.165416	1	ALDOA,PGD,GALM,PGAM1,PFKP,ALDOC,HK2,PFKL,ENOSF1,GAPDH,LDHA,PKM,ALDOB	1.56458	0.440208	13	32
MUSCLE CONTRACTION%GOBP%GO:0006936	MUSCLE CONTRACTION%GOBP%GO:0006936	0.0209625	0.167412	-1	ATP1B1,TPM4,ROCK2,ATP1A1,TPM3,MYLK,GAA,MYH11,TPM1,DES,TPM2,CAMK2D,ASPH	-1.55379	-0.502367	13	30
DOUBLE-STRAND BREAK REPAIR%GOBP%GO:0006302	DOUBLE-STRAND BREAK REPAIR%GOBP%GO:0006302	0.0211712	0.1678	-1	SFPQ,PARP1,XRCC5,SAMHD1,PRPF19,PRKDC,HMGB1	-1.57443	-0.538326	7	23
TRANS-GOLGI NETWORK VESICLE BUDDING%REACTOME%R-HSA-199992.3	TRANS-GOLGI NETWORK VESICLE BUDDING%REACTOME%R-HSA-199992.3	0.0211755	0.1678	-1	ARRB1,TGOLN2,ACBD3,VAMP2,CLTC,CLTB,SNAP23,GOLGB1,AP1B1,TXNDC5,CTSZ,SNX2,CLINT1,AP3B1,HIP1R,CLTA,AP1M2,STX4,HGS	-1.53822	-0.474672	19	37
ENDOSOME TRANSPORT VIA MULTIVESICULAR BODY SORTING PATHWAY%GOBP%GO:0032509	ENDOSOME TRANSPORT VIA MULTIVESICULAR BODY SORTING PATHWAY%GOBP%GO:0032509	0.0212278	0.1678	1	SNF8,CHMP4B,VPS4B,VPS36,VTA1,CHMP1B,CHMP1A,CHMP4A,TSG101	1.65507	0.550231	9	17
PID_MTOR_4PATHWAY%MSIGDB_C2%PID_MTOR_4PATHWAY	PID_MTOR_4PATHWAY%MSIGDB_C2%PID_MTOR_4PATHWAY	0.0213503	0.168197	1	MAPK3,SFN,YWHAZ,EIF4E,PML,MAPK1,KRAS,MAP2K1,YWHAQ	1.64299	0.536957	9	18
POSITIVE REGULATION OF STRESS FIBER ASSEMBLY%GOBP%GO:0051496	POSITIVE REGULATION OF STRESS FIBER ASSEMBLY%GOBP%GO:0051496	0.021444	0.168364	-1	ROCK2,PAK1,CD47,SORBS3,TPM1,APOA1,PFN2,SERPINF2	-1.57953	-0.592434	8	16
EPITHELIUM DEVELOPMENT%GOBP%GO:0060429	EPITHELIUM DEVELOPMENT%GOBP%GO:0060429	0.0216816	0.169222	1	CES1,PHACTR4,SPINK5,TGM3,ANXA1,IVL,EVPL,SPRR3,LGALS3,POF1B,CNN3,SCEL,ANXA7,CSTA,SPINT1,BCL10,RHCG,TJP2,AKR1C2,TJP1,AKR1C3,RAP2B,KRT6B,CBR1,DSP,RAB10,ALDOC,RAB25,SLC9A3R1	1.33867	0.289056	29	121
POSITIVE REGULATION OF APOPTOTIC PROCESS%GOBP%GO:0043065	POSITIVE REGULATION OF APOPTOTIC PROCESS%GOBP%GO:0043065	0.0216989	0.169222	-1	BCLAF1,AGT,SFPQ,HSPD1,CTSD,ITGB1,KNG1,DNAJA1,SOD2,TGM2,ITGA6,MFN2,CLU,CAV1,HMGB1,PAWR,PYCARD,SNCA,LGALS1,CAMK2D,AIFM1,NCK1,MTCH2,BAD,RNPS1,SAP18,BCAP31	-1.46702	-0.403526	27	70
REGULATION OF ACTIN FILAMENT-BASED PROCESS%GOBP%GO:0032970	REGULATION OF ACTIN FILAMENT-BASED PROCESS%GOBP%GO:0032970	0.0222053	0.172592	-1	STMN1,CORO1A,COTL1,ARHGDIB,ROCK2,MYH9,SRI,LIMA1,PAK1,CD47,SORBS3,RAC2,ADD3,VASP,IQGAP2,CAV1,ADD1,TPM1,PYCARD,TMSB4X,APOA1,PDGFRB,RDX,PFN2,SERPINF2,CAMK2D,CAPZA2,ARPIN,ATP2A2,NCK1	-1.41938	-0.370259	30	100
CELLULAR CALCIUM ION HOMEOSTASIS%GOBP%GO:0006874	CELLULAR CALCIUM ION HOMEOSTASIS%GOBP%GO:0006874	0.0223562	0.172884	-1	ATP2C1,ATP1B1,ANXA6,HSP90B1,TGM2,CCDC47,CALR,CAV1,CAMK2D,ATP2A2,AFG3L2,CHERP,MCU,BCAP31,ATP2A3,SCGN,F2	-1.55477	-0.498537	17	31
TRANSPORT OF SMALL MOLECULES%REACTOME%R-HSA-382551.5	TRANSPORT OF SMALL MOLECULES%REACTOME%R-HSA-382551.5	0.0223916	0.172884	-1	PSMB10,APOA2,ATP2C1,ATP1B1,BSG,TF,SLC12A2,SLC4A1,APOD,HDLBP,ABCF1,SRI,VDAC1,AZGP1,NPC2,ATP1A1,PSMB9,ATP4B,PSME1,PSME2,ADD3,AP2B1,SLC5A5,CLTC,SLC25A22,ADD1,PMPCB,PSMA3,AHCYL2,APOA1,CA2,APOA4,RPS27A,CAMK2D,ASPH,ATP2A2,PSMB1,SLC3A2,AFG3L2,STOM,AP2M1,CAND1,CLCNKA,GNAS,MCU,CP,CA1,A2M,ATP2A3,APOC2,VCP,APOE,GNB1,PSMB7,SLC25A10	-1.3559	-0.331429	55	165
REGULATION OF IMMUNE SYSTEM PROCESS%GOBP%GO:0002682	REGULATION OF IMMUNE SYSTEM PROCESS%GOBP%GO:0002682	0.0224848	0.173029	-1	AMBP,SFPQ,HSPD1,CTR9,APOA2,MSN,RBM14,HLA-A,HSPA9,XRCC5,APOD,PTPRC,CFB,APCS,C3,PAK1,SAMHD1,HLA-DRA,CD47,PSPC1,IGHG3,HLA-B,RAC2,CALR,DDT,LTF,IGHM,RC3H1,CLU,PRKDC,CD81,NONO,CAV1,IGHV4-61,IFI16,HMGB1,FBN1,CTSG,TRIM25,IGHA1,PYCARD,APOA1,PARK7,LGALS1,GBP1,MFAP4,S100A7,SERPINB9,FN1,STX7,SNX4,CD99,MIA3,IGLL5,IGHG1,SMARCD2,NCK1,ACTL6A	-1.33805	-0.321421	58	198
POSITIVE REGULATION OF CELL ADHESION%GOBP%GO:0045785	POSITIVE REGULATION OF CELL ADHESION%GOBP%GO:0045785	0.022824	0.175059	-1	HSPD1,FLNA,HLA-A,LAMB1,PTPRC,CD44,TGM2,HLA-DRA,CD47,ILK,CALR,COL16A1,CD81,CAV1,HMGB1,CTSG,TPM1,PYCARD,APOA1,FN1,SERPINF2,LAMC1,SMARCD2,NCK1,ACTL6A	-1.43618	-0.383411	25	84
RNA LOCALIZATION%GOBP%GO:0006403	RNA LOCALIZATION%GOBP%GO:0006403	0.0232295	0.176526	-1	TPR,ENY2,HNRNPU,NUP153,CCT4,FBL,EIF4A3,HNRNPA1,UPF2,NUP107,DKC1,YBX1,MAGOH,STAU1,CCT2,TST,ATXN2,DDX39B,HNRNPA2B1,SRSF3,SSB,SARNP,TOMM20,TCP1,KPNB1,DDX19A	-1.49927	-0.449081	26	43
POSITIVE REGULATION OF IMMUNE SYSTEM PROCESS%GOBP%GO:0002684	POSITIVE REGULATION OF IMMUNE SYSTEM PROCESS%GOBP%GO:0002684	0.0232843	0.176526	-1	SFPQ,HSPD1,RBM14,HLA-A,XRCC5,PTPRC,CFB,C3,PAK1,HLA-DRA,CD47,PSPC1,IGHG3,HLA-B,RAC2,CALR,IGHM,RC3H1,CLU,PRKDC,CD81,NONO,CAV1,IGHV4-61,IFI16,HMGB1,IGHA1,PYCARD,PARK7,LGALS1,MFAP4,S100A7,STX7,SNX4,CD99,MIA3,IGLL5,IGHG1,SMARCD2,NCK1,ACTL6A	-1.3827	-0.349504	41	126
AUTOPHAGY%GOBP%GO:0006914	AUTOPHAGY%GOBP%GO:0006914	0.0233191	0.176526	1	SNF8,MARK2,SQSTM1,ANXA7,UFM1,CHMP4B,S100A8,VPS4B,S100A9,ATG3,VPS36,ARL8B,FIS1,AUP1,RAB1B,VTA1,CHMP1B,CHMP1A	1.41696	0.344093	18	61
PROCESS UTILIZING AUTOPHAGIC MECHANISM%GOBP%GO:0061919	PROCESS UTILIZING AUTOPHAGIC MECHANISM%GOBP%GO:0061919	0.0233191	0.176526	1	SNF8,MARK2,SQSTM1,ANXA7,UFM1,CHMP4B,S100A8,VPS4B,S100A9,ATG3,VPS36,ARL8B,FIS1,AUP1,RAB1B,VTA1,CHMP1B,CHMP1A	1.41696	0.344093	18	61
POSITIVE REGULATION OF CELL DEATH%GOBP%GO:0010942	POSITIVE REGULATION OF CELL DEATH%GOBP%GO:0010942	0.0237297	0.178878	-1	BCLAF1,AGT,SFPQ,HSPD1,CTSD,ITGB1,KNG1,DNAJA1,SOD2,TGM2,ITGA6,HDAC6,MFN2,HP,CLU,CAV1,HMGB1,PAWR,PYCARD,SNCA,LGALS1,CAMK2D,AIFM1,NCK1,MTCH2,BAD,HBD,RNPS1,SAP18,BCAP31	-1.43476	-0.384281	30	82
REGULATION OF TRANSPORT%GOBP%GO:0051049	REGULATION OF TRANSPORT%GOBP%GO:0051049	0.0238069	0.178878	-1	AGT,REEP5,ARRB1,APOA2,ATP2C1,LCP1,MSN,FLNA,ATP1B1,ITGB1,TF,SLC12A2,TPR,ANP32B,GHRL,DNAJA1,APOD,PTPRC,COX17,ATAD1,SRI,VAMP2,TGM2,TSPO,VDAC1,ATP1A1,C3,RAP1B,SNX12,CD47,RAC2,GLUD1,CALR,CASK,CLU,NMT1,UBL5,CD81,NUP153,SLMAP,CAV1,MYLK,SLC25A22,HNRNPK,HMGB1,FHL1,PACSIN2,PYCARD,AHSG,GDI1,TMSB4X,APOA1,SNCA,PARK7,DYNC1H1,PDGFRB,CA2,YIPF5,RDX,AHCYL1,STXBP3,YWHAH,APOA4,ERGIC3,SNX4,CAMK2D,RBM4,EHD1,ARPP19,SAE…	-1.31403	-0.30594	87	280
CELLULAR RESPONSE TO STRESS%GOBP%GO:0033554	CELLULAR RESPONSE TO STRESS%GOBP%GO:0033554	0.0238946	0.178878	-1	BCLAF1,SFPQ,HSPD1,PARP1,HSPA6,HSPA5,TPR,HSPA9,PDIA4,RPS6KA1,PRDX3,HSP90B1,XRCC5,LMNA,APOD,CAT,SOD2,CETN2,SMC1A,GSR,RAD23A,HDAC6,CBX3,PAK1,SAMHD1,MFN2,DCTPP1,DNAJC3,CCDC47,CALR,PRPF19,TMX1,PRKDC,RBBP6,UBXN4,CAV1,MYLK,IFI16,GPX1,HMGB1,TPM1,TRIM25,SEC16A,GRB2,PYCARD,LONP1,SNCA,PARK7,APOA4,AKR1B1,ASS1,HNRNPA1,AIFM1,TMEM33,RBM4,HYOU1,ATP2A2,NCK1,RBPJ,DDB1,PDIA6,PDS5B,BAD	-1.3137	-0.308867	63	250
HEMOSTASIS%GOBP%GO:0007599	HEMOSTASIS%GOBP%GO:0007599	0.0239377	0.178878	-1	F9,FLNA,ACTN1,MYH9,PLG,VCL,ILK,TLN1,METAP1,ITGA2,CTSG,FBLN1,STXBP3,FN1,F13A1	-1.49577	-0.448033	15	43
GLYCOSAMINOGLYCAN METABOLISM%REACTOME DATABASE ID RELEASE 80%1630316	GLYCOSAMINOGLYCAN METABOLISM%REACTOME DATABASE ID RELEASE 80%1630316	0.0243976	0.180396	-1	HEXB,CD44,DCN,HSPG2,BGN,OGN,VCAN,LUM,CHP1,PRELP,SDC1	-1.55775	-0.558747	11	19
EMBRYO DEVELOPMENT%GOBP%GO:0009790	EMBRYO DEVELOPMENT%GOBP%GO:0009790	0.0245958	0.180396	-1	CTR9,COL4A2,ITGB1,BASP1,LAMB1,PPIL1,ROCK2,ITGB4,KDM6B,COL1A1,VASP,COL6A1,ITGA2,FBN1,NASP,EIF4A3,MFAP5,FN1,RBPJ,PLS1,YBX1,VTN,TCOF1,EFEMP1	-1.4868	-0.432175	24	50
REGULATION OF TRANSPORTER ACTIVITY%GOBP%GO:0032409	REGULATION OF TRANSPORTER ACTIVITY%GOBP%GO:0032409	0.0245959	0.180396	-1	APOA2,ATP1B1,ITGB1,COX17,SRI,VAMP2,SLMAP,CAV1,FHL1,TMSB4X,SNCA,AHCYL1,YWHAH,CAMK2D	-1.48927	-0.440189	14	46
COMPLEX I BIOGENESIS%REACTOME%R-HSA-6799198.1	COMPLEX I BIOGENESIS%REACTOME%R-HSA-6799198.1	0.0245985	0.180396	-1	NDUFA8,NDUFS5,NDUFA5,NDUFB3,NDUFB11,NDUFB6,NDUFC2,NDUFB5,NDUFB4,NDUFA7,NDUFB1,NDUFS7,NDUFV1,NDUFS3,NDUFA9	-1.52081	-0.47411	15	35
POSITIVE REGULATION OF TRANSMEMBRANE TRANSPORT%GOBP%GO:0034764	POSITIVE REGULATION OF TRANSMEMBRANE TRANSPORT%GOBP%GO:0034764	0.0245997	0.180396	-1	FLNA,ATP1B1,ITGB1,COX17,C3,CAV1,TMSB4X,SNCA,CA2,ARPP19,CAPN3,NDUFA4,CHP1,SORBS1,PPP3CA,F2	-1.52322	-0.478236	16	34
POSITIVE REGULATION OF CELLULAR BIOSYNTHETIC PROCESS%GOBP%GO:0031328	POSITIVE REGULATION OF CELLULAR BIOSYNTHETIC PROCESS%GOBP%GO:0031328	0.0246609	0.180396	-1	BCLAF1,AGT,SFPQ,ARRB1,THRAP3,EDF1,PARP1,RBM14,HSPA5,ENY2,PTMS,RPS6KA1,XRCC5,TCEA1,HNRNPU,HNRNPD,SF3B5,ITGA6,GATAD2B,KDM6B,PPP1R12A,COL1A1,DNAJC3,ILK,HMGN1,DCN,CLU,PRKDC,CD81,IFI16,VIM,HMGB1,CCT4,TMSB4X,MYDGF,APOA1,SNCA,PARK7,PDGFRB,EIF4A3,YWHAH,APOA4,CEBPZ,SERPINF2,COA3,ASS1,HNRNPA1,ASL,NCK1,RBPJ,ARPP19,ACTL6A,NFIA,DDB1,DKC1,YBX1,DDX17,CAPN3,FXR1,CCT2,TRIM28,CCT5,CHP1,HCFC1,SORBS1,APOC2,VCP,APEX1…	-1.31526	-0.309669	80	246
MULTIVESICULAR BODY ORGANIZATION%GOBP%GO:0036257	MULTIVESICULAR BODY ORGANIZATION%GOBP%GO:0036257	0.0246841	0.180396	1	SNF8,CHMP4B,VPS4B,VPS36,PDCD6IP,VTA1,CHMP1B,CHMP1A,CHMP4A,TSG101	1.59824	0.516228	10	19
POSITIVE REGULATION OF ACTIN FILAMENT BUNDLE ASSEMBLY%GOBP%GO:0032233	POSITIVE REGULATION OF ACTIN FILAMENT BUNDLE ASSEMBLY%GOBP%GO:0032233	0.0247858	0.180559	-1	ROCK2,PAK1,CD47,SORBS3,TPM1,APOA1,PFN2,SERPINF2,SYNPO2,FERMT2	-1.56181	-0.568952	10	18
PNAT%PANTHER PATHWAY%P05912	PNAT%PANTHER PATHWAY%P05912	0.0248619	0.180559	-1	FLNA,VAMP2,CLIC6,GNAI2,SNAP23,EPB41L2	-1.56397	-0.576933	6	17
NEGATIVE REGULATION OF CYTOKINE PRODUCTION%GOBP%GO:0001818	NEGATIVE REGULATION OF CYTOKINE PRODUCTION%GOBP%GO:0001818	0.0252234	0.182614	-1	ARRB1,APOA2,GHRL,APOD,PTPRC,LTF,HMGB1,PYCARD,TMSB4X,APOA1,GBP1,ANXA4,FN1	-1.5185	-0.470775	13	36
PID_PDGFRB_PATHWAY%MSIGDB_C2%PID_PDGFRB_PATHWAY	PID_PDGFRB_PATHWAY%MSIGDB_C2%PID_PDGFRB_PATHWAY	0.0258328	0.184882	1	MAPK3,SFN,YWHAZ,WASF2,BAIAP2,CSK,USP6NL,SLC9A3R1,PIN1,ITGAV,MAPK1,KRAS,PTPN11,ARPC4,NCKAP1,ACTR2,MAP2K1,YWHAQ	1.49705	0.391843	18	43
REGULATION OF CATION TRANSMEMBRANE TRANSPORT%GOBP%GO:1904062	REGULATION OF CATION TRANSMEMBRANE TRANSPORT%GOBP%GO:1904062	0.0258394	0.184882	-1	FLNA,ATP1B1,ITGB1,COX17,SRI,VAMP2,VDAC1,SLMAP,CAV1,FHL1,TMSB4X,SNCA,YWHAH,CAMK2D,CAPN3,NDUFA4,CHP1,PPP3CA,F2,PPIF	-1.48068	-0.430393	20	50
ORGANIC HYDROXY COMPOUND BIOSYNTHETIC PROCESS%GOBP%GO:1901617	ORGANIC HYDROXY COMPOUND BIOSYNTHETIC PROCESS%GOBP%GO:1901617	0.0259827	0.184882	1	CES1,SPTLC1,ALOX12,ITPKB,G6PD,HMGCS1,OSBPL2,AKR1C3,SCP2,NSDHL,DHCR24,PMVK,ABCD3,PCK2,PSAT1	1.49212	0.402873	15	38
PROSTANOID METABOLIC PROCESS%GOBP%GO:0006692	PROSTANOID METABOLIC PROCESS%GOBP%GO:0006692	0.026014	0.184882	1	PTGS1,ACOX1,MIF,CES2,AKR1C2,AKR1C3,CBR1,GSTP1	1.60908	0.552365	8	15
PEPTIDE CROSS-LINKING%GOBP%GO:0018149	PEPTIDE CROSS-LINKING%GOBP%GO:0018149	0.026014	0.184882	1	TGM3,ANXA1,IVL,EVPL,CSTA,DSP	1.61078	0.552949	6	15
PROSTAGLANDIN METABOLIC PROCESS%GOBP%GO:0006693	PROSTAGLANDIN METABOLIC PROCESS%GOBP%GO:0006693	0.026014	0.184882	1	PTGS1,ACOX1,MIF,CES2,AKR1C2,AKR1C3,CBR1,GSTP1	1.60908	0.552365	8	15
CELLULAR RESPONSES TO STRESS%REACTOME%R-HSA-2262752.8	CELLULAR RESPONSES TO STRESS%REACTOME%R-HSA-2262752.8	0.0265487	0.187439	1	MAPK3,ATP6V1D,RPL37A,ME1,SQSTM1,RPL29,PTK6,RPL34,RPS20,RPL31,PGD,HMOX1,RPL23,RPS18,DYNLL1,RPL24,G6PD,RPL21,SRXN1,AGO1,RPL8,HSPA4L,RPL38,RPL10,RPL27A,RPL13A,RPL13,BLVRA,RPL30,RPL32,RPS15,LAMTOR5,GPX3,RPS25,RPS2,RPS24,PSMC3,ATP6V1G1,RBBP7,RPL22L1,RPL35,PSMD4,RPLP0,CSNK2A1,RPL6,HMOX2,RPS17,PSMA2,RPL18A,RPS7,RPL7A,ATOX1,ATP6V1E1,RPL27,MINK1,GSTP1,DYNC1LI2,RPS27,RPL5,PSMB4,ATP6V1A,CARM1,RPL18,MAPK1,RP…	1.21484	0.234337	88	293
BLOOD COAGULATION%GOBP%GO:0007596	BLOOD COAGULATION%GOBP%GO:0007596	0.0266478	0.187439	-1	F9,FLNA,ACTN1,MYH9,PLG,VCL,ILK,TLN1,METAP1,ITGA2,CTSG,FBLN1,STXBP3,FN1,F13A1	-1.49139	-0.44858	15	42
COAGULATION%GOBP%GO:0050817	COAGULATION%GOBP%GO:0050817	0.0266478	0.187439	-1	F9,FLNA,ACTN1,MYH9,PLG,VCL,ILK,TLN1,METAP1,ITGA2,CTSG,FBLN1,STXBP3,FN1,F13A1	-1.49139	-0.44858	15	42
PHAGOCYTOSIS%GOBP%GO:0006909	PHAGOCYTOSIS%GOBP%GO:0006909	0.0267934	0.187439	-1	CORO1A,ITGB1,MYH9,TGM2,PAK1,IGHG3,RAC2,IGHM,IGHV4-61,HMGB1,IGHA1,CORO1C,IGLL5,IGHG1	-1.5077	-0.465255	14	37
ICOSANOID METABOLIC PROCESS%GOBP%GO:0006690	ICOSANOID METABOLIC PROCESS%GOBP%GO:0006690	0.026827	0.187439	1	ALOX12,PTGS1,ACOX1,MIF,CES2,AKR1C2,AKR1C3,MGLL,CBR1,GSTP1	1.55395	0.461752	10	26
LIPID BIOSYNTHETIC PROCESS%GOBP%GO:0008610	LIPID BIOSYNTHETIC PROCESS%GOBP%GO:0008610	0.0268577	0.187439	1	CES1,SPTLC1,ALOX12,AGPS,ITPKB,PTGS1,MIF,G6PD,HACD2,FASN,DGKA,HMGCS1,SGPL1,OSBPL2,AKR1C3,CBR1,SCP2,GSTP1,TECR,NSDHL,GSTM4,DHCR24,FDXR,PRKD2,PMVK	1.38468	0.315884	25	85
POSITIVE REGULATION OF RESPONSE TO BIOTIC STIMULUS%GOBP%GO:0002833	POSITIVE REGULATION OF RESPONSE TO BIOTIC STIMULUS%GOBP%GO:0002833	0.0270151	0.187973	-1	SFPQ,HSPD1,RBM14,XRCC5,PAK1,PSPC1,PRKDC,NONO,IFI16,HMGB1,PYCARD	-1.52798	-0.494021	11	30
PAR1-MEDIATED THROMBIN SIGNALING EVENTS%PATHWAY INTERACTION DATABASE NCI-NATURE CURATED DATA%PAR1-MEDIATED THROMBIN SIGNALING EVENTS	PAR1-MEDIATED THROMBIN SIGNALING EVENTS%PATHWAY INTERACTION DATABASE NCI-NATURE CURATED DATA%PAR1-MEDIATED THROMBIN SIGNALING EVENTS	0.0271084	0.18806	-1	ARRB1,ROCK2,ZYX,GNAI2,VASP,SNX2,GNB1,F2	-1.55101	-0.548589	8	20
CELLULAR RESPONSES TO STIMULI%REACTOME DATABASE ID RELEASE 80%8953897	CELLULAR RESPONSES TO STIMULI%REACTOME DATABASE ID RELEASE 80%8953897	0.0278087	0.192343	1	MAPK3,ATP6V1D,RPL37A,ME1,SQSTM1,RPL29,PTK6,RPL34,RPS20,RPL31,PGD,HMOX1,RPL23,RPS18,DYNLL1,RPL24,G6PD,RPL21,SRXN1,AGO1,RPL8,HSPA4L,RPL38,RPL10,RPL27A,RPL13A,RPL13,BLVRA,RPL30,RPL32,RPS15,LAMTOR5,GPX3,RPS25,RPS2,RPS24,PSMC3,ATP6V1G1,RBBP7,RPL22L1,RPL35,PSMD4,RPLP0,CSNK2A1,RPL6,HMOX2,RPS17,PSMA2,RPL18A,RPS7,RPL7A,ATOX1,ATP6V1E1,RPL27,MINK1,GSTP1,DYNC1LI2,RPS27,RPL5,PSMB4,ATP6V1A,CARM1,RPL18,MAPK1,RP…	1.20775	0.232852	88	294
CATION TRANSPORT%GOBP%GO:0006812	CATION TRANSPORT%GOBP%GO:0006812	0.0280711	0.193582	-1	ATP2C1,FLNA,ATP1B1,TF,SLC12A2,PTPRC,COX17,ATP1A1,ATP4B,LTF,SLC5A5,CLTC,CAV1,PMPCB,SNAP23,SNCA,ATP2A2,SLC3A2,AFG3L2,CHERP,NDUFS7,MCU,CP,SLC25A20,CHP1,ATP2A3	-1.43561	-0.400107	26	65
CELLULAR RESPONSE TO BIOTIC STIMULUS%GOBP%GO:0071216	CELLULAR RESPONSE TO BIOTIC STIMULUS%GOBP%GO:0071216	0.028721	0.197478	-1	CTR9,MTDH,DEFA3,SMC1A,VIM,HMGB1,CTSG,PYCARD	-1.5328	-0.519359	8	24
REGULATION OF MUSCLE SYSTEM PROCESS%GOBP%GO:0090257	REGULATION OF MUSCLE SYSTEM PROCESS%GOBP%GO:0090257	0.0294761	0.202072	-1	AGT,PARP1,ATP1B1,ANXA6,ROCK2,LMNA,SRI,CAV1,TPM1,CAMK2D,ATP2A2	-1.51008	-0.480078	11	32
RESPONSE TO WOUNDING%GOBP%GO:0009611	RESPONSE TO WOUNDING%GOBP%GO:0009611	0.0298334	0.20392	-1	F9,LCP1,FLNA,ITGB1,ANXA6,ACTN1,APOD,CD44,MYH9,PLEC,PLG,ITGB4,PAK1,VCL,ILK,TLN1,METAP1,MCAM,ITGA2,CTSG,TPM1,FBLN1,STXBP3,FN1,F13A1,MIA3	-1.40926	-0.377059	26	83
NONALCOHOLIC FATTY LIVER DISEASE%WIKIPATHWAYS_20220510%WP4396%HOMO SAPIENS	NONALCOHOLIC FATTY LIVER DISEASE%WIKIPATHWAYS_20220510%WP4396%HOMO SAPIENS	0.030163	0.205503	-1	COX7A2L,NDUFS5,NDUFA5,NDUFB3,NDUFB11,NDUFB6,NDUFC2,NDUFB5,NDUFB4,COX6B1,SDHA,NDUFA7,NDUFB1,NDUFA4,SDHB,COX4I1,PRKAA1,NDUFV1,NDUFS3,NDUFA9,UQCR10,SDHC,COX6C,NDUFA11,UQCRFS1,CDC42,NDUFA10,NDUFS1,COX7A2	-1.44444	-0.409677	29	58
ANIMAL ORGAN MORPHOGENESIS%GOBP%GO:0009887	ANIMAL ORGAN MORPHOGENESIS%GOBP%GO:0009887	0.0302867	0.205503	-1	MSN,ANXA6,RPS6KA1,LAMB1,ITGA6,ITGB4,COL1A1,LTF,DCN,HSPG2,CAV1,MYLK,ITGA2,LAMC2,HCCS,FBN1,FHL1,TPM1,EIF4A3,MFAP5,LAMC1,COL1A2,RBPJ,PLS1	-1.44142	-0.40528	24	61
CELLULAR RESPONSE TO TOPOLOGICALLY INCORRECT PROTEIN%GOBP%GO:0035967	CELLULAR RESPONSE TO TOPOLOGICALLY INCORRECT PROTEIN%GOBP%GO:0035967	0.0303303	0.205503	-1	HSPD1,HSPA6,HSPA5,HSPA9,HDAC6	-1.53146	-0.523634	5	23
POSITIVE REGULATION OF CELL MOTILITY%GOBP%GO:2000147	POSITIVE REGULATION OF CELL MOTILITY%GOBP%GO:2000147	0.0312619	0.210023	-1	AGT,ITGB1,HSPA5,LAMB1,ROCK2,SOD2,PTPRC,CCDC25,GLIPR2,ITGA6,HDAC6,PAK1,CD47,COL1A1,TIAM1,RAC2,CALR,CAV1,MYLK,NUMB,LAMC2,HMGB1,SPAG9,PYCARD,TMSB4X,PDGFRB,RDX,S100A7,FN1,CD99,MIA3	-1.39419	-0.364093	31	99
POSITIVE REGULATION OF LOCOMOTION%GOBP%GO:0040017	POSITIVE REGULATION OF LOCOMOTION%GOBP%GO:0040017	0.0312619	0.210023	-1	AGT,ITGB1,HSPA5,LAMB1,ROCK2,SOD2,PTPRC,CCDC25,GLIPR2,ITGA6,HDAC6,PAK1,CD47,COL1A1,TIAM1,RAC2,CALR,CAV1,MYLK,NUMB,LAMC2,HMGB1,SPAG9,PYCARD,TMSB4X,PDGFRB,RDX,S100A7,FN1,CD99,MIA3	-1.39419	-0.364093	31	99
RESPONSE TO BIOTIC STIMULUS%GOBP%GO:0009607	RESPONSE TO BIOTIC STIMULUS%GOBP%GO:0009607	0.0312685	0.210023	-1	STMN1,CTR9,CORO1A,TF,HLA-A,HMGN2,PRDX3,GBP2,PTPRC,MTDH,VAMP2,REG1A,ADAR,CFB,DEFA3,SMC1A,APCS,NPC2,PAK1,SAMHD1,CD47,IGHG3,HLA-B,LTF,HNRNPA0,IGHM,CLU,CAV1,IGHV4-61,IFI16,VIM,HMGB1,CTSG,TRIM25,IGHA1,PYCARD,SNCA,GBP1,MFAP4,APOA4,S100A7	-1.33422	-0.328383	41	156
ANTIMICROBIAL HUMORAL RESPONSE%GOBP%GO:0019730	ANTIMICROBIAL HUMORAL RESPONSE%GOBP%GO:0019730	0.0313656	0.210068	-1	TF,HLA-A,HMGN2,REG1A,DEFA3,LTF,IGHM,CTSG,IGHA1,S100A7	-1.52514	-0.505438	10	26
BLOOD CIRCULATION%GOBP%GO:0008015	BLOOD CIRCULATION%GOBP%GO:0008015	0.0321184	0.214492	-1	AGT,ATP1B1,ROCK2,SOD2,ATP1A1,CMA1,CAV1,GPX1,GAA,CTSG,TPM1,GCLC,SERPINF2,CAMK2D,COL1A2,CTSZ,FERMT2,MYOF,APOE,F5,ERAP1,CPA3	-1.45979	-0.427785	22	48
MAPK CASCADE%GOBP%GO:0000165	MAPK CASCADE%GOBP%GO:0000165	0.0330062	0.219789	1	MAPK3,MAPK13,IL18,MINK1,ITGAV,MAPK1,KRAS,CTSH,MAP2K1,TAOK3	1.55369	0.494738	10	20
POSITIVE REGULATION OF TRANSPORT%GOBP%GO:0051050	POSITIVE REGULATION OF TRANSPORT%GOBP%GO:0051050	0.0337459	0.223746	-1	ARRB1,APOA2,ATP2C1,MSN,FLNA,ATP1B1,ITGB1,TF,SLC12A2,TPR,ANP32B,GHRL,PTPRC,COX17,ATAD1,VAMP2,C3,CD47,RAC2,GLUD1,CALR,CLU,NMT1,UBL5,CD81,CAV1,MYLK,HNRNPK,FHL1,PYCARD,AHSG,TMSB4X,APOA1,SNCA,DYNC1H1,PDGFRB,CA2,RDX,AHCYL1,ERGIC3,SNX4,EHD1,ARPP19,SAE1,KIF5B,BAD,RAB27A,CAPN3,NDUFA4,EHD2,VTN,MFF,MCU,TRIM28,RAB27B,BCAP31,CHP1,SORBS1,PPP3CA,APOE	-1.31987	-0.320616	60	176
IMPORT INTO CELL%GOBP%GO:0098657	IMPORT INTO CELL%GOBP%GO:0098657	0.033793	0.223746	-1	ATP1B1,SLC12A2,ATP1A1,ATP4B,SNCA,SLC3A2	-1.52646	-0.547524	6	19
PROTEIN INSERTION INTO MEMBRANE%GOBP%GO:0051205	PROTEIN INSERTION INTO MEMBRANE%GOBP%GO:0051205	0.0339611	0.224221	-1	EMC8,CCDC47,TIMM13,TIMM10,TIMM8B,TIMM9,AGK,TRAM1,OXA1L,TOMM20,SAMM50,HSP90AA1,TOMM22	-1.51628	-0.507148	13	25
MYELOID CELL DIFFERENTIATION%GOBP%GO:0030099	MYELOID CELL DIFFERENTIATION%GOBP%GO:0030099	0.0343962	0.22645	-1	FLNA,PARP1,ACTN1,HSPA9,PRDX3,MYH9,VPS33A,CD81,IFI16,SRP54,LBR	-1.4971	-0.484038	11	30
CELL SURFACE INTERACTIONS AT THE VASCULAR WALL%REACTOME%R-HSA-202733.5	CELL SURFACE INTERACTIONS AT THE VASCULAR WALL%REACTOME%R-HSA-202733.5	0.0346535	0.227499	-1	ATP1B1,BSG,ITGB1,CD44,PROS1,ITGA6,CD47,IGHM,CAV1,IGHA1,CXADR,FN1,CD99,SLC3A2	-1.49179	-0.470883	14	33
PHAGOCYTOSIS, ENGULFMENT%GOBP%GO:0006911	PHAGOCYTOSIS, ENGULFMENT%GOBP%GO:0006911	0.0348837	0.228366	-1	MYH9,IGHG3,RAC2,IGHM,IGHV4-61,IGHA1,IGLL5,IGHG1,IGHV3-23,IGHG2,RHOG,IGKC,CDC42	-1.51994	-0.553698	13	18
REGULATION OF SEQUESTERING OF CALCIUM ION%GOBP%GO:0051282	REGULATION OF SEQUESTERING OF CALCIUM ION%GOBP%GO:0051282	0.0350367	0.228438	-1	FLNA,ANXA6,PTPRC,SRI,SNCA,CAMK2D,CAPN3,CHERP,F2	-1.51925	-0.553448	9	18
REGULATION OF RESPONSE TO EXTERNAL STIMULUS%GOBP%GO:0032101	REGULATION OF RESPONSE TO EXTERNAL STIMULUS%GOBP%GO:0032101	0.0350919	0.228438	-1	AGT,SFPQ,RBM14,SLC12A2,KNG1,HLA-A,GHRL,XRCC5,PTPRC,VAMP2,PLG,APCS,PAK1,SAMHD1,CD47,PSPC1,HLA-B,RAC2,CMA1,CALR,DDT,LTF,CASK,NMT1,PRKDC,CD81,NONO,CAV1,IFI16,HMGB1,PYCARD,AHSG,TMSB4X,APOA1,SNCA,PARK7,LGALS1,PDGFRB,S100A7,SERPINB9,SERPINF2,SNX4	-1.32854	-0.328779	42	150
CELLULAR RESPONSE TO UNFOLDED PROTEIN%GOBP%GO:0034620	CELLULAR RESPONSE TO UNFOLDED PROTEIN%GOBP%GO:0034620	0.0351897	0.228438	-1	HSPD1,HSPA6,HSPA5,HSPA9	-1.51898	-0.553349	4	18
ELECTRON TRANSPORT CHAIN: OXPHOS SYSTEM IN MITOCHONDRIA%WIKIPATHWAYS_20220510%WP111%HOMO SAPIENS	ELECTRON TRANSPORT CHAIN: OXPHOS SYSTEM IN MITOCHONDRIA%WIKIPATHWAYS_20220510%WP111%HOMO SAPIENS	0.0354503	0.229036	-1	COX7A2L,COX17,NDUFS5,NDUFA5,NDUFB3,NDUFB6,NDUFC2,NDUFB5,NDUFB4,COX6B1,SDHA,NDUFA7,NDUFB1,NDUFA4,SDHB,COX4I1,NDUFV1,NDUFS3,NDUFA9,UQCR10,SDHC,COX6C,ATP5H,ATP5J,UQCRFS1,NDUFA10,NDUFS1,SCO1,COX7A2	-1.44409	-0.415304	29	53
MITOCHONDRIAL MEMBRANE ORGANIZATION%GOBP%GO:0007006	MITOCHONDRIAL MEMBRANE ORGANIZATION%GOBP%GO:0007006	0.0355562	0.229036	-1	HSPA9,IMMT,CHCHD3,MFN2,TIMM13,TIMM10,NMT1,GHITM,APOO,BAD,TIMM8B,TIMM9,PPIF,AGK,HIP1R,DNAJC11,TIMM50,OXA1L,TOMM20,SAMM50,HSP90AA1,TOMM22,APOOL	-1.46709	-0.447804	23	39
REGULATION OF METAL ION TRANSPORT%GOBP%GO:0010959	REGULATION OF METAL ION TRANSPORT%GOBP%GO:0010959	0.0355774	0.229036	-1	FLNA,ATP1B1,ITGB1,TF,SRI,VAMP2,VDAC1,ATP1A1,SLMAP,CAV1,MYLK,FHL1,SNCA,PDGFRB,AHCYL1,YWHAH,CAMK2D,KIF5B,CAPN3,CHP1,PPP3CA,F2	-1.44505	-0.414604	22	54
POSITIVE REGULATION OF CELL DEVELOPMENT%GOBP%GO:0010720	POSITIVE REGULATION OF CELL DEVELOPMENT%GOBP%GO:0010720	0.0360028	0.230118	-1	PTPRZ1,FLNA,TGM2,TIAM1,ILK,CALR,PRKDC,NUMB,ADD1,APOA1,BAD,CAPRIN1	-1.45638	-0.43805	12	42
NADH DEHYDROGENASE COMPLEX ASSEMBLY%GOBP%GO:0010257	NADH DEHYDROGENASE COMPLEX ASSEMBLY%GOBP%GO:0010257	0.0360426	0.230118	-1	NDUFA8,NDUFS5,NDUFA5,NDUFB3,NDUFB11,NDUFB6,NDUFC2,NDUFB5,NDUFB4,NDUFB1,NDUFS7,NDUFS3,NDUFA9,TMEM126A,NDUFA11,OXA1L,NDUFA10,NDUFS1,NDUFAF2,NDUFA13,NDUFAB1	-1.48903	-0.473386	21	32
MITOCHONDRIAL RESPIRATORY CHAIN COMPLEX I ASSEMBLY%GOBP%GO:0032981	MITOCHONDRIAL RESPIRATORY CHAIN COMPLEX I ASSEMBLY%GOBP%GO:0032981	0.0360426	0.230118	-1	NDUFA8,NDUFS5,NDUFA5,NDUFB3,NDUFB11,NDUFB6,NDUFC2,NDUFB5,NDUFB4,NDUFB1,NDUFS7,NDUFS3,NDUFA9,TMEM126A,NDUFA11,OXA1L,NDUFA10,NDUFS1,NDUFAF2,NDUFA13,NDUFAB1	-1.48903	-0.473386	21	32
POSITIVE REGULATION OF MAPK CASCADE%GOBP%GO:0043410	POSITIVE REGULATION OF MAPK CASCADE%GOBP%GO:0043410	0.0362563	0.230848	-1	ARRB1,GHRL,ROCK2,PTPRC,CD44,GLIPR2,PAK1,DDT,CD81,HMGB1,PYCARD,MYDGF,PDGFRB,S100A7,SERPINF2	-1.44969	-0.429906	15	45
CALCIUM ION HOMEOSTASIS%GOBP%GO:0055074	CALCIUM ION HOMEOSTASIS%GOBP%GO:0055074	0.0364007	0.231134	-1	ATP2C1,ATP1B1,ANXA6,HSP90B1,TGM2,CCDC47,CALR,CAV1,SNCA,CAMK2D,ATP2A2,AFG3L2,CHERP,MCU,BCAP31,ATP2A3,SCGN,F2	-1.48369	-0.468326	18	33
REGULATION OF TRANSMEMBRANE TRANSPORT%GOBP%GO:0034762	REGULATION OF TRANSMEMBRANE TRANSPORT%GOBP%GO:0034762	0.0367598	0.232779	-1	FLNA,ATP1B1,ITGB1,COX17,SRI,VAMP2,VDAC1,C3,SLMAP,CAV1,FHL1,TMSB4X,SNCA,CA2,AHCYL1,YWHAH,CAMK2D,ARPP19,CAPN3,NDUFA4,CHP1,SORBS1,PPP3CA,F2,PPIF	-1.40711	-0.392163	25	65
CALCIUM ION TRANSMEMBRANE TRANSPORT%GOBP%GO:0070588	CALCIUM ION TRANSMEMBRANE TRANSPORT%GOBP%GO:0070588	0.0370257	0.23325	-1	ATP2C1,FLNA,PTPRC,PMPCB,ATP2A2,AFG3L2,CHERP,MCU,ATP2A3	-1.51278	-0.551092	9	18
REGULATION OF INTRACELLULAR TRANSPORT%GOBP%GO:0032386	REGULATION OF INTRACELLULAR TRANSPORT%GOBP%GO:0032386	0.0371421	0.23325	-1	REEP5,LCP1,MSN,FLNA,TPR,ANP32B,APOD,VAMP2,SNX12,RAC2,NMT1,UBL5,CD81,NUP153,GDI1,PARK7,DYNC1H1,YIPF5,RDX,ERGIC3,RBM4,EHD1,SAE1,EHD2,MFF,TRIM28,BCAP31,CHP1,GRIPAP1	-1.38409	-0.37071	29	82
MACROMOLECULE LOCALIZATION%GOBP%GO:0033036	MACROMOLECULE LOCALIZATION%GOBP%GO:0033036	0.0374292	0.23325	-1	EMC8,HSPD1,APOA2,LMNB2,FLNA,SEC62,ATP1B1,SEC23IP,BSG,KRT18,HSPA5,TPR,TM9SF3,ENY2,ARFGAP3,GHRL,HSPA9,DNAJA1,PDIA4,HSP90B1,GBP2,XRCC5,ROCK2,LMNA,CEL,SNX27,MYH9,ATAD1,HNRNPU,VAMP2,LIMA1,TSPO,PSAP,NPC2,TSPAN14,COPZ1,SCARB2,CPT2,HDAC6,COPA,MFN2,VCL,COL1A1,LEMD2,CCDC47,RANBP2,TIMM13,VPS33A,CALR,NBEAL1,LMNB1,TIMM10,CASK,CLU,PRPF19,TOR1AIP1,FBLN5,SPCS2,CLTC,CD81,NUP153,SLMAP,CAV1,SPTBN1,APOM,FBN1,PMPCB,C…	-1.22888	-0.27777	130	463
MTOR SIGNALING PATHWAY%PATHWAY INTERACTION DATABASE NCI-NATURE CURATED DATA%MTOR SIGNALING PATHWAY	MTOR SIGNALING PATHWAY%PATHWAY INTERACTION DATABASE NCI-NATURE CURATED DATA%MTOR SIGNALING PATHWAY	0.0374348	0.23325	1	MAPK3,SFN,YWHAZ,EIF4E,PML,MAPK1,KRAS,RRAGC,YWHAB,MAP2K1,YWHAQ	1.51035	0.452844	11	25
REGULATION OF INNATE IMMUNE RESPONSE%GOBP%GO:0045088	REGULATION OF INNATE IMMUNE RESPONSE%GOBP%GO:0045088	0.0374734	0.23325	-1	SFPQ,RBM14,HLA-A,XRCC5,PAK1,SAMHD1,PSPC1,HLA-B,PRKDC,NONO,IFI16,HMGB1,PYCARD,SERPINB9	-1.45681	-0.440312	14	41
REGULATION OF INTERLEUKIN-6 PRODUCTION%GOBP%GO:0032675	REGULATION OF INTERLEUKIN-6 PRODUCTION%GOBP%GO:0032675	0.0375998	0.23325	-1	ARRB1,HSPD1,GHRL,CD47,HLA-B,HMGB1,PYCARD	-1.50877	-0.556569	7	17
ANTIGEN PROCESSING AND PRESENTATION OF PEPTIDE ANTIGEN%GOBP%GO:0048002	ANTIGEN PROCESSING AND PRESENTATION OF PEPTIDE ANTIGEN%GOBP%GO:0048002	0.0375998	0.23325	-1	CTSD,HLA-A,AZGP1,HLA-DRA,HLA-B,CALR	-1.5097	-0.556913	6	17
NEGATIVE REGULATION OF NF-KAPPAB TRANSCRIPTION FACTOR ACTIVITY%GOBP%GO:0032088	NEGATIVE REGULATION OF NF-KAPPAB TRANSCRIPTION FACTOR ACTIVITY%GOBP%GO:0032088	0.0378092	0.23325	-1	ARRB1,PYCARD,TMSB4X,ANXA4,CHP1,TRIM21,PSMD10,UFL1	-1.51925	-0.57905	8	15
RETINOID METABOLISM AND TRANSPORT%REACTOME%R-HSA-975634.2	RETINOID METABOLISM AND TRANSPORT%REACTOME%R-HSA-975634.2	0.0378378	0.23325	-1	CLPS,APOA2,PNLIP,HSPG2,APOM,RBP1,APOA1,APOA4	-1.50086	-0.513172	8	23
METABOLISM OF FAT-SOLUBLE VITAMINS%REACTOME DATABASE ID RELEASE 80%6806667	METABOLISM OF FAT-SOLUBLE VITAMINS%REACTOME DATABASE ID RELEASE 80%6806667	0.0378378	0.23325	-1	CLPS,APOA2,PNLIP,HSPG2,APOM,RBP1,APOA1,APOA4	-1.50086	-0.513172	8	23
REGULATION OF LYMPHOCYTE MEDIATED IMMUNITY%GOBP%GO:0002706	REGULATION OF LYMPHOCYTE MEDIATED IMMUNITY%GOBP%GO:0002706	0.0381024	0.234259	-1	HSPD1,HLA-A,PTPRC,HLA-DRA,HLA-B,CD81,HMGB1,SERPINB9,STX7	-1.5018	-0.531181	9	20
CHROMATIN REMODELING%GOBP%GO:0006338	CHROMATIN REMODELING%GOBP%GO:0006338	0.0385269	0.235798	-1	ANP32B,GATAD2B,KDM6B,CBX3,PAK1,SART3,SSRP1,CFDP1,TOP1,NASP,SMARCD2,ACTL6A,HCFC1,DEK,DDX21,SF3B1,SUPT16H,HNRNPC,HMGA1,ACTB	-1.4417	-0.431836	20	43
DNA DOUBLE-STRAND BREAK REPAIR%REACTOME DATABASE ID RELEASE 80%5693532	DNA DOUBLE-STRAND BREAK REPAIR%REACTOME DATABASE ID RELEASE 80%5693532	0.0385557	0.235798	-1	PARP1,XRCC5,SUMO2,PRKDC,RPS27A,UBE2I,PCNA,XRCC6	-1.50631	-0.548736	8	18
INTRA-GOLGI TRAFFIC%REACTOME%R-HSA-6811438.1	INTRA-GOLGI TRAFFIC%REACTOME%R-HSA-6811438.1	0.0388811	0.237165	1	NAPA,COG1,GOLGA5,COG7	1.54953	0.531923	4	15
REGULATION OF ACTIN CYTOSKELETON ORGANIZATION%GOBP%GO:0032956	REGULATION OF ACTIN CYTOSKELETON ORGANIZATION%GOBP%GO:0032956	0.0395568	0.240337	-1	STMN1,CORO1A,COTL1,ARHGDIB,ROCK2,LIMA1,PAK1,CD47,SORBS3,RAC2,ADD3,VASP,IQGAP2,ADD1,TPM1,PYCARD,TMSB4X,APOA1,PDGFRB,RDX,PFN2,SERPINF2,CAPZA2,ARPIN	-1.37651	-0.366408	24	86
POSITIVE REGULATION OF INTRACELLULAR TRANSPORT%GOBP%GO:0032388	POSITIVE REGULATION OF INTRACELLULAR TRANSPORT%GOBP%GO:0032388	0.039608	0.240337	-1	MSN,FLNA,TPR,ANP32B,VAMP2,RAC2,NMT1,UBL5,CD81,DYNC1H1,RDX,ERGIC3,EHD1,SAE1,EHD2,MFF,TRIM28,BCAP31,CHP1	-1.4271	-0.406601	19	56
INFECTIOUS DISEASE%REACTOME%R-HSA-5663205.11	INFECTIOUS DISEASE%REACTOME%R-HSA-5663205.11	0.04	0.242083	1	SNRPG,SNF8,MAPK3,RPL37A,RPL29,RPL34,ENTPD5,RPS20,RPL31,ARPC1A,HMOX1,RPL23,ST6GAL1,RPS18,DYNLL1,RPL24,CHMP4B,SFN,IL18,RPL21,GNG12,YWHAZ,RPL8,RPL38,RPL10,RPL27A,VPS4B,RPL13A,RPL13,MAGT1,TJP1,AP1G1,RPL30,RPL32,ITPR2,WASF2,RPS15,BAIAP2,SNRPD3,SUGT1,RPS25,ZDHHC5,RPS2,KPNA4,SH3GL1,RPS24,POLR2A,PSMC3,RBBP7,RPL22L1,RPL35,PSMD4,RPLP0,ABI1,RPL6,RPS17,PSMA2,RPL18A,SLC25A6,RPS7,RPL7A,SNRPD1,VPS36,RPL27,PPIA,…	1.15724	0.219227	104	363
REGULATION OF OXIDOREDUCTASE ACTIVITY%GOBP%GO:0051341	REGULATION OF OXIDOREDUCTASE ACTIVITY%GOBP%GO:0051341	0.040498	0.244461	-1	AGT,COX17,HDAC6,HP,SNCA,PARK7,AOC3,NDUFA4,APOE,POR	-1.50829	-0.52657	10	21
POSITIVE REGULATION OF CELL MIGRATION%GOBP%GO:0030335	POSITIVE REGULATION OF CELL MIGRATION%GOBP%GO:0030335	0.0408578	0.245993	-1	AGT,ITGB1,HSPA5,LAMB1,ROCK2,SOD2,PTPRC,GLIPR2,ITGA6,HDAC6,PAK1,CD47,COL1A1,TIAM1,RAC2,CALR,CAV1,MYLK,NUMB,LAMC2,HMGB1,SPAG9,PYCARD,TMSB4X,PDGFRB,RDX,S100A7,FN1,CD99,MIA3	-1.36759	-0.357701	30	97
REGULATION OF IMMUNE RESPONSE%GOBP%GO:0050776	REGULATION OF IMMUNE RESPONSE%GOBP%GO:0050776	0.0409715	0.246041	-1	AMBP,SFPQ,HSPD1,RBM14,HLA-A,XRCC5,PTPRC,CFB,C3,PAK1,SAMHD1,HLA-DRA,CD47,PSPC1,IGHG3,HLA-B,LTF,IGHM,RC3H1,CLU,PRKDC,CD81,NONO,CAV1,IGHV4-61,IFI16,HMGB1,TRIM25,IGHA1,PYCARD,PARK7,GBP1,MFAP4,SERPINB9,STX7,SNX4	-1.3321	-0.336035	36	129
PID_FAK_PATHWAY%MSIGDB_C2%PID_FAK_PATHWAY	PID_FAK_PATHWAY%MSIGDB_C2%PID_FAK_PATHWAY	0.0422038	0.250863	-1	ITGB1,ACTN1,ROCK2,PAK1,TLN1,GRB2,NCK1	-1.49738	-0.55237	7	17
DISEASES OF GLYCOSYLATION%REACTOME%R-HSA-3781865.2	DISEASES OF GLYCOSYLATION%REACTOME%R-HSA-3781865.2	0.0422125	0.250863	-1	MOGS,GALNT12,HEXB,DCN,HSPG2,MUC5B,MUC5AC,GALE,BGN,OGN,VCAN,LUM,MUC6,PRELP,GFPT1,SDC1,ADAMTS17,DAG1	-1.45461	-0.456696	18	34
METAL ION HOMEOSTASIS%GOBP%GO:0055065	METAL ION HOMEOSTASIS%GOBP%GO:0055065	0.0422668	0.250863	-1	ATP2C1,ATP1B1,TF,BDH2,SLC12A2,ANXA6,HSP90B1,SRI,TGM2,ATP1A1,ATP4B,CCDC47,CALR,CAV1,SNCA,CAMK2D,ATP2A2,AFG3L2,CHERP,MCU,CP,BCAP31,ATP2A3,SCGN,F2	-1.40289	-0.394445	25	61
DNA DAMAGE RECOGNITION IN GG-NER%REACTOME DATABASE ID RELEASE 80%5696394	DNA DAMAGE RECOGNITION IN GG-NER%REACTOME DATABASE ID RELEASE 80%5696394	0.0422709	0.250863	-1	PARP1,CETN2,RAD23A,RPS27A,COPS2,ACTL6A,DDB1	-1.50304	-0.563742	7	16
RECEPTOR-MEDIATED ENDOCYTOSIS%GOBP%GO:0006898	RECEPTOR-MEDIATED ENDOCYTOSIS%GOBP%GO:0006898	0.0423509	0.250863	-1	ARRB1,ITGB1,SCARB2,AP2B1,CLTC,CD81,HSPG2,CAV1,CLTB,GRB2,SNCA,AP2M1,PDLIM7,APOE,HIP1R,CLTA,HGS	-1.45491	-0.448965	17	37
REGULATION OF CELL DIFFERENTIATION%GOBP%GO:0045595	REGULATION OF CELL DIFFERENTIATION%GOBP%GO:0045595	0.0424221	0.250863	-1	AGT,PTPRZ1,CTR9,FLNA,ANP32B,HSPA9,RPS6KA1,LAMB1,ROCK2,SOD2,SRSF6,HNRNPU,TGM2,GLIPR2,APCS,GATAD2B,OCIAD1,PPP1R12A,HLA-DRA,VCL,COL1A1,TIAM1,ILK,HLA-B,CALR,LTF,RC3H1,PRKDC,CAV1,NUMB,ADD1,HMGB1,FBN1,TNXB,FBLN1,GDI1,APOA1,LGALS1,GORASP1,GBP1,YWHAH,SERPINF2,RBM4,LAMC1,CORO1C,SMARCD2,ACTL6A,MTCH2,BAD,CAPRIN1,DDX17	-1.2968	-0.314186	51	182
DISORDERS OF TRANSMEMBRANE TRANSPORTERS%REACTOME DATABASE ID RELEASE 80%5619115	DISORDERS OF TRANSMEMBRANE TRANSPORTERS%REACTOME DATABASE ID RELEASE 80%5619115	0.042775	0.252308	-1	PSMB10,BSG,SLC4A1,TPR,PSMB9,PSME1,PSME2,RANBP2,SLC5A5,NUP153,PSMA3,APOA1,RPS27A,NUP50,NUP107,PSMB1,SLC3A2	-1.39041	-0.387509	17	65
IMMUNE RESPONSE-REGULATING SIGNALING PATHWAY%GOBP%GO:0002764	IMMUNE RESPONSE-REGULATING SIGNALING PATHWAY%GOBP%GO:0002764	0.0429483	0.252688	-1	HSPD1,HLA-A,PTPRC,PAK1,IGHG3,IGHM,RC3H1,IGHV4-61,TRIM25,IGHA1,PYCARD,IGLL5,IGHG1	-1.43439	-0.431433	13	42
RHOG GTPASE CYCLE%REACTOME DATABASE ID RELEASE 80%9013408	RHOG GTPASE CYCLE%REACTOME DATABASE ID RELEASE 80%9013408	0.0436725	0.2563	-1	KTN1,ARHGDIB,ITGB1,ARFGAP3,NDUFA5,IQGAP2,CAV1,MCAM	-1.45432	-0.450877	8	36
RNA PROCESSING%GOBP%GO:0006396	RNA PROCESSING%GOBP%GO:0006396	0.043881	0.256467	-1	WBP11,SFPQ,ZMAT2,KHSRP,DDX18,SF3A1,PRPF8,RBM14,PPIH,SF3B2,SRRT,PRPF39,PPIL1,TSN,SRSF6,HNRNPU,HNRNPD,SF3B5,ADAR,SNRNP40,DDX46,LSM6,LSM4,SART3,SNRPA1,HNRNPA0,PRPF19,PRKDC,UBL5,RALY,SRRM1,PUF60,HNRNPK,PRPF40A,U2AF2,THUMPD1,FBL,EIF4A3,AHCYL1,RBM17,SRSF2,HNRNPA1,PPIE,RBM4,SNRPD2,DKC1,POP1,DDX17,SNRNP70,TBRG4,MAGOH,SNRPA,LUC7L2,RNPS1,SF3A3,NOP56,LSM7,TRA2A,PNN,DHX15,RPS21,SF1,FIP1L1,PRMT5,SYNCRIP,SF3B1…	-1.28814	-0.310674	80	193
REGULATION OF RESPONSE TO BIOTIC STIMULUS%GOBP%GO:0002831	REGULATION OF RESPONSE TO BIOTIC STIMULUS%GOBP%GO:0002831	0.0439217	0.256467	-1	SFPQ,HSPD1,RBM14,HLA-A,XRCC5,PAK1,SAMHD1,PSPC1,HLA-B,LTF,PRKDC,NONO,IFI16,HMGB1,PYCARD,SERPINB9	-1.40473	-0.399427	16	57
POSITIVE REGULATION OF PROTEIN LOCALIZATION%GOBP%GO:1903829	POSITIVE REGULATION OF PROTEIN LOCALIZATION%GOBP%GO:1903829	0.0441085	0.256912	-1	ATP2C1,MSN,FLNA,ITGB1,TPR,ANP32B,GHRL,ROCK2,VAMP2,RAC2,GLUD1,NMT1,UBL5,CD81,SPTBN1,CCT4,EPB41L2,PARK7,RDX,ERGIC3,SAE1,DKC1,PLS1,KIF5B,BAD,CCT2,MFF,MCU,TRIM28,CCT5,FERMT2,BCAP31,CHP1,SORBS1,AGR2,PRKAA1,F2	-1.33587	-0.341972	37	115
POSITIVE REGULATION OF COLD-INDUCED THERMOGENESIS%GOBP%GO:0120162	POSITIVE REGULATION OF COLD-INDUCED THERMOGENESIS%GOBP%GO:0120162	0.0445522	0.258278	-1	GHRL,CPT2,KDM6B,MFN2,CAV1,DYNC1H1,DECR1,FH,GNAS,GATM	-1.48425	-0.532383	10	19
INTERFERON SIGNALING%REACTOME DATABASE ID RELEASE 80%913531	INTERFERON SIGNALING%REACTOME DATABASE ID RELEASE 80%913531	0.0445652	0.258278	-1	FLNB,FLNA,TPR,HLA-A,GBP2,CD44,ADAR,SAMHD1,HLA-DRA,HLA-B,RANBP2,NUP153,TRIM25,GBP1,EIF4A3,RPS27A,NUP50,CAMK2D,NUP107	-1.39891	-0.396764	19	58
NUCLEOSIDE DIPHOSPHATE METABOLIC PROCESS%GOBP%GO:0009132	NUCLEOSIDE DIPHOSPHATE METABOLIC PROCESS%GOBP%GO:0009132	0.0449438	0.259824	1	ENTPD5,ALDOA,PGAM1,PFKP,GUK1,ALDOC,HK2,PFKL,GAPDH,LDHA,PKM,ALDOB,CMPK1	1.48154	0.431668	13	28
NUCLEOSIDE TRIPHOSPHATE BIOSYNTHETIC PROCESS%GOBP%GO:0009142	NUCLEOSIDE TRIPHOSPHATE BIOSYNTHETIC PROCESS%GOBP%GO:0009142	0.0453039	0.261256	-1	NDUFA8,NDUFS5,NDUFA5,DTYMK,NDUFB3,NDUFB11,NDUFB6,NDUFC2,NDUFB5,NDUFB4,AK1,SDHA,NDUFA7,NDUFB1,NDUFS7,SDHB,NDUFV1,NDUFS3,NDUFA9,SDHC,NDUFA11	-1.41714	-0.410748	21	51
POSITIVE REGULATION OF ION TRANSPORT%GOBP%GO:0043270	POSITIVE REGULATION OF ION TRANSPORT%GOBP%GO:0043270	0.0454286	0.261327	-1	FLNA,ATP1B1,ITGB1,SLC12A2,COX17,CAV1,MYLK,FHL1,TMSB4X,SNCA,PDGFRB,AHCYL1,SNX4,KIF5B,CAPN3,NDUFA4,CHP1,PPP3CA,F2	-1.43853	-0.441108	19	38
NUCLEOBASE-CONTAINING COMPOUND METABOLIC PROCESS%GOBP%GO:0006139	NUCLEOBASE-CONTAINING COMPOUND METABOLIC PROCESS%GOBP%GO:0006139	0.0456393	0.261331	-1	WBP11,SFPQ,ZMAT2,HSPD1,THRAP3,CTR9,KHSRP,NDUFA8,DDX18,SF3A1,ERH,PRPF8,PARP1,ATP1B1,RBM14,DLD,ACSF2,PPIH,SF3B2,PTMS,SRRT,PRPF39,XRCC5,PPIL1,TCEA1,TSN,CETN2,SRSF6,ITPA,HNRNPU,HNRNPD,SF3B5,NDUFS5,ADAR,NDUFA5,SMC1A,DTYMK,SNRNP40,NDUFB3,HPRT1,NDUFB11,RAD23A,DDX46,LSM6,SAMHD1,LSM4,SART3,DCTPP1,SNRPA1,HNRNPA0,NDUFB6,AK2,RC3H1,SND1,PRPF19,PRKDC,DPYSL2,UBL5,TOP1,ACLY,RALY,SRRM1,UGP2,PUF60,HNRNPK,PRPF40A,H…	-1.21381	-0.273496	143	488
REGULATION OF ESTABLISHMENT OF PROTEIN LOCALIZATION%GOBP%GO:0070201	REGULATION OF ESTABLISHMENT OF PROTEIN LOCALIZATION%GOBP%GO:0070201	0.0457467	0.261331	-1	ATP2C1,LCP1,FLNA,CTSD,SLC12A2,TPR,ANP32B,GHRL,DNAJA1,APOD,VAMP2,SNX12,RAC2,GLUD1,NMT1,UBL5,CD81,SLC25A22,CCT4,GDI1,PARK7,ERGIC3,SAE1,DKC1,BAD,CCT2,MFF,MCU,TRIM28,CCT5,BCAP31,CHP1,GRIPAP1,APOE	-1.35097	-0.350086	34	105
MUSCLE STRUCTURE DEVELOPMENT%GOBP%GO:0061061	MUSCLE STRUCTURE DEVELOPMENT%GOBP%GO:0061061	0.0457666	0.261331	-1	ITGB1,ACTN1,BASP1,SRI,KDM6B,LEMD2,COL6A3,CD81,CAV1,MYLK,FHL1,MYH11,TPM1,DES,CXADR,FLNC,PDGFRB,NEBL,RBPJ,DDX17,CAPN3,FXR1,PGM5,MYL9,MYOF,PDLIM7,PPP3CA,CSRP2,CSRP1,SDC1	-1.39258	-0.391547	30	61
ATP BIOSYNTHETIC PROCESS%GOBP%GO:0006754	ATP BIOSYNTHETIC PROCESS%GOBP%GO:0006754	0.0464918	0.264547	-1	NDUFA8,NDUFS5,NDUFA5,NDUFB3,NDUFB11,NDUFB6,NDUFC2,NDUFB5,NDUFB4,SDHA,NDUFA7,NDUFB1,NDUFS7,SDHB,NDUFV1,NDUFS3,NDUFA9,SDHC,NDUFA11	-1.42503	-0.42862	19	42
MEMBRANE LIPID BIOSYNTHETIC PROCESS%GOBP%GO:0046467	MEMBRANE LIPID BIOSYNTHETIC PROCESS%GOBP%GO:0046467	0.0467585	0.264547	1	SPTLC1,HACD2,SGPL1,PRKD2	1.51213	0.502708	4	17
POSITIVE REGULATION OF CELL CYCLE PHASE TRANSITION%GOBP%GO:1901989	POSITIVE REGULATION OF CELL CYCLE PHASE TRANSITION%GOBP%GO:1901989	0.0467585	0.264547	1	CRNN,ANXA1,VPS4B	1.51269	0.502896	3	17
SUMOYLATION OF RNA BINDING PROTEINS%REACTOME%R-HSA-4570464.2	SUMOYLATION OF RNA BINDING PROTEINS%REACTOME%R-HSA-4570464.2	0.0468991	0.264547	-1	TPR,RANBP2,SUMO2,NUP153,HNRNPK,NUP50,NUP107,UBE2I,NUP205	-1.48332	-0.556349	9	16
CALCIUM-MEDIATED SIGNALING%GOBP%GO:0019722	CALCIUM-MEDIATED SIGNALING%GOBP%GO:0019722	0.0468991	0.264547	-1	ATP1B1,PTPRC,CAMK2D,ATP2A2,MCU,BCAP31,PPP3CA,PRKAA1,GSTM2	-1.483	-0.556227	9	16
AMINO ACID METABOLISM%WIKIPATHWAYS_20220510%WP3925%HOMO SAPIENS	AMINO ACID METABOLISM%WIKIPATHWAYS_20220510%WP3925%HOMO SAPIENS	0.0471616	0.264883	-1	DLD,ADH5,PC,GLUD1,HIBADH,ACLY,ACO2,GOT2,PDHA1,SDHA,ADH1C,FH	-1.44272	-0.452965	12	34
CELLULAR METAL ION HOMEOSTASIS%GOBP%GO:0006875	CELLULAR METAL ION HOMEOSTASIS%GOBP%GO:0006875	0.0472376	0.264883	-1	ATP2C1,ATP1B1,SLC12A2,ANXA6,HSP90B1,SRI,TGM2,ATP1A1,ATP4B,CCDC47,CALR,CAV1,CAMK2D,ATP2A2,AFG3L2,CHERP,MCU,CP,BCAP31,ATP2A3,SCGN,F2	-1.41268	-0.409457	22	51
NUCLEAR ENVELOPE BREAKDOWN%REACTOME%R-HSA-2980766.2	NUCLEAR ENVELOPE BREAKDOWN%REACTOME%R-HSA-2980766.2	0.0473005	0.264883	-1	TPR,LEMD2,RANBP2,LMNB1,NUP153,NUP50,NUP107,NUP205,BANF1	-1.48513	-0.566047	9	15
POSITIVE REGULATION OF INTRACELLULAR SIGNAL TRANSDUCTION%GOBP%GO:1902533	POSITIVE REGULATION OF INTRACELLULAR SIGNAL TRANSDUCTION%GOBP%GO:1902533	0.0475276	0.265011	-1	BCLAF1,AGT,SFPQ,ARRB1,ATP2C1,FLNA,S100A4,ITGB1,TPR,GHRL,ROCK2,PTPRC,MTDH,CD44,TGM2,GLIPR2,PAK1,ILK,DDT,LTF,DCN,CD81,CAV1,HMGB1,TRIM25,PYCARD,MYDGF,APOA1,PARK7,LGALS1,PDGFRB,S100A7,FN1,SERPINF2	-1.30779	-0.325046	34	145
L1CAM INTERACTIONS%REACTOME%R-HSA-373760.2	L1CAM INTERACTIONS%REACTOME%R-HSA-373760.2	0.0475515	0.265011	-1	MSN,ITGB1,RPS6KA1,LAMB1,PAK1,SPTAN1,AP2B1,DPYSL2,CLTC,SPTBN1,ITGA2,NUMB,RDX,LAMC1,AP2M1,ALCAM	-1.42391	-0.430366	16	41
REGULATION OF ENDOCYTOSIS%GOBP%GO:0030100	REGULATION OF ENDOCYTOSIS%GOBP%GO:0030100	0.0477143	0.265282	-1	ARRB1,TF,ATAD1,C3,SNX12,CLU,CAV1,HNRNPK,PACSIN2,SNCA	-1.43107	-0.438821	10	38
INTERCONVERSION OF NUCLEOTIDE DI- AND TRIPHOSPHATES%REACTOME%R-HSA-499943.6	INTERCONVERSION OF NUCLEOTIDE DI- AND TRIPHOSPHATES%REACTOME%R-HSA-499943.6	0.0479228	0.265806	-1	DTYMK,DCTPP1,AK2,TXNRD1,NME3,AK1	-1.4835	-0.565423	6	15
GLOBAL GENOME NUCLEOTIDE EXCISION REPAIR (GG-NER)%REACTOME DATABASE ID RELEASE 80%5696399	GLOBAL GENOME NUCLEOTIDE EXCISION REPAIR (GG-NER)%REACTOME DATABASE ID RELEASE 80%5696399	0.0481982	0.266697	-1	PARP1,CETN2,RAD23A,SUMO2,RPS27A,COPS2,ACTL6A,DDB1,UBE2I,PCNA	-1.47365	-0.503867	10	23
MITOCHONDRIAL PROTEIN IMPORT%REACTOME%R-HSA-1268020.3	MITOCHONDRIAL PROTEIN IMPORT%REACTOME%R-HSA-1268020.3	0.0494863	0.272077	-1	HSPD1,HSPA9,COX17,VDAC1,CHCHD3,TIMM13,TIMM10,ACO2,PMPCB	-1.4384	-0.448419	9	35
INTERFERON ALPHA BETA SIGNALING%REACTOME DATABASE ID RELEASE 80%909733	INTERFERON ALPHA BETA SIGNALING%REACTOME DATABASE ID RELEASE 80%909733	0.0495218	0.272077	-1	HLA-A,GBP2,ADAR,SAMHD1,HLA-B	-1.47726	-0.554076	5	16
HEART PROCESS%GOBP%GO:0003015	HEART PROCESS%GOBP%GO:0003015	0.0495218	0.272077	-1	ATP1B1,ATP1A1,CAV1,GPX1,GAA,TPM1,CAMK2D	-1.4765	-0.55379	7	16
VISUAL PHOTOTRANSDUCTION%REACTOME%R-HSA-2187338.1	VISUAL PHOTOTRANSDUCTION%REACTOME%R-HSA-2187338.1	0.0498676	0.273081	-1	CLPS,APOA2,PNLIP,NMT1,METAP1,HSPG2,APOM,RBP1,APOA1,APOA4	-1.4584	-0.476151	10	28
CIRCULATORY SYSTEM PROCESS%GOBP%GO:0003013	CIRCULATORY SYSTEM PROCESS%GOBP%GO:0003013	0.0499394	0.273081	-1	AGT,ATP1B1,SLC12A2,ROCK2,SOD2,ATP1A1,CMA1,SLC5A5,CAV1,GPX1,GAA,CTSG,TPM1,GCLC,SERPINF2,CAMK2D,COL1A2,CTSZ,FERMT2,MYOF,ATP2A3,APOE,F5,ERAP1,CPA3	-1.38004	-0.388022	25	61
RHO GTPASE CYCLE%REACTOME DATABASE ID RELEASE 80%9012999	RHO GTPASE CYCLE%REACTOME DATABASE ID RELEASE 80%9012999	0.0502441	0.27377	-1	KTN1,EFHD2,ARHGDIB,ITGB1,HINT2,ARFGAP3,TPM4,ACTN1,BASP1,ROCK2,DEF6,NDUFA5,STIP1,PAK1,TIAM1,RAC2,NUDC,ADD3,LMNB1,SPTAN1,TOR1AIP1,RBBP6,TPM3,CLTC,IQGAP2,SRRM1,CAV1,SPTBN1,MCAM,VIM,SNAP23	-1.29712	-0.320261	31	153
REGULATION OF ADAPTIVE IMMUNE RESPONSE%GOBP%GO:0002819	REGULATION OF ADAPTIVE IMMUNE RESPONSE%GOBP%GO:0002819	0.0503012	0.27377	-1	HSPD1,HLA-A,PTPRC,HLA-DRA,HLA-B,RC3H1,CD81,HMGB1,PYCARD,STX7	-1.46644	-0.518674	10	20
INORGANIC ION TRANSMEMBRANE TRANSPORT%GOBP%GO:0098660	INORGANIC ION TRANSMEMBRANE TRANSPORT%GOBP%GO:0098660	0.0505122	0.274277	-1	ATP2C1,FLNA,ATP1B1,SLC12A2,PTPRC,ATP1A1,ATP4B,SLC5A5,PMPCB,SLC25A3,ATP2A2,AFG3L2,CHERP,NDUFS7,MCU,ATP2A3,SLC25A10	-1.42142	-0.431239	17	40
POSITIVE REGULATION OF LEUKOCYTE ACTIVATION%GOBP%GO:0002696	POSITIVE REGULATION OF LEUKOCYTE ACTIVATION%GOBP%GO:0002696	0.0507759	0.275066	-1	HSPD1,HLA-A,PTPRC,HLA-DRA,CD47,IGHG3,IGHM,PRKDC,CD81,CAV1,IGHV4-61,HMGB1,IGHA1,PYCARD,SNX4,IGLL5,IGHG1,SMARCD2,NCK1,ACTL6A,PPP3CA,IGHV3-23,XRCC6,FLOT2,CD46,STX4,LAMP1	-1.39208	-0.397805	27	55
CELL-CELL JUNCTION ORGANIZATION%GOBP%GO:0045216	CELL-CELL JUNCTION ORGANIZATION%GOBP%GO:0045216	0.0509804	0.27523	1	DSG1,POF1B,PKP3,PKP1,TJP2,TJP1,JUP,CSK,DSP,PKP2,CTNNB1,PDCD6IP	1.39891	0.378732	12	37
MUSCLE ORGAN DEVELOPMENT%GOBP%GO:0007517	MUSCLE ORGAN DEVELOPMENT%GOBP%GO:0007517	0.0510431	0.27523	-1	BASP1,SRI,LEMD2,COL6A3,CAV1,MYLK,FHL1,TPM1,DES,RBPJ,CAPN3,FXR1	-1.45293	-0.481506	12	26
RECYCLING PATHWAY OF L1%REACTOME DATABASE ID RELEASE 80%437239	RECYCLING PATHWAY OF L1%REACTOME DATABASE ID RELEASE 80%437239	0.0512584	0.275751	-1	MSN,RPS6KA1,AP2B1,DPYSL2,CLTC,NUMB,RDX,AP2M1	-1.47161	-0.54286	8	17
RESPONSE TO EXTERNAL BIOTIC STIMULUS%GOBP%GO:0043207	RESPONSE TO EXTERNAL BIOTIC STIMULUS%GOBP%GO:0043207	0.051683	0.276754	-1	STMN1,CTR9,CORO1A,TF,HLA-A,HMGN2,PRDX3,GBP2,PTPRC,MTDH,VAMP2,REG1A,ADAR,CFB,DEFA3,APCS,NPC2,SAMHD1,CD47,IGHG3,HLA-B,LTF,HNRNPA0,IGHM,CLU,CAV1,IGHV4-61,IFI16,VIM,HMGB1,CTSG,TRIM25,IGHA1,PYCARD,SNCA,GBP1,MFAP4,APOA4,S100A7	-1.29549	-0.3206	39	150
RESPONSE TO OTHER ORGANISM%GOBP%GO:0051707	RESPONSE TO OTHER ORGANISM%GOBP%GO:0051707	0.051683	0.276754	-1	STMN1,CTR9,CORO1A,TF,HLA-A,HMGN2,PRDX3,GBP2,PTPRC,MTDH,VAMP2,REG1A,ADAR,CFB,DEFA3,APCS,NPC2,SAMHD1,CD47,IGHG3,HLA-B,LTF,HNRNPA0,IGHM,CLU,CAV1,IGHV4-61,IFI16,VIM,HMGB1,CTSG,TRIM25,IGHA1,PYCARD,SNCA,GBP1,MFAP4,APOA4,S100A7	-1.29549	-0.3206	39	150
CHROMOSOME ORGANIZATION%GOBP%GO:0051276	CHROMOSOME ORGANIZATION%GOBP%GO:0051276	0.0518166	0.276832	-1	LMNB2,PARP1,ANP32B,HMGN2,XRCC5,LMNA,HMGN4,HNRNPU,SMC1A,GATAD2B,HDAC6,KDM6B,CBX3,PAK1,SART3,NUDC,FAM50A,SSRP1,HMGN1,LMNB1,CFDP1,PRKDC,TOP1,IFI16,GPX1,HMGB1,NASP,MCMBP,AIFM1,NUP107,SMARCD2,ACTL6A,STAG2,DKC1,PDS5B	-1.30563	-0.327498	35	135
DISEASES OF METABOLISM%REACTOME%R-HSA-5668914.5	DISEASES OF METABOLISM%REACTOME%R-HSA-5668914.5	0.0521588	0.277957	-1	MOGS,GALNT12,HEXB,HPRT1,PC,DCN,HSPG2,MUC5B,MUC5AC,GAA,GALE,BGN,GCLC,RPS27A,OGN,VCAN,LUM,ADA,MCCC2,PCCA,MUC6,PRELP,GFPT1,MAOA,SDC1	-1.37196	-0.384697	25	62
REGULATION OF HYDROLASE ACTIVITY%GOBP%GO:0051336	REGULATION OF HYDROLASE ACTIVITY%GOBP%GO:0051336	0.0522664	0.277957	-1	AGT,STMN1,SERPINC1,HSPD1,RABGAP1L,APOA2,CTSD,ITGB1,KNG1,ANP32B,SERPINA6,RPS6KA1,HSP90B1,ROCK2,PTPRC,CD44,TGM2,PSAP,APCS,ITGA6,SCARB2,PSMB9,PNLIP,PPP1R12A,PSME1,PSME2,TIAM1,SERPINH1,LTF,CAV1,IFI16,GPX1,HMGB1,SERPIND1,PSMA3,PYCARD,AHSG,APOA1,SNCA,PARK7,PDGFRB,RDX,APOA4,SERPINB9,SERPINF2,CAMK2D,AIFM1,SERPINA1,ASPH	-1.27278	-0.30694	49	192
SIGNALING BY FGFR%REACTOME DATABASE ID RELEASE 80%190236	SIGNALING BY FGFR%REACTOME DATABASE ID RELEASE 80%190236	0.0528409	0.279871	1	MAPK3,PTBP1,POLR2A,FGFBP1,MAPK1,PTPN11	1.49413	0.505649	6	16
SIGNALING BY FGFR2%REACTOME DATABASE ID RELEASE 80%5654738	SIGNALING BY FGFR2%REACTOME DATABASE ID RELEASE 80%5654738	0.0528671	0.279871	1	MAPK3,PTBP1,POLR2A,FGFBP1,MAPK1,PTPN11	1.49867	0.514464	6	15
POSITIVE REGULATION OF RESPONSE TO EXTERNAL STIMULUS%GOBP%GO:0032103	POSITIVE REGULATION OF RESPONSE TO EXTERNAL STIMULUS%GOBP%GO:0032103	0.0530521	0.28019	-1	AGT,SFPQ,RBM14,GHRL,XRCC5,PLG,PAK1,CD47,PSPC1,RAC2,CALR,DDT,PRKDC,CD81,NONO,IFI16,HMGB1,PYCARD,TMSB4X,SNCA,PARK7,LGALS1,PDGFRB,S100A7,SERPINF2,SNX4	-1.35132	-0.367014	26	76
WOUND HEALING%GOBP%GO:0042060	WOUND HEALING%GOBP%GO:0042060	0.0534451	0.28019	-1	F9,LCP1,FLNA,ITGB1,ANXA6,ACTN1,CD44,MYH9,PLEC,PLG,PAK1,VCL,ILK,TLN1,METAP1,MCAM,ITGA2,CTSG,TPM1,FBLN1,STXBP3,FN1,F13A1,MIA3	-1.3497	-0.366572	24	76
REGULATION OF HEART CONTRACTION%GOBP%GO:0008016	REGULATION OF HEART CONTRACTION%GOBP%GO:0008016	0.0535452	0.28019	-1	AGT,ATP1B1,SRI,ATP1A1,CAV1,TPM1,DES,CXADR,CAMK2D,ATP2A2	-1.44604	-0.472119	10	28
IMMUNE RESPONSE-REGULATING CELL SURFACE RECEPTOR SIGNALING PATHWAY%GOBP%GO:0002768	IMMUNE RESPONSE-REGULATING CELL SURFACE RECEPTOR SIGNALING PATHWAY%GOBP%GO:0002768	0.0535872	0.28019	-1	HLA-A,PTPRC,PAK1,IGHG3,IGHM,RC3H1,IGHV4-61,IGHA1,IGLL5,IGHG1	-1.44021	-0.465645	10	30
IMPORT ACROSS PLASMA MEMBRANE%GOBP%GO:0098739	IMPORT ACROSS PLASMA MEMBRANE%GOBP%GO:0098739	0.0536871	0.28019	-1	ATP1B1,SLC12A2,ATP1A1,ATP4B	-1.46878	-0.550896	4	16
IMMUNE RESPONSE-ACTIVATING SIGNAL TRANSDUCTION%GOBP%GO:0002757	IMMUNE RESPONSE-ACTIVATING SIGNAL TRANSDUCTION%GOBP%GO:0002757	0.0537714	0.28019	-1	HLA-A,PTPRC,PAK1,IGHG3,IGHM,RC3H1,IGHV4-61,IGHA1,IGLL5,IGHG1	-1.44186	-0.468168	10	29
IMMUNE RESPONSE-ACTIVATING CELL SURFACE RECEPTOR SIGNALING PATHWAY%GOBP%GO:0002429	IMMUNE RESPONSE-ACTIVATING CELL SURFACE RECEPTOR SIGNALING PATHWAY%GOBP%GO:0002429	0.0537714	0.28019	-1	HLA-A,PTPRC,PAK1,IGHG3,IGHM,RC3H1,IGHV4-61,IGHA1,IGLL5,IGHG1	-1.44186	-0.468168	10	29
PURINE NUCLEOSIDE TRIPHOSPHATE BIOSYNTHETIC PROCESS%GOBP%GO:0009145	PURINE NUCLEOSIDE TRIPHOSPHATE BIOSYNTHETIC PROCESS%GOBP%GO:0009145	0.0541076	0.280683	-1	NDUFA8,NDUFS5,NDUFA5,NDUFB3,NDUFB11,NDUFB6,NDUFC2,NDUFB5,NDUFB4,SDHA,NDUFA7,NDUFB1,NDUFS7,SDHB,NDUFV1,NDUFS3,NDUFA9,SDHC,NDUFA11	-1.40186	-0.419903	19	43
PURINE RIBONUCLEOSIDE TRIPHOSPHATE BIOSYNTHETIC PROCESS%GOBP%GO:0009206	PURINE RIBONUCLEOSIDE TRIPHOSPHATE BIOSYNTHETIC PROCESS%GOBP%GO:0009206	0.0541076	0.280683	-1	NDUFA8,NDUFS5,NDUFA5,NDUFB3,NDUFB11,NDUFB6,NDUFC2,NDUFB5,NDUFB4,SDHA,NDUFA7,NDUFB1,NDUFS7,SDHB,NDUFV1,NDUFS3,NDUFA9,SDHC,NDUFA11	-1.40186	-0.419903	19	43
MALIGNANT PLEURAL MESOTHELIOMA%WIKIPATHWAYS_20220510%WP5087%HOMO SAPIENS	MALIGNANT PLEURAL MESOTHELIOMA%WIKIPATHWAYS_20220510%WP5087%HOMO SAPIENS	0.0547554	0.283411	-1	COL4A2,ITGB1,RPS6KA1,LAMB1,CD44,ITGA6,ITGB4,PAK1,CD47,HMGN1,ITGA2,LAMC2,HMGB1,GRB2,LAMC1,SLC3A2,MCU,LAMA5,HCFC1,PRKAA1,LAMB2	-1.37009	-0.388591	21	58
REGULATION OF BLOOD CIRCULATION%GOBP%GO:1903522	REGULATION OF BLOOD CIRCULATION%GOBP%GO:1903522	0.0550081	0.284086	-1	AGT,ATP1B1,SRI,ATP1A1,CAV1,TPM1,DES,CXADR,CAMK2D,ATP2A2	-1.43881	-0.461355	10	31
POSITIVE REGULATION OF MULTICELLULAR ORGANISMAL PROCESS%GOBP%GO:0051240	POSITIVE REGULATION OF MULTICELLULAR ORGANISMAL PROCESS%GOBP%GO:0051240	0.0552589	0.284749	-1	AGT,HSPD1,PTPRZ1,APOA2,PARP1,ITGB1,HLA-A,GHRL,BASP1,ROCK2,PTPRC,MTDH,TGM2,GLIPR2,PLG,C3,CPT2,KDM6B,MFN2,HLA-DRA,COL1A1,TIAM1,DDT,LTF,CLU,PRKDC,CD81,CAV1,SPTBN1,IFI16,NUMB,HMGB1,TPM1,PYCARD,MYDGF,PARK7,DYNC1H1,DECR1,LGALS1,SERPINF2,SNX4,CAMK2D,SMARCD2,ATP2A2,RBPJ,ACTL6A,BAD,CAPRIN1,FH,ORM1,GNAS,VTN	-1.26946	-0.307238	52	185
OXIDATIVE PHOSPHORYLATION%WIKIPATHWAYS_20220510%WP623%HOMO SAPIENS	OXIDATIVE PHOSPHORYLATION%WIKIPATHWAYS_20220510%WP623%HOMO SAPIENS	0.0558988	0.287409	-1	NDUFS5,NDUFA5,NDUFB6,NDUFC2,NDUFB5,NDUFB4,NDUFA7,NDUFB1,NDUFA4,NDUFV1,NDUFS3,NDUFA9,ATP5H,ATP5J,NDUFA11	-1.43875	-0.469736	15	28
FATTY ACID DERIVATIVE METABOLIC PROCESS%GOBP%GO:1901568	FATTY ACID DERIVATIVE METABOLIC PROCESS%GOBP%GO:1901568	0.05625	0.288564	1	ALOX12,AACS,HACD2,TECR,HSD17B4,ABHD16A,HSD17B12,LYPLA2,ACOT7	1.48705	0.503255	9	16
PROTEIN AUTOPHOSPHORYLATION%GOBP%GO:0046777	PROTEIN AUTOPHOSPHORYLATION%GOBP%GO:0046777	0.0563718	0.288564	1	MAPK3,MARK2,PTK6,OXSR1,HTATIP2,MINK1,SLK,PRKD2,TAOK3,ERBB2	1.45281	0.456633	10	21
REGULATION OF CELL JUNCTION ASSEMBLY%GOBP%GO:1901888	REGULATION OF CELL JUNCTION ASSEMBLY%GOBP%GO:1901888	0.0570106	0.291192	-1	AGT,GHRL,ROCK2,APOD,RAP1B,VCL,TLN1,COL16A1,CAV1,SNCA	-1.41607	-0.441458	10	35
PLATELET ACTIVATION, SIGNALING AND AGGREGATION%REACTOME%R-HSA-76002.3	PLATELET ACTIVATION, SIGNALING AND AGGREGATION%REACTOME%R-HSA-76002.3	0.0572262	0.291653	-1	ARRB1,FLNA,TF,HSPA5,KNG1,ACTN1,MANF,PROS1,PSAP,PLG,RAP1B,CALU,VCL,GNAI2,RAC2,TLN1,CLU,APBB1IP,CAP1,FAM3C,AHSG,TMSB4X,APOA1,STXBP3,FN1,SERPINF2,F13A1,SERPINA1,TMX3,TAGLN2,ORM1,RAB27B,A2M,ITIH4,LGALS3BP,GNB1,F2,F5	-1.32891	-0.346658	38	100
SLC-MEDIATED TRANSMEMBRANE TRANSPORT%REACTOME DATABASE ID RELEASE 80%425407	SLC-MEDIATED TRANSMEMBRANE TRANSPORT%REACTOME DATABASE ID RELEASE 80%425407	0.0575916	0.29167	-1	BSG,SLC12A2,SLC4A1,APOD,SRI,SLC5A5,SLC25A22,AHCYL2,SLC3A2,CP,SLC25A10,PDZD11	-1.4422	-0.488663	12	24
PROTEIN LOCALIZATION TO ORGANELLE%GOBP%GO:0033365	PROTEIN LOCALIZATION TO ORGANELLE%GOBP%GO:0033365	0.0578801	0.29167	-1	EMC8,HSPD1,LMNB2,SEC62,HSPA5,TPR,DNAJA1,GBP2,XRCC5,LMNA,HNRNPU,TSPO,SCARB2,MFN2,COL1A1,LEMD2,CCDC47,RANBP2,TIMM13,CALR,LMNB1,TIMM10,CLU,TOR1AIP1,SPCS2,CD81,NUP153,PMPCB,PACSIN2,SEC16A,SRP72,PARK7,GBP1,GOLGB1,SRP54,NUP50,AIFM1,MIA3,NUP107,EHD1,MTCH2,YBX1,RAB35	-1.2689	-0.307428	43	182
RESPONSE TO ENDOPLASMIC RETICULUM STRESS%GOBP%GO:0034976	RESPONSE TO ENDOPLASMIC RETICULUM STRESS%GOBP%GO:0034976	0.0579829	0.29167	-1	HSPA5,PDIA4,HSP90B1,DNAJC3,CCDC47,CALR,TMX1,UBXN4,TRIM25,SEC16A,AIFM1,TMEM33,HYOU1,ATP2A2,NCK1,PDIA6,SEC61B,GORASP2,BCAP31,ATP2A3,VCP,AGR2	-1.3733	-0.391272	22	56
REGULATION OF ION TRANSMEMBRANE TRANSPORT%GOBP%GO:0034765	REGULATION OF ION TRANSMEMBRANE TRANSPORT%GOBP%GO:0034765	0.0580186	0.29167	-1	FLNA,ATP1B1,ITGB1,COX17,SRI,VAMP2,VDAC1,SLMAP,CAV1,FHL1,TMSB4X,SNCA,AHCYL1,YWHAH,CAMK2D,CAPN3,NDUFA4,CHP1,PPP3CA,F2,PPIF	-1.37284	-0.393885	21	54
MITOCHONDRIAL BIOGENESIS%REACTOME%R-HSA-1592230.2	MITOCHONDRIAL BIOGENESIS%REACTOME%R-HSA-1592230.2	0.0580471	0.29167	-1	HSPA9,SOD2,IMMT,CHCHD3,GLUD1,IDH2,APOO	-1.44968	-0.506109	7	21
ESTABLISHMENT OF PROTEIN LOCALIZATION TO MITOCHONDRIAL MEMBRANE%GOBP%GO:0090151	ESTABLISHMENT OF PROTEIN LOCALIZATION TO MITOCHONDRIAL MEMBRANE%GOBP%GO:0090151	0.0581645	0.29167	-1	TIMM13,TIMM10,TIMM8B,TIMM9,AGK,OXA1L,TOMM20,SAMM50,HSP90AA1,TOMM22,NDUFA13	-1.4537	-0.536255	11	17
CELLULAR RESPONSE TO MOLECULE OF BACTERIAL ORIGIN%GOBP%GO:0071219	CELLULAR RESPONSE TO MOLECULE OF BACTERIAL ORIGIN%GOBP%GO:0071219	0.0582335	0.29167	-1	CTR9,MTDH,DEFA3,VIM,HMGB1,CTSG,PYCARD	-1.44792	-0.499549	7	22
CELLULAR RESPONSE TO LIPOPOLYSACCHARIDE%GOBP%GO:0071222	CELLULAR RESPONSE TO LIPOPOLYSACCHARIDE%GOBP%GO:0071222	0.0582335	0.29167	-1	CTR9,MTDH,DEFA3,VIM,HMGB1,CTSG,PYCARD	-1.44792	-0.499549	7	22
RESPONSE TO TOPOLOGICALLY INCORRECT PROTEIN%GOBP%GO:0035966	RESPONSE TO TOPOLOGICALLY INCORRECT PROTEIN%GOBP%GO:0035966	0.0584846	0.292142	-1	HSPD1,HSPA6,HSPA5,HSPA9,DNAJA1,HDAC6,SERPINH1,CLU	-1.40853	-0.434653	8	37
REGULATION OF NUCLEOCYTOPLASMIC TRANSPORT%GOBP%GO:0046822	REGULATION OF NUCLEOCYTOPLASMIC TRANSPORT%GOBP%GO:0046822	0.0585793	0.292142	-1	FLNA,TPR,ANP32B,APOD,NUP153,PARK7,RBM4,TRIM28,CHP1	-1.44842	-0.484452	9	25
MUSCLE CELL DIFFERENTIATION%GOBP%GO:0042692	MUSCLE CELL DIFFERENTIATION%GOBP%GO:0042692	0.0588235	0.292295	-1	ITGB1,ACTN1,KDM6B,CD81,MYH11,TPM1,CXADR,FLNC,PDGFRB,NEBL,CAPN3,PGM5,MYL9,MYOF,PPP3CA,CSRP2,CSRP1,SDC1	-1.41703	-0.447284	18	33
POSITIVE REGULATION OF NEURON PROJECTION DEVELOPMENT%GOBP%GO:0010976	POSITIVE REGULATION OF NEURON PROJECTION DEVELOPMENT%GOBP%GO:0010976	0.0590655	0.292295	1	MARK2,PTK6,SNX3,DBNL,S100A9,DHX36	1.45659	0.470474	6	19
LIPID METABOLIC PROCESS%GOBP%GO:0006629	LIPID METABOLIC PROCESS%GOBP%GO:0006629	0.059144	0.292295	1	CES1,SPTLC1,ACAT2,ALOX12,AGPS,ADH7,DBI,UGT1A7,ITPKB,PLCD1,CPNE1,PTGS1,ACOX1,MIF,G6PD,HACD2,CES2,FASN,RDH12,DGKA,GLTP,EPHX2,HMGCS1,AKR1C2,SGPL1,OSBPL2,AKR1C3,ACOT11,SULT2B1,PAFAH1B3,MGLL,CBR1,ECI2,GDPD3,ACOX3,PITPNA,SCP2,GSTP1,FABP5,TECR,ACAA1,NSDHL,LGMN	1.19573	0.24108	43	198
POSITIVE REGULATION OF INTRACELLULAR PROTEIN TRANSPORT%GOBP%GO:0090316	POSITIVE REGULATION OF INTRACELLULAR PROTEIN TRANSPORT%GOBP%GO:0090316	0.0592068	0.292295	-1	FLNA,TPR,ANP32B,VAMP2,RAC2,NMT1,UBL5,CD81,ERGIC3,SAE1,MFF,TRIM28,BCAP31,CHP1	-1.39014	-0.416391	14	43
REGULATION OF B CELL ACTIVATION%GOBP%GO:0050864	REGULATION OF B CELL ACTIVATION%GOBP%GO:0050864	0.0592388	0.292295	-1	PTPRC,IGHG3,IGHM,RC3H1,CD81,IGHV4-61,IGHA1,IGLL5,IGHG1	-1.45043	-0.535049	9	17
GLUTAMINOLYSIS AND CANCER%SMPDB%SMP0002298	GLUTAMINOLYSIS AND CANCER%SMPDB%SMP0002298	0.0596242	0.293573	-1	DLD,PC,GLUD1,ACLY,ACO2,GOT2,PDHA1,IDH2,IDH3A,SUCLG2,SDHA,FH,SDHB,DLAT,SDHC	-1.42956	-0.47376	15	26
BIOLOGICAL PROCESS INVOLVED IN INTERACTION WITH SYMBIONT%GOBP%GO:0051702	BIOLOGICAL PROCESS INVOLVED IN INTERACTION WITH SYMBIONT%GOBP%GO:0051702	0.0597722	0.29368	-1	HSPD1,ROCK2,PLG,APCS,PC,LTF,FN1,DDB1,PPIB,APOE,F2	-1.42939	-0.473705	11	26
CELLULAR RESPONSE TO ORGANIC SUBSTANCE%GOBP%GO:0071310	CELLULAR RESPONSE TO ORGANIC SUBSTANCE%GOBP%GO:0071310	0.0603898	0.296088	-1	HSPD1,CTR9,KHSRP,MSN,FLNA,PARP1,HSPA6,ITGB1,SLC12A2,HSPA5,TPR,GHRL,HSPA9,HSP90B1,GBP2,ROCK2,MTDH,CD44,HNRNPU,VAMP2,TGM2,DEFA3,ATP1A1,RAP1B,HDAC6,CD47,ZYX,ILK,CALR,RC3H1,PRKDC,SLC5A5,CAV1,IFI16,VIM,HMGB1,CTSG,GRB2,PYCARD,TMSB4X,APOA1,SNCA,PARK7,PDGFRB,GBP1,CA2,RDX,AHCYL1,YWHAH	-1.24863	-0.296585	49	226
PROTEIN FOLDING%GOBP%GO:0006457	PROTEIN FOLDING%GOBP%GO:0006457	0.0606881	0.296924	-1	MOGS,HSPD1,HSPA6,HSPA5,PPIH,HSPA9,DNAJA1,PDIA4,HSP90B1,PDIA5,APCS,AHSA1,DNAJC3,NUDC,CALR,CLU,CCT4,PPIE,FKBP9,TXNDC5,PDIA6,FKBP5,CCT2,CCT5,PPIB,PFDN2,PTGES3,PDIA2,PPIF,PFDN6	-1.33207	-0.354577	30	86
REGULATION OF REACTIVE OXYGEN SPECIES METABOLIC PROCESS%GOBP%GO:2000377	REGULATION OF REACTIVE OXYGEN SPECIES METABOLIC PROCESS%GOBP%GO:2000377	0.0619914	0.302664	-1	AGT,HDAC6,RAC2,HP,FBLN5,GRB2,SNCA,PARK7,PDGFRB,RAB27A,COQ7,F2	-1.42361	-0.47179	12	26
NEGATIVE REGULATION OF IMMUNE SYSTEM PROCESS%GOBP%GO:0002683	NEGATIVE REGULATION OF IMMUNE SYSTEM PROCESS%GOBP%GO:0002683	0.0622023	0.303057	-1	AMBP,APOA2,HLA-A,APOD,PTPRC,APCS,SAMHD1,CD47,HLA-B,DDT,LTF,RC3H1,IFI16,HMGB1,FBN1,CTSG,APOA1,GBP1,SERPINB9,MIA3	-1.36024	-0.387551	20	56
TELOMERE ORGANIZATION%GOBP%GO:0032200	TELOMERE ORGANIZATION%GOBP%GO:0032200	0.0627295	0.304349	-1	PARP1,XRCC5,PRKDC,DKC1,APEX1,PCNA,XRCC6,PTGES3	-1.44644	-0.526923	8	18
TELOMERE MAINTENANCE%GOBP%GO:0000723	TELOMERE MAINTENANCE%GOBP%GO:0000723	0.0627295	0.304349	-1	PARP1,XRCC5,PRKDC,DKC1,APEX1,PCNA,XRCC6,PTGES3	-1.44644	-0.526923	8	18
ADAPTIVE IMMUNE RESPONSE BASED ON SOMATIC RECOMBINATION OF IMMUNE RECEPTORS BUILT FROM IMMUNOGLOBULIN SUPERFAMILY DOMAINS%GOBP%GO:0002460	ADAPTIVE IMMUNE RESPONSE BASED ON SOMATIC RECOMBINATION OF IMMUNE RECEPTORS BUILT FROM IMMUNOGLOBULIN SUPERFAMILY DOMAINS%GOBP%GO:0002460	0.0628743	0.304416	-1	HSPD1,HLA-A,IGHG3,IGHM,CD81,IGHV4-61,HMGB1,IGHA1,IGLL5,IGHG1	-1.43771	-0.496027	10	22
NEGATIVE REGULATION OF CELLULAR COMPONENT ORGANIZATION%GOBP%GO:0051129	NEGATIVE REGULATION OF CELLULAR COMPONENT ORGANIZATION%GOBP%GO:0051129	0.0632038	0.304702	-1	STMN1,CORO1A,APOA2,PARP1,RBM14,HSPA5,TPR,XRCC5,ROCK2,APOD,HNRNPU,LIMA1,MAP4,HDAC6,ADD3,CLU,CAV1,APOM,GPX1,ADD1,GHITM,HMGB1,GDI1,TMSB4X,APOA1,SNCA,PARK7,GORASP1,RDX,YWHAH,APOA4,SEC22B,PFN2,HNRNPA1,CAPZA2,ARPIN,CORO1C	-1.28563	-0.321474	37	138
NEGATIVE REGULATION OF CELL DIFFERENTIATION%GOBP%GO:0045596	NEGATIVE REGULATION OF CELL DIFFERENTIATION%GOBP%GO:0045596	0.0632184	0.304702	-1	CTR9,ANP32B,HSPA9,SRSF6,HNRNPU,APCS,CALR,LTF,RC3H1,CAV1,HMGB1,FBN1,FBLN1,GDI1,GORASP1,GBP1,YWHAH,CORO1C,ACTL6A	-1.36208	-0.390799	19	54
FORMATION OF TC-NER PRE-INCISION COMPLEX%REACTOME DATABASE ID RELEASE 80%6781823	FORMATION OF TC-NER PRE-INCISION COMPLEX%REACTOME DATABASE ID RELEASE 80%6781823	0.0633266	0.304702	-1	TCEA1,HMGN1,PRPF19,RPS27A,PPIE,COPS2,DDB1	-1.44662	-0.551369	7	15
REGULATION OF CELLULAR RESPONSE TO STRESS%GOBP%GO:0080135	REGULATION OF CELLULAR RESPONSE TO STRESS%GOBP%GO:0080135	0.0637255	0.305389	-1	BCLAF1,AMBP,SFPQ,PARP1,HSPA5,ENY2,DNAJA1,ROCK2,MANF,SOD2,CD44,SF3B5,TXNDC12,VDAC1,HDAC6,CLU,PRKDC,FBLN5,NONO,CAV1,HMGB1,PYCARD,PARK7,SERPINF2,TMEM33,HYOU1,SMARCD2,NCK1,ACTL6A	-1.2924	-0.326679	29	126
ORGANIC HYDROXY COMPOUND METABOLIC PROCESS%GOBP%GO:1901615	ORGANIC HYDROXY COMPOUND METABOLIC PROCESS%GOBP%GO:1901615	0.0637322	0.305389	1	CES1,SPTLC1,ALOX12,ADH7,ITPKB,G6PD,RDH12,HMGCS1,AKR1C2,OSBPL2,AKR1C3,SULT2B1,IMPA2,GDPD3,SCP2,ACAA1,AKR1A1,INPP1,NSDHL,LGMN,IDH3B,DHCR24,LDHA,PMVK,COMT,DUOX1,ABCD3,PCK2,AKR1C1,PSAT1,ALDH3A2,COQ3	1.26514	0.284955	32	91
NEGATIVE REGULATION OF DEVELOPMENTAL PROCESS%GOBP%GO:0051093	NEGATIVE REGULATION OF DEVELOPMENTAL PROCESS%GOBP%GO:0051093	0.0640381	0.306224	-1	CTR9,COL4A2,SLC12A2,ANP32B,GHRL,HSPA9,ROCK2,SRSF6,HNRNPU,APCS,CALR,LTF,DCN,RC3H1,HSPG2,CAV1,HMGB1,FBN1,FBLN1,AHSG,GDI1,GORASP1,GBP1,YWHAH,ARPIN,ASPN,CORO1C	-1.32519	-0.352746	27	86
RRNA METABOLIC PROCESS%GOBP%GO:0016072	RRNA METABOLIC PROCESS%GOBP%GO:0016072	0.0647378	0.308467	1	RIOK3,GTF3C3,RPS15,RPS25,RPS24,RPL35,RPS17,RPS7,RPL7A,RPL27,RPS27,RPL5,RPS28,RPL14,RPL10A,DCAF13,RPL35A,PIN4,MRPS11,EIF6,RPL11,RPS19,RPS16	1.33573	0.338491	23	50
POSITIVE REGULATION OF MITOTIC CELL CYCLE%GOBP%GO:0045931	POSITIVE REGULATION OF MITOTIC CELL CYCLE%GOBP%GO:0045931	0.0647727	0.308467	1	ANXA1,EIF4E,VPS4B,DUSP3,LGMN	1.46024	0.49418	5	16
REGULATION OF TRANSMEMBRANE TRANSPORTER ACTIVITY%GOBP%GO:0022898	REGULATION OF TRANSMEMBRANE TRANSPORTER ACTIVITY%GOBP%GO:0022898	0.0651558	0.30918	-1	ATP1B1,ITGB1,COX17,SRI,VAMP2,SLMAP,CAV1,FHL1,TMSB4X,SNCA,AHCYL1,YWHAH,CAMK2D	-1.37748	-0.412601	13	43
MITOCHONDRIAL COMPLEX I ASSEMBLY MODEL OXPHOS SYSTEM%WIKIPATHWAYS_20220510%WP4324%HOMO SAPIENS	MITOCHONDRIAL COMPLEX I ASSEMBLY MODEL OXPHOS SYSTEM%WIKIPATHWAYS_20220510%WP4324%HOMO SAPIENS	0.0652622	0.30918	-1	NDUFS5,NDUFA5,NDUFB3,NDUFB11,NDUFB6,NDUFC2,NDUFB5,NDUFB4,NDUFA7,NDUFB1,NDUFV1,NDUFS3	-1.41003	-0.45783	12	29
CELLULAR DIVALENT INORGANIC CATION HOMEOSTASIS%GOBP%GO:0072503	CELLULAR DIVALENT INORGANIC CATION HOMEOSTASIS%GOBP%GO:0072503	0.0653757	0.30918	-1	ATP2C1,ATP1B1,ANXA6,HSP90B1,TGM2,CCDC47,CALR,CAV1,CAMK2D,ATP2A2,AFG3L2,CHERP,MCU,BCAP31,ATP2A3,SCGN,F2	-1.39964	-0.441796	17	33
ENDOSOMAL SORTING COMPLEX REQUIRED FOR TRANSPORT (ESCRT)%REACTOME%R-HSA-917729.1	ENDOSOMAL SORTING COMPLEX REQUIRED FOR TRANSPORT (ESCRT)%REACTOME%R-HSA-917729.1	0.0654545	0.30918	1	SNF8,CHMP4B,VPS4B,VPS36,VTA1,CHMP4A,TSG101	1.46406	0.502583	7	15
REGULATION OF STEROID METABOLIC PROCESS%GOBP%GO:0019218	REGULATION OF STEROID METABOLIC PROCESS%GOBP%GO:0019218	0.0657343	0.309871	1	CES1,SEC14L2,EPHX2,AKR1C3	1.46299	0.502217	4	15
PRIMARY FOCAL SEGMENTAL GLOMERULOSCLEROSIS (FSGS)%WIKIPATHWAYS_20220510%WP2572%HOMO SAPIENS	PRIMARY FOCAL SEGMENTAL GLOMERULOSCLEROSIS (FSGS)%WIKIPATHWAYS_20220510%WP2572%HOMO SAPIENS	0.0658683	0.309874	-1	ITGB1,MYH9,SCARB2,ITGB4,TLN1,NCK1,VTN,LAMA5,PCNA,LAMB2,IRF6	-1.42922	-0.493096	11	22
REGULATION OF LEUKOCYTE MEDIATED IMMUNITY%GOBP%GO:0002703	REGULATION OF LEUKOCYTE MEDIATED IMMUNITY%GOBP%GO:0002703	0.0661427	0.310536	-1	HSPD1,HLA-A,PTPRC,HLA-DRA,HLA-B,CD81,HMGB1,SERPINB9,STX7,SNX4	-1.42671	-0.477189	10	25
ORGANIC HYDROXY COMPOUND TRANSPORT%GOBP%GO:0015850	ORGANIC HYDROXY COMPOUND TRANSPORT%GOBP%GO:0015850	0.066282	0.310563	-1	APOA2,GHRL,CEL,LIMA1,NPC2,CLU,CAV1,APOM,APOA1,SNCA,APOA4	-1.40986	-0.467232	11	26
ION TRANSPORT%GOBP%GO:0006811	ION TRANSPORT%GOBP%GO:0006811	0.066574	0.310765	-1	ATP2C1,FLNA,ATP1B1,TF,SLC12A2,SLC4A1,ANXA6,PTPRC,COX17,TSPO,VDAC1,PSAP,ATP1A1,ATP4B,LASP1,CD47,LTF,MPC2,SLC5A5,CLTC,CAV1,SLC25A22,PMPCB,SNAP23,SNCA,SLC25A3,ATP2A2,SLC3A2,AFG3L2,CLCNKA,CHERP,NDUFS7,MCU,CP,SLC25A20,CHP1,ATP2A3	-1.30834	-0.339845	37	103
TRANSMEMBRANE TRANSPORT%GOBP%GO:0055085	TRANSMEMBRANE TRANSPORT%GOBP%GO:0055085	0.0666152	0.310765	-1	HSPD1,ATP2C1,FLNA,SEC62,ATP1B1,SLC12A2,SLC4A1,HSPA5,ANXA6,PTPRC,ATP1A1,CPT2,ATP4B,MPC2,SLC5A5,SLC25A22,PMPCB,SRP54,AIFM1,SLC25A3,ATP2A2,SLC3A2,AFG3L2,CHERP,NDUFS7,SEC61B,MCU,SLC25A20,TST,ATP2A3	-1.31479	-0.348332	30	90
CELLULAR RESPONSE TO HORMONE STIMULUS%GOBP%GO:0032870	CELLULAR RESPONSE TO HORMONE STIMULUS%GOBP%GO:0032870	0.0669661	0.310765	-1	PARP1,GHRL,HNRNPU,VAMP2,DEFA3,ATP1A1,CALR,PRKDC,SLC5A5,CAV1,GRB2,CA2,RDX,AHCYL1,YWHAH,SERPINB9	-1.34813	-0.3841	16	56
TRANSITION METAL ION TRANSPORT%GOBP%GO:0000041	TRANSITION METAL ION TRANSPORT%GOBP%GO:0000041	0.0671089	0.310765	-1	ATP2C1,TF,COX17,LTF,CLTC	-1.44002	-0.540106	5	16
LYSOSOME VESICLE BIOGENESIS%REACTOME DATABASE ID RELEASE 80%432720	LYSOSOME VESICLE BIOGENESIS%REACTOME DATABASE ID RELEASE 80%432720	0.0671665	0.310765	-1	ARRB1,VAMP2,CLTC,CLTB,AP1B1,TXNDC5,CTSZ,CLTA,AP1M2,HGS,DNASE2,AP1S1	-1.43669	-0.523374	12	18
RIBONUCLEOSIDE TRIPHOSPHATE BIOSYNTHETIC PROCESS%GOBP%GO:0009201	RIBONUCLEOSIDE TRIPHOSPHATE BIOSYNTHETIC PROCESS%GOBP%GO:0009201	0.0671726	0.310765	-1	NDUFA8,NDUFS5,NDUFA5,NDUFB3,NDUFB11,NDUFB6,NDUFC2,NDUFB5,NDUFB4,SDHA,NDUFA7,NDUFB1,NDUFS7,SDHB,NDUFV1,NDUFS3,NDUFA9,SDHC,NDUFA11	-1.36961	-0.40616	19	45
ENDOCYTOSIS%GOBP%GO:0006897	ENDOCYTOSIS%GOBP%GO:0006897	0.0672611	0.310765	-1	ARRB1,ITGB1,MYH9,VAMP2,SCARB2,OCIAD1,IGHG3,RAC2,IGHM,AP2B1,DPYSL2,CLTC,CD81,HSPG2,CAV1,IGHV4-61,CLTB,PACSIN2,GRB2,IGHA1,PYCARD,AHSG,SNCA,IGLL5,IGHG1,EHD1,OCIAD2,AP2M1,EHD2,CLINT1,PDLIM7,APOE,IGHV3-23,HIP1R,CLTA,HGS,AP3M1	-1.3121	-0.345808	37	92
REGULATION OF ADAPTIVE IMMUNE RESPONSE BASED ON SOMATIC RECOMBINATION OF IMMUNE RECEPTORS BUILT FROM IMMUNOGLOBULIN SUPERFAMILY DOMAINS%GOBP%GO:0002822	REGULATION OF ADAPTIVE IMMUNE RESPONSE BASED ON SOMATIC RECOMBINATION OF IMMUNE RECEPTORS BUILT FROM IMMUNOGLOBULIN SUPERFAMILY DOMAINS%GOBP%GO:0002822	0.0677785	0.312534	-1	HSPD1,HLA-A,PTPRC,HLA-DRA,HLA-B,RC3H1,CD81,HMGB1,STX7	-1.43552	-0.522945	9	18
'DE NOVO' PROTEIN FOLDING%GOBP%GO:0006458	'DE NOVO' PROTEIN FOLDING%GOBP%GO:0006458	0.0682375	0.314027	-1	HSPD1,HSPA6,HSPA5,HSPA9	-1.43512	-0.522801	4	18
POSITIVE REGULATION OF LYMPHOCYTE ACTIVATION%GOBP%GO:0051251	POSITIVE REGULATION OF LYMPHOCYTE ACTIVATION%GOBP%GO:0051251	0.0686666	0.315378	-1	HSPD1,HLA-A,PTPRC,HLA-DRA,CD47,IGHG3,IGHM,PRKDC,CD81,CAV1,IGHV4-61,HMGB1,IGHA1,PYCARD,IGLL5,IGHG1,SMARCD2,NCK1,ACTL6A	-1.35471	-0.391074	19	52
PEPTIDYL-LYSINE MODIFICATION%GOBP%GO:0018205	PEPTIDYL-LYSINE MODIFICATION%GOBP%GO:0018205	0.0688701	0.315689	-1	CTR9,ENY2,SF3B5,HDAC6,RANBP2,SUMO2,PARK7,PLOD1,ASH1L,ACTL6A,SAE1,TRIM28,UBE2I,HCFC1	-1.39135	-0.439177	14	33
PROTEIN HOMOOLIGOMERIZATION%GOBP%GO:0051260	PROTEIN HOMOOLIGOMERIZATION%GOBP%GO:0051260	0.069267	0.316883	1	SHMT1,ME1,ALDOA,MIF,ALDH9A1,BCL10,PXDN,OSBPL2	1.33773	0.356974	8	40
POSITIVE REGULATION OF ESTABLISHMENT OF PROTEIN LOCALIZATION%GOBP%GO:1904951	POSITIVE REGULATION OF ESTABLISHMENT OF PROTEIN LOCALIZATION%GOBP%GO:1904951	0.0695709	0.317648	-1	ATP2C1,FLNA,TPR,ANP32B,GHRL,VAMP2,RAC2,GLUD1,NMT1,UBL5,CD81,CCT4,ERGIC3,SAE1,DKC1,BAD,CCT2,MFF,MCU,TRIM28,CCT5,BCAP31,CHP1	-1.31429	-0.354992	23	78
POSITIVE REGULATION OF MACROMOLECULE BIOSYNTHETIC PROCESS%GOBP%GO:0010557	POSITIVE REGULATION OF MACROMOLECULE BIOSYNTHETIC PROCESS%GOBP%GO:0010557	0.0702451	0.319912	-1	BCLAF1,AGT,SFPQ,ARRB1,THRAP3,EDF1,PARP1,RBM14,HSPA5,ENY2,PTMS,RPS6KA1,XRCC5,TCEA1,HNRNPU,HNRNPD,SF3B5,ITGA6,GATAD2B,KDM6B,PPP1R12A,COL1A1,DNAJC3,ILK,HMGN1,DCN,PRKDC,CD81,IFI16,VIM,HMGB1,CCT4,MYDGF,PARK7,PDGFRB,EIF4A3,YWHAH,CEBPZ,SERPINF2,COA3,HNRNPA1,NCK1,RBPJ,ACTL6A,NFIA,DKC1,YBX1,DDX17,CAPN3,FXR1,CCT2,TRIM28,CCT5,CHP1,HCFC1,SORBS1,APEX1,PPP3CA,APOE,PCNA,ABHD14B,IRF6,XRCC6,PTGES3,DEK,EIF3C,TGFB1…	-1.23445	-0.293335	69	225
CATION TRANSMEMBRANE TRANSPORT%GOBP%GO:0098655	CATION TRANSMEMBRANE TRANSPORT%GOBP%GO:0098655	0.0705882	0.319912	-1	ATP2C1,FLNA,ATP1B1,SLC12A2,PTPRC,ATP1A1,ATP4B,PMPCB,ATP2A2,SLC3A2,AFG3L2,CHERP,NDUFS7,MCU,SLC25A20,ATP2A3	-1.36695	-0.411149	16	42
CYTOKINE SIGNALING IN IMMUNE SYSTEM%REACTOME DATABASE ID RELEASE 80%1280215	CYTOKINE SIGNALING IN IMMUNE SYSTEM%REACTOME DATABASE ID RELEASE 80%1280215	0.0707292	0.319912	-1	PSMB10,FLNB,PTPRZ1,LCP1,MSN,FLNA,ITGB1,TPR,HLA-A,HSPA9,RPS6KA1,HSP90B1,GBP2,SOD2,CD44,VAMP2,ADAR,RAP1B,PSMB9,SAMHD1,PSME1,HLA-DRA,PSME2,HLA-B,RANBP2,SNRPA1,LMNB1,NUP153,VIM,HMGB1,HNRNPDL,CTSG,TRIM25,PSMA3,GRB2,GBP1,EIF4A3,RPS27A,NUP50,FN1,F13A1,CAMK2D,NUP107,COL1A2,IGHG1,PSMB1	-1.24539	-0.299803	46	195
ALCOHOL BIOSYNTHETIC PROCESS%GOBP%GO:0046165	ALCOHOL BIOSYNTHETIC PROCESS%GOBP%GO:0046165	0.0708489	0.319912	1	CES1,SPTLC1,ITPKB,G6PD,HMGCS1	1.38462	0.403428	5	28
POSITIVE REGULATION OF ION TRANSMEMBRANE TRANSPORT%GOBP%GO:0034767	POSITIVE REGULATION OF ION TRANSMEMBRANE TRANSPORT%GOBP%GO:0034767	0.0708883	0.319912	-1	FLNA,ATP1B1,ITGB1,COX17,CAV1,TMSB4X,SNCA,CAPN3,NDUFA4,CHP1,PPP3CA,F2	-1.41386	-0.472893	12	25
PROTEIN TARGETING TO MITOCHONDRION%GOBP%GO:0006626	PROTEIN TARGETING TO MITOCHONDRION%GOBP%GO:0006626	0.0708928	0.319912	-1	HSPD1,TSPO,MFN2,TIMM13,TIMM10,PMPCB,AIFM1,TIMM8B,MFF,BCAP31,TIMM9,AGK,TIMM44,GRPEL1,TIMM50,TOMM20,SAMM50,HSP90AA1,TOMM22	-1.39339	-0.446789	19	31
MITOCHONDRIAL TRANSPORT%GOBP%GO:0006839	MITOCHONDRIAL TRANSPORT%GOBP%GO:0006839	0.071638	0.322635	-1	HSPD1,TSPO,CPT2,MFN2,TIMM13,TIMM10,NMT1,PMPCB,AIFM1,BAD,TIMM8B,MFF,BCAP31,SLC25A20,TIMM9,PPIF,AGK,HIP1R,TIMM44,CPT1A,SLC25A24,GRPEL1,TIMM50,OXA1L,TOMM20,SAMM50,HSP90AA1,TOMM22,SLC25A13	-1.35246	-0.396333	29	48
REGULATION OF ALTERNATIVE MRNA SPLICING, VIA SPLICEOSOME%GOBP%GO:0000381	REGULATION OF ALTERNATIVE MRNA SPLICING, VIA SPLICEOSOME%GOBP%GO:0000381	0.0718464	0.322635	-1	THRAP3,SRSF6,HNRNPU,PUF60,HNRNPA1,RBM4,DDX17,FXR1,MAGOH,RNPS1,SAP18,RBM25,HNRNPL	-1.41785	-0.494995	13	21
PDGFR-BETA SIGNALING PATHWAY%PATHWAY INTERACTION DATABASE NCI-NATURE CURATED DATA%PDGFR-BETA SIGNALING PATHWAY	PDGFR-BETA SIGNALING PATHWAY%PATHWAY INTERACTION DATABASE NCI-NATURE CURATED DATA%PDGFR-BETA SIGNALING PATHWAY	0.0719127	0.322635	1	MAPK3,SFN,YWHAZ,WASF2,BAIAP2,CSK,USP6NL,ABI1,SLC9A3R1,PIN1,ITGAV,MAPK1,KRAS,PTPN11,ARPC4,NCKAP1,YWHAB,ACTR2,MAP2K1,YWHAQ	1.30753	0.325493	20	55
NEGATIVE REGULATION OF PROTEIN PHOSPHORYLATION%GOBP%GO:0001933	NEGATIVE REGULATION OF PROTEIN PHOSPHORYLATION%GOBP%GO:0001933	0.072116	0.322924	-1	AGT,DNAJA1,PTPRC,ADAR,MVP,DNAJC3,PRKDC,CAV1,UCHL1,FBLN1,PYCARD,SNCA,PARK7,CORO1C,NCK1	-1.3329	-0.377061	15	59
REGULATION OF COLD-INDUCED THERMOGENESIS%GOBP%GO:0120161	REGULATION OF COLD-INDUCED THERMOGENESIS%GOBP%GO:0120161	0.0723713	0.323131	-1	GHRL,CPT2,KDM6B,MFN2,CAV1,DYNC1H1,DECR1,PGAM5,RBPJ,FH,GNAS,GATM,LAMA4,HADH,ALDH1A1	-1.40973	-0.471512	15	25
CELL RECOGNITION%GOBP%GO:0008037	CELL RECOGNITION%GOBP%GO:0008037	0.0725225	0.323131	-1	CORO1A,MSN,BSG,IGHG3,IGHM,CD81,IGHV4-61,IGHA1,IGLL5,IGHG1,VCAN	-1.40783	-0.481363	11	23
ACTIN FILAMENT-BASED PROCESS%GOBP%GO:0030029	ACTIN FILAMENT-BASED PROCESS%GOBP%GO:0030029	0.0727848	0.323131	-1	ARRB1,ARPC1B,CORO1A,ATP2C1,LCP1,FLNA,ITGB1,TPM4,GHRL,ACTN1,HSP90B1,ROCK2,MYH9,LIMA1,ENAH,ATP1A1,CALD1,PAK1,MARCKS,ZYX,MYO1B,RAC2,VASP,SPTAN1,TPM3,IQGAP2,SPTBN1,ADD1,PAWR,MYH11,TPM1,TNXB,EPB41L2,GRB2,TPM2,CXADR,FLNC,PDGFRB,ESPN,NEBL,CAMK2D,CAPZA2	-1.26061	-0.308292	42	164
MACROAUTOPHAGY%GOBP%GO:0016236	MACROAUTOPHAGY%GOBP%GO:0016236	0.0728617	0.323131	1	SNF8,SQSTM1,UFM1,CHMP4B,VPS4B,ATG3,VPS36,ARL8B,AUP1,RAB1B,VTA1,CHMP1B,CHMP1A,UFC1,CHMP4A	1.32556	0.338655	15	48
STRIATED MUSCLE CELL DIFFERENTIATION%GOBP%GO:0051146	STRIATED MUSCLE CELL DIFFERENTIATION%GOBP%GO:0051146	0.0729626	0.323131	-1	ITGB1,KDM6B,CD81,MYH11,TPM1,CXADR,FLNC,PDGFRB,NEBL,CAPN3,PGM5,MYL9,PPP3CA,CSRP2,CSRP1,SDC1	-1.39312	-0.454838	16	28
REGULATION OF SUBSTRATE ADHESION-DEPENDENT CELL SPREADING%GOBP%GO:1900024	REGULATION OF SUBSTRATE ADHESION-DEPENDENT CELL SPREADING%GOBP%GO:1900024	0.0732612	0.323131	-1	FLNA,ILK,CALR,FBLN1,APOA1,GBP1,CORO1C,FERMT2	-1.406	-0.470263	8	25
PROTEIN LOCALIZATION%GOBP%GO:0008104	PROTEIN LOCALIZATION%GOBP%GO:0008104	0.0732745	0.323131	-1	EMC8,HSPD1,LMNB2,FLNA,SEC62,ATP1B1,SEC23IP,BSG,KRT18,HSPA5,TPR,TM9SF3,ARFGAP3,HSPA9,DNAJA1,PDIA4,HSP90B1,GBP2,XRCC5,ROCK2,LMNA,SNX27,MYH9,ATAD1,HNRNPU,VAMP2,TSPO,TSPAN14,COPZ1,SCARB2,HDAC6,COPA,MFN2,VCL,COL1A1,LEMD2,CCDC47,RANBP2,TIMM13,VPS33A,CALR,NBEAL1,LMNB1,TIMM10,CASK,CLU,PRPF19,TOR1AIP1,FBLN5,SPCS2,CLTC,CD81,NUP153,SLMAP,CAV1,SPTBN1,FBN1,PMPCB,PACSIN2,SEC16A,SRP72,TMSB4X,PARK7,GORASP1,GBP1,…	-1.19807	-0.273258	124	391
CELLULAR MACROMOLECULE LOCALIZATION%GOBP%GO:0070727	CELLULAR MACROMOLECULE LOCALIZATION%GOBP%GO:0070727	0.0732745	0.323131	-1	EMC8,HSPD1,LMNB2,FLNA,SEC62,ATP1B1,SEC23IP,BSG,KRT18,HSPA5,TPR,TM9SF3,ARFGAP3,HSPA9,DNAJA1,PDIA4,HSP90B1,GBP2,XRCC5,ROCK2,LMNA,SNX27,MYH9,ATAD1,HNRNPU,VAMP2,TSPO,TSPAN14,COPZ1,SCARB2,HDAC6,COPA,MFN2,VCL,COL1A1,LEMD2,CCDC47,RANBP2,TIMM13,VPS33A,CALR,NBEAL1,LMNB1,TIMM10,CASK,CLU,PRPF19,TOR1AIP1,FBLN5,SPCS2,CLTC,CD81,NUP153,SLMAP,CAV1,SPTBN1,FBN1,PMPCB,PACSIN2,SEC16A,SRP72,TMSB4X,PARK7,GORASP1,GBP1,…	-1.19807	-0.273258	124	391
BIOLOGICAL PROCESS INVOLVED IN INTERSPECIES INTERACTION BETWEEN ORGANISMS%GOBP%GO:0044419	BIOLOGICAL PROCESS INVOLVED IN INTERSPECIES INTERACTION BETWEEN ORGANISMS%GOBP%GO:0044419	0.0734647	0.323356	-1	STMN1,HSPD1,CTR9,CORO1A,TF,HLA-A,HMGN2,PRDX3,GBP2,ROCK2,PTPRC,MTDH,VAMP2,REG1A,ADAR,CFB,DEFA3,PLG,APCS,NPC2,SAMHD1,CD47,IGHG3,HLA-B,PC,LTF,HNRNPA0,IGHM,CLU,CD81,CAV1,IGHV4-61,IFI16,VIM,HMGB1,CTSG,TRIM25,IGHA1,PYCARD,SNCA,GBP1,MFAP4,APOA4,S100A7,FN1	-1.24701	-0.301322	45	188
REGULATION OF ENDOPEPTIDASE ACTIVITY%GOBP%GO:0052548	REGULATION OF ENDOPEPTIDASE ACTIVITY%GOBP%GO:0052548	0.0742835	0.325294	-1	AGT,SERPINC1,HSPD1,CTSD,KNG1,ANP32B,SERPINA6,RPS6KA1,ROCK2,CD44,PSMB9,PSME1,PSME2,SERPINH1,LTF,IFI16,GPX1,HMGB1,SERPIND1,PSMA3,PYCARD,AHSG,SNCA,PARK7,SERPINB9,SERPINF2,AIFM1,SERPINA1,ASPH	-1.3047	-0.345765	29	89
PLATELET AGGREGATION%GOBP%GO:0070527	PLATELET AGGREGATION%GOBP%GO:0070527	0.0743243	0.325294	-1	FLNA,ACTN1,MYH9,VCL,ILK,TLN1,METAP1,STXBP3,FN1,GNAS,MYL9	-1.40371	-0.479953	11	23
POSITIVE REGULATION OF VASCULATURE DEVELOPMENT%GOBP%GO:1904018	POSITIVE REGULATION OF VASCULATURE DEVELOPMENT%GOBP%GO:1904018	0.0744649	0.325294	1	ECM1,HSPB1,HMOX1,STIM1,TJP1,SASH1,JUP,ANXA3,HK2,CTSH,PRKD2,PKM,GRN,LRG1,PDCD6	1.40154	0.423341	15	24
POSITIVE REGULATION OF ANGIOGENESIS%GOBP%GO:0045766	POSITIVE REGULATION OF ANGIOGENESIS%GOBP%GO:0045766	0.0744649	0.325294	1	ECM1,HSPB1,HMOX1,STIM1,TJP1,SASH1,JUP,ANXA3,HK2,CTSH,PRKD2,PKM,GRN,LRG1,PDCD6	1.40154	0.423341	15	24
POSITIVE REGULATION OF HYDROLASE ACTIVITY%GOBP%GO:0051345	POSITIVE REGULATION OF HYDROLASE ACTIVITY%GOBP%GO:0051345	0.0746589	0.32553	-1	HSPD1,RABGAP1L,CTSD,ITGB1,ANP32B,ROCK2,PTPRC,TGM2,PSAP,ITGA6,PNLIP,PPP1R12A,PSME1,PSME2,TIAM1,IFI16,HMGB1,PYCARD,APOA1,SNCA,PDGFRB,APOA4,AIFM1,ASPH,CORO1C,BAD,FERMT2,BCAP31,ATP2A3,APOC2,VCP,PCNA	-1.29215	-0.335639	32	103
CITRIC ACID CYCLE (TCA CYCLE)%REACTOME%R-HSA-71403.2	CITRIC ACID CYCLE (TCA CYCLE)%REACTOME%R-HSA-71403.2	0.075	0.326404	-1	DLD,ACO2,ME2,IDH2,SUCLA2,IDH3A,SUCLG2,SDHA,FH,SDHB	-1.40587	-0.485041	10	22
POSITIVE REGULATION OF RESPONSE TO DNA DAMAGE STIMULUS%GOBP%GO:2001022	POSITIVE REGULATION OF RESPONSE TO DNA DAMAGE STIMULUS%GOBP%GO:2001022	0.0755745	0.328249	-1	BCLAF1,PARP1,PRKDC,HMGB1,SMARCD2,ACTL6A,FXR1,TRIM28,PCNA	-1.38315	-0.449103	9	29
REGULATION OF PROGRAMMED CELL DEATH%GOBP%GO:0043067	REGULATION OF PROGRAMMED CELL DEATH%GOBP%GO:0043067	0.0757062	0.328249	-1	BCLAF1,AGT,SFPQ,HSPD1,PTPRZ1,FLNA,CTSD,KRT18,ITGB1,HSPA5,KNG1,ANP32B,GHRL,ACTN1,HSPA9,DNAJA1,PTMS,RPS6KA1,PRDX3,HSP90B1,CAT,SOD2,MTDH,CD44,TXNDC12,TGM2,VDAC1,ITGA6,HDAC6,API5,MFN2,DNAJC3,CALR,LTF,CLU,PRKDC,NONO,CAV1,HNRNPK,GPX1,GHITM,HMGB1,PAWR,PYCARD,MYDGF,SNCA,PARK7,LGALS1,GCLC,ANXA4	-1.2269	-0.290571	50	232
PROTEIN INSERTION INTO MITOCHONDRIAL MEMBRANE%GOBP%GO:0051204	PROTEIN INSERTION INTO MITOCHONDRIAL MEMBRANE%GOBP%GO:0051204	0.0760568	0.329154	-1	TIMM13,TIMM10,TIMM8B,TIMM9,AGK,TOMM20,SAMM50,HSP90AA1,TOMM22,NDUFA13	-1.41831	-0.531964	10	16
NUCLEOSIDE TRIPHOSPHATE METABOLIC PROCESS%GOBP%GO:0009141	NUCLEOSIDE TRIPHOSPHATE METABOLIC PROCESS%GOBP%GO:0009141	0.0765556	0.33023	-1	NDUFA8,PARP1,ATP1B1,ITPA,NDUFS5,NDUFA5,DTYMK,NDUFB3,NDUFB11,SAMHD1,DCTPP1,NDUFB6,NDUFC2,NDUFB5,NDUFB4,AK1,SDHA,BAD,NDUFA7,NDUFB1,NDUFS7,SDHB,NDUFV1,NDUFS3,NDUFA9,SDHC	-1.3052	-0.350125	26	81
REGULATION OF RECEPTOR-MEDIATED ENDOCYTOSIS%GOBP%GO:0048259	REGULATION OF RECEPTOR-MEDIATED ENDOCYTOSIS%GOBP%GO:0048259	0.0765894	0.33023	-1	ARRB1,TF,ATAD1,C3,CLU,HNRNPK,VTN,APOC2,HIP1R,ATXN2	-1.3931	-0.472027	10	24
PLASMA MEMBRANE INVAGINATION%GOBP%GO:0099024	PLASMA MEMBRANE INVAGINATION%GOBP%GO:0099024	0.0771084	0.331712	-1	MYH9,IGHG3,RAC2,IGHM,IGHV4-61,IGHA1,IGLL5,IGHG1,IGHV3-23,IGHG2,RHOG,IGKC,CDC42	-1.40448	-0.496761	13	20
REGULATION OF INTERLEUKIN-8 PRODUCTION%GOBP%GO:0032677	REGULATION OF INTERLEUKIN-8 PRODUCTION%GOBP%GO:0032677	0.0773481	0.331712	-1	ARRB1,APOA2,PTPRC,HMGB1,PYCARD,TMSB4X,PARK7,ANXA4	-1.41741	-0.522867	8	17
DRUG ADME%REACTOME DATABASE ID RELEASE 80%9748784	DRUG ADME%REACTOME DATABASE ID RELEASE 80%9748784	0.0773613	0.331712	1	CES1,UGT1A7,CES2,TPMT,GUK1,GSTP1,NT5C2	1.39467	0.438358	7	21
MITOTIC METAPHASE PLATE CONGRESSION%GOBP%GO:0007080	MITOTIC METAPHASE PLATE CONGRESSION%GOBP%GO:0007080	0.0775786	0.332031	1	NUF2,CHMP4B,VPS4B,PDCD6IP,CHMP1B,CHMP1A,CHMP4A	1.40863	0.454983	7	19
INORGANIC CATION TRANSMEMBRANE TRANSPORT%GOBP%GO:0098662	INORGANIC CATION TRANSMEMBRANE TRANSPORT%GOBP%GO:0098662	0.0788412	0.335397	-1	ATP2C1,FLNA,ATP1B1,SLC12A2,PTPRC,ATP1A1,ATP4B,PMPCB,ATP2A2,AFG3L2,CHERP,NDUFS7,MCU,ATP2A3	-1.3604	-0.421759	14	36
UROKINASE-TYPE PLASMINOGEN ACTIVATOR (UPA) AND UPAR-MEDIATED SIGNALING%PATHWAY INTERACTION DATABASE NCI-NATURE CURATED DATA%UROKINASE-TYPE PLASMINOGEN ACTIVATOR (UPA) AND UPAR-MEDIATED SIGNALING	UROKINASE-TYPE PLASMINOGEN ACTIVATOR (UPA) AND UPAR-MEDIATED SIGNALING%PATHWAY INTERACTION DATABASE NCI-NATURE CURATED DATA%UROKINASE-TYPE PLASMINOGEN ACTIVATOR (UPA) AND UPAR-MEDIATED SIGNALING	0.0788859	0.335397	-1	ITGB1,PLG,CTSG,PDGFRB,FN1,VTN,NCL	-1.41614	-0.539752	7	15
PROTEIN LOCALIZATION TO MEMBRANE%GOBP%GO:0072657	PROTEIN LOCALIZATION TO MEMBRANE%GOBP%GO:0072657	0.0789052	0.335397	-1	EMC8,FLNA,SEC62,ATP1B1,BSG,KRT18,HSPA5,TM9SF3,ROCK2,ATAD1,VAMP2,TSPAN14,CCDC47,TIMM13,TIMM10,CD81,SLMAP,CAV1,SPTBN1,SEC16A,SRP72,GORASP1,RDX,SRP54,EHD1,CAPN3,SSR1,TIMM8B,EHD2,SLC9A3R2,SEC61B,GORASP2,FERMT2,GRIPAP1,APOE,TIMM9,AGK,FLOT2,PDZD11,HGS,TRAM1	-1.27157	-0.322801	41	121
RHO GTPASES ACTIVATE WASPS AND WAVES%REACTOME DATABASE ID RELEASE 80%5663213	RHO GTPASES ACTIVATE WASPS AND WAVES%REACTOME DATABASE ID RELEASE 80%5663213	0.0792938	0.335397	1	MAPK3,ARPC1A,WASF2,BAIAP2,ABI1,MAPK1,ARPC4,NCKAP1,ACTR2,CYFIP1	1.37952	0.42077	10	23
PHASE I - FUNCTIONALIZATION OF COMPOUNDS%REACTOME DATABASE ID RELEASE 80%211945	PHASE I - FUNCTIONALIZATION OF COMPOUNDS%REACTOME DATABASE ID RELEASE 80%211945	0.0793007	0.335397	1	CES1,ALDH3A1,ADH7,PTGS1,CES2	1.35468	0.383741	5	31
PURINE RIBONUCLEOTIDE BIOSYNTHETIC PROCESS%GOBP%GO:0009152	PURINE RIBONUCLEOTIDE BIOSYNTHETIC PROCESS%GOBP%GO:0009152	0.0793483	0.335397	-1	NDUFA8,DLD,NDUFS5,NDUFA5,NDUFB3,HPRT1,NDUFB11,NDUFB6,ACLY,PDHA1,NDUFC2,NDUFB5,NDUFB4,SDHA,NDUFA7,NDUFB1,NDUFS7,SDHB,NDUFV1,PAICS,NDUFS3,DLAT,NDUFA9,SDHC	-1.31334	-0.362238	24	69
PURINE NUCLEOTIDE BIOSYNTHETIC PROCESS%GOBP%GO:0006164	PURINE NUCLEOTIDE BIOSYNTHETIC PROCESS%GOBP%GO:0006164	0.0794693	0.335397	-1	NDUFA8,DLD,NDUFS5,NDUFA5,NDUFB3,HPRT1,NDUFB11,NDUFB6,ACLY,PDHA1,NDUFC2,NDUFB5,NDUFB4,SDHA,NDUFA7,NDUFB1,NDUFS7,ADA,SDHB,PRPS2,NDUFV1,PAICS,NDUFS3,DLAT,NDUFA9,SDHC	-1.30367	-0.354883	26	75
CYTOSOLIC TRANSPORT%GOBP%GO:0016482	CYTOSOLIC TRANSPORT%GOBP%GO:0016482	0.0795377	0.335397	1	CES1,SNF8,GGA1,SNX3,AP1G1,TMED9,ARL8B,MON2,HOOK1,VAMP3,DCTN1	1.31216	0.343449	11	43
POSITIVE REGULATION OF B CELL ACTIVATION%GOBP%GO:0050871	POSITIVE REGULATION OF B CELL ACTIVATION%GOBP%GO:0050871	0.0796639	0.335397	-1	PTPRC,IGHG3,IGHM,CD81,IGHV4-61,IGHA1,IGLL5,IGHG1	-1.41496	-0.5393	8	15
NEGATIVE REGULATION OF PHOSPHORYLATION%GOBP%GO:0042326	NEGATIVE REGULATION OF PHOSPHORYLATION%GOBP%GO:0042326	0.0802032	0.337056	-1	AGT,DNAJA1,PRDX3,PTPRC,HNRNPU,ADAR,MVP,DNAJC3,PRKDC,CAV1,UCHL1,FBLN1,PYCARD,SNCA,PARK7	-1.31151	-0.36552	15	65
RRNA PROCESSING%GOBP%GO:0006364	RRNA PROCESSING%GOBP%GO:0006364	0.0806001	0.338113	1	RIOK3,RPS15,RPS25,RPS24,RPL35,RPS17,RPS7,RPL7A,RPL27,RPS27,RPL5,RPS28,RPL14,RPL10A,DCAF13,RPL35A,PIN4,MRPS11,EIF6,RPL11,RPS19,RPS16	1.31043	0.336226	22	47
FATTY ACID BIOSYNTHETIC PROCESS%GOBP%GO:0006633	FATTY ACID BIOSYNTHETIC PROCESS%GOBP%GO:0006633	0.0813884	0.340805	1	ALOX12,PTGS1,MIF,HACD2,FASN,AKR1C3,CBR1,GSTP1,TECR,GSTM4	1.3756	0.419576	10	23
CELLULAR RESPONSE TO XENOBIOTIC STIMULUS%GOBP%GO:0071466	CELLULAR RESPONSE TO XENOBIOTIC STIMULUS%GOBP%GO:0071466	0.0819308	0.342294	1	ALDH3A1,UGT1A7,CES2,TPMT,CBR1,GUK1,GSTP1,ACAA1,PPM1F,GSTM4,CYB5B	1.34946	0.379683	11	32
CYTOSKELETAL REGULATION BY RHO GTPASE%PANTHER PATHWAY%P00016	CYTOSKELETAL REGULATION BY RHO GTPASE%PANTHER PATHWAY%P00016	0.0821538	0.342294	-1	STMN1,ARPC1B,ROCK2,MYH9,PAK1,RAC2,MYLK,MYH11,PFN2	-1.36601	-0.434277	9	32
REGULATION OF ION TRANSMEMBRANE TRANSPORTER ACTIVITY%GOBP%GO:0032412	REGULATION OF ION TRANSMEMBRANE TRANSPORTER ACTIVITY%GOBP%GO:0032412	0.0821859	0.342294	-1	ATP1B1,ITGB1,COX17,SRI,VAMP2,SLMAP,CAV1,FHL1,TMSB4X,AHCYL1,YWHAH,CAMK2D	-1.34546	-0.406655	12	41
CALCIUM ION TRANSPORT%GOBP%GO:0006816	CALCIUM ION TRANSPORT%GOBP%GO:0006816	0.0823353	0.342303	-1	ATP2C1,FLNA,PTPRC,CAV1,PMPCB,ATP2A2,SLC3A2,AFG3L2,CHERP,MCU,ATP2A3	-1.39203	-0.480266	11	22
HOMEOSTATIC PROCESS%GOBP%GO:0042592	HOMEOSTATIC PROCESS%GOBP%GO:0042592	0.0828084	0.343073	-1	STMN1,APOA2,ATP2C1,ATP1B1,ITGB1,TF,BDH2,SLC12A2,SLC4A1,ANXA6,HSPA9,PRDX3,HSP90B1,SOD2,SRI,TGM2,LIMA1,TFF1,AZGP1,GSR,NPC2,ATP1A1,OCIAD1,ATP4B,VCL,IGHG3,CCDC47,FUNDC2,VPS33A,CALR,LTF,RALY,CAV1,APOM,GPX1,HMGB1,TXN2,RBP1,IGHA1,CXADR,APOA1,SNCA,PARK7,GCLC,CA2,APOA4,TXNRD1,CAMK2D,LAMC1,EHD1,ATP2A2,AFG3L2,DDB1,MTCH2,BAD,OCIAD2,CAPN3,CHERP,STAU1,LYZ,MCU,CP,BCAP31,MUC6,CHP1,ATP2A3,SCGN,APOC2,PRKAA1,APOE	-1.23019	-0.294958	70	202
ACTIN CYTOSKELETON ORGANIZATION%GOBP%GO:0030036	ACTIN CYTOSKELETON ORGANIZATION%GOBP%GO:0030036	0.0828162	0.343073	-1	ARRB1,ARPC1B,CORO1A,ATP2C1,LCP1,FLNA,ITGB1,TPM4,GHRL,ACTN1,HSP90B1,ROCK2,MYH9,LIMA1,ENAH,CALD1,PAK1,MARCKS,ZYX,MYO1B,RAC2,VASP,SPTAN1,TPM3,IQGAP2,SPTBN1,ADD1,PAWR,MYH11,TPM1,TNXB,EPB41L2,GRB2,TPM2,CXADR,FLNC,PDGFRB,ESPN,NEBL	-1.25182	-0.30943	39	152
STABILIZATION AND EXPANSION OF THE E-CADHERIN ADHERENS JUNCTION%PATHWAY INTERACTION DATABASE NCI-NATURE CURATED DATA%STABILIZATION AND EXPANSION OF THE E-CADHERIN ADHERENS JUNCTION	STABILIZATION AND EXPANSION OF THE E-CADHERIN ADHERENS JUNCTION%PATHWAY INTERACTION DATABASE NCI-NATURE CURATED DATA%STABILIZATION AND EXPANSION OF THE E-CADHERIN ADHERENS JUNCTION	0.0830491	0.343073	-1	ACTN1,LIMA1,ENAH,VCL,ZYX,VASP,LPP,NCK1	-1.38524	-0.46332	8	25
DEFENSE RESPONSE TO OTHER ORGANISM%GOBP%GO:0098542	DEFENSE RESPONSE TO OTHER ORGANISM%GOBP%GO:0098542	0.0831109	0.343073	-1	CORO1A,TF,HLA-A,HMGN2,GBP2,PTPRC,VAMP2,REG1A,ADAR,CFB,DEFA3,APCS,SAMHD1,CD47,IGHG3,LTF,IGHM,IGHV4-61,IFI16,CTSG,TRIM25,IGHA1,PYCARD,SNCA,GBP1,MFAP4,APOA4,S100A7	-1.27795	-0.333737	28	99
PROTEIN-CONTAINING COMPLEX ASSEMBLY%GOBP%GO:0065003	PROTEIN-CONTAINING COMPLEX ASSEMBLY%GOBP%GO:0065003	0.0832698	0.343119	-1	HSPD1,COX7A2L,NDUFA8,APOA2,SF3A1,PRPF8,TPR,ANP32B,PPIH,SF3B2,PRPF39,XRCC5,HSD17B8,SOD2,COX17,SRSF6,SF3B5,VAMP2,NDUFS5,ADAR,NDUFA5,NDUFB3,APCS,HPRT1,NDUFB11,DDX46,SAMHD1,LSM4,SART3,HLA-DRA,TIAM1,SSRP1,CALR,SNRPA1,NDUFB6,CLU,PRPF19,PRKDC,COL16A1,CLTC,NUP153,PUF60,APOM,HCCS,SNAP23,MYH11,PYCARD,LONP1,NASP,APOA1,SNCA,NDUFC2,NDUFB5,APOA4,SRP54,FN1,COA3,NDUFB4,AIFM1,DENR,CAPZA2,NUP107,LAMC1,SNRPD2,EHD1,…	-1.2013	-0.27769	108	315
ALCOHOL METABOLIC PROCESS%GOBP%GO:0006066	ALCOHOL METABOLIC PROCESS%GOBP%GO:0006066	0.0842881	0.346393	1	CES1,SPTLC1,ADH7,ITPKB,G6PD,RDH12,HMGCS1,AKR1C2,AKR1C3,SULT2B1,IMPA2,GDPD3,AKR1A1,INPP1,NSDHL,IDH3B,DHCR24	1.2612	0.298497	17	70
REGULATION OF INFLAMMATORY RESPONSE%GOBP%GO:0050727	REGULATION OF INFLAMMATORY RESPONSE%GOBP%GO:0050727	0.0843624	0.346393	-1	AGT,GHRL,PTPRC,VAMP2,APCS,CD47,CMA1,DDT,CD81,PYCARD,AHSG,TMSB4X,APOA1,SNCA,PARK7,LGALS1,SNX4	-1.33431	-0.389184	17	49
POTENTIAL THERAPEUTICS FOR SARS%REACTOME%R-HSA-9679191.3	POTENTIAL THERAPEUTICS FOR SARS%REACTOME%R-HSA-9679191.3	0.0847083	0.346701	-1	ATP1B1,ITGB1,ROCK2,GATAD2B,ATP1A1,AP2B1	-1.36224	-0.442313	6	29
OSTEOBLAST DIFFERENTIATION%GOBP%GO:0001649	OSTEOBLAST DIFFERENTIATION%GOBP%GO:0001649	0.0847358	0.346701	-1	TPM4,CAT,HNRNPU,RRBP1,CCDC47,COL6A1,SND1,CLTC,FBL,RDH14,VCAN,RRAS2,DDX21,SYNCRIP,RSL1D1,HNRNPC,UFL1	-1.36183	-0.440303	17	30
NEGATIVE REGULATION OF PROTEIN SERINE/THREONINE KINASE ACTIVITY%GOBP%GO:0071901	NEGATIVE REGULATION OF PROTEIN SERINE/THREONINE KINASE ACTIVITY%GOBP%GO:0071901	0.0855263	0.34932	-1	AGT,DNAJA1,UCHL1,PYCARD	-1.39577	-0.508465	4	18
PROTEIN LOCALIZATION TO MITOCHONDRION%GOBP%GO:0070585	PROTEIN LOCALIZATION TO MITOCHONDRION%GOBP%GO:0070585	0.0858571	0.349547	-1	HSPD1,DNAJA1,TSPO,MFN2,TIMM13,TIMM10,PMPCB,AIFM1,MTCH2,TIMM8B,MFF,BCAP31,TIMM9,AGK,TIMM44,GRPEL1,TIMM50,OXA1L,TOMM20,SAMM50,HSP90AA1,TOMM22	-1.34339	-0.411936	22	38
REGULATION OF APOPTOTIC PROCESS%GOBP%GO:0042981	REGULATION OF APOPTOTIC PROCESS%GOBP%GO:0042981	0.0858826	0.349547	-1	BCLAF1,AGT,SFPQ,HSPD1,PTPRZ1,FLNA,CTSD,KRT18,ITGB1,HSPA5,KNG1,ANP32B,GHRL,ACTN1,HSPA9,DNAJA1,PTMS,RPS6KA1,PRDX3,HSP90B1,CAT,SOD2,MTDH,CD44,TXNDC12,TGM2,VDAC1,ITGA6,API5,MFN2,DNAJC3,CALR,LTF,CLU,PRKDC,NONO,CAV1,HNRNPK,GPX1,GHITM,HMGB1,PAWR,PYCARD,MYDGF,SNCA,PARK7,LGALS1,GCLC,ANXA4	-1.21741	-0.289169	49	226
POSITIVE REGULATION OF CELLULAR COMPONENT ORGANIZATION%GOBP%GO:0051130	POSITIVE REGULATION OF CELLULAR COMPONENT ORGANIZATION%GOBP%GO:0051130	0.086183	0.349775	-1	AGT,ARRB1,LCP1,TF,TPR,GHRL,XRCC5,ROCK2,ATAD1,HNRNPD,VDAC1,ITGA6,C3,SCARB2,RAP1B,PAK1,CD47,SORBS3,TIAM1,RAC2,VASP,DCN,CLU,NMT1,COL16A1,CAV1,HNRNPK,GPX1,ADD1,CCT4,TPM1,TNXB,PYCARD,APOA1,SNCA,PARK7,DYNC1H1,PDGFRB,PFN2,SERPINF2,HNRNPA1,SNX4,PGAM5,CORO1C,EHD1,NCK1,BAD,CAPRIN1,FSCN1,SYNPO2,EHD2,VTN,CCT2,MFF,MCU,TRIM28,CCT5,FERMT2	-1.22644	-0.295576	58	194
REGULATION OF ACTIN FILAMENT BUNDLE ASSEMBLY%GOBP%GO:0032231	REGULATION OF ACTIN FILAMENT BUNDLE ASSEMBLY%GOBP%GO:0032231	0.0866421	0.349775	-1	STMN1,ROCK2,PAK1,CD47,SORBS3,TPM1,APOA1,RDX,PFN2,SERPINF2	-1.37064	-0.450871	10	27
CHEMICAL HOMEOSTASIS%GOBP%GO:0048878	CHEMICAL HOMEOSTASIS%GOBP%GO:0048878	0.0868286	0.349775	-1	STMN1,APOA2,ATP2C1,ATP1B1,TF,BDH2,SLC12A2,SLC4A1,ANXA6,HSP90B1,SOD2,SRI,TGM2,LIMA1,NPC2,ATP1A1,ATP4B,CCDC47,FUNDC2,VPS33A,CALR,RALY,CAV1,APOM,RBP1,APOA1,SNCA,PARK7,CA2,APOA4,CAMK2D,EHD1,ATP2A2,AFG3L2,DDB1,MTCH2,BAD,CHERP,STAU1,MCU,CP,BCAP31,CHP1,ATP2A3,SCGN,APOC2,PRKAA1,APOE	-1.25693	-0.316797	48	130
REGULATION OF RHO PROTEIN SIGNAL TRANSDUCTION%GOBP%GO:0035023	REGULATION OF RHO PROTEIN SIGNAL TRANSDUCTION%GOBP%GO:0035023	0.0868631	0.349775	-1	STMN1,ARRB1,ARHGDIB	-1.39873	-0.515978	3	17
SUMOYLATION OF CHROMATIN ORGANIZATION PROTEINS%REACTOME DATABASE ID RELEASE 80%4551638	SUMOYLATION OF CHROMATIN ORGANIZATION PROTEINS%REACTOME DATABASE ID RELEASE 80%4551638	0.0869768	0.349775	-1	TPR,RANBP2,SUMO2,NUP153,NUP50,NUP107,UBE2I,NUP205,CBX5	-1.40047	-0.533779	9	15
VIRION ASSEMBLY%GOBP%GO:0019068	VIRION ASSEMBLY%GOBP%GO:0019068	0.0869821	0.349775	1	CHMP4B,VPS4B,USP6NL,PDCD6IP,RAB1B,VTA1,CHMP1B,CHMP1A,CHMP4A,TSG101	1.39048	0.44912	10	19
REGULATION OF ACTIN FILAMENT ORGANIZATION%GOBP%GO:0110053	REGULATION OF ACTIN FILAMENT ORGANIZATION%GOBP%GO:0110053	0.087008	0.349775	-1	STMN1,CORO1A,COTL1,ROCK2,LIMA1,PAK1,CD47,SORBS3,ADD3,VASP,ADD1,TPM1,PYCARD,TMSB4X,APOA1,RDX,PFN2,SERPINF2,CAPZA2,ARPIN,NCK1	-1.29354	-0.353542	21	73
ACTOMYOSIN STRUCTURE ORGANIZATION%GOBP%GO:0031032	ACTOMYOSIN STRUCTURE ORGANIZATION%GOBP%GO:0031032	0.0871429	0.349775	-1	ARRB1,ITGB1,ROCK2,MYH9,ZYX,MYH11,TPM1,EPB41L2,FLNC,PDGFRB,NEBL,CAPN3,PGM5,MYL9,SORBS1,CSRP2,CSRP1,PDLIM1,CDC42BPB	-1.34164	-0.411398	19	38
ANTIGEN RECEPTOR-MEDIATED SIGNALING PATHWAY%GOBP%GO:0050851	ANTIGEN RECEPTOR-MEDIATED SIGNALING PATHWAY%GOBP%GO:0050851	0.0876464	0.351105	-1	HLA-A,PTPRC,IGHG3,IGHM,RC3H1,IGHV4-61,IGHA1,IGLL5,IGHG1	-1.37287	-0.459182	9	25
RESPONSE TO HORMONE%GOBP%GO:0009725	RESPONSE TO HORMONE%GOBP%GO:0009725	0.0877763	0.351105	-1	PARP1,RBM14,GHRL,ROCK2,HNRNPU,VAMP2,REG1A,DEFA3,ATP1A1,CALR,PRKDC,SLC5A5,CAV1,TRIM25,GRB2,GCLC,CA2,RDX,AHCYL1,YWHAH,SERPINB9	-1.28649	-0.347485	21	78
CELL KILLING%GOBP%GO:0001906	CELL KILLING%GOBP%GO:0001906	0.0883456	0.352775	-1	CORO1A,HLA-A,HMGN2,VAMP2,DEFA3,LTF,IGHG1,KIF5B,RAB27A,LYZ,F2,TUBB4B	-1.38613	-0.483923	12	21
GPCR DOWNSTREAM SIGNALLING%REACTOME DATABASE ID RELEASE 80%388396	GPCR DOWNSTREAM SIGNALLING%REACTOME DATABASE ID RELEASE 80%388396	0.0885233	0.352878	-1	AGT,ARRB1,ITGB1,KNG1,RPS6KA1,ROCK2,PSAP,C3,PAK1,TIAM1,GNAI2	-1.30587	-0.371318	11	57
LEUKOCYTE MIGRATION%GOBP%GO:0050900	LEUKOCYTE MIGRATION%GOBP%GO:0050900	0.0892989	0.354504	-1	MSN,BSG,ITGB1,SLC12A2,MYH9,ITGA6,HMGB1,CTSG,CXADR,SRP54,CD99	-1.36609	-0.449375	11	27
MUSCLE CELL DEVELOPMENT%GOBP%GO:0055001	MUSCLE CELL DEVELOPMENT%GOBP%GO:0055001	0.0893623	0.354504	-1	ACTN1,MYH11,TPM1,CXADR,FLNC,PDGFRB,NEBL,CAPN3,PGM5,MYL9,MYOF,PPP3CA,CSRP2,CSRP1,SDC1	-1.3685	-0.453527	15	26
NEGATIVE REGULATION OF KINASE ACTIVITY%GOBP%GO:0033673	NEGATIVE REGULATION OF KINASE ACTIVITY%GOBP%GO:0033673	0.0893886	0.354504	-1	AGT,DNAJA1,PRDX3,PTPRC,HNRNPU,ADAR,MVP,CAV1,UCHL1,PYCARD,SNCA,PARK7	-1.32835	-0.392625	12	46
REGULATION OF LEUKOCYTE CELL-CELL ADHESION%GOBP%GO:1903037	REGULATION OF LEUKOCYTE CELL-CELL ADHESION%GOBP%GO:1903037	0.0896351	0.354553	-1	HSPD1,HLA-A,PTPRC,CD44,HLA-DRA,CD47,RC3H1,CD81,CAV1,HMGB1,CTSG,PYCARD,ASS1,MIA3,SMARCD2,NCK1,ACTL6A	-1.32473	-0.38639	17	49
NEGATIVE REGULATION OF APOPTOTIC PROCESS%GOBP%GO:0043066	NEGATIVE REGULATION OF APOPTOTIC PROCESS%GOBP%GO:0043066	0.0898512	0.354553	-1	HSPD1,PTPRZ1,FLNA,KRT18,ITGB1,HSPA5,GHRL,HSPA9,DNAJA1,PTMS,RPS6KA1,PRDX3,HSP90B1,CAT,SOD2,MTDH,CD44,TXNDC12,VDAC1,ITGA6,API5,DNAJC3,LTF,CLU,PRKDC,NONO,CAV1,HNRNPK,GPX1,GHITM,MYDGF,SNCA,PARK7,GCLC,ANXA4	-1.24302	-0.308443	35	147
CELLULAR NITROGEN COMPOUND BIOSYNTHETIC PROCESS%GOBP%GO:0044271	CELLULAR NITROGEN COMPOUND BIOSYNTHETIC PROCESS%GOBP%GO:0044271	0.0898588	0.354553	1	SPTLC1,CDA,RPL37A,SHMT1,ME1,PMM1,RPL29,RPL34,ALDOA,RPS20,RPL31,NEMF,RPL23,RPS18,RPL24,NDUFA3,HACD2,SMAD2,RPL21,GTF3C3,RPL8,PIR,RPL38,FARSA,ADRM1,RPL10,ETF1,APEH,EIF4E,RPL27A,RPL13A,RPL13,RPL30,RPL32,RPS15,EEF1G,RPS25,RPS2,RPS24,POLR2A,RPL22L1,RPL35,RPLP0,GUK1,RPL6,RPS17,DHX29,RPL18A,RPS7,RPL7A,RPL27,PPCS,RPS27,RPL5,PCSK5,TECR,EIF3D,RPL18,RPS28,RPL14,MRPL9,RPS12,PRIM2,MRPL16,RPL10A,CYB5B,MMS19,RPL…	1.11942	0.212842	74	338
MONOCARBOXYLIC ACID BIOSYNTHETIC PROCESS%GOBP%GO:0072330	MONOCARBOXYLIC ACID BIOSYNTHETIC PROCESS%GOBP%GO:0072330	0.0902302	0.355415	1	ALOX12,PTGS1,MIF,HACD2,FASN,OSBPL2,AKR1C3,CBR1,SCP2,GSTP1,TECR,GSTM4	1.3418	0.387217	12	29
AGE/RAGE PATHWAY%WIKIPATHWAYS_20220510%WP2324%HOMO SAPIENS	AGE/RAGE PATHWAY%WIKIPATHWAYS_20220510%WP2324%HOMO SAPIENS	0.090625	0.356366	1	MAPK3,SMAD2,MAPK1,MAP2K1,EZR	1.38695	0.469378	5	16
GLUTAMINE FAMILY AMINO ACID METABOLIC PROCESS%GOBP%GO:0009064	GLUTAMINE FAMILY AMINO ACID METABOLIC PROCESS%GOBP%GO:0009064	0.092267	0.36221	-1	GLUD1,GOT2,GCLC,ASS1,ASL,GLUL,CAD,ALDH18A1,PYCR1,DDAH1	-1.39127	-0.530274	10	15
MULTIVESICULAR BODY SORTING PATHWAY%GOBP%GO:0071985	MULTIVESICULAR BODY SORTING PATHWAY%GOBP%GO:0071985	0.0925654	0.362769	1	SNF8,CHMP4B,VPS4B,VPS36,VTA1,CHMP1B,CHMP1A,CHMP4A	1.38293	0.446682	8	19
DISEASES ASSOCIATED WITH GLYCOSAMINOGLYCAN METABOLISM%REACTOME DATABASE ID RELEASE 80%3560782	DISEASES ASSOCIATED WITH GLYCOSAMINOGLYCAN METABOLISM%REACTOME DATABASE ID RELEASE 80%3560782	0.0928894	0.362911	-1	HEXB,DCN,HSPG2,BGN,OGN,VCAN,LUM,PRELP,SDC1	-1.39051	-0.529984	9	15
REGULATION OF MRNA SPLICING, VIA SPLICEOSOME%GOBP%GO:0048024	REGULATION OF MRNA SPLICING, VIA SPLICEOSOME%GOBP%GO:0048024	0.0929141	0.362911	-1	THRAP3,SRSF6,HNRNPU,SRRM1,PUF60,HNRNPK,U2AF2,HNRNPA1,RBM4,DDX17,FXR1,MAGOH,RNPS1,SAP18,RBMXL1,TRA2A,SF1,RBM25,NCL,PRMT5,HNRNPL	-1.33205	-0.404127	21	40
NEGATIVE REGULATION OF UBIQUITIN-DEPENDENT PROTEIN CATABOLIC PROCESS%GOBP%GO:2000059	NEGATIVE REGULATION OF UBIQUITIN-DEPENDENT PROTEIN CATABOLIC PROCESS%GOBP%GO:2000059	0.093447	0.364255	1	RPL23,CSNK2A1,RPS7,GIPC1,RPL5,PML,RPL11,EIF3H,UCHL5	1.38076	0.445983	9	19
POSITIVE REGULATION OF LEUKOCYTE CELL-CELL ADHESION%GOBP%GO:1903039	POSITIVE REGULATION OF LEUKOCYTE CELL-CELL ADHESION%GOBP%GO:1903039	0.0935714	0.364255	-1	HSPD1,HLA-A,PTPRC,CD44,HLA-DRA,CD47,CD81,CAV1,HMGB1,PYCARD,SMARCD2,NCK1,ACTL6A	-1.32762	-0.407101	13	38
REGULATION OF SIGNAL TRANSDUCTION BY P53 CLASS MEDIATOR%GOBP%GO:1901796	REGULATION OF SIGNAL TRANSDUCTION BY P53 CLASS MEDIATOR%GOBP%GO:1901796	0.0939637	0.364647	1	RPS20,RPL23,MIF,RPS15,RPS7,RPL5	1.35986	0.433016	6	20
CYTOKINETIC PROCESS%GOBP%GO:0032506	CYTOKINETIC PROCESS%GOBP%GO:0032506	0.093986	0.364647	1	CHMP4B,VPS4B,SNX9,PDCD6IP,CHMP1B,SPAST,CHMP1A,CHMP4A,ANXA11	1.39019	0.477226	9	15
PROTEIN LOCALIZATION TO PLASMA MEMBRANE%GOBP%GO:0072659	PROTEIN LOCALIZATION TO PLASMA MEMBRANE%GOBP%GO:0072659	0.0942617	0.365107	-1	FLNA,ATP1B1,BSG,KRT18,ROCK2,VAMP2,TSPAN14,CD81,SLMAP,SPTBN1,SEC16A,GORASP1,RDX,EHD1,EHD2,SLC9A3R2,GORASP2	-1.30216	-0.375903	17	52
REGULATION OF STRESS FIBER ASSEMBLY%GOBP%GO:0051492	REGULATION OF STRESS FIBER ASSEMBLY%GOBP%GO:0051492	0.0946166	0.365607	-1	STMN1,ROCK2,PAK1,CD47,SORBS3,TPM1,APOA1,PFN2,SERPINF2	-1.36156	-0.455398	9	25
POSITIVE REGULATION OF ATP-DEPENDENT ACTIVITY%GOBP%GO:0032781	POSITIVE REGULATION OF ATP-DEPENDENT ACTIVITY%GOBP%GO:0032781	0.0947239	0.365607	-1	ATP1B1,HNRNPU,AHSA1,TOR1AIP1,TPM1,PFN2	-1.382	-0.518346	6	16
REGULATION OF BLOOD PRESSURE%GOBP%GO:0008217	REGULATION OF BLOOD PRESSURE%GOBP%GO:0008217	0.0948629	0.365607	-1	AGT,SOD2,CMA1,CTSG,TPM1,SERPINF2,COL1A2,CTSZ,ERAP1,CPA3,PRCP,ACSM3	-1.3729	-0.492443	12	19
CARBOXYLIC ACID METABOLIC PROCESS%GOBP%GO:0019752	CARBOXYLIC ACID METABOLIC PROCESS%GOBP%GO:0019752	0.0950846	0.365855	1	CES1,SHMT1,ME1,ACAT2,ALOX12,ADH7,ALDOA,DBI,UGT1A7,PGD,ST6GAL1,PTGS1,ACOX1,MIF,HACD2,NAGK,CES2,FASN,MCCC1,FARSA,ABAT,AKR1C2,PGAM1,SGPL1,PFKP,OSBPL2,AKR1C3,ACOT11,MPST,MGLL,CBR1,ALDOC,BLMH,ECI2,PEPD,ACOX3,SCP2,GSTP1,TECR,ACAA1,AKR1A1,HK2,PFKL,GSTM4,EHHADH	1.15483	0.231213	45	208
EPH-EPHRIN SIGNALING%REACTOME%R-HSA-2682334.1	EPH-EPHRIN SIGNALING%REACTOME%R-HSA-2682334.1	0.0961429	0.369316	-1	ARPC1B,ROCK2,MYH9,PAK1,TIAM1,AP2B1,CLTC,CLTB,MYH11	-1.32477	-0.406225	9	38
REGULATION OF ION TRANSPORT%GOBP%GO:0043269	REGULATION OF ION TRANSPORT%GOBP%GO:0043269	0.0963617	0.369546	-1	FLNA,ATP1B1,ITGB1,TF,SLC12A2,COX17,SRI,VAMP2,VDAC1,ATP1A1,SLMAP,CAV1,MYLK,FHL1,TMSB4X,SNCA,PDGFRB,CA2,AHCYL1,YWHAH,SNX4,CAMK2D	-1.28031	-0.350605	22	72
RESPONSE TO LIPOPOLYSACCHARIDE%GOBP%GO:0032496	RESPONSE TO LIPOPOLYSACCHARIDE%GOBP%GO:0032496	0.0971837	0.371472	-1	CTR9,PRDX3,MTDH,DEFA3,HNRNPA0,VIM,HMGB1,CTSG,PYCARD,SNCA,S100A7	-1.3361	-0.424767	11	32
RESPONSE TO MOLECULE OF BACTERIAL ORIGIN%GOBP%GO:0002237	RESPONSE TO MOLECULE OF BACTERIAL ORIGIN%GOBP%GO:0002237	0.0971837	0.371472	-1	CTR9,PRDX3,MTDH,DEFA3,HNRNPA0,VIM,HMGB1,CTSG,PYCARD,SNCA,S100A7	-1.3361	-0.424767	11	32
XENOBIOTIC METABOLIC PROCESS%GOBP%GO:0006805	XENOBIOTIC METABOLIC PROCESS%GOBP%GO:0006805	0.0976976	0.372823	1	ALDH3A1,UGT1A7,CES2,TPMT,CBR1,GUK1,GSTP1,ACAA1,GSTM4,CYB5B	1.32884	0.383476	10	29
CELLULAR DEVELOPMENTAL PROCESS%GOBP%GO:0048869	CELLULAR DEVELOPMENTAL PROCESS%GOBP%GO:0048869	0.0980287	0.373034	-1	STMN1,PTPRZ1,CTR9,COL4A2,MSN,FLNA,EDF1,PARP1,S100A4,BSG,ITGB1,BDH2,ANXA6,TPM4,GHRL,ACTN1,HSPA9,BASP1,LAMB1,PRDX3,ROCK2,APOD,MANF,CAT,PTPRC,MYH9,HNRNPU,VDAC1,ENAH,PSAP,RRBP1,ITGA6,C3,PTER,PRRC2C,MAP4,RAP1B,ITGB4,KDM6B,PAK1,LEMD2,ILK,RAC2,CCDC47,VASP,COL6A1,VPS33A,SPRR2B,SND1,CLU,CLTC,CD81,HSPG2,CAV1,IFI16,ITGA2,NUMB,LAMC2,HMGB1,MYH11,PACSIN2,TPM1,FBL,CXADR,FLNC,PDGFRB,ANXA4,RDX,SRP54,S100A7,FN1,NE…	-1.18093	-0.271094	112	352
CELLULAR CATION HOMEOSTASIS%GOBP%GO:0030003	CELLULAR CATION HOMEOSTASIS%GOBP%GO:0030003	0.0981152	0.373034	-1	ATP2C1,ATP1B1,SLC12A2,SLC4A1,ANXA6,HSP90B1,SRI,TGM2,ATP1A1,ATP4B,CCDC47,VPS33A,CALR,CAV1,CA2,CAMK2D,ATP2A2,AFG3L2,CHERP,MCU,CP,BCAP31,CHP1,ATP2A3,SCGN	-1.28231	-0.35738	25	65
POSITIVE REGULATION OF CELL-CELL ADHESION%GOBP%GO:0022409	POSITIVE REGULATION OF CELL-CELL ADHESION%GOBP%GO:0022409	0.0982343	0.373034	-1	HSPD1,HLA-A,PTPRC,CD44,HLA-DRA,CD47,CD81,CAV1,HMGB1,CTSG,PYCARD,SERPINF2,SMARCD2,NCK1,ACTL6A	-1.3097	-0.385254	15	47
DIVALENT INORGANIC CATION HOMEOSTASIS%GOBP%GO:0072507	DIVALENT INORGANIC CATION HOMEOSTASIS%GOBP%GO:0072507	0.0990199	0.374889	-1	ATP2C1,ATP1B1,ANXA6,HSP90B1,TGM2,CCDC47,CALR,CAV1,SNCA,CAMK2D,ATP2A2,AFG3L2,CHERP,MCU,BCAP31,ATP2A3,SCGN,F2	-1.32476	-0.410711	18	36
RESPONSE TO BACTERIUM%GOBP%GO:0009617	RESPONSE TO BACTERIUM%GOBP%GO:0009617	0.0990457	0.374889	-1	CTR9,TF,HLA-A,PRDX3,GBP2,MTDH,CFB,DEFA3,IGHG3,HLA-B,LTF,HNRNPA0,IGHM,CAV1,IGHV4-61,VIM,HMGB1,CTSG,IGHA1,PYCARD,SNCA,S100A7,IGLL5,IGHG1	-1.27405	-0.341237	24	82
POSITIVE REGULATION OF TRANSCRIPTION BY RNA POLYMERASE II%GOBP%GO:0045944	POSITIVE REGULATION OF TRANSCRIPTION BY RNA POLYMERASE II%GOBP%GO:0045944	0.0992376	0.375005	-1	BCLAF1,SFPQ,ARRB1,THRAP3,PARP1,RBM14,HSPA5,PTMS,RPS6KA1,TCEA1,HNRNPU,ITGA6,KDM6B,PPP1R12A,DCN,PRKDC,CD81,IFI16,HMGB1,MYDGF,PARK7,CEBPZ,SERPINF2,NCK1,RBPJ,NFIA,YBX1,DDX17	-1.25098	-0.321084	28	112
ESTABLISHMENT OF PROTEIN LOCALIZATION TO MEMBRANE%GOBP%GO:0090150	ESTABLISHMENT OF PROTEIN LOCALIZATION TO MEMBRANE%GOBP%GO:0090150	0.0996037	0.375778	-1	EMC8,SEC62,ATP1B1,KRT18,HSPA5,ATAD1,VAMP2,CCDC47,TIMM13,TIMM10,SPTBN1,SEC16A,SRP72,GORASP1,RDX,SRP54	-1.27692	-0.350505	16	71
INTEGRIN-LINKED KINASE SIGNALING%PATHWAY INTERACTION DATABASE NCI-NATURE CURATED DATA%INTEGRIN-LINKED KINASE SIGNALING	INTEGRIN-LINKED KINASE SIGNALING%PATHWAY INTERACTION DATABASE NCI-NATURE CURATED DATA%INTEGRIN-LINKED KINASE SIGNALING	0.100673	0.379197	-1	PARP1,ACTN1,PPP1R12A,ZYX,ILK,XPO1,MYL9,TNS1,RHOG,CDC42,PARVA,CDC37,HSP90AA1,NACA	-1.35259	-0.458298	14	24
POSITIVE REGULATION OF PEPTIDYL-SERINE PHOSPHORYLATION%GOBP%GO:0033138	POSITIVE REGULATION OF PEPTIDYL-SERINE PHOSPHORYLATION%GOBP%GO:0033138	0.101355	0.38086	-1	CD44,HDAC6,PAK1,CAV1,SNCA,PARK7,PFN2	-1.35805	-0.48034	7	20
PID_ECADHERIN_STABILIZATION_PATHWAY%MSIGDB_C2%PID_ECADHERIN_STABILIZATION_PATHWAY	PID_ECADHERIN_STABILIZATION_PATHWAY%MSIGDB_C2%PID_ECADHERIN_STABILIZATION_PATHWAY	0.101443	0.38086	-1	ACTN1,LIMA1,ZYX,VASP,LPP,NCK1	-1.37119	-0.505817	6	17
ESTABLISHMENT OF PROTEIN LOCALIZATION%GOBP%GO:0045184	ESTABLISHMENT OF PROTEIN LOCALIZATION%GOBP%GO:0045184	0.101659	0.381058	-1	EMC8,HSPD1,FLNA,SEC62,ATP1B1,SEC23IP,KRT18,HSPA5,TPR,ARFGAP3,HSPA9,PDIA4,HSP90B1,SNX27,MYH9,ATAD1,VAMP2,TSPO,COPZ1,SCARB2,HDAC6,COPA,MFN2,CCDC47,RANBP2,TIMM13,VPS33A,CALR,TIMM10,CLU,SPCS2,CLTC,NUP153,SPTBN1,PMPCB,SEC16A,SRP72,PARK7,GORASP1,RDX,STXBP3,YWHAH,SRP54,AP1B1,NUP50,STX7,SNX4,AIFM1,MIA3,NUP107,COPG1,CORO1C,EHD1,KIF5B,VPS29,SSR1,TIMM8B,ARCN1,MFF,SEC61B,GORASP2,XPO1,RAB27B,USO1,BCAP31,CHP1,…	-1.19362	-0.279932	81	257
GENE AND PROTEIN EXPRESSION BY JAK-STAT SIGNALING AFTER INTERLEUKIN-12 STIMULATION%REACTOME DATABASE ID RELEASE 80%8950505	GENE AND PROTEIN EXPRESSION BY JAK-STAT SIGNALING AFTER INTERLEUKIN-12 STIMULATION%REACTOME DATABASE ID RELEASE 80%8950505	0.101853	0.38117	-1	LCP1,MSN,HSPA9,SOD2,RAP1B,PSME2,SNRPA1,LMNB1,HNRNPDL	-1.32862	-0.422388	9	32
DETOXIFICATION OF REACTIVE OXYGEN SPECIES%REACTOME%R-HSA-3299685.5	DETOXIFICATION OF REACTIVE OXYGEN SPECIES%REACTOME%R-HSA-3299685.5	0.10221	0.381891	-1	PRDX3,CAT,SOD2,GPX1,TXN2,TXNRD1	-1.36727	-0.504371	6	17
CELL REDOX HOMEOSTASIS%GOBP%GO:0045454	CELL REDOX HOMEOSTASIS%GOBP%GO:0045454	0.103314	0.384742	-1	PRDX3,GSR,GPX1,TXN2,GCLC,TXNRD1	-1.3701	-0.522202	6	15
BIOSYNTHETIC PROCESS%GOBP%GO:0009058	BIOSYNTHETIC PROCESS%GOBP%GO:0009058	0.103448	0.384742	1	CES1,SPTLC1,CDA,RPL37A,SHMT1,ME1,ALOX12,AGPS,PMM1,RPL29,RPL34,ENTPD5,ALDOA,RPS20,RPL31,AACS,ITPKB,NEMF,RPL23,ST6GAL1,RPS18,RPL24,NDUFA3,PTGS1,ACOX1,MIF,G6PD,HACD2,SMAD2,RPL21,ALDH9A1,FASN,GTF3C3,DGKA,RPL8,PIR,RPL38,FARSA,ADRM1,RPL10,ETF1,APEH,EIF4E,RPL27A,RPL13A,HMGCS1,RPL13,SGPL1,MAGT1,RPL30,OSBPL2,RPL32,AKR1C3,RPS15,EEF1G,RPS25,ZDHHC5,RPS2,MPST,RPS24,POLR2A,RPL22L1,RPL35,CBR1,RPLP0,GUK1,RPL6,RP…	1.09647	0.202745	108	494
FATTY ACID BETA-OXIDATION%WIKIPATHWAYS_20220510%WP143%HOMO SAPIENS	FATTY ACID BETA-OXIDATION%WIKIPATHWAYS_20220510%WP143%HOMO SAPIENS	0.10347	0.384742	-1	DLD,CPT2,DECR1,SLC25A20,HADHB	-1.36943	-0.52195	5	15
NEGATIVE REGULATION OF PROGRAMMED CELL DEATH%GOBP%GO:0043069	NEGATIVE REGULATION OF PROGRAMMED CELL DEATH%GOBP%GO:0043069	0.104112	0.386081	-1	HSPD1,PTPRZ1,FLNA,KRT18,ITGB1,HSPA5,GHRL,HSPA9,DNAJA1,PTMS,RPS6KA1,PRDX3,HSP90B1,CAT,SOD2,MTDH,CD44,TXNDC12,VDAC1,ITGA6,API5,DNAJC3,LTF,CLU,PRKDC,NONO,CAV1,HNRNPK,GPX1,GHITM,MYDGF,SNCA,PARK7,GCLC,ANXA4	-1.2259	-0.303382	35	151
RESPONSE TO ORGANIC SUBSTANCE%GOBP%GO:0010033	RESPONSE TO ORGANIC SUBSTANCE%GOBP%GO:0010033	0.104162	0.386081	-1	HSPD1,CTR9,KHSRP,APOA2,MSN,FLNA,PARP1,HSPA6,RBM14,ITGB1,SLC12A2,HSPA5,TPR,GHRL,HSPA9,DNAJA1,PRDX3,HSP90B1,GBP2,ROCK2,MTDH,CD44,HNRNPU,VAMP2,REG1A,ADAR,TGM2,DEFA3,ADH5,ATP1A1,RAP1B,HDAC6,CD47,ZYX,ILK,CCDC47,CALR,SERPINH1,HNRNPA0,RC3H1,CLU,PRKDC,SLC5A5,UBXN4,CD81,CAV1,IFI16,VIM,HMGB1,CTSG,TRIM25,GOT2,GRB2,PYCARD,TMSB4X,APOA1,SNCA,PARK7,GCLC,PDGFRB,GBP1,CA2,RDX,AHCYL1,YWHAH,APOA4,S100A7,SERPINB9	-1.18162	-0.273114	68	317
PID_A6B1_A6B4_INTEGRIN_PATHWAY%MSIGDB_C2%PID_A6B1_A6B4_INTEGRIN_PATHWAY	PID_A6B1_A6B4_INTEGRIN_PATHWAY%MSIGDB_C2%PID_A6B1_A6B4_INTEGRIN_PATHWAY	0.104713	0.386958	-1	ITGB1,LAMB1,ITGA6,ITGB4,LAMC2,GRB2,LAMC1,COL17A1,LAMA5,LAMB2,LAMA4	-1.35735	-0.486868	11	19
P73 TRANSCRIPTION FACTOR NETWORK%PATHWAY INTERACTION DATABASE NCI-NATURE CURATED DATA%P73 TRANSCRIPTION FACTOR NETWORK	P73 TRANSCRIPTION FACTOR NETWORK%PATHWAY INTERACTION DATABASE NCI-NATURE CURATED DATA%P73 TRANSCRIPTION FACTOR NETWORK	0.104732	0.386958	1	TP53I3,SFN,FASN,TUBA1A,PIN1,PML,YAP1	1.35621	0.443232	7	18
NEGATIVE REGULATION OF DNA-BINDING TRANSCRIPTION FACTOR ACTIVITY%GOBP%GO:0043433	NEGATIVE REGULATION OF DNA-BINDING TRANSCRIPTION FACTOR ACTIVITY%GOBP%GO:0043433	0.105422	0.38775	-1	ARRB1,FLNA,PYCARD,TMSB4X,ANXA4	-1.35164	-0.478071	5	20
INORGANIC ION HOMEOSTASIS%GOBP%GO:0098771	INORGANIC ION HOMEOSTASIS%GOBP%GO:0098771	0.10558	0.38775	-1	ATP2C1,ATP1B1,TF,BDH2,SLC12A2,SLC4A1,ANXA6,HSP90B1,SRI,TGM2,ATP1A1,ATP4B,CCDC47,VPS33A,CALR,CAV1,SNCA,CA2,CAMK2D,ATP2A2,AFG3L2,CHERP,MCU,CP,BCAP31,CHP1,ATP2A3,SCGN	-1.2645	-0.343434	28	76
NEGATIVE REGULATION OF HYDROLASE ACTIVITY%GOBP%GO:0051346	NEGATIVE REGULATION OF HYDROLASE ACTIVITY%GOBP%GO:0051346	0.105613	0.38775	1	CSTB,SPINK5,ANXA1,IGBP1,LGALS3,ECM1,SERPINB2,SERPINB6,SERPINB13,SERPINB8,ARL6IP1,SFN,SERPINB1,CSTA	1.22245	0.287142	14	73
CATION HOMEOSTASIS%GOBP%GO:0055080	CATION HOMEOSTASIS%GOBP%GO:0055080	0.105614	0.38775	-1	ATP2C1,ATP1B1,TF,BDH2,SLC12A2,SLC4A1,ANXA6,HSP90B1,SRI,TGM2,ATP1A1,ATP4B,CCDC47,VPS33A,CALR,CAV1,SNCA,CA2,CAMK2D,ATP2A2,AFG3L2,CHERP,MCU,CP,BCAP31,CHP1,ATP2A3,SCGN	-1.2665	-0.343121	28	77
POSITIVE REGULATION OF MOLECULAR FUNCTION%GOBP%GO:0044093	POSITIVE REGULATION OF MOLECULAR FUNCTION%GOBP%GO:0044093	0.105818	0.387887	-1	AGT,STMN1,HSPD1,RABGAP1L,APOA2,EDF1,ATP1B1,CTSD,ITGB1,ANP32B,PRDX3,XRCC5,ROCK2,PTPRC,MTDH,COX17,HNRNPU,HNRNPD,CNPY2,TGM2,PSAP,ITGA6,AHSA1,HDAC6,PNLIP,PAK1,PPP1R12A,PSME1,PSME2,TIAM1,LTF,CLU,TOR1AIP1,CD81,CAV1,IFI16,HNRNPK,ADD1,HMGB1,CAP1,CCT4,TPM1,TRIM25,PYCARD,TMSB4X,APOA1,SNCA,PARK7,PDGFRB,APOA4	-1.19415	-0.281155	50	246
NEGATIVE REGULATION OF GENE EXPRESSION%GOBP%GO:0010629	NEGATIVE REGULATION OF GENE EXPRESSION%GOBP%GO:0010629	0.106651	0.390325	-1	ARRB1,THRAP3,KHSRP,APOA2,LMNB2,TPR,GHRL,SRRT,ROCK2,LMNA,APOD,PTPRC,TSN,SRSF6,CNPY2,ADAR,LSM6,CBX3,SNX12,PC,CALR,LTF,LMNB1,RC3H1,SND1,HMGB1,U2AF2,PYCARD,TMSB4X,APOA1,PARK7,GBP1,EIF4A3,ANXA4,FN1,SERPINF2,UPF2,RBM4,CTSZ,YBX1,CAPRIN1,FXR1,ORM1,MAGOH	-1.22108	-0.300851	44	155
ADAPTIVE IMMUNE RESPONSE%GOBP%GO:0002250	ADAPTIVE IMMUNE RESPONSE%GOBP%GO:0002250	0.107057	0.390391	-1	HSPD1,HLA-A,IGHG3,IGHM,CD81,IGHV4-61,HMGB1,IGHA1,IGLL5,IGHG1	-1.34046	-0.458329	10	23
ARRHYTHMOGENIC RIGHT VENTRICULAR CARDIOMYOPATHY%WIKIPATHWAYS_20220510%WP2118%HOMO SAPIENS	ARRHYTHMOGENIC RIGHT VENTRICULAR CARDIOMYOPATHY%WIKIPATHWAYS_20220510%WP2118%HOMO SAPIENS	0.107078	0.390391	-1	ITGB6,ITGB1,ACTN1,LMNA,ITGA6,ITGB4,ITGA2	-1.34829	-0.476886	7	20
NADP METABOLIC PROCESS%GOBP%GO:0006739	NADP METABOLIC PROCESS%GOBP%GO:0006739	0.107286	0.390391	1	ME1,TP53I3,PGD,G6PD,RPIA	1.35372	0.450044	5	17
INTERLEUKIN-12 SIGNALING%REACTOME%R-HSA-9020591.1	INTERLEUKIN-12 SIGNALING%REACTOME%R-HSA-9020591.1	0.107455	0.390391	-1	LCP1,MSN,HSPA9,SOD2,RAP1B,PSME2,SNRPA1,LMNB1,HNRNPDL	-1.3234	-0.417731	9	33
PLATELET ACTIVATION%GOBP%GO:0030168	PLATELET ACTIVATION%GOBP%GO:0030168	0.107765	0.390391	-1	FLNA,ACTN1,MYH9,VCL,ILK,TLN1,METAP1,CTSG,STXBP3,FN1,GNAS,MYL9,F2,CSRP1,MYL12A,HRG	-1.31956	-0.426634	16	30
MEMBRANE ORGANIZATION%GOBP%GO:0061024	MEMBRANE ORGANIZATION%GOBP%GO:0061024	0.107775	0.390391	-1	EMC8,REEP5,ATP2C1,LMNB2,ATP1B1,ANXA6,ARFGAP3,HSPA9,LMNA,PTPRC,IMMT,MYH9,VAMP2,CHCHD3,MFN2,IGHG3,LEMD2,RAC2,CCDC47,TIMM13,VPS33A,LMNB1,TIMM10,IGHM,CLU,NMT1,TOR1AIP1,CAV1,SPTBN1,IGHV4-61,GHITM,SNAP23,PACSIN2,IGHA1,SNCA,YIPF5,SEC22B,STX7,TMEM33,APOO,MIA3,CORO1C,IGLL5,IGHG1,BAD,AP2M1,SEC24D,TIMM8B,EHD2,USO1,UBE2I,MYOF,CHP1,SEC31A,APOE,TIMM9,IGHV3-23,PPIF,AGK,HIP1R,BANF1,EXOC5,GCA,STX4,HGS,TRAM1	-1.19962	-0.286697	66	210
REGULATION OF TUMOR NECROSIS FACTOR PRODUCTION%GOBP%GO:0032680	REGULATION OF TUMOR NECROSIS FACTOR PRODUCTION%GOBP%GO:0032680	0.107845	0.390391	-1	GHRL,PTPRC,CD47,DDT,LTF,CLU,HMGB1,PYCARD	-1.34605	-0.469928	8	21
CELLULAR RESPONSE TO TUMOR NECROSIS FACTOR%GOBP%GO:0071356	CELLULAR RESPONSE TO TUMOR NECROSIS FACTOR%GOBP%GO:0071356	0.108198	0.390395	-1	GBP2,ILK,PYCARD,TMSB4X,GBP1	-1.35303	-0.485317	5	19
POSITIVE REGULATION OF NUCLEIC ACID-TEMPLATED TRANSCRIPTION%GOBP%GO:1903508	POSITIVE REGULATION OF NUCLEIC ACID-TEMPLATED TRANSCRIPTION%GOBP%GO:1903508	0.108361	0.390395	-1	BCLAF1,AGT,SFPQ,ARRB1,THRAP3,EDF1,PARP1,RBM14,HSPA5,ENY2,PTMS,RPS6KA1,TCEA1,HNRNPU,HNRNPD,SF3B5,ITGA6,GATAD2B,KDM6B,PPP1R12A,COL1A1,ILK,HMGN1,DCN,PRKDC,CD81,IFI16,HMGB1,MYDGF,PARK7,YWHAH,CEBPZ,SERPINF2,NCK1,RBPJ,ACTL6A,NFIA,YBX1,DDX17,CAPN3	-1.21654	-0.296144	40	171
POSITIVE REGULATION OF TRANSCRIPTION, DNA-TEMPLATED%GOBP%GO:0045893	POSITIVE REGULATION OF TRANSCRIPTION, DNA-TEMPLATED%GOBP%GO:0045893	0.108361	0.390395	-1	BCLAF1,AGT,SFPQ,ARRB1,THRAP3,EDF1,PARP1,RBM14,HSPA5,ENY2,PTMS,RPS6KA1,TCEA1,HNRNPU,HNRNPD,SF3B5,ITGA6,GATAD2B,KDM6B,PPP1R12A,COL1A1,ILK,HMGN1,DCN,PRKDC,CD81,IFI16,HMGB1,MYDGF,PARK7,YWHAH,CEBPZ,SERPINF2,NCK1,RBPJ,ACTL6A,NFIA,YBX1,DDX17,CAPN3	-1.21654	-0.296144	40	171
OXOACID METABOLIC PROCESS%GOBP%GO:0043436	OXOACID METABOLIC PROCESS%GOBP%GO:0043436	0.108605	0.390395	1	CES1,SHMT1,ME1,ACAT2,ALOX12,ADH7,ALDOA,DBI,UGT1A7,PGD,ST6GAL1,PTGS1,ACOX1,MIF,HACD2,NAGK,CES2,FASN,MCCC1,FARSA,ABAT,AKR1C2,PGAM1,SGPL1,PFKP,OSBPL2,AKR1C3,ACOT11,SULT2B1,MPST,MGLL,CBR1,ALDOC,BLMH,ECI2,PEPD,ACOX3,SCP2,GSTP1,TECR,ACAA1,AKR1A1,HK2,PFKL,GSTM4,EHHADH	1.14374	0.227955	46	216
POSITIVE REGULATION OF ENDOPEPTIDASE ACTIVITY%GOBP%GO:0010950	POSITIVE REGULATION OF ENDOPEPTIDASE ACTIVITY%GOBP%GO:0010950	0.108708	0.390395	-1	HSPD1,CTSD,ANP32B,ROCK2,PSME1,PSME2,IFI16,HMGB1,PYCARD,SNCA,AIFM1,ASPH,BAD,BCAP31,ATP2A3,VCP	-1.30084	-0.394659	16	40
POSITIVE REGULATION OF ERK1 AND ERK2 CASCADE%GOBP%GO:0070374	POSITIVE REGULATION OF ERK1 AND ERK2 CASCADE%GOBP%GO:0070374	0.108854	0.390395	-1	ARRB1,PTPRC,CD44,GLIPR2,DDT,HMGB1,PYCARD,PDGFRB,S100A7,SERPINF2	-1.33611	-0.446887	10	25
METAPATHWAY BIOTRANSFORMATION PHASE I AND II%WIKIPATHWAYS_20220510%WP702%HOMO SAPIENS	METAPATHWAY BIOTRANSFORMATION PHASE I AND II%WIKIPATHWAYS_20220510%WP702%HOMO SAPIENS	0.10985	0.392666	1	UGT1A7,TPMT,EPHX2,AKR1C2,GPX3,SULT2B1	1.31733	0.394972	6	25
REGULATION OF ACTOMYOSIN STRUCTURE ORGANIZATION%GOBP%GO:0110020	REGULATION OF ACTOMYOSIN STRUCTURE ORGANIZATION%GOBP%GO:0110020	0.110075	0.392666	-1	STMN1,ROCK2,PAK1,CD47,SORBS3,TPM1,APOA1,PFN2,SERPINF2	-1.33017	-0.440824	9	26
POSITIVE REGULATION OF MITOCHONDRION ORGANIZATION%GOBP%GO:0010822	POSITIVE REGULATION OF MITOCHONDRION ORGANIZATION%GOBP%GO:0010822	0.11018	0.392666	-1	VDAC1,DCN,NMT1,PYCARD,PARK7,PGAM5,BAD,MFF,MCU,PPIF,HIP1R	-1.33699	-0.461277	11	22
INNATE IMMUNE RESPONSE%GOBP%GO:0045087	INNATE IMMUNE RESPONSE%GOBP%GO:0045087	0.110279	0.392666	-1	CORO1A,GBP2,VAMP2,ADAR,CFB,DEFA3,APCS,CD47,IGHG3,LTF,IGHM,IGHV4-61,TRIM25,IGHA1,SNCA,GBP1,MFAP4,APOA4,S100A7,IGLL5,IGHG1,KIF5B,BPIFB1,TRIM28,DHX15,IGHV3-23,TUBB4B,RARRES2,SYNCRIP,RNASE2,IGHG2,TRIM21,MX1	-1.26591	-0.35281	33	65
REGULATION OF PROTEIN TRANSPORT%GOBP%GO:0051223	REGULATION OF PROTEIN TRANSPORT%GOBP%GO:0051223	0.110332	0.392666	-1	ATP2C1,LCP1,FLNA,SLC12A2,TPR,ANP32B,GHRL,DNAJA1,APOD,VAMP2,SNX12,RAC2,GLUD1,NMT1,UBL5,CD81,SLC25A22,GDI1,PARK7,ERGIC3,SAE1,BAD,MFF,MCU,TRIM28,BCAP31,CHP1,GRIPAP1,APOE	-1.24709	-0.327047	29	96
ION HOMEOSTASIS%GOBP%GO:0050801	ION HOMEOSTASIS%GOBP%GO:0050801	0.110533	0.392774	-1	ATP2C1,ATP1B1,TF,BDH2,SLC12A2,SLC4A1,ANXA6,HSP90B1,SRI,TGM2,ATP1A1,ATP4B,CCDC47,VPS33A,CALR,CAV1,SNCA,CA2,CAMK2D,ATP2A2,AFG3L2,CHERP,MCU,CP,BCAP31,CHP1,ATP2A3,SCGN	-1.25765	-0.339695	28	78
CIRCULATORY SYSTEM DEVELOPMENT%GOBP%GO:0072359	CIRCULATORY SYSTEM DEVELOPMENT%GOBP%GO:0072359	0.1107	0.392774	-1	ROCK2,APOD,MYH9,SRI,CALD1,KDM6B,COL1A1,HSPG2,CAV1,MCAM,MYLK,FBN1,TGFBI,MYH11,TPM1,CXADR,PDGFRB,S100A7,FN1,SERPINF2,NEBL,MIA3,COL1A2,RBPJ,COL15A1	-1.2629	-0.346656	25	71
EPHB-MEDIATED FORWARD SIGNALING%REACTOME DATABASE ID RELEASE 80%3928662	EPHB-MEDIATED FORWARD SIGNALING%REACTOME DATABASE ID RELEASE 80%3928662	0.111418	0.393647	-1	ARPC1B,ROCK2,PAK1,TIAM1	-1.35205	-0.498758	4	17
RIBONUCLEOTIDE BIOSYNTHETIC PROCESS%GOBP%GO:0009260	RIBONUCLEOTIDE BIOSYNTHETIC PROCESS%GOBP%GO:0009260	0.111505	0.393647	-1	NDUFA8,DLD,NDUFS5,NDUFA5,NDUFB3,HPRT1,NDUFB11,NDUFB6,ACLY,PDHA1,NDUFC2,NDUFB5,NDUFB4,SDHA,NDUFA7,NDUFB1,NDUFS7,SDHB,NDUFV1,PAICS,NDUFS3,DLAT,NDUFA9,SDHC	-1.26097	-0.343706	24	74
ANGIOPOIETIN-LIKE PROTEIN 8 REGULATORY PATHWAY%WIKIPATHWAYS_20220510%WP3915%HOMO SAPIENS	ANGIOPOIETIN-LIKE PROTEIN 8 REGULATORY PATHWAY%WIKIPATHWAYS_20220510%WP3915%HOMO SAPIENS	0.111544	0.393647	1	MAPK3,MAPK13,FASN,EIF4E,TRIP10,MINK1,MAPK1,GYS1,MAP2K1	1.32418	0.416203	9	21
P53 PATHWAY%PATHWAY INTERACTION DATABASE NCI-NATURE CURATED DATA%P53 PATHWAY	P53 PATHWAY%PATHWAY INTERACTION DATABASE NCI-NATURE CURATED DATA%P53 PATHWAY	0.111932	0.393647	1	NEDD8,RPL23,PPP1R13L,RPL5,PIN1,RPL11	1.35248	0.457712	6	16
CELL-CELL JUNCTION ASSEMBLY%GOBP%GO:0007043	CELL-CELL JUNCTION ASSEMBLY%GOBP%GO:0007043	0.111998	0.393647	1	DSG1,POF1B,PKP3,PKP1,TJP1,JUP,PKP2,CTNNB1,PDCD6IP	1.31514	0.394315	9	25
DEFENSE RESPONSE TO GRAM-NEGATIVE BACTERIUM%GOBP%GO:0050829	DEFENSE RESPONSE TO GRAM-NEGATIVE BACTERIUM%GOBP%GO:0050829	0.112157	0.393647	-1	DEFA3,LTF,IGHM,CTSG,PYCARD,S100A7,LYZ,F2,RARRES2,RNASE2	-1.35057	-0.506555	10	16
BONE DEVELOPMENT%GOBP%GO:0060348	BONE DEVELOPMENT%GOBP%GO:0060348	0.112183	0.393647	-1	FLNA,ANXA6,PTPRC,TGM2,LTF,OGN,GNAS,PPIB	-1.3564	-0.516983	8	15
TRANSCRIPTION-COUPLED NUCLEOTIDE EXCISION REPAIR (TC-NER)%REACTOME%R-HSA-6781827.1	TRANSCRIPTION-COUPLED NUCLEOTIDE EXCISION REPAIR (TC-NER)%REACTOME%R-HSA-6781827.1	0.112301	0.393647	-1	TCEA1,HMGN1,PRPF19,RPS27A,PPIE,COPS2,DDB1,PCNA	-1.35228	-0.492622	8	18
EPITHELIAL TO MESENCHYMAL TRANSITION IN COLORECTAL CANCER%WIKIPATHWAYS_20220510%WP4239%HOMO SAPIENS	EPITHELIAL TO MESENCHYMAL TRANSITION IN COLORECTAL CANCER%WIKIPATHWAYS_20220510%WP4239%HOMO SAPIENS	0.112807	0.394823	1	MAPK3,MAPK13,SMAD2,PKP1,JUP,DSP,PKP2,CTNNB1,MAPK1,KRAS	1.31969	0.402521	10	23
PHYSICO-CHEMICAL FEATURES AND TOXICITY-ASSOCIATED PATHWAYS%WIKIPATHWAYS_20220510%WP3680%HOMO SAPIENS	PHYSICO-CHEMICAL FEATURES AND TOXICITY-ASSOCIATED PATHWAYS%WIKIPATHWAYS_20220510%WP3680%HOMO SAPIENS	0.114108	0.398778	-1	ROCK2,PAK1,MYLK,GPX1,GRB2,TMSB4X,PFN2,NCK1	-1.34504	-0.482453	8	19
SIGNALING BY MET%REACTOME DATABASE ID RELEASE 80%6806834	SIGNALING BY MET%REACTOME DATABASE ID RELEASE 80%6806834	0.11482	0.400167	-1	ITGB1,LAMB1,RAP1B,ITGA2,LAMC2,RPS27A,LAMC1,LAMA5,LAMB2,LAMA4,HGS	-1.33001	-0.458868	11	22
TISSUE MORPHOGENESIS%GOBP%GO:0048729	TISSUE MORPHOGENESIS%GOBP%GO:0048729	0.115027	0.400167	-1	LCP1,MSN,FLNA,ITGB1,CD44,ITGB4,KDM6B,PAK1,VCL,VASP,MYLK,ITGA2,TPM1	-1.28596	-0.383308	13	44
RESPONSE TO EXTERNAL STIMULUS%GOBP%GO:0009605	RESPONSE TO EXTERNAL STIMULUS%GOBP%GO:0009605	0.115088	0.400167	-1	STMN1,CLPS,CTR9,CORO1A,BSG,TF,SLC12A2,HSPA5,HLA-A,GHRL,HMGN2,PRDX3,GBP2,PTPRC,MTDH,VAMP2,REG1A,ADAR,CFB,DEFA3,ENAH,APCS,NPC2,SAMHD1,CD47,DCTPP1,COL1A1,IGHG3,GNAI2,HLA-B,RAC2,VASP,LTF,HNRNPA0,IGHM,CLU,CAV1,IGHV4-61,IFI16,LAMC2,VIM,HMGB1,CTSG,TRIM25,IGHA1,PYCARD,CXADR,APOA1,SNCA,PDGFRB,GBP1,MFAP4,APOA4,SRP54,S100A7	-1.18522	-0.27888	55	247
POSITIVE REGULATION OF CATION TRANSMEMBRANE TRANSPORT%GOBP%GO:1904064	POSITIVE REGULATION OF CATION TRANSMEMBRANE TRANSPORT%GOBP%GO:1904064	0.115194	0.400167	-1	FLNA,ATP1B1,CAV1,TMSB4X,SNCA,CAPN3,CHP1,PPP3CA,F2,GSTM2,ATP1B3	-1.3346	-0.465931	11	21
MUSCLE TISSUE DEVELOPMENT%GOBP%GO:0060537	MUSCLE TISSUE DEVELOPMENT%GOBP%GO:0060537	0.115769	0.401564	-1	KDM6B,LEMD2,CAV1,MYLK,MYH11,TPM1,CXADR,PDGFRB,NEBL,RBPJ,PGM5,PPP3CA,CSRP2,CSRP1	-1.31978	-0.430893	14	28
ORGANIC SUBSTANCE TRANSPORT%GOBP%GO:0071702	ORGANIC SUBSTANCE TRANSPORT%GOBP%GO:0071702	0.116837	0.404662	-1	HSPD1,APOA2,SEC62,ATP1B1,SEC23IP,KRT18,SLC4A1,HSPA5,TPR,ENY2,ARFGAP3,GHRL,HSPA9,PDIA4,HSP90B1,CEL,SNX27,MYH9,VAMP2,LIMA1,TSPO,PSAP,NPC2,COPZ1,SCARB2,CPT2,HDAC6,COPA,MFN2,CD47,RANBP2,TIMM13,VPS33A,CALR,TIMM10,MPC2,CLU,SPCS2,CLTC,NUP153,CAV1,SPTBN1,APOM,SLC25A22,PMPCB,SNAP23,GOT2,RBP1,SEC16A,SRP72,APOA1,SNCA,PARK7,CA2,EIF4A3,STXBP3,YWHAH,APOA4,SRP54,AP1B1,NUP50,STX7,HNRNPA1,SNX4,AIFM1,UPF2,MIA3,NUP…	-1.16976	-0.269486	93	335
DISEASES OF SIGNAL TRANSDUCTION BY GROWTH FACTOR RECEPTORS AND SECOND MESSENGERS%REACTOME%R-HSA-5663202.9	DISEASES OF SIGNAL TRANSDUCTION BY GROWTH FACTOR RECEPTORS AND SECOND MESSENGERS%REACTOME%R-HSA-5663202.9	0.118873	0.40939	-1	PSMB10,ARRB1,MSN,TPR,TPM4,LMNA,MYH9,RRBP1,RAP1B,HDAC6,PSMB9,PSME1,PSME2,VCL,RAC2,RANBP2,TLN1,SND1,TPM3,CLTC,SPTBN1,APBB1IP,PSMA3,GRB2,PDGFRB,GOLGB1,RPS27A,FN1,CAMK2D,PSMB1,RBPJ,TFG,KIF5B,BAD	-1.21688	-0.305238	34	135
POSITIVE REGULATION OF RNA BIOSYNTHETIC PROCESS%GOBP%GO:1902680	POSITIVE REGULATION OF RNA BIOSYNTHETIC PROCESS%GOBP%GO:1902680	0.118973	0.40939	-1	BCLAF1,AGT,SFPQ,ARRB1,THRAP3,EDF1,PARP1,RBM14,HSPA5,ENY2,PTMS,RPS6KA1,TCEA1,HNRNPU,HNRNPD,SF3B5,ITGA6,GATAD2B,KDM6B,PPP1R12A,COL1A1,ILK,HMGN1,DCN,PRKDC,CD81,IFI16,HMGB1,MYDGF,PARK7,YWHAH,CEBPZ,SERPINF2,NCK1,RBPJ,ACTL6A,NFIA,YBX1,DDX17,CAPN3	-1.20645	-0.293539	40	172
ION TRANSMEMBRANE TRANSPORT%GOBP%GO:0034220	ION TRANSMEMBRANE TRANSPORT%GOBP%GO:0034220	0.119019	0.40939	-1	ATP2C1,FLNA,ATP1B1,SLC12A2,ANXA6,PTPRC,ATP1A1,ATP4B,MPC2,SLC5A5,SLC25A22,PMPCB,SLC25A3,ATP2A2,SLC3A2,AFG3L2,CHERP,NDUFS7,MCU,SLC25A20,ATP2A3	-1.26096	-0.356709	21	59
VASCULAR PROCESS IN CIRCULATORY SYSTEM%GOBP%GO:0003018	VASCULAR PROCESS IN CIRCULATORY SYSTEM%GOBP%GO:0003018	0.119034	0.40939	-1	AGT,SLC12A2,ROCK2,SOD2,SLC5A5,CAV1,GCLC,SERPINF2,FERMT2,ATP2A3,APOE	-1.30631	-0.424154	11	29
REGULATION OF ANATOMICAL STRUCTURE SIZE%GOBP%GO:0090066	REGULATION OF ANATOMICAL STRUCTURE SIZE%GOBP%GO:0090066	0.119521	0.40939	-1	AGT,MSN,COTL1,SLC12A2,ROCK2,SOD2,LIMA1,ADD3,VASP,CAV1,ADD1,PYCARD,TMSB4X,GCLC,RDX,PFN2,SERPINF2,CAPZA2,NCK1	-1.25016	-0.341688	19	73
A6B1 AND A6B4 INTEGRIN SIGNALING%PATHWAY INTERACTION DATABASE NCI-NATURE CURATED DATA%A6B1 AND A6B4 INTEGRIN SIGNALING	A6B1 AND A6B4 INTEGRIN SIGNALING%PATHWAY INTERACTION DATABASE NCI-NATURE CURATED DATA%A6B1 AND A6B4 INTEGRIN SIGNALING	0.119544	0.40939	-1	ITGB1,LAMB1,ITGA6,ITGB4,LAMC2,GRB2,YWHAH,LAMC1,COL17A1,LAMA5,LAMB2,LAMA4	-1.31759	-0.436654	12	26
CELL DIFFERENTIATION%GOBP%GO:0030154	CELL DIFFERENTIATION%GOBP%GO:0030154	0.119896	0.40939	-1	STMN1,PTPRZ1,CTR9,COL4A2,MSN,FLNA,EDF1,PARP1,S100A4,BSG,ITGB1,BDH2,ANXA6,TPM4,GHRL,ACTN1,HSPA9,BASP1,LAMB1,PRDX3,ROCK2,APOD,MANF,CAT,PTPRC,MYH9,HNRNPU,VDAC1,ENAH,PSAP,RRBP1,ITGA6,C3,PTER,PRRC2C,MAP4,RAP1B,ITGB4,KDM6B,PAK1,LEMD2,ILK,RAC2,CCDC47,VASP,COL6A1,VPS33A,SPRR2B,SND1,CLU,CLTC,CD81,HSPG2,CAV1,IFI16,ITGA2,NUMB,LAMC2,HMGB1,MYH11,TPM1,FBL,CXADR,FLNC,PDGFRB,ANXA4,RDX,SRP54,S100A7,FN1,NEBL,LAMC1…	-1.16479	-0.268001	109	344
RESPONSE TO INTERLEUKIN-1%GOBP%GO:0070555	RESPONSE TO INTERLEUKIN-1%GOBP%GO:0070555	0.12017	0.40939	1	MAPK3,ANXA1,IGBP1,MAPK13	1.33821	0.452885	4	16
RNA METABOLIC PROCESS%GOBP%GO:0016070	RNA METABOLIC PROCESS%GOBP%GO:0016070	0.120214	0.40939	-1	WBP11,SFPQ,ZMAT2,THRAP3,CTR9,KHSRP,DDX18,SF3A1,PRPF8,PARP1,RBM14,PPIH,SF3B2,SRRT,PRPF39,PPIL1,TCEA1,TSN,SRSF6,HNRNPU,HNRNPD,SF3B5,ADAR,SNRNP40,DDX46,LSM6,LSM4,SART3,SNRPA1,HNRNPA0,RC3H1,SND1,PRPF19,PRKDC,UBL5,RALY,SRRM1,PUF60,HNRNPK,PRPF40A,U2AF2,THUMPD1,PPP1R8,FBL,EIF4A3,AHCYL1,RBM17,SRSF2,HNRNPA1,PPIE,UPF2,RBM4,NUDT3,SNRPD2,COPS2,IARS2,DKC1,POP1,DDX17,SNRNP70,TBRG4,MAGOH,SNRPA,LUC7L2,RNPS1,TCOF…	-1.17918	-0.276635	100	256
ESTABLISHMENT OF RNA LOCALIZATION%GOBP%GO:0051236	ESTABLISHMENT OF RNA LOCALIZATION%GOBP%GO:0051236	0.120414	0.40939	-1	TPR,ENY2,NUP153,EIF4A3,HNRNPA1,UPF2,NUP107,YBX1,MAGOH,TST,ATXN2,DDX39B,HNRNPA2B1,SRSF3,SSB,SARNP,TOMM20,KPNB1,DDX19A	-1.3007	-0.410565	19	33
NUCLEIC ACID TRANSPORT%GOBP%GO:0050657	NUCLEIC ACID TRANSPORT%GOBP%GO:0050657	0.120414	0.40939	-1	TPR,ENY2,NUP153,EIF4A3,HNRNPA1,UPF2,NUP107,YBX1,MAGOH,TST,ATXN2,DDX39B,HNRNPA2B1,SRSF3,SSB,SARNP,TOMM20,KPNB1,DDX19A	-1.3007	-0.410565	19	33
RNA TRANSPORT%GOBP%GO:0050658	RNA TRANSPORT%GOBP%GO:0050658	0.120414	0.40939	-1	TPR,ENY2,NUP153,EIF4A3,HNRNPA1,UPF2,NUP107,YBX1,MAGOH,TST,ATXN2,DDX39B,HNRNPA2B1,SRSF3,SSB,SARNP,TOMM20,KPNB1,DDX19A	-1.3007	-0.410565	19	33
SIGNALING BY GPCR%REACTOME DATABASE ID RELEASE 80%372790	SIGNALING BY GPCR%REACTOME DATABASE ID RELEASE 80%372790	0.120492	0.40939	-1	AGT,ARRB1,ITGB1,KNG1,RPS6KA1,ROCK2,PSAP,C3,PAK1,TIAM1,GNAI2	-1.2594	-0.355103	11	60
REGULATION OF CELL MORPHOGENESIS INVOLVED IN DIFFERENTIATION%GOBP%GO:0010769	REGULATION OF CELL MORPHOGENESIS INVOLVED IN DIFFERENTIATION%GOBP%GO:0010769	0.121051	0.410101	-1	FLNA,ILK,CALR,PRKDC,FBLN1,APOA1,GBP1,CORO1C,CAPRIN1,FERMT2	-1.29864	-0.419873	10	30
NEGATIVE REGULATION OF PROTEOLYSIS INVOLVED IN PROTEIN CATABOLIC PROCESS%GOBP%GO:1903051	NEGATIVE REGULATION OF PROTEOLYSIS INVOLVED IN PROTEIN CATABOLIC PROCESS%GOBP%GO:1903051	0.121139	0.410101	1	RPL23,CSNK2A1,RPS7,GIPC1,RPL5,PML,RPL11,EIF3H,UCHL5	1.30722	0.410873	9	21
RESPONSE TO TRANSFORMING GROWTH FACTOR BETA%GOBP%GO:0071559	RESPONSE TO TRANSFORMING GROWTH FACTOR BETA%GOBP%GO:0071559	0.12123	0.410101	-1	ITGB1,ROCK2,ZYX,APOA1,COL1A2,FERMT2,USP9X	-1.33167	-0.477656	7	19
GOLGI ASSOCIATED VESICLE BIOGENESIS%REACTOME%R-HSA-432722.3	GOLGI ASSOCIATED VESICLE BIOGENESIS%REACTOME%R-HSA-432722.3	0.121468	0.410306	-1	ARRB1,TGOLN2,ACBD3,VAMP2,GOLGB1,AP1B1,TXNDC5,SNX2,CLINT1,AP3B1,HIP1R,AP1M2	-1.31416	-0.435517	12	26
ORGANIC ACID METABOLIC PROCESS%GOBP%GO:0006082	ORGANIC ACID METABOLIC PROCESS%GOBP%GO:0006082	0.121911	0.411206	1	CES1,SHMT1,ME1,ACAT2,ALOX12,ADH7,ALDOA,DBI,UGT1A7,PGD,ST6GAL1,PTGS1,ACOX1,MIF,HACD2,NAGK,CES2,FASN,MCCC1,FARSA,ABAT,AKR1C2,PGAM1,SGPL1,PFKP,OSBPL2,AKR1C3,ACOT11,SULT2B1,MPST,MGLL,CBR1,ALDOC,BLMH,ECI2,PEPD,ACOX3,SCP2,GSTP1,TECR,ACAA1,AKR1A1,HK2,PFKL,GSTM4,EHHADH	1.12786	0.223653	46	220
NEGATIVE REGULATION OF PHOSPHATE METABOLIC PROCESS%GOBP%GO:0045936	NEGATIVE REGULATION OF PHOSPHATE METABOLIC PROCESS%GOBP%GO:0045936	0.122627	0.412424	-1	AGT,PARP1,DNAJA1,PRDX3,ROCK2,PTPRC,HNRNPU,ADAR,MVP,DNAJC3,PRKDC,CAV1,UCHL1,PPP1R8,FBLN1,PYCARD,SNCA,PARK7,CORO1C,NCK1,ARPP19	-1.24406	-0.336024	21	78
NEGATIVE REGULATION OF PHOSPHORUS METABOLIC PROCESS%GOBP%GO:0010563	NEGATIVE REGULATION OF PHOSPHORUS METABOLIC PROCESS%GOBP%GO:0010563	0.122627	0.412424	-1	AGT,PARP1,DNAJA1,PRDX3,ROCK2,PTPRC,HNRNPU,ADAR,MVP,DNAJC3,PRKDC,CAV1,UCHL1,PPP1R8,FBLN1,PYCARD,SNCA,PARK7,CORO1C,NCK1,ARPP19	-1.24406	-0.336024	21	78
REGULATION OF TUMOR NECROSIS FACTOR SUPERFAMILY CYTOKINE PRODUCTION%GOBP%GO:1903555	REGULATION OF TUMOR NECROSIS FACTOR SUPERFAMILY CYTOKINE PRODUCTION%GOBP%GO:1903555	0.123123	0.413494	-1	GHRL,PTPRC,CD47,DDT,LTF,CLU,HMGB1,PYCARD,PARK7	-1.31403	-0.44929	9	23
CELL DEVELOPMENT%GOBP%GO:0048468	CELL DEVELOPMENT%GOBP%GO:0048468	0.123333	0.4136	-1	STMN1,MSN,FLNA,BSG,ANXA6,GHRL,ACTN1,LAMB1,APOD,MANF,PTPRC,MYH9,ENAH,C3,MAP4,RAP1B,PAK1,ILK,RAC2,VASP,VPS33A,CLU,LAMC2,HMGB1,MYH11,TPM1,CXADR,FLNC,PDGFRB,RDX,FN1,NEBL,LAMC1,CORO1C,EHD1,AFG3L2,PLS1,KIF5B,COL15A1,RAB35,CAPN3,STAU1,ALCAM,PGM5,MYL9,FERMT2,TCOF1,LAMA5,CAMSAP2,MYOF,USP9X,PPP3CA,APOE,LAMB2,CSRP2	-1.20179	-0.292927	55	169
POSITIVE REGULATION OF CELLULAR AMIDE METABOLIC PROCESS%GOBP%GO:0034250	POSITIVE REGULATION OF CELLULAR AMIDE METABOLIC PROCESS%GOBP%GO:0034250	0.123726	0.414321	-1	ROCK2,HNRNPU,HNRNPD,DNAJC3,CLU,PRKDC,VIM,EIF4A3,COA3,NCK1,YBX1,FXR1	-1.27233	-0.372852	12	48
REGULATION OF MRNA PROCESSING%GOBP%GO:0050684	REGULATION OF MRNA PROCESSING%GOBP%GO:0050684	0.124005	0.414659	-1	THRAP3,SRSF6,HNRNPU,SRRM1,PUF60,HNRNPK,U2AF2,AHCYL1,HNRNPA1,RBM4,DDX17,FXR1,MAGOH,RNPS1,SAP18,RBMXL1,TRA2A,SF1,RBM25,NCL,PRMT5,HNRNPL,CPSF7	-1.27174	-0.372679	23	48
PEROXISOMAL PROTEIN IMPORT%REACTOME%R-HSA-9033241.3	PEROXISOMAL PROTEIN IMPORT%REACTOME%R-HSA-9033241.3	0.124294	0.415027	1	AGPS,ACOX1,IDE,EPHX2,ACOX3,SCP2,ACAA1,EHHADH	1.30704	0.416198	8	20
POSITIVE REGULATION OF NERVOUS SYSTEM DEVELOPMENT%GOBP%GO:0051962	POSITIVE REGULATION OF NERVOUS SYSTEM DEVELOPMENT%GOBP%GO:0051962	0.125394	0.41787	-1	PTPRZ1,GHRL,TGM2,TIAM1,NUMB	-1.31987	-0.46079	5	21
REGULATION OF COMPLEMENT CASCADE%REACTOME%R-HSA-977606.5	REGULATION OF COMPLEMENT CASCADE%REACTOME%R-HSA-977606.5	0.125919	0.41787	-1	CFB,PROS1,C3,IGHG3,CLU,CD81,IGHG1,VTN,IGHV3-23,F2,CD46,C4A,CFH,IGHG2,IGKV4-1,C1QC,IGKC,CFHR1	-1.30314	-0.425463	18	28
COMPLEMENT CASCADE%REACTOME DATABASE ID RELEASE 80%166658	COMPLEMENT CASCADE%REACTOME DATABASE ID RELEASE 80%166658	0.125919	0.41787	-1	CFB,PROS1,C3,IGHG3,CLU,CD81,IGHG1,VTN,IGHV3-23,F2,CD46,C4A,CFH,IGHG2,IGKV4-1,C1QC,IGKC,CFHR1	-1.30314	-0.425463	18	28
PROTEASOME DEGRADATION%WIKIPATHWAYS_20220510%WP183%HOMO SAPIENS	PROTEASOME DEGRADATION%WIKIPATHWAYS_20220510%WP183%HOMO SAPIENS	0.125919	0.41787	-1	PSMB10,HLA-A,PSME2,HLA-B,RPN2	-1.30307	-0.425438	5	28
INFLAMMATION MEDIATED BY CHEMOKINE AND CYTOKINE SIGNALING PATHWAY%PANTHER PATHWAY%P00031	INFLAMMATION MEDIATED BY CHEMOKINE AND CYTOKINE SIGNALING PATHWAY%PANTHER PATHWAY%P00031	0.126072	0.41787	-1	ARPC1B,ITGB1,MYH9,PAK1,GNAI2,RAC2,COL6A3,COL6A1,CASK,COL6A2,MYLK,MYH11,COL14A1,CAMK2D	-1.27284	-0.376218	14	46
ANTIGEN PRESENTATION: FOLDING, ASSEMBLY AND PEPTIDE LOADING OF CLASS I MHC%REACTOME DATABASE ID RELEASE 80%983170	ANTIGEN PRESENTATION: FOLDING, ASSEMBLY AND PEPTIDE LOADING OF CLASS I MHC%REACTOME DATABASE ID RELEASE 80%983170	0.126224	0.41787	-1	HSPA5,HLA-A,HLA-B,CALR,SEC24D,SEC31A,ERAP1,PDIA3,PIK3C3,HLA-C,CANX	-1.33004	-0.484522	11	18
NEUROINFLAMMATION AND GLUTAMATERGIC SIGNALING%WIKIPATHWAYS_20220510%WP5083%HOMO SAPIENS	NEUROINFLAMMATION AND GLUTAMATERGIC SIGNALING%WIKIPATHWAYS_20220510%WP5083%HOMO SAPIENS	0.126506	0.418208	1	MAPK3,SHMT1,SMAD2,PHGDH,MAPK1,IL6ST	1.3262	0.440898	6	17
REGULATION OF SUPRAMOLECULAR FIBER ORGANIZATION%GOBP%GO:1902903	REGULATION OF SUPRAMOLECULAR FIBER ORGANIZATION%GOBP%GO:1902903	0.126962	0.419119	-1	STMN1,CORO1A,COTL1,ROCK2,LIMA1,PAK1,CD47,SORBS3,ADD3,VASP,CLU,GPX1,ADD1,TPM1,TNXB,PYCARD,TMSB4X,APOA1,SNCA,PARK7,RDX,PFN2,SERPINF2,CAPZA2,ARPIN	-1.22422	-0.318868	25	101
REGULATION OF SMOOTH MUSCLE CELL PROLIFERATION%GOBP%GO:0048660	REGULATION OF SMOOTH MUSCLE CELL PROLIFERATION%GOBP%GO:0048660	0.12741	0.419682	-1	XRCC5,APOD,SOD2,MFN2,PRKDC,TPM1,PDGFRB,SERPINF2,OGN	-1.31456	-0.464957	9	20
PEPTIDE HORMONE METABOLISM%REACTOME%R-HSA-2980736.3	PEPTIDE HORMONE METABOLISM%REACTOME%R-HSA-2980736.3	0.127494	0.419682	-1	AGT,CPB1,CTSD,VAMP2,CMA1,SPCS2,CTSG,CTSZ,KIF5B,RAB27A,SEC11A,GNB1,CPA3,EXOC5	-1.31681	-0.459722	14	21
STRIATED MUSCLE CELL DEVELOPMENT%GOBP%GO:0055002	STRIATED MUSCLE CELL DEVELOPMENT%GOBP%GO:0055002	0.127907	0.420447	-1	MYH11,TPM1,FLNC,PDGFRB,NEBL,CAPN3,PGM5,MYL9,CSRP2,CSRP1,SDC1	-1.32748	-0.483587	11	18
MYELOID LEUKOCYTE ACTIVATION%GOBP%GO:0002274	MYELOID LEUKOCYTE ACTIVATION%GOBP%GO:0002274	0.128213	0.420857	-1	VAMP2,CLU,HMGB1,SNAP23,CTSG,PYCARD,SNCA,STXBP3	-1.3273	-0.483522	8	18
REGULATION OF PEPTIDYL-SERINE PHOSPHORYLATION%GOBP%GO:0033135	REGULATION OF PEPTIDYL-SERINE PHOSPHORYLATION%GOBP%GO:0033135	0.128529	0.421298	-1	CD44,HDAC6,PAK1,CAV1,SNCA,PARK7,PFN2,NCK1	-1.30495	-0.446186	8	23
REGULATION OF INTRINSIC APOPTOTIC SIGNALING PATHWAY%GOBP%GO:2001242	REGULATION OF INTRINSIC APOPTOTIC SIGNALING PATHWAY%GOBP%GO:2001242	0.129887	0.42515	-1	BCLAF1,SFPQ,DNAJA1,SOD2,CD44,TXNDC12,CLU,NONO,CAV1,PYCARD,PARK7,HYOU1,NCK1	-1.26287	-0.378271	13	43
RHOU GTPASE CYCLE%REACTOME DATABASE ID RELEASE 80%9013420	RHOU GTPASE CYCLE%REACTOME DATABASE ID RELEASE 80%9013420	0.130387	0.426189	-1	PAK1,SPTAN1,CLTC,SPTBN1,NCK1,USP9X,HGS,CDC42,ITSN2,STAM,PAK2	-1.33132	-0.507424	11	15
REGULATION OF WOUND HEALING%GOBP%GO:0061041	REGULATION OF WOUND HEALING%GOBP%GO:0061041	0.130647	0.426436	-1	ITGB1,SLC12A2,KNG1,SRSF6,PLG,APCS,CASK,CAV1,MYLK,SERPINF2,VTN,FERMT2,APOE,F2	-1.28524	-0.415539	14	30
PYRUVATE METABOLISM AND CITRIC ACID (TCA) CYCLE%REACTOME%R-HSA-71406.1	PYRUVATE METABOLISM AND CITRIC ACID (TCA) CYCLE%REACTOME%R-HSA-71406.1	0.130951	0.426829	-1	BSG,DLD,VDAC1,MPC2,ACO2,ME2,PDHA1,IDH2,SUCLA2,IDH3A,SUCLG2,SDHA,FH,SDHB,LDHB,DLAT,SDHC	-1.28139	-0.399469	17	35
CELLULAR ION HOMEOSTASIS%GOBP%GO:0006873	CELLULAR ION HOMEOSTASIS%GOBP%GO:0006873	0.131298	0.427363	-1	ATP2C1,ATP1B1,SLC12A2,SLC4A1,ANXA6,HSP90B1,SRI,TGM2,ATP1A1,ATP4B,CCDC47,VPS33A,CALR,CAV1,CA2,CAMK2D,ATP2A2,AFG3L2,CHERP,MCU,CP,BCAP31,CHP1,ATP2A3,SCGN	-1.24009	-0.344787	25	66
POSITIVE REGULATION OF CELL PROJECTION ORGANIZATION%GOBP%GO:0031346	POSITIVE REGULATION OF CELL PROJECTION ORGANIZATION%GOBP%GO:0031346	0.131706	0.427982	1	MARK2,PTK6,EPS8L1,SNX3,DBNL,S100A9,DHX36,WASF2,FAM98A,EPS8L2,RALA,NCKAP1,ACTR2,PROM2,CYFIP1,GRN,TWF2	1.2317	0.320891	17	44
EGFR1%IOB%EGFR1	EGFR1%IOB%EGFR1	0.132019	0.427982	1	CSTB,MAPK3,CYSRT1,PDLIM4,ANXA1,PTK6,S100A14,SMAD2,PKP3,ADRBK1,CD59,YWHAZ,TOM1L2,PEBP1,PGAM1,RPL30,ENSA,JUP,BAIAP2,CSK,ZDHHC5,RPS2,EPN1,USP6NL,RBBP7,RPLP0,DSP,SLC25A6,EPN3,ANXA2,MINK1,PKP2,MAPK1,RALB,HAT1,PTPN11,PDCD6IP,TRIM29,CDV3	1.14492	0.240216	39	146
MAINTENANCE OF LOCATION%GOBP%GO:0051235	MAINTENANCE OF LOCATION%GOBP%GO:0051235	0.132105	0.427982	-1	FLNA,HSPA5,HSP90B1,HNRNPU,SRI,CALR,CAV1,FBN1,GAA,TMSB4X,PARK7,S100A7	-1.26181	-0.379526	12	42
RIBOSE PHOSPHATE BIOSYNTHETIC PROCESS%GOBP%GO:0046390	RIBOSE PHOSPHATE BIOSYNTHETIC PROCESS%GOBP%GO:0046390	0.132225	0.427982	-1	NDUFA8,DLD,NDUFS5,NDUFA5,NDUFB3,HPRT1,NDUFB11,NDUFB6,ACLY,PDHA1,NDUFC2,NDUFB5,NDUFB4,SDHA,NDUFA7,NDUFB1,NDUFS7,SDHB,PRPS2,TKT,NDUFV1,PAICS,NDUFS3,DLAT,NDUFA9,SDHC	-1.23652	-0.3332	26	79
PI3K-AKT SIGNALING PATHWAY%WIKIPATHWAYS_20220510%WP4172%HOMO SAPIENS	PI3K-AKT SIGNALING PATHWAY%WIKIPATHWAYS_20220510%WP4172%HOMO SAPIENS	0.133005	0.429907	-1	ITGB6,COL4A2,ITGB1,LAMB1,COL6A5,ITGA6,ITGB4,COL1A1,COL6A1,ITGA2,LAMC2,GRB2,LAMC1,COL1A2,BAD,VTN,LAMA5,PRKAA1,LAMB2,GNB1	-1.24986	-0.358601	20	54
CELLULAR BIOSYNTHETIC PROCESS%GOBP%GO:0044249	CELLULAR BIOSYNTHETIC PROCESS%GOBP%GO:0044249	0.133333	0.43037	1	SPTLC1,CDA,RPL37A,SHMT1,ME1,ALOX12,AGPS,PMM1,RPL29,RPL34,ENTPD5,ALDOA,RPS20,RPL31,AACS,ITPKB,NEMF,RPL23,ST6GAL1,RPS18,RPL24,NDUFA3,PTGS1,ACOX1,MIF,HACD2,SMAD2,RPL21,ALDH9A1,FASN,GTF3C3,DGKA,RPL8,PIR,RPL38,FARSA,ADRM1,RPL10,ETF1,APEH,EIF4E,RPL27A,RPL13A,HMGCS1,RPL13,SGPL1,MAGT1,RPL30,OSBPL2,RPL32,AKR1C3,RPS15,EEF1G,RPS25,ZDHHC5,RPS2,MPST,RPS24,POLR2A,RPL22L1,RPL35,CBR1,RPLP0,GUK1,RPL6,RPS17,DHX29,…	1.08083	0.200724	103	468
VASCULATURE DEVELOPMENT%GOBP%GO:0001944	VASCULATURE DEVELOPMENT%GOBP%GO:0001944	0.133809	0.430709	-1	APOD,MYH9,CALD1,COL1A1,CAV1,MCAM,MYLK,TGFBI,PDGFRB,S100A7,SERPINF2,MIA3,COL1A2,RBPJ,COL15A1	-1.28215	-0.40471	15	33
BLOOD VESSEL DEVELOPMENT%GOBP%GO:0001568	BLOOD VESSEL DEVELOPMENT%GOBP%GO:0001568	0.133809	0.430709	-1	APOD,MYH9,CALD1,COL1A1,CAV1,MCAM,MYLK,TGFBI,PDGFRB,S100A7,SERPINF2,MIA3,COL1A2,RBPJ,COL15A1	-1.28215	-0.40471	15	33
POSITIVE REGULATION OF MRNA CATABOLIC PROCESS%GOBP%GO:0061014	POSITIVE REGULATION OF MRNA CATABOLIC PROCESS%GOBP%GO:0061014	0.134737	0.432802	1	DIS3L2,CNOT1,CELF1,AGO1,DHX36,PDE12	1.30395	0.42615	6	18
MUSCLE SYSTEM PROCESS%GOBP%GO:0003012	MUSCLE SYSTEM PROCESS%GOBP%GO:0003012	0.134831	0.432802	-1	ATP1B1,TPM4,ROCK2,ATP1A1,TPM3,MYLK,GAA,MYH11,TPM1,DES,TPM2,CAMK2D,ASPH,SNTB1,MYOF,GATM,MYL1	-1.27101	-0.392215	17	37
CELL SURFACE RECEPTOR SIGNALING PATHWAY%GOBP%GO:0007166	CELL SURFACE RECEPTOR SIGNALING PATHWAY%GOBP%GO:0007166	0.135261	0.433582	-1	STMN1,ITGB6,CTR9,COL4A2,FLNA,BSG,ITGB1,HLA-A,PTPRC,MTDH,MYH9,ITGA6,ITGB4,PAK1,CD47,ZYX,MVP,TIAM1,IGHG3,ILK,GNAI2,IGHM,RC3H1,COL16A1,CAV1,IGHV4-61,ITGA2,CTSG,GRB2,IGHA1,FBLN1,PYCARD,TMSB4X,APOA1,PDGFRB	-1.18791	-0.288458	35	177
G PROTEIN-COUPLED RECEPTOR SIGNALING PATHWAY%GOBP%GO:0007186	G PROTEIN-COUPLED RECEPTOR SIGNALING PATHWAY%GOBP%GO:0007186	0.135889	0.434439	-1	AGT,FLNA,GHRL,TGM2,PSAP,C3,GNAI2,IQGAP2,CAV1,APOA1,CA2,AHCYL1	-1.26046	-0.375708	12	44
RESPONSE TO UNFOLDED PROTEIN%GOBP%GO:0006986	RESPONSE TO UNFOLDED PROTEIN%GOBP%GO:0006986	0.135902	0.434439	-1	HSPD1,HSPA6,HSPA5,HSPA9,DNAJA1	-1.2744	-0.408637	5	31
ESTABLISHMENT OF CHROMOSOME LOCALIZATION%GOBP%GO:0051303	ESTABLISHMENT OF CHROMOSOME LOCALIZATION%GOBP%GO:0051303	0.136432	0.434534	1	NUF2,CHMP4B,VPS4B,PDCD6IP,CHMP1B,CHMP1A,CHMP4A	1.28504	0.403901	7	21
METAPHASE PLATE CONGRESSION%GOBP%GO:0051310	METAPHASE PLATE CONGRESSION%GOBP%GO:0051310	0.136432	0.434534	1	NUF2,CHMP4B,VPS4B,PDCD6IP,CHMP1B,CHMP1A,CHMP4A	1.28504	0.403901	7	21
NUCLEOSIDE PHOSPHATE CATABOLIC PROCESS%GOBP%GO:1901292	NUCLEOSIDE PHOSPHATE CATABOLIC PROCESS%GOBP%GO:1901292	0.136493	0.434534	-1	ITPA,HPRT1,SAMHD1,DCTPP1,SUCLA2,SUCLG2,NUDT3	-1.30316	-0.454956	7	21
POSITIVE REGULATION OF PROTEIN TRANSPORT%GOBP%GO:0051222	POSITIVE REGULATION OF PROTEIN TRANSPORT%GOBP%GO:0051222	0.137073	0.435549	-1	ATP2C1,FLNA,TPR,ANP32B,GHRL,VAMP2,RAC2,GLUD1,NMT1,UBL5,CD81,ERGIC3,SAE1,BAD,MFF,MCU,TRIM28,BCAP31,CHP1	-1.23022	-0.338391	19	70
NEGATIVE REGULATION OF RNA BIOSYNTHETIC PROCESS%GOBP%GO:1902679	NEGATIVE REGULATION OF RNA BIOSYNTHETIC PROCESS%GOBP%GO:1902679	0.137374	0.435549	-1	BCLAF1,SFPQ,CTR9,FLNA,PARP1,TPR,BASP1,XRCC5,MTDH,HNRNPU,GATAD2B,HDAC6,CBX3,PSPC1,CALR,NONO,CAV1,IFI16,HNRNPK,HMGB1,SNCA,GCLC,TRIM33,COPS2,NCK1,RBPJ,CAPN3,TRIM28,SAP18,UBE2I,USP9X,FHL2,HCFC1,XRCC6,NELFB,HDGF,ILF3,CENPF,CBX5,HNRNPL,PSMD10,CDK5,RPS14,MECP2,HMGA1,PA2G4,FBP1,NOC2L,KANK2,STAT1,CTBP2,IRF2BP2	-1.20839	-0.30824	52	118
NEGATIVE REGULATION OF NUCLEIC ACID-TEMPLATED TRANSCRIPTION%GOBP%GO:1903507	NEGATIVE REGULATION OF NUCLEIC ACID-TEMPLATED TRANSCRIPTION%GOBP%GO:1903507	0.137374	0.435549	-1	BCLAF1,SFPQ,CTR9,FLNA,PARP1,TPR,BASP1,XRCC5,MTDH,HNRNPU,GATAD2B,HDAC6,CBX3,PSPC1,CALR,NONO,CAV1,IFI16,HNRNPK,HMGB1,SNCA,GCLC,TRIM33,COPS2,NCK1,RBPJ,CAPN3,TRIM28,SAP18,UBE2I,USP9X,FHL2,HCFC1,XRCC6,NELFB,HDGF,ILF3,CENPF,CBX5,HNRNPL,PSMD10,CDK5,RPS14,MECP2,HMGA1,PA2G4,FBP1,NOC2L,KANK2,STAT1,CTBP2,IRF2BP2	-1.20839	-0.30824	52	118
NUCLEOSOME ORGANIZATION%GOBP%GO:0034728	NUCLEOSOME ORGANIZATION%GOBP%GO:0034728	0.137651	0.435831	-1	ANP32B,SART3,SSRP1,NASP,SMARCD2,ACTL6A	-1.30099	-0.460157	6	20
CELLULAR RESPONSE TO DNA DAMAGE STIMULUS%GOBP%GO:0006974	CELLULAR RESPONSE TO DNA DAMAGE STIMULUS%GOBP%GO:0006974	0.137847	0.435858	-1	SFPQ,PARP1,XRCC5,CETN2,SMC1A,RAD23A,CBX3,PAK1,SAMHD1,PRPF19,PRKDC,RBBP6,IFI16,HMGB1,GRB2,PYCARD,PARK7	-1.22363	-0.326669	17	84
POSITIVE REGULATION OF SUBSTRATE ADHESION-DEPENDENT CELL SPREADING%GOBP%GO:1900026	POSITIVE REGULATION OF SUBSTRATE ADHESION-DEPENDENT CELL SPREADING%GOBP%GO:1900026	0.138657	0.437826	-1	FLNA,ILK,CALR,APOA1	-1.30647	-0.468619	4	19
REGULATION OF TRANSCRIPTION BY RNA POLYMERASE II%GOBP%GO:0006357	REGULATION OF TRANSCRIPTION BY RNA POLYMERASE II%GOBP%GO:0006357	0.139424	0.43965	-1	BCLAF1,SFPQ,ARRB1,THRAP3,CTR9,PARP1,RBM14,HSPA5,TPR,ENY2,PTMS,RPS6KA1,SOD2,MTDH,TCEA1,HNRNPU,ITGA6,GATAD2B,HDAC6,KDM6B,CBX3,PPP1R12A,CALR,DCN,PRKDC,CD81,CAV1,IFI16,HNRNPK,HMGB1,MYDGF,SNCA,PARK7,ANXA4,CEBPZ,SERPINF2,KDM3B,CAMK2D,TRIM33,SMARCD2,NCK1,RBPJ,ACTL6A,NFIA,YBX1,DDX17	-1.18051	-0.28571	46	185
CELLULAR HOMEOSTASIS%GOBP%GO:0019725	CELLULAR HOMEOSTASIS%GOBP%GO:0019725	0.140338	0.44193	-1	ATP2C1,ATP1B1,SLC12A2,SLC4A1,ANXA6,PRDX3,HSP90B1,SRI,TGM2,GSR,ATP1A1,ATP4B,CCDC47,FUNDC2,VPS33A,CALR,CAV1,GPX1,TXN2,GCLC,CA2,TXNRD1,CAMK2D,ATP2A2,AFG3L2,CAPN3,CHERP,MCU,CP,BCAP31,CHP1,ATP2A3,SCGN,PRKAA1,F2	-1.21521	-0.317845	35	97
BLOOD VESSEL MORPHOGENESIS%GOBP%GO:0048514	BLOOD VESSEL MORPHOGENESIS%GOBP%GO:0048514	0.141423	0.44401	-1	APOD,MYH9,CALD1,CAV1,MCAM,MYLK,TGFBI,PDGFRB,S100A7,SERPINF2,MIA3,RBPJ,COL15A1	-1.27088	-0.410896	13	30
LIPOPROTEIN METABOLIC PROCESS%GOBP%GO:0042157	LIPOPROTEIN METABOLIC PROCESS%GOBP%GO:0042157	0.141469	0.44401	-1	APOA2,CTSD,NMT1,APOA1,APOA4,GLUL,APOE	-1.30201	-0.488343	7	16
PROTEIN PHOSPHORYLATION%GOBP%GO:0006468	PROTEIN PHOSPHORYLATION%GOBP%GO:0006468	0.141571	0.44401	1	MAPK3,MARK2,PTK6,MAPK13,SMAD2,YWHAZ,PDK1,PPP4R1,CSK,OXSR1,HTATIP2,ABI1,CSNK2A1,MINK1,SLK,MAPK1,STK38L	1.18808	0.28119	17	70
NEGATIVE REGULATION OF TRANSCRIPTION, DNA-TEMPLATED%GOBP%GO:0045892	NEGATIVE REGULATION OF TRANSCRIPTION, DNA-TEMPLATED%GOBP%GO:0045892	0.141947	0.444588	-1	BCLAF1,SFPQ,CTR9,FLNA,PARP1,TPR,BASP1,XRCC5,MTDH,HNRNPU,GATAD2B,HDAC6,CBX3,PSPC1,CALR,NONO,CAV1,IFI16,HNRNPK,HMGB1,SNCA,GCLC,TRIM33,NCK1,RBPJ,CAPN3,TRIM28,SAP18,UBE2I,USP9X,FHL2,HCFC1,XRCC6,NELFB,HDGF,ILF3,CENPF,CBX5,HNRNPL,PSMD10,CDK5,RPS14,MECP2,HMGA1,PA2G4,FBP1,NOC2L,KANK2,STAT1,CTBP2,IRF2BP2	-1.20375	-0.308151	51	115
CELLULAR CHEMICAL HOMEOSTASIS%GOBP%GO:0055082	CELLULAR CHEMICAL HOMEOSTASIS%GOBP%GO:0055082	0.143551	0.449009	-1	ATP2C1,ATP1B1,SLC12A2,SLC4A1,ANXA6,HSP90B1,SRI,TGM2,ATP1A1,ATP4B,CCDC47,FUNDC2,VPS33A,CALR,CAV1,CA2,CAMK2D,ATP2A2,AFG3L2,CHERP,MCU,CP,BCAP31,CHP1,ATP2A3,SCGN,PRKAA1,F2	-1.22403	-0.333637	28	74
NEGATIVE REGULATION OF PEPTIDASE ACTIVITY%GOBP%GO:0010466	NEGATIVE REGULATION OF PEPTIDASE ACTIVITY%GOBP%GO:0010466	0.144202	0.450437	1	CSTB,SPINK5,IGBP1,ECM1,SERPINB2,SERPINB6,SERPINB13,SERPINB8,ARL6IP1,SFN,SERPINB1,CSTA	1.20496	0.299958	12	55
MITOTIC SISTER CHROMATID SEGREGATION%GOBP%GO:0000070	MITOTIC SISTER CHROMATID SEGREGATION%GOBP%GO:0000070	0.144716	0.451438	1	DIS3L2,NUF2,CHMP4B,VPS4B,PDCD6IP,CHMP1B,CHMP1A,CHMP4A	1.25398	0.369159	8	27
MRNA STABILIZATION%GOBP%GO:0048255	MRNA STABILIZATION%GOBP%GO:0048255	0.145196	0.452326	-1	THRAP3,HNRNPU,HNRNPD,HNRNPA0	-1.30514	-0.47545	4	18
POSITIVE REGULATION OF PEPTIDASE ACTIVITY%GOBP%GO:0010952	POSITIVE REGULATION OF PEPTIDASE ACTIVITY%GOBP%GO:0010952	0.146742	0.456531	-1	HSPD1,CTSD,ANP32B,ROCK2,PSME1,PSME2,IFI16,HMGB1,PYCARD,SNCA,AIFM1,ASPH,BAD,BCAP31,ATP2A3,VCP	-1.24314	-0.372362	16	43
TCA CYCLE%BIOCYC%PWY66-398	TCA CYCLE%BIOCYC%PWY66-398	0.148557	0.461515	-1	ACO2,SUCLA2,IDH3A,SUCLG2,SDHA,FH,SDHB,SDHC	-1.29831	-0.478933	8	17
ORGANIC SUBSTANCE BIOSYNTHETIC PROCESS%GOBP%GO:1901576	ORGANIC SUBSTANCE BIOSYNTHETIC PROCESS%GOBP%GO:1901576	0.148741	0.461515	1	CES1,SPTLC1,CDA,RPL37A,SHMT1,ME1,ALOX12,AGPS,PMM1,RPL29,RPL34,ENTPD5,ALDOA,RPS20,RPL31,AACS,ITPKB,NEMF,RPL23,ST6GAL1,RPS18,RPL24,NDUFA3,PTGS1,MIF,G6PD,HACD2,SMAD2,RPL21,FASN,GTF3C3,DGKA,RPL8,PIR,RPL38,FARSA,ADRM1,RPL10,ETF1,APEH,EIF4E,RPL27A,RPL13A,HMGCS1,RPL13,SGPL1,MAGT1,RPL30,OSBPL2,RPL32,AKR1C3,RPS15,EEF1G,RPS25,ZDHHC5,RPS2,RPS24,POLR2A,RPL22L1,RPL35,CBR1,RPLP0,GUK1,RPL6,RPS17,DHX29,RPL18A,RP…	1.0773	0.199332	104	481
CARGO RECOGNITION FOR CLATHRIN-MEDIATED ENDOCYTOSIS%REACTOME%R-HSA-8856825.3	CARGO RECOGNITION FOR CLATHRIN-MEDIATED ENDOCYTOSIS%REACTOME%R-HSA-8856825.3	0.149	0.461701	-1	ARRB1,TGOLN2,TF,VAMP2,SCARB2,AP2B1,CLTC,CLTB,RPS27A,COPS2,AP2M1	-1.25319	-0.384275	11	38
POSITIVE REGULATION OF LEUKOCYTE MEDIATED IMMUNITY%GOBP%GO:0002705	POSITIVE REGULATION OF LEUKOCYTE MEDIATED IMMUNITY%GOBP%GO:0002705	0.149525	0.462361	-1	HSPD1,HLA-A,HLA-DRA,HLA-B,CD81,STX7	-1.30008	-0.495514	6	15
POSITIVE REGULATION OF T CELL ACTIVATION%GOBP%GO:0050870	POSITIVE REGULATION OF T CELL ACTIVATION%GOBP%GO:0050870	0.149611	0.462361	-1	HSPD1,HLA-A,PTPRC,HLA-DRA,CD47,CD81,CAV1,HMGB1,PYCARD,SMARCD2,NCK1,ACTL6A	-1.25681	-0.389646	12	36
E3 UBIQUITIN LIGASES UBIQUITINATE TARGET PROTEINS%REACTOME DATABASE ID RELEASE 80%8866654	E3 UBIQUITIN LIGASES UBIQUITINATE TARGET PROTEINS%REACTOME DATABASE ID RELEASE 80%8866654	0.150615	0.464845	-1	CTR9,HLA-A,HLA-B,PRKDC,RPS27A,VCP,PCNA,RRAGA	-1.29882	-0.495037	8	15
MRNA DESTABILIZATION%GOBP%GO:0061157	MRNA DESTABILIZATION%GOBP%GO:0061157	0.150852	0.464961	1	DIS3L2,CNOT1,CELF1,AGO1,DHX36,PDE12	1.2879	0.435856	6	16
ENDODERM DIFFERENTIATION%WIKIPATHWAYS_20220510%WP2853%HOMO SAPIENS	ENDODERM DIFFERENTIATION%WIKIPATHWAYS_20220510%WP2853%HOMO SAPIENS	0.151237	0.465529	-1	CTR9,HPRT1,PLCH1,LRPPRC,CEBPZ,LAMC1,CAND1	-1.29839	-0.494874	7	15
REGULATION OF RNA SPLICING%GOBP%GO:0043484	REGULATION OF RNA SPLICING%GOBP%GO:0043484	0.151688	0.46577	-1	THRAP3,ENY2,SRSF6,HNRNPU,SF3B5,FAM50A,SRRM1,PUF60,HNRNPK,U2AF2,HNRNPA1,RBM4,DDX17,SNRNP70,FXR1,MAGOH,RNPS1,SAP18,RBMXL1,TRA2A,SF1,RBM25,NCL,PRMT5,HNRNPL,HNRNPH3,SRSF3	-1.22167	-0.345596	27	59
CILIUM ASSEMBLY%GOBP%GO:0060271	CILIUM ASSEMBLY%GOBP%GO:0060271	0.151716	0.46577	1	ATP6V1D,ARL3,DYNLL1,ABLIM1	1.26435	0.391436	4	22
REGULATION OF CATION CHANNEL ACTIVITY%GOBP%GO:2001257	REGULATION OF CATION CHANNEL ACTIVITY%GOBP%GO:2001257	0.152259	0.466343	-1	ITGB1,SRI,VAMP2,SLMAP,CAV1,TMSB4X,CAMK2D	-1.28313	-0.453839	7	20
EGF RECEPTOR SIGNALING PATHWAY%PANTHER PATHWAY%P00018	EGF RECEPTOR SIGNALING PATHWAY%PANTHER PATHWAY%P00018	0.152304	0.466343	1	MAPK3,MAPK13,PEBP1,MAPK1,PRKD2,MAP2K1,ERBB2	1.26452	0.385693	7	23
REGULATION OF RESPONSE TO WOUNDING%GOBP%GO:1903034	REGULATION OF RESPONSE TO WOUNDING%GOBP%GO:1903034	0.152838	0.467283	-1	ITGB1,SLC12A2,KNG1,SRSF6,PLG,APCS,CASK,CAV1,MYLK,SERPINF2,VTN,FERMT2,APOE,F2	-1.25562	-0.394221	14	34
STEROL TRANSPORT%GOBP%GO:0015918	STEROL TRANSPORT%GOBP%GO:0015918	0.153293	0.467283	-1	APOA2,CEL,LIMA1,NPC2,CLU,CAV1,APOM,APOA1,APOA4	-1.27491	-0.439859	9	22
RETINOL METABOLISM%SMPDB%SMP0000074	RETINOL METABOLISM%SMPDB%SMP0000074	0.153415	0.467283	-1	HSPA5,PDIA4,HSP90B1,HYOU1,PDIA6,PPIB,PDIA2,SDF2L1,ALDH1A1,RDH11	-1.29599	-0.493957	10	15
VITAMIN A DEFICIENCY%SMPDB%SMP0000336	VITAMIN A DEFICIENCY%SMPDB%SMP0000336	0.153415	0.467283	-1	HSPA5,PDIA4,HSP90B1,HYOU1,PDIA6,PPIB,PDIA2,SDF2L1,ALDH1A1,RDH11	-1.29599	-0.493957	10	15
NEGATIVE REGULATION OF CELL ADHESION%GOBP%GO:0007162	NEGATIVE REGULATION OF CELL ADHESION%GOBP%GO:0007162	0.154108	0.468458	-1	KNG1,APOD,PTPRC,PLG,RC3H1,CASK,HMGB1,TGFBI,CTSG,FBLN1,APOA1,GBP1,RDX,ASS1,MIA3,CORO1C	-1.23474	-0.369845	16	43
REGULATION OF CALCIUM ION TRANSMEMBRANE TRANSPORT%GOBP%GO:1903169	REGULATION OF CALCIUM ION TRANSMEMBRANE TRANSPORT%GOBP%GO:1903169	0.154204	0.468458	-1	ATP1B1,SRI,VDAC1,CAV1,SNCA,CAMK2D,CAPN3,PPP3CA,F2	-1.2683	-0.433656	9	23
REGULATION OF SMALL MOLECULE METABOLIC PROCESS%GOBP%GO:0062012	REGULATION OF SMALL MOLECULE METABOLIC PROCESS%GOBP%GO:0062012	0.15523	0.470357	1	CES1,CDA,ANXA1,SEC14L2,EPHX2,PGAM1,PDK1,AKR1C3	1.21322	0.327572	8	38
RESPONSE TO XENOBIOTIC STIMULUS%GOBP%GO:0009410	RESPONSE TO XENOBIOTIC STIMULUS%GOBP%GO:0009410	0.155385	0.470357	1	ALDH3A1,UGT1A7,CES2,TPMT,CBR1,GUK1,GSTP1,CTNNB1,ACAA1,PPM1F,GSTM4,CYB5B	1.21334	0.325502	12	39
PEPTIDYL-AMINO ACID MODIFICATION%GOBP%GO:0018193	PEPTIDYL-AMINO ACID MODIFICATION%GOBP%GO:0018193	0.155437	0.470357	-1	CTR9,APOA2,PARP1,ENY2,PPIH,RPS6KA1,PRDX3,PPIL1,ROCK2,SF3B5,HDAC6,RANBP2,SUMO2,GALNT4,RPN2,NMT1,PRKDC,METAP1,TOP1,APOA1,PARK7,PDGFRB,PLOD1,PPIE,CAMK2D,ASPH,RPN1,ASH1L,TMX3,ACTL6A,SAE1,FKBP5,TRIM28,UBE2I,PPIB,STT3A,HCFC1,EFEMP1	-1.19127	-0.304468	38	116
ESTABLISHMENT OF PROTEIN LOCALIZATION TO MITOCHONDRION%GOBP%GO:0072655	ESTABLISHMENT OF PROTEIN LOCALIZATION TO MITOCHONDRION%GOBP%GO:0072655	0.157106	0.47479	-1	HSPD1,TSPO,MFN2,TIMM13,TIMM10,PMPCB,AIFM1,TIMM8B,MFF,BCAP31,TIMM9,AGK,TIMM44,GRPEL1,TIMM50,OXA1L,TOMM20,SAMM50,HSP90AA1,TOMM22	-1.2478	-0.386851	20	36
MYOFIBRIL ASSEMBLY%GOBP%GO:0030239	MYOFIBRIL ASSEMBLY%GOBP%GO:0030239	0.157766	0.475628	-1	MYH11,TPM1,FLNC,PDGFRB,NEBL,CAPN3,PGM5,MYL9,CSRP2,CSRP1	-1.28434	-0.47378	10	17
REGULATION OF CELL-SUBSTRATE JUNCTION ORGANIZATION%GOBP%GO:0150116	REGULATION OF CELL-SUBSTRATE JUNCTION ORGANIZATION%GOBP%GO:0150116	0.157792	0.475628	-1	ROCK2,APOD,VCL,TLN1,COL16A1,CORO1C,FERMT2	-1.27315	-0.444478	7	21
REGULATION OF ATP-DEPENDENT ACTIVITY%GOBP%GO:0043462	REGULATION OF ATP-DEPENDENT ACTIVITY%GOBP%GO:0043462	0.158234	0.475682	-1	ATP1B1,HNRNPU,AHSA1,LTF,TOR1AIP1,TPM1,TPM2,PFN2,SNRNP70	-1.26762	-0.437344	9	22
REGULATION OF CELL-SUBSTRATE JUNCTION ASSEMBLY%GOBP%GO:0090109	REGULATION OF CELL-SUBSTRATE JUNCTION ASSEMBLY%GOBP%GO:0090109	0.15866	0.475682	-1	ROCK2,APOD,VCL,TLN1,COL16A1,CORO1C,FERMT2	-1.27889	-0.458723	7	19
REGULATION OF FOCAL ADHESION ASSEMBLY%GOBP%GO:0051893	REGULATION OF FOCAL ADHESION ASSEMBLY%GOBP%GO:0051893	0.15866	0.475682	-1	ROCK2,APOD,VCL,TLN1,COL16A1,CORO1C,FERMT2	-1.27889	-0.458723	7	19
CORTICOTROPIN-RELEASING HORMONE SIGNALING PATHWAY%WIKIPATHWAYS_20220510%WP2355%HOMO SAPIENS	CORTICOTROPIN-RELEASING HORMONE SIGNALING PATHWAY%WIKIPATHWAYS_20220510%WP2355%HOMO SAPIENS	0.159208	0.475682	1	MAPK3,IVL,IL18,JUP,CTNNB1,MAPK1,MAP2K1	1.27943	0.425347	7	17
MYELOID CELL HOMEOSTASIS%GOBP%GO:0002262	MYELOID CELL HOMEOSTASIS%GOBP%GO:0002262	0.159208	0.475682	1	ANXA1,HMOX1,G6PD,RPS24,RPS17	1.27934	0.425319	5	17
PROTEIN TARGETING%GOBP%GO:0006605	PROTEIN TARGETING%GOBP%GO:0006605	0.159443	0.475682	-1	HSPD1,SEC62,HSPA5,TSPO,SCARB2,MFN2,TIMM13,TIMM10,CLU,SPCS2,PMPCB,SRP72,SRP54,AIFM1,SSR1,TIMM8B,MFF,SEC61B,BCAP31,TIMM9,AGK,AP1M2,HGS,TRAM1,AP3M1,TIMM44,GRPEL1,PIK3C3,TIMM50,MYO1C,TOMM20,SAMM50,CDC37,HSP90AA1,TOMM22,NACA	-1.20885	-0.329497	36	74
CYTOSKELETON ORGANIZATION%GOBP%GO:0007010	CYTOSKELETON ORGANIZATION%GOBP%GO:0007010	0.15967	0.475682	-1	STMN1,ARRB1,ARPC1B,CORO1A,ATP2C1,LCP1,FLNA,RBM14,KRT18,ITGB1,TPM4,GHRL,ACTN1,HSP90B1,ROCK2,LMNA,CETN2,MYH9,LIMA1,PLEC,ENAH,SMC1A,MAP4,CALD1,PAK1,MARCKS,PPP1R12A,ZYX,MYO1B,RAC2,NUDC,VASP,SPTAN1,DPYSL2,TPM3,IQGAP2,SPTBN1,PRPF40A,ADD1,VIM,PAWR,MYH11,PACSIN2,TPM1,TNXB,EPB41L2,DES,GRB2,TPM2,CXADR,FLNC,DYNC1H1,PDGFRB	-1.15067	-0.269858	53	257
REGULATION OF VESICLE-MEDIATED TRANSPORT%GOBP%GO:0060627	REGULATION OF VESICLE-MEDIATED TRANSPORT%GOBP%GO:0060627	0.159739	0.475682	-1	ARRB1,APOA2,ATP2C1,MSN,TF,PTPRC,ATAD1,VAMP2,TGM2,C3,RAP1B,SNX12,CD47,CALR,CLU,CAV1,HNRNPK,HMGB1,PACSIN2,PYCARD,AHSG,APOA1,SNCA,YIPF5,RDX,STXBP3	-1.19197	-0.307599	26	108
REV-MEDIATED NUCLEAR EXPORT OF HIV RNA%REACTOME%R-HSA-165054.2	REV-MEDIATED NUCLEAR EXPORT OF HIV RNA%REACTOME%R-HSA-165054.2	0.159827	0.475682	-1	TPR,RANBP2,NUP153,NUP50,NUP107,XPO1,NUP205,RANBP1	-1.27931	-0.479829	8	16
NUCLEOBASE-CONTAINING COMPOUND TRANSPORT%GOBP%GO:0015931	NUCLEOBASE-CONTAINING COMPOUND TRANSPORT%GOBP%GO:0015931	0.159857	0.475682	-1	TPR,ENY2,CD47,NUP153,EIF4A3,HNRNPA1,UPF2,NUP107,YBX1,MAGOH,TST,ATXN2,DDX39B,HNRNPA2B1,SLC25A24,SRSF3,SSB,SARNP,TOMM20,KPNB1,DDX19A	-1.24048	-0.380378	21	38
TRNA PROCESSING IN THE NUCLEUS%REACTOME DATABASE ID RELEASE 80%6784531	TRNA PROCESSING IN THE NUCLEUS%REACTOME DATABASE ID RELEASE 80%6784531	0.160573	0.4772	-1	TPR,RANBP2,NUP153,NUP50,NUP107,POP1,NUP205	-1.2837	-0.489275	7	15
REGULATION OF MACROAUTOPHAGY%GOBP%GO:0016241	REGULATION OF MACROAUTOPHAGY%GOBP%GO:0016241	0.16094	0.477682	1	SPTLC1,ATP6V1D,QSOX1,CHMP4B,CAPNS1,EXOC4,ATP6V1G1,ATP6V1E1,CAPN1,ATP6V1A,RALB,RAB3GAP2,GAPDH,SLC25A4,CHMP4A,SH3GLB1,BAG3,VPS35,EXOC7,ATP6V1B2	1.19612	0.303114	20	50
VEGF SIGNALING PATHWAY%PANTHER PATHWAY%P00056	VEGF SIGNALING PATHWAY%PANTHER PATHWAY%P00056	0.161399	0.478432	1	MAPK3,HSPB1,MAPK1,CRYAB,PRKD2,MAP2K1	1.27719	0.438435	6	15
NEGATIVE REGULATION OF PROTEIN KINASE ACTIVITY%GOBP%GO:0006469	NEGATIVE REGULATION OF PROTEIN KINASE ACTIVITY%GOBP%GO:0006469	0.162155	0.48006	-1	AGT,DNAJA1,PTPRC,ADAR,MVP,CAV1,UCHL1,PYCARD,SNCA,PARK7	-1.22824	-0.369429	10	42
CHOLESTEROL TRANSPORT%GOBP%GO:0030301	CHOLESTEROL TRANSPORT%GOBP%GO:0030301	0.163042	0.482073	-1	APOA2,CEL,LIMA1,NPC2,CLU,CAV1,APOM,APOA1,APOA4	-1.26719	-0.442396	9	21
INTERLEUKIN-12 FAMILY SIGNALING%REACTOME%R-HSA-447115.5	INTERLEUKIN-12 FAMILY SIGNALING%REACTOME%R-HSA-447115.5	0.163786	0.483657	-1	LCP1,MSN,HSPA9,SOD2,RAP1B,PSME2,SNRPA1,LMNB1,HNRNPDL	-1.23646	-0.381553	9	37
REGULATION OF LIPID BIOSYNTHETIC PROCESS%GOBP%GO:0046890	REGULATION OF LIPID BIOSYNTHETIC PROCESS%GOBP%GO:0046890	0.164046	0.48381	1	CES1,ANXA1,SEC14L2,AKR1C3	1.22692	0.364577	4	26
REGULATION OF NUCLEIC ACID-TEMPLATED TRANSCRIPTION%GOBP%GO:1903506	REGULATION OF NUCLEIC ACID-TEMPLATED TRANSCRIPTION%GOBP%GO:1903506	0.164567	0.484731	-1	BCLAF1,AGT,SFPQ,ARRB1,THRAP3,CTR9,FLNA,EDF1,PARP1,RBM14,HSPA5,TPR,ENY2,PTMS,SRRT,BASP1,RPS6KA1,PRDX3,XRCC5,SOD2,MTDH,TCEA1,HNRNPU,HNRNPD,SF3B5,ITGA6,GATAD2B,HDAC6,KDM6B,CBX3,PPP1R12A,PSPC1,COL1A1,ILK,HMGN1,CALR,LTF,DCN,CLU,PRKDC,CD81,RALY,NONO,CAV1,IFI16,HNRNPK,HMGB1,TRIM25,PYCARD,TMSB4X,ZNF648,MYDGF,SNCA,PARK7,GCLC,ANXA4,YWHAH,CEBPZ,SERPINF2,PPIE,KDM3B,CAMK2D,ASH1L,NUP107,TRIM33,SMARCD2,COPS2,NC…	-1.13899	-0.262887	74	322
RNA DESTABILIZATION%GOBP%GO:0050779	RNA DESTABILIZATION%GOBP%GO:0050779	0.164945	0.485028	1	DIS3L2,CNOT1,CELF1,AGO1,DHX36,PDE12	1.26909	0.42191	6	17
REGULATION OF PROTEIN IMPORT INTO NUCLEUS%GOBP%GO:0042306	REGULATION OF PROTEIN IMPORT INTO NUCLEUS%GOBP%GO:0042306	0.165085	0.485028	-1	FLNA,TPR,APOD	-1.27599	-0.486334	3	15
REGULATION OF CELLULAR KETONE METABOLIC PROCESS%GOBP%GO:0010565	REGULATION OF CELLULAR KETONE METABOLIC PROCESS%GOBP%GO:0010565	0.165625	0.48585	1	CES1,ANXA1,PDK1,AKR1C3	1.2718	0.430409	4	16
BRANCHED-CHAIN AMINO ACID METABOLIC PROCESS%GOBP%GO:0009081	BRANCHED-CHAIN AMINO ACID METABOLIC PROCESS%GOBP%GO:0009081	0.165783	0.48585	-1	DLD,HIBADH,ALDH6A1,DBT,BCAT2,MCCC2,PCCA,HMGCL,HSD17B10	-1.26668	-0.454344	9	19
PROTEIN LOCALIZATION TO CELL PERIPHERY%GOBP%GO:1990778	PROTEIN LOCALIZATION TO CELL PERIPHERY%GOBP%GO:1990778	0.166304	0.486764	-1	FLNA,ATP1B1,BSG,KRT18,ROCK2,VAMP2,TSPAN14,CD81,SLMAP,CAV1,SPTBN1,SEC16A,GORASP1,RDX,EHD1,EHD2,SLC9A3R2,GORASP2	-1.21336	-0.345012	18	57
POLYOL METABOLIC PROCESS%GOBP%GO:0019751	POLYOL METABOLIC PROCESS%GOBP%GO:0019751	0.16734	0.48918	1	SPTLC1,ITPKB,IMPA2,INPP1,PCK2,COQ3,ITPKC	1.25193	0.409149	7	18
ORGANIC ACID TRANSMEMBRANE TRANSPORT%GOBP%GO:1903825	ORGANIC ACID TRANSMEMBRANE TRANSPORT%GOBP%GO:1903825	0.167993	0.489664	-1	CPT2,MPC2,SLC25A22,SLC3A2,SLC25A20,SLC25A10,CPT1A,ARL6IP5,SLC1A4	-1.26824	-0.462007	9	18
CARBOXYLIC ACID TRANSMEMBRANE TRANSPORT%GOBP%GO:1905039	CARBOXYLIC ACID TRANSMEMBRANE TRANSPORT%GOBP%GO:1905039	0.167993	0.489664	-1	CPT2,MPC2,SLC25A22,SLC3A2,SLC25A20,SLC25A10,CPT1A,ARL6IP5,SLC1A4	-1.26824	-0.462007	9	18
ENDOPLASMIC RETICULUM ORGANIZATION%GOBP%GO:0007029	ENDOPLASMIC RETICULUM ORGANIZATION%GOBP%GO:0007029	0.168138	0.489664	-1	EMC8,REEP5,CCDC47,SEC16A,TMEM33,MIA3,SEC31A,TRAM1,LPCAT3,STX18,VCPIP1,LMAN1,GAK,LMAN2,RTN4	-1.24548	-0.406638	15	28
REGULATION OF CELLULAR COMPONENT ORGANIZATION%GOBP%GO:0051128	REGULATION OF CELLULAR COMPONENT ORGANIZATION%GOBP%GO:0051128	0.168554	0.490261	-1	AGT,STMN1,ARRB1,CORO1A,APOA2,LCP1,MSN,COTL1,PARP1,ARHGDIB,RBM14,TF,HSPA5,TPR,GHRL,RPS6KA1,LAMB1,XRCC5,ROCK2,APOD,CD44,MYH9,ATAD1,HNRNPU,HNRNPD,LIMA1,VDAC1,ITGA6,C3,MAP4,SCARB2,RAP1B,HDAC6,PAK1,SNX12,CD47,SORBS3,VCL,TIAM1,RAC2,ADD3,VASP,SSRP1,VPS33A,DCN,TLN1,CLU,NMT1,COL16A1,CLTC,IQGAP2,CAV1,APOM,HNRNPK,GPX1,ADD1,GHITM,HMGB1,FHL1,CCT4,PACSIN2,TPM1,TNXB,PYCARD,GDI1,TMSB4X,APOA1,SNCA,PARK7,DYNC1H1,G…	-1.12418	-0.255468	106	418
GLYOXYLATE METABOLISM AND GLYCINE DEGRADATION%REACTOME DATABASE ID RELEASE 80%389661	GLYOXYLATE METABOLISM AND GLYCINE DEGRADATION%REACTOME DATABASE ID RELEASE 80%389661	0.169597	0.492679	-1	DLD,GOT2,PDHA1,DBT,DLAT,PDHX,GRHPR,NDUFAB1,GCSH	-1.27027	-0.484153	9	15
NEGATIVE REGULATION OF PROTEOLYSIS%GOBP%GO:0045861	NEGATIVE REGULATION OF PROTEOLYSIS%GOBP%GO:0045861	0.170213	0.493851	1	CSTB,SPINK5,IGBP1,ECM1,SERPINB2,SERPINB6,SERPINB13,RPL23,SERPINB8,ARL6IP1,SFN,SERPINB1,CSTA,ANXA8,LAMTOR5,CSNK2A1,RPS7,SERPINB5,GIPC1,RPL5,CAST,PML	1.15571	0.267087	22	79
REGULATION OF RNA BIOSYNTHETIC PROCESS%GOBP%GO:2001141	REGULATION OF RNA BIOSYNTHETIC PROCESS%GOBP%GO:2001141	0.171612	0.49707	-1	BCLAF1,AGT,SFPQ,ARRB1,THRAP3,CTR9,FLNA,EDF1,PARP1,RBM14,HSPA5,TPR,ENY2,PTMS,SRRT,BASP1,RPS6KA1,PRDX3,XRCC5,SOD2,MTDH,TCEA1,HNRNPU,HNRNPD,SF3B5,ITGA6,GATAD2B,HDAC6,KDM6B,CBX3,PPP1R12A,PSPC1,COL1A1,ILK,HMGN1,CALR,LTF,DCN,CLU,PRKDC,CD81,RALY,NONO,CAV1,IFI16,HNRNPK,HMGB1,TRIM25,PYCARD,TMSB4X,ZNF648,MYDGF,SNCA,PARK7,GCLC,ANXA4,YWHAH,CEBPZ,SERPINF2,PPIE,KDM3B,CAMK2D,ASH1L,NUP107,TRIM33,SMARCD2,COPS2,NC…	-1.13341	-0.261563	74	323
NEGATIVE REGULATION OF RESPONSE TO EXTERNAL STIMULUS%GOBP%GO:0032102	NEGATIVE REGULATION OF RESPONSE TO EXTERNAL STIMULUS%GOBP%GO:0032102	0.17175	0.49707	-1	SLC12A2,KNG1,HLA-A,GHRL,PTPRC,PLG,APCS,SAMHD1,HLA-B,DDT,LTF,CASK,IFI16,APOA1,SERPINB9,SERPINF2	-1.20613	-0.341199	16	59
SYNDECAN-1-MEDIATED SIGNALING EVENTS%PATHWAY INTERACTION DATABASE NCI-NATURE CURATED DATA%SYNDECAN-1-MEDIATED SIGNALING EVENTS	SYNDECAN-1-MEDIATED SIGNALING EVENTS%PATHWAY INTERACTION DATABASE NCI-NATURE CURATED DATA%SYNDECAN-1-MEDIATED SIGNALING EVENTS	0.172786	0.499447	-1	BSG,COL1A1,COL6A3,COL6A1,CASK,COL6A2,COL1A2,PPIB,LAMA5,SDC1	-1.26352	-0.473906	10	16
IRON UPTAKE AND TRANSPORT%REACTOME DATABASE ID RELEASE 80%917937	IRON UPTAKE AND TRANSPORT%REACTOME DATABASE ID RELEASE 80%917937	0.173549	0.500676	1	ATP6V1D,NEDD8,HMOX1,ATP6V1G1,HMOX2,ATP6V1E1,ATP6V1A	1.23352	0.376238	7	23
MALE INFERTILITY%WIKIPATHWAYS_20220510%WP4673%HOMO SAPIENS	MALE INFERTILITY%WIKIPATHWAYS_20220510%WP4673%HOMO SAPIENS	0.173642	0.500676	-1	PARP1,XRCC5,HLA-DRA,CLU,GPX1	-1.26355	-0.481594	5	15
REGULATION OF CELL-MATRIX ADHESION%GOBP%GO:0001952	REGULATION OF CELL-MATRIX ADHESION%GOBP%GO:0001952	0.175145	0.504382	-1	ROCK2,APOD,VCL,TLN1,CASK,COL16A1	-1.2457	-0.416649	6	25
TNF-ALPHA SIGNALING PATHWAY%WIKIPATHWAYS_20220510%WP231%HOMO SAPIENS	TNF-ALPHA SIGNALING PATHWAY%WIKIPATHWAYS_20220510%WP231%HOMO SAPIENS	0.175707	0.505375	1	MAPK3,TXN,CSNK2A1,MAPK1,KRAS,PSMD2,TRADD	1.23678	0.404199	7	18
INTRACELLULAR PROTEIN TRANSPORT%GOBP%GO:0006886	INTRACELLULAR PROTEIN TRANSPORT%GOBP%GO:0006886	0.175981	0.505536	-1	HSPD1,SEC62,ATP1B1,SEC23IP,HSPA5,TPR,ARFGAP3,HSPA9,HSP90B1,SNX27,TSPO,COPZ1,SCARB2,HDAC6,COPA,MFN2,RANBP2,TIMM13,VPS33A,CALR,TIMM10,CLU,SPCS2,CLTC,NUP153,PMPCB,SEC16A,SRP72,STXBP3,YWHAH,SRP54,NUP50,STX7,AIFM1,NUP107,EHD1,KIF5B,VPS29,SSR1,TIMM8B,ARCN1,MFF,SEC61B,XPO1,RAB27B,USO1,BCAP31,CHP1,SEC31A,GRIPAP1,VCP	-1.14943	-0.277337	51	191
INTRINSIC PATHWAY FOR APOPTOSIS%REACTOME DATABASE ID RELEASE 80%109606	INTRINSIC PATHWAY FOR APOPTOSIS%REACTOME DATABASE ID RELEASE 80%109606	0.176912	0.507399	1	MAPK3,DYNLL1,SFN,YWHAZ,MAPK1,YWHAB,YWHAQ	1.23229	0.387321	7	21
REGULATION OF JNK CASCADE%GOBP%GO:0046328	REGULATION OF JNK CASCADE%GOBP%GO:0046328	0.177066	0.507399	-1	AMBP,DNAJA1,HMGB1,PYCARD,SERPINF2	-1.26029	-0.480349	5	15
CARBOHYDRATE DERIVATIVE BIOSYNTHETIC PROCESS%GOBP%GO:1901137	CARBOHYDRATE DERIVATIVE BIOSYNTHETIC PROCESS%GOBP%GO:1901137	0.177827	0.508953	-1	MOGS,NDUFA8,DLD,GALNT12,NDUFS5,NDUFA5,DTYMK,NDUFB3,HPRT1,NDUFB11,NDUFB6,GALNT4,RPN2,ACLY,PDHA1,NDUFC2,NDUFB5,PGM3,PLOD1,NDUFB4,RPN1,SDHA,NANS,NDUFA7,GMDS,NDUFB1,NDUFS7,ADA,GMPPB,STT3A,SDHB,UAP1,GFPT1,PRPS2,TKT,NDUFV1,PAICS,NDUFS3,DLAT,NDUFA9	-1.166	-0.29388	40	130
SARS-COV-2-HOST INTERACTIONS%REACTOME%R-HSA-9705683.1	SARS-COV-2-HOST INTERACTIONS%REACTOME%R-HSA-9705683.1	0.178492	0.509644	1	SNRPG,RPS20,RPS18,SFN,YWHAZ,TJP1,RPS15,SNRPD3,RPS25,RPS2,RPS24,RPS17,RPS7,SNRPD1,RPS27,RPS28,NUP155,PTPN11,RPS12,SNRPB,SEC24C,RPS13,RPS11,G3BP1,YWHAB,YWHAQ,RPS3A,RPS19,RPS16,RPS26,NUP93,RPS3	1.14359	0.259839	32	86
ENDOSOME TO LYSOSOME TRANSPORT%GOBP%GO:0008333	ENDOSOME TO LYSOSOME TRANSPORT%GOBP%GO:0008333	0.178507	0.509644	1	CHMP4B,VPS4B,ARL8B,HOOK1,CHMP1B,CHMP1A,CHMP4A,M6PR,AP3D1,TSG101,RAB12,RAB7A,DTX3L	1.22742	0.380004	13	22
REGULATION OF INTRACELLULAR SIGNAL TRANSDUCTION%GOBP%GO:1902531	REGULATION OF INTRACELLULAR SIGNAL TRANSDUCTION%GOBP%GO:1902531	0.178933	0.510234	-1	BCLAF1,AGT,STMN1,AMBP,SFPQ,ARRB1,ATP2C1,FLNA,S100A4,ARHGDIB,ITGB1,TPR,GHRL,DNAJA1,ROCK2,SOD2,PTPRC,MTDH,CD44,TXNDC12,DEF6,TGM2,GLIPR2,PAK1,MFN2,TIAM1,ILK,DDT,LTF,DCN,CLU,CD81,NONO,CAV1,HMGB1,UCHL1,TRIM25,GRB2,FBLN1,PYCARD,TMSB4X,MYDGF,APOA1,PARK7,LGALS1,PDGFRB,GBP1,RDX,S100A7,FN1,SERPINF2	-1.13767	-0.267052	51	255
TCR SIGNALING%REACTOME DATABASE ID RELEASE 80%202403	TCR SIGNALING%REACTOME DATABASE ID RELEASE 80%202403	0.179902	0.512368	-1	PSMB10,PTPRC,ENAH,PSMB9,PAK1,PSME1,HLA-DRA,PSME2,VASP,PSMA3,RPS27A,PSMB1,NCK1	-1.19951	-0.341074	13	57
NEGATIVE REGULATION OF RNA METABOLIC PROCESS%GOBP%GO:0051253	NEGATIVE REGULATION OF RNA METABOLIC PROCESS%GOBP%GO:0051253	0.180879	0.51452	-1	BCLAF1,SFPQ,THRAP3,CTR9,FLNA,PARP1,TPR,BASP1,XRCC5,MTDH,SRSF6,HNRNPU,HNRNPD,GATAD2B,HDAC6,CBX3,PSPC1,CALR,HNRNPA0,NONO,CAV1,IFI16,HNRNPK,HMGB1,U2AF2,SNCA,GCLC,TRIM33,COPS2,NCK1,RBPJ,DKC1,YBX1,CAPN3,RNPS1,TRIM28,SAP18,UBE2I,NBAS,USP9X,FHL2,HCFC1	-1.15872	-0.285488	42	155
TRNA PROCESSING%REACTOME DATABASE ID RELEASE 80%72306	TRNA PROCESSING%REACTOME DATABASE ID RELEASE 80%72306	0.18124	0.514915	-1	TPR,RANBP2,NUP153,NUP50,NUP107,POP1,NUP205,LAGE3,HSD17B10,DDX1	-1.24859	-0.447858	10	19
CIRCADIAN RHYTHM%GOBP%GO:0007623	CIRCADIAN RHYTHM%GOBP%GO:0007623	0.182755	0.518587	-1	HNRNPU,HNRNPD,TOP1,NONO,ASS1,RBM4,GFPT1,NDUFA9,PRMT5	-1.24665	-0.44716	9	19
DIGESTION%GOBP%GO:0007586	DIGESTION%GOBP%GO:0007586	0.183277	0.519169	-1	GHRL,CEL,LIMA1,TFF1,COPA	-1.25109	-0.469247	5	16
RESPONSE TO HEAT%GOBP%GO:0009408	RESPONSE TO HEAT%GOBP%GO:0009408	0.1836	0.519169	1	CRNN,HSPB1,HMOX1,HSP90AB2P,DHX36,RBBP7,CRYAB,EIF2B1,HSPA2,BAG3,HSPA1B,PDCD6,YWHAE	1.2118	0.366029	13	24
SIGNALING BY ALK FUSIONS AND ACTIVATED POINT MUTANTS%REACTOME DATABASE ID RELEASE 80%9725370	SIGNALING BY ALK FUSIONS AND ACTIVATED POINT MUTANTS%REACTOME DATABASE ID RELEASE 80%9725370	0.183854	0.519169	-1	MSN,TPR,TPM4,MYH9,RRBP1,VCL,RANBP2,TPM3,CLTC,GRB2,FN1,TFG,KIF5B	-1.22216	-0.39683	13	29
SIGNALING BY ALK IN CANCER%REACTOME%R-HSA-9700206.2	SIGNALING BY ALK IN CANCER%REACTOME%R-HSA-9700206.2	0.183854	0.519169	-1	MSN,TPR,TPM4,MYH9,RRBP1,VCL,RANBP2,TPM3,CLTC,GRB2,FN1,TFG,KIF5B	-1.22216	-0.39683	13	29
PROTEIN TARGETING TO ER%GOBP%GO:0045047	PROTEIN TARGETING TO ER%GOBP%GO:0045047	0.184974	0.521698	-1	SEC62,HSPA5,SPCS2,SRP72,SRP54	-1.24928	-0.468566	5	16
NEURON PROJECTION DEVELOPMENT%GOBP%GO:0031175	NEURON PROJECTION DEVELOPMENT%GOBP%GO:0031175	0.186388	0.524459	-1	STMN1,BSG,GHRL,LAMB1,APOD,MANF,ENAH,MAP4,PAK1,RAC2,VASP,LAMC2,HMGB1,EHD1,AFG3L2,PLS1,KIF5B,RAB35,ALCAM,LAMA5,CAMSAP2,USP9X,APOE	-1.18223	-0.318571	23	79
NEGATIVE REGULATION OF RESPONSE TO STIMULUS%GOBP%GO:0048585	NEGATIVE REGULATION OF RESPONSE TO STIMULUS%GOBP%GO:0048585	0.186404	0.524459	-1	AGT,STMN1,AMBP,ARRB1,SLC12A2,HSPA5,KNG1,HLA-A,GHRL,DNAJA1,LMNA,APOD,SOD2,PTPRC,CD44,TXNDC12,PLG,APCS,ITGA6,SAMHD1,MFN2,CD47,MVP,LEMD2,HLA-B,CALR,DDT,LTF,DCN,RC3H1,CASK,CLU,NONO,CAV1,IFI16,GPX1,GHITM,UCHL1,FBN1,FBLN1,PYCARD,AHSG,TMSB4X,APOA1,SNCA,PARK7,GBP1	-1.13594	-0.269498	47	228
PROTEIN-CONTAINING COMPLEX ORGANIZATION%GOBP%GO:0043933	PROTEIN-CONTAINING COMPLEX ORGANIZATION%GOBP%GO:0043933	0.189181	0.530738	-1	AGT,STMN1,HSPD1,COX7A2L,NDUFA8,APOA2,SF3A1,PRPF8,TPR,ANP32B,PPIH,SF3B2,PRPF39,XRCC5,HSD17B8,SOD2,COX17,SRSF6,SF3B5,VAMP2,NDUFS5,ADAR,NDUFA5,NDUFB3,APCS,HPRT1,NDUFB11,DDX46,SAMHD1,LSM4,SART3,HLA-DRA,TIAM1,SSRP1,VPS33A,CALR,SNRPA1,NDUFB6,CLU,PRPF19,PRKDC,COL16A1,CLTC,NUP153,PUF60,APOM,HCCS,SNAP23,MYH11,PYCARD,LONP1,NASP,APOA1,SNCA,NDUFC2,NDUFB5,APOA4,SRP54,FN1,COA3,NDUFB4,AIFM1,DENR,CAPZA2,NUP107,L…	-1.12008	-0.256455	118	362
NEGATIVE REGULATION OF MOLECULAR FUNCTION%GOBP%GO:0044092	NEGATIVE REGULATION OF MOLECULAR FUNCTION%GOBP%GO:0044092	0.189565	0.530738	-1	AGT,STMN1,ARRB1,SERPINC1,APOA2,FLNA,KNG1,SERPINA6,DNAJA1,RPS6KA1,PRDX3,ROCK2,PTPRC,CD44,HNRNPU,SRI,ADAR,APCS,HDAC6,PPP1R12A,MVP,GNAI2,HP,SERPINH1,LTF,CAV1,IFI16,GPX1,UCHL1,SERPIND1,PYCARD,AHSG,TMSB4X,SNCA,PARK7,ANXA4,RDX,SERPINB9,SERPINF2,CAMK2D,SERPINA1,CORO1C,ATP2A2,CTSZ	-1.14661	-0.27865	44	175
INTERFERON GAMMA SIGNALING%REACTOME DATABASE ID RELEASE 80%877300	INTERFERON GAMMA SIGNALING%REACTOME DATABASE ID RELEASE 80%877300	0.18964	0.530738	-1	HLA-A,GBP2,CD44,HLA-DRA,HLA-B,TRIM25,GBP1,CAMK2D	-1.22899	-0.420215	8	23
NEGATIVE REGULATION OF RESPONSE TO WOUNDING%GOBP%GO:1903035	NEGATIVE REGULATION OF RESPONSE TO WOUNDING%GOBP%GO:1903035	0.189741	0.530738	-1	SLC12A2,KNG1,PLG,APCS,CASK,SERPINF2,VTN,APOE,F2	-1.23242	-0.430259	9	21
REGULATION OF PROTEIN LOCALIZATION TO NUCLEUS%GOBP%GO:1900180	REGULATION OF PROTEIN LOCALIZATION TO NUCLEUS%GOBP%GO:1900180	0.189842	0.530738	-1	FLNA,TPR,APOD,CCT4,PARK7,DKC1,GLUL,CCT2,TRIM28,CCT5,FERMT2,CHP1,F2	-1.20885	-0.376856	13	35
CILIUM ORGANIZATION%GOBP%GO:0044782	CILIUM ORGANIZATION%GOBP%GO:0044782	0.190006	0.530738	1	ATP6V1D,ARL3,DYNLL1,ABLIM1,SLC9A3R1,DCTN1,ACTR2	1.21136	0.369479	7	23
NITROGEN COMPOUND TRANSPORT%GOBP%GO:0071705	NITROGEN COMPOUND TRANSPORT%GOBP%GO:0071705	0.191209	0.533456	-1	HSPD1,SEC62,ATP1B1,SEC23IP,KRT18,SLC12A2,HSPA5,TPR,ENY2,ARFGAP3,GHRL,HSPA9,PDIA4,HSP90B1,SNX27,MYH9,VAMP2,TSPO,PSAP,COPZ1,SCARB2,HDAC6,COPA,MFN2,CD47,RANBP2,TIMM13,VPS33A,CALR,TIMM10,CLU,SPCS2,CLTC,NUP153,SPTBN1,SLC25A22,PMPCB,SNAP23,SEC16A,SRP72,SNCA,PARK7,EIF4A3,STXBP3,YWHAH,SRP54,AP1B1,NUP50,STX7,HNRNPA1,SNX4,AIFM1,UPF2,MIA3,NUP107,COPG1,EHD1,SLC3A2,KIF5B,YBX1,VPS29,SSR1,TIMM8B,MAGOH,ARCN1,MFF…	-1.12628	-0.261727	105	291
LEUKOCYTE DIFFERENTIATION%GOBP%GO:0002521	LEUKOCYTE DIFFERENTIATION%GOBP%GO:0002521	0.191773	0.533491	-1	PARP1,ITGB1,PTPRC,MYH9,CD81,IFI16,HMGB1,SRP54,LBR	-1.22751	-0.41592	9	24
POSITIVE REGULATION OF APOPTOTIC SIGNALING PATHWAY%GOBP%GO:2001235	POSITIVE REGULATION OF APOPTOTIC SIGNALING PATHWAY%GOBP%GO:2001235	0.19214	0.533491	-1	BCLAF1,AGT,SFPQ	-1.22834	-0.428834	3	21
REGULATION OF RESPONSE TO CYTOKINE STIMULUS%GOBP%GO:0060759	REGULATION OF RESPONSE TO CYTOKINE STIMULUS%GOBP%GO:0060759	0.192354	0.533491	1	OTUD4,IL1RN,TTLL12,CPNE1,GSTP1,PALM3,PTPN11,CASP4	1.21179	0.375165	8	22
NEGATIVE REGULATION OF CELL-CELL ADHESION%GOBP%GO:0022408	NEGATIVE REGULATION OF CELL-CELL ADHESION%GOBP%GO:0022408	0.192414	0.533491	1	ALOX12,ANXA1,IL1RN,LGALS3,MUC21	1.20219	0.357228	5	26
BURN WOUND HEALING%WIKIPATHWAYS_20220510%WP5055%HOMO SAPIENS	BURN WOUND HEALING%WIKIPATHWAYS_20220510%WP5055%HOMO SAPIENS	0.192778	0.533491	-1	AMBP,COL1A1,DCN,HMGB1,FBN1,F13A1,COL1A2	-1.24051	-0.451906	7	18
PPARA ACTIVATES GENE EXPRESSION%REACTOME DATABASE ID RELEASE 80%1989781	PPARA ACTIVATES GENE EXPRESSION%REACTOME DATABASE ID RELEASE 80%1989781	0.192936	0.533491	-1	AGT,THRAP3,APOA2,CPT2,APOA1,TXNRD1,HMGCS2,FHL2	-1.2408	-0.472924	8	15
REGULATION OF LIPID METABOLISM BY PPARALPHA%REACTOME DATABASE ID RELEASE 80%400206	REGULATION OF LIPID METABOLISM BY PPARALPHA%REACTOME DATABASE ID RELEASE 80%400206	0.192936	0.533491	-1	AGT,THRAP3,APOA2,CPT2,APOA1,TXNRD1,HMGCS2,FHL2	-1.2408	-0.472924	8	15
CELLULAR RESPONSE TO OXYGEN-CONTAINING COMPOUND%GOBP%GO:1901701	CELLULAR RESPONSE TO OXYGEN-CONTAINING COMPOUND%GOBP%GO:1901701	0.193204	0.533491	-1	CTR9,MSN,FLNA,PARP1,PRDX3,HSP90B1,ROCK2,CAT,SOD2,MTDH,VAMP2,TGM2,DEFA3,ADH5,RAP1B,HDAC6,PRKDC,SLC5A5,CAV1,VIM,HMGB1,CTSG,TPM1,GRB2,PYCARD,SNCA,PARK7,CA2,AHCYL1,APOA4	-1.15488	-0.29133	30	129
POSITIVE REGULATION OF PROTEOLYSIS%GOBP%GO:0045862	POSITIVE REGULATION OF PROTEOLYSIS%GOBP%GO:0045862	0.193346	0.533491	-1	HSPD1,CTSD,ANP32B,ROCK2,MYH9,RAD23A,SART3,PSME1,PSME2,SUMO2,CLU,CAV1,IFI16,HMGB1,PYCARD,SNCA,AIFM1,ASPH,BAD,CAPN3,BCAP31,ATP2A3,VCP,APOE,HIP1R,LPCAT3,IST1,PSMD10,CLEC3B,ARL6IP5	-1.17484	-0.319082	30	76
RESPONSE TO ABIOTIC STIMULUS%GOBP%GO:0009628	RESPONSE TO ABIOTIC STIMULUS%GOBP%GO:0009628	0.193694	0.533491	1	MAPK3,CRNN,ANXA1,IVL,MAPK13,HSPB1,SERPINB6,SERPINB13,SCEL,HMOX1,PPL,HSP90AB2P,TXN,BCL10,PDK1,DHX36,JUP,ITPR2,ACOT11,OXSR1,INTS3,ATP6V1G1,RBBP7,HMOX2,CTNNB1,NPEPPS,PIN1,PML,ATP6V1A,LGMN,YAP1,CRYAB,F11R	1.10919	0.235055	33	136
ACTIVATION OF CYSTEINE-TYPE ENDOPEPTIDASE ACTIVITY INVOLVED IN APOPTOTIC PROCESS%GOBP%GO:0006919	ACTIVATION OF CYSTEINE-TYPE ENDOPEPTIDASE ACTIVITY INVOLVED IN APOPTOTIC PROCESS%GOBP%GO:0006919	0.193922	0.533491	-1	HSPD1,ANP32B,PYCARD,SNCA,AIFM1,BAD,ATP2A3,VCP,HIP1R	-1.23662	-0.463819	9	16
NEGATIVE REGULATION OF CELL DEVELOPMENT%GOBP%GO:0010721	NEGATIVE REGULATION OF CELL DEVELOPMENT%GOBP%GO:0010721	0.193976	0.533491	-1	LTF,FBN1,FBLN1,GDI1,GORASP1,GBP1,YWHAH,CORO1C	-1.23545	-0.436973	8	20
POSITIVE REGULATION OF INFLAMMATORY RESPONSE%GOBP%GO:0050729	POSITIVE REGULATION OF INFLAMMATORY RESPONSE%GOBP%GO:0050729	0.194895	0.535116	-1	AGT,CD47,DDT,CD81,PYCARD,SNCA,PARK7,LGALS1,SNX4	-1.22282	-0.418106	9	23
SEALING OF THE NUCLEAR ENVELOPE (NE) BY ESCRT-III%REACTOME DATABASE ID RELEASE 80%9668328	SEALING OF THE NUCLEAR ENVELOPE (NE) BY ESCRT-III%REACTOME DATABASE ID RELEASE 80%9668328	0.19517	0.535116	1	TUBA4A,CHMP4B,TUBA1A,SPAST,CHMP4A,TUBB6,TUBB8,TUBB2A,TUBA1C	1.22168	0.413446	9	16
NEGATIVE REGULATION OF GROWTH%GOBP%GO:0045926	NEGATIVE REGULATION OF GROWTH%GOBP%GO:0045926	0.195361	0.535116	1	CDA,SEMA4B,RBBP7,PML,DIP2B	1.20743	0.38448	5	20
SARS-COV-2 ACTIVATES MODULATES INNATE AND ADAPTIVE IMMUNE RESPONSES%REACTOME%R-HSA-9705671.1	SARS-COV-2 ACTIVATES MODULATES INNATE AND ADAPTIVE IMMUNE RESPONSES%REACTOME%R-HSA-9705671.1	0.195488	0.535116	-1	TPR,HLA-A,HLA-B,RANBP2,NUP153,TRIM25,NUP50,NUP107,SEC24D	-1.20541	-0.378458	9	34
NEGATIVE REGULATION OF ENDOPEPTIDASE ACTIVITY%GOBP%GO:0010951	NEGATIVE REGULATION OF ENDOPEPTIDASE ACTIVITY%GOBP%GO:0010951	0.196198	0.53625	-1	AGT,SERPINC1,KNG1,SERPINA6,RPS6KA1,CD44,SERPINH1,LTF,IFI16,GPX1,SERPIND1,AHSG,SNCA,PARK7,SERPINB9,SERPINF2,SERPINA1	-1.18856	-0.346673	17	49
REGULATION OF PATTERN RECOGNITION RECEPTOR SIGNALING PATHWAY%GOBP%GO:0062207	REGULATION OF PATTERN RECOGNITION RECEPTOR SIGNALING PATHWAY%GOBP%GO:0062207	0.196364	0.53625	1	OTUD4,RIOK3,ZDHHC5	1.22531	0.420624	3	15
REGULATION OF DEVELOPMENTAL PROCESS%GOBP%GO:0050793	REGULATION OF DEVELOPMENTAL PROCESS%GOBP%GO:0050793	0.196687	0.536503	-1	AGT,PTPRZ1,CTR9,COL4A2,MSN,FLNA,ITGB1,SLC12A2,ANP32B,GHRL,HSPA9,BASP1,RPS6KA1,LAMB1,ROCK2,SOD2,MTDH,CD44,MYH9,SRSF6,HNRNPU,TGM2,GLIPR2,APCS,GATAD2B,OCIAD1,PAK1,PPP1R12A,HLA-DRA,VCL,COL1A1,TIAM1,ILK,HLA-B,RAC2,CALR,LTF,DCN,RC3H1,PRKDC,HSPG2,CAV1,PRPF40A,NUMB,ADD1,HMGB1,FBN1,TPM1,TNXB,FBLN1,AHSG,GDI1,MYDGF,APOA1,LGALS1,GORASP1,GBP1,RDX,YWHAH,SERPINF2,PGAM5,RBM4,ARPIN,ASPN,LAMC1,CORO1C,SMARCD2,EHD1,…	-1.12104	-0.259948	93	301
PLASMA MEMBRANE BOUNDED CELL PROJECTION ORGANIZATION%GOBP%GO:0120036	PLASMA MEMBRANE BOUNDED CELL PROJECTION ORGANIZATION%GOBP%GO:0120036	0.196934	0.536547	-1	STMN1,FLNA,BSG,ITGB1,GHRL,LAMB1,APOD,MANF,LIMA1,ENAH,MAP4,RAP1B,HDAC6,PAK1,VCL,RAC2,VASP,MYLK,LAMC2,HMGB1,TPM1,ESPN,EHD1,SNX2,AFG3L2,PLS1,KIF5B,RAB35,FSCN1,EHD2,ALCAM,LAMA5,CAMSAP2,USP9X	-1.15567	-0.29395	34	120
REGULATION OF TRANSCRIPTION, DNA-TEMPLATED%GOBP%GO:0006355	REGULATION OF TRANSCRIPTION, DNA-TEMPLATED%GOBP%GO:0006355	0.198062	0.538988	-1	BCLAF1,AGT,SFPQ,ARRB1,THRAP3,CTR9,FLNA,EDF1,PARP1,RBM14,HSPA5,TPR,ENY2,PTMS,SRRT,BASP1,RPS6KA1,PRDX3,XRCC5,SOD2,MTDH,TCEA1,HNRNPU,HNRNPD,SF3B5,ITGA6,GATAD2B,HDAC6,KDM6B,CBX3,PPP1R12A,PSPC1,COL1A1,ILK,HMGN1,CALR,LTF,DCN,CLU,PRKDC,CD81,NONO,CAV1,IFI16,HNRNPK,HMGB1,TRIM25,PYCARD,TMSB4X,ZNF648,MYDGF,SNCA,PARK7,GCLC,ANXA4,YWHAH,CEBPZ,SERPINF2,PPIE,KDM3B,CAMK2D,ASH1L,NUP107,TRIM33,SMARCD2,NCK1,RBPJ,ACT…	-1.11814	-0.258406	72	318
ERAD PATHWAY%GOBP%GO:0036503	ERAD PATHWAY%GOBP%GO:0036503	0.198503	0.539557	-1	HSPA5,HSP90B1,CCDC47,CALR,UBXN4,TRIM25	-1.22191	-0.421572	6	22
NUCLEOBASE METABOLIC PROCESS%GOBP%GO:0009112	NUCLEOBASE METABOLIC PROCESS%GOBP%GO:0009112	0.198788	0.539701	1	CDA,SHMT1	1.20661	0.394339	2	18
PARKIN-UBIQUITIN PROTEASOMAL SYSTEM PATHWAY%WIKIPATHWAYS_20220510%WP2359%HOMO SAPIENS	PARKIN-UBIQUITIN PROTEASOMAL SYSTEM PATHWAY%WIKIPATHWAYS_20220510%WP2359%HOMO SAPIENS	0.199814	0.540997	1	TUBA4A,PSMD4,TUBA1A,PSMD11,PSMC1,HSPA2,PSMD2,TUBB,TUBB6,TUBB8,PSMD5,TUBB2A,HSPA1B,TUBA1C,UBE2L3	1.18979	0.339963	15	30
NEGATIVE REGULATION OF CATALYTIC ACTIVITY%GOBP%GO:0043086	NEGATIVE REGULATION OF CATALYTIC ACTIVITY%GOBP%GO:0043086	0.200319	0.540997	-1	AGT,SERPINC1,APOA2,KNG1,SERPINA6,DNAJA1,RPS6KA1,PRDX3,ROCK2,PTPRC,CD44,HNRNPU,ADAR,APCS,HDAC6,PPP1R12A,MVP,GNAI2,HP,SERPINH1,LTF,CAV1,IFI16,GPX1,UCHL1,SERPIND1,PYCARD,AHSG,SNCA,PARK7,RDX,SERPINB9,SERPINF2,SERPINA1	-1.14932	-0.289927	34	129
MORPHOGENESIS OF AN EPITHELIUM%GOBP%GO:0002009	MORPHOGENESIS OF AN EPITHELIUM%GOBP%GO:0002009	0.200349	0.540997	-1	LCP1,MSN,FLNA,ITGB1,CD44,PAK1,VCL,VASP	-1.20472	-0.380269	8	33
POSITIVE REGULATION OF CATALYTIC ACTIVITY%GOBP%GO:0043085	POSITIVE REGULATION OF CATALYTIC ACTIVITY%GOBP%GO:0043085	0.200419	0.540997	-1	AGT,HSPD1,RABGAP1L,APOA2,CTSD,ITGB1,ANP32B,XRCC5,ROCK2,PTPRC,COX17,HNRNPU,HNRNPD,TGM2,PSAP,ITGA6,PNLIP,PAK1,PPP1R12A,PSME1,PSME2,TIAM1,LTF,CLU,CD81,CAV1,IFI16,HMGB1,CAP1,CCT4,PYCARD,TMSB4X,APOA1,SNCA,PARK7,PDGFRB,APOA4	-1.1393	-0.276394	37	178
REGULATION OF RESPONSE TO OXIDATIVE STRESS%GOBP%GO:1902882	REGULATION OF RESPONSE TO OXIDATIVE STRESS%GOBP%GO:1902882	0.20043	0.540997	-1	SFPQ,SOD2,HDAC6,FBLN5,NONO,PARK7	-1.23262	-0.4547	6	17
POSITIVE REGULATION OF PROTEIN LOCALIZATION TO NUCLEUS%GOBP%GO:1900182	POSITIVE REGULATION OF PROTEIN LOCALIZATION TO NUCLEUS%GOBP%GO:1900182	0.20109	0.54215	-1	FLNA,TPR,CCT4,PARK7,DKC1,CCT2,TRIM28,CCT5,FERMT2,F2	-1.2026	-0.390481	10	29
PURINE NUCLEOSIDE TRIPHOSPHATE METABOLIC PROCESS%GOBP%GO:0009144	PURINE NUCLEOSIDE TRIPHOSPHATE METABOLIC PROCESS%GOBP%GO:0009144	0.201555	0.542775	-1	NDUFA8,PARP1,ATP1B1,NDUFS5,NDUFA5,NDUFB3,NDUFB11,SAMHD1,NDUFB6,NDUFC2,NDUFB5,NDUFB4,SDHA,BAD,NDUFA7,NDUFB1,NDUFS7,SDHB,NDUFV1,NDUFS3,NDUFA9,SDHC	-1.16905	-0.320135	22	72
PROTEIN COMPLEX OLIGOMERIZATION%GOBP%GO:0051259	PROTEIN COMPLEX OLIGOMERIZATION%GOBP%GO:0051259	0.201807	0.542824	1	SHMT1,ME1,ALDOA,MIF,ALDH9A1,BCL10,PXDN,FARSA,OSBPL2	1.14919	0.286076	9	55
NEGATIVE REGULATION OF CELL GROWTH%GOBP%GO:0030308	NEGATIVE REGULATION OF CELL GROWTH%GOBP%GO:0030308	0.202468	0.543931	1	CDA,SEMA4B,RBBP7,PML,DIP2B	1.20561	0.389407	5	19
ORGANOPHOSPHATE CATABOLIC PROCESS%GOBP%GO:0046434	ORGANOPHOSPHATE CATABOLIC PROCESS%GOBP%GO:0046434	0.202687	0.543931	-1	APOA2,ITPA,HPRT1,SAMHD1,DCTPP1,SUCLA2,SUCLG2,NUDT3	-1.19843	-0.387472	8	30
RHOBTB GTPASE CYCLE%REACTOME DATABASE ID RELEASE 80%9706574	RHOBTB GTPASE CYCLE%REACTOME DATABASE ID RELEASE 80%9706574	0.203137	0.544098	-1	ACTN1,ROCK2,RBBP6,SRRM1,VIM,COPS2,CCT2,CPSF7,DDX39B,HNRNPC,CDC37,GPS1,HSP90AA1	-1.21184	-0.401609	13	26
POSITIVE REGULATION OF NUCLEOBASE-CONTAINING COMPOUND METABOLIC PROCESS%GOBP%GO:0045935	POSITIVE REGULATION OF NUCLEOBASE-CONTAINING COMPOUND METABOLIC PROCESS%GOBP%GO:0045935	0.20338	0.544098	-1	BCLAF1,AGT,SFPQ,ARRB1,THRAP3,KHSRP,EDF1,PARP1,RBM14,HSPA5,ENY2,PTMS,RPS6KA1,XRCC5,ROCK2,TCEA1,HNRNPU,HNRNPD,SF3B5,ITGA6,GATAD2B,KDM6B,PPP1R12A,COL1A1,ILK,HMGN1,DCN,RC3H1,PRKDC,CD81,IFI16,HMGB1,U2AF2,CCT4,TMSB4X,MYDGF,PARK7,PDGFRB,YWHAH,CEBPZ,SERPINF2,HNRNPA1,SMARCD2,NCK1,RBPJ,ACTL6A,NFIA,DKC1,YBX1,DDX17,CAPN3,CCT2,TRIM28,CCT5,RBMXL1,USP9X,HCFC1,VCP,APEX1,PPP3CA,PRKAA1,TRA2A,APOE,PCNA,ABHD14B,IRF6…	-1.12468	-0.266026	72	236
COMPLEMENT SYSTEM%WIKIPATHWAYS_20220510%WP2806%HOMO SAPIENS	COMPLEMENT SYSTEM%WIKIPATHWAYS_20220510%WP2806%HOMO SAPIENS	0.203728	0.544098	-1	LAMB1,PROS1,PLG,DCN,ITGA2,APOA1,F13A1,LAMC1,VTN,LAMA5,FKBP2,CD46,C4A,CFH	-1.2113	-0.401431	14	26
ANTIGEN PROCESSING AND PRESENTATION%GOBP%GO:0019882	ANTIGEN PROCESSING AND PRESENTATION%GOBP%GO:0019882	0.203754	0.544098	-1	CTSD,HLA-A,AZGP1,HLA-DRA,HLA-B,CALR	-1.21497	-0.415421	6	23
REGULATION OF CELLULAR RESPONSE TO OXIDATIVE STRESS%GOBP%GO:1900407	REGULATION OF CELLULAR RESPONSE TO OXIDATIVE STRESS%GOBP%GO:1900407	0.204412	0.544098	-1	SFPQ,SOD2,HDAC6,FBLN5,NONO,PARK7	-1.22377	-0.459	6	16
RESPONSE TO CHEMICAL%GOBP%GO:0042221	RESPONSE TO CHEMICAL%GOBP%GO:0042221	0.204453	0.544098	-1	CLPS,HSPD1,CTR9,KHSRP,CORO1A,APOA2,MSN,FLNA,PARP1,HSPA6,BSG,RBM14,ITGB1,TF,SLC12A2,HSPA5,TPR,GHRL,HSPA9,DNAJA1,SRRT,PRDX3,HSP90B1,GBP2,ROCK2,LMNA,APOD,CAT,SOD2,MTDH,CD44,HNRNPU,VAMP2,REG1A,ADAR,TGM2,DEFA3,ADH5,ENAH,AZGP1,GSR,ATP1A1,RAP1B,HDAC6,CYP2S1,CD47,ZYX,ILK,GNAI2,RAC2,CCDC47,BPHL,VASP,CALR,HP,SERPINH1,HNRNPA0,RC3H1,CLU,PRKDC,SLC5A5,UBXN4,CD81,TOP1,CAV1,MYLK,IFI16,LAMC2,GPX1,ADD1,VIM,HMGB1,C…	-1.10121	-0.2483	96	485
MAINTENANCE OF LOCATION IN CELL%GOBP%GO:0051651	MAINTENANCE OF LOCATION IN CELL%GOBP%GO:0051651	0.204478	0.544098	-1	HSPA5,HSP90B1,HNRNPU,SRI,CALR,CAV1,GAA,TMSB4X,PARK7	-1.19982	-0.389578	9	29
SIGNALING BY BRAF AND RAF1 FUSIONS%REACTOME DATABASE ID RELEASE 80%6802952	SIGNALING BY BRAF AND RAF1 FUSIONS%REACTOME DATABASE ID RELEASE 80%6802952	0.204764	0.544098	-1	ARRB1,LMNA,RAP1B,VCL,TLN1,SND1,APBB1IP,FN1,CAMK2D	-1.2103	-0.4011	9	26
REGULATION OF NEUROTRANSMITTER LEVELS%GOBP%GO:0001505	REGULATION OF NEUROTRANSMITTER LEVELS%GOBP%GO:0001505	0.204865	0.544098	-1	ITGB1,VAMP2,RAP1B,CASK,SNAP23,SNCA,STXBP3	-1.22455	-0.446091	7	18
MRNA TRANSPORT%GOBP%GO:0051028	MRNA TRANSPORT%GOBP%GO:0051028	0.205324	0.544098	-1	TPR,ENY2,EIF4A3,UPF2,NUP107,MAGOH,DDX39B,HNRNPA2B1,SRSF3,SARNP,DDX19A	-1.22398	-0.445882	11	18
MRNA EXPORT FROM NUCLEUS%GOBP%GO:0006406	MRNA EXPORT FROM NUCLEUS%GOBP%GO:0006406	0.205324	0.544098	-1	TPR,ENY2,EIF4A3,UPF2,NUP107,MAGOH,DDX39B,HNRNPA2B1,SRSF3,SARNP,DDX19A	-1.22398	-0.445882	11	18
NEGATIVE REGULATION OF WOUND HEALING%GOBP%GO:0061045	NEGATIVE REGULATION OF WOUND HEALING%GOBP%GO:0061045	0.205873	0.544932	-1	SLC12A2,KNG1,PLG,APCS,CASK,SERPINF2,VTN,APOE,F2	-1.22133	-0.431982	9	20
TOLL LIKE RECEPTOR 4 (TLR4) CASCADE%REACTOME DATABASE ID RELEASE 80%166016	TOLL LIKE RECEPTOR 4 (TLR4) CASCADE%REACTOME DATABASE ID RELEASE 80%166016	0.20632	0.545307	1	MAPK3,S100A8,S100A9,PPP2R5D,DUSP3,MAPK1,PTPN11,MAP2K1,CUL1	1.18166	0.337641	9	30
NEGATIVE REGULATION OF TRANSPORTER ACTIVITY%GOBP%GO:0032410	NEGATIVE REGULATION OF TRANSPORTER ACTIVITY%GOBP%GO:0032410	0.206572	0.545307	-1	APOA2,SRI,CAV1,SNCA,CAMK2D,PPP3CA,PPIF,GSTM2	-1.22182	-0.458266	8	16
REGULATION OF CYTOKINE-MEDIATED SIGNALING PATHWAY%GOBP%GO:0001959	REGULATION OF CYTOKINE-MEDIATED SIGNALING PATHWAY%GOBP%GO:0001959	0.206897	0.545307	1	OTUD4,IL1RN,TTLL12,CPNE1,GSTP1,PALM3,PTPN11,CASP4	1.1949	0.37557	8	21
CELLULAR RESPONSE TO CHEMICAL STIMULUS%GOBP%GO:0070887	CELLULAR RESPONSE TO CHEMICAL STIMULUS%GOBP%GO:0070887	0.207236	0.545307	-1	HSPD1,CTR9,KHSRP,MSN,FLNA,PARP1,HSPA6,BSG,ITGB1,TF,SLC12A2,HSPA5,TPR,GHRL,HSPA9,PRDX3,HSP90B1,GBP2,ROCK2,LMNA,CAT,SOD2,MTDH,CD44,HNRNPU,VAMP2,TGM2,DEFA3,ADH5,GSR,ATP1A1,RAP1B,HDAC6,CYP2S1,CD47,ZYX,ILK,BPHL,CALR,RC3H1,PRKDC,SLC5A5,CAV1,MYLK,IFI16,GPX1,ADD1,VIM,HMGB1,CTSG,TPM1,GRB2,PYCARD,TMSB4X,LONP1,CXADR,APOA1,SNCA,PARK7,PDGFRB,GBP1,CA2,RDX,AHCYL1,YWHAH,APOA4,AKR1B1,SRP54	-1.1101	-0.255452	68	342
PURINE-CONTAINING COMPOUND BIOSYNTHETIC PROCESS%GOBP%GO:0072522	PURINE-CONTAINING COMPOUND BIOSYNTHETIC PROCESS%GOBP%GO:0072522	0.2073	0.545307	-1	NDUFA8,DLD,NDUFS5,NDUFA5,NDUFB3,HPRT1,NDUFB11,NDUFB6,ACLY,PDHA1,NDUFC2,NDUFB5,NDUFB4,SDHA,NDUFA7,NDUFB1,NDUFS7,ADA,SDHB,PRPS2,NDUFV1,PAICS,NDUFS3,DLAT,NDUFA9,SDHC	-1.16253	-0.313262	26	79
NEURON PROJECTION GUIDANCE%GOBP%GO:0097485	NEURON PROJECTION GUIDANCE%GOBP%GO:0097485	0.207658	0.545307	-1	BSG,ENAH,RAC2,VASP,LAMC2,KIF5B,ALCAM,LAMA5	-1.21082	-0.414003	8	23
AXON GUIDANCE%GOBP%GO:0007411	AXON GUIDANCE%GOBP%GO:0007411	0.207658	0.545307	-1	BSG,ENAH,RAC2,VASP,LAMC2,KIF5B,ALCAM,LAMA5	-1.21082	-0.414003	8	23
PROTEIN HOMOTETRAMERIZATION%GOBP%GO:0051289	PROTEIN HOMOTETRAMERIZATION%GOBP%GO:0051289	0.208886	0.547914	1	SHMT1,ME1,ALDOA,ALDH9A1,OSBPL2,GOLGA2	1.19726	0.391282	6	18
REGULATION OF MOLECULAR FUNCTION%GOBP%GO:0065009	REGULATION OF MOLECULAR FUNCTION%GOBP%GO:0065009	0.209211	0.548148	-1	AGT,STMN1,ARRB1,SERPINC1,HSPD1,RABGAP1L,APOA2,FLNA,EDF1,PARP1,ATP1B1,CTSD,ITGB1,KNG1,ANP32B,SERPINA6,DNAJA1,RPS6KA1,PRDX3,HSP90B1,XRCC5,ROCK2,PTPRC,MTDH,COX17,CD44,HNRNPU,HNRNPD,CNPY2,SRI,VAMP2,ADAR,TGM2,PSAP,APCS,ITGA6,AHSA1,SCARB2,HDAC6,PSMB9,PNLIP,PAK1,PPP1R12A,PSME1,PSME2,MVP,TIAM1,GNAI2,HP,SERPINH1,LTF,CLU,TOR1AIP1,CD81,SLMAP,CAV1,IFI16,HNRNPK,GPX1,ADD1,HMGB1,UCHL1,SERPIND1,FHL1,CAP1,CCT4,TP…	-1.10337	-0.250943	89	413
MRNA PROCESSING%WIKIPATHWAYS_20220510%WP411%HOMO SAPIENS	MRNA PROCESSING%WIKIPATHWAYS_20220510%WP411%HOMO SAPIENS	0.209807	0.549089	-1	SFPQ,DNAJC8,SF3A1,PRPF8,SF3B2,SRSF6,SF3B5,SMC1A,SNRPA1,NONO,PRPF40A,U2AF2,PPM1G,SRP54,RBM17,SNRPD2,YBX1,SNRPA,RNPS1,LSM7,DHX15	-1.17397	-0.340268	21	51
NUCLEOSIDE PHOSPHATE BIOSYNTHETIC PROCESS%GOBP%GO:1901293	NUCLEOSIDE PHOSPHATE BIOSYNTHETIC PROCESS%GOBP%GO:1901293	0.21007	0.54916	-1	NDUFA8,DLD,NDUFS5,NDUFA5,DTYMK,NDUFB3,HPRT1,NDUFB11,NDUFB6,ACLY,PDHA1,NDUFC2,NDUFB5,NDUFB4,AK1,SDHA,NDUFA7,NDUFB1,NDUFS7,ADA,SDHB,PRPS2,NDUFV1,PAICS,NDUFS3,DLAT,NDUFA9,SDHC	-1.15689	-0.304665	28	93
VALIDATED NUCLEAR ESTROGEN RECEPTOR ALPHA NETWORK%PATHWAY INTERACTION DATABASE NCI-NATURE CURATED DATA%VALIDATED NUCLEAR ESTROGEN RECEPTOR ALPHA NETWORK	VALIDATED NUCLEAR ESTROGEN RECEPTOR ALPHA NETWORK%PATHWAY INTERACTION DATABASE NCI-NATURE CURATED DATA%VALIDATED NUCLEAR ESTROGEN RECEPTOR ALPHA NETWORK	0.210559	0.549201	-1	CTSD,TFF1,C3,AP1B1,DDX17,PCNA,PDIA2	-1.22044	-0.450206	7	17
MODULATION BY HOST OF SYMBIONT PROCESS%GOBP%GO:0051851	MODULATION BY HOST OF SYMBIONT PROCESS%GOBP%GO:0051851	0.210559	0.549201	-1	ROCK2,APCS,PC,LTF	-1.21975	-0.449955	4	17
MICROTUBULE CYTOSKELETON ORGANIZATION INVOLVED IN MITOSIS%GOBP%GO:1902850	MICROTUBULE CYTOSKELETON ORGANIZATION INVOLVED IN MITOSIS%GOBP%GO:1902850	0.211706	0.551576	-1	STMN1,FLNA,ITGB1,SMC1A,MAP4,NUDC,DYNC1H1,MISP,STAG2	-1.19069	-0.375839	9	33
REGULATION OF RAS PROTEIN SIGNAL TRANSDUCTION%GOBP%GO:0046578	REGULATION OF RAS PROTEIN SIGNAL TRANSDUCTION%GOBP%GO:0046578	0.212857	0.5532	-1	STMN1,ARRB1,ARHGDIB,MFN2,APOA1,RDX,LRRC59	-1.19751	-0.390976	7	28
REGULATION OF SODIUM ION TRANSMEMBRANE TRANSPORT%GOBP%GO:1902305	REGULATION OF SODIUM ION TRANSMEMBRANE TRANSPORT%GOBP%GO:1902305	0.213008	0.5532	-1	ATP1B1,SLMAP,YWHAH,CAMK2D,CHP1	-1.21715	-0.463907	5	15
BIOSYNTHESIS OF THE N-GLYCAN PRECURSOR (DOLICHOL LIPID-LINKED OLIGOSACCHARIDE, LLO) AND TRANSFER TO A NASCENT PROTEIN%REACTOME%R-HSA-446193.1	BIOSYNTHESIS OF THE N-GLYCAN PRECURSOR (DOLICHOL LIPID-LINKED OLIGOSACCHARIDE, LLO) AND TRANSFER TO A NASCENT PROTEIN%REACTOME%R-HSA-446193.1	0.213138	0.5532	1	PMM1,ST6GAL1,NAGK,CMAS	1.20088	0.399235	4	17
NEGATIVE REGULATION OF INTRACELLULAR SIGNAL TRANSDUCTION%GOBP%GO:1902532	NEGATIVE REGULATION OF INTRACELLULAR SIGNAL TRANSDUCTION%GOBP%GO:1902532	0.213282	0.5532	-1	AGT,STMN1,AMBP,DNAJA1,SOD2,PTPRC,CD44,TXNDC12,MFN2,CLU,NONO,CAV1,UCHL1,FBLN1,PYCARD,TMSB4X,PARK7,GBP1	-1.15526	-0.308417	18	84
TRICARBOXYLIC ACID CYCLE%GOBP%GO:0006099	TRICARBOXYLIC ACID CYCLE%GOBP%GO:0006099	0.215512	0.557427	-1	ACO2,SUCLA2,IDH3A,SUCLG2,SDHA,FH,SDHB,SDHC,ACO1	-1.21233	-0.428798	9	20
NEGATIVE REGULATION OF ORGANELLE ORGANIZATION%GOBP%GO:0010639	NEGATIVE REGULATION OF ORGANELLE ORGANIZATION%GOBP%GO:0010639	0.215614	0.557427	-1	STMN1,CORO1A,PARP1,RBM14,TPR,HNRNPU,LIMA1,MAP4,ADD3,CLU,GPX1,ADD1,GHITM,TMSB4X,SNCA,SEC22B,PFN2,HNRNPA1,CAPZA2,ARPIN	-1.15559	-0.313853	20	76
MEMBRANE INVAGINATION%GOBP%GO:0010324	MEMBRANE INVAGINATION%GOBP%GO:0010324	0.215631	0.557427	-1	MYH9,IGHG3,RAC2,IGHM,IGHV4-61,IGHA1,IGLL5,IGHG1,IGHV3-23,HGS,IGHG2,RHOG,IGKC,CDC42	-1.19979	-0.401292	14	25
REGULATION OF APOPTOTIC SIGNALING PATHWAY%GOBP%GO:2001233	REGULATION OF APOPTOTIC SIGNALING PATHWAY%GOBP%GO:2001233	0.215923	0.55756	-1	BCLAF1,AGT,SFPQ,DNAJA1,SOD2,CD44,TXNDC12,ITGA6,CLU,NONO,CAV1,GPX1,GHITM,PYCARD,PARK7	-1.15968	-0.319855	15	69
EPH-EPHRIN MEDIATED REPULSION OF CELLS%REACTOME DATABASE ID RELEASE 80%3928665	EPH-EPHRIN MEDIATED REPULSION OF CELLS%REACTOME DATABASE ID RELEASE 80%3928665	0.21752	0.561061	-1	TIAM1,AP2B1,CLTC,CLTB,AP2M1	-1.21337	-0.462467	5	15
HEDGEHOG 'ON' STATE%REACTOME%R-HSA-5632684.1	HEDGEHOG 'ON' STATE%REACTOME%R-HSA-5632684.1	0.218412	0.56135	-1	PSMB10,ARRB1,PSMB9,PSME1,PSME2,NUMB,PSMA3,RPS27A,PSMB1	-1.17043	-0.345948	9	46
PID_ECADHERIN_NASCENT_AJ_PATHWAY%MSIGDB_C2%PID_ECADHERIN_NASCENT_AJ_PATHWAY	PID_ECADHERIN_NASCENT_AJ_PATHWAY%MSIGDB_C2%PID_ECADHERIN_NASCENT_AJ_PATHWAY	0.218741	0.56135	1	JUP,WASF2,CSNK2A1,CTNNB1,NCKAP1,CTNND1	1.19828	0.411347	6	15
SPINAL CORD INJURY%WIKIPATHWAYS_20220510%WP2431%HOMO SAPIENS	SPINAL CORD INJURY%WIKIPATHWAYS_20220510%WP2431%HOMO SAPIENS	0.21875	0.56135	1	MAPK3,ANXA1,MIF	1.19575	0.404671	3	16
CELL MORPHOGENESIS INVOLVED IN DIFFERENTIATION%GOBP%GO:0000904	CELL MORPHOGENESIS INVOLVED IN DIFFERENTIATION%GOBP%GO:0000904	0.219022	0.56135	-1	BSG,ACTN1,LAMB1,MYH9,ENAH,ILK,RAC2,VASP,VPS33A,LAMC2,FN1,LAMC1,AFG3L2,PLS1,KIF5B,COL15A1,ALCAM,FERMT2,LAMA5,USP9X,LAMB2,MAP1B,DAG1,CDK5,RHOG,ACTB,COL18A1,CDC42,PARVA,HSP90AA1,S100A6	-1.15991	-0.324424	31	63
CELLULAR RESPONSE TO TRANSFORMING GROWTH FACTOR BETA STIMULUS%GOBP%GO:0071560	CELLULAR RESPONSE TO TRANSFORMING GROWTH FACTOR BETA STIMULUS%GOBP%GO:0071560	0.219306	0.56135	-1	ITGB1,ZYX,APOA1,COL1A2,FERMT2,USP9X	-1.20982	-0.446291	6	17
ROLE OF CALCINEURIN-DEPENDENT NFAT SIGNALING IN LYMPHOCYTES%PATHWAY INTERACTION DATABASE NCI-NATURE CURATED DATA%ROLE OF CALCINEURIN-DEPENDENT NFAT SIGNALING IN LYMPHOCYTES	ROLE OF CALCINEURIN-DEPENDENT NFAT SIGNALING IN LYMPHOCYTES%PATHWAY INTERACTION DATABASE NCI-NATURE CURATED DATA%ROLE OF CALCINEURIN-DEPENDENT NFAT SIGNALING IN LYMPHOCYTES	0.219747	0.56135	1	MAPK3,SFN,YWHAZ,CSNK2A1,YWHAB,YWHAQ	1.17945	0.365153	6	22
NUCLEAR IMPORT OF REV PROTEIN%REACTOME DATABASE ID RELEASE 80%180746	NUCLEAR IMPORT OF REV PROTEIN%REACTOME DATABASE ID RELEASE 80%180746	0.220009	0.56135	-1	TPR,RANBP2,NUP153,NUP50,NUP107	-1.21023	-0.461272	5	15
TRANSPORT OF MATURE MRNA DERIVED FROM AN INTRON-CONTAINING TRANSCRIPT%REACTOME%R-HSA-159236.3	TRANSPORT OF MATURE MRNA DERIVED FROM AN INTRON-CONTAINING TRANSCRIPT%REACTOME%R-HSA-159236.3	0.220831	0.56135	-1	TPR,SRSF6,RANBP2,NUP153,SRRM1,U2AF2,EIF4A3,SRSF2,NUP50,NUP107,MAGOH,RNPS1,NUP205	-1.1837	-0.384344	13	29
PROTEIN LOCALIZATION TO ENDOPLASMIC RETICULUM%GOBP%GO:0070972	PROTEIN LOCALIZATION TO ENDOPLASMIC RETICULUM%GOBP%GO:0070972	0.220831	0.56135	-1	SEC62,HSPA5,SPCS2,SEC16A,SRP72,SRP54,MIA3,SEC61B,BCAP31,PDIA2	-1.18429	-0.384536	10	29
SYNTHESIS OF SUBSTRATES IN N-GLYCAN BIOSYTHESIS%REACTOME DATABASE ID RELEASE 80%446219	SYNTHESIS OF SUBSTRATES IN N-GLYCAN BIOSYTHESIS%REACTOME DATABASE ID RELEASE 80%446219	0.221259	0.56135	1	PMM1,ST6GAL1,NAGK,CMAS	1.19203	0.409202	4	15
REGULATION OF BLOOD VESSEL ENDOTHELIAL CELL MIGRATION%GOBP%GO:0043535	REGULATION OF BLOOD VESSEL ENDOTHELIAL CELL MIGRATION%GOBP%GO:0043535	0.221528	0.56135	1	ANXA1,HSPB1,HMOX1,JUP,FGFBP1	1.17739	0.374914	5	20
LEISHMANIA PARASITE GROWTH AND SURVIVAL%REACTOME DATABASE ID RELEASE 80%9664433	LEISHMANIA PARASITE GROWTH AND SURVIVAL%REACTOME DATABASE ID RELEASE 80%9664433	0.221541	0.56135	-1	MYH9,IGHG3,GNAI2,AHCYL1,IGHG1,GNAS,IGHV3-23,GNB1,ITPR3,IGHG2,IGKV4-1,PRKAR1A,IGKC	-1.1969	-0.405548	13	24
ANTI-INFLAMMATORY RESPONSE FAVOURING LEISHMANIA PARASITE INFECTION%REACTOME DATABASE ID RELEASE 80%9662851	ANTI-INFLAMMATORY RESPONSE FAVOURING LEISHMANIA PARASITE INFECTION%REACTOME DATABASE ID RELEASE 80%9662851	0.221541	0.56135	-1	MYH9,IGHG3,GNAI2,AHCYL1,IGHG1,GNAS,IGHV3-23,GNB1,ITPR3,IGHG2,IGKV4-1,PRKAR1A,IGKC	-1.1969	-0.405548	13	24
TOLL LIKE RECEPTOR TLR1:TLR2 CASCADE%REACTOME%R-HSA-168179.1	TOLL LIKE RECEPTOR TLR1:TLR2 CASCADE%REACTOME%R-HSA-168179.1	0.221847	0.56135	1	MAPK3,S100A8,S100A9,PPP2R5D,DUSP3,MAPK1,MAP2K1,CUL1	1.17806	0.353213	8	25
TOLL LIKE RECEPTOR 2 (TLR2) CASCADE%REACTOME%R-HSA-181438.1	TOLL LIKE RECEPTOR 2 (TLR2) CASCADE%REACTOME%R-HSA-181438.1	0.221847	0.56135	1	MAPK3,S100A8,S100A9,PPP2R5D,DUSP3,MAPK1,MAP2K1,CUL1	1.17806	0.353213	8	25
MYD88:MAL(TIRAP) CASCADE INITIATED ON PLASMA MEMBRANE%REACTOME DATABASE ID RELEASE 80%166058	MYD88:MAL(TIRAP) CASCADE INITIATED ON PLASMA MEMBRANE%REACTOME DATABASE ID RELEASE 80%166058	0.221847	0.56135	1	MAPK3,S100A8,S100A9,PPP2R5D,DUSP3,MAPK1,MAP2K1,CUL1	1.17806	0.353213	8	25
TOLL LIKE RECEPTOR TLR6:TLR2 CASCADE%REACTOME%R-HSA-168188.1	TOLL LIKE RECEPTOR TLR6:TLR2 CASCADE%REACTOME%R-HSA-168188.1	0.221847	0.56135	1	MAPK3,S100A8,S100A9,PPP2R5D,DUSP3,MAPK1,MAP2K1,CUL1	1.17806	0.353213	8	25
NUCLEOTIDE BIOSYNTHETIC PROCESS%GOBP%GO:0009165	NUCLEOTIDE BIOSYNTHETIC PROCESS%GOBP%GO:0009165	0.22198	0.56135	-1	NDUFA8,DLD,NDUFS5,NDUFA5,DTYMK,NDUFB3,HPRT1,NDUFB11,NDUFB6,ACLY,PDHA1,NDUFC2,NDUFB5,NDUFB4,SDHA,NDUFA7,NDUFB1,NDUFS7,ADA,SDHB,PRPS2,NDUFV1,PAICS,NDUFS3,DLAT,NDUFA9,SDHC	-1.15105	-0.305382	27	88
C-MYB TRANSCRIPTION FACTOR NETWORK%PATHWAY INTERACTION DATABASE NCI-NATURE CURATED DATA%C-MYB TRANSCRIPTION FACTOR NETWORK	C-MYB TRANSCRIPTION FACTOR NETWORK%PATHWAY INTERACTION DATABASE NCI-NATURE CURATED DATA%C-MYB TRANSCRIPTION FACTOR NETWORK	0.222289	0.561522	-1	COPA,SND1,COL1A2,SLC25A3,LYZ,ADA,TRIM28,CA1,UBE2I,PPP3CA,MAT2A,CLTA,GSTM1	-1.20392	-0.425823	13	20
NEGATIVE REGULATION OF ION TRANSPORT%GOBP%GO:0043271	NEGATIVE REGULATION OF ION TRANSPORT%GOBP%GO:0043271	0.222919	0.562502	-1	SRI,VDAC1,CAV1,SNCA,CAMK2D,PPP3CA,PPIF,GSTM2,ARL6IP5	-1.20294	-0.438219	9	18
REGULATION OF SECRETION%GOBP%GO:0051046	REGULATION OF SECRETION%GOBP%GO:0051046	0.223187	0.562567	1	CES1,SNF8,ANXA1,SCIN,AACS,RAB11FIP1,MYO18A,MYH10,VPS4B,AP1G1,ENSA,STXBP2,RAB10,PPIA,ANXA2,VAMP3,RALA,PDCD6IP	1.11772	0.258306	18	79
PRIMARY ALCOHOL METABOLIC PROCESS%GOBP%GO:0034308	PRIMARY ALCOHOL METABOLIC PROCESS%GOBP%GO:0034308	0.22366	0.563149	1	ADH7,RDH12,AKR1C2,AKR1C3,GDPD3,AKR1A1	1.17412	0.363503	6	22
SIGNALING BY RAF1 MUTANTS%REACTOME DATABASE ID RELEASE 80%9656223	SIGNALING BY RAF1 MUTANTS%REACTOME DATABASE ID RELEASE 80%9656223	0.224524	0.564713	-1	ARRB1,RAP1B,VCL,TLN1,APBB1IP,FN1,CAMK2D	-1.20281	-0.443703	7	17
MODULATION OF CHEMICAL SYNAPTIC TRANSMISSION%GOBP%GO:0050804	MODULATION OF CHEMICAL SYNAPTIC TRANSMISSION%GOBP%GO:0050804	0.224832	0.564874	-1	ITGB1,SLC12A2,ATAD1,VAMP2,RAP1B,CASK,YWHAH,SCGN,PPP3CA,APOE	-1.19294	-0.404206	10	24
ENDOTHELIAL CELL DIFFERENTIATION%GOBP%GO:0045446	ENDOTHELIAL CELL DIFFERENTIATION%GOBP%GO:0045446	0.22552	0.565064	-1	MSN,EDF1,RAP1B,KDM6B,RDX,RBPJ,COL15A1	-1.20059	-0.437363	7	18
CELL PROJECTION ORGANIZATION%GOBP%GO:0030030	CELL PROJECTION ORGANIZATION%GOBP%GO:0030030	0.225672	0.565064	-1	STMN1,FLNA,BSG,ITGB1,GHRL,LAMB1,APOD,MANF,LIMA1,ENAH,MAP4,RAP1B,HDAC6,PAK1,VCL,RAC2,VASP,MYLK,LAMC2,HMGB1,PACSIN2,TPM1,ESPN,EHD1,SNX2,AFG3L2,PLS1,KIF5B,RAB35,FSCN1,EHD2,ALCAM,LAMA5,CAMSAP2,USP9X	-1.13621	-0.287961	35	123
REGULATION OF CELL DEATH%GOBP%GO:0010941	REGULATION OF CELL DEATH%GOBP%GO:0010941	0.225682	0.565064	-1	BCLAF1,AGT,SFPQ,HSPD1,PTPRZ1,FLNA,CTSD,KRT18,ITGB1,HSPA5,KNG1,ANP32B,GHRL,ACTN1,HSPA9,DNAJA1,PTMS,RPS6KA1,PRDX3,HSP90B1,CAT,SOD2,MTDH,CD44,SRSF6,TXNDC12,TGM2,VDAC1,ITGA6,HDAC6,API5,MFN2,DNAJC3,CALR,HP,LTF,CLU,PRKDC,NONO,CAV1,HNRNPK,GPX1,GHITM,HMGB1,PAWR,PYCARD,MYDGF,SNCA,PARK7,LGALS1,GCLC,ANXA4	-1.10949	-0.258817	52	270
NEGATIVE REGULATION OF MACROMOLECULE METABOLIC PROCESS%GOBP%GO:0010605	NEGATIVE REGULATION OF MACROMOLECULE METABOLIC PROCESS%GOBP%GO:0010605	0.226299	0.565064	-1	BCLAF1,AGT,SFPQ,ARRB1,SERPINC1,THRAP3,CTR9,KHSRP,APOA2,LMNB2,FLNA,PARP1,TPR,KNG1,GHRL,SERPINA6,DNAJA1,SRRT,BASP1,RPS6KA1,XRCC5,ROCK2,LMNA,APOD,PTPRC,MTDH,TSN,CD44,SRSF6,HNRNPU,HNRNPD,CNPY2,ADAR,APCS,GATAD2B,HDAC6,LSM6,CBX3,SNX12,PSPC1,MVP,DNAJC3,PC,CALR,SERPINH1,LTF,HNRNPA0,LMNB1,RC3H1,SND1,CLU,PRKDC,CLTC,NONO,CAV1,IFI16,HNRNPK,GPX1,HMGB1,UCHL1,SERPIND1,U2AF2,PPP1R8,FBLN1,PYCARD,AHSG,TMSB4X,APOA1…	-1.09726	-0.24983	107	400
INTRACELLULAR PROTEIN TRANSMEMBRANE TRANSPORT%GOBP%GO:0065002	INTRACELLULAR PROTEIN TRANSMEMBRANE TRANSPORT%GOBP%GO:0065002	0.226366	0.565064	-1	HSPD1,SEC62,HSPA5,SRP54,AIFM1,SEC61B,TIMM44,GRPEL1,TIMM50,TOMM20	-1.19998	-0.442659	10	17
PROTEIN TRANSMEMBRANE TRANSPORT%GOBP%GO:0071806	PROTEIN TRANSMEMBRANE TRANSPORT%GOBP%GO:0071806	0.226366	0.565064	-1	HSPD1,SEC62,HSPA5,SRP54,AIFM1,SEC61B,TIMM44,GRPEL1,TIMM50,TOMM20	-1.19998	-0.442659	10	17
HEPATITIS B INFECTION%WIKIPATHWAYS_20220510%WP4666%HOMO SAPIENS	HEPATITIS B INFECTION%WIKIPATHWAYS_20220510%WP4666%HOMO SAPIENS	0.226836	0.565324	1	MAPK3,MAPK13,SMAD2,YWHAZ,MAPK1,KRAS,MAP2K1,YWHAQ	1.16787	0.343811	8	27
NEURON DEVELOPMENT%GOBP%GO:0048666	NEURON DEVELOPMENT%GOBP%GO:0048666	0.226957	0.565324	-1	STMN1,BSG,GHRL,LAMB1,APOD,MANF,ENAH,C3,MAP4,PAK1,RAC2,VASP,LAMC2,HMGB1,EHD1,AFG3L2,PLS1,KIF5B,RAB35,ALCAM,LAMA5,CAMSAP2,USP9X	-1.14597	-0.305436	23	85
STEROID METABOLIC PROCESS%GOBP%GO:0008202	STEROID METABOLIC PROCESS%GOBP%GO:0008202	0.227651	0.566446	1	CES1,UGT1A7,G6PD,HMGCS1,AKR1C2,OSBPL2,AKR1C3,SULT2B1,CBR1,SCP2,ACAA1,NSDHL,LGMN,DHCR24,FDXR,PMVK	1.13521	0.29445	16	45
REGULATION OF NERVOUS SYSTEM DEVELOPMENT%GOBP%GO:0051960	REGULATION OF NERVOUS SYSTEM DEVELOPMENT%GOBP%GO:0051960	0.228596	0.56819	-1	PTPRZ1,GHRL,TGM2,TIAM1,NUMB,GDI1,GORASP1,YWHAH	-1.17086	-0.362998	8	36
CELLULAR RESPONSE TO LIPID%GOBP%GO:0071396	CELLULAR RESPONSE TO LIPID%GOBP%GO:0071396	0.22898	0.568535	-1	CTR9,MSN,ROCK2,MTDH,HNRNPU,DEFA3,ATP1A1,CALR,VIM,HMGB1,CTSG,PYCARD,YWHAH	-1.16106	-0.341529	13	47
REGULATION OF CELL ACTIVATION%GOBP%GO:0050865	REGULATION OF CELL ACTIVATION%GOBP%GO:0050865	0.229531	0.568909	-1	HSPD1,FLNA,HLA-A,RPS6KA1,PTPRC,HLA-DRA,CD47,IGHG3,FUNDC2,IGHM,RC3H1,PRKDC,CD81,CAV1,IGHV4-61,HMGB1,CTSG,IGHA1,PYCARD,FN1,SNX4,IGLL5,IGHG1,SMARCD2,NCK1,ACTL6A,CAPN3,PPP3CA,APOE,IGHV3-23,F2,XRCC6,FLOT2,CD46,STX4,LAMP1,MZB1,IGHG2,HRG,GPNMB,PRKAR1A	-1.14402	-0.304915	41	85
RNA EXPORT FROM NUCLEUS%GOBP%GO:0006405	RNA EXPORT FROM NUCLEUS%GOBP%GO:0006405	0.22962	0.568909	-1	TPR,ENY2,NUP153,EIF4A3,HNRNPA1,UPF2,NUP107,MAGOH,DDX39B,HNRNPA2B1,SRSF3,SSB,SARNP,DDX19A	-1.18336	-0.392169	14	26
REGULATION OF CYTOSKELETON ORGANIZATION%GOBP%GO:0051493	REGULATION OF CYTOSKELETON ORGANIZATION%GOBP%GO:0051493	0.230439	0.570331	-1	STMN1,CORO1A,COTL1,ARHGDIB,RBM14,TPR,ROCK2,HNRNPU,LIMA1,PAK1,CD47,SORBS3,RAC2,ADD3,VASP,CLTC,IQGAP2,ADD1,TPM1,PYCARD,TMSB4X,APOA1,SNCA,DYNC1H1,PDGFRB,RDX,PFN2,SERPINF2,CAPZA2,ARPIN	-1.12892	-0.284534	30	130
GPCR LIGAND BINDING%REACTOME DATABASE ID RELEASE 80%500792	GPCR LIGAND BINDING%REACTOME DATABASE ID RELEASE 80%500792	0.231584	0.572554	-1	AGT,KNG1,PSAP,C3	-1.19513	-0.440871	4	17
REGULATION OF RESPONSE TO DNA DAMAGE STIMULUS%GOBP%GO:2001020	REGULATION OF RESPONSE TO DNA DAMAGE STIMULUS%GOBP%GO:2001020	0.232182	0.573424	-1	BCLAF1,PARP1,ENY2,CD44,SF3B5,CLU,PRKDC,HMGB1,SMARCD2,ACTL6A,FXR1,TRIM28,PCNA,DEK,DDX39B,PSMD10,ACTB,SF3B3,FUS,UBE2V2	-1.15698	-0.335345	20	51
REGULATION OF MITOCHONDRION ORGANIZATION%GOBP%GO:0010821	REGULATION OF MITOCHONDRION ORGANIZATION%GOBP%GO:0010821	0.233329	0.575643	-1	VDAC1,HDAC6,DCN,CLU,NMT1,GPX1,GHITM,PYCARD,PARK7,PGAM5,MTCH2,BAD,MFF,MCU	-1.16508	-0.355622	14	39
REGULATION OF LYMPHOCYTE ACTIVATION%GOBP%GO:0051249	REGULATION OF LYMPHOCYTE ACTIVATION%GOBP%GO:0051249	0.233926	0.576505	-1	HSPD1,HLA-A,PTPRC,HLA-DRA,CD47,IGHG3,IGHM,RC3H1,PRKDC,CD81,CAV1,IGHV4-61,HMGB1,CTSG,IGHA1,PYCARD,IGLL5,IGHG1,SMARCD2,NCK1,ACTL6A	-1.14928	-0.32084	21	64
REGULATION OF DNA REPAIR%GOBP%GO:0006282	REGULATION OF DNA REPAIR%GOBP%GO:0006282	0.236099	0.581244	-1	PARP1,ENY2,SF3B5,PRKDC,HMGB1,SMARCD2,ACTL6A,TRIM28,PCNA,DEK,ACTB,SF3B3,FUS,UBE2V2	-1.16484	-0.365718	14	34
POSITIVE REGULATION OF CYSTEINE-TYPE ENDOPEPTIDASE ACTIVITY%GOBP%GO:2001056	POSITIVE REGULATION OF CYSTEINE-TYPE ENDOPEPTIDASE ACTIVITY%GOBP%GO:2001056	0.236605	0.581332	-1	HSPD1,CTSD,ANP32B,IFI16,HMGB1,PYCARD,SNCA,AIFM1,ASPH,BAD,BCAP31,ATP2A3,VCP	-1.16575	-0.367968	13	33
TISSUE DEVELOPMENT%GOBP%GO:0009888	TISSUE DEVELOPMENT%GOBP%GO:0009888	0.236635	0.581332	-1	CTR9,SPRR2D,COL4A2,ATP2C1,LCP1,MSN,FLNA,EDF1,S100A4,ITGB1,BDH2,ANXA6,GHRL,BASP1,LAMB1,ROCK2,PTPRC,CD44,VDAC1,PSAP,ITGA6,PTER,RAP1B,ITGB4,KDM6B,PAK1,VCL,COL1A1,LEMD2,VASP,COL6A1,SPRR2B,HSPG2,CAV1,MYLK,ITGA2,LAMC2,MYH11,TPM1,CXADR,PDGFRB,ANXA4,RDX,S100A7,FN1,NEBL,PLOD1,OGN,ASPN,LAMC1,CORO1C,ATP2A2,RBPJ,PLS1,COL15A1,YBX1,DDX17,COL17A1,TAGLN2,VTN,PGM5,TRIM28,TCOF1,LAMA5	-1.11249	-0.266055	64	207
NEGATIVE REGULATION OF PROTEIN-CONTAINING COMPLEX ASSEMBLY%GOBP%GO:0031333	NEGATIVE REGULATION OF PROTEIN-CONTAINING COMPLEX ASSEMBLY%GOBP%GO:0031333	0.237396	0.582167	-1	STMN1,HSPA5,HDAC6,ADD3,CLU,ADD1,HMGB1,TMSB4X,SNCA,PARK7,PFN2,CAPZA2	-1.16233	-0.35868	12	37
NEGATIVE REGULATION OF TRANSFERASE ACTIVITY%GOBP%GO:0051348	NEGATIVE REGULATION OF TRANSFERASE ACTIVITY%GOBP%GO:0051348	0.237476	0.582167	-1	AGT,DNAJA1,PRDX3,PTPRC,HNRNPU,ADAR,MVP,CAV1,UCHL1,PYCARD,SNCA,PARK7	-1.15081	-0.33096	12	53
VALIDATED TARGETS OF C-MYC TRANSCRIPTIONAL REPRESSION%PATHWAY INTERACTION DATABASE NCI-NATURE CURATED DATA%VALIDATED TARGETS OF C-MYC TRANSCRIPTIONAL REPRESSION	VALIDATED TARGETS OF C-MYC TRANSCRIPTIONAL REPRESSION%PATHWAY INTERACTION DATABASE NCI-NATURE CURATED DATA%VALIDATED TARGETS OF C-MYC TRANSCRIPTIONAL REPRESSION	0.238525	0.582242	-1	ITGB1,ITGA6,ITGB4,CLU,LGALS1,PDGFRB,S100A7,COL1A2,HMGCS2	-1.18588	-0.432005	9	18
ENDOSOMAL TRANSPORT%GOBP%GO:0016197	ENDOSOMAL TRANSPORT%GOBP%GO:0016197	0.238594	0.582242	1	SNF8,TOM1,SQSTM1,GGA1,CHMP4B,SNX3,VPS4B,ANXA8,TMED9,RAB10,VPS36,VAMP3,SNX9,DCTN1,RAB11B,VTA1,CHMP1B,CHMP1A,SCRIB,CHMP4A,MICALL1,AP3D1,MYO5B,VPS35,TSG101	1.10986	0.258742	25	75
ATP METABOLIC PROCESS%GOBP%GO:0046034	ATP METABOLIC PROCESS%GOBP%GO:0046034	0.238736	0.582242	-1	NDUFA8,PARP1,ATP1B1,NDUFS5,NDUFA5,NDUFB3,NDUFB11,NDUFB6,NDUFC2,NDUFB5,NDUFB4,SDHA,BAD,NDUFA7,NDUFB1,NDUFS7,SDHB,NDUFV1,NDUFS3,NDUFA9,SDHC	-1.14548	-0.318483	21	66
CELLULAR MONOVALENT INORGANIC CATION HOMEOSTASIS%GOBP%GO:0030004	CELLULAR MONOVALENT INORGANIC CATION HOMEOSTASIS%GOBP%GO:0030004	0.238743	0.582242	-1	ATP1B1,SLC12A2,SLC4A1,ATP1A1,ATP4B,VPS33A	-1.18186	-0.400451	6	24
NEGATIVE REGULATION OF CYTOSKELETON ORGANIZATION%GOBP%GO:0051494	NEGATIVE REGULATION OF CYTOSKELETON ORGANIZATION%GOBP%GO:0051494	0.238759	0.582242	-1	STMN1,CORO1A,RBM14,LIMA1,ADD3,ADD1,TMSB4X,SNCA,PFN2,CAPZA2,ARPIN	-1.16139	-0.352351	11	40
ONCOGENIC MAPK SIGNALING%REACTOME DATABASE ID RELEASE 80%6802957	ONCOGENIC MAPK SIGNALING%REACTOME DATABASE ID RELEASE 80%6802957	0.239482	0.583045	-1	ARRB1,LMNA,RAP1B,VCL,TLN1,SND1,APBB1IP,FN1,CAMK2D	-1.17241	-0.382781	9	28
POSITIVE REGULATION OF PLASMA MEMBRANE BOUNDED CELL PROJECTION ASSEMBLY%GOBP%GO:0120034	POSITIVE REGULATION OF PLASMA MEMBRANE BOUNDED CELL PROJECTION ASSEMBLY%GOBP%GO:0120034	0.24018	0.583045	1	EPS8L1,WASF2,FAM98A,EPS8L2,RALA,NCKAP1,ACTR2,CYFIP1,TWF2	1.15436	0.362826	9	21
RAC1 GTPASE CYCLE%REACTOME DATABASE ID RELEASE 80%9013149	RAC1 GTPASE CYCLE%REACTOME DATABASE ID RELEASE 80%9013149	0.240337	0.583045	-1	KTN1,ARHGDIB,ITGB1,DEF6,PAK1,TIAM1,IQGAP2,CAV1,MCAM,SNAP23	-1.15046	-0.340046	10	46
VALIDATED TARGETS OF C-MYC TRANSCRIPTIONAL ACTIVATION%PATHWAY INTERACTION DATABASE NCI-NATURE CURATED DATA%VALIDATED TARGETS OF C-MYC TRANSCRIPTIONAL ACTIVATION	VALIDATED TARGETS OF C-MYC TRANSCRIPTIONAL ACTIVATION%PATHWAY INTERACTION DATABASE NCI-NATURE CURATED DATA%VALIDATED TARGETS OF C-MYC TRANSCRIPTIONAL ACTIVATION	0.240916	0.583045	-1	HSPD1,DDX18,PRDX3,MTDH	-1.1646	-0.370244	4	32
NEGATIVE REGULATION OF CELL COMMUNICATION%GOBP%GO:0010648	NEGATIVE REGULATION OF CELL COMMUNICATION%GOBP%GO:0010648	0.240934	0.583045	-1	AGT,STMN1,AMBP,ARRB1,HSPA5,DNAJA1,APOD,SOD2,PTPRC,CD44,ATAD1,TXNDC12,ITGA6,RAP1B,SAMHD1,MFN2,CD47,MVP,LEMD2,CALR,LTF,DCN,CLU,NONO,CAV1,GPX1,GHITM,UCHL1,FBN1,FBLN1,PYCARD,AHSG,TMSB4X,APOA1,SNCA,PARK7,GBP1	-1.11227	-0.269478	37	182
MITOTIC SPINDLE ORGANIZATION%GOBP%GO:0007052	MITOTIC SPINDLE ORGANIZATION%GOBP%GO:0007052	0.241033	0.583045	-1	STMN1,FLNA,SMC1A,MAP4,NUDC,DYNC1H1,MISP,STAG2	-1.17262	-0.385735	8	27
REGULATION OF VIRAL GENOME REPLICATION%GOBP%GO:0045069	REGULATION OF VIRAL GENOME REPLICATION%GOBP%GO:0045069	0.241033	0.583045	-1	PPIH,ADAR,RAD23A,LTF,IFI16,PPIE,DDB1,STAU1,BANF1,ILF3,MX1	-1.17265	-0.385742	11	27
POSITIVE REGULATION OF RNA METABOLIC PROCESS%GOBP%GO:0051254	POSITIVE REGULATION OF RNA METABOLIC PROCESS%GOBP%GO:0051254	0.241201	0.583045	-1	BCLAF1,AGT,SFPQ,ARRB1,THRAP3,KHSRP,EDF1,PARP1,RBM14,HSPA5,ENY2,PTMS,RPS6KA1,ROCK2,TCEA1,HNRNPU,HNRNPD,SF3B5,ITGA6,GATAD2B,KDM6B,PPP1R12A,COL1A1,ILK,HMGN1,DCN,RC3H1,PRKDC,CD81,IFI16,HMGB1,U2AF2	-1.11043	-0.26634	32	201
LIPID MODIFICATION%GOBP%GO:0030258	LIPID MODIFICATION%GOBP%GO:0030258	0.241799	0.583045	1	ACAT2,ALOX12,ADH7,ACOX1,DGKA,EPHX2,ECI2,ACOX3,SCP2,ACAA1,EHHADH	1.13345	0.300202	11	41
REGULATION OF PEPTIDASE ACTIVITY%GOBP%GO:0052547	REGULATION OF PEPTIDASE ACTIVITY%GOBP%GO:0052547	0.241835	0.583045	-1	AGT,SERPINC1,HSPD1,CTSD,KNG1,ANP32B,SERPINA6,RPS6KA1,ROCK2,CD44,PSMB9,PSME1,PSME2,SERPINH1,LTF,CAV1,IFI16,GPX1,HMGB1,SERPIND1,PSMA3,PYCARD,AHSG,SNCA,PARK7,SERPINB9,SERPINF2,AIFM1,SERPINA1,ASPH	-1.12964	-0.295007	30	99
REGULATION OF PROTEIN STABILITY%GOBP%GO:0031647	REGULATION OF PROTEIN STABILITY%GOBP%GO:0031647	0.242101	0.583045	-1	HSPD1,APOA2,FLNA,ATP1B1,TF,TPR,RAD23A,HDAC6,CALR,CLU,CD81,CCT4,SEC16A,PYCARD,APOA1,SNCA,PARK7,PFN2,CAPN3,CCT2,NCLN,CCT5,PPIB,USP9X,CHP1,HCFC1,ZNF207,AFM,PFDN2,PTGES3,HIP1R,FLOT2,PFDN6,LAMP1	-1.12878	-0.294937	34	98
BREAST CANCER PATHWAY%WIKIPATHWAYS_20220510%WP4262%HOMO SAPIENS	BREAST CANCER PATHWAY%WIKIPATHWAYS_20220510%WP4262%HOMO SAPIENS	0.242111	0.583045	1	MAPK3,CSNK2A1,CTNNB1,MRE11A,MAPK1,KRAS,MAP2K1,ERBB2	1.16844	0.388448	8	17
INTERACTIONS OF REV WITH HOST CELLULAR PROTEINS%REACTOME DATABASE ID RELEASE 80%177243	INTERACTIONS OF REV WITH HOST CELLULAR PROTEINS%REACTOME DATABASE ID RELEASE 80%177243	0.24235	0.583045	-1	TPR,RANBP2,NUP153,NUP50,NUP107,XPO1,NUP205,RANBP1	-1.18104	-0.430243	8	18
LONG-CHAIN FATTY ACID METABOLIC PROCESS%GOBP%GO:0001676	LONG-CHAIN FATTY ACID METABOLIC PROCESS%GOBP%GO:0001676	0.24357	0.585011	1	ALOX12,PTGS1,AKR1C3,MGLL,CBR1,SCP2,GSTP1,ACAA1,GSTM4,SLC27A4	1.15418	0.33978	10	27
POSITIVE REGULATION OF SIGNAL TRANSDUCTION%GOBP%GO:0009967	POSITIVE REGULATION OF SIGNAL TRANSDUCTION%GOBP%GO:0009967	0.243671	0.585011	-1	BCLAF1,AGT,SFPQ,ARRB1,ATP2C1,FLNA,S100A4,ITGB1,TPR,GHRL,LAMB1,ROCK2,PTPRC,MTDH,CD44,TGM2,GLIPR2,TSPAN14,C3,OCIAD1,PAK1,COL1A1,ILK,DDT,LTF,DCN,CD81,CAV1,HMGB1,TRIM25,PYCARD,MYDGF,APOA1,PARK7,LGALS1,PDGFRB,S100A7,FN1,SERPINF2,TMEM33,LAMC1,NCK1,RBPJ,LRRC59,TFG,OCIAD2,KLK6,CHERP,VTN,FERMT2,BCAP31,USP9X,SORBS1,VCP,PPP3CA,AGR2,APOE,DHX15,LAMB2,F2	-1.10961	-0.265981	60	204
PANCREATIC ADENOCARCINOMA PATHWAY%WIKIPATHWAYS_20220510%WP4263%HOMO SAPIENS	PANCREATIC ADENOCARCINOMA PATHWAY%WIKIPATHWAYS_20220510%WP4263%HOMO SAPIENS	0.244127	0.585502	1	MAPK3,SMAD2,PEBP1,MAPK1,KRAS,RALB,RALA,MAP2K1,ERBB2	1.15436	0.367582	9	20
MITOCHONDRIAL TRANSMEMBRANE TRANSPORT%GOBP%GO:1990542	MITOCHONDRIAL TRANSMEMBRANE TRANSPORT%GOBP%GO:1990542	0.244549	0.58591	-1	HSPD1,CPT2,MPC2,SLC25A22,PMPCB,AIFM1,AFG3L2,MCU,SLC25A20,TST,TIMM44,CPT1A,GRPEL1,TIMM50,TOMM20	-1.16152	-0.37714	15	29
REGULATION OF CALCIUM ION TRANSPORT%GOBP%GO:0051924	REGULATION OF CALCIUM ION TRANSPORT%GOBP%GO:0051924	0.245018	0.585957	-1	ATP1B1,SRI,VDAC1,CAV1,MYLK,SNCA,PDGFRB,CAMK2D,CAPN3,PPP3CA,F2	-1.1687	-0.384443	11	27
REGULATION OF CELL SHAPE%GOBP%GO:0008360	REGULATION OF CELL SHAPE%GOBP%GO:0008360	0.245101	0.585957	1	MARK2,ANXA1,DNMBP,ALDOA,MYH10,BAIAP2,SLC9A3R1	1.14709	0.346482	7	24
POSITIVE REGULATION OF CELL MORPHOGENESIS INVOLVED IN DIFFERENTIATION%GOBP%GO:0010770	POSITIVE REGULATION OF CELL MORPHOGENESIS INVOLVED IN DIFFERENTIATION%GOBP%GO:0010770	0.245325	0.585957	-1	FLNA,ILK,CALR,PRKDC,APOA1,CAPRIN1,FERMT2	-1.17482	-0.398066	7	24
POSITIVE REGULATION OF CELL COMMUNICATION%GOBP%GO:0010647	POSITIVE REGULATION OF CELL COMMUNICATION%GOBP%GO:0010647	0.245794	0.586472	-1	BCLAF1,AGT,SFPQ,ARRB1,ATP2C1,FLNA,S100A4,ITGB1,TPR,GHRL,LAMB1,ROCK2,PTPRC,MTDH,CD44,VAMP2,TGM2,GLIPR2,TSPAN14,C3,OCIAD1,PAK1,COL1A1,ILK,GLUD1,DDT,LTF,DCN,CD81,CAV1,HMGB1,TRIM25,PYCARD,MYDGF,APOA1,PARK7,LGALS1,PDGFRB,S100A7,FN1,SERPINF2,SNX4,TMEM33,LAMC1,NCK1,RBPJ,LRRC59,TFG,BAD,OCIAD2,KLK6,CHERP,VTN,MCU,FERMT2,BCAP31,USP9X,SORBS1,VCP,PPP3CA,AGR2,APOE,DHX15,LAMB2,F2	-1.10374	-0.262794	65	218
RESPONSE TO ENDOGENOUS STIMULUS%GOBP%GO:0009719	RESPONSE TO ENDOGENOUS STIMULUS%GOBP%GO:0009719	0.247069	0.587399	-1	FLNA,PARP1,RBM14,ITGB1,TPR,GHRL,HSP90B1,ROCK2,CD44,HNRNPU,VAMP2,REG1A,TGM2,DEFA3,SMC1A,ATP1A1,RAP1B,ZYX,CALR,PRKDC,SLC5A5,CD81,CAV1,VIM,TRIM25,GRB2,APOA1,SNCA,GCLC,CA2,RDX,AHCYL1,YWHAH,SERPINB9,MIA3,COL1A2,EHD1	-1.1151	-0.274452	37	156
SECONDARY ALCOHOL BIOSYNTHETIC PROCESS%GOBP%GO:1902653	SECONDARY ALCOHOL BIOSYNTHETIC PROCESS%GOBP%GO:1902653	0.247275	0.587399	1	CES1,G6PD,HMGCS1,NSDHL,DHCR24,PMVK	1.16264	0.386521	6	17
STEROL BIOSYNTHETIC PROCESS%GOBP%GO:0016126	STEROL BIOSYNTHETIC PROCESS%GOBP%GO:0016126	0.247275	0.587399	1	CES1,G6PD,HMGCS1,NSDHL,DHCR24,PMVK	1.16264	0.386521	6	17
CHOLESTEROL BIOSYNTHETIC PROCESS%GOBP%GO:0006695	CHOLESTEROL BIOSYNTHETIC PROCESS%GOBP%GO:0006695	0.247275	0.587399	1	CES1,G6PD,HMGCS1,NSDHL,DHCR24,PMVK	1.16264	0.386521	6	17
SUPERPATHWAY OF CHOLESTEROL BIOSYNTHESIS%BIOCYC%PWY66-5	SUPERPATHWAY OF CHOLESTEROL BIOSYNTHESIS%BIOCYC%PWY66-5	0.247552	0.587399	1	ACAT2,HMGCS1,NSDHL,DHCR24,PMVK,FDPS,MVK,CYP51A1	1.16068	0.398439	8	15
CELLULAR RESPONSE TO ENDOGENOUS STIMULUS%GOBP%GO:0071495	CELLULAR RESPONSE TO ENDOGENOUS STIMULUS%GOBP%GO:0071495	0.247699	0.587399	-1	FLNA,PARP1,ITGB1,GHRL,HSP90B1,CD44,HNRNPU,VAMP2,TGM2,DEFA3,SMC1A,ATP1A1,RAP1B,ZYX,CALR,PRKDC,SLC5A5,CAV1,VIM,GRB2,APOA1,SNCA,CA2,RDX,AHCYL1,YWHAH,SERPINB9	-1.11839	-0.282247	27	128
POSITIVE REGULATION OF CELL-SUBSTRATE ADHESION%GOBP%GO:0010811	POSITIVE REGULATION OF CELL-SUBSTRATE ADHESION%GOBP%GO:0010811	0.248745	0.58928	-1	FLNA,ILK,CALR,COL16A1,APOA1,FN1,FERMT2,AGR2	-1.15619	-0.373815	8	30
RAC3 GTPASE CYCLE%REACTOME%R-HSA-9013423.1	RAC3 GTPASE CYCLE%REACTOME%R-HSA-9013423.1	0.250146	0.590556	-1	ARHGDIB,ITGB1,PAK1,TIAM1,CAV1,MCAM,SNAP23	-1.15458	-0.364443	7	33
NEGATIVE REGULATION OF BLOOD VESSEL MORPHOGENESIS%GOBP%GO:2000181	NEGATIVE REGULATION OF BLOOD VESSEL MORPHOGENESIS%GOBP%GO:2000181	0.2503	0.590556	-1	COL4A2,SLC12A2,GHRL,ROCK2,DCN,HSPG2	-1.16765	-0.39924	6	23
NEGATIVE REGULATION OF ANGIOGENESIS%GOBP%GO:0016525	NEGATIVE REGULATION OF ANGIOGENESIS%GOBP%GO:0016525	0.2503	0.590556	-1	COL4A2,SLC12A2,GHRL,ROCK2,DCN,HSPG2	-1.16765	-0.39924	6	23
NEGATIVE REGULATION OF VASCULATURE DEVELOPMENT%GOBP%GO:1901343	NEGATIVE REGULATION OF VASCULATURE DEVELOPMENT%GOBP%GO:1901343	0.2503	0.590556	-1	COL4A2,SLC12A2,GHRL,ROCK2,DCN,HSPG2	-1.16765	-0.39924	6	23
MITOTIC PROPHASE%REACTOME DATABASE ID RELEASE 80%68875	MITOTIC PROPHASE%REACTOME DATABASE ID RELEASE 80%68875	0.250919	0.590625	-1	TPR,LEMD2,RANBP2,LMNB1,NUP153,GORASP1,NUP50,NUP107,ARPP19,GORASP2,USO1,NUP205,BANF1	-1.15416	-0.370082	13	31
SPHINGOLIPID METABOLISM%REACTOME DATABASE ID RELEASE 80%428157	SPHINGOLIPID METABOLISM%REACTOME DATABASE ID RELEASE 80%428157	0.251004	0.590625	1	SPTLC1,GLTP,SGPL1,ESYT2	1.15849	0.385142	4	17
NEGATIVE REGULATION OF MAPK CASCADE%GOBP%GO:0043409	NEGATIVE REGULATION OF MAPK CASCADE%GOBP%GO:0043409	0.251092	0.590625	-1	AGT,AMBP,DNAJA1,PTPRC,CAV1,UCHL1,FBLN1,GBP1	-1.15053	-0.361227	8	34
POSITIVE REGULATION OF CYTOKINE PRODUCTION%GOBP%GO:0001819	POSITIVE REGULATION OF CYTOKINE PRODUCTION%GOBP%GO:0001819	0.251542	0.590854	-1	AGT,HSPD1,APOA2,HLA-A,ROCK2,PTPRC,C3,DDT,CLU,CD81,SPTBN1,IFI16,HMGB1,PYCARD,PARK7,SERPINF2	-1.13635	-0.318633	16	62
SIGNALING EVENTS MEDIATED BY HDAC CLASS I%PATHWAY INTERACTION DATABASE NCI-NATURE CURATED DATA%SIGNALING EVENTS MEDIATED BY HDAC CLASS I	SIGNALING EVENTS MEDIATED BY HDAC CLASS I%PATHWAY INTERACTION DATABASE NCI-NATURE CURATED DATA%SIGNALING EVENTS MEDIATED BY HDAC CLASS I	0.251836	0.590854	-1	GATAD2B,HDAC6,RANBP2,XPO1,SAP18,UBE2I	-1.16872	-0.425754	6	18
INTEGRINS IN ANGIOGENESIS%PATHWAY INTERACTION DATABASE NCI-NATURE CURATED DATA%INTEGRINS IN ANGIOGENESIS	INTEGRINS IN ANGIOGENESIS%PATHWAY INTERACTION DATABASE NCI-NATURE CURATED DATA%INTEGRINS IN ANGIOGENESIS	0.251952	0.590854	-1	VCL,COL1A1,ILK,COL6A3,COL6A1,TLN1,COL6A2,FN1,COL1A2,VTN	-1.16606	-0.398698	10	23
RNA STABILIZATION%GOBP%GO:0043489	RNA STABILIZATION%GOBP%GO:0043489	0.252887	0.59245	-1	THRAP3,HNRNPU,HNRNPD,HNRNPA0,DKC1,YBX1	-1.16901	-0.408121	6	21
TISSUE HOMEOSTASIS%GOBP%GO:0001894	TISSUE HOMEOSTASIS%GOBP%GO:0001894	0.253675	0.593698	-1	ITGB1,TF,SLC12A2,TFF1,AZGP1,VCL,IGHG3,LTF,IGHA1,CXADR	-1.1506	-0.356717	10	36
REGULATION OF IMMUNE EFFECTOR PROCESS%GOBP%GO:0002697	REGULATION OF IMMUNE EFFECTOR PROCESS%GOBP%GO:0002697	0.255045	0.596302	-1	HSPD1,APOA2,HLA-A,PTPRC,HLA-DRA,CD47,HLA-B,RC3H1,CD81,HMGB1,APOA1,SERPINB9,STX7,SNX4	-1.14	-0.335336	14	47
REGULATION OF VIRAL LIFE CYCLE%GOBP%GO:1903900	REGULATION OF VIRAL LIFE CYCLE%GOBP%GO:1903900	0.255714	0.5969	-1	PPIH,ADAR,APCS,RAD23A,LTF,IFI16,TRIM25,LGALS1,PPIE,DDB1,STAU1,BANF1,ILF3,TRIM21,MX1	-1.14558	-0.35128	15	38
CELLULAR COMPONENT ASSEMBLY INVOLVED IN MORPHOGENESIS%GOBP%GO:0010927	CELLULAR COMPONENT ASSEMBLY INVOLVED IN MORPHOGENESIS%GOBP%GO:0010927	0.255838	0.5969	-1	MYH11,TPM1,FLNC,PDGFRB,NEBL,CAPN3,PGM5,MYL9,CSRP2,CSRP1	-1.16862	-0.403188	10	22
RAC2 GTPASE CYCLE%REACTOME DATABASE ID RELEASE 80%9013404	RAC2 GTPASE CYCLE%REACTOME DATABASE ID RELEASE 80%9013404	0.256122	0.5969	-1	ITGB1,DEF6,PAK1,TIAM1,RAC2,CAV1,MCAM	-1.14692	-0.353924	7	37
INTRACELLULAR SIGNAL TRANSDUCTION%GOBP%GO:0035556	INTRACELLULAR SIGNAL TRANSDUCTION%GOBP%GO:0035556	0.256469	0.5969	1	MAPK3,PHACTR4,NUF2,MARK2,SQSTM1,ARL3,NUCB2,MAPK13,HSPB1,NLRX1,HMOX1,PLCD1,SMAD2,SFN,IL18,EPS8L1,BCL10,TUFT1,DBNL,DGKA,PDK1,ACOT11,LAMTOR5,OXSR1,RAP2B,INTS3,EPS8L2,SDCBP2,MINK1,FIS1,SYAP1,PML,ITGAV,MAPK1,KRAS,STK38L,YAP1,RALB,PPM1F,RALA,MMS19,NCKAP1,RRAGC,CTSH,CASP4,PRKD2,G3BP1,GPSM2,MAP2K1,CUL1,LAMTOR3,TAOK3,CDC5L,NDRG1	1.06468	0.214795	54	196
REGULATION OF ERK1 AND ERK2 CASCADE%GOBP%GO:0070372	REGULATION OF ERK1 AND ERK2 CASCADE%GOBP%GO:0070372	0.256605	0.5969	-1	ARRB1,PTPRC,CD44,GLIPR2,DDT,HMGB1,FBLN1,PYCARD,PDGFRB,GBP1,S100A7,FN1,SERPINF2	-1.14006	-0.338086	13	45
METABOLISM OF VITAMINS AND COFACTORS%REACTOME DATABASE ID RELEASE 80%196854	METABOLISM OF VITAMINS AND COFACTORS%REACTOME DATABASE ID RELEASE 80%196854	0.256842	0.5969	-1	CLPS,APOA2,COQ9,CTRB2,PNLIP,PC,HSPG2,APOM,RBP1,APOA1,APOA4,MCCC2,PCCA,SPR,APOC2,APOE,COQ7,SDC1,PDZD11	-1.13557	-0.325808	19	54
NEGATIVE REGULATION OF SIGNALING%GOBP%GO:0023057	NEGATIVE REGULATION OF SIGNALING%GOBP%GO:0023057	0.257262	0.596902	-1	AGT,STMN1,AMBP,ARRB1,HSPA5,DNAJA1,APOD,SOD2,PTPRC,CD44,ATAD1,TXNDC12,ITGA6,RAP1B,SAMHD1,MFN2,CD47,MVP,LEMD2,CALR,LTF,DCN,CLU,NONO,CAV1,GPX1,GHITM,UCHL1,FBN1,FBLN1,PYCARD,AHSG,TMSB4X,APOA1,SNCA,PARK7,GBP1	-1.10189	-0.266775	37	184
NEGATIVE REGULATION OF CELL DEATH%GOBP%GO:0060548	NEGATIVE REGULATION OF CELL DEATH%GOBP%GO:0060548	0.257356	0.596902	-1	HSPD1,PTPRZ1,FLNA,KRT18,ITGB1,HSPA5,GHRL,HSPA9,DNAJA1,PTMS,RPS6KA1,PRDX3,HSP90B1,CAT,SOD2,MTDH,CD44,SRSF6,TXNDC12,VDAC1,ITGA6,API5,DNAJC3,LTF,CLU,PRKDC,NONO,CAV1,HNRNPK,GPX1,GHITM,MYDGF,SNCA,PARK7,GCLC,ANXA4	-1.10528	-0.26849	36	176
REGULATION OF RNA METABOLIC PROCESS%GOBP%GO:0051252	REGULATION OF RNA METABOLIC PROCESS%GOBP%GO:0051252	0.258211	0.597999	-1	BCLAF1,AGT,SFPQ,ARRB1,THRAP3,CTR9,KHSRP,FLNA,EDF1,PARP1,RBM14,HSPA5,TPR,ENY2,PTMS,SRRT,BASP1,RPS6KA1,PRDX3,XRCC5,ROCK2,SOD2,MTDH,TCEA1,SRSF6,HNRNPU,HNRNPD,SF3B5,ITGA6,GATAD2B,HDAC6,KDM6B,CBX3,PPP1R12A,PSPC1,COL1A1,ILK,FAM50A,HMGN1,CALR,LTF,HNRNPA0,DCN,RC3H1,CLU,PRKDC,CD81,RALY,NONO,SRRM1,CAV1,PUF60,IFI16,HNRNPK,VIM,HMGB1,U2AF2,TRIM25,PYCARD,TMSB4X,ZNF648,MYDGF,SNCA,PARK7,GCLC,EIF4A3,ANXA4,AHCYL1,…	-1.0828	-0.246414	121	407
POSITIVE REGULATION OF DNA REPAIR%GOBP%GO:0045739	POSITIVE REGULATION OF DNA REPAIR%GOBP%GO:0045739	0.258383	0.597999	-1	PARP1,PRKDC,HMGB1,SMARCD2,ACTL6A,TRIM28,PCNA,ACTB,FUS,UBE2V2	-1.16564	-0.402159	10	22
NUCLEOTIDE CATABOLIC PROCESS%GOBP%GO:0009166	NUCLEOTIDE CATABOLIC PROCESS%GOBP%GO:0009166	0.258827	0.597999	-1	HPRT1,SAMHD1,DCTPP1,SUCLA2,SUCLG2,NUDT3	-1.16731	-0.418701	6	19
CELL MORPHOGENESIS%GOBP%GO:0000902	CELL MORPHOGENESIS%GOBP%GO:0000902	0.258858	0.597999	-1	BSG,ACTN1,LAMB1,MYH9,ENAH,PAK1,ILK,RAC2,VASP,VPS33A,CLU,LAMC2,CAP1,PACSIN2,FN1,LAMC1,SNX2,AFG3L2,PLS1,KIF5B,COL15A1,ALCAM,FERMT2,LAMA5,USP9X	-1.12212	-0.298691	25	86
REGULATION OF LIPASE ACTIVITY%GOBP%GO:0060191	REGULATION OF LIPASE ACTIVITY%GOBP%GO:0060191	0.259433	0.598732	-1	APOA2,PNLIP,APOA1,SNCA,PDGFRB,APOA4	-1.16645	-0.418394	6	19
LIPID TRANSPORT%GOBP%GO:0006869	LIPID TRANSPORT%GOBP%GO:0006869	0.260719	0.59951	-1	APOA2,GHRL,CEL,LIMA1,PSAP,NPC2,SCARB2,CPT2,CLU,CAV1,APOM,GOT2,RBP1,APOA1,APOA4	-1.13439	-0.330874	15	49
IL-18 SIGNALING PATHWAY%WIKIPATHWAYS_20220510%WP4754%HOMO SAPIENS	IL-18 SIGNALING PATHWAY%WIKIPATHWAYS_20220510%WP4754%HOMO SAPIENS	0.260814	0.59951	-1	LMNB2,PARP1,TF,PTMS,COX17,ABCF1,COL1A1,CD81,TMSB4X,COL1A2,BAD,SNTB1,PRKAA1,IRF6,DEK,HSPB8	-1.14273	-0.346688	16	40
RHOBTB1 GTPASE CYCLE%REACTOME DATABASE ID RELEASE 80%9013422	RHOBTB1 GTPASE CYCLE%REACTOME DATABASE ID RELEASE 80%9013422	0.261016	0.59951	-1	ROCK2,RBBP6,SRRM1,VIM,COPS2,CCT2	-1.16063	-0.422804	6	18
POSITIVE REGULATION OF SIGNALING%GOBP%GO:0023056	POSITIVE REGULATION OF SIGNALING%GOBP%GO:0023056	0.261038	0.59951	-1	BCLAF1,AGT,SFPQ,ARRB1,ATP2C1,FLNA,S100A4,ITGB1,TPR,GHRL,LAMB1,ROCK2,PTPRC,MTDH,CD44,VAMP2,TGM2,GLIPR2,TSPAN14,C3,OCIAD1,PAK1,COL1A1,ILK,GLUD1,DDT,LTF,DCN,CD81,CAV1,HMGB1,TRIM25,PYCARD,MYDGF,APOA1,SNCA,PARK7,LGALS1,PDGFRB,S100A7,FN1,SERPINF2,SNX4,TMEM33,LAMC1,NCK1,RBPJ,LRRC59,TFG,BAD,OCIAD2,KLK6,CHERP,VTN,MCU,FERMT2,BCAP31,USP9X,SORBS1,VCP,PPP3CA,AGR2,APOE,DHX15,LAMB2,F2	-1.09507	-0.260576	66	222
REGULATION OF I-KAPPAB KINASE/NF-KAPPAB SIGNALING%GOBP%GO:0043122	REGULATION OF I-KAPPAB KINASE/NF-KAPPAB SIGNALING%GOBP%GO:0043122	0.26106	0.59951	1	RIOK3,SQSTM1,ECM1,HSPB1,NLRX1,HMOX1,CPNE1,BCL10,DHX36,LAMTOR5	1.10484	0.277915	10	52
REGULATION OF NEURON PROJECTION DEVELOPMENT%GOBP%GO:0010975	REGULATION OF NEURON PROJECTION DEVELOPMENT%GOBP%GO:0010975	0.262301	0.601347	1	MARK2,PTK6,PDLIM5,SEMA4B,SNX3,DBNL,S100A9,DHX36	1.11282	0.29317	8	42
BCR SIGNALING PATHWAY%PATHWAY INTERACTION DATABASE NCI-NATURE CURATED DATA%BCR SIGNALING PATHWAY	BCR SIGNALING PATHWAY%PATHWAY INTERACTION DATABASE NCI-NATURE CURATED DATA%BCR SIGNALING PATHWAY	0.262378	0.601347	1	MAPK3,BCL10,CSK,CSNK2A1,MAPK1,MAP2K1	1.14604	0.393413	6	15
RIBOSOMAL SMALL SUBUNIT BIOGENESIS%GOBP%GO:0042274	RIBOSOMAL SMALL SUBUNIT BIOGENESIS%GOBP%GO:0042274	0.26272	0.601538	1	RIOK3,RPS15,RPS25,RPS24,RPS17,RPS7,RPS27,RPS28,DCAF13,MRPS11,RPS19,RPS16	1.14127	0.339125	12	26
REGULATION OF LEUKOCYTE ACTIVATION%GOBP%GO:0002694	REGULATION OF LEUKOCYTE ACTIVATION%GOBP%GO:0002694	0.263408	0.60252	-1	HSPD1,HLA-A,PTPRC,HLA-DRA,CD47,IGHG3,IGHM,RC3H1,PRKDC,CD81,CAV1,IGHV4-61,HMGB1,CTSG,IGHA1,PYCARD,FN1,SNX4,IGLL5,IGHG1,SMARCD2,NCK1,ACTL6A	-1.12327	-0.308329	23	71
POSITIVE REGULATION OF PROTEIN-CONTAINING COMPLEX ASSEMBLY%GOBP%GO:0031334	POSITIVE REGULATION OF PROTEIN-CONTAINING COMPLEX ASSEMBLY%GOBP%GO:0031334	0.264053	0.603401	-1	LCP1,RAP1B,PAK1,VASP,CLU,PYCARD,SNCA,PARK7,PFN2,NCK1,FSCN1,FERMT2,VCP	-1.13613	-0.33692	13	45
POSITIVE REGULATION OF VIRAL GENOME REPLICATION%GOBP%GO:0045070	POSITIVE REGULATION OF VIRAL GENOME REPLICATION%GOBP%GO:0045070	0.266268	0.607864	-1	PPIH,ADAR,RAD23A,PPIE,DDB1,STAU1	-1.16209	-0.428683	6	17
NEGATIVE REGULATION OF CELL MOTILITY%GOBP%GO:2000146	NEGATIVE REGULATION OF CELL MOTILITY%GOBP%GO:2000146	0.267514	0.610111	-1	ARHGDIB,APOD,VCL,CALR,DDT,DCN,HMGB1,TPM1,FBLN1,PFN2,ARPIN,MIA3,CORO1C	-1.13066	-0.328654	13	50
IRON ION HOMEOSTASIS%GOBP%GO:0055072	IRON ION HOMEOSTASIS%GOBP%GO:0055072	0.268416	0.611568	-1	TF,BDH2,SRI	-1.16033	-0.428034	3	17
INFECTION WITH MYCOBACTERIUM TUBERCULOSIS%REACTOME%R-HSA-9635486.2	INFECTION WITH MYCOBACTERIUM TUBERCULOSIS%REACTOME%R-HSA-9635486.2	0.268898	0.612067	-1	SFPQ,CORO1A,LTF,CTSG,RPS27A	-1.16216	-0.435889	5	16
EGFR TYROSINE KINASE INHIBITOR RESISTANCE%WIKIPATHWAYS_20220510%WP4806%HOMO SAPIENS	EGFR TYROSINE KINASE INHIBITOR RESISTANCE%WIKIPATHWAYS_20220510%WP4806%HOMO SAPIENS	0.27021	0.61445	1	MAPK3,EIF4E,MAPK1,KRAS,MAP2K1,ERBB2	1.13808	0.390679	6	15
THERMOGENESIS%WIKIPATHWAYS_20220510%WP4321%HOMO SAPIENS	THERMOGENESIS%WIKIPATHWAYS_20220510%WP4321%HOMO SAPIENS	0.270633	0.614809	-1	RPS6KA1,CPT2,GRB2,KDM3B,SMARCD2,ACTL6A,GNAS,SLC25A20,PRKAA1	-1.15815	-0.409633	9	20
POSITIVE REGULATION OF SUPRAMOLECULAR FIBER ORGANIZATION%GOBP%GO:1902905	POSITIVE REGULATION OF SUPRAMOLECULAR FIBER ORGANIZATION%GOBP%GO:1902905	0.271861	0.6165	-1	ROCK2,PAK1,CD47,SORBS3,VASP,CLU,GPX1,TPM1,TNXB,PYCARD,APOA1,PFN2,SERPINF2,NCK1,SYNPO2,FERMT2,APOE	-1.12761	-0.33169	17	47
'DE NOVO' POST-TRANSLATIONAL PROTEIN FOLDING%GOBP%GO:0051084	'DE NOVO' POST-TRANSLATIONAL PROTEIN FOLDING%GOBP%GO:0051084	0.271984	0.6165	-1	HSPA6,HSPA5,HSPA9	-1.1588	-0.43463	3	16
PURINE NUCLEOTIDE METABOLIC PROCESS%GOBP%GO:0006163	PURINE NUCLEOTIDE METABOLIC PROCESS%GOBP%GO:0006163	0.272173	0.6165	-1	NDUFA8,PARP1,ATP1B1,DLD,ACSF2,NDUFS5,NDUFA5,NDUFB3,HPRT1,NDUFB11,SAMHD1,NDUFB6,ACLY,PDHA1,NDUFC2,NDUFB5,SUCLA2,NDUFB4,SUCLG2,NUDT3,SDHA,BAD,NDUFA7,NDUFB1,HMGCS2,NDUFS7,ADA,SDHB,PRPS2,ABHD14B,NDUFV1,PAICS,NDUFS3,DLAT,NDUFA9	-1.09965	-0.276251	35	133
PROTEIN TRANSPORT%GOBP%GO:0015031	PROTEIN TRANSPORT%GOBP%GO:0015031	0.272533	0.616715	-1	HSPD1,SEC62,ATP1B1,SEC23IP,KRT18,HSPA5,TPR,ARFGAP3,HSPA9,PDIA4,HSP90B1,SNX27,MYH9,VAMP2,TSPO,COPZ1,SCARB2,HDAC6,COPA,MFN2,RANBP2,TIMM13,VPS33A,CALR,TIMM10,CLU,SPCS2,CLTC,NUP153,SPTBN1,PMPCB,SEC16A,SRP72,PARK7,STXBP3,YWHAH,SRP54,AP1B1,NUP50,STX7,SNX4,AIFM1,MIA3,NUP107,COPG1,EHD1,KIF5B,VPS29,SSR1,TIMM8B,ARCN1,MFF,SEC61B,XPO1,RAB27B,USO1,BCAP31,CHP1,SEC31A,GRIPAP1,VCP,APOE,TIMM9,AFM,AP3B1,AGK,AP1M2,…	-1.08716	-0.257016	72	237
ER-PHAGOSOME PATHWAY%REACTOME DATABASE ID RELEASE 80%1236974	ER-PHAGOSOME PATHWAY%REACTOME DATABASE ID RELEASE 80%1236974	0.272984	0.617007	-1	PSMB10,HLA-A,PSMB9,PSME1,PSME2,HLA-B,CALR,HMGB1,SNAP23,PSMA3,SEC22B,RPS27A	-1.12144	-0.315312	12	61
NEGATIVE REGULATION OF IMMUNE EFFECTOR PROCESS%GOBP%GO:0002698	NEGATIVE REGULATION OF IMMUNE EFFECTOR PROCESS%GOBP%GO:0002698	0.273193	0.617007	-1	APOA2,HLA-A,PTPRC,CD47,HLA-B,RC3H1,APOA1,SERPINB9	-1.15525	-0.408609	8	20
REGULATION OF SODIUM ION TRANSPORT%GOBP%GO:0002028	REGULATION OF SODIUM ION TRANSPORT%GOBP%GO:0002028	0.273678	0.617502	-1	ATP1B1,ATP1A1,SLMAP,AHCYL1,YWHAH,CAMK2D	-1.15064	-0.412723	6	19
OSSIFICATION%GOBP%GO:0001503	OSSIFICATION%GOBP%GO:0001503	0.274982	0.618801	-1	TPM4,CAT,HNRNPU,RRBP1,COL1A1,CCDC47,COL6A1,SND1,CLTC,FBL,ASPN,RDH14,VCAN	-1.12617	-0.338729	13	42
PURINE RIBONUCLEOSIDE TRIPHOSPHATE METABOLIC PROCESS%GOBP%GO:0009205	PURINE RIBONUCLEOSIDE TRIPHOSPHATE METABOLIC PROCESS%GOBP%GO:0009205	0.275033	0.618801	-1	NDUFA8,PARP1,ATP1B1,NDUFS5,NDUFA5,NDUFB3,NDUFB11,NDUFB6,NDUFC2,NDUFB5,NDUFB4,SDHA,BAD,NDUFA7,NDUFB1,NDUFS7,SDHB,NDUFV1,NDUFS3,NDUFA9,SDHC	-1.11539	-0.306167	21	71
NEUROTROPHIC FACTOR-MEDIATED TRK RECEPTOR SIGNALING%PATHWAY INTERACTION DATABASE NCI-NATURE CURATED DATA%NEUROTROPHIC FACTOR-MEDIATED TRK RECEPTOR SIGNALING	NEUROTROPHIC FACTOR-MEDIATED TRK RECEPTOR SIGNALING%PATHWAY INTERACTION DATABASE NCI-NATURE CURATED DATA%NEUROTROPHIC FACTOR-MEDIATED TRK RECEPTOR SIGNALING	0.275052	0.618801	1	MAPK3,SQSTM1,GIPC1,MAPK1,KRAS,PTPN11,MAP2K1	1.12533	0.358336	7	20
REGULATION OF TRANS-SYNAPTIC SIGNALING%GOBP%GO:0099177	REGULATION OF TRANS-SYNAPTIC SIGNALING%GOBP%GO:0099177	0.276138	0.619713	-1	ITGB1,SLC12A2,ATAD1,VAMP2,RAP1B,CASK,YWHAH,SCGN,PPP3CA,APOE	-1.14025	-0.381377	10	25
REGULATION OF PRODUCTION OF MOLECULAR MEDIATOR OF IMMUNE RESPONSE%GOBP%GO:0002700	REGULATION OF PRODUCTION OF MOLECULAR MEDIATOR OF IMMUNE RESPONSE%GOBP%GO:0002700	0.276254	0.619713	-1	APOA2,HLA-A,PTPRC,CD81,APOA1	-1.14777	-0.411694	5	19
LIPID HOMEOSTASIS%GOBP%GO:0055088	LIPID HOMEOSTASIS%GOBP%GO:0055088	0.276258	0.619713	-1	APOA2,LIMA1,NPC2,FUNDC2,RALY,CAV1,APOM,RBP1,APOA1,APOA4,EHD1,MTCH2,APOC2,PRKAA1,APOE	-1.13755	-0.371397	15	28
CELLULAR RESPONSE TO TOXIC SUBSTANCE%GOBP%GO:0097237	CELLULAR RESPONSE TO TOXIC SUBSTANCE%GOBP%GO:0097237	0.277999	0.622417	-1	CAT,SOD2,ADH5,PARK7,APOA4	-1.14618	-0.417543	5	18
CELLULAR DETOXIFICATION%GOBP%GO:1990748	CELLULAR DETOXIFICATION%GOBP%GO:1990748	0.277999	0.622417	-1	CAT,SOD2,ADH5,PARK7,APOA4	-1.14618	-0.417543	5	18
NEGATIVE REGULATION OF INNATE IMMUNE RESPONSE%GOBP%GO:0045824	NEGATIVE REGULATION OF INNATE IMMUNE RESPONSE%GOBP%GO:0045824	0.278772	0.623548	-1	HLA-A,SAMHD1,HLA-B,IFI16,SERPINB9,A2M,BANF1,TRIM21	-1.1538	-0.432755	8	16
REGULATION OF CYSTEINE-TYPE ENDOPEPTIDASE ACTIVITY%GOBP%GO:2000116	REGULATION OF CYSTEINE-TYPE ENDOPEPTIDASE ACTIVITY%GOBP%GO:2000116	0.27907	0.623614	-1	HSPD1,CTSD,ANP32B,RPS6KA1,CD44,PSMB9,LTF,IFI16,GPX1,HMGB1,PYCARD,SNCA,PARK7,AIFM1,ASPH,BAD,CST3,BCAP31,ATP2A3,VCP	-1.11878	-0.322965	20	52
RESPONSE TO OXYGEN-CONTAINING COMPOUND%GOBP%GO:1901700	RESPONSE TO OXYGEN-CONTAINING COMPOUND%GOBP%GO:1901700	0.279616	0.624235	-1	CTR9,APOA2,MSN,FLNA,PARP1,PRDX3,HSP90B1,ROCK2,APOD,CAT,SOD2,MTDH,VAMP2,REG1A,TGM2,DEFA3,ADH5,ATP1A1,RAP1B,HDAC6,HP,HNRNPA0,PRKDC,SLC5A5,CAV1,GPX1,VIM,HMGB1,CTSG,TPM1,GOT2,GRB2,PYCARD,SNCA,PARK7,CA2,AHCYL1,APOA4,S100A7	-1.09259	-0.266406	39	168
CELL-CELL ADHESION%GOBP%GO:0098609	CELL-CELL ADHESION%GOBP%GO:0098609	0.280395	0.625373	-1	ATP2C1,MSN,FLNA,BSG,ITGB1,ACTN1,LAMB1,CD44,MYH9,ITGA6,VCL,ILK,RAC2,TLN1,METAP1,ITGA2,CXADR,COL14A1,LGALS1,STXBP3,APOA4,LPP,FN1,CD99	-1.10559	-0.293554	24	87
FOCAL ADHESION: PI3K-AKT-MTOR-SIGNALING PATHWAY%WIKIPATHWAYS_20220510%WP3932%HOMO SAPIENS	FOCAL ADHESION: PI3K-AKT-MTOR-SIGNALING PATHWAY%WIKIPATHWAYS_20220510%WP3932%HOMO SAPIENS	0.280833	0.625749	-1	ITGB6,COL4A2,ITGB1,LAMB1,ITGA6,ITGB4,COL1A1,ITGA2,LAMC2,GRB2,LAMC1,COL1A2,BAD,VTN,LAMA5,PRKAA1,LAMB2,GNB1	-1.11991	-0.320029	18	55
REGULATION OF MULTICELLULAR ORGANISMAL DEVELOPMENT%GOBP%GO:2000026	REGULATION OF MULTICELLULAR ORGANISMAL DEVELOPMENT%GOBP%GO:2000026	0.281938	0.626806	-1	PTPRZ1,CTR9,COL4A2,ITGB1,SLC12A2,GHRL,HSPA9,BASP1,ROCK2,MTDH,SRSF6,TGM2,APCS,PPP1R12A,HLA-DRA,VCL,TIAM1,HLA-B,LTF,DCN,RC3H1,PRKDC,HSPG2,CAV1,NUMB,ADD1,HMGB1,FBN1,AHSG,GDI1,MYDGF,LGALS1,GORASP1,YWHAH	-1.09383	-0.270068	34	153
REGULATION OF CHEMOTAXIS%GOBP%GO:0050920	REGULATION OF CHEMOTAXIS%GOBP%GO:0050920	0.281994	0.626806	1	MAPK3,S100A14,HSPB1,MIF,SEMA4B,OXSR1,DUSP3,MAPK1,LGMN,PPM1F	1.11705	0.31429	10	32
NEGATIVE REGULATION OF TRANSCRIPTION BY RNA POLYMERASE II%GOBP%GO:0000122	NEGATIVE REGULATION OF TRANSCRIPTION BY RNA POLYMERASE II%GOBP%GO:0000122	0.282362	0.626806	-1	SFPQ,CTR9,PARP1,TPR,MTDH,HNRNPU,GATAD2B,HDAC6,CBX3,CALR,CAV1,IFI16,HMGB1,SNCA,TRIM33,NCK1,RBPJ,UBE2I,USP9X,FHL2,HCFC1	-1.10948	-0.303824	21	72
PPAR SIGNALING PATHWAY%WIKIPATHWAYS_20220510%WP3942%HOMO SAPIENS	PPAR SIGNALING PATHWAY%WIKIPATHWAYS_20220510%WP3942%HOMO SAPIENS	0.282386	0.626806	1	ME1,DBI,ACOX1,ACOX3,FABP5,EHHADH,SLC27A4	1.12691	0.381374	7	16
RHOH GTPASE CYCLE%REACTOME DATABASE ID RELEASE 80%9013407	RHOH GTPASE CYCLE%REACTOME DATABASE ID RELEASE 80%9013407	0.283354	0.628353	-1	ARHGDIB,ROCK2,PAK1,CAV1,DBT,STOM,VCP	-1.14087	-0.415607	7	18
PATHOGENIC ESCHERICHIA COLI INFECTION%WIKIPATHWAYS_20220510%WP2272%HOMO SAPIENS	PATHOGENIC ESCHERICHIA COLI INFECTION%WIKIPATHWAYS_20220510%WP2272%HOMO SAPIENS	0.284805	0.630444	-1	ARPC1B,KRT18,ITGB1,ROCK2	-1.13161	-0.375021	4	26
NEGATIVE REGULATION OF SIGNAL TRANSDUCTION%GOBP%GO:0009968	NEGATIVE REGULATION OF SIGNAL TRANSDUCTION%GOBP%GO:0009968	0.285064	0.630444	-1	AGT,STMN1,AMBP,ARRB1,HSPA5,DNAJA1,APOD,SOD2,PTPRC,CD44,TXNDC12,ITGA6,SAMHD1,MFN2,CD47,MVP,LEMD2,CALR,LTF,DCN,CLU,NONO,CAV1,GPX1,GHITM,UCHL1,FBN1,FBLN1,PYCARD,AHSG,TMSB4X,APOA1,SNCA,PARK7,GBP1	-1.08898	-0.264726	35	174
SISTER CHROMATID SEGREGATION%GOBP%GO:0000819	SISTER CHROMATID SEGREGATION%GOBP%GO:0000819	0.285357	0.630444	1	DIS3L2,NUF2,CHMP4B,VPS4B,PDCD6IP,CHMP1B,CHMP1A,CHMP4A	1.10787	0.313827	8	31
LIPID LOCALIZATION%GOBP%GO:0010876	LIPID LOCALIZATION%GOBP%GO:0010876	0.285382	0.630444	-1	APOA2,GHRL,CEL,LIMA1,PSAP,NPC2,SCARB2,CPT2,CLU,CAV1,APOM,GOT2,RBP1,APOA1,APOA4	-1.1142	-0.320431	15	53
REGULATION OF EPITHELIAL CELL DIFFERENTIATION%GOBP%GO:0030856	REGULATION OF EPITHELIAL CELL DIFFERENTIATION%GOBP%GO:0030856	0.286023	0.63126	-1	ROCK2,SRSF6,PPP1R12A,VCL,CAV1,ADD1	-1.14537	-0.429593	6	16
NEGATIVE REGULATION OF CELLULAR MACROMOLECULE BIOSYNTHETIC PROCESS%GOBP%GO:2000113	NEGATIVE REGULATION OF CELLULAR MACROMOLECULE BIOSYNTHETIC PROCESS%GOBP%GO:2000113	0.287115	0.63307	1	DIS3L2,SHMT1,CNOT1,DBI,CELF1,AGO1,RPL13A,DHX36,PDE12,MRPL13,EIF2S1,GAPDH,GIGYF2,EIF4E2	1.1021	0.291898	14	41
INFLAMMATORY RESPONSE%GOBP%GO:0006954	INFLAMMATORY RESPONSE%GOBP%GO:0006954	0.287571	0.633475	-1	ITGB1,ABCF1,CD44,APCS,HP,HNRNPA0,CLU,HSPG2,HMGB1,SNAP23,AHSG,SNCA,IGHG1,AOC3,ORM1,LYZ,ITIH4	-1.12114	-0.343785	17	38
SMALL MOLECULE CATABOLIC PROCESS%GOBP%GO:0044282	SMALL MOLECULE CATABOLIC PROCESS%GOBP%GO:0044282	0.290353	0.638273	1	CDA,SHMT1,ACAT2,PGD,ACOX1,NAGK,GALM,MCCC1,ABAT,PFKP,AKR1C3,MPST,BLMH,IMPA2,ECI2,ACOX3,SCP2,ACAA1,AKR1A1,INPP1,HK2,PFKL,EHHADH	1.06786	0.235207	23	104
EMBRYO DEVELOPMENT ENDING IN BIRTH OR EGG HATCHING%GOBP%GO:0009792	EMBRYO DEVELOPMENT ENDING IN BIRTH OR EGG HATCHING%GOBP%GO:0009792	0.290514	0.638273	1	PHACTR4,CELF1,SCEL,BCL10,CTNNB1,PCSK5	1.11315	0.35446	6	20
NUCLEOBASE-CONTAINING SMALL MOLECULE METABOLIC PROCESS%GOBP%GO:0055086	NUCLEOBASE-CONTAINING SMALL MOLECULE METABOLIC PROCESS%GOBP%GO:0055086	0.290573	0.638273	-1	NDUFA8,ERH,PARP1,ATP1B1,DLD,ACSF2,ITPA,NDUFS5,NDUFA5,DTYMK,NDUFB3,HPRT1,NDUFB11,SAMHD1,DCTPP1,NDUFB6,AK2,DPYSL2,ACLY,UGP2,PDHA1,PARK7,NDUFC2,NDUFB5,SUCLA2,PGM3,NDUFB4,SUCLG2,NUDT9,ALDH6A1,AK1,NUDT3,SDHA,NANS,BAD,NDUFA7,GMDS,NDUFB1,HMGCS2,NDUFS7,ADA,GMPPB,SDHB,VCP,UAP1,GFPT1,PRPS2,ABHD14B,NDUFV1,PAICS,NDUFS3,DLAT	-1.08418	-0.262396	52	185
POSITIVE REGULATION OF NEUROGENESIS%GOBP%GO:0050769	POSITIVE REGULATION OF NEUROGENESIS%GOBP%GO:0050769	0.291862	0.640499	-1	PTPRZ1,TGM2,TIAM1,NUMB	-1.13315	-0.406449	4	19
REGULATION OF CELL-CELL ADHESION%GOBP%GO:0022407	REGULATION OF CELL-CELL ADHESION%GOBP%GO:0022407	0.292206	0.640554	-1	HSPD1,HLA-A,PTPRC,CD44,PLG,HLA-DRA,CD47,RC3H1,CD81,CAV1,HMGB1,CTSG,PYCARD,APOA1,RDX,SERPINF2,ASS1,MIA3,SMARCD2,NCK1,ACTL6A	-1.10429	-0.303118	21	71
ALPHA6BETA4INTEGRIN%IOB%ALPHA6BETA4INTEGRIN	ALPHA6BETA4INTEGRIN%IOB%ALPHA6BETA4INTEGRIN	0.292647	0.640554	-1	LAMB1,PLEC,ITGA6,ITGB4,PAK1,LAMC2,GRB2,LAMC1,BAD,COL17A1,LAMA5,LAMB2	-1.12476	-0.372749	12	26
CDC42 GTPASE CYCLE%REACTOME DATABASE ID RELEASE 80%9013148	CDC42 GTPASE CYCLE%REACTOME DATABASE ID RELEASE 80%9013148	0.292714	0.640554	-1	KTN1,ARHGDIB,ARFGAP3,DEF6,PAK1,TIAM1,IQGAP2,CAV1,SNAP23	-1.11686	-0.342472	9	38
GENE SILENCING BY RNA%REACTOME DATABASE ID RELEASE 80%211000	GENE SILENCING BY RNA%REACTOME DATABASE ID RELEASE 80%211000	0.293524	0.641722	-1	TPR,TSN,RANBP2,NUP153,NUP50,NUP107	-1.13568	-0.401685	6	20
CHAPERONE-MEDIATED PROTEIN FOLDING%GOBP%GO:0061077	CHAPERONE-MEDIATED PROTEIN FOLDING%GOBP%GO:0061077	0.294603	0.643252	-1	HSPA6,HSPA5,HSPA9,PDIA4,CLU,CCT4,FKBP5,CCT2,CCT5,PPIB	-1.1145	-0.347445	10	35
REGULATION OF MUSCLE CONTRACTION%GOBP%GO:0006937	REGULATION OF MUSCLE CONTRACTION%GOBP%GO:0006937	0.294839	0.643252	-1	ATP1B1,ANXA6,SRI,CAV1,TPM1,CAMK2D,ATP2A2,MYL9	-1.12888	-0.382498	8	24
ANTIVIRAL MECHANISM BY IFN-STIMULATED GENES%REACTOME DATABASE ID RELEASE 80%1169410	ANTIVIRAL MECHANISM BY IFN-STIMULATED GENES%REACTOME DATABASE ID RELEASE 80%1169410	0.295326	0.643252	-1	FLNB,FLNA,TPR,RANBP2,NUP153,TRIM25,EIF4A3,RPS27A,NUP50,NUP107	-1.11397	-0.347279	10	35
ANION TRANSMEMBRANE TRANSPORT%GOBP%GO:0098656	ANION TRANSMEMBRANE TRANSPORT%GOBP%GO:0098656	0.295331	0.643252	-1	SLC12A2,MPC2,SLC5A5,SLC25A22,SLC25A3,SLC3A2,SLC25A10,ARL6IP5,SLC1A4	-1.13273	-0.400642	9	20
BEHAVIOR%GOBP%GO:0007610	BEHAVIOR%GOBP%GO:0007610	0.298042	0.647942	-1	PTPRZ1,GHRL,ATAD1,DYNLRB1,GATM,PRKAA1,APOE	-1.13032	-0.39979	7	20
ESTABLISHMENT OF PROTEIN LOCALIZATION TO PLASMA MEMBRANE%GOBP%GO:0061951	ESTABLISHMENT OF PROTEIN LOCALIZATION TO PLASMA MEMBRANE%GOBP%GO:0061951	0.298042	0.647942	-1	KRT18,VAMP2,SPTBN1,SEC16A,GORASP1,RDX,GORASP2,GRIPAP1	-1.13048	-0.399846	8	20
POSITIVE REGULATION OF TRANSPORTER ACTIVITY%GOBP%GO:0032411	POSITIVE REGULATION OF TRANSPORTER ACTIVITY%GOBP%GO:0032411	0.299266	0.649994	-1	ATP1B1,COX17,TMSB4X,NDUFA4,CHP1,PPP3CA,GSTM2,ATP1B3	-1.1273	-0.410665	8	18
CELL-CELL ADHESION VIA PLASMA-MEMBRANE ADHESION MOLECULES%GOBP%GO:0098742	CELL-CELL ADHESION VIA PLASMA-MEMBRANE ADHESION MOLECULES%GOBP%GO:0098742	0.300451	0.651509	-1	ATP2C1,BSG,ITGB1	-1.1352	-0.432672	3	15
NEGATIVE REGULATION OF DEFENSE RESPONSE%GOBP%GO:0031348	NEGATIVE REGULATION OF DEFENSE RESPONSE%GOBP%GO:0031348	0.300524	0.651509	-1	HLA-A,GHRL,PTPRC,APCS,SAMHD1,HLA-B,IFI16,APOA1,SERPINB9	-1.11035	-0.350482	9	33
PROTEASOMAL PROTEIN CATABOLIC PROCESS%GOBP%GO:0010498	PROTEASOMAL PROTEIN CATABOLIC PROCESS%GOBP%GO:0010498	0.301066	0.651797	-1	PSMB10,ARRB1,HSPA5,HSP90B1,RAD23A,PSMB9,CCDC47,CALR,PRPF19,UBXN4,UCHL1,PCNP,TRIM25,PSMA3	-1.09125	-0.289746	14	87
NEGATIVE REGULATION OF INTRINSIC APOPTOTIC SIGNALING PATHWAY%GOBP%GO:2001243	NEGATIVE REGULATION OF INTRINSIC APOPTOTIC SIGNALING PATHWAY%GOBP%GO:2001243	0.30135	0.651797	-1	DNAJA1,SOD2,CD44,TXNDC12,CLU,NONO,PARK7,HYOU1	-1.1191	-0.374305	8	25
RAS SIGNALING%WIKIPATHWAYS_20220510%WP4223%HOMO SAPIENS	RAS SIGNALING%WIKIPATHWAYS_20220510%WP4223%HOMO SAPIENS	0.301735	0.651797	1	MAPK3,CALML3,GNG12,MAPK1,KRAS,RALB,PTPN11,RALA,MAP2K1	1.09646	0.313297	9	30
REGULATION OF CHOLESTEROL BIOSYNTHESIS BY SREBP (SREBF)%REACTOME%R-HSA-1655829.2	REGULATION OF CHOLESTEROL BIOSYNTHESIS BY SREBP (SREBF)%REACTOME%R-HSA-1655829.2	0.301779	0.651797	1	FASN,HMGCS1,CARM1,SEC24C,PMVK,FDPS,MVK,CYP51A1,RAN,SAR1B,DHCR7	1.10368	0.366919	11	17
CARDIAC MUSCLE TISSUE DEVELOPMENT%GOBP%GO:0048738	CARDIAC MUSCLE TISSUE DEVELOPMENT%GOBP%GO:0048738	0.302938	0.653693	-1	KDM6B,MYH11,TPM1,CXADR,PDGFRB,NEBL,RBPJ	-1.12408	-0.40949	7	18
NEGATIVE REGULATION OF INFLAMMATORY RESPONSE%GOBP%GO:0050728	NEGATIVE REGULATION OF INFLAMMATORY RESPONSE%GOBP%GO:0050728	0.303874	0.655106	-1	GHRL,PTPRC,APCS,APOA1	-1.13264	-0.431698	4	15
SIGNALING BY RHO GTPASES, MIRO GTPASES AND RHOBTB3%REACTOME%R-HSA-9716542.2	SIGNALING BY RHO GTPASES, MIRO GTPASES AND RHOBTB3%REACTOME%R-HSA-9716542.2	0.305822	0.658288	-1	KTN1,ARPC1B,EFHD2,FLNA,ARHGDIB,ITGB1,HINT2,ARFGAP3,TPM4,ACTN1,BASP1,ROCK2,MYH9,DEF6,NDUFA5,STIP1,PAK1,PPP1R12A,MFN2,TIAM1,RAC2,NUDC,RANBP2,ADD3,LMNB1,SPTAN1,TOR1AIP1,RBBP6,TPM3,CLTC,IQGAP2,SRRM1,CAV1,SPTBN1,MCAM,MYLK,VIM,SNAP23,MYH11	-1.07077	-0.253855	39	229
NEGATIVE REGULATION OF THE PI3K AKT NETWORK%REACTOME DATABASE ID RELEASE 80%199418	NEGATIVE REGULATION OF THE PI3K AKT NETWORK%REACTOME DATABASE ID RELEASE 80%199418	0.3062	0.658288	1	MAPK3,PPP2R5A,PPP2R5D,MAPK1,PTPN11,ERBB2	1.10034	0.355406	6	19
PI5P, PP2A AND IER3 REGULATE PI3K AKT SIGNALING%REACTOME DATABASE ID RELEASE 80%6811558	PI5P, PP2A AND IER3 REGULATE PI3K AKT SIGNALING%REACTOME DATABASE ID RELEASE 80%6811558	0.3062	0.658288	1	MAPK3,PPP2R5A,PPP2R5D,MAPK1,PTPN11,ERBB2	1.10034	0.355406	6	19
METABOTROPIC GLUTAMATE RECEPTOR GROUP II PATHWAY%PANTHER PATHWAY%P00040	METABOTROPIC GLUTAMATE RECEPTOR GROUP II PATHWAY%PANTHER PATHWAY%P00040	0.306986	0.65886	-1	VAMP2,GNAI2,SNAP23	-1.12987	-0.430641	3	15
DEFENSE RESPONSE TO BACTERIUM%GOBP%GO:0042742	DEFENSE RESPONSE TO BACTERIUM%GOBP%GO:0042742	0.307033	0.65886	-1	TF,HLA-A,GBP2,DEFA3,IGHG3,LTF,IGHM,IGHV4-61,CTSG,IGHA1,PYCARD,S100A7,IGLL5,IGHG1	-1.09894	-0.319433	14	50
NUCLEAR EXPORT%GOBP%GO:0051168	NUCLEAR EXPORT%GOBP%GO:0051168	0.307725	0.659142	-1	TPR,ENY2,RANBP2,CALR,NUP153,EIF4A3,HNRNPA1,UPF2,NUP107,MAGOH,XPO1,UBE2I,CHP1,DDX39B,HNRNPA2B1,SRSF3,SSB,SARNP	-1.10615	-0.337634	18	39
PCP CE PATHWAY%REACTOME DATABASE ID RELEASE 80%4086400	PCP CE PATHWAY%REACTOME DATABASE ID RELEASE 80%4086400	0.307882	0.659142	-1	PSMB10,PSMB9,PSME1,PSME2,RAC2,AP2B1,CLTC,CLTB,PSMA3,RPS27A,PSMB1,AP2M1	-1.09891	-0.315291	12	54
NEGATIVE REGULATION OF CELL MIGRATION%GOBP%GO:0030336	NEGATIVE REGULATION OF CELL MIGRATION%GOBP%GO:0030336	0.308016	0.659142	-1	ARHGDIB,APOD,VCL,CALR,DDT,DCN,HMGB1,TPM1,PFN2,ARPIN,MIA3,CORO1C	-1.1	-0.32357	12	47
POSITIVE REGULATION OF TRANSLATION%GOBP%GO:0045727	POSITIVE REGULATION OF TRANSLATION%GOBP%GO:0045727	0.309001	0.660642	-1	HNRNPU,HNRNPD,DNAJC3,PRKDC,VIM,EIF4A3,COA3,NCK1,YBX1,FXR1	-1.10138	-0.331273	10	42
BRANCHED-CHAIN AMINO ACID CATABOLISM%REACTOME%R-HSA-70895.4	BRANCHED-CHAIN AMINO ACID CATABOLISM%REACTOME%R-HSA-70895.4	0.309318	0.660713	-1	DLD,HIBADH,ALDH6A1,DBT,BCAT2,MCCC2,HSD17B10,AUH	-1.12383	-0.421514	8	16
RIBONUCLEOSIDE TRIPHOSPHATE METABOLIC PROCESS%GOBP%GO:0009199	RIBONUCLEOSIDE TRIPHOSPHATE METABOLIC PROCESS%GOBP%GO:0009199	0.309728	0.66098	-1	NDUFA8,PARP1,ATP1B1,NDUFS5,NDUFA5,NDUFB3,NDUFB11,NDUFB6,NDUFC2,NDUFB5,NDUFB4,SDHA,BAD,NDUFA7,NDUFB1,NDUFS7,SDHB,NDUFV1,NDUFS3,NDUFA9,SDHC	-1.09191	-0.298435	21	73
MONOVALENT INORGANIC CATION HOMEOSTASIS%GOBP%GO:0055067	MONOVALENT INORGANIC CATION HOMEOSTASIS%GOBP%GO:0055067	0.310105	0.661178	-1	ATP1B1,SLC12A2,SLC4A1,ATP1A1,ATP4B,VPS33A	-1.11108	-0.368215	6	26
BRANCHED-CHAIN AMINO ACID CATABOLIC PROCESS%GOBP%GO:0009083	BRANCHED-CHAIN AMINO ACID CATABOLIC PROCESS%GOBP%GO:0009083	0.312121	0.664018	-1	DLD,HIBADH,ALDH6A1,DBT,MCCC2,HMGCL,HSD17B10	-1.12494	-0.428762	7	15
ANTIGEN PROCESSING-CROSS PRESENTATION%REACTOME DATABASE ID RELEASE 80%1236975	ANTIGEN PROCESSING-CROSS PRESENTATION%REACTOME DATABASE ID RELEASE 80%1236975	0.312282	0.664018	-1	PSMB10,HLA-A,PSMB9,PSME1,PSME2,HLA-B,CALR,HMGB1,SNAP23,PSMA3,SEC22B,RPS27A	-1.09254	-0.306347	12	62
ORGANELLE FUSION%GOBP%GO:0048284	ORGANELLE FUSION%GOBP%GO:0048284	0.31258	0.664018	-1	VAMP2,CHCHD3,MFN2,VPS33A,SNAP23,SNCA,YIPF5,SEC22B,STX7	-1.10276	-0.336597	9	39
CXCR4-MEDIATED SIGNALING EVENTS%PATHWAY INTERACTION DATABASE NCI-NATURE CURATED DATA%CXCR4-MEDIATED SIGNALING EVENTS	CXCR4-MEDIATED SIGNALING EVENTS%PATHWAY INTERACTION DATABASE NCI-NATURE CURATED DATA%CXCR4-MEDIATED SIGNALING EVENTS	0.312814	0.664018	-1	PTPRC,RAP1B,PAK1,HLA-DRA,GNAI2	-1.1069	-0.357878	5	30
NERVOUS SYSTEM DEVELOPMENT%REACTOME DATABASE ID RELEASE 80%9675108	NERVOUS SYSTEM DEVELOPMENT%REACTOME DATABASE ID RELEASE 80%9675108	0.312878	0.664018	1	MAPK3,RPL37A,RPL29,RPL34,RPS20,RPL31,ARPC1A,MAPK13,RPL23,RPS18,RPL24,RPL21,ABLIM1,RPL8,RPL38,RPL10,ETF1,MYH10,RPL27A,RPL13A,RPL13,RPL30,RPL32,RPS15,RPS25,RPS2,RPS24,PSMC3,RPL22L1,RPL35,PSMD4,RPLP0,CSNK2A1,RPL6,RPS17,PSMA2,RPL18A,RPS7,RPL7A,RPL27,PITPNA,SPTBN2,RPS27,RPL5,ITGAV,PSMB4,RPL18,MAPK1,RPS28,YAP1,PSMD11,RPL14,PTPN11,RPS12,RPL10A,ARPC4,RPL35A,PSMC1,RPS13,RPS11	1.03879	0.205572	60	229
MAINTENANCE OF PROTEIN LOCATION%GOBP%GO:0045185	MAINTENANCE OF PROTEIN LOCATION%GOBP%GO:0045185	0.313789	0.664018	-1	FLNA,HSPA5,HNRNPU,CAV1,FBN1,TMSB4X,PARK7	-1.10647	-0.359267	7	29
DETOXIFICATION%GOBP%GO:0098754	DETOXIFICATION%GOBP%GO:0098754	0.313835	0.664018	-1	CAT,SOD2,ADH5,PARK7,APOA4	-1.11483	-0.399877	5	19
POSITIVE REGULATION OF PROTEIN PHOSPHORYLATION%GOBP%GO:0001934	POSITIVE REGULATION OF PROTEIN PHOSPHORYLATION%GOBP%GO:0001934	0.31397	0.664018	-1	AGT,ARRB1,XRCC5,ROCK2,PTPRC,CD44,C3,HDAC6,PAK1,ILK,LTF,CLU,CD81,CAV1,MYDGF,SNCA,PARK7,PDGFRB,PFN2	-1.08319	-0.287064	19	89
REGULATION OF CELLULAR RESPONSE TO GROWTH FACTOR STIMULUS%GOBP%GO:0090287	REGULATION OF CELLULAR RESPONSE TO GROWTH FACTOR STIMULUS%GOBP%GO:0090287	0.314008	0.664018	-1	AGT,LEMD2,DCN,CASK,CAV1,FBN1,ASPN,TRIM33,RBPJ,VTN,LTBP1,TGFB1I1,HGS,NUMA1,HRG	-1.10119	-0.33612	15	39
HIF-1-ALPHA TRANSCRIPTION FACTOR NETWORK%PATHWAY INTERACTION DATABASE NCI-NATURE CURATED DATA%HIF-1-ALPHA TRANSCRIPTION FACTOR NETWORK	HIF-1-ALPHA TRANSCRIPTION FACTOR NETWORK%PATHWAY INTERACTION DATABASE NCI-NATURE CURATED DATA%HIF-1-ALPHA TRANSCRIPTION FACTOR NETWORK	0.315061	0.665483	1	ALDOA,HMOX1,HK2,PFKL,LDHA,PKM,NDRG1	1.09423	0.357613	7	18
SIGNALING BY NTRKS%REACTOME%R-HSA-166520.4	SIGNALING BY NTRKS%REACTOME%R-HSA-166520.4	0.315274	0.665483	1	MAPK3,DOCK3,MAPK13,PPP2R5D,DUSP3,PCSK5,MAPK1,RALB,PTPN11,RALA,YWHAB,MAP2K1	1.0813	0.294934	12	36
SUPERPATHWAY OF PURINE NUCLEOTIDE SALVAGE%BIOCYC%PWY66-409	SUPERPATHWAY OF PURINE NUCLEOTIDE SALVAGE%BIOCYC%PWY66-409	0.315838	0.666068	-1	HPRT1,AK2,NME3,AK1,ADA	-1.11303	-0.410584	5	17
REGULATION OF CELL MORPHOGENESIS%GOBP%GO:0022604	REGULATION OF CELL MORPHOGENESIS%GOBP%GO:0022604	0.318015	0.670053	-1	MSN,FLNA,CD44,MYH9,ILK,RAC2,CALR,PRKDC,PRPF40A,TPM1,FBLN1,APOA1,GBP1,RDX,ARPIN,CORO1C	-1.08921	-0.308124	16	59
STRIATED MUSCLE TISSUE DEVELOPMENT%GOBP%GO:0014706	STRIATED MUSCLE TISSUE DEVELOPMENT%GOBP%GO:0014706	0.319139	0.671811	-1	KDM6B,MYH11,TPM1,CXADR,PDGFRB,NEBL,RBPJ,PGM5	-1.10984	-0.398087	8	19
REGULATION OF CELLULAR COMPONENT BIOGENESIS%GOBP%GO:0044087	REGULATION OF CELLULAR COMPONENT BIOGENESIS%GOBP%GO:0044087	0.31951	0.671982	-1	AGT,STMN1,LCP1,MSN,COTL1,RBM14,HSPA5,TPR,GHRL,XRCC5,ROCK2,APOD,HNRNPU,MAP4,RAP1B,HDAC6,PAK1,CD47,SORBS3,VCL,RAC2,ADD3,VASP,VPS33A,TLN1,CLU,COL16A1,CAV1,ADD1,HMGB1,TPM1,PYCARD,TMSB4X,APOA1,SNCA,PARK7,DYNC1H1,RDX,SEC22B,PFN2,SERPINF2,SNX4,CAPZA2	-1.07023	-0.25654	43	204
RESPONSE TO REACTIVE OXYGEN SPECIES%GOBP%GO:0000302	RESPONSE TO REACTIVE OXYGEN SPECIES%GOBP%GO:0000302	0.320815	0.673694	-1	PRDX3,APOD,CAT,SOD2,HDAC6,HP,GPX1,TPM1,PARK7,APOA4,S100A7	-1.09465	-0.343683	11	34
APOPTOTIC CLEAVAGE OF CELLULAR PROTEINS%REACTOME%R-HSA-111465.3	APOPTOTIC CLEAVAGE OF CELLULAR PROTEINS%REACTOME%R-HSA-111465.3	0.321142	0.673694	1	DSG1,PKP1,DBNL,TJP1,DSP,DSG3,CTNNB1	1.08881	0.346708	7	20
RAF MAP KINASE CASCADE%REACTOME%R-HSA-5673001.10	RAF MAP KINASE CASCADE%REACTOME%R-HSA-5673001.10	0.321193	0.673694	-1	PSMB10,ARRB1,RAP1B,PSMB9,PSME1,PSME2,VCL,TLN1,SPTAN1,SPTBN1,APBB1IP,PSMA3,PDGFRB,RPS27A,FN1,CAMK2D	-1.08064	-0.289134	16	83
REGULATION OF CATALYTIC ACTIVITY%GOBP%GO:0050790	REGULATION OF CATALYTIC ACTIVITY%GOBP%GO:0050790	0.321561	0.673857	-1	AGT,STMN1,SERPINC1,HSPD1,RABGAP1L,APOA2,PARP1,CTSD,ITGB1,KNG1,ANP32B,SERPINA6,DNAJA1,RPS6KA1,PRDX3,HSP90B1,XRCC5,ROCK2,PTPRC,COX17,CD44,HNRNPU,HNRNPD,ADAR,TGM2,PSAP,APCS,ITGA6,SCARB2,HDAC6,PSMB9,PNLIP,PAK1,PPP1R12A,PSME1,PSME2,MVP,TIAM1,GNAI2,HP,SERPINH1,LTF,CLU,CD81,CAV1,IFI16,GPX1,HMGB1,UCHL1,SERPIND1,CAP1,CCT4,PSMA3,PYCARD,AHSG,TMSB4X,APOA1,SNCA,PARK7,PDGFRB,RDX,APOA4,SERPINB9,SERPINF2,CAMK2D,…	-1.0598	-0.245003	68	312
REGULATION OF CARBOHYDRATE METABOLIC PROCESS%GOBP%GO:0006109	REGULATION OF CARBOHYDRATE METABOLIC PROCESS%GOBP%GO:0006109	0.322586	0.675395	-1	SCARB2,CLTC,SNCA,ARPP19,DDB1,BAD,SORBS1,PRKAA1	-1.11218	-0.417144	8	16
SPHINGOLIPID METABOLIC PROCESS%GOBP%GO:0006665	SPHINGOLIPID METABOLIC PROCESS%GOBP%GO:0006665	0.3236	0.67691	1	SPTLC1,HACD2,GLTP,SGPL1,TECR,PRKD2	1.08634	0.336325	6	22
REGULATION OF G1/S TRANSITION OF MITOTIC CELL CYCLE%GOBP%GO:2000045	REGULATION OF G1/S TRANSITION OF MITOTIC CELL CYCLE%GOBP%GO:2000045	0.324871	0.678957	-1	PSME1,PSME2,PRKDC,FHL1,RDX,SMARCD2,ACTL6A	-1.0995	-0.361681	7	27
REGULATION OF OXIDATIVE STRESS-INDUCED CELL DEATH%GOBP%GO:1903201	REGULATION OF OXIDATIVE STRESS-INDUCED CELL DEATH%GOBP%GO:1903201	0.325502	0.679664	-1	SFPQ,SOD2,HDAC6,NONO,PARK7	-1.11386	-0.42454	5	15
RIBOSOME ASSEMBLY%GOBP%GO:0042255	RIBOSOME ASSEMBLY%GOBP%GO:0042255	0.327103	0.68009	1	RPL10,RPS15,RPLP0,RPL6,DHX29,RPS27,RPL5,RPS28,MRPS11,EIF6,RPL11,RPS19	1.08264	0.327016	12	24
CHROMOSOME SEGREGATION%GOBP%GO:0007059	CHROMOSOME SEGREGATION%GOBP%GO:0007059	0.327285	0.68009	1	DIS3L2,RIOK3,NUF2,CHMP4B,VPS4B,ARL8B,PDCD6IP,MMS19,CHMP1B,CHMP1A,CHMP4A,SRPK1,NTMT1,RPS3	1.06592	0.273491	14	47
REGULATION OF VASCULATURE DEVELOPMENT%GOBP%GO:1901342	REGULATION OF VASCULATURE DEVELOPMENT%GOBP%GO:1901342	0.327394	0.68009	1	SPINK5,ECM1,HSPB1,HMOX1,STIM1,AGO1,RNH1,TJP1,SASH1,JUP,EPN1,HTATIP2,ANXA3,CTNNB1,PML,HK2	1.06459	0.265744	16	54
REGULATION OF ANGIOGENESIS%GOBP%GO:0045765	REGULATION OF ANGIOGENESIS%GOBP%GO:0045765	0.327394	0.68009	1	SPINK5,ECM1,HSPB1,HMOX1,STIM1,AGO1,RNH1,TJP1,SASH1,JUP,EPN1,HTATIP2,ANXA3,CTNNB1,PML,HK2	1.06459	0.265744	16	54
NEGATIVE REGULATION OF ION TRANSMEMBRANE TRANSPORT%GOBP%GO:0034766	NEGATIVE REGULATION OF ION TRANSMEMBRANE TRANSPORT%GOBP%GO:0034766	0.327831	0.68009	-1	SRI,VDAC1,CAV1,CAMK2D,PPP3CA,PPIF,GSTM2,ARL6IP5	-1.10719	-0.415273	8	16
UBIQUITIN-DEPENDENT ERAD PATHWAY%GOBP%GO:0030433	UBIQUITIN-DEPENDENT ERAD PATHWAY%GOBP%GO:0030433	0.327928	0.68009	-1	HSPA5,HSP90B1,CALR,UBXN4,TRIM25	-1.10204	-0.395289	5	19
REGULATION OF PEPTIDYL-TYROSINE PHOSPHORYLATION%GOBP%GO:0050730	REGULATION OF PEPTIDYL-TYROSINE PHOSPHORYLATION%GOBP%GO:0050730	0.328303	0.68009	-1	AGT,PTPRC,CD44,MVP,CD81,CAV1	-1.09609	-0.36325	6	26
POSITIVE REGULATION OF ION TRANSMEMBRANE TRANSPORTER ACTIVITY%GOBP%GO:0032414	POSITIVE REGULATION OF ION TRANSMEMBRANE TRANSPORTER ACTIVITY%GOBP%GO:0032414	0.328757	0.68009	-1	ATP1B1,COX17,TMSB4X,NDUFA4,CHP1,PPP3CA,GSTM2,ATP1B3	-1.10571	-0.414717	8	16
REGULATION OF PROTEIN LOCALIZATION TO MEMBRANE%GOBP%GO:1905475	REGULATION OF PROTEIN LOCALIZATION TO MEMBRANE%GOBP%GO:1905475	0.328865	0.68009	-1	ATP2C1,ITGB1,NMT1,CLTC,CD81,SPTBN1,NUMB,GDI1,GBP1,STX7,PLS1,KIF5B,AP2M1,MFF,CHP1,GRIPAP1,SORBS1,AGR2	-1.08359	-0.317542	18	48
REGULATION OF PLASMA MEMBRANE BOUNDED CELL PROJECTION ORGANIZATION%GOBP%GO:0120035	REGULATION OF PLASMA MEMBRANE BOUNDED CELL PROJECTION ORGANIZATION%GOBP%GO:0120035	0.328883	0.68009	1	MARK2,PTK6,TBC1D22A,PDLIM5,SEMA4B,EPS8L1,SNX3,DBNL,RABGAP1,S100A9,ATG3,DHX36,WASF2,FAM98A,USP6NL,EPS8L2,TACSTD2	1.05025	0.240051	17	84
REGULATION OF PHOSPHATASE ACTIVITY%GOBP%GO:0010921	REGULATION OF PHOSPHATASE ACTIVITY%GOBP%GO:0010921	0.328925	0.68009	-1	HSP90B1,ROCK2,PTPRC,PPP1R12A,PDGFRB	-1.11108	-0.423479	5	15
NUCLEOSIDE PHOSPHATE METABOLIC PROCESS%GOBP%GO:0006753	NUCLEOSIDE PHOSPHATE METABOLIC PROCESS%GOBP%GO:0006753	0.329977	0.681561	-1	NDUFA8,PARP1,ATP1B1,DLD,ACSF2,ITPA,NDUFS5,NDUFA5,DTYMK,NDUFB3,HPRT1,NDUFB11,SAMHD1,DCTPP1,NDUFB6,ACLY,PDHA1,PARK7,NDUFC2,NDUFB5,SUCLA2,NDUFB4,SUCLG2,AK1,NUDT3,SDHA,BAD,NDUFA7,NDUFB1,HMGCS2,NDUFS7,ADA,SDHB,VCP,PRPS2,ABHD14B,NDUFV1,PAICS,NDUFS3,DLAT,NDUFA9	-1.06813	-0.262893	41	156
G ALPHA (Q) SIGNALLING EVENTS%REACTOME DATABASE ID RELEASE 80%416476	G ALPHA (Q) SIGNALLING EVENTS%REACTOME DATABASE ID RELEASE 80%416476	0.330223	0.681561	1	MAPK3,ANXA1,GNG12,DGKA,ITPR2,MGLL,MAPK1	1.08076	0.334598	7	22
POSITIVE REGULATION OF CELLULAR COMPONENT BIOGENESIS%GOBP%GO:0044089	POSITIVE REGULATION OF CELLULAR COMPONENT BIOGENESIS%GOBP%GO:0044089	0.332412	0.685472	-1	AGT,LCP1,TPR,GHRL,ROCK2,RAP1B,PAK1,CD47,SORBS3,RAC2,VASP,CLU,COL16A1,CAV1,TPM1,PYCARD,APOA1,SNCA,PARK7,DYNC1H1,PFN2,SERPINF2,SNX4	-1.06874	-0.2758	23	108
ESTABLISHMENT OF PROTEIN LOCALIZATION TO ENDOPLASMIC RETICULUM%GOBP%GO:0072599	ESTABLISHMENT OF PROTEIN LOCALIZATION TO ENDOPLASMIC RETICULUM%GOBP%GO:0072599	0.333537	0.687182	-1	SEC62,HSPA5,SPCS2,SRP72,SRP54	-1.09769	-0.399879	5	18
HOMOTYPIC CELL-CELL ADHESION%GOBP%GO:0034109	HOMOTYPIC CELL-CELL ADHESION%GOBP%GO:0034109	0.33489	0.689357	-1	FLNA,ACTN1,MYH9,VCL,ILK,TLN1,METAP1,CXADR,STXBP3,FN1,CD99,GNAS,MYL9	-1.08551	-0.345101	13	32
NEGATIVE REGULATION OF NUCLEOBASE-CONTAINING COMPOUND METABOLIC PROCESS%GOBP%GO:0045934	NEGATIVE REGULATION OF NUCLEOBASE-CONTAINING COMPOUND METABOLIC PROCESS%GOBP%GO:0045934	0.33556	0.690126	-1	BCLAF1,SFPQ,THRAP3,CTR9,FLNA,PARP1,TPR,BASP1,XRCC5,MTDH,SRSF6,HNRNPU,HNRNPD,GATAD2B,HDAC6,CBX3,PSPC1,CALR,HNRNPA0,NONO,CAV1,IFI16,HNRNPK,HMGB1,U2AF2,SNCA,GCLC,HNRNPA1,TRIM33,COPS2,NCK1,RBPJ,DKC1,YBX1,CAPN3,RNPS1,TRIM28,SAP18,UBE2I,NBAS,USP9X,FHL2,HCFC1	-1.06424	-0.260268	43	164
REGULATION OF HSF1-MEDIATED HEAT SHOCK RESPONSE%REACTOME%R-HSA-3371453.1	REGULATION OF HSF1-MEDIATED HEAT SHOCK RESPONSE%REACTOME%R-HSA-3371453.1	0.336961	0.691894	-1	HSPA6,HSPA5,TPR,HSPA9,RANBP2,NUP153,NUP50,NUP107	-1.08431	-0.347683	8	31
PEPTIDYL-PROLINE MODIFICATION%GOBP%GO:0018208	PEPTIDYL-PROLINE MODIFICATION%GOBP%GO:0018208	0.337016	0.691894	-1	PPIH,PPIL1,PPIE,FKBP5,PPIB,PPIF	-1.10445	-0.420953	6	15
REGULATION OF CELL PROJECTION ASSEMBLY%GOBP%GO:0060491	REGULATION OF CELL PROJECTION ASSEMBLY%GOBP%GO:0060491	0.338265	0.693234	1	TBC1D22A,EPS8L1,RABGAP1,ATG3,WASF2,FAM98A,USP6NL,EPS8L2,TACSTD2,YAP1,RALA,NCKAP1,ACTR2,CYFIP1,TWF2	1.06522	0.284257	15	40
REGULATION OF PLASMA MEMBRANE BOUNDED CELL PROJECTION ASSEMBLY%GOBP%GO:0120032	REGULATION OF PLASMA MEMBRANE BOUNDED CELL PROJECTION ASSEMBLY%GOBP%GO:0120032	0.338265	0.693234	1	TBC1D22A,EPS8L1,RABGAP1,ATG3,WASF2,FAM98A,USP6NL,EPS8L2,TACSTD2,YAP1,RALA,NCKAP1,ACTR2,CYFIP1,TWF2	1.06522	0.284257	15	40
LPA RECEPTOR MEDIATED EVENTS%PATHWAY INTERACTION DATABASE NCI-NATURE CURATED DATA%LPA RECEPTOR MEDIATED EVENTS	LPA RECEPTOR MEDIATED EVENTS%PATHWAY INTERACTION DATABASE NCI-NATURE CURATED DATA%LPA RECEPTOR MEDIATED EVENTS	0.339165	0.694467	-1	TIAM1,GNAI2,SLC9A3R2,GNB1,ARHGEF1,AKT1,RHOA,GNAQ	-1.09574	-0.404206	8	17
PURINE RIBONUCLEOTIDE METABOLIC PROCESS%GOBP%GO:0009150	PURINE RIBONUCLEOTIDE METABOLIC PROCESS%GOBP%GO:0009150	0.33963	0.694561	-1	NDUFA8,PARP1,ATP1B1,DLD,ACSF2,NDUFS5,NDUFA5,NDUFB3,HPRT1,NDUFB11,NDUFB6,ACLY,PDHA1,NDUFC2,NDUFB5,SUCLA2,NDUFB4,SUCLG2,NUDT3,SDHA,BAD,NDUFA7,NDUFB1,HMGCS2,NDUFS7,SDHB,ABHD14B,NDUFV1,PAICS,NDUFS3,DLAT,NDUFA9,SDHC	-1.06382	-0.269211	33	125
PROTEIN TETRAMERIZATION%GOBP%GO:0051262	PROTEIN TETRAMERIZATION%GOBP%GO:0051262	0.339809	0.694561	1	SHMT1,ME1,ALDOA,ALDH9A1,FARSA,OSBPL2	1.07103	0.318253	6	26
RESPONSE TO HYDROGEN PEROXIDE%GOBP%GO:0042542	RESPONSE TO HYDROGEN PEROXIDE%GOBP%GO:0042542	0.340393	0.695093	-1	PRDX3,CAT,HDAC6,HP,GPX1,PARK7	-1.09389	-0.403523	6	17
HIV LIFE CYCLE%REACTOME DATABASE ID RELEASE 80%162587	HIV LIFE CYCLE%REACTOME DATABASE ID RELEASE 80%162587	0.340667	0.695093	-1	TPR,XRCC5,TCEA1,RANBP2,SSRP1,NMT1,NUP153,RPS27A,NUP50,NUP107,XPO1,NUP205,XRCC6,NELFB,BANF1,RANBP1,SUPT16H,HMGA1	-1.07845	-0.325955	18	41
REGULATION OF NEURON APOPTOTIC PROCESS%GOBP%GO:0043523	REGULATION OF NEURON APOPTOTIC PROCESS%GOBP%GO:0043523	0.341839	0.696872	-1	PTPRZ1,SOD2,NONO,PARK7	-1.10073	-0.419537	4	15
INTRA-GOLGI VESICLE-MEDIATED TRANSPORT%GOBP%GO:0006891	INTRA-GOLGI VESICLE-MEDIATED TRANSPORT%GOBP%GO:0006891	0.343047	0.698721	1	NAPA,COG1,COPG2,COPE,GOLGA5,COG7	1.07291	0.350644	6	18
AXON GUIDANCE%REACTOME%R-HSA-422475.6	AXON GUIDANCE%REACTOME%R-HSA-422475.6	0.343697	0.699377	1	MAPK3,RPL37A,RPL29,RPL34,RPS20,RPL31,ARPC1A,MAPK13,RPL23,RPS18,RPL24,RPL21,ABLIM1,RPL8,RPL38,RPL10,ETF1,MYH10,RPL27A,RPL13A,RPL13,RPL30,RPL32,RPS15,RPS25,RPS2,RPS24,PSMC3,RPL22L1,RPL35,PSMD4,RPLP0,CSNK2A1,RPL6,RPS17,PSMA2,RPL18A,RPS7,RPL7A,RPL27,PITPNA,SPTBN2,RPS27,RPL5,ITGAV,PSMB4,RPL18,MAPK1,RPS28,PSMD11,RPL14,PTPN11,RPS12,RPL10A,ARPC4,RPL35A,PSMC1,RPS13,RPS11	1.03242	0.204309	59	225
NEUTROPHIL DEGRANULATION%REACTOME%R-HSA-6798695.2	NEUTROPHIL DEGRANULATION%REACTOME%R-HSA-6798695.2	0.344316	0.699377	1	CSTB,TOM1,CDA,ATP6V1D,CRISP3,ATP11B,DSG1,LGALS3,ALDOA,SERPINB6,QSOX1,DYNLL1,CPNE1,MIF,SERPINB1,PKP1,S100A8,CD59,DBNL,APEH,PGAM1,S100A11,S100A9,MAGT1,OSTF1,VAT1,JUP,RAP2B,PSMC3,DSP,HMOX2,RAB10,PSMA2,ALDOC,PPIA,ANXA2,GSTP1,CAPN1,MLEC,FABP5,ACAA1,ITGAV,MAPK1	1.03613	0.205139	43	222
POSITIVE REGULATION OF CYSTEINE-TYPE ENDOPEPTIDASE ACTIVITY INVOLVED IN APOPTOTIC PROCESS%GOBP%GO:0043280	POSITIVE REGULATION OF CYSTEINE-TYPE ENDOPEPTIDASE ACTIVITY INVOLVED IN APOPTOTIC PROCESS%GOBP%GO:0043280	0.344726	0.699377	-1	HSPD1,CTSD,ANP32B,HMGB1,PYCARD,SNCA,AIFM1,BAD,BCAP31,ATP2A3,VCP	-1.08156	-0.351179	11	29
NEGATIVE REGULATION OF LIPID METABOLIC PROCESS%GOBP%GO:0045833	NEGATIVE REGULATION OF LIPID METABOLIC PROCESS%GOBP%GO:0045833	0.344801	0.699377	-1	APOA2,APOD,APOC2,PRKAA1,APOE,PIP4K2C	-1.08896	-0.408437	6	16
PID_CXCR4_PATHWAY%MSIGDB_C2%PID_CXCR4_PATHWAY	PID_CXCR4_PATHWAY%MSIGDB_C2%PID_CXCR4_PATHWAY	0.344873	0.699377	-1	ITGB1,PTPRC,ITGA6,PAK1,HLA-DRA,ITGA2	-1.08133	-0.351105	6	29
CHROMOSOME MAINTENANCE%REACTOME DATABASE ID RELEASE 80%73886	CHROMOSOME MAINTENANCE%REACTOME DATABASE ID RELEASE 80%73886	0.346591	0.70179	1	ANKRD28,POLR2A,RBBP7,PRIM2,NOP10,NPM1,RUVBL1,NHP2	1.07066	0.362339	8	16
POSITIVE REGULATION OF VIRAL PROCESS%GOBP%GO:0048524	POSITIVE REGULATION OF VIRAL PROCESS%GOBP%GO:0048524	0.346945	0.70179	-1	PPIH,ADAR,RAD23A,LGALS1,PPIE,DDB1,STAU1	-1.08234	-0.358691	7	26
HETEROTRIMERIC G-PROTEIN SIGNALING PATHWAY-GI ALPHA AND GS ALPHA MEDIATED PATHWAY%PANTHER PATHWAY%P00026	HETEROTRIMERIC G-PROTEIN SIGNALING PATHWAY-GI ALPHA AND GS ALPHA MEDIATED PATHWAY%PANTHER PATHWAY%P00026	0.346992	0.70179	-1	RAP1B,GNAI2,CLTC,CLTB,GNB1,CLTA,PHKB,PRKAR1A	-1.08909	-0.401755	8	17
CELLULAR RESPONSE TO HEAT STRESS%REACTOME DATABASE ID RELEASE 80%3371556	CELLULAR RESPONSE TO HEAT STRESS%REACTOME DATABASE ID RELEASE 80%3371556	0.347271	0.70179	-1	HSPA6,HSPA5,TPR,HSPA9,HDAC6,RANBP2,NUP153,NUP50,CAMK2D,NUP107	-1.07241	-0.322559	10	42
PROTEIN-CONTAINING COMPLEX LOCALIZATION%GOBP%GO:0031503	PROTEIN-CONTAINING COMPLEX LOCALIZATION%GOBP%GO:0031503	0.347896	0.702443	-1	LMNB2,LMNA,LMNB1,AP2B1,KIF5B,AP2M1,STAU1,XPO1,GRIPAP1	-1.08113	-0.352979	9	28
NEGATIVE REGULATION OF LOCOMOTION%GOBP%GO:0040013	NEGATIVE REGULATION OF LOCOMOTION%GOBP%GO:0040013	0.348204	0.702454	-1	ARHGDIB,APOD,VCL,CALR,DDT,DCN,HMGB1,TPM1,FBLN1,PFN2,ARPIN,MIA3,CORO1C	-1.0705	-0.310279	13	51
TUBE MORPHOGENESIS%GOBP%GO:0035239	TUBE MORPHOGENESIS%GOBP%GO:0035239	0.350014	0.705492	-1	APOD,MYH9,CALD1,PAK1,VASP,CAV1,MCAM,MYLK,TGFBI,PDGFRB,S100A7,SERPINF2,MIA3,RBPJ,COL15A1	-1.07389	-0.320096	15	44
TRANSPORT OF MATURE TRANSCRIPT TO CYTOPLASM%REACTOME%R-HSA-72202.2	TRANSPORT OF MATURE TRANSCRIPT TO CYTOPLASM%REACTOME%R-HSA-72202.2	0.351228	0.707138	-1	TPR,SRSF6,RANBP2,NUP153,SRRM1,U2AF2,EIF4A3,SRSF2,NUP50,NUP107,MAGOH,RNPS1,NUP205,FIP1L1,DDX39B,SRSF3	-1.07167	-0.343629	16	31
RIBOSOME BIOGENESIS%GOBP%GO:0042254	RIBOSOME BIOGENESIS%GOBP%GO:0042254	0.351439	0.707138	1	RIOK3,RPL10,RPS15,RPS25,RPS24,RPL35,RPLP0,RPL6,RPS17,DHX29,RPS7,RPL7A,RPL27,RPS27,RPL5,RPS28,RPL14,RPL10A,DCAF13,RPL35A,PIN4,MRPS11,EIF6,RPL11,RPS19,RPS16	1.04966	0.249573	26	68
CELLULAR MACROMOLECULE METABOLIC PROCESS%GOBP%GO:0044260	CELLULAR MACROMOLECULE METABOLIC PROCESS%GOBP%GO:0044260	0.352113	0.707489	1	SNRPG,SNF8,DIS3L2,RPL37A,NCCRP1,SQSTM1,CNOT1,PMM1,HECTD1,RPL29,RPL34,ENTPD5,RPS20,RPL31,NEDD8,NEMF,RPL23,ST6GAL1,RPS18,RPL24,CHMP4B,RPL21,AGO1,RPL8,RNH1,RPL38,FARSA,ADRM1,RPL10,ETF1,APEH,EIF4E,RPL27A,VPS4B,RPL13A,RPL13,MAGT1,RPL30,RPL32,RPS15,SNRPD3,EEF1G,FAM98A,RPS25,ZDHHC5,INTS3,RPS2,RPS24,PSMC3,RPL22L1,RPL35,PSMD4,RPLP0,RPL6,RPS17,PSMA2,DHX29,RPL18A,PDE12,RPS7,RPL7A,SNRPD1,VPS36,RPL27,CTNNB1,G…	1.02363	0.190113	125	446
AROMATIC COMPOUND BIOSYNTHETIC PROCESS%GOBP%GO:0019438	AROMATIC COMPOUND BIOSYNTHETIC PROCESS%GOBP%GO:0019438	0.352401	0.707489	-1	CTR9,NDUFA8,PARP1,DLD,TCEA1,NDUFS5,TSPO,NDUFA5,DTYMK,NDUFB3,HPRT1,NDUFB11,NDUFB6,ACLY,PDHA1,SNCA,NDUFC2,NDUFB5,SUCLA2,PGM3,NDUFB4,PGRMC1,AK1,COPS2,SDHA,NANS,DKC1,NDUFA7,GMDS,NDUFB1,NDUFS7,RNPS1,ADA,GMPPB,TCOF1,SDHB,SPR,VCP,PCNA,UAP1,GFPT1,PRPS2,GTF2I,NDUFV1,PAICS,PTGES3,NDUFS3,DLAT,DEK,NDUFA9,SDHC,DDX21,PRMT5,NDUFA11,QDPR	-1.05631	-0.258946	55	161
REGULATION OF CELL PROJECTION ORGANIZATION%GOBP%GO:0031344	REGULATION OF CELL PROJECTION ORGANIZATION%GOBP%GO:0031344	0.353178	0.707489	1	MARK2,PTK6,TBC1D22A,PDLIM5,SEMA4B,EPS8L1,SNX3,DBNL,RABGAP1,S100A9,ATG3,DHX36,WASF2,FAM98A,USP6NL,EPS8L2,TACSTD2	1.03885	0.236989	17	85
ANGIOGENESIS%GOBP%GO:0001525	ANGIOGENESIS%GOBP%GO:0001525	0.353307	0.707489	-1	APOD,MYH9,CALD1,MCAM,TGFBI,PDGFRB,S100A7,MIA3,RBPJ,COL15A1	-1.07615	-0.35664	10	26
REGULATION OF DEPHOSPHORYLATION%GOBP%GO:0035303	REGULATION OF DEPHOSPHORYLATION%GOBP%GO:0035303	0.353308	0.707489	1	PPP1R2,IGBP1,LGALS3,PTBP1,ENSA,PPP2R5A,PPIA,PIN1	1.0599	0.308817	8	28
POSITIVE REGULATION OF CALCIUM ION TRANSPORT%GOBP%GO:0051928	POSITIVE REGULATION OF CALCIUM ION TRANSPORT%GOBP%GO:0051928	0.35344	0.707489	-1	ATP1B1,CAV1,MYLK,SNCA,PDGFRB,CAPN3,PPP3CA,F2,GSTM2	-1.08223	-0.405911	9	16
POSITIVE REGULATION OF BINDING%GOBP%GO:0051099	POSITIVE REGULATION OF BINDING%GOBP%GO:0051099	0.354003	0.707799	-1	STMN1,EDF1,TIAM1,CAV1,ADD1,HMGB1,PARK7,VTN,USP9X,APOE,EIF3C,HIP1R	-1.07149	-0.33641	12	34
ENDOTHELIUM DEVELOPMENT%GOBP%GO:0003158	ENDOTHELIUM DEVELOPMENT%GOBP%GO:0003158	0.354204	0.707799	-1	MSN,EDF1,RAP1B,KDM6B,RDX,RBPJ,COL15A1	-1.07722	-0.368321	7	23
EGF/EGFR SIGNALING PATHWAY%WIKIPATHWAYS_20220510%WP437%HOMO SAPIENS	EGF/EGFR SIGNALING PATHWAY%WIKIPATHWAYS_20220510%WP437%HOMO SAPIENS	0.354751	0.708165	1	PTK6,NEDD8,PXDN,PEBP1,CSK,EPN1,USP6NL,MAPK1,KRAS,RALB,PTPN11,RALA	1.05615	0.279727	12	41
ERK1 ERK2 PATHWAY%REACTOME DATABASE ID RELEASE 80%5684996	ERK1 ERK2 PATHWAY%REACTOME DATABASE ID RELEASE 80%5684996	0.354997	0.708165	-1	PSMB10,ARRB1,RAP1B,PSMB9,PSME1,PSME2,VCL,TLN1,SPTAN1,SPTBN1,APBB1IP,PSMA3,PDGFRB,RPS27A,FN1,CAMK2D	-1.06159	-0.283409	16	84
NEGATIVE REGULATION OF NEURON DEATH%GOBP%GO:1901215	NEGATIVE REGULATION OF NEURON DEATH%GOBP%GO:1901215	0.355838	0.708463	-1	PTPRZ1,SOD2,NONO,SNCA,PARK7	-1.07895	-0.372251	5	22
CELLULAR RESPONSE TO STEROID HORMONE STIMULUS%GOBP%GO:0071383	CELLULAR RESPONSE TO STEROID HORMONE STIMULUS%GOBP%GO:0071383	0.356217	0.708463	-1	HNRNPU,DEFA3,ATP1A1,CALR,YWHAH,DDX17	-1.07994	-0.405052	6	16
SIGNALING BY RHO GTPASES%REACTOME DATABASE ID RELEASE 80%194315	SIGNALING BY RHO GTPASES%REACTOME DATABASE ID RELEASE 80%194315	0.356447	0.708463	-1	KTN1,ARPC1B,EFHD2,FLNA,ARHGDIB,ITGB1,HINT2,ARFGAP3,TPM4,ACTN1,BASP1,ROCK2,MYH9,DEF6,NDUFA5,STIP1,PAK1,PPP1R12A,TIAM1,RAC2,NUDC,RANBP2,ADD3,LMNB1,SPTAN1,TOR1AIP1,RBBP6,TPM3,CLTC,IQGAP2,SRRM1,CAV1,SPTBN1,MCAM,MYLK,VIM,SNAP23,MYH11	-1.04966	-0.249324	38	226
REGULATION OF INSULIN SECRETION%REACTOME DATABASE ID RELEASE 80%422356	REGULATION OF INSULIN SECRETION%REACTOME DATABASE ID RELEASE 80%422356	0.356627	0.708463	-1	VAMP2,MARCKS,GNAI2,AHCYL1,GNAS,GNB1,ITPR3,PRKAR1A	-1.08114	-0.382397	8	20
CELLULAR RESPONSE TO PEPTIDE HORMONE STIMULUS%GOBP%GO:0071375	CELLULAR RESPONSE TO PEPTIDE HORMONE STIMULUS%GOBP%GO:0071375	0.35667	0.708463	-1	PARP1,VAMP2,PRKDC,CAV1,GRB2,CA2,AHCYL1	-1.06837	-0.342571	7	31
BIOLOGICAL OXIDATIONS%REACTOME DATABASE ID RELEASE 80%211859	BIOLOGICAL OXIDATIONS%REACTOME DATABASE ID RELEASE 80%211859	0.357521	0.709547	1	CES1,ALDH3A1,ADH7,UGT1A7,PTGS1,CES2,TPMT	1.04546	0.248142	7	69
POSITIVE REGULATION OF CELL DIFFERENTIATION%GOBP%GO:0045597	POSITIVE REGULATION OF CELL DIFFERENTIATION%GOBP%GO:0045597	0.358241	0.710368	-1	AGT,PTPRZ1,FLNA,RPS6KA1,LAMB1,SOD2,HNRNPU,TGM2,GLIPR2,HLA-DRA,COL1A1,TIAM1,ILK,CALR,LTF,PRKDC,NUMB,ADD1,HMGB1,APOA1,LGALS1,SERPINF2,RBM4,LAMC1,SMARCD2,ACTL6A,MTCH2,BAD,CAPRIN1	-1.0535	-0.269688	29	115
REGULATION OF SMALL GTPASE MEDIATED SIGNAL TRANSDUCTION%GOBP%GO:0051056	REGULATION OF SMALL GTPASE MEDIATED SIGNAL TRANSDUCTION%GOBP%GO:0051056	0.361009	0.714657	-1	STMN1,ARRB1,ARHGDIB,DEF6,TGM2,MFN2,TIAM1	-1.06516	-0.317494	7	44
SPLICEOSOMAL COMPLEX ASSEMBLY%GOBP%GO:0000245	SPLICEOSOMAL COMPLEX ASSEMBLY%GOBP%GO:0000245	0.361019	0.714657	-1	SF3A1,SF3B2,PRPF39,SRSF6,SF3B5,DDX46,SNRPA1,PRPF19,PUF60	-1.06571	-0.332233	9	35
SIGNALING DOWNSTREAM OF RAS MUTANTS%REACTOME DATABASE ID RELEASE 80%9649948	SIGNALING DOWNSTREAM OF RAS MUTANTS%REACTOME DATABASE ID RELEASE 80%9649948	0.364449	0.718998	-1	ARRB1,RAP1B,VCL,TLN1,APBB1IP,FN1,CAMK2D	-1.07254	-0.384708	7	19
SIGNALING BY RAS MUTANTS%REACTOME DATABASE ID RELEASE 80%6802949	SIGNALING BY RAS MUTANTS%REACTOME DATABASE ID RELEASE 80%6802949	0.364449	0.718998	-1	ARRB1,RAP1B,VCL,TLN1,APBB1IP,FN1,CAMK2D	-1.07254	-0.384708	7	19
PARADOXICAL ACTIVATION OF RAF SIGNALING BY KINASE INACTIVE BRAF%REACTOME DATABASE ID RELEASE 80%6802955	PARADOXICAL ACTIVATION OF RAF SIGNALING BY KINASE INACTIVE BRAF%REACTOME DATABASE ID RELEASE 80%6802955	0.364449	0.718998	-1	ARRB1,RAP1B,VCL,TLN1,APBB1IP,FN1,CAMK2D	-1.07254	-0.384708	7	19
SIGNALING BY MODERATE KINASE ACTIVITY BRAF MUTANTS%REACTOME DATABASE ID RELEASE 80%6802946	SIGNALING BY MODERATE KINASE ACTIVITY BRAF MUTANTS%REACTOME DATABASE ID RELEASE 80%6802946	0.364449	0.718998	-1	ARRB1,RAP1B,VCL,TLN1,APBB1IP,FN1,CAMK2D	-1.07254	-0.384708	7	19
COREGULATION OF ANDROGEN RECEPTOR ACTIVITY%PATHWAY INTERACTION DATABASE NCI-NATURE CURATED DATA%COREGULATION OF ANDROGEN RECEPTOR ACTIVITY	COREGULATION OF ANDROGEN RECEPTOR ACTIVITY%PATHWAY INTERACTION DATABASE NCI-NATURE CURATED DATA%COREGULATION OF ANDROGEN RECEPTOR ACTIVITY	0.366571	0.722293	-1	XRCC5,PRKDC,PAWR,HNRNPA1,UBE2I,FHL2,XRCC6,TGFB1I1,RPS6KA3,PA2G4	-1.06996	-0.383785	10	19
HETEROCYCLE CATABOLIC PROCESS%GOBP%GO:0046700	HETEROCYCLE CATABOLIC PROCESS%GOBP%GO:0046700	0.366741	0.722293	-1	AMBP,THRAP3,ITPA,HNRNPD,HPRT1,LSM6,SAMHD1,DCTPP1,RC3H1,SND1,DPYSL2,PPP1R8,SUCLA2,EIF4A3,UPF2,SUCLG2,ALDH6A1,NUDT3,POP1,MAGOH,RNPS1,ADA,NBAS,VCP,APEX1	-1.05638	-0.287564	25	75
ANION TRANSPORT%GOBP%GO:0006820	ANION TRANSPORT%GOBP%GO:0006820	0.367672	0.723514	-1	SLC12A2,SLC4A1,TSPO,VDAC1,PSAP,CD47,MPC2,SLC5A5,SLC25A22	-1.06284	-0.322451	9	40
GENE SILENCING BY RNA%GOBP%GO:0031047	GENE SILENCING BY RNA%GOBP%GO:0031047	0.368152	0.723845	1	CNOT1,CELF1,SMAD2,AGO1	1.04694	0.324127	4	22
ANDROGENRECEPTOR%IOB%ANDROGENRECEPTOR	ANDROGENRECEPTOR%IOB%ANDROGENRECEPTOR	0.368532	0.723979	-1	FLNA,PARP1,XRCC5,NONO,UBE2I,FHL2,TGFB1I1,PA2G4,PRMT1,CDC37,STAT3	-1.0668	-0.372438	11	21
EPITHELIAL CELL DEVELOPMENT%GOBP%GO:0002064	EPITHELIAL CELL DEVELOPMENT%GOBP%GO:0002064	0.368941	0.724084	1	POF1B,TJP2,TJP1,RAP2B,RAB25,YAP1,IL6ST,F11R,RAB1B	1.05592	0.322069	9	23
NUCLEAR MEMBRANE ORGANIZATION%GOBP%GO:0071763	NUCLEAR MEMBRANE ORGANIZATION%GOBP%GO:0071763	0.36938	0.724084	1	CHMP4B,VPS4B,DCTN1,CHMP1B,SPAST,CHMP1A,CHMP4A,NSFL1C,RCC1,LPIN1,TMEM43	1.0522	0.339859	11	19
TGF-BETA SIGNALING PATHWAY%WIKIPATHWAYS_20220510%WP366%HOMO SAPIENS	TGF-BETA SIGNALING PATHWAY%WIKIPATHWAYS_20220510%WP366%HOMO SAPIENS	0.36952	0.724084	-1	ITGB1,ITGB4,NUP153,SPTBN1,ITGA2,GRB2,COL1A2,UBE2I,TGFB1I1,HGS	-1.06654	-0.364669	10	23
HCMV EARLY EVENTS%REACTOME%R-HSA-9609690.1	HCMV EARLY EVENTS%REACTOME%R-HSA-9609690.1	0.37209	0.728506	-1	ITGB1,TPR,RANBP2,NUP153,DYNC1H1,NUP50,NUP107,TRIM28,NUP205	-1.06376	-0.355795	9	25
ESTROGEN-DEPENDENT GENE EXPRESSION%REACTOME%R-HSA-9018519.1	ESTROGEN-DEPENDENT GENE EXPRESSION%REACTOME%R-HSA-9018519.1	0.372879	0.729436	-1	CTSD,TFF1,SMC1A	-1.06725	-0.400294	3	16
REGULATION OF PROTEIN LOCALIZATION TO CELL PERIPHERY%GOBP%GO:1904375	REGULATION OF PROTEIN LOCALIZATION TO CELL PERIPHERY%GOBP%GO:1904375	0.373791	0.730605	-1	ATP2C1,ITGB1,CLTC,SPTBN1,NUMB,EPB41L2,GBP1,STX7,MISP,PLS1,KIF5B,AP2M1,GRIPAP1,SORBS1,AGR2,STX4,NUMA1,CDK5,RHOG,ACTB	-1.05901	-0.32129	20	40
TRANSCRIPTION BY RNA POLYMERASE II%GOBP%GO:0006366	TRANSCRIPTION BY RNA POLYMERASE II%GOBP%GO:0006366	0.374884	0.732127	-1	CTR9,PARP1,TCEA1	-1.06499	-0.399445	3	16
SIGNALING BY NOTCH%REACTOME%R-HSA-157118.5	SIGNALING BY NOTCH%REACTOME%R-HSA-157118.5	0.375302	0.732327	-1	PSMB10,ARRB1,HDAC6,PSMB9,PSME1,PSME2,NUMB,PSMA3,RPS27A,ATP2A2,PSMB1,RBPJ,YBX1	-1.05116	-0.294746	13	62
POSITIVE REGULATION OF PHOSPHORYLATION%GOBP%GO:0042327	POSITIVE REGULATION OF PHOSPHORYLATION%GOBP%GO:0042327	0.375968	0.73301	-1	AGT,ARRB1,XRCC5,ROCK2,PTPRC,CD44,ITGA6,C3,HDAC6,PAK1,ILK,LTF,CLU,CD81,CAV1,MYDGF,SNCA,PARK7,PDGFRB,PFN2	-1.04598	-0.273581	20	97
INTERLEUKIN-17 SIGNALING%REACTOME%R-HSA-448424.6	INTERLEUKIN-17 SIGNALING%REACTOME%R-HSA-448424.6	0.377957	0.73499	1	MAPK3,PPP2R5D,DUSP3,MAPK1,MAP2K1,CUL1	1.04458	0.341385	6	18
MAP KINASE ACTIVATION%REACTOME%R-HSA-450294.3	MAP KINASE ACTIVATION%REACTOME%R-HSA-450294.3	0.377957	0.73499	1	MAPK3,PPP2R5D,DUSP3,MAPK1,MAP2K1,CUL1	1.04458	0.341385	6	18
MULTICELLULAR ORGANISMAL HOMEOSTASIS%GOBP%GO:0048871	MULTICELLULAR ORGANISMAL HOMEOSTASIS%GOBP%GO:0048871	0.378074	0.73499	-1	STMN1,ITGB1,TF,SLC12A2,TFF1,AZGP1,VCL,IGHG3,LTF,IGHA1,CXADR	-1.05103	-0.310655	11	46
POSITIVE REGULATION OF INTRINSIC APOPTOTIC SIGNALING PATHWAY%GOBP%GO:2001244	POSITIVE REGULATION OF INTRINSIC APOPTOTIC SIGNALING PATHWAY%GOBP%GO:2001244	0.378248	0.73499	-1	BCLAF1,SFPQ	-1.071	-0.408202	2	15
POSITIVE REGULATION OF NITROGEN COMPOUND METABOLIC PROCESS%GOBP%GO:0051173	POSITIVE REGULATION OF NITROGEN COMPOUND METABOLIC PROCESS%GOBP%GO:0051173	0.379008	0.735851	-1	BCLAF1,AGT,SFPQ,ARRB1,HSPD1,THRAP3,CTR9,KHSRP,MSN,EDF1,PARP1,CTSD,RBM14,HSPA5,ENY2,ANP32B,PTMS,RPS6KA1,XRCC5,ROCK2,PTPRC,TCEA1,CD44,MYH9,HNRNPU,HNRNPD,SF3B5,ITGA6,GATAD2B,HPRT1,C3,RAD23A,HDAC6,KDM6B,PAK1,PPP1R12A,SART3,PSME1,PSME2,COL1A1,DNAJC3,ILK,SUMO2,HMGN1,LTF,DCN,RC3H1,CLU,PRKDC,CD81,CAV1,IFI16,VIM,HMGB1,U2AF2,CCT4,PYCARD,TMSB4X,MYDGF,SNCA,PARK7,PDGFRB,EIF4A3,RDX,YWHAH,CEBPZ,SEC22B,PFN2,SERP…	-1.03541	-0.235285	119	419
INTERACTIONS OF VPR WITH HOST CELLULAR PROTEINS%REACTOME DATABASE ID RELEASE 80%176033	INTERACTIONS OF VPR WITH HOST CELLULAR PROTEINS%REACTOME DATABASE ID RELEASE 80%176033	0.379821	0.736815	-1	TPR,RANBP2,NUP153,NUP50,NUP107,NUP205,BANF1	-1.06183	-0.398259	7	16
REGULATION OF LIPID LOCALIZATION%GOBP%GO:1905952	REGULATION OF LIPID LOCALIZATION%GOBP%GO:1905952	0.380203	0.736941	-1	AGT,APOA2,GHRL,TSPO,C3,CAV1,APOA1,APOA4,EHD1	-1.05151	-0.337165	9	31
RESPONSE TO TUMOR NECROSIS FACTOR%GOBP%GO:0034612	RESPONSE TO TUMOR NECROSIS FACTOR%GOBP%GO:0034612	0.380781	0.737445	-1	GBP2,ILK,PYCARD,TMSB4X,GBP1	-1.0586	-0.361953	5	23
ISG15 ANTIVIRAL MECHANISM%REACTOME DATABASE ID RELEASE 80%1169408	ISG15 ANTIVIRAL MECHANISM%REACTOME DATABASE ID RELEASE 80%1169408	0.382492	0.740142	-1	FLNB,TPR,RANBP2,NUP153,TRIM25,EIF4A3,RPS27A,NUP50,NUP107	-1.05179	-0.34006	9	30
PID_REG_GR_PATHWAY%MSIGDB_C2%PID_REG_GR_PATHWAY	PID_REG_GR_PATHWAY%MSIGDB_C2%PID_REG_GR_PATHWAY	0.382937	0.740206	1	MAPK3,SFN,MAPK1,PCK2,HDAC1,TSG101	1.04477	0.358647	6	15
REGULATION OF CELL COMMUNICATION%GOBP%GO:0010646	REGULATION OF CELL COMMUNICATION%GOBP%GO:0010646	0.383537	0.740206	-1	BCLAF1,AGT,STMN1,AMBP,SFPQ,ARRB1,ITGB6,ATP2C1,FLNA,S100A4,ARHGDIB,ITGB1,SLC12A2,HSPA5,TPR,GHRL,DNAJA1,LAMB1,ROCK2,APOD,SOD2,PTPRC,MTDH,CD44,ATAD1,SRI,VAMP2,TXNDC12,DEF6,TGM2,GLIPR2,ITGA6,TSPAN14,C3,RAP1B,HDAC6,OCIAD1,PAK1,SAMHD1,MFN2,CD47,MVP,COL1A1,TIAM1,LEMD2,ILK,GLUD1,CALR,DDT,LTF,DCN,RC3H1,CASK,CLU,NMT1,CD81,NONO,CAV1,SLC25A22,GPX1,GHITM,HMGB1,UCHL1,FBN1,TRIM25,GRB2,FBLN1,PYCARD,AHSG,TMSB4X,M…	-1.0331	-0.234285	94	438
REGULATION OF GENERATION OF PRECURSOR METABOLITES AND ENERGY%GOBP%GO:0043467	REGULATION OF GENERATION OF PRECURSOR METABOLITES AND ENERGY%GOBP%GO:0043467	0.383934	0.740206	-1	COX7A2L,COX17,GHITM,SNCA,PARK7,NDUFA4,SORBS1,VCP,PRKAA1,PPIF	-1.0558	-0.360996	10	23
PEPTIDYL-SERINE MODIFICATION%GOBP%GO:0018209	PEPTIDYL-SERINE MODIFICATION%GOBP%GO:0018209	0.384263	0.740206	-1	PARP1,RPS6KA1,ROCK2,GALNT4,PRKDC,TOP1	-1.05033	-0.33959	6	30
POSITIVE REGULATION OF PHOSPHATE METABOLIC PROCESS%GOBP%GO:0045937	POSITIVE REGULATION OF PHOSPHATE METABOLIC PROCESS%GOBP%GO:0045937	0.384914	0.740206	-1	AGT,ARRB1,XRCC5,ROCK2,PTPRC,CD44,ITGA6,C3,HDAC6,PAK1,PPP1R12A,ILK,LTF,CLU,CD81,CAV1,TMSB4X,MYDGF,SNCA,PARK7,PDGFRB,PFN2,BAD,FXR1,VTN,FERMT2,CHP1,APOC2,VCP,PRKAA1,F2,XRCC6,PTGES3,RARRES2	-1.04007	-0.267268	34	111
POSITIVE REGULATION OF PHOSPHORUS METABOLIC PROCESS%GOBP%GO:0010562	POSITIVE REGULATION OF PHOSPHORUS METABOLIC PROCESS%GOBP%GO:0010562	0.384914	0.740206	-1	AGT,ARRB1,XRCC5,ROCK2,PTPRC,CD44,ITGA6,C3,HDAC6,PAK1,PPP1R12A,ILK,LTF,CLU,CD81,CAV1,TMSB4X,MYDGF,SNCA,PARK7,PDGFRB,PFN2,BAD,FXR1,VTN,FERMT2,CHP1,APOC2,VCP,PRKAA1,F2,XRCC6,PTGES3,RARRES2	-1.04007	-0.267268	34	111
INTERMEDIATE FILAMENT-BASED PROCESS%GOBP%GO:0045103	INTERMEDIATE FILAMENT-BASED PROCESS%GOBP%GO:0045103	0.385073	0.740206	1	EVPL,PPL,PKP1,KRT6B,DSP,PKP2	1.03945	0.330991	6	20
INTERMEDIATE FILAMENT CYTOSKELETON ORGANIZATION%GOBP%GO:0045104	INTERMEDIATE FILAMENT CYTOSKELETON ORGANIZATION%GOBP%GO:0045104	0.385073	0.740206	1	EVPL,PPL,PKP1,KRT6B,DSP,PKP2	1.03945	0.330991	6	20
PLASMA MEMBRANE ORGANIZATION%GOBP%GO:0007009	PLASMA MEMBRANE ORGANIZATION%GOBP%GO:0007009	0.385681	0.740762	-1	ANXA6,PTPRC,MYH9,CLU,CAV1,SPTBN1,PACSIN2	-1.04966	-0.340822	7	29
NCRNA PROCESSING%GOBP%GO:0034470	NCRNA PROCESSING%GOBP%GO:0034470	0.386058	0.740874	1	RIOK3,SMAD2,AGO1,RPS15,FAM98A,RPS25,INTS3,RPS24,RPL35,RPS17,RPS7,RPL7A,RPL27,RPS27,RPL5,RPS28,RPL14,RPL10A,DCAF13,RPL35A,PIN4,MRPS11,EIF6,RPL11,DICER1,RPS19,RPS16	1.0325	0.245064	27	69
ANATOMICAL STRUCTURE HOMEOSTASIS%GOBP%GO:0060249	ANATOMICAL STRUCTURE HOMEOSTASIS%GOBP%GO:0060249	0.387511	0.743048	-1	ITGB1,TF,SLC12A2,TFF1,AZGP1,VCL,IGHG3,LTF,IGHA1,CXADR,LAMC1,CAPN3,LYZ,MUC6,SCGN,PRKAA1	-1.04811	-0.312413	16	44
MEMBRANE LIPID METABOLIC PROCESS%GOBP%GO:0006643	MEMBRANE LIPID METABOLIC PROCESS%GOBP%GO:0006643	0.388906	0.745109	1	SPTLC1,HACD2,GLTP,SGPL1,TECR,PRKD2	1.03818	0.305629	6	27
DISEASES OF PROGRAMMED CELL DEATH%REACTOME%R-HSA-9645723.6	DISEASES OF PROGRAMMED CELL DEATH%REACTOME%R-HSA-9645723.6	0.389271	0.745195	1	CAPNS1,RBBP7,CAPNS2,GOLGA2,CAPN1,CAST,PRIM2,PRDX1,TRADD,YWHAE	1.03517	0.344144	10	17
NON-MEMBRANE-BOUNDED ORGANELLE ASSEMBLY%GOBP%GO:0140694	NON-MEMBRANE-BOUNDED ORGANELLE ASSEMBLY%GOBP%GO:0140694	0.389966	0.74591	-1	FLNA,RBM14,XRCC5,CETN2,SMC1A,PRRC2C,EIF2A,LSM4,RC3H1,PRKDC,MYH11,TPM1,FLNC,DYNC1H1,PDGFRB,NEBL,MISP,STAG2,CAPN3,PGM5,MYL9,CSRP2,ZNF207,CSRP1,ATXN2,CENPF	-1.04089	-0.282702	26	76
MICROTUBULE CYTOSKELETON ORGANIZATION%GOBP%GO:0000226	MICROTUBULE CYTOSKELETON ORGANIZATION%GOBP%GO:0000226	0.391092	0.746383	-1	STMN1,FLNA,RBM14,ITGB1,ROCK2,LMNA,CETN2,SMC1A,MAP4,PPP1R12A,NUDC	-1.03908	-0.276947	11	85
NERVOUS SYSTEM PROCESS%GOBP%GO:0050877	NERVOUS SYSTEM PROCESS%GOBP%GO:0050877	0.391316	0.746383	-1	PTPRZ1,SOD2,ATAD1,NIPSNAP1,AZGP1,HLA-DRA,COL1A1,TIMM13,TIMM10,GAA,CRYZ,TIMM8B,GNAS,EFEMP1,GATM,APOE,TIMM9	-1.04127	-0.296674	17	56
CHROMOSOME LOCALIZATION%GOBP%GO:0050000	CHROMOSOME LOCALIZATION%GOBP%GO:0050000	0.391331	0.746383	1	NUF2,CHMP4B,VPS4B,PDCD6IP,CHMP1B,CHMP1A,CHMP4A	1.03139	0.319313	7	22
SIGNALING BY HIGH-KINASE ACTIVITY BRAF MUTANTS%REACTOME DATABASE ID RELEASE 80%6802948	SIGNALING BY HIGH-KINASE ACTIVITY BRAF MUTANTS%REACTOME DATABASE ID RELEASE 80%6802948	0.391498	0.746383	-1	ARRB1,RAP1B,VCL,TLN1,APBB1IP,FN1	-1.05159	-0.38792	6	17
FATTY ACID METABOLISM%REACTOME%R-HSA-8978868.5	FATTY ACID METABOLISM%REACTOME%R-HSA-8978868.5	0.39209	0.7469	1	ALOX12,DBI,PTGS1,HACD2,FASN,EPHX2,AKR1C3,ACOT11,CBR1,ACOX3,SCP2,TECR,ACAA1,EHHADH	1.02802	0.254741	14	56
VEGFA-VEGFR2 PATHWAY%REACTOME DATABASE ID RELEASE 80%4420097	VEGFA-VEGFR2 PATHWAY%REACTOME DATABASE ID RELEASE 80%4420097	0.393108	0.747384	1	MAPK13,HSPB1,JUP,ITPR2,WASF2,BAIAP2,ABI1,CTNNB1,ITGAV,NCKAP1	1.03448	0.28882	10	33
SIGNALING BY VEGF%REACTOME DATABASE ID RELEASE 80%194138	SIGNALING BY VEGF%REACTOME DATABASE ID RELEASE 80%194138	0.393108	0.747384	1	MAPK13,HSPB1,JUP,ITPR2,WASF2,BAIAP2,ABI1,CTNNB1,ITGAV,NCKAP1	1.03448	0.28882	10	33
PROTEIN-DNA COMPLEX SUBUNIT ORGANIZATION%GOBP%GO:0071824	PROTEIN-DNA COMPLEX SUBUNIT ORGANIZATION%GOBP%GO:0071824	0.393413	0.747384	-1	ANP32B,SART3,SSRP1,NASP,SMARCD2,ACTL6A	-1.04926	-0.362008	6	22
REGULATION OF MRNA METABOLIC PROCESS%GOBP%GO:1903311	REGULATION OF MRNA METABOLIC PROCESS%GOBP%GO:1903311	0.393631	0.747384	-1	THRAP3,KHSRP,ROCK2,SRSF6,HNRNPU,HNRNPD,HNRNPA0,RC3H1,SRRM1,PUF60,HNRNPK,VIM,U2AF2,EIF4A3,AHCYL1,HNRNPA1,RBM4,YBX1,DDX17,TBRG4,FXR1,MAGOH,RNPS1,SAP18,NBAS,RBMXL1,APEX1,TRA2A,SF1,RBM25,NCL,PRMT5,SYNCRIP,HNRNPL,CPSF7	-1.0372	-0.273357	35	92
NUCLEOTIDE METABOLIC PROCESS%GOBP%GO:0009117	NUCLEOTIDE METABOLIC PROCESS%GOBP%GO:0009117	0.394912	0.748107	-1	NDUFA8,PARP1,ATP1B1,DLD,ACSF2,NDUFS5,NDUFA5,DTYMK,NDUFB3,HPRT1,NDUFB11,SAMHD1,DCTPP1,NDUFB6,ACLY,PDHA1,PARK7,NDUFC2,NDUFB5,SUCLA2,NDUFB4,SUCLG2,AK1,NUDT3,SDHA,BAD,NDUFA7,NDUFB1,HMGCS2,NDUFS7,ADA,SDHB,VCP,PRPS2,ABHD14B,NDUFV1,PAICS,NDUFS3,DLAT,NDUFA9	-1.03722	-0.255823	40	154
REGULATION OF LIPID METABOLIC PROCESS%GOBP%GO:0019216	REGULATION OF LIPID METABOLIC PROCESS%GOBP%GO:0019216	0.395179	0.748107	-1	APOA2,EDF1,APOD,PSAP,NPC2,C3,CD81,CAV1,APOA1,PDGFRB,APOA4,CHP1,SORBS1,APOC2,PRKAA1,APOE,PIP4K2C,F2,RARRES2	-1.04212	-0.306543	19	47
NUCLEOBASE-CONTAINING COMPOUND BIOSYNTHETIC PROCESS%GOBP%GO:0034654	NUCLEOBASE-CONTAINING COMPOUND BIOSYNTHETIC PROCESS%GOBP%GO:0034654	0.395268	0.748107	-1	CTR9,NDUFA8,PARP1,DLD,TCEA1,NDUFS5,NDUFA5,DTYMK,NDUFB3,HPRT1,NDUFB11,NDUFB6,ACLY,PDHA1,NDUFC2,NDUFB5,PGM3,NDUFB4,AK1,COPS2,SDHA,NANS,DKC1,NDUFA7,GMDS,NDUFB1,NDUFS7,RNPS1,ADA,GMPPB,TCOF1,SDHB,VCP,PCNA,UAP1,GFPT1,PRPS2,GTF2I,NDUFV1,PAICS,PTGES3,NDUFS3,DLAT,DEK,NDUFA9,SDHC,DDX21,PRMT5	-1.03556	-0.256511	48	149
REGULATION OF STRESS-ACTIVATED PROTEIN KINASE SIGNALING CASCADE%GOBP%GO:0070302	REGULATION OF STRESS-ACTIVATED PROTEIN KINASE SIGNALING CASCADE%GOBP%GO:0070302	0.395621	0.748107	1	MAPK3,IGBP1,SASH1,PPIA,MINK1,GSTP1,DUSP3,MAPK1,SERPINB3,MAP2K1,TAOK3,EZR	1.03084	0.306311	12	26
REGULATION OF STRESS-ACTIVATED MAPK CASCADE%GOBP%GO:0032872	REGULATION OF STRESS-ACTIVATED MAPK CASCADE%GOBP%GO:0032872	0.395621	0.748107	1	MAPK3,IGBP1,SASH1,PPIA,MINK1,GSTP1,DUSP3,MAPK1,SERPINB3,MAP2K1,TAOK3,EZR	1.03084	0.306311	12	26
REGULATION OF MYELOID CELL DIFFERENTIATION%GOBP%GO:0045637	REGULATION OF MYELOID CELL DIFFERENTIATION%GOBP%GO:0045637	0.397006	0.749792	-1	CTR9,HSPA9,APCS,LTF,PRKDC,FBN1	-1.0459	-0.360847	6	22
REGULATION OF DNA-BINDING TRANSCRIPTION FACTOR ACTIVITY%GOBP%GO:0051090	REGULATION OF DNA-BINDING TRANSCRIPTION FACTOR ACTIVITY%GOBP%GO:0051090	0.397157	0.749792	-1	AGT,ARRB1,FLNA,PRDX3,MTDH,LTF,CLU,CAV1,TRIM25,PYCARD,TMSB4X,PARK7,ANXA4	-1.03702	-0.290779	13	62
CARDIAC CONDUCTION%GOBP%GO:0061337	CARDIAC CONDUCTION%GOBP%GO:0061337	0.39832	0.749864	-1	ATP1B1,ATP1A1,CAV1,CXADR,CAMK2D	-1.05421	-0.401803	5	15
ANTIMICROBIAL PEPTIDES%REACTOME DATABASE ID RELEASE 80%6803157	ANTIMICROBIAL PEPTIDES%REACTOME DATABASE ID RELEASE 80%6803157	0.398475	0.749864	-1	DEFA3,LTF,CLU,CTSG,S100A7,BPIFB1,LYZ	-1.05418	-0.401792	7	15
NUCLEAR CHROMOSOME SEGREGATION%GOBP%GO:0098813	NUCLEAR CHROMOSOME SEGREGATION%GOBP%GO:0098813	0.398577	0.749864	1	DIS3L2,NUF2,CHMP4B,VPS4B	1.03099	0.283031	4	35
CELLULAR NITROGEN COMPOUND CATABOLIC PROCESS%GOBP%GO:0044270	CELLULAR NITROGEN COMPOUND CATABOLIC PROCESS%GOBP%GO:0044270	0.39935	0.749864	-1	AMBP,THRAP3,ITPA,HNRNPD,HPRT1,LSM6,SAMHD1,DCTPP1,RC3H1,SND1,DPYSL2,PPP1R8,SUCLA2,EIF4A3,UPF2,SUCLG2,ALDH6A1,NUDT3,POP1,MAGOH,RNPS1,ADA,NBAS,TST,VCP,APEX1	-1.03449	-0.279418	26	78
MESENCHYMAL CELL DIFFERENTIATION%GOBP%GO:0048762	MESENCHYMAL CELL DIFFERENTIATION%GOBP%GO:0048762	0.399454	0.749864	-1	S100A4,ANXA6,ROCK2,FN1,CORO1C,RBPJ,DDX17,TRIM28,TCOF1	-1.044	-0.374472	9	19
CHOLESTEROL HOMEOSTASIS%GOBP%GO:0042632	CHOLESTEROL HOMEOSTASIS%GOBP%GO:0042632	0.399454	0.749864	-1	APOA2,LIMA1,NPC2,RALY,CAV1,APOM,APOA1,APOA4,EHD1,APOC2,APOE	-1.04399	-0.374468	11	19
STEROL HOMEOSTASIS%GOBP%GO:0055092	STEROL HOMEOSTASIS%GOBP%GO:0055092	0.399454	0.749864	-1	APOA2,LIMA1,NPC2,RALY,CAV1,APOM,APOA1,APOA4,EHD1,APOC2,APOE	-1.04399	-0.374468	11	19
REGULATION OF PROTEASOMAL PROTEIN CATABOLIC PROCESS%GOBP%GO:0061136	REGULATION OF PROTEASOMAL PROTEIN CATABOLIC PROCESS%GOBP%GO:0061136	0.400197	0.750225	-1	RAD23A,PSME1,PSME2,SUMO2,CLU,CAV1,GPX1,PARK7,XPO1,BCAP31,USP9X,VCP,APOE	-1.04036	-0.310103	13	44
RESPONSE TO PEPTIDE HORMONE%GOBP%GO:0043434	RESPONSE TO PEPTIDE HORMONE%GOBP%GO:0043434	0.400683	0.750225	-1	PARP1,ROCK2,VAMP2,REG1A,PRKDC,CAV1,GRB2,CA2,AHCYL1	-1.04026	-0.315602	9	40
TRANSLATION OF STRUCTURAL PROTEINS%REACTOME%R-HSA-9694635.2	TRANSLATION OF STRUCTURAL PROTEINS%REACTOME%R-HSA-9694635.2	0.400706	0.750225	-1	MOGS,RPN2,GANAB,RPS27A,RPN1,UBE2I,STT3A	-1.04635	-0.385986	7	17
LOCOMOTION%GOBP%GO:0040011	LOCOMOTION%GOBP%GO:0040011	0.400938	0.750225	-1	CORO1A,BSG,SLC12A2,ENAH,RAC2,VASP,LAMC2,HMGB1,CTSG,CXADR,APOA1,PDGFRB,SRP54,ARPIN,KIF5B,ALCAM,PPIB,LAMA5	-1.0353	-0.289572	18	63
CILIARY LANDSCAPE%WIKIPATHWAYS_20220510%WP4352%HOMO SAPIENS	CILIARY LANDSCAPE%WIKIPATHWAYS_20220510%WP4352%HOMO SAPIENS	0.404134	0.755426	-1	RBM14,ARFGAP3,APMAP,NDUFA5,LSM4,LRPPRC,NUDC,GDI1,DYNC1H1	-1.03417	-0.294061	9	57
MESENCHYME DEVELOPMENT%GOBP%GO:0060485	MESENCHYME DEVELOPMENT%GOBP%GO:0060485	0.404641	0.755426	-1	S100A4,ANXA6,BASP1,ROCK2,FN1,CORO1C,RBPJ,DDX17,TRIM28,TCOF1	-1.04093	-0.359133	10	22
RETROGRADE TRANSPORT AT THE TRANS-GOLGI-NETWORK%REACTOME DATABASE ID RELEASE 80%6811440	RETROGRADE TRANSPORT AT THE TRANS-GOLGI-NETWORK%REACTOME DATABASE ID RELEASE 80%6811440	0.405049	0.755426	1	NAPA,COG1,USP6NL,COG7,VAMP3	1.02307	0.340122	5	17
ACTIN CYTOSKELETON REORGANIZATION%GOBP%GO:0031532	ACTIN CYTOSKELETON REORGANIZATION%GOBP%GO:0031532	0.405157	0.755426	-1	ATP2C1,FLNA,MYH9,PAK1,GRB2,CXADR	-1.04222	-0.384463	6	17
SUBSTANTIA NIGRA DEVELOPMENT%GOBP%GO:0021762	SUBSTANTIA NIGRA DEVELOPMENT%GOBP%GO:0021762	0.405668	0.755426	-1	HSPA5,BASP1,GLUD1,SEC16A,YWHAH,MAOB,COX6B1	-1.03935	-0.372802	7	19
NEURAL NUCLEUS DEVELOPMENT%GOBP%GO:0048857	NEURAL NUCLEUS DEVELOPMENT%GOBP%GO:0048857	0.405668	0.755426	-1	HSPA5,BASP1,GLUD1,SEC16A,YWHAH,MAOB,COX6B1	-1.03935	-0.372802	7	19
NEGATIVE REGULATION OF MACROMOLECULE BIOSYNTHETIC PROCESS%GOBP%GO:0010558	NEGATIVE REGULATION OF MACROMOLECULE BIOSYNTHETIC PROCESS%GOBP%GO:0010558	0.406927	0.756643	-1	BCLAF1,SFPQ,CTR9,KHSRP,FLNA,PARP1,TPR,BASP1,XRCC5,ROCK2,MTDH,HNRNPU,GATAD2B,HDAC6,CBX3,PSPC1,CALR,RC3H1,CLTC,NONO,CAV1,IFI16,HNRNPK,HMGB1,SNCA,GCLC,EIF4A3,HNRNPA1,RBM4,TRIM33,COPS2,NCK1,RBPJ,YBX1,CAPRIN1,CAPN3,FXR1,TRIM28,SAP18,UBE2I,USP9X,FHL2,HCFC1	-1.02967	-0.252515	43	160
ASPARAGINE N-LINKED GLYCOSYLATION%REACTOME DATABASE ID RELEASE 80%446203	ASPARAGINE N-LINKED GLYCOSYLATION%REACTOME DATABASE ID RELEASE 80%446203	0.406972	0.756643	-1	MOGS,SEC23IP,ARFGAP3,COPZ1,COPA,CALR,RPN2,SPTAN1,SPTBN1,GANAB,SEC16A,DYNC1H1,GORASP1,GOLGB1,PGM3,SEC22B,RPS27A,COPB1,SERPINA1,CAPZA2,RPN1,MIA3,COPG1,CTSZ,TFG,NANS,GMDS,SEC24D,ARCN1,USO1,GMPPB,STT3A,SEC31A,VCP,UAP1,GFPT1,F5	-1.02854	-0.263298	37	115
PID_MYC_ACTIV_PATHWAY%MSIGDB_C2%PID_MYC_ACTIV_PATHWAY	PID_MYC_ACTIV_PATHWAY%MSIGDB_C2%PID_MYC_ACTIV_PATHWAY	0.407635	0.757269	-1	HSPD1,PRDX3,MTDH	-1.03721	-0.35785	3	22
PYRUVATE METABOLIC PROCESS%GOBP%GO:0006090	PYRUVATE METABOLIC PROCESS%GOBP%GO:0006090	0.409147	0.759013	1	ME1,ALDOA,PGAM1,PFKP,ALDOC,HK2,PFKL,ME3,GAPDH,LDHA,PKM,ALDOB,PCK2	1.02025	0.294424	13	29
MRNA SPLICE SITE SELECTION%GOBP%GO:0006376	MRNA SPLICE SITE SELECTION%GOBP%GO:0006376	0.409287	0.759013	-1	SF3A1,PRPF39,SRSF6,PUF60,LUC7L2,SF3A3,SF1	-1.04106	-0.39047	7	16
POSITIVE REGULATION OF CELLULAR METABOLIC PROCESS%GOBP%GO:0031325	POSITIVE REGULATION OF CELLULAR METABOLIC PROCESS%GOBP%GO:0031325	0.409756	0.759013	-1	BCLAF1,AGT,SFPQ,ARRB1,THRAP3,CTR9,KHSRP,EDF1,PARP1,RBM14,HSPA5,ENY2,PTMS,RPS6KA1,XRCC5,ROCK2,PTPRC,MTDH,TCEA1,CD44,HNRNPU,HNRNPD,SF3B5,VDAC1,ITGA6,GATAD2B,HPRT1,C3,RAD23A,HDAC6,KDM6B,PAK1,PPP1R12A,COL1A1,DNAJC3,ILK,SUMO2,HMGN1,LTF,DCN,RC3H1,CLU,PRKDC,CD81,CAV1,IFI16,GHITM,VIM,HMGB1,U2AF2,CCT4,GRB2,TMSB4X,MYDGF,APOA1,SNCA,PARK7,PDGFRB,EIF4A3,YWHAH,APOA4,CEBPZ,PFN2,SERPINF2,COA3,ASS1,HNRNPA1,SNX4,A…	-1.02436	-0.233214	115	401
NCRNA METABOLIC PROCESS%GOBP%GO:0034660	NCRNA METABOLIC PROCESS%GOBP%GO:0034660	0.40988	0.759013	1	DIS3L2,RIOK3,SMAD2,AGO1,GTF3C3,FARSA,RPS15,FAM98A,RPS25,INTS3,RPS24,RPL35,RPS17,RPS7,RPL7A,RPL27,RPS27,RPL5,RPS28,RPL14,RPL10A,DCAF13,RPL35A,PIN4,MRPS11,EIF6,RPL11,DICER1,RPS19,RPS16	1.01385	0.23173	30	84
NEGATIVE REGULATION OF EPITHELIAL CELL MIGRATION%GOBP%GO:0010633	NEGATIVE REGULATION OF EPITHELIAL CELL MIGRATION%GOBP%GO:0010633	0.410374	0.759323	-1	DCN,HMGB1,PFN2,CORO1C,APOE,HRG,EPPK1,MECP2	-1.03556	-0.382009	8	17
NEGATIVE REGULATION OF CELL ACTIVATION%GOBP%GO:0050866	NEGATIVE REGULATION OF CELL ACTIVATION%GOBP%GO:0050866	0.412283	0.762176	1	ALOX12,ANXA1,LGALS3	1.0212	0.329846	3	19
SPINDLE ORGANIZATION%GOBP%GO:0007051	SPINDLE ORGANIZATION%GOBP%GO:0007051	0.412675	0.762176	-1	STMN1,FLNA,SMC1A,MAP4,NUDC,DYNC1H1,MISP,STAG2	-1.0316	-0.321599	8	35
HETEROCYCLE BIOSYNTHETIC PROCESS%GOBP%GO:0018130	HETEROCYCLE BIOSYNTHETIC PROCESS%GOBP%GO:0018130	0.4129	0.762176	-1	CTR9,NDUFA8,PARP1,DLD,TCEA1,NDUFS5,TSPO,NDUFA5,DTYMK,NDUFB3,HPRT1,NDUFB11,NDUFB6,ACLY,PDHA1,NDUFC2,NDUFB5,SUCLA2,PGM3,NDUFB4,PGRMC1,AK1,COPS2,SDHA,NANS,DKC1,NDUFA7,GMDS,NDUFB1,NDUFS7,RNPS1,ADA,GMPPB,TCOF1,SDHB,SPR,VCP,PCNA,UAP1,GFPT1,PRPS2,GTF2I,NDUFV1,PAICS,PTGES3,NDUFS3,DLAT,DEK,NDUFA9,SDHC,DDX21,PRMT5,NDUFA11,QDPR	-1.02612	-0.251545	54	161
REGULATION OF T CELL DIFFERENTIATION%GOBP%GO:0045580	REGULATION OF T CELL DIFFERENTIATION%GOBP%GO:0045580	0.414515	0.763645	1	SPINK5,ANXA1,IL18,CLPTM1	1.01509	0.337466	4	17
POSITIVE REGULATION OF DOUBLE-STRAND BREAK REPAIR%GOBP%GO:2000781	POSITIVE REGULATION OF DOUBLE-STRAND BREAK REPAIR%GOBP%GO:2000781	0.414841	0.763645	-1	PARP1,PRKDC,SMARCD2,ACTL6A	-1.03703	-0.388959	4	16
REGULATION OF SISTER CHROMATID SEGREGATION%GOBP%GO:0033045	REGULATION OF SISTER CHROMATID SEGREGATION%GOBP%GO:0033045	0.415279	0.763645	-1	TPR,HNRNPU,SMARCD2,ACTL6A,ZNF207,BUB3,CENPF,NUMA1,ACTB	-1.04109	-0.396805	9	15
PROTEIN LOCALIZATION%REACTOME DATABASE ID RELEASE 80%9609507	PROTEIN LOCALIZATION%REACTOME DATABASE ID RELEASE 80%9609507	0.415853	0.763645	-1	HSPD1,HSPA9,CAT,COX17,ATAD1,VAMP2,VDAC1,CHCHD3,TIMM13,TIMM10,ACO2,PMPCB	-1.02708	-0.286727	12	64
ORGANELLE DISASSEMBLY%GOBP%GO:1903008	ORGANELLE DISASSEMBLY%GOBP%GO:1903008	0.41586	0.763645	1	MARK2,SQSTM1,UFM1,ATG3,FIS1,GOLGA2	1.01613	0.287841	6	31
POSITIVE REGULATION OF REACTIVE OXYGEN SPECIES METABOLIC PROCESS%GOBP%GO:2000379	POSITIVE REGULATION OF REACTIVE OXYGEN SPECIES METABOLIC PROCESS%GOBP%GO:2000379	0.415921	0.763645	-1	AGT,GRB2,SNCA,PDGFRB,RAB27A	-1.03623	-0.388657	5	16
NUCLEAR ENVELOPE ORGANIZATION%GOBP%GO:0006998	NUCLEAR ENVELOPE ORGANIZATION%GOBP%GO:0006998	0.416089	0.763645	-1	LMNB2,LMNA,LEMD2,LMNB1,TOR1AIP1	-1.03243	-0.339618	5	27
REGULATION OF LEUKOCYTE PROLIFERATION%GOBP%GO:0070663	REGULATION OF LEUKOCYTE PROLIFERATION%GOBP%GO:0070663	0.416615	0.763645	1	MAPK3,ANXA1,LGALS3,MIF,IL18,IGFBP2,GSTP1,MAPK1,IL6ST	1.01597	0.293189	9	29
CELLULAR ALDEHYDE METABOLIC PROCESS%GOBP%GO:0006081	CELLULAR ALDEHYDE METABOLIC PROCESS%GOBP%GO:0006081	0.416985	0.763645	1	ALDH3A1,ALDH9A1,AKR1C3	1.01776	0.328734	3	19
STEROID BIOSYNTHETIC PROCESS%GOBP%GO:0006694	STEROID BIOSYNTHETIC PROCESS%GOBP%GO:0006694	0.417291	0.763645	1	CES1,G6PD,HMGCS1,OSBPL2,AKR1C3,SCP2,NSDHL,DHCR24,FDXR,PMVK	1.01748	0.296459	10	28
METABOLIC REPROGRAMMING IN COLON CANCER%WIKIPATHWAYS_20220510%WP4290%HOMO SAPIENS	METABOLIC REPROGRAMMING IN COLON CANCER%WIKIPATHWAYS_20220510%WP4290%HOMO SAPIENS	0.417618	0.763645	-1	GLUD1,ACLY,ACO2,GOT2,PDHA1,SUCLG2,FH,SDHB,PAICS	-1.03497	-0.388184	9	16
NEGATIVE REGULATION OF TRANSMEMBRANE RECEPTOR PROTEIN SERINE/THREONINE KINASE SIGNALING PATHWAY%GOBP%GO:0090101	NEGATIVE REGULATION OF TRANSMEMBRANE RECEPTOR PROTEIN SERINE/THREONINE KINASE SIGNALING PATHWAY%GOBP%GO:0090101	0.417639	0.763645	-1	LEMD2,CAV1,FBN1,ASPN,TRIM33,LTBP1,TGFB1I1	-1.03064	-0.369681	7	19
REGULATION OF GTPASE ACTIVITY%GOBP%GO:0043087	REGULATION OF GTPASE ACTIVITY%GOBP%GO:0043087	0.419017	0.764857	-1	STMN1,RABGAP1L,ITGB1,TGM2,ITGA6,TIAM1	-1.02683	-0.296422	6	52
REGULATION OF AXONOGENESIS%GOBP%GO:0050770	REGULATION OF AXONOGENESIS%GOBP%GO:0050770	0.419034	0.764857	1	MARK2,SEMA4B,DBNL,DIP2B	1.01334	0.34294	4	16
TNFALPHA%IOB%TNFALPHA	TNFALPHA%IOB%TNFALPHA	0.419586	0.764857	1	MAPK3,MARK2,YWHAZ,RPL8,RPL30,PPP1R13L,CSNK2A1,RPL6,PML,MAPK1,PTPN11,PSMC1,RPS13,RPS11,YWHAQ,POLR1C,PSMD2	1.01488	0.251485	17	56
TERPENOID METABOLIC PROCESS%GOBP%GO:0006721	TERPENOID METABOLIC PROCESS%GOBP%GO:0006721	0.419928	0.764857	1	ADH7,UGT1A7,RDH12,HMGCS1,AKR1C3	1.01298	0.313613	5	22
TRANSCRIPTIONAL REGULATION BY SMALL RNAS%REACTOME DATABASE ID RELEASE 80%5578749	TRANSCRIPTIONAL REGULATION BY SMALL RNAS%REACTOME DATABASE ID RELEASE 80%5578749	0.419947	0.764857	-1	TPR,RANBP2,NUP153,NUP50,NUP107	-1.03785	-0.395571	5	15
REGULATION OF T CELL ACTIVATION%GOBP%GO:0050863	REGULATION OF T CELL ACTIVATION%GOBP%GO:0050863	0.420964	0.766109	-1	HSPD1,HLA-A,PTPRC,HLA-DRA,CD47,RC3H1,CD81,CAV1,HMGB1,CTSG,PYCARD,SMARCD2,NCK1,ACTL6A	-1.02529	-0.301594	14	47
NEGATIVE REGULATION OF PROTEIN POLYMERIZATION%GOBP%GO:0032272	NEGATIVE REGULATION OF PROTEIN POLYMERIZATION%GOBP%GO:0032272	0.422661	0.767537	-1	STMN1,ADD3,ADD1,TMSB4X,SNCA,PFN2,CAPZA2	-1.02738	-0.343626	7	25
REGULATION OF NEUROGENESIS%GOBP%GO:0050767	REGULATION OF NEUROGENESIS%GOBP%GO:0050767	0.423739	0.767537	-1	PTPRZ1,TGM2,TIAM1,NUMB,GDI1,GORASP1,YWHAH	-1.02259	-0.327894	7	31
REGULATION OF STEM CELL DIFFERENTIATION%GOBP%GO:2000736	REGULATION OF STEM CELL DIFFERENTIATION%GOBP%GO:2000736	0.424252	0.767537	-1	HNRNPU,GATAD2B,OCIAD1,PRKDC	-1.02874	-0.385848	4	16
POSITIVE REGULATION OF TUMOR NECROSIS FACTOR PRODUCTION%GOBP%GO:0032760	POSITIVE REGULATION OF TUMOR NECROSIS FACTOR PRODUCTION%GOBP%GO:0032760	0.424459	0.767537	-1	PTPRC,DDT,CLU,HMGB1,PYCARD	-1.03364	-0.393966	5	15
HYDROGEN PEROXIDE METABOLIC PROCESS%GOBP%GO:0042743	HYDROGEN PEROXIDE METABOLIC PROCESS%GOBP%GO:0042743	0.425031	0.767537	-1	PRDX3,CAT,GPX1,PARK7,APOA4,MAOB,HBD	-1.02242	-0.372456	7	18
ORGANIC CYCLIC COMPOUND CATABOLIC PROCESS%GOBP%GO:1901361	ORGANIC CYCLIC COMPOUND CATABOLIC PROCESS%GOBP%GO:1901361	0.425463	0.767537	-1	AMBP,THRAP3,ITPA,HNRNPD,HPRT1,LSM6,SAMHD1,DCTPP1,RC3H1,SND1,DPYSL2,PPP1R8,SUCLA2,EIF4A3,YWHAH,UPF2,SUCLG2,MAOB,ALDH6A1,NUDT3,POP1,MAGOH,RNPS1,ADA,NBAS,VCP,APEX1,APOE	-1.01894	-0.271578	28	85
REGULATION OF CELLULAR BIOSYNTHETIC PROCESS%GOBP%GO:0031326	REGULATION OF CELLULAR BIOSYNTHETIC PROCESS%GOBP%GO:0031326	0.426142	0.767537	-1	BCLAF1,AGT,SFPQ,ARRB1,THRAP3,CTR9,KHSRP,FLNA,EDF1,PARP1,RBM14,HSPA5,BZW2,TPR,ENY2,PTMS,SRRT,BASP1,RPS6KA1,PRDX3,XRCC5,ROCK2,SOD2,MTDH,TCEA1,HNRNPU,HNRNPD,SF3B5,ITGA6,GATAD2B,C3,HDAC6,KDM6B,CBX3,EIF2A,PPP1R12A,CD47,PSPC1,LRPPRC,COL1A1,DNAJC3,ILK,HMGN1,CALR,LTF,DCN,RC3H1,CLU,PRKDC,METAP1,CD81,RALY,NONO,CAV1,IFI16,HNRNPK,VIM,HMGB1,CCT4,TRIM25,PYCARD,TMSB4X,ZNF648,MYDGF,APOA1,SNCA,PARK7,GCLC,PDGFRB,E…	-1.0199	-0.230803	121	455
REGULATION OF NUCLEOBASE-CONTAINING COMPOUND METABOLIC PROCESS%GOBP%GO:0019219	REGULATION OF NUCLEOBASE-CONTAINING COMPOUND METABOLIC PROCESS%GOBP%GO:0019219	0.426357	0.767537	-1	BCLAF1,AGT,SFPQ,ARRB1,THRAP3,CTR9,KHSRP,FLNA,EDF1,PARP1,RBM14,HSPA5,TPR,ENY2,PTMS,SRRT,BASP1,RPS6KA1,PRDX3,XRCC5,ROCK2,SOD2,MTDH,TCEA1,SRSF6,HNRNPU,HNRNPD,SF3B5,ITGA6,GATAD2B,HDAC6,KDM6B,CBX3,PPP1R12A,PSPC1,COL1A1,ILK,FAM50A,HMGN1,CALR,LTF,HNRNPA0,DCN,RC3H1,CLU,PRKDC,RBBP6,CD81,RALY,NONO,SRRM1,CAV1,PUF60,IFI16,HNRNPK,VIM,HMGB1,U2AF2,CCT4,TRIM25,PYCARD,TMSB4X,ZNF648,MYDGF,SNCA,PARK7,GCLC,PDGFRB,EI…	-1.01986	-0.231278	130	441
PROTEIN STABILIZATION%GOBP%GO:0050821	PROTEIN STABILIZATION%GOBP%GO:0050821	0.42642	0.767537	-1	HSPD1,APOA2,FLNA,ATP1B1,CALR,CLU,CCT4,SEC16A,APOA1,PARK7,PFN2,CCT2,NCLN,CCT5,PPIB,USP9X,CHP1,HCFC1,ZNF207,AFM,PFDN2,PTGES3,HIP1R,FLOT2,PFDN6,LAMP1	-1.02387	-0.281045	26	71
CELLULAR RESPONSE TO ORGANIC CYCLIC COMPOUND%GOBP%GO:0071407	CELLULAR RESPONSE TO ORGANIC CYCLIC COMPOUND%GOBP%GO:0071407	0.426763	0.767537	-1	MSN,FLNA,HSP90B1,ROCK2,HNRNPU,TGM2,DEFA3,ATP1A1,RAP1B,CALR,SLC5A5,CAV1,SNCA,YWHAH	-1.0198	-0.291421	14	55
CELLULAR RESPONSE TO CYTOKINE STIMULUS%GOBP%GO:0071345	CELLULAR RESPONSE TO CYTOKINE STIMULUS%GOBP%GO:0071345	0.426811	0.767537	-1	CTR9,KHSRP,SLC12A2,TPR,GBP2,HNRNPU,CD47,ILK,RC3H1,IFI16,CTSG,PYCARD,TMSB4X,GBP1	-1.02095	-0.281593	14	69
BIOLOGICAL PROCESS INVOLVED IN SYMBIOTIC INTERACTION%GOBP%GO:0044403	BIOLOGICAL PROCESS INVOLVED IN SYMBIOTIC INTERACTION%GOBP%GO:0044403	0.426861	0.767537	-1	HSPD1,ROCK2,PLG,APCS,PC,LTF,CD81,CAV1,TRIM25,FN1,SLC3A2,DDB1,PPIB,APOE,F2	-1.02223	-0.295094	15	52
PROTEIN UBIQUITINATION%REACTOME DATABASE ID RELEASE 80%8852135	PROTEIN UBIQUITINATION%REACTOME DATABASE ID RELEASE 80%8852135	0.426926	0.767537	-1	CTR9,HLA-A,HLA-B,PRKDC,RPS27A,USP9X,VCP,PCNA,RRAGA,UBA6	-1.02577	-0.347564	10	24
REGULATION OF PROTEIN-CONTAINING COMPLEX ASSEMBLY%GOBP%GO:0043254	REGULATION OF PROTEIN-CONTAINING COMPLEX ASSEMBLY%GOBP%GO:0043254	0.427006	0.767537	-1	STMN1,LCP1,COTL1,HSPA5,RAP1B,HDAC6,PAK1,ADD3,VASP,VPS33A,CLU,ADD1,HMGB1,PYCARD,TMSB4X,SNCA,PARK7,PFN2,CAPZA2,NCK1,FSCN1,NCLN,FERMT2,CAMSAP2,HCFC1,VCP,APOE	-1.01922	-0.268619	27	92
MULTICELLULAR ORGANISMAL SIGNALING%GOBP%GO:0035637	MULTICELLULAR ORGANISMAL SIGNALING%GOBP%GO:0035637	0.427034	0.767537	-1	ATP1B1,ATP1A1,CAV1,CXADR,CAMK2D	-1.02463	-0.367526	5	19
REGULATION OF BIOSYNTHETIC PROCESS%GOBP%GO:0009889	REGULATION OF BIOSYNTHETIC PROCESS%GOBP%GO:0009889	0.427493	0.767537	-1	BCLAF1,AGT,SFPQ,ARRB1,THRAP3,CTR9,KHSRP,FLNA,EDF1,PARP1,RBM14,HSPA5,BZW2,TPR,ENY2,PTMS,SRRT,BASP1,RPS6KA1,PRDX3,XRCC5,ROCK2,SOD2,MTDH,TCEA1,HNRNPU,HNRNPD,SF3B5,ITGA6,GATAD2B,C3,HDAC6,KDM6B,CBX3,EIF2A,PPP1R12A,CD47,PSPC1,LRPPRC,COL1A1,DNAJC3,ILK,HMGN1,CALR,LTF,DCN,RC3H1,CLU,PRKDC,METAP1,CLTC,CD81,RALY,NONO,CAV1,IFI16,HNRNPK,VIM,HMGB1,CCT4,TRIM25,PYCARD,TMSB4X,ZNF648,MYDGF,APOA1,SNCA,PARK7,GCLC,PDG…	-1.01799	-0.230027	136	465
SIGNAL RELEASE%GOBP%GO:0023061	SIGNAL RELEASE%GOBP%GO:0023061	0.427646	0.767537	-1	GHRL,VAMP2,SNAP23,SNCA,PARK7,STXBP3	-1.0264	-0.384972	6	16
REGULATION OF MACROMOLECULE BIOSYNTHETIC PROCESS%GOBP%GO:0010556	REGULATION OF MACROMOLECULE BIOSYNTHETIC PROCESS%GOBP%GO:0010556	0.428119	0.767537	-1	BCLAF1,AGT,SFPQ,ARRB1,THRAP3,CTR9,KHSRP,FLNA,EDF1,PARP1,RBM14,HSPA5,BZW2,TPR,ENY2,PTMS,SRRT,BASP1,RPS6KA1,PRDX3,XRCC5,ROCK2,SOD2,MTDH,TCEA1,HNRNPU,HNRNPD,SF3B5,ITGA6,GATAD2B,HDAC6,KDM6B,CBX3,EIF2A,PPP1R12A,PSPC1,LRPPRC,COL1A1,DNAJC3,ILK,HMGN1,CALR,LTF,DCN,RC3H1,CLU,PRKDC,METAP1,CLTC,CD81,RALY,NONO,CAV1,IFI16,HNRNPK,VIM,HMGB1,CCT4,TRIM25,PYCARD,TMSB4X,ZNF648,MYDGF,SNCA,PARK7,GCLC,PDGFRB,EIF4A3,ANX…	-1.01839	-0.231177	124	432
PROTEIN POLYUBIQUITINATION%GOBP%GO:0000209	PROTEIN POLYUBIQUITINATION%GOBP%GO:0000209	0.428352	0.767537	1	HECTD1,SASH1,BLMH,CTNNB1,NPEPPS,TRIM38,TPP2	1.01311	0.303756	7	25
REGULATION OF INTERLEUKIN-1 PRODUCTION%GOBP%GO:0032652	REGULATION OF INTERLEUKIN-1 PRODUCTION%GOBP%GO:0032652	0.428571	0.767537	1	ANXA1,HSPB1,SERPINB1,TRIM16	1.00521	0.334183	4	17
RESPONSE TO LIPID%GOBP%GO:0033993	RESPONSE TO LIPID%GOBP%GO:0033993	0.428685	0.767537	-1	CTR9,MSN,PRDX3,ROCK2,MTDH,HNRNPU,DEFA3,ATP1A1,CALR,HNRNPA0,CAV1,VIM,HMGB1,CTSG,PYCARD,SNCA,YWHAH,APOA4,S100A7	-1.02099	-0.280839	19	70
CARBOHYDRATE METABOLISM%REACTOME DATABASE ID RELEASE 80%71387	CARBOHYDRATE METABOLISM%REACTOME DATABASE ID RELEASE 80%71387	0.429973	0.769252	-1	TPR,HEXB,CD44,RANBP2,PC,DCN,HSPG2,NUP153,UGP2,GAA,GALE,BGN,GOT2,AKR1B1,RPS27A,NUP50,OGN,NUP107,VCAN,CRYL1,FBP2,LUM,CHP1,PRELP,NUP205,PRPS2,TKT,SLC25A10,SDC1	-1.01578	-0.266646	29	95
MAP2K AND MAPK ACTIVATION%REACTOME%R-HSA-5674135.2	MAP2K AND MAPK ACTIVATION%REACTOME%R-HSA-5674135.2	0.430692	0.769944	-1	ARRB1,RAP1B,VCL,TLN1,APBB1IP,FN1	-1.01943	-0.371369	6	18
ARF6 TRAFFICKING EVENTS%PATHWAY INTERACTION DATABASE NCI-NATURE CURATED DATA%ARF6 TRAFFICKING EVENTS	ARF6 TRAFFICKING EVENTS%PATHWAY INTERACTION DATABASE NCI-NATURE CURATED DATA%ARF6 TRAFFICKING EVENTS	0.432012	0.771395	-1	ITGB1,ITGA6,CLTC,ITGA2,SPAG9	-1.02302	-0.346629	5	24
RESPONSE TO TEMPERATURE STIMULUS%GOBP%GO:0009266	RESPONSE TO TEMPERATURE STIMULUS%GOBP%GO:0009266	0.43229	0.771395	1	CRNN,HSPB1,HMOX1,HSP90AB2P,DHX36,ACOT11,RBBP7,CRYAB,EIF2B1,HSPA2,BAG3,HSPA1B,PDCD6,YWHAE	1.0077	0.296656	14	27
REGULATION OF PROTEIN LOCALIZATION TO PLASMA MEMBRANE%GOBP%GO:1903076	REGULATION OF PROTEIN LOCALIZATION TO PLASMA MEMBRANE%GOBP%GO:1903076	0.432499	0.771395	-1	ATP2C1,ITGB1,CLTC,SPTBN1,NUMB,GBP1,STX7,PLS1,KIF5B,AP2M1,GRIPAP1,SORBS1,AGR2	-1.0183	-0.317452	13	35
PROGRAMMED CELL DEATH%REACTOME%R-HSA-5357801.2	PROGRAMMED CELL DEATH%REACTOME%R-HSA-5357801.2	0.433397	0.772069	1	MAPK3,ARHGAP10,DSG1,DYNLL1,CHMP4B,SFN,IL18,PKP1,DBNL,YWHAZ,TJP1,PSMC3,PSMD4,DSP,PSMA2,DSG3,CTNNB1,PSMB4,MAPK1,PSMD11,PDCD6IP,PSMC1,CASP4,YWHAB,PSMD14,YWHAQ	1.00376	0.222383	26	101
POSITIVE REGULATION OF LEUKOCYTE PROLIFERATION%GOBP%GO:0070665	POSITIVE REGULATION OF LEUKOCYTE PROLIFERATION%GOBP%GO:0070665	0.433541	0.772069	1	MAPK3,ANXA1,MIF,IL18,IGFBP2,MAPK1,IL6ST	1.00774	0.320893	7	20
POSITIVE REGULATION OF TYPE I INTERFERON PRODUCTION%GOBP%GO:0032481	POSITIVE REGULATION OF TYPE I INTERFERON PRODUCTION%GOBP%GO:0032481	0.434091	0.772456	1	RIOK3,DHX36,PTPN11,GAPDH,G3BP1	1.00177	0.339024	5	16
CELLULAR MODIFIED AMINO ACID METABOLIC PROCESS%GOBP%GO:0006575	CELLULAR MODIFIED AMINO ACID METABOLIC PROCESS%GOBP%GO:0006575	0.436143	0.775053	-1	GSR,CPT2,PTDSS1,SLC5A5,GPX1,GOT2,PARK7,CKM,GCLC,ASS1,ETHE1,GATM,CKB,LPCAT3,GSTM2,GSTM1,GSTA2,CPT1A,GSTT1,GGH	-1.01554	-0.302705	20	44
PDGF SIGNALING PATHWAY%PANTHER PATHWAY%P00047	PDGF SIGNALING PATHWAY%PANTHER PATHWAY%P00047	0.436218	0.775053	1	MAPK3,ARHGAP10,ITPR2,MAPK1,RAB11B,MAP2K1	1.00534	0.320128	6	20
REGULATION OF EXTRINSIC APOPTOTIC SIGNALING PATHWAY%GOBP%GO:2001236	REGULATION OF EXTRINSIC APOPTOTIC SIGNALING PATHWAY%GOBP%GO:2001236	0.436976	0.775808	-1	AGT,ITGA6,CAV1,GPX1,PYCARD,PARK7	-1.01618	-0.350594	6	22
NEGATIVE REGULATION OF TRANSMEMBRANE TRANSPORT%GOBP%GO:0034763	NEGATIVE REGULATION OF TRANSMEMBRANE TRANSPORT%GOBP%GO:0034763	0.437576	0.775994	-1	SRI,VDAC1,CAV1,CAMK2D,PPP3CA,PPIF,GSTM2,ARL6IP5	-1.01455	-0.369592	8	18
POSITIVE REGULATION OF MRNA METABOLIC PROCESS%GOBP%GO:1903313	POSITIVE REGULATION OF MRNA METABOLIC PROCESS%GOBP%GO:1903313	0.438042	0.775994	1	DIS3L2,CNOT1,CELF1,AGO1,DHX36,PDE12,NUP98	1.0017	0.286219	7	30
RHOA GTPASE CYCLE%REACTOME DATABASE ID RELEASE 80%8980692	RHOA GTPASE CYCLE%REACTOME DATABASE ID RELEASE 80%8980692	0.438271	0.775994	-1	KTN1,ARHGDIB,ROCK2,DEF6,TIAM1,CAV1,MCAM,SNAP23	-1.0136	-0.304871	8	42
NUCLEOBASE-CONTAINING COMPOUND CATABOLIC PROCESS%GOBP%GO:0034655	NUCLEOBASE-CONTAINING COMPOUND CATABOLIC PROCESS%GOBP%GO:0034655	0.438416	0.775994	-1	THRAP3,ITPA,HNRNPD,HPRT1,LSM6,SAMHD1,DCTPP1,RC3H1,SND1,PPP1R8,SUCLA2,EIF4A3,UPF2,SUCLG2,NUDT3,POP1,MAGOH,RNPS1,ADA,NBAS,VCP,APEX1	-1.01544	-0.282326	22	66
ASSOCIATION OF TRIC CCT WITH TARGET PROTEINS DURING BIOSYNTHESIS%REACTOME%R-HSA-390471.1	ASSOCIATION OF TRIC CCT WITH TARGET PROTEINS DURING BIOSYNTHESIS%REACTOME%R-HSA-390471.1	0.43893	0.776311	-1	CCT4,FKBP9,CCT2,CCT5,NOP56,AP3M1,TCP1,STAT3	-1.02035	-0.3889	8	15
ORGANELLE TRANSPORT ALONG MICROTUBULE%GOBP%GO:0072384	ORGANELLE TRANSPORT ALONG MICROTUBULE%GOBP%GO:0072384	0.440078	0.776979	-1	HDAC6,LRPPRC,DYNC1H1,COPG1,KIF5B,AP3B1,AP3M1,ACTR10,CDC42	-1.01321	-0.353729	9	21
LIPID OXIDATION%GOBP%GO:0034440	LIPID OXIDATION%GOBP%GO:0034440	0.440311	0.776979	1	ACAT2,ALOX12,ADH7,ACOX1,ECI2,ACOX3,SCP2,ACAA1,EHHADH	1.00692	0.276424	9	35
FATTY ACID OXIDATION%GOBP%GO:0019395	FATTY ACID OXIDATION%GOBP%GO:0019395	0.440311	0.776979	1	ACAT2,ALOX12,ADH7,ACOX1,ECI2,ACOX3,SCP2,ACAA1,EHHADH	1.00692	0.276424	9	35
REGULATION OF PROTEIN PHOSPHORYLATION%GOBP%GO:0001932	REGULATION OF PROTEIN PHOSPHORYLATION%GOBP%GO:0001932	0.440739	0.777145	-1	AGT,ARRB1,DNAJA1,XRCC5,ROCK2,PTPRC,CD44,ADAR,C3,HDAC6,PAK1,MVP,DNAJC3,ILK,LTF,CLU,PRKDC,CD81,CAV1,UCHL1,FBLN1,PYCARD,MYDGF,SNCA,PARK7,PDGFRB,PFN2,FN1	-1.01223	-0.251175	28	147
PID_ARF6_TRAFFICKING_PATHWAY%MSIGDB_C2%PID_ARF6_TRAFFICKING_PATHWAY	PID_ARF6_TRAFFICKING_PATHWAY%MSIGDB_C2%PID_ARF6_TRAFFICKING_PATHWAY	0.441685	0.778222	-1	ITGB1,ITGA6,CLTC,ITGA2	-1.01365	-0.38019	4	16
SIGNALING BY HEDGEHOG%REACTOME%R-HSA-5358351.3	SIGNALING BY HEDGEHOG%REACTOME%R-HSA-5358351.3	0.443213	0.780124	-1	PSMB10,ARRB1,PSMB9,PSME1,PSME2,NUMB,PSMA3,RPS27A,PSMB1,GNAS,VCP,PSMB7,PSMD10,PSMA6,SKP1,PRKAR1A	-1.01032	-0.289874	16	54
NEGATIVE REGULATION OF METABOLIC PROCESS%GOBP%GO:0009892	NEGATIVE REGULATION OF METABOLIC PROCESS%GOBP%GO:0009892	0.443435	0.780124	-1	BCLAF1,AGT,SFPQ,ARRB1,SERPINC1,THRAP3,CTR9,KHSRP,APOA2,LMNB2,FLNA,PARP1,TPR,KNG1,GHRL,SERPINA6,DNAJA1,SRRT,BASP1,RPS6KA1,PRDX3,XRCC5,ROCK2,LMNA,APOD,PTPRC,MTDH,TSN,CD44,SRSF6,HNRNPU,HNRNPD,CNPY2,ADAR,APCS,GATAD2B,HDAC6,LSM6,CBX3,SNX12,PSPC1,MVP,DNAJC3,PC,CALR,HP,SERPINH1,LTF,HNRNPA0,LMNB1,RC3H1,SND1,CLU,PRKDC,CLTC,NONO,CAV1,IFI16,HNRNPK,GPX1,HMGB1,UCHL1,SERPIND1,U2AF2,PPP1R8,FBLN1,PYCARD,AHSG,TMS…	-1.01389	-0.230156	85	432
PID_AR_PATHWAY%MSIGDB_C2%PID_AR_PATHWAY	PID_AR_PATHWAY%MSIGDB_C2%PID_AR_PATHWAY	0.444686	0.780856	-1	XRCC5,PRKDC,PAWR,UBE2I,FHL2,TGFB1I1,RPS6KA3,PA2G4	-1.01607	-0.387269	8	15
METHYLATION%GOBP%GO:0032259	METHYLATION%GOBP%GO:0032259	0.444857	0.780856	1	SNRPG,TPMT,ETF1,SNRPD3,FAM98A,SNRPD1,CARM1,SNRPB,COMT,ICMT,ARMT1,NTMT1	0.997875	0.285128	12	30
COGNITION%GOBP%GO:0050890	COGNITION%GOBP%GO:0050890	0.444916	0.780856	-1	PTPRZ1,ATAD1,HLA-DRA	-1.0107	-0.362527	3	19
ENDOTHELINS%PATHWAY INTERACTION DATABASE NCI-NATURE CURATED DATA%ENDOTHELINS	ENDOTHELINS%PATHWAY INTERACTION DATABASE NCI-NATURE CURATED DATA%ENDOTHELINS	0.445195	0.780856	1	MAPK3,MAPK1,MAP2K1	0.997059	0.322048	3	19
POSITIVE REGULATION OF ORGANELLE ORGANIZATION%GOBP%GO:0010638	POSITIVE REGULATION OF ORGANELLE ORGANIZATION%GOBP%GO:0010638	0.446631	0.781577	-1	LCP1,TPR,XRCC5,ROCK2,HNRNPD,VDAC1,PAK1,CD47,SORBS3,VASP,DCN,NMT1,CCT4,TPM1,PYCARD,APOA1,SNCA,PARK7,DYNC1H1,PDGFRB,PFN2,SERPINF2,HNRNPA1,SNX4,PGAM5,NCK1,BAD,FSCN1,SYNPO2,CCT2,MFF,MCU,TRIM28,CCT5,FERMT2	-1.01157	-0.258538	35	116
SPINDLE ASSEMBLY%GOBP%GO:0051225	SPINDLE ASSEMBLY%GOBP%GO:0051225	0.446709	0.781577	-1	FLNA,SMC1A,MISP,STAG2,ZNF207,NUMA1	-1.0139	-0.386442	6	15
RETROGRADE VESICLE-MEDIATED TRANSPORT, GOLGI TO ENDOPLASMIC RETICULUM%GOBP%GO:0006890	RETROGRADE VESICLE-MEDIATED TRANSPORT, GOLGI TO ENDOPLASMIC RETICULUM%GOBP%GO:0006890	0.446821	0.781577	-1	COPZ1,ERGIC1,COPA,SEC22B,ERGIC3,ARCN1,NBAS,STX18,SCFD1,COPB2	-1.0124	-0.343033	10	24
REGULATION OF ANATOMICAL STRUCTURE MORPHOGENESIS%GOBP%GO:0022603	REGULATION OF ANATOMICAL STRUCTURE MORPHOGENESIS%GOBP%GO:0022603	0.447561	0.781577	-1	AGT,COL4A2,MSN,FLNA,ITGB1,SLC12A2,GHRL,ROCK2,MTDH,CD44,MYH9,PAK1,TIAM1,ILK,RAC2,CALR,DCN,RC3H1,PRKDC,HSPG2,PRPF40A,TPM1,FBLN1,GDI1,MYDGF,APOA1,GORASP1,GBP1,RDX,YWHAH,PGAM5,ARPIN,CORO1C,MTCH2,CAPRIN1,GLUL,MFF,CST3,MCU,FERMT2	-1.00948	-0.250952	40	144
HOMEOSTASIS OF NUMBER OF CELLS%GOBP%GO:0048872	HOMEOSTASIS OF NUMBER OF CELLS%GOBP%GO:0048872	0.447636	0.781577	1	ANXA1,HMOX1,G6PD,RPS24,RPS17,UBAP2L	1.0015	0.305471	6	23
REGULATION OF MICROTUBULE POLYMERIZATION%GOBP%GO:0031113	REGULATION OF MICROTUBULE POLYMERIZATION%GOBP%GO:0031113	0.44811	0.781577	-1	STMN1,PAK1,SNCA	-1.01305	-0.386118	3	15
LYSOSOME ORGANIZATION%GOBP%GO:0007040	LYSOSOME ORGANIZATION%GOBP%GO:0007040	0.448297	0.781577	1	ATP6V1D,CHMP4B,ARL8B,HOOK1,ATP6V1A,CHMP1B,CHMP1A,CHMP4A,GRN	0.998544	0.299391	9	25
LYTIC VACUOLE ORGANIZATION%GOBP%GO:0080171	LYTIC VACUOLE ORGANIZATION%GOBP%GO:0080171	0.448297	0.781577	1	ATP6V1D,CHMP4B,ARL8B,HOOK1,ATP6V1A,CHMP1B,CHMP1A,CHMP4A,GRN	0.998544	0.299391	9	25
AXONOGENESIS%GOBP%GO:0007409	AXONOGENESIS%GOBP%GO:0007409	0.449294	0.782728	-1	BSG,ENAH,RAC2,VASP,LAMC2,AFG3L2,KIF5B,ALCAM,LAMA5,USP9X,MAP1B,DAG1,CDK5,RHOG,ACTB,HSP90AA1,S100A6	-1.01199	-0.312286	17	37
NEGATIVE REGULATION OF MRNA CATABOLIC PROCESS%GOBP%GO:1902373	NEGATIVE REGULATION OF MRNA CATABOLIC PROCESS%GOBP%GO:1902373	0.450898	0.784934	-1	THRAP3,HNRNPU,HNRNPD,HNRNPA0	-1.00673	-0.347332	4	22
WARBURG EFFECT%PATHWHIZ%PW088382	WARBURG EFFECT%PATHWHIZ%PW088382	0.451965	0.786061	-1	DLD,GLUD1,ACO2,PDHA1,IDH3A,SUCLG2,SDHA,FH,SDHB,TKT,DLAT,SDHC,ACO1	-1.00426	-0.315303	13	34
T-CELL RECEPTOR SIGNALING PATHWAY%WIKIPATHWAYS_20220510%WP69%HOMO SAPIENS	T-CELL RECEPTOR SIGNALING PATHWAY%WIKIPATHWAYS_20220510%WP69%HOMO SAPIENS	0.452308	0.786061	1	MAPK3,BCL10,MAPK1,PTPN11,MAP2K1	0.99347	0.341039	5	15
PROTEIN ACYLATION%GOBP%GO:0043543	PROTEIN ACYLATION%GOBP%GO:0043543	0.45256	0.786061	-1	DLD,ENY2,SF3B5,NMT1,ACTL6A,GLUL,HCFC1	-1.00369	-0.355001	7	20
REGULATION OF MICROTUBULE POLYMERIZATION OR DEPOLYMERIZATION%GOBP%GO:0031110	REGULATION OF MICROTUBULE POLYMERIZATION OR DEPOLYMERIZATION%GOBP%GO:0031110	0.453099	0.786409	-1	STMN1,PAK1,SNCA,CAMSAP2,MAP1B,NUMA1,MECP2	-1.00515	-0.360537	7	19
RESPONSE TO STEROID HORMONE%GOBP%GO:0048545	RESPONSE TO STEROID HORMONE%GOBP%GO:0048545	0.453614	0.786716	-1	HNRNPU,DEFA3,ATP1A1,CALR,CAV1,YWHAH,DDX17	-1.00331	-0.354869	7	20
NEGATIVE REGULATION OF CELL PROJECTION ORGANIZATION%GOBP%GO:0031345	NEGATIVE REGULATION OF CELL PROJECTION ORGANIZATION%GOBP%GO:0031345	0.454327	0.787365	-1	MAP4,GDI1,GORASP1,YWHAH,PFN2,ARPIN	-1.00362	-0.350381	6	21
DNA REPLICATION%GOBP%GO:0006260	DNA REPLICATION%GOBP%GO:0006260	0.455105	0.788125	-1	PTMS,SAMHD1,TOP1,MCMBP,PCNA,DDX21,HMGA1,RECQL	-1.00676	-0.344228	8	23
COPI-INDEPENDENT GOLGI-TO-ER RETROGRADE TRAFFIC%REACTOME DATABASE ID RELEASE 80%6811436	COPI-INDEPENDENT GOLGI-TO-ER RETROGRADE TRAFFIC%REACTOME DATABASE ID RELEASE 80%6811436	0.45575	0.78813	1	DYNLL1,PAFAH1B3,DYNC1LI2,DCTN1,RAB3GAP2,CAPZA1,DYNC1I2,DYNC1LI1	0.993843	0.307689	8	22
ENDOPLASMIC RETICULUM TO GOLGI VESICLE-MEDIATED TRANSPORT%GOBP%GO:0006888	ENDOPLASMIC RETICULUM TO GOLGI VESICLE-MEDIATED TRANSPORT%GOBP%GO:0006888	0.455968	0.78813	-1	ERGIC1,COPA,SEC16A,YIPF5,SEC22B,ERGIC3,COPB1,MIA3,COPG1,HYOU1,TFG,SEC24D,ARCN1,USO1,BCAP31,SEC31A,CNIH4	-1.00355	-0.285925	17	56
MITOTIC CYTOKINESIS%GOBP%GO:0000281	MITOTIC CYTOKINESIS%GOBP%GO:0000281	0.456368	0.78813	1	ARL3,CHMP4B,MYH10,VPS4B,EXOC4,SNX9,PDCD6IP,CHMP1B,SPAST,CHMP1A,CHMP4A,ANK3,EXOC7	0.991917	0.294746	13	26
CDC42 SIGNALING EVENTS%PATHWAY INTERACTION DATABASE NCI-NATURE CURATED DATA%CDC42 SIGNALING EVENTS	CDC42 SIGNALING EVENTS%PATHWAY INTERACTION DATABASE NCI-NATURE CURATED DATA%CDC42 SIGNALING EVENTS	0.456679	0.78813	-1	ARPC1B,ENAH,PAK1,TIAM1	-1.00323	-0.330012	4	27
POSITIVE REGULATION OF SMALL MOLECULE METABOLIC PROCESS%GOBP%GO:0062013	POSITIVE REGULATION OF SMALL MOLECULE METABOLIC PROCESS%GOBP%GO:0062013	0.456803	0.78813	-1	TMSB4X,APOA1,SNCA,PARK7,APOA4,ARPP19,DDB1,SORBS1,APOC2,VCP,PRKAA1,APOE	-1.00078	-0.375363	12	16
CELLULAR RESPONSE TO CHEMICAL STRESS%GOBP%GO:0062197	CELLULAR RESPONSE TO CHEMICAL STRESS%GOBP%GO:0062197	0.458452	0.789943	-1	PARP1,PRDX3,CAT,SOD2,GSR,HDAC6,CAV1,MYLK,GPX1,TPM1,PYCARD,LONP1,SNCA,PARK7,APOA4,AKR1B1	-1.00359	-0.283904	16	59
SARS-COV-1 INFECTION%REACTOME%R-HSA-9678108.5	SARS-COV-1 INFECTION%REACTOME%R-HSA-9678108.5	0.458534	0.789943	-1	MOGS,CAV1,GANAB,RPS27A,UBE2I,VCP	-1.00589	-0.383386	6	15
NEGATIVE REGULATION OF TRANSLATION%GOBP%GO:0017148	NEGATIVE REGULATION OF TRANSLATION%GOBP%GO:0017148	0.459314	0.790701	1	DIS3L2,SHMT1,CNOT1,CELF1,AGO1,RPL13A,DHX36,PDE12,MRPL13,EIF2S1,GAPDH,GIGYF2,EIF4E2	0.994379	0.265352	13	40
CELL PROJECTION ASSEMBLY%GOBP%GO:0030031	CELL PROJECTION ASSEMBLY%GOBP%GO:0030031	0.461142	0.792467	1	ATP6V1D,SCIN,ARL3,AIF1L,DYNLL1,ABLIM1,RAP2B,SLC9A3R1,MINK1	0.996901	0.25972	9	44
POSITIVE REGULATION OF LIPID LOCALIZATION%GOBP%GO:1905954	POSITIVE REGULATION OF LIPID LOCALIZATION%GOBP%GO:1905954	0.461651	0.792467	1	CES1,DBI,ANXA2,SCP2	0.987064	0.318819	4	19
TAXIS%GOBP%GO:0042330	TAXIS%GOBP%GO:0042330	0.461704	0.792467	-1	CORO1A,BSG,SLC12A2,ENAH,RAC2,VASP,LAMC2,HMGB1,CTSG,CXADR,APOA1,PDGFRB,SRP54	-1.00155	-0.281601	13	61
CHEMOTAXIS%GOBP%GO:0006935	CHEMOTAXIS%GOBP%GO:0006935	0.461704	0.792467	-1	CORO1A,BSG,SLC12A2,ENAH,RAC2,VASP,LAMC2,HMGB1,CTSG,CXADR,APOA1,PDGFRB,SRP54	-1.00155	-0.281601	13	61
ACTIN FILAMENT-BASED MOVEMENT%GOBP%GO:0030048	ACTIN FILAMENT-BASED MOVEMENT%GOBP%GO:0030048	0.462079	0.792526	-1	MYH9,ATP1A1,MYO1B,TPM1,CAMK2D	-1.00151	-0.339343	5	24
DICARBOXYLIC ACID METABOLIC PROCESS%GOBP%GO:0043648	DICARBOXYLIC ACID METABOLIC PROCESS%GOBP%GO:0043648	0.463616	0.794575	-1	GLUD1,ACLY,ME2,GOT2,IDH2,GCLC,ASS1,SDHA,FH,GLUL	-0.99918	-0.328681	10	27
PHOSPHATIDYLINOSITOL METABOLIC PROCESS%GOBP%GO:0046488	PHOSPHATIDYLINOSITOL METABOLIC PROCESS%GOBP%GO:0046488	0.464336	0.795222	1	ITPKB,PLCD1,PI4K2A,MBOAT7,ITPKC,DPM1	0.987329	0.33893	6	15
ORGANONITROGEN COMPOUND BIOSYNTHETIC PROCESS%GOBP%GO:1901566	ORGANONITROGEN COMPOUND BIOSYNTHETIC PROCESS%GOBP%GO:1901566	0.465629	0.796274	1	SPTLC1,RPL37A,SHMT1,PMM1,RPL29,RPL34,ENTPD5,ALDOA,RPS20,RPL31,NEMF,RPL23,ST6GAL1,RPS18,RPL24,NDUFA3,HACD2,RPL21,RPL8,RPL38,FARSA,RPL10,ETF1,APEH,EIF4E,RPL27A,RPL13A,RPL13,SGPL1,MAGT1,RPL30,RPL32,RPS15,EEF1G,RPS25,ZDHHC5,RPS2,RPS24,RPL22L1,RPL35,RPLP0,GUK1,RPL6,RPS17,DHX29,RPL18A,RPS7,RPL7A,RPL27,PPCS,CKMT2,GSTP1,GOLGA2,RPS27,RPL5,MLEC,PCSK5,TECR,EIF3D,AKR1A1,RPL18,COG7,RPS28,RPL14,MRPL9,RPS12,MRP…	0.999276	0.189658	74	342
POSITIVE REGULATION OF DEVELOPMENTAL PROCESS%GOBP%GO:0051094	POSITIVE REGULATION OF DEVELOPMENTAL PROCESS%GOBP%GO:0051094	0.465699	0.796274	-1	AGT,PTPRZ1,FLNA,ITGB1,GHRL,BASP1,RPS6KA1,LAMB1,SOD2,MTDH,HNRNPU,TGM2,GLIPR2,HLA-DRA,COL1A1,TIAM1,ILK,CALR,LTF,DCN,PRKDC,NUMB,ADD1,HMGB1,TNXB,MYDGF,APOA1,LGALS1,SERPINF2,PGAM5,RBM4,LAMC1,CORO1C,SMARCD2,EHD1,RBPJ,ACTL6A,MTCH2,BAD,CAPRIN1,CAPN3,EHD2,MFF,MCU,FERMT2,PPIB,PPP3CA,AGR2,APOE,LAMB2	-1.0037	-0.244565	50	170
SENSORY PERCEPTION%GOBP%GO:0007600	SENSORY PERCEPTION%GOBP%GO:0007600	0.465978	0.796274	-1	NIPSNAP1,AZGP1,COL1A1,TIMM13,TIMM10,CRYZ,TIMM8B,GNAS,EFEMP1,TIMM9,ITPR3	-0.996903	-0.327931	11	27
POSITIVE REGULATION OF RESPONSE TO WOUNDING%GOBP%GO:1903036	POSITIVE REGULATION OF RESPONSE TO WOUNDING%GOBP%GO:1903036	0.467559	0.797832	-1	ITGB1,PLG,MYLK,SERPINF2,VTN,FERMT2,F2	-0.99822	-0.380464	7	15
REGULATION OF PH%GOBP%GO:0006885	REGULATION OF PH%GOBP%GO:0006885	0.468263	0.797832	1	ATP6V1D,DMXL1,ATP6V1A,GRN,SLC4A2,ATP6V1B2,RAB39A,RAB7A	0.984213	0.321656	8	18
REGULATION OF INTRACELLULAR PH%GOBP%GO:0051453	REGULATION OF INTRACELLULAR PH%GOBP%GO:0051453	0.468263	0.797832	1	ATP6V1D,DMXL1,ATP6V1A,GRN,SLC4A2,ATP6V1B2,RAB39A,RAB7A	0.984213	0.321656	8	18
REGULATION OF CELLULAR PH%GOBP%GO:0030641	REGULATION OF CELLULAR PH%GOBP%GO:0030641	0.468263	0.797832	1	ATP6V1D,DMXL1,ATP6V1A,GRN,SLC4A2,ATP6V1B2,RAB39A,RAB7A	0.984213	0.321656	8	18
REGULATION OF LEUKOCYTE CHEMOTAXIS%GOBP%GO:0002688	REGULATION OF LEUKOCYTE CHEMOTAXIS%GOBP%GO:0002688	0.470116	0.800403	1	MAPK3,S100A14,MIF,OXSR1,MAPK1,LGMN	0.985065	0.313672	6	20
G ALPHA (I) SIGNALLING EVENTS%REACTOME DATABASE ID RELEASE 80%418594	G ALPHA (I) SIGNALLING EVENTS%REACTOME DATABASE ID RELEASE 80%418594	0.472198	0.803359	-1	AGT,KNG1,PSAP,C3,GNAI2,AHCYL1,CAMK2D,GNAS,PPP3CA,GNB1,ITPR3,CDK5,PRKAR1A	-0.990321	-0.310926	13	34
VESICLE FUSION%GOBP%GO:0006906	VESICLE FUSION%GOBP%GO:0006906	0.47264	0.803522	-1	VAMP2,VPS33A,SNAP23,SNCA,YIPF5,SEC22B,STX7	-0.990662	-0.314947	7	32
REGULATION OF LIPID TRANSPORT%GOBP%GO:0032368	REGULATION OF LIPID TRANSPORT%GOBP%GO:0032368	0.472999	0.803545	-1	AGT,APOA2,GHRL,TSPO,CAV1,APOA1,APOA4	-0.991403	-0.328555	7	26
NEGATIVE REGULATION OF PROTEIN LOCALIZATION%GOBP%GO:1903828	NEGATIVE REGULATION OF PROTEIN LOCALIZATION%GOBP%GO:1903828	0.473661	0.804082	-1	DNAJA1,ROCK2,APOD,SNX12,CLTC,NUMB,GDI1,PARK7,GBP1	-0.989862	-0.314692	9	32
CLATHRIN-MEDIATED ENDOCYTOSIS%REACTOME%R-HSA-8856828.3	CLATHRIN-MEDIATED ENDOCYTOSIS%REACTOME%R-HSA-8856828.3	0.47499	0.805749	-1	ARRB1,TGOLN2,TF,VAMP2,SCARB2,AP2B1,CLTC,CLTB,PACSIN2,RPS27A	-0.994106	-0.281221	10	59
NEGATIVE REGULATION OF SUPRAMOLECULAR FIBER ORGANIZATION%GOBP%GO:1902904	NEGATIVE REGULATION OF SUPRAMOLECULAR FIBER ORGANIZATION%GOBP%GO:1902904	0.476598	0.807801	-1	STMN1,CORO1A,LIMA1,ADD3,CLU,ADD1,TMSB4X,SNCA,PFN2,CAPZA2,ARPIN	-0.991926	-0.291779	11	47
ANGIOPOIETIN RECEPTOR TIE2-MEDIATED SIGNALING%PATHWAY INTERACTION DATABASE NCI-NATURE CURATED DATA%ANGIOPOIETIN RECEPTOR TIE2-MEDIATED SIGNALING	ANGIOPOIETIN RECEPTOR TIE2-MEDIATED SIGNALING%PATHWAY INTERACTION DATABASE NCI-NATURE CURATED DATA%ANGIOPOIETIN RECEPTOR TIE2-MEDIATED SIGNALING	0.476894	0.807801	-1	ITGB1,PLG,PAK1,GRB2,FN1,NCK1	-0.9906	-0.37756	6	15
MITOTIC CELL CYCLE PHASE TRANSITION%GOBP%GO:0044772	MITOTIC CELL CYCLE PHASE TRANSITION%GOBP%GO:0044772	0.477361	0.808003	1	CHMP4B,EIF4E,ENSA,SPAST,CUL1,CUL2,PPME1,BRD4,RCC1	0.97838	0.307515	9	21
HOST INTERACTIONS OF HIV FACTORS%REACTOME DATABASE ID RELEASE 80%162909	HOST INTERACTIONS OF HIV FACTORS%REACTOME DATABASE ID RELEASE 80%162909	0.478182	0.808803	-1	PSMB10,TPR,HLA-A,PSMB9,PSME1,PSME2,RANBP2,AP2B1,NUP153,PSMA3,AP1B1,RPS27A,NUP50,NUP107,PSMB1,AP2M1,XPO1,NUP205,PSMB7,BANF1,AP1M2,RANBP1,PSMD10,PSMA6,SKP1,HMGA1,AP1S1	-0.992691	-0.266292	27	81
REGULATION OF CELL POPULATION PROLIFERATION%GOBP%GO:0042127	REGULATION OF CELL POPULATION PROLIFERATION%GOBP%GO:0042127	0.478593	0.80891	-1	AGT,PTPRZ1,HLA-A,GHRL,LAMB1,PRDX3,XRCC5,LMNA,APOD,SOD2,PTPRC,COX17,SRSF6,HNRNPU,REG1A,TSPO,AZGP1,PLG,PAK1,MFN2,CD47,TIAM1,GNAI2,CALR,LTF,RC3H1,CASK,CLU,PRKDC,CD81,CAV1,LAMC2,GPX1,HMGB1,TPM1,FBLN1,PYCARD,MYDGF,PDGFRB,FN1,SERPINF2,OGN,LAMC1,NCK1,RBPJ,TES,ACTL6A,PDS5B,BAD,TBRG4,SSR1,CHERP	-0.998326	-0.23859	52	210
REGULATION OF PHOSPHORYLATION%GOBP%GO:0042325	REGULATION OF PHOSPHORYLATION%GOBP%GO:0042325	0.479605	0.809994	-1	AGT,ARRB1,DNAJA1,PRDX3,XRCC5,ROCK2,PTPRC,CD44,HNRNPU,ADAR,ITGA6,C3,HDAC6,PAK1,MVP,DNAJC3,ILK,LTF,CLU,PRKDC,CD81,CAV1,UCHL1,FBLN1,PYCARD,MYDGF,SNCA,PARK7,PDGFRB,PFN2,FN1	-0.995091	-0.243614	31	163
MIDBRAIN DEVELOPMENT%GOBP%GO:0030901	MIDBRAIN DEVELOPMENT%GOBP%GO:0030901	0.480723	0.809994	-1	HSPA5,BASP1,GLUD1,SEC16A,YWHAH,MAOB,COX6B1	-0.984608	-0.348253	7	20
RHO GTPASES ACTIVATE PKNS%REACTOME%R-HSA-5625740.1	RHO GTPASES ACTIVATE PKNS%REACTOME%R-HSA-5625740.1	0.480873	0.809994	-1	MYH9,PAK1,PPP1R12A,MYH11,YWHAH	-0.984507	-0.348217	5	20
REGULATION OF HORMONE LEVELS%GOBP%GO:0010817	REGULATION OF HORMONE LEVELS%GOBP%GO:0010817	0.4809	0.809994	-1	AGT,GHRL,HSD17B8,VAMP2,TSPO,CYP2S1,GLUD1,CMA1,SLC5A5,SLC25A22,SNAP23,CTSG,PARK7,YIPF5,AKR1B1,SNX4,CTSZ,BAD,ADH1C,KLK6	-0.991444	-0.274984	20	67
NEUROGENESIS%GOBP%GO:0022008	NEUROGENESIS%GOBP%GO:0022008	0.481236	0.809994	-1	STMN1,PTPRZ1,BSG,GHRL,LAMB1,APOD,MANF,ENAH,C3,MAP4,PAK1,RAC2,VASP,CLU,NUMB,LAMC2,HMGB1	-0.99021	-0.254455	17	111
U12 DEPENDENT SPLICING%REACTOME%R-HSA-72165.1	U12 DEPENDENT SPLICING%REACTOME%R-HSA-72165.1	0.481326	0.809994	-1	PRPF8,SF3B2,SRSF6,SF3B5,SNRNP40	-0.984022	-0.343539	5	21
PURINE-CONTAINING COMPOUND METABOLIC PROCESS%GOBP%GO:0072521	PURINE-CONTAINING COMPOUND METABOLIC PROCESS%GOBP%GO:0072521	0.481839	0.810271	-1	NDUFA8,PARP1,ATP1B1,DLD,ACSF2,NDUFS5,NDUFA5,NDUFB3,HPRT1,NDUFB11,SAMHD1,NDUFB6,ACLY,PDHA1,NDUFC2,NDUFB5,SUCLA2,NDUFB4,SUCLG2,NUDT3,SDHA,BAD,NDUFA7,NDUFB1,HMGCS2,NDUFS7,ADA,SDHB,PRPS2,ABHD14B,NDUFV1,PAICS,NDUFS3,DLAT,NDUFA9	-0.992382	-0.247761	35	139
CELL MORPHOGENESIS INVOLVED IN NEURON DIFFERENTIATION%GOBP%GO:0048667	CELL MORPHOGENESIS INVOLVED IN NEURON DIFFERENTIATION%GOBP%GO:0048667	0.48272	0.810392	-1	BSG,ENAH,RAC2,VASP,LAMC2,AFG3L2,PLS1,KIF5B,ALCAM,LAMA5,USP9X,MAP1B,DAG1,CDK5,RHOG,ACTB,CDC42,HSP90AA1,S100A6	-0.988881	-0.296202	19	43
FRAGILE X SYNDROME%WIKIPATHWAYS_20220510%WP4549%HOMO SAPIENS	FRAGILE X SYNDROME%WIKIPATHWAYS_20220510%WP4549%HOMO SAPIENS	0.482985	0.810392	1	EPS8L1,ABAT,EIF4E,SH3GL1,DUSP3,MAPK1,KRAS,PTPN11,MAP2K1,ABCD3,CYFIP1,DICER1,ALDH3A2,AP2A1,EEF1A1	0.979859	0.277566	15	31
ORGANOPHOSPHATE BIOSYNTHETIC PROCESS%GOBP%GO:0090407	ORGANOPHOSPHATE BIOSYNTHETIC PROCESS%GOBP%GO:0090407	0.483368	0.810392	-1	NDUFA8,APOA2,DLD,NDUFS5,NDUFA5,DTYMK,NDUFB3,HPRT1,NDUFB11,PTDSS1,NDUFB6,ACLY,PDHA1,APOA1,NDUFC2,CKM,NDUFB5,NDUFB4,AK1,SDHA,NDUFA7,NDUFB1,HMGCS2,NDUFS7,ADA,SDHB,PRPS2,TKT,PIP4K2C,NDUFV1,PAICS,NDUFS3,DLAT,CKB,NDUFA9	-0.992162	-0.25039	35	128
CARBOHYDRATE METABOLIC PROCESS%GOBP%GO:0005975	CARBOHYDRATE METABOLIC PROCESS%GOBP%GO:0005975	0.483884	0.810392	1	ME1,PMM1,ALDOA,PGD,G6PD,GALM,PGAM1,PFKP,ALDOC,IMPA2,RPIA,INPP1,HK2,GYS1,PFKL,ENOSF1,GAPDH,LDHA	0.985978	0.229861	18	75
CHEMOKINE SIGNALING PATHWAY%WIKIPATHWAYS_20220510%WP3929%HOMO SAPIENS	CHEMOKINE SIGNALING PATHWAY%WIKIPATHWAYS_20220510%WP3929%HOMO SAPIENS	0.483891	0.810392	1	MAPK3,ADRBK1,GNG12,CSK,MAPK1,KRAS	0.975661	0.29253	6	25
LEISHMANIA INFECTION%REACTOME DATABASE ID RELEASE 80%9658195	LEISHMANIA INFECTION%REACTOME DATABASE ID RELEASE 80%9658195	0.484032	0.810392	1	MAPK3,ENTPD5,ARPC1A,HMOX1,IL18,GNG12,ITPR2,WASF2,BAIAP2,SUGT1,ABI1	0.982301	0.238976	11	60
POSITIVE REGULATION OF PROTEIN LOCALIZATION TO MEMBRANE%GOBP%GO:1905477	POSITIVE REGULATION OF PROTEIN LOCALIZATION TO MEMBRANE%GOBP%GO:1905477	0.484352	0.810392	-1	ATP2C1,ITGB1,NMT1,CD81,SPTBN1,PLS1,KIF5B,MFF,CHP1,SORBS1,AGR2	-0.98251	-0.317661	11	30
POSITIVE REGULATION OF SECRETION%GOBP%GO:0051047	POSITIVE REGULATION OF SECRETION%GOBP%GO:0051047	0.485156	0.810464	1	SNF8,SCIN,AACS,MYO18A,MYH10,VPS4B,AP1G1,PPIA,ANXA2	0.979374	0.247423	9	51
POSITIVE REGULATION OF LIPID METABOLIC PROCESS%GOBP%GO:0045834	POSITIVE REGULATION OF LIPID METABOLIC PROCESS%GOBP%GO:0045834	0.485843	0.810464	-1	APOA2,CD81,APOA1,PDGFRB,APOA4,CHP1,SORBS1,APOC2,PRKAA1,APOE,F2	-0.981748	-0.347241	11	20
REGULATION OF DNA BIOSYNTHETIC PROCESS%GOBP%GO:2000278	REGULATION OF DNA BIOSYNTHETIC PROCESS%GOBP%GO:2000278	0.485864	0.810464	-1	XRCC5,HNRNPU,HNRNPD,CCT4,PDGFRB,HNRNPA1,DKC1,CCT2,CCT5,PCNA,PTGES3	-0.983833	-0.333353	11	24
B CELL RECEPTOR SIGNALING PATHWAY%WIKIPATHWAYS_20220510%WP23%HOMO SAPIENS	B CELL RECEPTOR SIGNALING PATHWAY%WIKIPATHWAYS_20220510%WP23%HOMO SAPIENS	0.486145	0.810464	-1	RPS6KA1,PTPRC,CD81,GRB2,NCK1	-0.981182	-0.347041	5	20
U2-TYPE PRESPLICEOSOME ASSEMBLY%GOBP%GO:1903241	U2-TYPE PRESPLICEOSOME ASSEMBLY%GOBP%GO:1903241	0.48623	0.810464	-1	SF3A1,SF3B2,SF3B5,DDX46,SNRPA1	-0.982971	-0.374652	5	15
PID_AVB3_INTEGRIN_PATHWAY%MSIGDB_C2%PID_AVB3_INTEGRIN_PATHWAY	PID_AVB3_INTEGRIN_PATHWAY%MSIGDB_C2%PID_AVB3_INTEGRIN_PATHWAY	0.486495	0.810464	-1	COL1A1,COL6A1,TLN1,COL16A1,COL14A1,COL1A2,COL17A1,VTN	-0.980315	-0.361628	8	17
ION CHANNEL TRANSPORT%REACTOME DATABASE ID RELEASE 80%983712	ION CHANNEL TRANSPORT%REACTOME DATABASE ID RELEASE 80%983712	0.486836	0.810464	-1	ATP2C1,ATP1B1,SRI,ATP1A1,ATP4B,RPS27A,CAMK2D,ASPH,ATP2A2,STOM,CLCNKA,ATP2A3,PDZD11,FXYD3	-0.981675	-0.314774	14	31
POSITIVE REGULATION OF CELL GROWTH%GOBP%GO:0030307	POSITIVE REGULATION OF CELL GROWTH%GOBP%GO:0030307	0.48779	0.81103	1	S100A8,DBNL,S100A9,MTPN,CSNK2A1,YAP1,ERBB2,TWF2,USP47,EIF4G2,GOLGA4,DDX3X	0.97644	0.294938	12	24
INTERLEUKIN-4 AND INTERLEUKIN-13 SIGNALING%REACTOME%R-HSA-6785807.6	INTERLEUKIN-4 AND INTERLEUKIN-13 SIGNALING%REACTOME%R-HSA-6785807.6	0.487874	0.81103	-1	ITGB1,HSP90B1,VIM,FN1,F13A1,COL1A2,IGHG1,FSCN1,LAMA5,MAOA	-0.980346	-0.338231	10	22
POSITIVE REGULATION OF PROTEIN KINASE B SIGNALING%GOBP%GO:0051897	POSITIVE REGULATION OF PROTEIN KINASE B SIGNALING%GOBP%GO:0051897	0.488812	0.812009	1	CPNE1,IL18,TXN,AKR1C2,AKR1C3	0.967261	0.321567	5	17
GASTRIN SIGNALING PATHWAY%WIKIPATHWAYS_20220510%WP4659%HOMO SAPIENS	GASTRIN SIGNALING PATHWAY%WIKIPATHWAYS_20220510%WP4659%HOMO SAPIENS	0.490595	0.813719	1	MAPK3,SERPINB2,ANXA2,CTNNB1,MAPK1,KRAS,PTPN11,PRKD2,MAP2K1,LAMTOR3	0.971285	0.288616	10	26
SIGNALING BY INTERLEUKINS%REACTOME%R-HSA-449147.11	SIGNALING BY INTERLEUKINS%REACTOME%R-HSA-449147.11	0.490858	0.813719	-1	PSMB10,PTPRZ1,LCP1,MSN,ITGB1,HSPA9,RPS6KA1,HSP90B1,SOD2,VAMP2,RAP1B,PSMB9,PSME1,PSME2,SNRPA1,LMNB1,VIM,HMGB1,HNRNPDL,CTSG,PSMA3,GRB2,RPS27A,FN1,F13A1,COL1A2,IGHG1,PSMB1	-0.988549	-0.247188	28	138
NEGATIVE REGULATION OF TRANSPORT%GOBP%GO:0051051	NEGATIVE REGULATION OF TRANSPORT%GOBP%GO:0051051	0.490926	0.813719	-1	APOA2,TPR,APOD,SRI,VDAC1,RAP1B,SNX12,CD47,NUP153,CAV1,HMGB1,GDI1,SNCA,PARK7,STXBP3,CAMK2D	-0.985926	-0.271932	16	69
CELLULAR CARBOHYDRATE METABOLIC PROCESS%GOBP%GO:0044262	CELLULAR CARBOHYDRATE METABOLIC PROCESS%GOBP%GO:0044262	0.491408	0.813719	1	PGD,IMPA2,INPP1,HK2,GYS1,ENOSF1,RPE,PCK2,COQ3,GBE1,PYGL,SORD,HK1	0.975046	0.294517	13	24
NEGATIVE REGULATION OF BIOSYNTHETIC PROCESS%GOBP%GO:0009890	NEGATIVE REGULATION OF BIOSYNTHETIC PROCESS%GOBP%GO:0009890	0.491593	0.813719	-1	BCLAF1,SFPQ,CTR9,KHSRP,FLNA,PARP1,TPR,BASP1,XRCC5,ROCK2,MTDH,HNRNPU,GATAD2B,HDAC6,CBX3,PSPC1,CALR,RC3H1,CLTC,NONO,CAV1,IFI16,HNRNPK,HMGB1,SNCA,PARK7,GCLC,EIF4A3,HNRNPA1,RBM4,TRIM33,COPS2,NCK1,RBPJ,YBX1,CAPRIN1,CAPN3,FXR1,TRIM28,SAP18,UBE2I,USP9X,FHL2,HCFC1,PRKAA1,APOE,XRCC6,NELFB,HDGF,NCL,ILF3,CENPF,CBX5,SYNCRIP,HNRNPL	-0.99004	-0.241006	55	171
LATE PHASE OF HIV LIFE CYCLE%REACTOME DATABASE ID RELEASE 80%162599	LATE PHASE OF HIV LIFE CYCLE%REACTOME DATABASE ID RELEASE 80%162599	0.492361	0.814411	-1	TPR,TCEA1,RANBP2,SSRP1,NMT1,NUP153,RPS27A,NUP50,NUP107,XPO1,NUP205,NELFB	-0.981145	-0.304181	12	36
RETINOBLASTOMA GENE IN CANCER%WIKIPATHWAYS_20220510%WP2446%HOMO SAPIENS	RETINOBLASTOMA GENE IN CANCER%WIKIPATHWAYS_20220510%WP2446%HOMO SAPIENS	0.493698	0.816042	-1	SMC1A,PRKDC,HMGB1,RBP1	-0.977962	-0.372743	4	15
ORGANELLE BIOGENESIS AND MAINTENANCE%REACTOME%R-HSA-1852241.5	ORGANELLE BIOGENESIS AND MAINTENANCE%REACTOME%R-HSA-1852241.5	0.494952	0.817533	-1	HSPA9,SOD2,CETN2,IMMT,HDAC6,CHCHD3,GLUD1,CCT4,DYNC1H1,IDH2,APOO,DYNLRB1,CCT2,CCT5,HCFC1,TUBB4B,EXOC5,DNAJC11,PCM1,TCP1,SAMM50,HSP90AA1,MAPK14,DYNLL2,APOOL,TFAM	-0.982711	-0.276306	26	61
REPRODUCTIVE SYSTEM DEVELOPMENT%GOBP%GO:0061458	REPRODUCTIVE SYSTEM DEVELOPMENT%GOBP%GO:0061458	0.497532	0.820627	-1	GHRL,BASP1,PSAP,NUP107,RBPJ	-0.972667	-0.364817	5	16
REPRODUCTIVE STRUCTURE DEVELOPMENT%GOBP%GO:0048608	REPRODUCTIVE STRUCTURE DEVELOPMENT%GOBP%GO:0048608	0.497532	0.820627	-1	GHRL,BASP1,PSAP,NUP107,RBPJ	-0.972667	-0.364817	5	16
POSITIVE REGULATION OF HORMONE SECRETION%GOBP%GO:0046887	POSITIVE REGULATION OF HORMONE SECRETION%GOBP%GO:0046887	0.498522	0.820799	-1	GHRL,GLUD1,SNX4,BAD,MCU,STX4	-0.974137	-0.371285	6	15
TRANSITION METAL ION HOMEOSTASIS%GOBP%GO:0055076	TRANSITION METAL ION HOMEOSTASIS%GOBP%GO:0055076	0.499096	0.820799	-1	TF,BDH2,SRI	-0.971955	-0.343777	3	20
REGULATION OF SIGNALING%GOBP%GO:0023051	REGULATION OF SIGNALING%GOBP%GO:0023051	0.499315	0.820799	-1	BCLAF1,AGT,STMN1,AMBP,SFPQ,ARRB1,ITGB6,ATP2C1,FLNA,S100A4,ARHGDIB,ITGB1,SLC12A2,HSPA5,TPR,GHRL,DNAJA1,LAMB1,ROCK2,APOD,SOD2,PTPRC,MTDH,CD44,ATAD1,VAMP2,TXNDC12,DEF6,TGM2,GLIPR2,ITGA6,TSPAN14,C3,RAP1B,HDAC6,OCIAD1,PAK1,SAMHD1,MFN2,CD47,MVP,COL1A1,TIAM1,LEMD2,ILK,GLUD1,CALR,DDT,LTF,DCN,RC3H1,CASK,CLU,NMT1,CD81,NONO,CAV1,SLC25A22,GPX1,GHITM,HMGB1,UCHL1,FBN1,TRIM25,GRB2,FBLN1,PYCARD,AHSG,TMSB4X,MYDGF…	-0.994857	-0.225608	92	441
STEROL METABOLIC PROCESS%GOBP%GO:0016125	STEROL METABOLIC PROCESS%GOBP%GO:0016125	0.499402	0.820799	1	CES1,G6PD,HMGCS1,SULT2B1,NSDHL,DHCR24,PMVK	0.970028	0.29587	7	23
CHOLESTEROL METABOLIC PROCESS%GOBP%GO:0008203	CHOLESTEROL METABOLIC PROCESS%GOBP%GO:0008203	0.499402	0.820799	1	CES1,G6PD,HMGCS1,SULT2B1,NSDHL,DHCR24,PMVK	0.970028	0.29587	7	23
REGULATION OF CELL GROWTH%GOBP%GO:0001558	REGULATION OF CELL GROWTH%GOBP%GO:0001558	0.500181	0.820934	1	CDA,SEMA4B,S100A8,DBNL,S100A9,MTPN,RBBP7,CSNK2A1,PML,DIP2B,YAP1	0.975952	0.247319	11	50
NEGATIVE REGULATION OF PROTEIN MODIFICATION PROCESS%GOBP%GO:0031400	NEGATIVE REGULATION OF PROTEIN MODIFICATION PROCESS%GOBP%GO:0031400	0.50019	0.820934	-1	AGT,ARRB1,DNAJA1,ROCK2,PTPRC,ADAR,MVP,DNAJC3,PRKDC,CAV1,UCHL1,U2AF2,PPP1R8,FBLN1,PYCARD,SNCA,PARK7	-0.980191	-0.256374	17	97
REGULATION OF EPITHELIAL CELL PROLIFERATION%GOBP%GO:0050678	REGULATION OF EPITHELIAL CELL PROLIFERATION%GOBP%GO:0050678	0.501207	0.821976	-1	GHRL,LAMB1,SRSF6,CASK,PRKDC,CAV1,GPX1,HMGB1,MYDGF,LAMC1,BAD	-0.974907	-0.294659	11	41
RETINOID METABOLIC PROCESS%GOBP%GO:0001523	RETINOID METABOLIC PROCESS%GOBP%GO:0001523	0.502597	0.821976	1	ADH7,UGT1A7,RDH12,AKR1C3	0.960323	0.313849	4	18
MITOCHONDRIAL GENE EXPRESSION%GOBP%GO:0140053	MITOCHONDRIAL GENE EXPRESSION%GOBP%GO:0140053	0.503721	0.821976	-1	MRPS31,TUFM,MRPS5,IARS2,GFM1,TSFM,NDUFA7,TBRG4,MRPL48,MRPS28,HSD17B10,MRPS30	-0.970872	-0.308655	12	32
PROTEIN POLYMERIZATION%GOBP%GO:0051258	PROTEIN POLYMERIZATION%GOBP%GO:0051258	0.505482	0.821976	1	CHMP4B,GOLGA2,PIN1,CKAP5,CHMP4A,DIAPH1	0.957158	0.312814	6	18
SIGNALING BY NTRK1 (TRKA)%REACTOME%R-HSA-187037.2	SIGNALING BY NTRK1 (TRKA)%REACTOME%R-HSA-187037.2	0.505886	0.821976	1	MAPK3,MAPK13,PPP2R5D,DUSP3,MAPK1,RALB,RALA,YWHAB,MAP2K1	0.964028	0.275456	9	30
NUCLEOTIDE METABOLISM%REACTOME DATABASE ID RELEASE 80%15869	NUCLEOTIDE METABOLISM%REACTOME DATABASE ID RELEASE 80%15869	0.506354	0.821976	-1	ITPA,DTYMK,HPRT1,SAMHD1,DCTPP1,AK2,TXNRD1,NME3,AK1	-0.975316	-0.297699	9	39
GENE EXPRESSION%GOBP%GO:0010467	GENE EXPRESSION%GOBP%GO:0010467	0.506459	0.821976	-1	WBP11,SFPQ,ZMAT2,F9,HSPD1,CTR9,KHSRP,DDX18,SF3A1,PRPF8,PARP1,RBM14,TPR,ENY2,PPIH,SF3B2,SRRT,PRPF39,PPIL1,TCEA1,TSN,ABCF1,SRSF6,HNRNPU,HNRNPD,SF3B5,ADAR,RRBP1,SNRNP40,TSPAN14,DDX46,LSM6,SAMHD1,LSM4,SART3,CMA1,MRPS31,CALR,HP,SNRPA1,HNRNPA0,PRPF19,PRKDC,METAP1,SPCS2,UBL5,RALY,SRRM1,PUF60,IFI16,HNRNPK,PRPF40A,U2AF2,PMPCB,THUMPD1,CTSG,TUFM,FBL,EIF4A3,YIPF5,AHCYL1,RBM17,RPS27A,SRSF2,HNRNPA1,PPIE,DENR,U…	-0.990817	-0.225401	88	410
TRANSLATIONAL INITIATION%GOBP%GO:0006413	TRANSLATIONAL INITIATION%GOBP%GO:0006413	0.506863	0.821976	1	EIF4E,RPS17,DHX29,EIF3D,EIF2B1,EIF2S2,RPS3A,EIF3I,EIF3M,EIF5,RPS3,EIF3F,EIF3H,LARP1,EIF2S3,DDX3X	0.972273	0.263227	16	37
ANDROGEN RECEPTOR SIGNALING PATHWAY%WIKIPATHWAYS_20220510%WP138%HOMO SAPIENS	ANDROGEN RECEPTOR SIGNALING PATHWAY%WIKIPATHWAYS_20220510%WP138%HOMO SAPIENS	0.507235	0.821976	-1	FLNA,ROCK2	-0.967289	-0.368675	2	15
[truncated: 899 more rows]

## Sheet: (b)Phos
Term	Description	p.Val	FDR	Phenotype	Genes	NES	ES	Gene_Hits	Gene_Total
[truncated: 510 more rows]
