# Supplementary material for: Pilot Study Showing Feasibility of Phosphoproteomic Profiling of Pathway-Level Molecular Alterations in Barrett’s Esophagus
Source: Genes (Basel). 2022 Jul 7;13(7):1215. doi: 10.3390/genes13071215 (PMC9325186; doi:10.3390/genes13071215)
Supplement: Supplementary file 1 [file genes-13-01215-s001.zip › Supplementary_Table_2.xlsx]

## Sheet: (A) Proteomics
	Normalized Log2 Intensity, Row Z Score														fBE		fHealthy												Normalized Log2 Intensity
FEATURE	Adjacent Sample 1	Adjacent Sample 2	Adjacent Sample 3	BE Sample 1	BE Sample 2	BE Sample 3	Non-BE Sample 1 (matched to Non-BE Sample 2)	Non-BE Sample 2 (matched to Non-BE Sample 1)	Non-BE Sample 3 (matched to Non-BE Sample 4)	Non-BE Sample 4 (matched to Non-BE Sample 3)	GENE	PROTEIN	UNIPROT	MAXFC	P.VALUE	LOGFC	P.VALUE.1	LOGFC.1	FASTA_HEADERS	UNIPROT_FUNCTION	UNIPROT_CELLULAR_LOCATION	UNIPROT_DISEASE	GO_BIOLOGICAL_PROCESS	GO_MOLECULAR_FUNCTION	GO_CELLULAR_COMPONENT	GO_ID	REACTOMEID	KEGG_ID	X109B.1	X111B.1	X112B.1	X109A.1	X111A.1	X112A.1	X107A.1	X107B.1	X108A.1	X108B.1
NAV3_Q8IVL0	-0.225633	1.20346	1.31891	-1.29675	0.022328	0.472723	-1.16975	-1.34719	0.785132	0.236771	NAV3	Neuron navigator 3	Q8IVL0	2.19661	0.000365281	-1.99123			sp|Q8IVL0|NAV3_HUMAN Neuron navigator 3 OS=Homo sapiens OX=9606 GN=NAV3 PE=1 SV=3	FUNCTION: May regulate IL2 production by T-cells. May be involved in neuron regeneration. {ECO:0000269|PubMed:16166283}.	SUBCELLULAR LOCATION: Nucleus outer membrane {ECO:0000250}.	DISEASE: Note=A chromosomal aberration disrupting NAV3 has been found in patients with Sezary syndrome (PubMed:16166283). Translocation t(12;18)(q21;q21.2) (PubMed:16166283). {ECO:0000269|PubMed:16166283}.	negative regulation of cell migration [GO:0030336]; negative regulation of interleukin-2 production [GO:0032703]; negative regulation of microtubule depolymerization [GO:0007026]; nervous system development [GO:0007399]; neurogenesis [GO:0022008]; positive regulation of microtubule polymerization [GO:0031116]	ATP binding [GO:0005524]; ATP hydrolysis activity [GO:0016887]; microtubule binding [GO:0008017]	nuclear outer membrane [GO:0005640]	GO:0005524; GO:0005640; GO:0007026; GO:0007399; GO:0008017; GO:0016887; GO:0022008; GO:0030336; GO:0031116; GO:0032703		hsa:89795;	14.0783	16.8336	17.0562	12.0132	14.5564	15.4247	12.2581	11.916	16.0271	14.9698
CSTB_P04080	-0.0316589	1.00533	2	-0.964374	-0.604592	-0.319337	-0.0905847	-0.839249	-0.282881	-0.265876	CSTB	Cystatin-B	P04080	2.09659	0.00179299	-2.09659			sp|P04080|CYTB_HUMAN Cystatin-B OS=Homo sapiens OX=9606 GN=CSTB PE=1 SV=2	FUNCTION: This is an intracellular thiol proteinase inhibitor. Tightly binding reversible inhibitor of cathepsins L, H and B.	SUBCELLULAR LOCATION: Cytoplasm {ECO:0000269|PubMed:11139332}. Nucleus {ECO:0000269|PubMed:11139332}.	DISEASE: Epilepsy, progressive myoclonic 1 (EPM1) [MIM:254800]: A form of progressive myoclonic epilepsy, a clinically and genetically heterogeneous group of disorders defined by the combination of action and reflex myoclonus, other types of epileptic seizures, and progressive neurodegeneration and neurocognitive impairment. EPM1 is an autosomal recessive form characterized by severe, stimulus-se…	adult locomotory behavior [GO:0008344]; negative regulation of peptidase activity [GO:0010466]; negative regulation of proteolysis [GO:0045861]	cysteine-type endopeptidase inhibitor activity [GO:0004869]; endopeptidase inhibitor activity [GO:0004866]; protease binding [GO:0002020]; RNA binding [GO:0003723]	collagen-containing extracellular matrix [GO:0062023]; cytoplasm [GO:0005737]; cytosol [GO:0005829]; extracellular exosome [GO:0070062]; extracellular region [GO:0005576]; extracellular space [GO:0005615]; ficolin-1-rich granule lumen [GO:1904813]; nucleolus [GO:0005730]; nucleus [GO:0005634]; secretory granule lumen [GO:0034774]; tertiary granule lumen [GO:1904724]	GO:0002020; GO:0003723; GO:0004866; GO:0004869; GO:0005576; GO:0005615; GO:0005634; GO:0005730; GO:0005737; GO:0005829; GO:0008344; GO:0010466; GO:0034774; GO:0045861; GO:0062023; GO:0070062; GO:1904724; GO:1904813	R-HSA-6798695;	hsa:1476;	19.5321	20.7733	22.4344	18.4158	18.8464	19.1878	19.4616	18.5656	19.2315	19.2518
SNCG_O76070	0.690056	0.851983	2	-1.29163	-0.848381	-0.693345	0.210049	-0.371233	0.257611	-0.810924	SNCG	Gamma-synuclein	O76070	0.836276	0.00240046	-0.836276			sp|O76070|SYUG_HUMAN Gamma-synuclein OS=Homo sapiens OX=9606 GN=SNCG PE=1 SV=2	FUNCTION: Plays a role in neurofilament network integrity. May be involved in modulating axonal architecture during development and in the adult. In vitro, increases the susceptibility of neurofilament-H to calcium-dependent proteases (By similarity). May also function in modulating the keratin network in skin. Activates the MAPK and Elk-1 signal transduction pathway (By similarity). {ECO:0000250…	SUBCELLULAR LOCATION: Cytoplasm, perinuclear region {ECO:0000269|PubMed:11746666}. Cytoplasm, cytoskeleton, microtubule organizing center, centrosome {ECO:0000269|PubMed:11746666}. Cytoplasm, cytoskeleton, spindle {ECO:0000269|PubMed:11746666}. Note=Associated with centrosomes in several interphase cells. In mitotic cells, localized to the poles of the spindle.		adult locomotory behavior [GO:0008344]; chemical synaptic transmission [GO:0007268]; protein secretion [GO:0009306]; regulation of dopamine secretion [GO:0014059]; regulation of neuron death [GO:1901214]; regulation of neurotransmitter secretion [GO:0046928]; synapse organization [GO:0050808]; synaptic vesicle endocytosis [GO:0048488]	cuprous ion binding [GO:1903136]	axon terminus [GO:0043679]; centrosome [GO:0005813]; cytoplasm [GO:0005737]; extracellular exosome [GO:0070062]; neuronal cell body [GO:0043025]; perinuclear region of cytoplasm [GO:0048471]; spindle [GO:0005819]	GO:0005737; GO:0005813; GO:0005819; GO:0007268; GO:0008344; GO:0009306; GO:0014059; GO:0043025; GO:0043679; GO:0046928; GO:0048471; GO:0048488; GO:0050808; GO:0070062; GO:1901214; GO:1903136		hsa:6623;	17.6014	17.665	18.1187	16.8223	16.9965	17.0575	17.4127	17.1841	17.4314	17.0112
ADIRF_Q15847	0.354	1.38474	1.92453	-1.00003	-1.15696	0.167087	-0.15458	-0.258144	-0.659194	-0.601457	ADIRF	Adipogenesis regulatory factor	Q15847	0.642528	0.00284092	-0.642528			sp|Q15847|ADIRF_HUMAN Adipogenesis regulatory factor OS=Homo sapiens OX=9606 GN=ADIRF PE=1 SV=1	FUNCTION: Plays a role in fat cell development; promotes adipogenic differentiation and stimulates transcription initiation of master adipogenesis factors like PPARG and CEBPA at early stages of preadipocyte differentiation. Its overexpression confers resistance to the anticancer chemotherapeutic drug cisplatin. {ECO:0000269|PubMed:19444912, ECO:0000269|PubMed:23239344}.	SUBCELLULAR LOCATION: Nucleus {ECO:0000269|PubMed:23239344}.		cell differentiation [GO:0030154]; positive regulation of fat cell differentiation [GO:0045600]; positive regulation of transcription by RNA polymerase II [GO:0045944]		cytosol [GO:0005829]; extracellular exosome [GO:0070062]; nucleoplasm [GO:0005654]; nucleus [GO:0005634]	GO:0005634; GO:0005654; GO:0005829; GO:0030154; GO:0045600; GO:0045944; GO:0070062	R-HSA-381340;	hsa:10974;	17.6543	18.0058	18.1899	17.1927	17.1391	17.5906	17.4809	17.4456	17.3089	17.3286
AIG1_Q9NVV5	0.927792	1.75367	1.12226	-1.28467	-0.808321	-0.369082	-0.359396	-0.842337	0.437937	-0.577849	AIG1	Androgen-induced gene 1 protein	Q9NVV5	0.668391	0.00430633	-0.668391			sp|Q9NVV5|AIG1_HUMAN Androgen-induced gene 1 protein OS=Homo sapiens OX=9606 GN=AIG1 PE=1 SV=2	FUNCTION: Hydrolyzes bioactive fatty-acid esters of hydroxy-fatty acids (FAHFAs), but not other major classes of lipids (PubMed:27018888). Show a preference for FAHFAs with branching distal from the carboxylate head group of the lipids (PubMed:27018888). {ECO:0000269|PubMed:27018888}.	SUBCELLULAR LOCATION: Cell membrane {ECO:0000269|PubMed:27018888}; Multi-pass membrane protein {ECO:0000255}.		long-chain fatty acid catabolic process [GO:0042758]	hydrolase activity [GO:0016787]	endomembrane system [GO:0012505]; integral component of membrane [GO:0016021]; membrane [GO:0016020]; plasma membrane [GO:0005886]	GO:0005886; GO:0012505; GO:0016020; GO:0016021; GO:0016787; GO:0042758		hsa:51390;	11.5909	11.8552	11.6531	10.8829	11.0353	11.1759	11.179	11.0244	11.4341	11.1091
CES1_P23141	1.87946	0.062698	0.977076	0.134923	-1.24872	-1.33175	0.559785	-0.590507	0.224485	-0.667456	CES1	Liver carboxylesterase 1	P23141	1.00689	0.00454188	-1.00689			sp|P23141|EST1_HUMAN Liver carboxylesterase 1 OS=Homo sapiens OX=9606 GN=CES1 PE=1 SV=2	FUNCTION: Involved in the detoxification of xenobiotics and in the activation of ester and amide prodrugs (PubMed:7980644, PubMed:9169443, PubMed:9490062, PubMed:18762277). Hydrolyzes aromatic and aliphatic esters, but has no catalytic activity toward amides or a fatty acyl-CoA ester (PubMed:7980644, PubMed:9169443, PubMed:9490062, PubMed:18762277). Hydrolyzes the methyl ester group of cocaine to…	SUBCELLULAR LOCATION: Endoplasmic reticulum lumen {ECO:0000269|PubMed:10562416}. Cytoplasm {ECO:0000269|PubMed:16024911}. Lipid droplet {ECO:0000269|PubMed:16024911}. Note=Moves from cytoplasm to lipid droplets upon lipid loading. Associates with lipid droplets independently of triglycerides (TG) content of the droplets and hydrolyzes cholesteryl esters more efficiently from mixed droplets. {ECO:…		cellular response to cholesterol [GO:0071397]; cellular response to low-density lipoprotein particle stimulus [GO:0071404]; cholesterol biosynthetic process [GO:0006695]; cholesterol ester hydrolysis involved in cholesterol transport [GO:0090122]; cholesterol homeostasis [GO:0042632]; cholesterol metabolic process [GO:0008203]; epithelial cell differentiation [GO:0030855]; lipid catabolic process…	carboxylic ester hydrolase activity [GO:0052689]; methyl indole-3-acetate esterase activity [GO:0080030]; methylumbelliferyl-acetate deacetylase activity [GO:0047374]; sterol esterase activity [GO:0004771]	cytoplasm [GO:0005737]; cytosol [GO:0005829]; endoplasmic reticulum [GO:0005783]; endoplasmic reticulum lumen [GO:0005788]; lipid droplet [GO:0005811]	GO:0004771; GO:0005737; GO:0005783; GO:0005788; GO:0005811; GO:0005829; GO:0006695; GO:0008203; GO:0009636; GO:0010875; GO:0010887; GO:0016042; GO:0030855; GO:0042632; GO:0043691; GO:0047374; GO:0051791; GO:0052689; GO:0070857; GO:0071397; GO:0071404; GO:0080030; GO:0090122; GO:0090205; GO:0120188	R-HSA-2022377;R-HSA-211945;	hsa:1066;	20.5711	19.5482	20.0631	19.5889	18.8098	18.7631	19.8281	19.1804	19.6393	19.1371
SRPX2_O60687	-0.167948	1.28669	1.25407	-1.80602	-1.03965	0.196633	0.0680652	-0.846792	0.322329	0.732612	SRPX2	Sushi repeat-containing protein SRPX2	O60687	0.774138	0.00484175	-0.774138			sp|O60687|SRPX2_HUMAN Sushi repeat-containing protein SRPX2 OS=Homo sapiens OX=9606 GN=SRPX2 PE=1 SV=1	FUNCTION: Acts as a ligand for the urokinase plasminogen activator surface receptor. Plays a role in angiogenesis by inducing endothelial cell migration and the formation of vascular network (cords). Involved in cellular migration and adhesion. Increases the phosphorylation levels of FAK. Interacts with and increases the mitogenic activity of HGF. Promotes synapse formation. May have a role in th…	SUBCELLULAR LOCATION: Secreted. Cytoplasm. Cell surface. Cell junction, synapse {ECO:0000250}.	DISEASE: Rolandic epilepsy with speech dyspraxia and mental retardation X-linked (RESDX) [MIM:300643]: A condition characterized by the association of rolandic seizures with oral and speech dyspraxia, and mental retardation. Rolandic seizures occur during a period of significant brain maturation. During this time, dysfunction of neural network activities such as focal discharges may be associated…	angiogenesis [GO:0001525]; cell-cell adhesion [GO:0098609]; cell motility [GO:0048870]; positive regulation of cell migration involved in sprouting angiogenesis [GO:0090050]; positive regulation of synapse assembly [GO:0051965]; regulation of phosphorylation [GO:0042325]; vocalization behavior [GO:0071625]	hepatocyte growth factor binding [GO:0036458]; identical protein binding [GO:0042802]; signaling receptor binding [GO:0005102]	cell surface [GO:0009986]; collagen-containing extracellular matrix [GO:0062023]; cytoplasm [GO:0005737]; excitatory synapse [GO:0060076]; extracellular space [GO:0005615]; synaptic membrane [GO:0097060]	GO:0001525; GO:0005102; GO:0005615; GO:0005737; GO:0009986; GO:0036458; GO:0042325; GO:0042802; GO:0048870; GO:0051965; GO:0060076; GO:0062023; GO:0071625; GO:0090050; GO:0097060; GO:0098609		hsa:27286;	14.9854	15.6581	15.643	14.2279	14.5823	15.154	15.0945	14.6715	15.2121	15.4019
LY6G6C_O95867	-0.0749984	0.995534	1.85964	-1.50969	-0.811166	-0.0953256	0.52998	-0.980004	0.463599	-0.377569	LY6G6C	Lymphocyte antigen 6 complex locus protein G6c	O95867	1.2526	0.00587362	-1.2526			sp|O95867|LY66C_HUMAN Lymphocyte antigen 6 complex locus protein G6c OS=Homo sapiens OX=9606 GN=LY6G6C PE=1 SV=1		SUBCELLULAR LOCATION: Cell membrane {ECO:0000269|PubMed:17008713}; Lipid-anchor, GPI-anchor {ECO:0000269|PubMed:17008713}.			identical protein binding [GO:0042802]	anchored component of membrane [GO:0031225]; extracellular region [GO:0005576]; plasma membrane [GO:0005886]; protein-containing complex [GO:0032991]	GO:0005576; GO:0005886; GO:0031225; GO:0032991; GO:0042802	R-HSA-163125;	hsa:80740;	14.4367	15.2109	15.8358	13.3992	13.9043	14.422	14.8742	13.7822	14.8262	14.2179
IVL_P07476	0.186709	0.698064	1.6918	-1.41631	-1.08118	0.261512	0.241542	-1.39032	0.239056	0.569126	IVL	Involucrin	P07476	1.2118	0.00671404	-1.2118			sp|P07476|INVO_HUMAN Involucrin OS=Homo sapiens OX=9606 GN=IVL PE=1 SV=2	FUNCTION: Part of the insoluble cornified cell envelope (CE) of stratified squamous epithelia.	SUBCELLULAR LOCATION: Cytoplasm. Note=Constituent of the scaffolding of the cornified envelope.		isopeptide cross-linking via N6-(L-isoglutamyl)-L-lysine [GO:0018153]; keratinization [GO:0031424]; keratinocyte differentiation [GO:0030216]; peptide cross-linking [GO:0018149]; response to UV-B [GO:0010224]		centrosome [GO:0005813]; cornified envelope [GO:0001533]; cytoplasm [GO:0005737]; cytosol [GO:0005829]; extracellular exosome [GO:0070062]; nuclear body [GO:0016604]	GO:0001533; GO:0005737; GO:0005813; GO:0005829; GO:0010224; GO:0016604; GO:0018149; GO:0018153; GO:0030216; GO:0031424; GO:0070062	R-HSA-6809371;	hsa:3713;	22.3397	22.726	23.4767	21.1288	21.382	22.3962	22.3811	21.1484	22.3793	22.6286
CHPF_Q8IZ52	-0.818034	-0.0395215	-0.53213	1.60077	1.12006	0.711928	-0.00534246	0.554963	-1.4594	-1.1333	CHPF	Chondroitin sulfate synthase 2	Q8IZ52	0.633465	0.0070037	0.615269			sp|Q8IZ52|CHSS2_HUMAN Chondroitin sulfate synthase 2 OS=Homo sapiens OX=9606 GN=CHPF PE=1 SV=2	FUNCTION: Has both beta-1,3-glucuronic acid and beta-1,4-N-acetylgalactosamine transferase activity. Transfers glucuronic acid (GlcUA) from UDP-GlcUA and N-acetylgalactosamine (GalNAc) from UDP-GalNAc to the non-reducing end of the elongating chondroitin polymer. Isoform 2 may facilitate PRKN transport into the mitochondria. In collaboration with PRKN, isoform 2 may enhance cell viability and pro…	SUBCELLULAR LOCATION: [Isoform 1]: Golgi apparatus, Golgi stack membrane {ECO:0000305}; Single-pass type II membrane protein {ECO:0000305}. Cytoplasm, cytosol {ECO:0000269|PubMed:22082830}.; SUBCELLULAR LOCATION: [Isoform 3]: Cytoplasm, cytosol {ECO:0000269|PubMed:22082830}. Mitochondrion {ECO:0000269|PubMed:22082830}.; SUBCELLULAR LOCATION: [Isoform 2]: Mitochondrion matrix {ECO:0000269|PubMed:2…		chondroitin sulfate biosynthetic process [GO:0030206]	acetylgalactosaminyltransferase activity [GO:0008376]; glucuronosyl-N-acetylgalactosaminyl-proteoglycan 4-beta-N-acetylgalactosaminyltransferase activity [GO:0047238]; metal ion binding [GO:0046872]; N-acetylgalactosaminyl-proteoglycan 3-beta-glucuronosyltransferase activity [GO:0050510]	cytosol [GO:0005829]; Golgi cisterna membrane [GO:0032580]; Golgi membrane [GO:0000139]; integral component of membrane [GO:0016021]; mitochondrial matrix [GO:0005759]	GO:0000139; GO:0005759; GO:0005829; GO:0008376; GO:0016021; GO:0030206; GO:0032580; GO:0046872; GO:0047238; GO:0050510	R-HSA-2022870;	hsa:79586;	9.64343	9.94141	9.75286	10.5692	10.3852	10.229	9.95449	10.169	9.39795	9.52277
MID1IP1_Q9NPA3	-1.20314	-0.955408	-0.0952978	1.24223	1.43293	0.951553	-0.954423	-0.610402	-0.546967	0.738926	MID1IP1	Mid1-interacting protein 1	Q9NPA3	0.699821	0.00783928	0.699821			sp|Q9NPA3|M1IP1_HUMAN Mid1-interacting protein 1 OS=Homo sapiens OX=9606 GN=MID1IP1 PE=1 SV=1	FUNCTION: Plays a role in the regulation of lipogenesis in liver. Up-regulates ACACA enzyme activity. Required for efficient lipid biosynthesis, including triacylglycerol, diacylglycerol and phospholipid. Involved in stabilization of microtubules (By similarity). {ECO:0000250}.	SUBCELLULAR LOCATION: Nucleus {ECO:0000250|UniProtKB:Q9CQ20}. Cytoplasm {ECO:0000250|UniProtKB:Q9CQ20}. Cytoplasm, cytoskeleton {ECO:0000250|UniProtKB:Q9CQ20}. Note=Associated with microtubules. {ECO:0000250|UniProtKB:Q9CQ20}.		lipid metabolic process [GO:0006629]; negative regulation of microtubule depolymerization [GO:0007026]; positive regulation of fatty acid biosynthetic process [GO:0045723]; positive regulation of ligase activity [GO:0051351]; protein polymerization [GO:0051258]; regulation of lipid biosynthetic process [GO:0046890]	identical protein binding [GO:0042802]; protein C-terminus binding [GO:0008022]	cytosol [GO:0005829]; microtubule [GO:0005874]; microtubule cytoskeleton [GO:0015630]; nucleus [GO:0005634]	GO:0005634; GO:0005829; GO:0005874; GO:0006629; GO:0007026; GO:0008022; GO:0015630; GO:0042802; GO:0045723; GO:0046890; GO:0051258; GO:0051351	R-HSA-200425;	hsa:58526;	14.3985	14.487	14.7941	15.2716	15.3397	15.1678	14.4873	14.6102	14.6328	15.0919
KAZN_Q674X7	0.154362	0.933821	0.997563	-0.367682	-1.88466	-0.874204	-0.108966	-0.803608	0.762043	1.19133	KAZN	Kazrin	Q674X7	0.912312	0.0087763	-0.912312			sp|Q674X7|KAZRN_HUMAN Kazrin OS=Homo sapiens OX=9606 GN=KAZN PE=1 SV=2	FUNCTION: Component of the cornified envelope of keratinocytes. May be involved in the interplay between adherens junctions and desmosomes. The function in the nucleus is not known. {ECO:0000269|PubMed:15337775}.	SUBCELLULAR LOCATION: Cytoplasm, cytoskeleton {ECO:0000250}.; SUBCELLULAR LOCATION: [Isoform 2]: Cytoplasm. Cell junction, desmosome. Nucleus. Note=Observed at the apical plasma membrane of keratinocytes. Partially colocalizes with PPL and DP at desmosomes, and with PP at the interdesmosomal plasma membrane. Colocalizes with cortical actin-based membrane structures.; SUBCELLULAR LOCATION: [Isofor…		keratinization [GO:0031424]		cornified envelope [GO:0001533]; cytoskeleton [GO:0005856]; cytosol [GO:0005829]; desmosome [GO:0030057]; nuclear speck [GO:0016607]; nucleoplasm [GO:0005654]	GO:0001533; GO:0005654; GO:0005829; GO:0005856; GO:0016607; GO:0030057; GO:0031424	R-HSA-6809371;	hsa:23254;	12.8147	13.224	13.2574	12.5406	11.744	12.2746	12.6764	12.3117	13.1338	13.3592
SEC14L2_O76054	-0.221885	0.445259	2	-1.30594	-0.231297	0.17921	-0.290007	-0.927217	0.221329	-0.29469	SEC14L2	SEC14-like protein 2	O76054	0.884371	0.00934513	-0.884371			sp|O76054|S14L2_HUMAN SEC14-like protein 2 OS=Homo sapiens OX=9606 GN=SEC14L2 PE=1 SV=1	FUNCTION: Carrier protein. Binds to some hydrophobic molecules and promotes their transfer between the different cellular sites. Binds with high affinity to alpha-tocopherol. Also binds with a weaker affinity to other tocopherols and to tocotrienols. May have a transcriptional activatory activity via its association with alpha-tocopherol. Probably recognizes and binds some squalene structure, sug…	SUBCELLULAR LOCATION: Cytoplasm. Nucleus. Note=Cytoplasmic in absence of alpha-tocopherol, and nuclear in presence of alpha-tocopherol.		positive regulation of transcription, DNA-templated [GO:0045893]; regulation of cholesterol biosynthetic process [GO:0045540]	phospholipid binding [GO:0005543]; vitamin E binding [GO:0008431]	cytoplasm [GO:0005737]; cytosol [GO:0005829]; extracellular exosome [GO:0070062]; nucleoplasm [GO:0005654]; nucleus [GO:0005634]	GO:0005543; GO:0005634; GO:0005654; GO:0005737; GO:0005829; GO:0008431; GO:0045540; GO:0045893; GO:0070062		hsa:23541;	17.6127	18.0544	19.3655	16.8948	17.6064	17.8783	17.5676	17.1456	17.9062	17.5645
FAM171A2_A8MVW0	0.880314	0.351406	1.55836	-1.69571	-0.950089	-0.110708	0.546587	-1.01066	0.699931	-0.269429	FAM171A2	Protein FAM171A2	A8MVW0	1.00091	0.0098248	-1.00091			sp|A8MVW0|F1712_HUMAN Protein FAM171A2 OS=Homo sapiens OX=9606 GN=FAM171A2 PE=1 SV=1		SUBCELLULAR LOCATION: Membrane {ECO:0000305}; Single-pass type I membrane protein {ECO:0000305}.				integral component of membrane [GO:0016021]	GO:0016021		hsa:284069;	12.1224	11.8361	12.4895	10.7279	11.1315	11.5859	11.9418	11.0987	12.0248	11.5
ABCC5_O15440	0.2158	-1.06548	-1.79715	1.14884	1.31677	-0.637503	-0.267901	-0.0641876	1.0171	0.133703	ABCC5	Multidrug resistance-associated protein 5	O15440	0.688924	0.0099179	0.688924			sp|O15440|MRP5_HUMAN Multidrug resistance-associated protein 5 OS=Homo sapiens OX=9606 GN=ABCC5 PE=1 SV=2	FUNCTION: ATP-dependent transporter of the ATP-binding cassette (ABC) family that actively extrudes physiological compounds, and xenobiotics from cells. Mediates ATP-dependent transport of endogenous metabolites such as cAMP and cGMP, folic acid and N-lactoyl-amino acids (in vitro) (PubMed:10893247, PubMed:15899835, PubMed:25964343, PubMed:17229149, PubMed:12695538, PubMed:12637526). Acts also as…	SUBCELLULAR LOCATION: Basolateral cell membrane {ECO:0000269|PubMed:24836561}; Multi-pass membrane protein {ECO:0000255}. Golgi apparatus lumen {ECO:0000269|PubMed:24836561}. Endosome membrane {ECO:0000269|PubMed:24836561}. Cytoplasmic granule {ECO:0000250|UniProtKB:Q9R1X5}. Apical cell membrane {ECO:0000269|PubMed:15501592}; Multi-pass membrane protein {ECO:0000255}. Note=In most cells, routes t…		cAMP transport [GO:0070730]; cGMP transport [GO:0070731]; export across plasma membrane [GO:0140115]; folate transmembrane transport [GO:0098838]; glutathione transmembrane transport [GO:0034775]; heme transmembrane transport [GO:0035351]; hyaluronan biosynthetic process [GO:0030213]; purine nucleotide transport [GO:0015865]; transmembrane transport [GO:0055085]; transport across blood-brain barr…	ABC-type xenobiotic transporter activity [GO:0008559]; ATPase-coupled inorganic anion transmembrane transporter activity [GO:0043225]; ATPase-coupled transmembrane transporter activity [GO:0042626]; ATP binding [GO:0005524]; efflux transmembrane transporter activity [GO:0015562]; glutathione transmembrane transporter activity [GO:0034634]; heme transmembrane transporter activity [GO:0015232]; org…	apical plasma membrane [GO:0016324]; basolateral plasma membrane [GO:0016323]; endosome membrane [GO:0010008]; Golgi lumen [GO:0005796]; integral component of plasma membrane [GO:0005887]; membrane [GO:0016020]; plasma membrane [GO:0005886]	GO:0005524; GO:0005796; GO:0005886; GO:0005887; GO:0008514; GO:0008559; GO:0010008; GO:0015216; GO:0015232; GO:0015562; GO:0015865; GO:0016020; GO:0016323; GO:0016324; GO:0030213; GO:0034634; GO:0034775; GO:0035351; GO:0042626; GO:0042908; GO:0042910; GO:0043225; GO:0055085; GO:0070730; GO:0070731; GO:0098838; GO:0140115; GO:0150104	R-HSA-2142850;R-HSA-382556;	hsa:10057;	12.6596	12.0678	11.7299	13.0905	13.1681	12.2655	12.4362	12.5303	13.0297	12.6217
CRISP3_P54108	1.25556	0.634233	0.946145	-1.46403	-1.54368	0.358033	0.383587	-1.09001	0.282845	0.23732	CRISP3	Cysteine-rich secretory protein 3	P54108	1.39052	0.00991902	-1.39052			sp|P54108|CRIS3_HUMAN Cysteine-rich secretory protein 3 OS=Homo sapiens OX=9606 GN=CRISP3 PE=1 SV=1		SUBCELLULAR LOCATION: Secreted. Note=In neutrophils, localized in specific granules.		defense response [GO:0006952]; innate immune response [GO:0045087]		extracellular matrix [GO:0031012]; extracellular region [GO:0005576]; extracellular space [GO:0005615]; specific granule [GO:0042581]; specific granule lumen [GO:0035580]; tertiary granule lumen [GO:1904724]	GO:0005576; GO:0005615; GO:0006952; GO:0031012; GO:0035580; GO:0042581; GO:0045087; GO:1904724	R-HSA-6798695;	hsa:10321;	18.3134	17.8409	18.0781	16.2453	16.1847	17.6309	17.6503	16.5297	17.5737	17.5391
DHRS1_Q96LJ7	0.26407	1.30298	1.88084	-1.0992	-0.357836	-0.69915	0.075853	-1.05087	0.437316	-0.754004	DHRS1	Dehydrogenase/reductase SDR family member 1	Q96LJ7	0.727206	0.0102432	-0.727206			sp|Q96LJ7|DHRS1_HUMAN Dehydrogenase/reductase SDR family member 1 OS=Homo sapiens OX=9606 GN=DHRS1 PE=1 SV=1	FUNCTION: NADPH-dependent oxidoreductase which catalyzes the reduction of steroids (estrone, androstene-3,17-dione and cortisone) as well as prostaglandin E1, isatin and xenobiotics in vitro (PubMed:30031147). May have a role in steroid and/or xenobiotic metabolism (PubMed:30031147). {ECO:0000269|PubMed:30031147}.	SUBCELLULAR LOCATION: Endoplasmic reticulum {ECO:0000269|PubMed:30031147}. Note=May be attached to the ER membrane by its C-terminus segment. {ECO:0000269|PubMed:30031147}.			carbonyl reductase (NADPH) activity [GO:0004090]; oxidoreductase activity, acting on the CH-OH group of donors, NAD or NADP as acceptor [GO:0016616]	endoplasmic reticulum [GO:0005783]	GO:0004090; GO:0005783; GO:0016616		hsa:115817;	19.302	19.7065	19.9314	18.7713	19.0599	18.927	19.2288	18.7901	19.3695	18.9057
SLC22A18_Q96BI1	0.714993	1.02806	1.00604	-1.74675	-0.939278	-0.119082	0.45056	-1.32073	0.244073	0.682117	SLC22A18	Solute carrier family 22 member 18	Q96BI1	0.950186	0.0103311	-0.950186			sp|Q96BI1|S22AI_HUMAN Solute carrier family 22 member 18 OS=Homo sapiens OX=9606 GN=SLC22A18 PE=1 SV=3	FUNCTION: May act as a transporter of organic cations based on a proton efflux antiport mechanism. May play a role in the transport of chloroquine and quinidine-related compounds in kidney. {ECO:0000269|PubMed:9744804}.	SUBCELLULAR LOCATION: Apical cell membrane {ECO:0000305}; Multi-pass membrane protein {ECO:0000305}. Note=Localized at the apical membrane surface of renal proximal tubules. {ECO:0000269|PubMed:9744804}.	DISEASE: Lung cancer (LNCR) [MIM:211980]: A common malignancy affecting tissues of the lung. The most common form of lung cancer is non-small cell lung cancer (NSCLC) that can be divided into 3 major histologic subtypes: squamous cell carcinoma, adenocarcinoma, and large cell lung cancer. NSCLC is often diagnosed at an advanced stage and has a poor prognosis. {ECO:0000269|PubMed:9751628}. Note=Th…	excretion [GO:0007588]; organic cation transport [GO:0015695]; xenobiotic detoxification by transmembrane export across the plasma membrane [GO:1990961]; xenobiotic transport [GO:0042908]	solute:proton antiporter activity [GO:0015299]; symporter activity [GO:0015293]; transmembrane transporter activity [GO:0022857]; ubiquitin protein ligase binding [GO:0031625]	apical plasma membrane [GO:0016324]; cytoplasm [GO:0005737]; integral component of membrane [GO:0016021]; membrane [GO:0016020]; nuclear envelope [GO:0005635]; plasma membrane [GO:0005886]	GO:0005635; GO:0005737; GO:0005886; GO:0007588; GO:0015293; GO:0015299; GO:0015695; GO:0016020; GO:0016021; GO:0016324; GO:0022857; GO:0031625; GO:0042908; GO:1990961	R-HSA-549127;R-HSA-5619066;	hsa:5002;	14.9151	15.0758	15.0645	13.6517	14.0661	14.487	14.7794	13.8703	14.6734	14.8982
COX7A2_P14406	0.45358	-0.410667	-0.747556	2	0.478441	0.648041	-1.00559	0.0314772	-0.520387	-1.13094	COX7A2	Cytochrome c oxidase subunit 7A2, mitochondrial	P14406	0.934377	0.0107228	0.711425			sp|P14406|CX7A2_HUMAN Cytochrome c oxidase subunit 7A2, mitochondrial OS=Homo sapiens OX=9606 GN=COX7A2 PE=1 SV=1	FUNCTION: Component of the cytochrome c oxidase, the last enzyme in the mitochondrial electron transport chain which drives oxidative phosphorylation. The respiratory chain contains 3 multisubunit complexes succinate dehydrogenase (complex II, CII), ubiquinol-cytochrome c oxidoreductase (cytochrome b-c1 complex, complex III, CIII) and cytochrome c oxidase (complex IV, CIV), that cooperate to tran…	SUBCELLULAR LOCATION: Mitochondrion inner membrane {ECO:0000269|PubMed:30030519}; Single-pass membrane protein {ECO:0000269|PubMed:30030519}.		mitochondrial electron transport, cytochrome c to oxygen [GO:0006123]; mitochondrial respirasome assembly [GO:0097250]; regulation of oxidative phosphorylation [GO:0002082]	electron transfer activity [GO:0009055]	integral component of membrane [GO:0016021]; mitochondrial membrane [GO:0031966]; mitochondrial respirasome [GO:0005746]; mitochondrial respiratory chain complex IV [GO:0005751]	GO:0002082; GO:0005746; GO:0005751; GO:0006123; GO:0009055; GO:0016021; GO:0031966; GO:0097250		hsa:1347;	18.1612	17.704	17.5258	19.0869	18.1743	18.2641	17.3893	17.9379	17.646	17.323
IGFL1_Q6UW32	1.25612	0.170278	1.79028	-1.31672	-0.618824	0.226478	0.145083	-1.40142	-0.167125	-0.084148	IGFL1	Insulin growth factor-like family member 1	Q6UW32	1.47918	0.0111546	-1.47918			sp|Q6UW32|IGFL1_HUMAN Insulin growth factor-like family member 1 OS=Homo sapiens OX=9606 GN=IGFL1 PE=1 SV=1	FUNCTION: Probable ligand of the IGFLR1 cell membrane receptor. {ECO:0000269|PubMed:21454693}.	SUBCELLULAR LOCATION: Secreted {ECO:0000269|PubMed:16890402, ECO:0000269|PubMed:21454693}.			signaling receptor binding [GO:0005102]	extracellular space [GO:0005615]	GO:0005102; GO:0005615		hsa:374918;	18.7963	17.8181	19.2776	16.4785	17.1072	17.8688	17.7954	16.4022	17.5142	17.5889
TNC_P24821	-0.400218	-0.613189	-0.993295	1.10856	2	-0.592127	-0.162606	0.653663	-0.640717	-0.538115	TNC	Tenascin	P24821	1.22243	0.0114697	1.22243			sp|P24821|TENA_HUMAN Tenascin OS=Homo sapiens OX=9606 GN=TNC PE=1 SV=3	FUNCTION: Extracellular matrix protein implicated in guidance of migrating neurons as well as axons during development, synaptic plasticity as well as neuronal regeneration. Promotes neurite outgrowth from cortical neurons grown on a monolayer of astrocytes. Ligand for integrins alpha-8/beta-1, alpha-9/beta-1, alpha-V/beta-3 and alpha-V/beta-6. In tumors, stimulates angiogenesis by elongation, mi…	SUBCELLULAR LOCATION: Secreted, extracellular space, extracellular matrix.	DISEASE: Deafness, autosomal dominant, 56 (DFNA56) [MIM:615629]: A form of non-syndromic sensorineural hearing loss. Sensorineural deafness results from damage to the neural receptors of the inner ear, the nerve pathways to the brain, or the area of the brain that receives sound information. DFNA56 is characterized by progressive hearing impairment with post-lingual onset. {ECO:0000269|PubMed:239…	cell adhesion [GO:0007155]; mesenchymal-epithelial cell signaling involved in prostate gland development [GO:0060739]; neuromuscular junction development [GO:0007528]; osteoblast differentiation [GO:0001649]; peripheral nervous system axon regeneration [GO:0014012]; positive regulation of cell population proliferation [GO:0008284]; positive regulation of gene expression [GO:0010628]; prostate gla…	extracellular matrix structural constituent [GO:0005201]; syndecan binding [GO:0045545]	basement membrane [GO:0005604]; collagen-containing extracellular matrix [GO:0062023]; endoplasmic reticulum lumen [GO:0005788]; extracellular region [GO:0005576]; extracellular space [GO:0005615]; focal adhesion [GO:0005925]; interstitial matrix [GO:0005614]; membrane [GO:0016020]; perisynaptic extracellular matrix [GO:0098966]; tenascin complex [GO:0090733]	GO:0001558; GO:0001649; GO:0005201; GO:0005576; GO:0005604; GO:0005614; GO:0005615; GO:0005788; GO:0005925; GO:0007155; GO:0007528; GO:0008284; GO:0009611; GO:0010628; GO:0014012; GO:0016020; GO:0030155; GO:0045545; GO:0050727; GO:0060739; GO:0060740; GO:0062023; GO:0090733; GO:0098966	R-HSA-216083;R-HSA-3000170;R-HSA-3000178;R-HSA-381426;R-HSA-8957275;	hsa:3371;	19.0827	18.9165	18.62	20.2596	21.0939	18.933	19.268	19.9048	18.895	18.9751
SH2B1_Q9NRF2	1.13797	0.741196	1.85317	-0.276779	-1.14374	-0.133083	-1.13233	-0.616606	-0.746025	0.31623	SH2B1	SH2B adapter protein 1	Q9NRF2	0.516738	0.0116048	-0.508992			sp|Q9NRF2|SH2B1_HUMAN SH2B adapter protein 1 OS=Homo sapiens OX=9606 GN=SH2B1 PE=1 SV=3	FUNCTION: Adapter protein for several members of the tyrosine kinase receptor family. Involved in multiple signaling pathways mediated by Janus kinase (JAK) and receptor tyrosine kinases, including the receptors of insulin (INS), insulin-like growth factor I (IGF1), nerve growth factor (NGF), brain-derived neurotrophic factor (BDNF), glial cell line-derived neurotrophic factor (GDNF), platelet-de…	SUBCELLULAR LOCATION: Cytoplasm {ECO:0000250}. Membrane {ECO:0000305}. Nucleus {ECO:0000250}. Note=Shuttles between the nucleus and the cytoplasm. {ECO:0000250}.		intracellular signal transduction [GO:0035556]; positive regulation of SMAD protein signal transduction [GO:0060391]	transmembrane receptor protein tyrosine kinase adaptor activity [GO:0005068]	cytosol [GO:0005829]; nucleus [GO:0005634]; plasma membrane [GO:0005886]	GO:0005068; GO:0005634; GO:0005829; GO:0005886; GO:0035556; GO:0060391	R-HSA-1170546 [Q9NRF2-2];R-HSA-2586552 [Q9NRF2-2];R-HSA-982772 [Q9NRF2-2];R-HSA-983231;	hsa:25970;	12.4157	12.3011	12.6223	12.007	11.7566	12.0485	11.7599	11.9088	11.8715	12.1783
PWP2_Q15269	-0.767372	-0.719119	-0.828942	1.66651	1.82365	0.333836	-0.900109	-0.345376	-0.250654	-0.0124254	PWP2	Periodic tryptophan protein 2 homolog	Q15269	0.479104	0.0116913	0.479104			sp|Q15269|PWP2_HUMAN Periodic tryptophan protein 2 homolog OS=Homo sapiens OX=9606 GN=PWP2 PE=2 SV=2		SUBCELLULAR LOCATION: Nucleus, nucleolus {ECO:0000269|PubMed:12429849}.		maturation of SSU-rRNA from tricistronic rRNA transcript (SSU-rRNA, 5.8S rRNA, LSU-rRNA) [GO:0000462]; ribosomal small subunit assembly [GO:0000028]	RNA binding [GO:0003723]	nucleoplasm [GO:0005654]; Pwp2p-containing subcomplex of 90S preribosome [GO:0034388]; small-subunit processome [GO:0032040]	GO:0000028; GO:0000462; GO:0003723; GO:0005654; GO:0032040; GO:0034388	R-HSA-6790901;R-HSA-6791226;	hsa:5822;	16.0465	16.0577	16.032	16.6163	16.653	16.3043	16.0154	16.1452	16.1674	16.2232
FAM49B_Q9NUQ9	0.974789	1.61104	0.754587	-1.83091	-0.340699	0.247441	-0.612966	-0.80569	-0.405328	0.40773	FAM49B	Protein FAM49B	Q9NUQ9	0.701593	0.0124994	-0.701593			sp|Q9NUQ9|FA49B_HUMAN Protein FAM49B OS=Homo sapiens OX=9606 GN=FAM49B PE=1 SV=1	FUNCTION: Negatively regulates RAC1 signaling and RAC1-driven cytoskeletal remodeling (PubMed:31285585, PubMed:30250061). Regulates chemotaxis, cell migration and epithelial polarization by controlling the polarity, plasticity, duration and extent of protrusions. Limits Rac1 mediated activation of the Scar/WAVE complex, focuses protrusion signals and regulates pseudopod complexity by inhibiting S…	SUBCELLULAR LOCATION: Membrane {ECO:0000305}; Lipid-anchor {ECO:0000305}. Mitochondrion {ECO:0000269|PubMed:29059164}.		cellular response to molecule of bacterial origin [GO:0071219]; negative regulation of actin filament polymerization [GO:0030837]; negative regulation of small GTPase mediated signal transduction [GO:0051058]; positive regulation of interferon-gamma production [GO:0032729]; positive regulation of memory T cell activation [GO:2000568]; positive regulation of T cell activation [GO:0050870]; positiv…	MHC class Ib protein binding, via antigen binding groove [GO:0023030]; small GTPase binding [GO:0031267]	cilium [GO:0005929]; extracellular exosome [GO:0070062]; extracellular region [GO:0005576]; membrane [GO:0016020]; mitochondrion [GO:0005739]; platelet alpha granule lumen [GO:0031093]	GO:0001916; GO:0005576; GO:0005739; GO:0005929; GO:0016020; GO:0023030; GO:0030334; GO:0030837; GO:0031093; GO:0031267; GO:0032729; GO:0050870; GO:0050920; GO:0051058; GO:0070062; GO:0071219; GO:0090140; GO:2000114; GO:2000568	R-HSA-114608;	hsa:51571;	19.235	19.4894	19.147	18.1133	18.7091	18.9442	18.6002	18.5232	18.6832	19.0083
ACAT2_Q9BWD1	-0.040228	0.359418	2	-0.98634	-0.724092	0.273605	-0.162769	-1.34981	0.0524992	0.258415	ACAT2	Acetyl-CoA acetyltransferase, cytosolic	Q9BWD1	0.747661	0.0125104	-0.747661			sp|Q9BWD1|THIC_HUMAN Acetyl-CoA acetyltransferase, cytosolic OS=Homo sapiens OX=9606 GN=ACAT2 PE=1 SV=2	FUNCTION: Involved in the biosynthetic pathway of cholesterol. {ECO:0000303|PubMed:15733928}.	SUBCELLULAR LOCATION: Cytoplasm, cytosol {ECO:0000305|PubMed:7911016}.		fatty acid beta-oxidation [GO:0006635]; lipid metabolic process [GO:0006629]	acetyl-CoA C-acetyltransferase activity [GO:0003985]	cytoplasm [GO:0005737]; cytosol [GO:0005829]; extracellular exosome [GO:0070062]; mitochondrion [GO:0005739]	GO:0003985; GO:0005737; GO:0005739; GO:0005829; GO:0006629; GO:0006635; GO:0070062	R-HSA-191273;	hsa:39;	18.5203	18.7403	19.819	17.9996	18.144	18.6931	18.4529	17.7996	18.5714	18.6847
DIAPH3_Q9NSV4	-0.911478	-0.782663	-1.0711	0.34179	1.21647	0.614111	0.184457	1.749	-0.199116	-1.14147	DIAPH3	Protein diaphanous homolog 3	Q9NSV4	0.858944	0.0130321	0.858944			sp|Q9NSV4|DIAP3_HUMAN Protein diaphanous homolog 3 OS=Homo sapiens OX=9606 GN=DIAPH3 PE=1 SV=4	FUNCTION: Actin nucleation and elongation factor required for the assembly of F-actin structures, such as actin cables and stress fibers. Required for cytokinesis, stress fiber formation and transcriptional activation of the serum response factor. Binds to GTP-bound form of Rho and to profilin: acts in a Rho-dependent manner to recruit profilin to the membrane, where it promotes actin polymerizat…	SUBCELLULAR LOCATION: Cytoplasm {ECO:0000269|PubMed:18755006, ECO:0000269|PubMed:19457867}. Nucleus {ECO:0000250|UniProtKB:Q9Z207}. Note=During mitosis, co-localizes with the actin-rich cleavage furrow and with the microtubule-rich central spindle during cytokinesis (PubMed:18755006, PubMed:19457867). Shuttles between the cytoplasm and the nucleus (By similarity). {ECO:0000250|UniProtKB:Q9Z207, E…	DISEASE: Auditory neuropathy, autosomal dominant, 1 (AUNA1) [MIM:609129]: A form of sensorineural hearing loss with absent or severely abnormal auditory brainstem response, in the presence of normal cochlear outer hair cell function and normal otoacoustic emissions. Auditory neuropathies result from a lesion in the area including the inner hair cells, connections between the inner hair cells and …	actin cytoskeleton organization [GO:0030036]; actin filament polymerization [GO:0030041]; cytoskeleton organization [GO:0007010]	actin binding [GO:0003779]; cadherin binding [GO:0045296]; small GTPase binding [GO:0031267]	cytoplasm [GO:0005737]; cytosol [GO:0005829]; nucleus [GO:0005634]	GO:0003779; GO:0005634; GO:0005737; GO:0005829; GO:0007010; GO:0030036; GO:0030041; GO:0031267; GO:0045296	R-HSA-5663220;R-HSA-8980692;R-HSA-9013026;R-HSA-9013106;R-HSA-9013148;R-HSA-9013149;R-HSA-9013404;R-HSA-9013405;R-HSA-9013406;R-HSA-9013408;R-HSA-9013409;R-HSA-9013423;R-HSA-9035034;	hsa:81624;	10.254	10.3212	10.1707	10.9081	11.3645	11.0502	10.8259	11.6424	10.6258	10.134
CYP4F22_Q6NT55	-0.19828	1.31257	0.701706	-2	0.0684273	0.220018	-0.609709	-0.842294	0.841407	0.629191	CYP4F22	Cytochrome P450 4F22	Q6NT55	0.552972	0.0130358	-0.552972			sp|Q6NT55|CP4FN_HUMAN Cytochrome P450 4F22 OS=Homo sapiens OX=9606 GN=CYP4F22 PE=2 SV=1	FUNCTION: A cytochrome P450 monooxygenase involved in epidermal ceramide biosynthesis. Hydroxylates the terminal carbon (omega-hydroxylation) of ultra-long-chain fatty acyls (C28-C36) prior to ceramide synthesis (PubMed:26056268). Contributes to the synthesis of three classes of omega-hydroxy-ultra-long chain fatty acylceramides having sphingosine, 6-hydroxysphingosine and phytosphingosine bases,…	SUBCELLULAR LOCATION: Endoplasmic reticulum membrane {ECO:0000269|PubMed:26056268}; Single-pass type I membrane protein {ECO:0000269|PubMed:26056268}. Microsome membrane {ECO:0000269|PubMed:26056268}; Single-pass type I membrane protein {ECO:0000269|PubMed:26056268}.	DISEASE: Ichthyosis, congenital, autosomal recessive 5 (ARCI5) [MIM:604777]: A form of autosomal recessive congenital ichthyosis, a disorder of keratinization with abnormal differentiation and desquamation of the epidermis, resulting in abnormal skin scaling over the whole body. The main skin phenotypes are lamellar ichthyosis (LI) and non-bullous congenital ichthyosiform erythroderma (NCIE), alt…	ceramide biosynthetic process [GO:0046513]; icosanoid metabolic process [GO:0006690]	heme binding [GO:0020037]; iron ion binding [GO:0005506]; monooxygenase activity [GO:0004497]; oxidoreductase activity, acting on paired donors, with incorporation or reduction of molecular oxygen [GO:0016705]	endoplasmic reticulum membrane [GO:0005789]; integral component of membrane [GO:0016021]	GO:0004497; GO:0005506; GO:0005789; GO:0006690; GO:0016021; GO:0016705; GO:0020037; GO:0046513	R-HSA-211935;R-HSA-211958;R-HSA-211979;R-HSA-2142691;R-HSA-5579005;	hsa:126410;	14.8719	15.5584	15.2808	13.9972	14.9931	15.062	14.6849	14.5792	15.3443	15.2479
NEDD8_Q15843	0.36572	2	1.18672	-1.01394	-0.282732	-0.110479	-0.395527	-1.35458	-0.0707186	-0.374189	NEDD8	NEDD8	Q15843	0.51301	0.0146537	-0.489637			sp|Q15843|NEDD8_HUMAN NEDD8 OS=Homo sapiens OX=9606 GN=NEDD8 PE=1 SV=1	FUNCTION: Ubiquitin-like protein which plays an important role in cell cycle control and embryogenesis via its conjugation to a limited number of cellular proteins, such as cullins or p53/TP53 (PubMed:9694792, PubMed:10318914, PubMed:10597293, PubMed:11953428, PubMed:15242646, PubMed:14690597). Attachment of NEDD8 to cullins is critical for the recruitment of E2 to the cullin-RING-based E3 ubiqui…	SUBCELLULAR LOCATION: Nucleus {ECO:0000269|PubMed:9353319}. Note=Mainly nuclear. {ECO:0000269|PubMed:9353319}.		anatomical structure morphogenesis [GO:0009653]; cellular protein modification process [GO:0006464]; modification-dependent protein catabolic process [GO:0019941]; protein localization [GO:0008104]; protein neddylation [GO:0045116]; proteolysis [GO:0006508]; regulation of proteolysis [GO:0030162]; regulation of transcription by RNA polymerase II [GO:0006357]; ubiquitin-dependent protein catabolic…	protein tag [GO:0031386]; ubiquitin protein ligase binding [GO:0031625]	cytoplasm [GO:0005737]; cytosol [GO:0005829]; extracellular exosome [GO:0070062]; nucleoplasm [GO:0005654]; nucleus [GO:0005634]	GO:0005634; GO:0005654; GO:0005737; GO:0005829; GO:0006357; GO:0006464; GO:0006508; GO:0006511; GO:0008104; GO:0009653; GO:0019941; GO:0030162; GO:0031386; GO:0031625; GO:0045116; GO:0070062	R-HSA-2173789;R-HSA-5689603;R-HSA-8856825;R-HSA-8951664;R-HSA-917937;	hsa:4738;	17.6718	18.1656	17.9125	17.2672	17.4816	17.5321	17.4485	17.1673	17.5438	17.4548
FABP4_P15090	-0.0324162	-0.71678	-0.09945	2	0.672924	0.180132	-0.480536	-0.00219995	-0.818007	-1.11956	FABP4	Fatty acid-binding protein, adipocyte	P15090	1.04452	0.0146624	0.845943			sp|P15090|FABP4_HUMAN Fatty acid-binding protein, adipocyte OS=Homo sapiens OX=9606 GN=FABP4 PE=1 SV=3	FUNCTION: Lipid transport protein in adipocytes. Binds both long chain fatty acids and retinoic acid. Delivers long-chain fatty acids and retinoic acid to their cognate receptors in the nucleus. {ECO:0000250|UniProtKB:P04117}.	SUBCELLULAR LOCATION: Cytoplasm {ECO:0000250|UniProtKB:P04117}. Nucleus {ECO:0000250|UniProtKB:P04117}. Note=Depending on the nature of the ligand, a conformation change exposes a nuclear localization motif and the protein is transported into the nucleus. Subject to constitutive nuclear export. {ECO:0000250|UniProtKB:P04117}.		brown fat cell differentiation [GO:0050873]; cellular response to lithium ion [GO:0071285]; cellular response to tumor necrosis factor [GO:0071356]; cholesterol homeostasis [GO:0042632]; fatty acid transport [GO:0015908]; long-chain fatty acid transport [GO:0015909]; negative regulation of protein kinase activity [GO:0006469]; negative regulation of transcription, DNA-templated [GO:0045892]; posi…	fatty acid binding [GO:0005504]; hormone receptor binding [GO:0051427]; long-chain fatty acid binding [GO:0036041]; long-chain fatty acid transporter activity [GO:0005324]	cytoplasm [GO:0005737]; cytosol [GO:0005829]; extracellular exosome [GO:0070062]; lipid droplet [GO:0005811]; nucleus [GO:0005634]	GO:0005324; GO:0005504; GO:0005634; GO:0005737; GO:0005811; GO:0005829; GO:0006469; GO:0009617; GO:0015908; GO:0015909; GO:0036041; GO:0042632; GO:0045892; GO:0050729; GO:0050872; GO:0050873; GO:0051427; GO:0070062; GO:0071285; GO:0071356; GO:0120162	R-HSA-163560;R-HSA-381340;	hsa:2167;	14.1794	13.7576	14.1381	15.6884	14.6141	14.3104	13.9032	14.198	13.6952	13.5093
PPP1R10_Q96QC0	-0.101231	1.21537	1.29252	-1.42293	0.558552	0.492415	-1.3126	-1.12189	0.517202	-0.117417	PPP1R10	Serine/threonine-protein phosphatase 1 regulatory subunit 10	Q96QC0	0.753418	0.0147879	-0.532324			sp|Q96QC0|PP1RA_HUMAN Serine/threonine-protein phosphatase 1 regulatory subunit 10 OS=Homo sapiens OX=9606 GN=PPP1R10 PE=1 SV=1	FUNCTION: Scaffold protein which mediates the formation of the PTW/PP1 phosphatase complex by providing a binding platform to each component of the complex. The PTW/PP1 phosphatase complex plays a role in the control of chromatin structure and cell cycle progression during the transition from mitosis into interphase. Mediates interaction of WDR82 and PPP1CA. Inhibitor of PPP1CA and PPP1CC phospha…	SUBCELLULAR LOCATION: Nucleus {ECO:0000255|PROSITE-ProRule:PRU00649, ECO:0000269|PubMed:9450550}. Note=Found in discrete nucleoplasmic bodies and within nucleoli. Associates with chromatin during interphase, excluded from condensed chromosomes during early mitosis and is reloaded onto chromosomes at the late telophase (By similarity). {ECO:0000250}.		negative regulation of cardiac muscle cell apoptotic process [GO:0010667]; negative regulation of mitotic DNA damage checkpoint [GO:1904290]; positive regulation of telomere maintenance [GO:0032206]; protein import into nucleus [GO:0006606]	DNA binding [GO:0003677]; metal ion binding [GO:0046872]; protein phosphatase 1 binding [GO:0008157]; protein phosphatase inhibitor activity [GO:0004864]; RNA binding [GO:0003723]	chromatin [GO:0000785]; nuclear body [GO:0016604]; nucleoplasm [GO:0005654]; nucleus [GO:0005634]; PTW/PP1 phosphatase complex [GO:0072357]	GO:0000785; GO:0003677; GO:0003723; GO:0004864; GO:0005634; GO:0005654; GO:0006606; GO:0008157; GO:0010667; GO:0016604; GO:0032206; GO:0046872; GO:0072357; GO:1904290		hsa:5514;	17.8889	18.6456	18.69	17.1293	18.2681	18.2301	17.1927	17.3023	18.2444	17.8796
GHDC_Q8N2G8	0.841817	1.05052	1.5915	-0.561595	-1.68869	0.550847	-0.00835524	-0.573544	-0.858509	-0.343989	GHDC	GH3 domain-containing protein	Q8N2G8	0.513495	0.0150008	-0.513495			sp|Q8N2G8|GHDC_HUMAN GH3 domain-containing protein OS=Homo sapiens OX=9606 GN=GHDC PE=1 SV=2		SUBCELLULAR LOCATION: Endoplasmic reticulum {ECO:0000250|UniProtKB:Q99J23}. Nucleus envelope {ECO:0000250|UniProtKB:Q99J23}.			acid-amino acid ligase activity [GO:0016881]	cytoplasm [GO:0005737]; endoplasmic reticulum [GO:0005783]; extracellular region [GO:0005576]; membrane [GO:0016020]; nuclear envelope [GO:0005635]; secretory granule lumen [GO:0034774]; specific granule lumen [GO:0035580]	GO:0005576; GO:0005635; GO:0005737; GO:0005783; GO:0016020; GO:0016881; GO:0034774; GO:0035580	R-HSA-6798695;	hsa:84514;	16.8016	16.8636	17.0244	16.3845	16.0495	16.7151	16.5489	16.3809	16.2962	16.4491
VPS4B_O75351	-0.269607	1.32274	1.82023	-1.77253	-0.645635	0.0822283	-0.414026	0.0895556	0.113573	-0.32654	VPS4B	Vacuolar protein sorting-associated protein 4B	O75351	0.419655	0.0151454	-0.419655			sp|O75351|VPS4B_HUMAN Vacuolar protein sorting-associated protein 4B OS=Homo sapiens OX=9606 GN=VPS4B PE=1 SV=2	FUNCTION: Involved in late steps of the endosomal multivesicular bodies (MVB) pathway. Recognizes membrane-associated ESCRT-III assemblies and catalyzes their ATP-dependent disassembly, possibly in combination with membrane fission (PubMed:18687924). Redistributes the ESCRT-III components to the cytoplasm for further rounds of MVB sorting. MVBs contain intraluminal vesicles (ILVs) that are genera…	SUBCELLULAR LOCATION: Late endosome membrane {ECO:0000250|UniProtKB:P46467}; Peripheral membrane protein {ECO:0000305}. Note=Membrane-associated in the prevacuolar endosomal compartment. Localized in HIV-1 particles purified from acutely infected cells. {ECO:0000269|PubMed:14505570}.		cholesterol transport [GO:0030301]; endosomal transport [GO:0016197]; endosome to lysosome transport via multivesicular body sorting pathway [GO:0032510]; ESCRT III complex disassembly [GO:1904903]; late endosomal microautophagy [GO:0061738]; macroautophagy [GO:0016236]; midbody abscission [GO:0061952]; mitotic metaphase plate congression [GO:0007080]; multivesicular body assembly [GO:0036258]; n…	ATP binding [GO:0005524]; ATP hydrolysis activity [GO:0016887]; identical protein binding [GO:0042802]; protein-containing complex binding [GO:0044877]; protein C-terminus binding [GO:0008022]; protein homodimerization activity [GO:0042803]	centrosome [GO:0005813]; cytoplasm [GO:0005737]; cytosol [GO:0005829]; endosome [GO:0005768]; endosome membrane [GO:0010008]; extracellular exosome [GO:0070062]; Flemming body [GO:0090543]; late endosome membrane [GO:0031902]; nucleus [GO:0005634]; spindle pole [GO:0000922]	GO:0000922; GO:0005524; GO:0005634; GO:0005737; GO:0005768; GO:0005813; GO:0005829; GO:0006813; GO:0006997; GO:0007080; GO:0008022; GO:0010008; GO:0010824; GO:0010971; GO:0015031; GO:0016197; GO:0016236; GO:0016887; GO:0030301; GO:0031902; GO:0032510; GO:0033993; GO:0036258; GO:0039702; GO:0042802; GO:0042803; GO:0043162; GO:0044877; GO:0046761; GO:0051261; GO:0060548; GO:0061738; GO:0061952; GO:…	R-HSA-162588;R-HSA-917729;	hsa:9525;	20.0083	20.3931	20.5134	19.6451	19.9174	20.0933	19.9734	20.0951	20.1009	19.9945
FAM83A_Q86UY5	0.0570052	1.20546	1.50815	-1.32922	-1.05228	0.489561	-0.198166	-1.35364	0.505571	0.167557	FAM83A	Protein FAM83A	Q86UY5	0.565028	0.0151598	-0.565028			sp|Q86UY5|FA83A_HUMAN Protein FAM83A OS=Homo sapiens OX=9606 GN=FAM83A PE=1 SV=1	FUNCTION: Probable proto-oncogene that functions in the epidermal growth factor receptor/EGFR signaling pathway. Activates both RAS/MAPK and PI3K/AKT/TOR signaling cascades downstream of EGFR. Required for the RAS/MAPK signaling cascade activation upon EGFR stimulation, it also activates both signaling cascades independently of EGFR activation. {ECO:0000269|PubMed:22886303}.	SUBCELLULAR LOCATION: Cytoplasm {ECO:0000305|PubMed:22886303}.		cell population proliferation [GO:0008283]; epidermal growth factor receptor signaling pathway [GO:0007173]; signal transduction [GO:0007165]	identical protein binding [GO:0042802]; phosphatidylinositol 3-kinase regulatory subunit binding [GO:0036312]; protein kinase binding [GO:0019901]	cytoplasm [GO:0005737]	GO:0005737; GO:0007165; GO:0007173; GO:0008283; GO:0019901; GO:0036312; GO:0042802		hsa:84985;	16.606	17.0235	17.1336	16.1021	16.2027	16.7633	16.5133	16.0932	16.7691	16.6462
HOPX_Q9BPY8	-0.165983	1.70999	0.746325	-1.53262	-0.894243	-0.122762	0.22743	-1.10659	1.01834	0.12012	HOPX	Homeodomain-only protein	Q9BPY8	1.07824	0.0151979	-1.07824			sp|Q9BPY8|HOP_HUMAN Homeodomain-only protein OS=Homo sapiens OX=9606 GN=HOPX PE=1 SV=1	FUNCTION: Atypical homeodomain protein which does not bind DNA and is required to modulate cardiac growth and development. Acts via its interaction with SRF, thereby modulating the expression of SRF-dependent cardiac-specific genes and cardiac development. Prevents SRF-dependent transcription either by inhibiting SRF binding to DNA or by recruiting histone deacetylase (HDAC) proteins that prevent…	SUBCELLULAR LOCATION: Nucleus {ECO:0000250|UniProtKB:Q8R1H0}. Cytoplasm {ECO:0000250|UniProtKB:Q8R1H0}.		bundle of His development [GO:0003166]; chaperone-mediated protein complex assembly [GO:0051131]; histone deacetylation [GO:0016575]; lung alveolus development [GO:0048286]; negative regulation of cell differentiation [GO:0045596]; negative regulation of transcription by RNA polymerase II [GO:0000122]; positive regulation of skeletal muscle tissue regeneration [GO:0043415]; positive regulation of…	DNA binding [GO:0003677]	chromatin [GO:0000785]; cytoplasm [GO:0005737]; nucleus [GO:0005634]	GO:0000122; GO:0000785; GO:0001829; GO:0003166; GO:0003677; GO:0005634; GO:0005737; GO:0006357; GO:0008016; GO:0016575; GO:0043393; GO:0043415; GO:0045596; GO:0048286; GO:0051131; GO:0051155		hsa:84525;	16.4409	17.6947	17.0507	15.5276	15.9542	16.4698	16.7039	15.8123	17.2325	16.6321
MPHOSPH8_Q99549	0.475988	0.902832	1.58581	-1.50238	-0.324386	0.458575	-0.528433	-1.53481	0.485447	-0.0186439	MPHOSPH8	M-phase phosphoprotein 8	Q99549	0.530564	0.0152183	-0.530564			sp|Q99549|MPP8_HUMAN M-phase phosphoprotein 8 OS=Homo sapiens OX=9606 GN=MPHOSPH8 PE=1 SV=2	FUNCTION: Heterochromatin component that specifically recognizes and binds methylated 'Lys-9' of histone H3 (H3K9me) and promotes recruitment of proteins that mediate epigenetic repression (PubMed:20871592, PubMed:26022416). Mediates recruitment of the HUSH complex to H3K9me3 sites: the HUSH complex is recruited to genomic loci rich in H3K9me3 and is required to maintain transcriptional silencing…	SUBCELLULAR LOCATION: Nucleus {ECO:0000269|PubMed:20871592, ECO:0000269|PubMed:23416073, ECO:0000269|PubMed:26022416, ECO:0000269|PubMed:28581500, ECO:0000269|PubMed:8885239}. Chromosome {ECO:0000269|PubMed:23416073, ECO:0000269|PubMed:26022416, ECO:0000269|PubMed:28581500}. Note=Detected on heterochromatin (PubMed:20871592, PubMed:26022416). Dissociates from chromatin during interphase and early…		negative regulation of gene expression, epigenetic [GO:0045814]; negative regulation of single stranded viral RNA replication via double stranded DNA intermediate [GO:0045869]; negative regulation of transcription, DNA-templated [GO:0045892]; positive regulation of DNA methylation-dependent heterochromatin assembly [GO:0090309]; regulation of DNA methylation [GO:0044030]	chromatin binding [GO:0003682]; methylated histone binding [GO:0035064]	cytoplasm [GO:0005737]; cytosol [GO:0005829]; heterochromatin [GO:0000792]; nucleolus [GO:0005730]; nucleoplasm [GO:0005654]; nucleosome [GO:0000786]; nucleus [GO:0005634]; plasma membrane [GO:0005886]	GO:0000786; GO:0000792; GO:0003682; GO:0005634; GO:0005654; GO:0005730; GO:0005737; GO:0005829; GO:0005886; GO:0035064; GO:0044030; GO:0045814; GO:0045869; GO:0045892; GO:0090309		hsa:54737;	12.205	12.3618	12.6127	11.4782	11.911	12.1986	11.836	11.4663	12.2085	12.0233
PTPN18_Q99952	1.88697	0.937397	0.901929	-0.156663	-0.970995	-0.319951	-0.000312073	0.0291836	-1.23793	-1.06962	PTPN18	Tyrosine-protein phosphatase non-receptor type 18	Q99952	0.433538	0.0153767	-0.412688			sp|Q99952|PTN18_HUMAN Tyrosine-protein phosphatase non-receptor type 18 OS=Homo sapiens OX=9606 GN=PTPN18 PE=1 SV=2	FUNCTION: Differentially dephosphorylate autophosphorylated tyrosine kinases which are known to be overexpressed in tumor tissues.	SUBCELLULAR LOCATION: Nucleus {ECO:0000250}. Cytoplasm {ECO:0000250}.		blastocyst formation [GO:0001825]; negative regulation of ERBB signaling pathway [GO:1901185]; peptidyl-tyrosine dephosphorylation [GO:0035335]; protein dephosphorylation [GO:0006470]	non-membrane spanning protein tyrosine phosphatase activity [GO:0004726]; protein tyrosine phosphatase activity [GO:0004725]	cytoplasm [GO:0005737]; cytosol [GO:0005829]; nucleoplasm [GO:0005654]; nucleus [GO:0005634]	GO:0001825; GO:0004725; GO:0004726; GO:0005634; GO:0005654; GO:0005737; GO:0005829; GO:0006470; GO:0035335; GO:1901185	R-HSA-8863795;R-HSA-9008059;	hsa:26469;	11.8454	11.6182	11.6097	11.3564	11.1615	11.3173	11.3938	11.4009	11.0976	11.1379
ABLIM3_O94929	1.21196	0.760401	1.21106	-0.196545	-1.75052	-0.634506	0.451199	0.289643	-1.30057	-0.0421219	ABLIM3	Actin-binding LIM protein 3	O94929	0.478681	0.0157021	-0.478681			sp|O94929|ABLM3_HUMAN Actin-binding LIM protein 3 OS=Homo sapiens OX=9606 GN=ABLIM3 PE=1 SV=3	FUNCTION: May act as scaffold protein. May stimulate ABRA activity and ABRA-dependent SRF transcriptional activity. {ECO:0000269|PubMed:17194709}.	SUBCELLULAR LOCATION: Cytoplasm {ECO:0000250}.		actin cytoskeleton organization [GO:0030036]; cilium assembly [GO:0060271]; lamellipodium assembly [GO:0030032]; positive regulation of protein targeting to mitochondrion [GO:1903955]; positive regulation of transcription by RNA polymerase II [GO:0045944]; transcription, DNA-templated [GO:0006351]	actin filament binding [GO:0051015]; metal ion binding [GO:0046872]	actin cytoskeleton [GO:0015629]; cytoplasm [GO:0005737]; glutamatergic synapse [GO:0098978]; lamellipodium [GO:0030027]; stress fiber [GO:0001725]	GO:0001725; GO:0005737; GO:0006351; GO:0015629; GO:0030027; GO:0030032; GO:0030036; GO:0045944; GO:0046872; GO:0051015; GO:0060271; GO:0098978; GO:1903955	R-HSA-418885;	hsa:22885;	14.9598	14.8473	14.9596	14.6089	14.2218	14.4998	14.7703	14.73	14.3339	14.6474
PLEKHA3_Q9HB20	-1.13734	-0.496442	-0.652759	1.94172	1.20396	0.0524043	-0.91083	0.806127	-0.346811	-0.460036	PLEKHA3	Pleckstrin homology domain-containing family A member 3	Q9HB20	1.34831	0.0158696	1.34831			sp|Q9HB20|PKHA3_HUMAN Pleckstrin homology domain-containing family A member 3 OS=Homo sapiens OX=9606 GN=PLEKHA3 PE=1 SV=2	FUNCTION: Plays a role in regulation of vesicular cargo transport from the trans-Golgi network (TGN) to the plasma membrane (PubMed:15107860). Regulates Golgi phosphatidylinositol 4-phosphate (PtdIns(4)P) levels and activates the PtdIns(4)P phosphatase activity of SACM1L when it binds PtdIns(4)P in 'trans' configuration (PubMed:30659099). Binds preferentially to PtdIns(4)P (PubMed:11001876, PubMe…	SUBCELLULAR LOCATION: Golgi apparatus, trans-Golgi network membrane {ECO:0000269|PubMed:15107860}; Peripheral membrane protein {ECO:0000269|PubMed:15107860}. Note=Localizes to ER-trans Golgi network (TGN) contacts sites. {ECO:0000269|PubMed:30659099}.		ceramide transport [GO:0035627]; intermembrane lipid transfer [GO:0120009]	ceramide 1-phosphate binding [GO:1902387]; ceramide 1-phosphate transfer activity [GO:1902388]; identical protein binding [GO:0042802]; phosphatidylinositol-4-phosphate binding [GO:0070273]	cytosol [GO:0005829]; Golgi apparatus [GO:0005794]; Golgi membrane [GO:0000139]	GO:0000139; GO:0005794; GO:0005829; GO:0035627; GO:0042802; GO:0070273; GO:0120009; GO:1902387; GO:1902388	R-HSA-1660499;	hsa:65977;	8.08951	8.56217	8.44688	10.3603	9.81622	8.96695	8.25656	9.52282	8.67252	8.58902
SPRR3_Q9UBC9	0.151806	0.821164	1.31565	-1.73739	-0.75053	-0.325319	1.03069	-1.24073	0.288432	0.446227	SPRR3	Small proline-rich protein 3	Q9UBC9	1.78821	0.015972	-1.78821			sp|Q9UBC9|SPRR3_HUMAN Small proline-rich protein 3 OS=Homo sapiens OX=9606 GN=SPRR3 PE=1 SV=2	FUNCTION: Cross-linked envelope protein of keratinocytes.	SUBCELLULAR LOCATION: Cytoplasm.		epidermis development [GO:0008544]; keratinization [GO:0031424]; keratinocyte differentiation [GO:0030216]; peptide cross-linking [GO:0018149]; wound healing [GO:0042060]	structural molecule activity [GO:0005198]	cornified envelope [GO:0001533]; cytosol [GO:0005829]; extracellular exosome [GO:0070062]; Golgi apparatus [GO:0005794]; perinuclear region of cytoplasm [GO:0048471]	GO:0001533; GO:0005198; GO:0005794; GO:0005829; GO:0008544; GO:0018149; GO:0030216; GO:0031424; GO:0042060; GO:0048471; GO:0070062	R-HSA-6809371;	hsa:6707;	22.8368	23.5406	24.0606	20.8503	21.888	22.3351	23.761	21.3725	22.9805	23.1464
SPEN_Q96T58	-0.438761	1.9303	1.4396	-1.43208	0.135238	-0.207723	-0.324244	-0.750428	-0.464482	0.112586	SPEN	Msx2-interacting protein	Q96T58	0.437446	0.0166622	-0.437446			sp|Q96T58|MINT_HUMAN Msx2-interacting protein OS=Homo sapiens OX=9606 GN=SPEN PE=1 SV=1	FUNCTION: May serve as a nuclear matrix platform that organizes and integrates transcriptional responses. In osteoblasts, supports transcription activation: synergizes with RUNX2 to enhance FGFR2-mediated activation of the osteocalcin FGF-responsive element (OCFRE) (By similarity). Has also been shown to be an essential corepressor protein, which probably regulates different key pathways such as …	SUBCELLULAR LOCATION: Nucleus {ECO:0000269|PubMed:11331609}. Note=Associates with chromatin.	DISEASE: Radio-Tartaglia syndrome (RATARS) [MIM:619312]: An autosomal dominant neurodevelopmental disorder characterized by global developmental delay, hypotonia, mild motor difficulties, impaired intellectual development, speech delay, craniofacial dysmorphism, and variable behavioral abnormalities. {ECO:0000269|PubMed:33596411}. Note=The disease is caused by variants affecting the gene represen…	negative regulation of transcription, DNA-templated [GO:0045892]; negative regulation of transcription by RNA polymerase II [GO:0000122]; Notch signaling pathway [GO:0007219]; positive regulation of neurogenesis [GO:0050769]; regulation of transcription by RNA polymerase II [GO:0006357]	DNA binding [GO:0003677]; mRNA binding [GO:0003729]; RNA binding [GO:0003723]; RNA polymerase II-specific DNA-binding transcription factor binding [GO:0061629]; transcription corepressor activity [GO:0003714]	extracellular exosome [GO:0070062]; nucleoplasm [GO:0005654]; nucleus [GO:0005634]; transcription repressor complex [GO:0017053]	GO:0000122; GO:0003677; GO:0003714; GO:0003723; GO:0003729; GO:0005634; GO:0005654; GO:0006357; GO:0007219; GO:0017053; GO:0045892; GO:0050769; GO:0061629; GO:0070062	R-HSA-9013422;	hsa:23013;	15.9605	16.6614	16.5163	15.6666	16.1303	16.0289	15.9944	15.8683	15.9529	16.1236
UVSSA_Q2YD98	-0.161894	0.197774	2	-0.46361	-0.726831	0.789368	-0.256626	-0.911075	-0.561291	-0.395923	UVSSA	UV-stimulated scaffold protein A	Q2YD98	1.14322	0.0169458	-0.812268			sp|Q2YD98|UVSSA_HUMAN UV-stimulated scaffold protein A OS=Homo sapiens OX=9606 GN=UVSSA PE=1 SV=2	FUNCTION: Factor involved in transcription-coupled nucleotide excision repair (TC-NER) in response to UV damage. TC-NER allows RNA polymerase II-blocking lesions to be rapidly removed from the transcribed strand of active genes. Acts by promoting stabilization of ERCC6 by recruiting deubiquitinating enzyme USP7 to TC-NER complexes, preventing UV-induced degradation of ERCC6 by the proteasome. Int…	SUBCELLULAR LOCATION: Chromosome {ECO:0000269|PubMed:22466611, ECO:0000269|PubMed:22466612}. Note=Accumulates at UV DNA damage sites. {ECO:0000269|PubMed:22466611}.	DISEASE: UV-sensitive syndrome 3 (UVSS3) [MIM:614640]: An autosomal recessive disorder characterized by cutaneous photosensitivity and slight dyspigmentation, without an increased risk of skin tumors. {ECO:0000269|PubMed:22466610, ECO:0000269|PubMed:22466611, ECO:0000269|PubMed:22466612}. Note=The disease is caused by variants affecting the gene represented in this entry.	protein ubiquitination [GO:0016567]; response to UV [GO:0009411]; transcription-coupled nucleotide-excision repair [GO:0006283]	RNA polymerase II complex binding [GO:0000993]	chromosome [GO:0005694]; nucleoplasm [GO:0005654]	GO:0000993; GO:0005654; GO:0005694; GO:0006283; GO:0009411; GO:0016567	R-HSA-6781823;R-HSA-6781827;R-HSA-6782135;R-HSA-6782210;	hsa:57654;	14.2437	14.5431	16.4515	13.9925	13.7734	15.0356	14.1648	13.62	13.9112	14.0488
SNX11_Q9Y5W9	1.31666	0.290182	1.52162	-2	-0.666003	-0.056477	-0.0741386	0.37374	-0.276043	-0.425025	SNX11	Sorting nexin-11	Q9Y5W9	0.507821	0.017556	-0.507821			sp|Q9Y5W9|SNX11_HUMAN Sorting nexin-11 OS=Homo sapiens OX=9606 GN=SNX11 PE=1 SV=2	FUNCTION: Phosphoinositide-binding protein involved in protein sorting and membrane trafficking in endosomes. {ECO:0000269|PubMed:23615901}.	SUBCELLULAR LOCATION: Membrane {ECO:0000305}; Peripheral membrane protein {ECO:0000305}; Cytoplasmic side {ECO:0000305}. Endosome {ECO:0000269|PubMed:23615901}.		intracellular protein transport [GO:0006886]; vesicle organization [GO:0016050]	phosphatidylinositol phosphate binding [GO:1901981]	endosome [GO:0005768]; membrane [GO:0016020]	GO:0005768; GO:0006886; GO:0016020; GO:0016050; GO:1901981		hsa:29916;	13.5504	13.2834	13.6038	12.6863	13.0346	13.1932	13.1886	13.3051	13.1361	13.0973
TM7SF2_O76062	0.945365	0.779966	1.67205	-0.553706	-0.918837	0.468087	-0.683784	-1.65844	0.212302	-0.263011	TM7SF2	Delta(14)-sterol reductase	O76062	0.539249	0.0179949	-0.457174			sp|O76062|ERG24_HUMAN Delta(14)-sterol reductase OS=Homo sapiens OX=9606 GN=TM7SF2 PE=1 SV=3	FUNCTION: Catalyzes the reduction of the C14-unsaturated bond of lanosterol, as part of the metabolic pathway leading to cholesterol biosynthesis. {ECO:0000269|PubMed:16784888}.	SUBCELLULAR LOCATION: Microsome membrane {ECO:0000250|UniProtKB:Q71KT5}; Multi-pass membrane protein {ECO:0000255}. Endoplasmic reticulum membrane {ECO:0000269|PubMed:9878250}; Multi-pass membrane protein {ECO:0000255}.		cholesterol biosynthetic process [GO:0006695]; sterol biosynthetic process [GO:0016126]	delta14-sterol reductase activity [GO:0050613]; NADP binding [GO:0050661]; oxidoreductase activity, acting on the CH-CH group of donors [GO:0016627]	endoplasmic reticulum [GO:0005783]; endoplasmic reticulum membrane [GO:0005789]; integral component of endoplasmic reticulum membrane [GO:0030176]; integral component of plasma membrane [GO:0005887]; intracellular membrane-bounded organelle [GO:0043231]; nuclear inner membrane [GO:0005637]; receptor complex [GO:0043235]	GO:0005637; GO:0005783; GO:0005789; GO:0005887; GO:0006695; GO:0016126; GO:0016627; GO:0030176; GO:0043231; GO:0043235; GO:0050613; GO:0050661	R-HSA-191273;R-HSA-2426168;	hsa:7108;	16.9471	16.8956	17.1735	16.48	16.3663	16.7984	16.4395	16.1358	16.7187	16.5706
DYNLL1_P63167	-0.141028	1.06285	1.48954	-1.6954	-0.669793	0.10687	0.496944	-1.34332	0.294223	0.399119	DYNLL1	Dynein light chain 1, cytoplasmic	P63167	0.707164	0.0180541	-0.707164			sp|P63167|DYL1_HUMAN Dynein light chain 1, cytoplasmic OS=Homo sapiens OX=9606 GN=DYNLL1 PE=1 SV=1	FUNCTION: Acts as one of several non-catalytic accessory components of the cytoplasmic dynein 1 complex that are thought to be involved in linking dynein to cargos and to adapter proteins that regulate dynein function. Cytoplasmic dynein 1 acts as a motor for the intracellular retrograde motility of vesicles and organelles along microtubules. May play a role in changing or maintaining the spatial…	SUBCELLULAR LOCATION: Cytoplasm, cytoskeleton, microtubule organizing center, centrosome {ECO:0000269|PubMed:14654843}. Cytoplasm, cytoskeleton {ECO:0000269|PubMed:20921139}. Nucleus {ECO:0000269|PubMed:15891768}. Mitochondrion {ECO:0000269|PubMed:18084006}. Note=Upon induction of apoptosis translocates together with BCL2L11 to mitochondria. {ECO:0000269|PubMed:18084006}.		apoptotic process [GO:0006915]; cilium assembly [GO:0060271]; microtubule-based process [GO:0007017]; negative regulation of phosphorylation [GO:0042326]; substantia nigra development [GO:0021762]	dynein intermediate chain binding [GO:0045505]; dynein light intermediate chain binding [GO:0051959]	centrosome [GO:0005813]; ciliary tip [GO:0097542]; cilium [GO:0005929]; cytoplasm [GO:0005737]; cytoplasmic dynein complex [GO:0005868]; cytoskeleton [GO:0005856]; cytosol [GO:0005829]; dynein complex [GO:0030286]; ficolin-1-rich granule membrane [GO:0101003]; kinetochore [GO:0000776]; membrane [GO:0016020]; microtubule [GO:0005874]; mitochondrion [GO:0005739]; mitotic spindle [GO:0072686]; nucle…	GO:0000776; GO:0005634; GO:0005737; GO:0005739; GO:0005813; GO:0005829; GO:0005856; GO:0005868; GO:0005874; GO:0005886; GO:0005929; GO:0006915; GO:0007017; GO:0016020; GO:0021762; GO:0030286; GO:0042326; GO:0045505; GO:0051959; GO:0060271; GO:0070821; GO:0072686; GO:0097542; GO:0101003	R-HSA-111446;R-HSA-141444;R-HSA-1632852;R-HSA-2132295;R-HSA-2467813;R-HSA-2500257;R-HSA-2565942;R-HSA-3371497;R-HSA-380259;R-HSA-380270;R-HSA-380284;R-HSA-380320;R-HSA-5620912;R-HSA-5620924;R-HSA-5663220;R-HSA-6798695;R-HSA-6807878;R-HSA-6811436;R-HSA-68877;R-HSA-8854518;R-HSA-9609690;R-HSA-9646399;R-HSA-9648025;	hsa:8655;	19.8841	20.431	20.6248	19.1779	19.6438	19.9967	20.1739	19.3378	20.0818	20.1294
TRIM38_O00635	-0.0846577	0.430772	2	-1.31048	-0.289144	0.393743	-0.333216	-1.11299	0.463867	-0.418653	TRIM38	E3 ubiquitin-protein ligase TRIM38	O00635	0.625856	0.0181169	-0.625856			sp|O00635|TRI38_HUMAN E3 ubiquitin-protein ligase TRIM38 OS=Homo sapiens OX=9606 GN=TRIM38 PE=1 SV=1	FUNCTION: E3 ubiquitin-protein and E3 SUMO-protein ligase that acts as a regulator of innate immunity (PubMed:23056470). Acts as a negative regulator of type I interferon IFN-beta production by catalyzing 'Lys-48'-linked polyubiquitination of AZI2/NAP1, leading to its degradation (By similarity). Mediates 'Lys-48'-linked polyubiquitination and proteasomal degradation of the critical TLR adapter T…	SUBCELLULAR LOCATION: Cytoplasm {ECO:0000250|UniProtKB:Q5SZ99}.		innate immune response [GO:0045087]; negative regulation of defense response to virus [GO:0050687]; positive regulation of autophagy [GO:0010508]; positive regulation of DNA-binding transcription factor activity [GO:0051091]; positive regulation of I-kappaB kinase/NF-kappaB signaling [GO:0043123]; positive regulation of NF-kappaB transcription factor activity [GO:0051092]; positive regulation of …	protein homodimerization activity [GO:0042803]; protein kinase binding [GO:0019901]; transcription coactivator activity [GO:0003713]; ubiquitin protein ligase activity [GO:0061630]; zinc ion binding [GO:0008270]	cytoplasm [GO:0005737]; cytosol [GO:0005829]; nucleoplasm [GO:0005654]	GO:0000209; GO:0003713; GO:0005654; GO:0005737; GO:0005829; GO:0008270; GO:0010468; GO:0010508; GO:0016567; GO:0019901; GO:0032648; GO:0032880; GO:0042803; GO:0043123; GO:0043161; GO:0045070; GO:0045087; GO:0046596; GO:0046598; GO:0050687; GO:0051091; GO:0051092; GO:0061630; GO:0070936	R-HSA-877300;	hsa:10475;	16.2198	16.4737	17.3748	15.6162	16.1192	16.4554	16.0974	15.7135	16.49	16.0554
RNF141_Q8WVD5	0.21284	1.21052	1.20506	-1.51164	-1.01331	0.535991	0.0812948	-1.46422	0.297168	0.44629	RNF141	RING finger protein 141	Q8WVD5	0.762871	0.0187982	-0.762871			sp|Q8WVD5|RN141_HUMAN RING finger protein 141 OS=Homo sapiens OX=9606 GN=RNF141 PE=1 SV=1	FUNCTION: May be involved in spermatogenesis. {ECO:0000269|PubMed:11672448}.	SUBCELLULAR LOCATION: Membrane {ECO:0000305}; Lipid-anchor {ECO:0000305}.		protein autoubiquitination [GO:0051865]; regulation of transcription, DNA-templated [GO:0006355]	metal ion binding [GO:0046872]; ubiquitin-protein transferase activity [GO:0004842]	membrane [GO:0016020]	GO:0004842; GO:0006355; GO:0016020; GO:0046872; GO:0051865		hsa:50862;	17.0027	17.4972	17.4945	16.148	16.395	17.1629	16.9375	16.1715	17.0445	17.1184
HSPA9_P38646	-0.3023	-0.641402	-0.691551	2	1.2005	0.00393946	-0.812254	0.123711	-0.695839	-0.465545	HSPA9	Stress-70 protein, mitochondrial	P38646	0.512445	0.0189131	0.512445			sp|P38646|GRP75_HUMAN Stress-70 protein, mitochondrial OS=Homo sapiens OX=9606 GN=HSPA9 PE=1 SV=2	FUNCTION: Chaperone protein which plays an important role in mitochondrial iron-sulfur cluster (ISC) biogenesis. Interacts with and stabilizes ISC cluster assembly proteins FXN, NFU1, NFS1 and ISCU (PubMed:26702583). Regulates erythropoiesis via stabilization of ISC assembly (PubMed:21123823, PubMed:26702583). May play a role in the control of cell proliferation and cellular aging (By similarity)…	SUBCELLULAR LOCATION: Mitochondrion {ECO:0000269|PubMed:22002106, ECO:0000269|PubMed:26702583}. Nucleus, nucleolus {ECO:0000269|PubMed:22002106}.	DISEASE: Anemia, sideroblastic, 4 (SIDBA4) [MIM:182170]: A form of sideroblastic anemia, a bone marrow disorder defined by the presence of pathologic iron deposits in erythroblast mitochondria. Sideroblastic anemia is characterized by anemia of varying severity, hypochromic peripheral erythrocytes, systemic iron overload secondary to chronic ineffective erythropoiesis, and the presence of bone ma…	cellular response to unfolded protein [GO:0034620]; chaperone cofactor-dependent protein refolding [GO:0051085]; erythrocyte differentiation [GO:0030218]; inner mitochondrial membrane organization [GO:0007007]; iron-sulfur cluster assembly [GO:0016226]; negative regulation of apoptotic process [GO:0043066]; negative regulation of erythrocyte differentiation [GO:0045647]; negative regulation of he…	ATP binding [GO:0005524]; ATP hydrolysis activity [GO:0016887]; heat shock protein binding [GO:0031072]; misfolded protein binding [GO:0051787]; protein folding chaperone [GO:0044183]; RNA binding [GO:0003723]; ubiquitin protein ligase binding [GO:0031625]; unfolded protein binding [GO:0051082]	cytoplasm [GO:0005737]; extracellular exosome [GO:0070062]; focal adhesion [GO:0005925]; MIB complex [GO:0140275]; mitochondrial matrix [GO:0005759]; mitochondrial nucleoid [GO:0042645]; mitochondrion [GO:0005739]; nucleolus [GO:0005730]; SAM complex [GO:0001401]	GO:0001401; GO:0003723; GO:0005524; GO:0005730; GO:0005737; GO:0005739; GO:0005759; GO:0005925; GO:0006611; GO:0007007; GO:0016226; GO:0016887; GO:0030218; GO:0031072; GO:0031625; GO:0034620; GO:0042026; GO:0042645; GO:0043066; GO:0044183; GO:0045646; GO:0045647; GO:0051082; GO:0051085; GO:0051787; GO:0070062; GO:0140275; GO:1902037; GO:1903707	R-HSA-1268020;R-HSA-3371453;R-HSA-8949613;R-HSA-8950505;	hsa:3313;	21.1113	21.0095	20.9944	21.8868	21.5625	21.2032	20.9582	21.2392	20.9931	21.0623
TUBAL3_A6NHL2	-0.0817905	1.83139	0.678499	-0.581343	1.17478	0.508039	-0.88002	-1.09738	-0.677397	-0.874786	TUBAL3	Tubulin alpha chain-like 3	A6NHL2	2.07817	0.0190485	-0.543208			sp|A6NHL2|TBAL3_HUMAN Tubulin alpha chain-like 3 OS=Homo sapiens OX=9606 GN=TUBAL3 PE=1 SV=2	FUNCTION: Tubulin is the major constituent of microtubules. It binds two moles of GTP, one at an exchangeable site on the beta chain and one at a non-exchangeable site on the alpha chain (By similarity). {ECO:0000250}.	SUBCELLULAR LOCATION: Cytoplasm, cytoskeleton {ECO:0000250}.		microtubule cytoskeleton organization [GO:0000226]; mitotic cell cycle [GO:0000278]	GTPase activity [GO:0003924]; GTP binding [GO:0005525]; structural constituent of cytoskeleton [GO:0005200]	cytoplasm [GO:0005737]; microtubule [GO:0005874]	GO:0000226; GO:0000278; GO:0003924; GO:0005200; GO:0005525; GO:0005737; GO:0005874	R-HSA-1445148;R-HSA-190840;R-HSA-190861;R-HSA-2132295;R-HSA-2467813;R-HSA-2500257;R-HSA-3371497;R-HSA-380320;R-HSA-389960;R-HSA-389977;R-HSA-437239;R-HSA-5617833;R-HSA-5626467;R-HSA-5663220;R-HSA-6807878;R-HSA-6811434;R-HSA-6811436;R-HSA-68877;R-HSA-8852276;R-HSA-8955332;R-HSA-9609690;R-HSA-9609736;R-HSA-9619483;R-HSA-9646399;R-HSA-9648025;R-HSA-9668328;R-HSA-983189;	hsa:79861;	15.1571	17.5073	16.0911	14.5435	16.7007	15.8817	14.1766	13.9096	14.4255	14.183
SHPRH_Q149N8	0.909755	1.929	0.658757	-0.557435	0.124483	-0.947108	-0.746213	-0.688564	0.533345	-1.21602	SHPRH	E3 ubiquitin-protein ligase SHPRH	Q149N8	0.598308	0.0191751	-0.573834			sp|Q149N8|SHPRH_HUMAN E3 ubiquitin-protein ligase SHPRH OS=Homo sapiens OX=9606 GN=SHPRH PE=1 SV=2	FUNCTION: E3 ubiquitin-protein ligase involved in DNA repair. Upon genotoxic stress, accepts ubiquitin from the UBE2N-UBE2V2 E2 complex and transfers it to 'Lys-164' of PCNA which had been monoubiquitinated by UBE2A/B-RAD18, promoting the formation of non-canonical poly-ubiquitin chains linked through 'Lys-63'. {ECO:0000269|PubMed:17108083, ECO:0000269|PubMed:17130289, ECO:0000269|PubMed:18719106…			cellular response to DNA damage stimulus [GO:0006974]; DNA repair [GO:0006281]; nucleosome assembly [GO:0006334]; protein polyubiquitination [GO:0000209]; protein ubiquitination [GO:0016567]	ATP binding [GO:0005524]; DNA binding [GO:0003677]; helicase activity [GO:0004386]; hydrolase activity [GO:0016787]; metal ion binding [GO:0046872]; ubiquitin protein ligase activity [GO:0061630]; ubiquitin protein ligase binding [GO:0031625]; ubiquitin-protein transferase activity [GO:0004842]	nucleoplasm [GO:0005654]; nucleosome [GO:0000786]	GO:0000209; GO:0000786; GO:0003677; GO:0004386; GO:0004842; GO:0005524; GO:0005654; GO:0006281; GO:0006334; GO:0006974; GO:0016567; GO:0016787; GO:0031625; GO:0046872; GO:0061630	R-HSA-8866654;	hsa:257218;	10.8911	11.2508	10.8025	10.3732	10.6139	10.2357	10.3066	10.3269	10.7582	10.1408
SPECC1L_Q69YQ0	0.19528	1.066	1.91815	-1.27898	-0.895769	0.570226	-0.231115	-1.13956	-0.172871	-0.0313562	SPECC1L	Cytospin-A	Q69YQ0	0.417877	0.0196984	-0.417877			sp|Q69YQ0|CYTSA_HUMAN Cytospin-A OS=Homo sapiens OX=9606 GN=SPECC1L PE=1 SV=2	FUNCTION: Involved in cytokinesis and spindle organization. May play a role in actin cytoskeleton organization and microtubule stabilization and hence required for proper cell adhesion and migration. {ECO:0000269|PubMed:21703590}.	SUBCELLULAR LOCATION: Cytoplasm, cytoskeleton {ECO:0000269|PubMed:21703590}. Cytoplasm, cytoskeleton, spindle {ECO:0000269|PubMed:21703590}. Cell junction, gap junction {ECO:0000269|PubMed:21703590}. Note=Colocalizes with acetylated alpha-tubulin, gamma-tubulin and F-actin. Also observed in a ring around gamma-tubulin containing centrioles possibly in the microtubule organizing center.	DISEASE: Facial clefting, oblique, 1 (OBLFC1) [MIM:600251]: A rare form of facial clefting. A facial cleft is any of the fissures between the embryonic prominences that normally unite to form the face. {ECO:0000269|PubMed:21703590}. Note=The disease is caused by variants affecting the gene represented in this entry.; DISEASE: Opitz GBBB syndrome 2 (GBBB2) [MIM:145410]: A form of Opitz GBBB syndro…	actin cytoskeleton organization [GO:0030036]; cell adhesion [GO:0007155]; cell cycle [GO:0007049]; cell division [GO:0051301]		actin cytoskeleton [GO:0015629]; cytoplasm [GO:0005737]; filamentous actin [GO:0031941]; gap junction [GO:0005921]; microtubule organizing center [GO:0005815]; spindle [GO:0005819]	GO:0005737; GO:0005815; GO:0005819; GO:0005921; GO:0007049; GO:0007155; GO:0015629; GO:0030036; GO:0031941; GO:0051301		hsa:23384;	16.7737	17.0019	17.2252	16.3874	16.4878	16.872	16.662	16.4239	16.6772	16.7143
RIT1_Q92963	0.306548	1.55219	0.742865	-0.952048	-2	-0.325144	0.201488	0.242927	0.623134	-0.305999	RIT1	GTP-binding protein Rit1	Q92963	0.589129	0.0197514	-0.589129			sp|Q92963|RIT1_HUMAN GTP-binding protein Rit1 OS=Homo sapiens OX=9606 GN=RIT1 PE=1 SV=1	FUNCTION: Plays a crucial role in coupling NGF stimulation to the activation of both EPHB2 and MAPK14 signaling pathways and in NGF-dependent neuronal differentiation. Involved in ELK1 transactivation through the Ras-MAPK signaling cascade that mediates a wide variety of cellular functions, including cell proliferation, survival, and differentiation. {ECO:0000269|PubMed:15632082, ECO:0000269|PubM…	SUBCELLULAR LOCATION: Cell membrane.	DISEASE: Noonan syndrome 8 (NS8) [MIM:615355]: A form of Noonan syndrome, a disease characterized by short stature, facial dysmorphic features such as hypertelorism, a downward eyeslant and low-set posteriorly rotated ears, and a high incidence of congenital heart defects and hypertrophic cardiomyopathy. Other features can include a short neck with webbing or redundancy of skin, deafness, motor d…	Ras protein signal transduction [GO:0007265]; signal transduction [GO:0007165]	calmodulin binding [GO:0005516]; GDP binding [GO:0019003]; G protein activity [GO:0003925]; GTPase activity [GO:0003924]; GTP binding [GO:0005525]	plasma membrane [GO:0005886]	GO:0003924; GO:0003925; GO:0005516; GO:0005525; GO:0005886; GO:0007165; GO:0007265; GO:0019003	R-HSA-187706;	hsa:6016;	16.0472	16.4163	16.1765	15.6743	15.3383	15.86	16.0161	16.0284	16.141	15.8657
OXA1L_Q15070	-0.220176	-0.264507	-0.893619	1.24861	1.7151	0.549847	-0.704411	-1.55366	0.487129	-0.364316	OXA1L	Mitochondrial inner membrane protein OXA1L	Q15070	0.463756	0.0198569	0.443525			sp|Q15070|OXA1L_HUMAN Mitochondrial inner membrane protein OXA1L OS=Homo sapiens OX=9606 GN=OXA1L PE=1 SV=3	FUNCTION: Required for the insertion of integral membrane proteins into the mitochondrial inner membrane. Essential for the activity and assembly of cytochrome oxidase. Required for the correct biogenesis of ATP synthase and complex I in mitochondria. {ECO:0000269|PubMed:17936786, ECO:0000269|PubMed:7991568}.	SUBCELLULAR LOCATION: Mitochondrion inner membrane {ECO:0000269|PubMed:17936786}; Multi-pass membrane protein {ECO:0000269|PubMed:17936786}.		aerobic respiration [GO:0009060]; mitochondrial cytochrome c oxidase assembly [GO:0033617]; mitochondrial proton-transporting ATP synthase complex assembly [GO:0033615]; mitochondrial respiratory chain complex I assembly [GO:0032981]; negative regulation of ATPase activity [GO:0032780]; negative regulation of oxidoreductase activity [GO:0051354]; protein insertion into membrane [GO:0051205]; prot…	membrane insertase activity [GO:0032977]; mitochondrial ribosome binding [GO:0097177]; protein homodimerization activity [GO:0042803]	integral component of mitochondrial inner membrane [GO:0031305]; integral component of mitochondrial membrane [GO:0032592]; mitochondrial matrix [GO:0005759]; mitochondrial membrane [GO:0031966]; mitochondrion [GO:0005739]; protein-containing complex [GO:0032991]	GO:0005739; GO:0005759; GO:0009060; GO:0031305; GO:0031966; GO:0032592; GO:0032780; GO:0032977; GO:0032979; GO:0032981; GO:0032991; GO:0033615; GO:0033617; GO:0042803; GO:0051205; GO:0051262; GO:0051354; GO:0097177	R-HSA-5368286;R-HSA-5389840;R-HSA-5419276;	hsa:5018;	16.3965	16.3844	16.2133	16.796	16.9229	16.6059	16.2648	16.0338	16.5889	16.3573
DPCR1_Q3MIW9	1.25219	0.938533	1.08507	0.406564	-1.57687	-1.1699	-0.509194	0.676902	-0.434976	-0.668315	DPCR1	Diffuse panbronchiolitis critical region protein 1	Q3MIW9	0.487547	0.0199842	-0.487547			sp|Q3MIW9|MUCL3_HUMAN Mucin-like protein 3 OS=Homo sapiens OX=9606 GN=MUCL3 PE=1 SV=2	FUNCTION: May modulate NF-kappaB signaling and play a role in cell growth. {ECO:0000269|PubMed:29242154}.	SUBCELLULAR LOCATION: Cell membrane {ECO:0000269|PubMed:29242154}; Single-pass type I membrane protein {ECO:0000305}. Cytoplasm {ECO:0000269|PubMed:29242154}.				cytoplasm [GO:0005737]; integral component of membrane [GO:0016021]; plasma membrane [GO:0005886]	GO:0005737; GO:0005886; GO:0016021		hsa:135656;	14.8108	14.7291	14.7673	14.5906	14.074	14.18	14.3521	14.661	14.3714	14.3106
TTC9_Q92623	0.2268	1.57062	0.648247	-1.85427	-0.764339	0.307713	0.0902748	-1.18039	0.685613	0.26973	TTC9	Tetratricopeptide repeat protein 9A	Q92623	0.778057	0.0203414	-0.778057			sp|Q92623|TTC9A_HUMAN Tetratricopeptide repeat protein 9A OS=Homo sapiens OX=9606 GN=TTC9 PE=1 SV=3				bone development [GO:0060348]			GO:0060348		hsa:23508;	17.5668	18.2263	17.7736	16.5456	17.0804	17.6065	17.4998	16.8763	17.792	17.5879
THBS4_P35443	0.316432	0.678851	2	-0.438903	-0.925173	-0.433349	-0.0239252	-1.44352	-0.149033	0.167366	THBS4	Thrombospondin-4	P35443	0.636547	0.0203724	-0.636547			sp|P35443|TSP4_HUMAN Thrombospondin-4 OS=Homo sapiens OX=9606 GN=THBS4 PE=1 SV=2	FUNCTION: Adhesive glycoprotein that mediates cell-to-cell and cell-to-matrix interactions and is involved in various processes including cellular proliferation, migration, adhesion and attachment, inflammatory response to CNS injury, regulation of vascular inflammation and adaptive responses of the heart to pressure overload and in myocardial function and remodeling. Binds to structural extracel…	SUBCELLULAR LOCATION: Endoplasmic reticulum {ECO:0000250|UniProtKB:Q9Z1T2}. Sarcoplasmic reticulum {ECO:0000250|UniProtKB:Q9Z1T2}. Secreted {ECO:0000250|UniProtKB:Q9Z1T2}. Secreted, extracellular space {ECO:0000250|UniProtKB:Q9Z1T2}. Secreted, extracellular space, extracellular matrix {ECO:0000250|UniProtKB:Q9Z1T2}.		behavioral response to pain [GO:0048266]; endothelial cell-cell adhesion [GO:0071603]; myoblast migration [GO:0051451]; negative regulation of angiogenesis [GO:0016525]; positive regulation of cell division [GO:0051781]; positive regulation of endothelial cell proliferation [GO:0001938]; positive regulation of neutrophil chemotaxis [GO:0090023]; positive regulation of peptidyl-tyrosine phosphoryl…	calcium ion binding [GO:0005509]; growth factor activity [GO:0008083]; heparin binding [GO:0008201]; integrin binding [GO:0005178]	basement membrane [GO:0005604]; collagen-containing extracellular matrix [GO:0062023]; endoplasmic reticulum [GO:0005783]; extracellular exosome [GO:0070062]; extracellular region [GO:0005576]; extracellular space [GO:0005615]; sarcoplasmic reticulum [GO:0016529]	GO:0001938; GO:0005178; GO:0005509; GO:0005576; GO:0005604; GO:0005615; GO:0005783; GO:0006986; GO:0008083; GO:0008201; GO:0016525; GO:0016529; GO:0034103; GO:0034976; GO:0048266; GO:0048771; GO:0050731; GO:0051451; GO:0051781; GO:0062023; GO:0070062; GO:0071603; GO:0090023	R-HSA-186797;	hsa:7060;	11.8166	11.9538	12.5491	11.5306	11.3465	11.5327	11.6877	11.1503	11.6404	11.7602
HSPD1_P10809	-0.297849	-0.720214	-0.695288	1.96591	1.50374	-0.132613	-0.772145	0.496911	-0.592981	-0.755477	HSPD1	60 kDa heat shock protein, mitochondrial	P10809	0.573839	0.0203831	0.573839			sp|P10809|CH60_HUMAN 60 kDa heat shock protein, mitochondrial OS=Homo sapiens OX=9606 GN=HSPD1 PE=1 SV=2	FUNCTION: Chaperonin implicated in mitochondrial protein import and macromolecular assembly. Together with Hsp10, facilitates the correct folding of imported proteins. May also prevent misfolding and promote the refolding and proper assembly of unfolded polypeptides generated under stress conditions in the mitochondrial matrix (PubMed:1346131, PubMed:11422376). The functional units of these chape…	SUBCELLULAR LOCATION: Mitochondrion matrix.	DISEASE: Spastic paraplegia 13, autosomal dominant (SPG13) [MIM:605280]: A form of spastic paraplegia, a neurodegenerative disorder characterized by a slow, gradual, progressive weakness and spasticity of the lower limbs. Rate of progression and the severity of symptoms are quite variable. Initial symptoms may include difficulty with balance, weakness and stiffness in the legs, muscle spasms, and…	'de novo' protein folding [GO:0006458]; activation of cysteine-type endopeptidase activity involved in apoptotic process [GO:0006919]; apoptotic mitochondrial changes [GO:0008637]; B cell activation [GO:0042113]; B cell proliferation [GO:0042100]; biological process involved in interaction with symbiont [GO:0051702]; chaperone-mediated protein complex assembly [GO:0051131]; isotype switching to I…	apolipoprotein A-I binding [GO:0034186]; apolipoprotein binding [GO:0034185]; ATP binding [GO:0005524]; ATP hydrolysis activity [GO:0016887]; chaperone binding [GO:0051087]; DNA replication origin binding [GO:0003688]; double-stranded RNA binding [GO:0003725]; enzyme binding [GO:0019899]; high-density lipoprotein particle binding [GO:0008035]; isomerase activity [GO:0016853]; lipopolysaccharide b…	cell surface [GO:0009986]; clathrin-coated pit [GO:0005905]; coated vesicle [GO:0030135]; cytoplasm [GO:0005737]; cytosol [GO:0005829]; early endosome [GO:0005769]; extracellular exosome [GO:0070062]; extracellular space [GO:0005615]; lipopolysaccharide receptor complex [GO:0046696]; membrane [GO:0016020]; mitochondrial inner membrane [GO:0005743]; mitochondrial matrix [GO:0005759]; mitochondrion…	GO:0001530; GO:0002039; GO:0002755; GO:0002842; GO:0003688; GO:0003697; GO:0003723; GO:0003725; GO:0005524; GO:0005615; GO:0005737; GO:0005739; GO:0005743; GO:0005759; GO:0005769; GO:0005829; GO:0005886; GO:0005905; GO:0006457; GO:0006458; GO:0006919; GO:0006986; GO:0008035; GO:0008637; GO:0009409; GO:0009986; GO:0016020; GO:0016853; GO:0016887; GO:0019899; GO:0030135; GO:0030141; GO:0031625; GO:…	R-HSA-1268020;R-HSA-8869496;	hsa:3329;	21.5968	21.4529	21.4614	22.3685	22.2109	21.6532	21.4352	21.8677	21.4962	21.4408
ARMCX2_Q7L311	0.00252109	-0.148794	-1.18926	1.61658	1.241	-0.506804	0.281154	0.852955	-0.939057	-1.2103	ARMCX2	Armadillo repeat-containing X-linked protein 2	Q7L311	0.431737	0.0208136	0.431737			sp|Q7L311|ARMX2_HUMAN Armadillo repeat-containing X-linked protein 2 OS=Homo sapiens OX=9606 GN=ARMCX2 PE=2 SV=1	FUNCTION: May regulate the dynamics and distribution of mitochondria in neural cells. {ECO:0000250|UniProtKB:Q6A058}.	SUBCELLULAR LOCATION: Mitochondrion {ECO:0000250|UniProtKB:Q6A058}. Mitochondrion outer membrane {ECO:0000250|UniProtKB:Q8BHS6}; Single-pass membrane protein {ECO:0000255}.				integral component of membrane [GO:0016021]; mitochondrial outer membrane [GO:0005741]; mitochondrion [GO:0005739]	GO:0005739; GO:0005741; GO:0016021		hsa:9823;	16.0318	15.9786	15.613	16.5989	16.4669	15.8528	16.1297	16.3306	15.7009	15.6056
CASP9_P55211	1.28511	0.506013	1.59599	-0.357273	-0.305576	0.612312	-1.23602	-1.49422	-0.252819	-0.353509	CASP9	Caspase-9;Caspase-9 subunit p35;Caspase-9 subunit p10	P55211	0.690959	0.0208876	-0.403304			sp|P55211|CASP9_HUMAN Caspase-9 OS=Homo sapiens OX=9606 GN=CASP9 PE=1 SV=3	FUNCTION: Involved in the activation cascade of caspases responsible for apoptosis execution. Binding of caspase-9 to Apaf-1 leads to activation of the protease which then cleaves and activates caspase-3. Promotes DNA damage-induced apoptosis in a ABL1/c-Abl-dependent manner. Proteolytically cleaves poly(ADP-ribose) polymerase (PARP).; FUNCTION: Isoform 2 lacks activity is an dominant-negative in…			activation of cysteine-type endopeptidase activity [GO:0097202]; activation of cysteine-type endopeptidase activity involved in apoptotic process [GO:0006919]; activation of cysteine-type endopeptidase activity involved in apoptotic process by cytochrome c [GO:0008635]; aging [GO:0007568]; apoptotic process [GO:0006915]; cellular response to dexamethasone stimulus [GO:0071549]; cellular response …	cysteine-type endopeptidase activity [GO:0004197]; cysteine-type endopeptidase activity involved in apoptotic process [GO:0097153]; cysteine-type endopeptidase activity involved in apoptotic signaling pathway [GO:0097199]; cysteine-type endopeptidase activity involved in execution phase of apoptosis [GO:0097200]; enzyme activator activity [GO:0008047]; identical protein binding [GO:0042802]; pept…	apoptosome [GO:0043293]; caspase complex [GO:0008303]; cytoplasm [GO:0005737]; cytosol [GO:0005829]; mitochondrion [GO:0005739]; nucleus [GO:0005634]; protein-containing complex [GO:0032991]	GO:0001822; GO:0002931; GO:0004197; GO:0005634; GO:0005737; GO:0005739; GO:0005829; GO:0006915; GO:0006919; GO:0006974; GO:0007568; GO:0008047; GO:0008233; GO:0008303; GO:0008630; GO:0008635; GO:0017124; GO:0019901; GO:0030220; GO:0032025; GO:0032355; GO:0032496; GO:0032991; GO:0034349; GO:0034644; GO:0042770; GO:0042802; GO:0043065; GO:0043293; GO:0043525; GO:0046677; GO:0071549; GO:0071887; GO:…	R-HSA-111458;R-HSA-111459;R-HSA-111463;R-HSA-111464;R-HSA-168638;R-HSA-198323;R-HSA-418889;R-HSA-5674400;R-HSA-9627069;	hsa:842;	10.994	10.7198	11.1035	10.416	10.4342	10.7572	10.1067	10.0158	10.4527	10.4173
CCDC85C_A6NKD9	-0.822711	-0.923369	-0.585484	1.70461	1.37219	0.583693	-0.954621	0.698059	-0.647687	-0.424682	CCDC85C	Coiled-coil domain-containing protein 85C	A6NKD9	0.492997	0.0211076	0.492997			sp|A6NKD9|CC85C_HUMAN Coiled-coil domain-containing protein 85C OS=Homo sapiens OX=9606 GN=CCDC85C PE=1 SV=1	FUNCTION: May play a role in cell-cell adhesion and epithelium development through its interaction with proteins of the beta-catenin family (Probable). May play an important role in cortical development, especially in the maintenance of radial glia (By similarity). {ECO:0000250|UniProtKB:E9Q6B2, ECO:0000305|PubMed:25009281}.	SUBCELLULAR LOCATION: Cell junction, tight junction {ECO:0000250|UniProtKB:E9Q6B2}. Cell junction, adherens junction {ECO:0000269|PubMed:25009281}. Note=Localizes to the apical junction of radial glia in the wall of lateral ventricles of the developing brain. Colocalizes with TJP1 on the meshwork-like structure of adherens junctions on the lateral ventricles wall. {ECO:0000250|UniProtKB:E9Q6B2}.		cerebral cortex development [GO:0021987]		adherens junction [GO:0005912]; apical junction complex [GO:0043296]; bicellular tight junction [GO:0005923]	GO:0005912; GO:0005923; GO:0021987; GO:0043296		hsa:317762;	15.1648	15.14	15.2234	15.7886	15.7066	15.5119	15.1323	15.5402	15.208	15.2631
NAV1_Q8NEY1	-0.58406	-1.37635	-0.827448	0.327204	1.1075	1.43081	-0.480726	0.435574	-1.08341	1.05091	NAV1	Neuron navigator 1	Q8NEY1	1.02133	0.0218023	1.02133			sp|Q8NEY1|NAV1_HUMAN Neuron navigator 1 OS=Homo sapiens OX=9606 GN=NAV1 PE=1 SV=2	FUNCTION: May be involved in neuronal migration. {ECO:0000250}.	SUBCELLULAR LOCATION: Cytoplasm, cytoskeleton {ECO:0000250}. Note=Associates with a subset of microtubule plus ends. Enriched in neuronal growth cones (By similarity). {ECO:0000250}.		microtubule bundle formation [GO:0001578]; nervous system development [GO:0007399]; neuron migration [GO:0001764]		axon initial segment [GO:0043194]; cytoplasm [GO:0005737]; microtubule [GO:0005874]; microtubule cytoskeleton [GO:0015630]	GO:0001578; GO:0001764; GO:0005737; GO:0005874; GO:0007399; GO:0015630; GO:0043194		hsa:89796;	11.6913	11.2619	11.5594	12.1852	12.6081	12.7833	11.7473	12.2439	11.4207	12.5774
PAM16_Q9Y3D7	1.23926	0.49343	1.87583	-0.147759	-0.201674	-0.160345	-0.432499	-1.57895	-0.957511	-0.129774	PAM16	Mitochondrial import inner membrane translocase subunit TIM16	Q9Y3D7	0.954825	0.0218069	-0.662824			sp|Q9Y3D7|TIM16_HUMAN Mitochondrial import inner membrane translocase subunit TIM16 OS=Homo sapiens OX=9606 GN=PAM16 PE=1 SV=2	FUNCTION: Regulates ATP-dependent protein translocation into the mitochondrial matrix. Inhibits DNAJC19 stimulation of HSPA9/Mortalin ATPase activity. {ECO:0000269|PubMed:20053669}.	SUBCELLULAR LOCATION: Mitochondrion inner membrane {ECO:0000269|PubMed:11750097, ECO:0000269|PubMed:20053669}; Peripheral membrane protein {ECO:0000269|PubMed:11750097, ECO:0000269|PubMed:20053669}; Matrix side {ECO:0000269|PubMed:11750097, ECO:0000269|PubMed:20053669}.	DISEASE: Spondylometaphyseal dysplasia, Megarbane-Dagher-Melike type (SMDMDM) [MIM:613320]: An autosomal recessive disease characterized by pre- and postnatal short stature, developmental delay, dysmorphic facial appearance, narrow chest, prominent abdomen, platyspondyly, and short limbs. {ECO:0000269|PubMed:24786642}. Note=The disease is caused by variants affecting the gene represented in this …	negative regulation of ATPase activity [GO:0032780]; ossification [GO:0001503]; protein import into mitochondrial matrix [GO:0030150]		extrinsic component of mitochondrial inner membrane [GO:0031314]; mitochondrial matrix [GO:0005759]; PAM complex, Tim23 associated import motor [GO:0001405]; protein-containing complex [GO:0032991]; TIM23 mitochondrial import inner membrane translocase complex [GO:0005744]	GO:0001405; GO:0001503; GO:0005744; GO:0005759; GO:0030150; GO:0031314; GO:0032780; GO:0032991	R-HSA-1268020;	hsa:51025;	15.8716	15.5115	16.179	15.2019	15.1759	15.1958	15.0644	14.5109	14.8109	15.2106
FEZ2_Q9UHY8	0.134107	0.529369	1.93237	-1.18856	-1.14335	0.905765	-0.946586	-0.630997	0.0457743	0.362116	FEZ2	Fasciculation and elongation protein zeta-2	Q9UHY8	0.385095	0.0219185	-0.385095			sp|Q9UHY8|FEZ2_HUMAN Fasciculation and elongation protein zeta-2 OS=Homo sapiens OX=9606 GN=FEZ2 PE=1 SV=2	FUNCTION: Involved in axonal outgrowth and fasciculation. {ECO:0000250}.			axon guidance [GO:0007411]; negative regulation of autophagosome assembly [GO:1902902]; nervous system development [GO:0007399]; signal transduction [GO:0007165]		axon [GO:0030424]; cytoplasm [GO:0005737]	GO:0005737; GO:0007165; GO:0007399; GO:0007411; GO:0030424; GO:1902902		hsa:9637;	14.7534	14.8669	15.2699	14.3735	14.3864	14.975	14.443	14.5336	14.728	14.8189
AMY2B_P19961	-0.414377	1.09227	2	-0.911363	-0.778999	-0.430221	0.147022	-1.10549	-0.333543	0.689676	AMY2B	Alpha-amylase 2B;Pancreatic alpha-amylase;Alpha-amylase 1	P19961	0.828553	0.0220543	-0.828553			sp|P19961|AMY2B_HUMAN Alpha-amylase 2B OS=Homo sapiens OX=9606 GN=AMY2B PE=1 SV=1;sp|P04746|AMYP_HUMAN Pancreatic alpha-amylase OS=Homo sapiens OX=9606 GN=AMY2A PE=1 SV=2;sp|P04745|AMY1_HUMAN Alpha-amylase 1 OS=Homo sapiens OX=9606 GN=AMY1A PE=1 SV=2		SUBCELLULAR LOCATION: Secreted {ECO:0000250}.		carbohydrate metabolic process [GO:0005975]	alpha-amylase activity [GO:0004556]; alpha-amylase activity (releasing maltohexaose) [GO:0103025]; metal ion binding [GO:0046872]	extracellular exosome [GO:0070062]	GO:0004556; GO:0005975; GO:0046872; GO:0070062; GO:0103025	R-HSA-189085;	hsa:280;	15.9907	16.7639	17.2528	15.7356	15.8036	15.9825	16.2788	15.636	16.0322	16.5573
TGM3_Q08188	0.50555	1.03019	1.05111	-1.77758	-0.599553	0.553139	0.0522217	-1.56618	0.287979	0.463125	TGM3	Protein-glutamine gamma-glutamyltransferase E;Protein-glutamine gamma-glutamyltransferase E 50 kDa catalytic chain;Protein-glutamine gamma-glutamyltransferase E 27 kDa non-catalytic chain	Q08188	1.07774	0.0223148	-1.07774			sp|Q08188|TGM3_HUMAN Protein-glutamine gamma-glutamyltransferase E OS=Homo sapiens OX=9606 GN=TGM3 PE=1 SV=4	FUNCTION: Catalyzes the calcium-dependent formation of isopeptide cross-links between glutamine and lysine residues in various proteins, as well as the conjugation of polyamines to proteins. Involved in the formation of the cornified envelope (CE), a specialized component consisting of covalent cross-links of proteins beneath the plasma membrane of terminally differentiated keratinocytes. Catalyz…	SUBCELLULAR LOCATION: Cytoplasm {ECO:0000269|PubMed:27866708}.	DISEASE: Uncombable hair syndrome 2 (UHS2) [MIM:617251]: A form of uncombable hair syndrome, a condition characterized by scalp hair that is impossible to comb due to the haphazard arrangement of the hair bundles. A characteristic morphologic feature is a triangular to reniform to heart shape on cross-sections, and a groove, canal or flattening along the entire length of the hair. Most individual…	cell envelope organization [GO:0043163]; cellular protein modification process [GO:0006464]; hair follicle morphogenesis [GO:0031069]; keratinization [GO:0031424]; keratinocyte differentiation [GO:0030216]; peptide cross-linking [GO:0018149]	acyltransferase activity [GO:0016746]; calcium ion binding [GO:0005509]; catalytic activity [GO:0003824]; protein-glutamine gamma-glutamyltransferase activity [GO:0003810]; structural molecule activity [GO:0005198]	cytoplasm [GO:0005737]; extracellular exosome [GO:0070062]; extrinsic component of cytoplasmic side of plasma membrane [GO:0031234]; protein-containing complex [GO:0032991]	GO:0003810; GO:0003824; GO:0005198; GO:0005509; GO:0005737; GO:0006464; GO:0016746; GO:0018149; GO:0030216; GO:0031069; GO:0031234; GO:0031424; GO:0032991; GO:0043163; GO:0070062		hsa:7053;	22.2715	22.6561	22.6714	20.598	21.4615	22.3064	21.9392	20.7529	22.1121	22.2404
SNAPC5_O75971	-1.4879	-0.0273582	-1.18556	1.55868	1.0561	0.499919	-0.686473	0.913949	-0.129777	-0.511583	SNAPC5	snRNA-activating protein complex subunit 5	O75971	0.549184	0.0223468	0.549184			sp|O75971|SNPC5_HUMAN snRNA-activating protein complex subunit 5 OS=Homo sapiens OX=9606 GN=SNAPC5 PE=1 SV=1	FUNCTION: Part of the SNAPc complex required for the transcription of both RNA polymerase II and III small-nuclear RNA genes. Binds to the proximal sequence element (PSE), a non-TATA-box basal promoter element common to these 2 types of genes. Recruits TBP and BRF2 to the U6 snRNA TATA box.	SUBCELLULAR LOCATION: Nucleus.		snRNA transcription by RNA polymerase II [GO:0042795]; snRNA transcription by RNA polymerase III [GO:0042796]; transcription initiation from RNA polymerase III promoter [GO:0006384]	RNA polymerase II general transcription initiation factor activity [GO:0016251]; RNA polymerase III general transcription initiation factor activity [GO:0000995]	nuclear body [GO:0016604]; nucleolus [GO:0005730]; nucleoplasm [GO:0005654]; nucleus [GO:0005634]	GO:0000995; GO:0005634; GO:0005654; GO:0005730; GO:0006384; GO:0016251; GO:0016604; GO:0042795; GO:0042796	R-HSA-6807505;R-HSA-749476;R-HSA-76071;	hsa:10302;	13.3618	13.7756	13.4475	14.2249	14.0825	13.925	13.5889	14.0423	13.7466	13.6384
FAM195A_Q9BUT9	0.534043	-0.965571	-0.656547	1.8642	1.42413	-0.412505	-0.713205	0.361824	-0.660104	-0.776258	FAM195A	Protein FAM195A	Q9BUT9	1.13578	0.0225696	1.06771			sp|Q9BUT9|MCRI2_HUMAN MAPK regulated corepressor interacting protein 2 OS=Homo sapiens OX=9606 GN=MCRIP2 PE=1 SV=2		SUBCELLULAR LOCATION: Cytoplasm, Stress granule {ECO:0000269|PubMed:26184334}. Nucleus {ECO:0000269|PubMed:26184334}.				cytoplasm [GO:0005737]; cytoplasmic stress granule [GO:0010494]; nucleus [GO:0005634]	GO:0005634; GO:0005737; GO:0010494		hsa:84331;	12.9279	11.7161	11.9658	14.0027	13.6471	12.163	11.92	12.7887	11.9629	11.869
APIP_Q96GX9	-0.0576663	-0.860114	0.0226627	2	-0.427455	1.36267	-0.613181	-0.103202	-0.876786	-0.611874	APIP	Methylthioribulose-1-phosphate dehydratase	Q96GX9	0.59863	0.022713	0.503097			sp|Q96GX9|MTNB_HUMAN Methylthioribulose-1-phosphate dehydratase OS=Homo sapiens OX=9606 GN=APIP PE=1 SV=1	FUNCTION: Catalyzes the dehydration of methylthioribulose-1-phosphate (MTRu-1-P) into 2,3-diketo-5-methylthiopentyl-1-phosphate (DK-MTP-1-P). Functions in the methionine salvage pathway, which plays a key role in cancer, apoptosis, microbial proliferation and inflammation. May inhibit the CASP1-related inflammatory response (pyroptosis), the CASP9-dependent apoptotic pathway and the cytochrome c-…	SUBCELLULAR LOCATION: Cytoplasm {ECO:0000255|HAMAP-Rule:MF_03116, ECO:0000269|PubMed:15262985, ECO:0000269|PubMed:23285211}.		apoptotic process [GO:0006915]; L-methionine salvage from methylthioadenosine [GO:0019509]; L-methionine salvage from S-adenosylmethionine [GO:0019284]; negative regulation of apoptotic process [GO:0043066]; protein homotetramerization [GO:0051289]; pyroptosis [GO:0070269]; regulation of ERK1 and ERK2 cascade [GO:0070372]	identical protein binding [GO:0042802]; methylthioribulose 1-phosphate dehydratase activity [GO:0046570]; zinc ion binding [GO:0008270]	cytoplasm [GO:0005737]; cytosol [GO:0005829]	GO:0005737; GO:0005829; GO:0006915; GO:0008270; GO:0019284; GO:0019509; GO:0042802; GO:0043066; GO:0046570; GO:0051289; GO:0070269; GO:0070372	R-HSA-111458;R-HSA-1237112;R-HSA-9627069;	hsa:51074;	17.113	16.8099	17.1434	17.9527	16.9733	17.6496	16.9032	17.0958	16.8036	16.9037
AFAP1_Q8N556	-1.68693	0.0949293	-1.41531	1.0473	0.57767	0.702092	-0.932664	1.09191	0.362546	0.158457	AFAP1	Actin filament-associated protein 1	Q8N556	1.70501	0.022987	1.70501			sp|Q8N556|AFAP1_HUMAN Actin filament-associated protein 1 OS=Homo sapiens OX=9606 GN=AFAP1 PE=1 SV=2	FUNCTION: Can cross-link actin filaments into both network and bundle structures (By similarity). May modulate changes in actin filament integrity and induce lamellipodia formation. May function as an adapter molecule that links other proteins, such as SRC and PKC to the actin cytoskeleton. Seems to play a role in the development and progression of prostate adenocarcinoma by regulating cell-matri…	SUBCELLULAR LOCATION: Cytoplasm, cytoskeleton, stress fiber {ECO:0000269|PubMed:15485829}.		regulation of cytoskeleton organization [GO:0051493]; regulation of signal transduction [GO:0009966]	actin binding [GO:0003779]; SH2 domain binding [GO:0042169]; SH3 domain binding [GO:0017124]	actin cytoskeleton [GO:0015629]; cytosol [GO:0005829]; focal adhesion [GO:0005925]	GO:0003779; GO:0005829; GO:0005925; GO:0009966; GO:0015629; GO:0017124; GO:0042169; GO:0051493		hsa:60312;	9.60546	11.3141	9.86591	12.2273	11.7769	11.8962	10.3287	12.27	11.5707	11.375
HSPE1_P61604	0.743353	-0.802154	-0.879667	1.41463	1.40621	0.695337	-1.00257	0.0535226	-0.472468	-1.1562	HSPE1	10 kDa heat shock protein, mitochondrial	P61604	0.659895	0.0230837	0.539429			sp|P61604|CH10_HUMAN 10 kDa heat shock protein, mitochondrial OS=Homo sapiens OX=9606 GN=HSPE1 PE=1 SV=2	FUNCTION: Co-chaperonin implicated in mitochondrial protein import and macromolecular assembly. Together with Hsp60, facilitates the correct folding of imported proteins. May also prevent misfolding and promote the refolding and proper assembly of unfolded polypeptides generated under stress conditions in the mitochondrial matrix (PubMed:7912672, PubMed:1346131, PubMed:11422376). The functional u…	SUBCELLULAR LOCATION: Mitochondrion matrix.		activation of cysteine-type endopeptidase activity involved in apoptotic process [GO:0006919]; chaperone cofactor-dependent protein refolding [GO:0051085]; osteoblast differentiation [GO:0001649]; protein folding [GO:0006457]; response to unfolded protein [GO:0006986]	ATP binding [GO:0005524]; ATP hydrolysis activity [GO:0016887]; chaperone binding [GO:0051087]; metal ion binding [GO:0046872]; RNA binding [GO:0003723]; unfolded protein binding [GO:0051082]	extracellular exosome [GO:0070062]; membrane [GO:0016020]; mitochondrial matrix [GO:0005759]; mitochondrion [GO:0005739]	GO:0001649; GO:0003723; GO:0005524; GO:0005739; GO:0005759; GO:0006457; GO:0006919; GO:0006986; GO:0016020; GO:0016887; GO:0046872; GO:0051082; GO:0051085; GO:0051087; GO:0070062	R-HSA-9013408;	hsa:3336;	20.3363	19.7749	19.7467	20.5802	20.5771	20.3189	19.7021	20.0857	19.8946	19.6462
ZC3HC1_Q86WB0	-0.679294	-0.548965	-0.828559	2	1.08977	-0.259232	-0.665564	0.693522	-0.202272	-0.774523	ZC3HC1	Nuclear-interacting partner of ALK	Q86WB0	0.696818	0.0234279	0.696818			sp|Q86WB0|NIPA_HUMAN Nuclear-interacting partner of ALK OS=Homo sapiens OX=9606 GN=ZC3HC1 PE=1 SV=1	FUNCTION: Essential component of a SCF-type E3 ligase complex, SCF(NIPA), a complex that controls mitotic entry by mediating ubiquitination and subsequent degradation of cyclin B1 (CCNB1). Its cell-cycle-dependent phosphorylation regulates the assembly of the SCF(NIPA) complex, restricting CCNB1 ubiquitination activity to interphase. Its inactivation results in nuclear accumulation of CCNB1 in in…	SUBCELLULAR LOCATION: Nucleus {ECO:0000269|PubMed:12748172}.		cell cycle [GO:0007049]; cell division [GO:0051301]; negative regulation of extrinsic apoptotic signaling pathway in absence of ligand [GO:2001240]; protein ubiquitination [GO:0016567]	protein kinase binding [GO:0019901]; zinc ion binding [GO:0008270]	nuclear membrane [GO:0031965]; nucleoplasm [GO:0005654]; nucleus [GO:0005634]	GO:0005634; GO:0005654; GO:0007049; GO:0008270; GO:0016567; GO:0019901; GO:0031965; GO:0051301; GO:2001240	R-HSA-9725371;	hsa:51530;	16.7653	16.8191	16.7037	17.944	17.4958	16.9388	16.771	17.3322	16.9623	16.726
LIMCH1_Q9UPQ0	1.61059	1.11015	0.869513	-0.489761	-0.937866	-1.14663	0.0718294	-1.3901	0.147117	0.155158	LIMCH1	LIM and calponin homology domains-containing protein 1	Q9UPQ0	0.404854	0.0237655	-0.404854			sp|Q9UPQ0|LIMC1_HUMAN LIM and calponin homology domains-containing protein 1 OS=Homo sapiens OX=9606 GN=LIMCH1 PE=1 SV=4	FUNCTION: Actin stress fibers-associated protein that activates non-muscle myosin IIa. Activates the non-muscle myosin IIa complex by promoting the phosphorylation of its regulatory subunit MRLC/MYL9. Through the activation of non-muscle myosin IIa, positively regulates actin stress fibers assembly and stabilizes focal adhesions. It therefore negatively regulates cell spreading and cell migration…	SUBCELLULAR LOCATION: Cytoplasm, cytoskeleton, stress fiber {ECO:0000269|PubMed:28228547}.		actomyosin structure organization [GO:0031032]; cytoplasmic actin-based contraction involved in cell motility [GO:0060327]; negative regulation of cell migration [GO:0030336]; positive regulation of protein phosphorylation [GO:0001934]; positive regulation of stress fiber assembly [GO:0051496]; regulation of focal adhesion assembly [GO:0051893]	actin binding [GO:0003779]; metal ion binding [GO:0046872]; myosin II head/neck binding [GO:0032034]	cytoplasm [GO:0005737]; stress fiber [GO:0001725]	GO:0001725; GO:0001934; GO:0003779; GO:0005737; GO:0030336; GO:0031032; GO:0032034; GO:0046872; GO:0051496; GO:0051893; GO:0060327		hsa:22998;	15.6361	15.5375	15.49	15.2222	15.1339	15.0928	15.3329	15.0448	15.3477	15.3493
ARID1B_Q8NFD5	-1.1164	1.53742	1.22788	-1.51245	-1.06846	-0.157373	0.424557	-0.0318702	0.301074	0.395618	ARID1B	AT-rich interactive domain-containing protein 1B	Q8NFD5	0.525953	0.0239273	-0.525953			sp|Q8NFD5|ARI1B_HUMAN AT-rich interactive domain-containing protein 1B OS=Homo sapiens OX=9606 GN=ARID1B PE=1 SV=2	FUNCTION: Involved in transcriptional activation and repression of select genes by chromatin remodeling (alteration of DNA-nucleosome topology). Component of SWI/SNF chromatin remodeling complexes that carry out key enzymatic activities, changing chromatin structure by altering DNA-histone contacts within a nucleosome in an ATP-dependent manner. Belongs to the neural progenitors-specific chromati…	SUBCELLULAR LOCATION: Nucleus {ECO:0000255|PROSITE-ProRule:PRU00355, ECO:0000269|PubMed:11988099}.	DISEASE: Coffin-Siris syndrome 1 (CSS1) [MIM:135900]: A form of Coffin-Siris syndrome, a congenital multiple malformation syndrome with broad phenotypic and genetic variability. Cardinal features are intellectual disability, coarse facial features, hypertrichosis, and hypoplastic or absent fifth digit nails or phalanges. Additional features include malformations of the cardiac, gastrointestinal, …	chromatin remodeling [GO:0006338]; epigenetic maintenance of chromatin in transcription-competent conformation [GO:0045815]; nervous system development [GO:0007399]; positive regulation of transcription, DNA-templated [GO:0045893]; regulation of transcription by RNA polymerase II [GO:0006357]	DNA binding [GO:0003677]; transcription coactivator activity [GO:0003713]	brahma complex [GO:0035060]; cytosol [GO:0005829]; nBAF complex [GO:0071565]; nucleoplasm [GO:0005654]; plasma membrane [GO:0005886]; SWI/SNF complex [GO:0016514]	GO:0003677; GO:0003713; GO:0005654; GO:0005829; GO:0005886; GO:0006338; GO:0006357; GO:0007399; GO:0016514; GO:0035060; GO:0045815; GO:0045893; GO:0071565	R-HSA-3214858;R-HSA-8939243;	hsa:57492;	14.4015	15.356	15.2446	14.2591	14.4188	14.7464	14.9557	14.7916	14.9113	14.9453
VAT1_Q99536	1.1777	1.09686	1.14521	-1.7867	-1.02038	0.101774	0.207448	-0.41801	0.252937	-0.756846	VAT1	Synaptic vesicle membrane protein VAT-1 homolog	Q99536	0.437426	0.0241455	-0.437426			sp|Q99536|VAT1_HUMAN Synaptic vesicle membrane protein VAT-1 homolog OS=Homo sapiens OX=9606 GN=VAT1 PE=1 SV=2	FUNCTION: Possesses ATPase activity (By similarity). Plays a part in calcium-regulated keratinocyte activation in epidermal repair mechanisms. Has no effect on cell proliferation. Negatively regulates mitochondrial fusion in cooperation with mitofusin proteins (MFN1-2). {ECO:0000250, ECO:0000269|PubMed:12898150, ECO:0000269|PubMed:17105775, ECO:0000269|PubMed:19508442}.	SUBCELLULAR LOCATION: Cytoplasm. Mitochondrion outer membrane; Peripheral membrane protein. Note=The majority is localized in the cytoplasm and a small amount is associated with mitochondria. {ECO:0000250}.		negative regulation of mitochondrial fusion [GO:0010637]	oxidoreductase activity [GO:0016491]; zinc ion binding [GO:0008270]	azurophil granule lumen [GO:0035578]; extracellular exosome [GO:0070062]; extracellular region [GO:0005576]; integral component of membrane [GO:0016021]; mitochondrial outer membrane [GO:0005741]	GO:0005576; GO:0005741; GO:0008270; GO:0010637; GO:0016021; GO:0016491; GO:0035578; GO:0070062	R-HSA-6798695;	hsa:10493;	19.4233	19.406	19.4164	18.7882	18.9524	19.1928	19.2154	19.0814	19.2252	19.0088
PIR_O00625	-0.254141	0.57875	1.66785	-1.73687	0.0374889	0.501424	-0.596513	-1.27156	0.54741	0.526157	PIR	Pirin	O00625	0.440743	0.0242083	-0.440743			sp|O00625|PIR_HUMAN Pirin OS=Homo sapiens OX=9606 GN=PIR PE=1 SV=1	FUNCTION: Transcriptional coregulator of NF-kappa-B which facilitates binding of NF-kappa-B proteins to target kappa-B genes in a redox-state-dependent manner. May be required for efficient terminal myeloid maturation of hematopoietic cells. Has quercetin 2,3-dioxygenase activity (in vitro). {ECO:0000269|PubMed:15951572, ECO:0000269|PubMed:17288615, ECO:0000269|PubMed:20010624, ECO:0000269|PubMed…	SUBCELLULAR LOCATION: Nucleus {ECO:0000269|PubMed:20089166, ECO:0000269|PubMed:9079676}. Cytoplasm {ECO:0000269|PubMed:20089166}. Note=Predominantly localized in dot-like subnuclear structures. Cytoplasmic localization of PIR seems to positively correlate with melanoma progression. {ECO:0000269|PubMed:20089166, ECO:0000269|PubMed:9079676}.		digestion [GO:0007586]; monocyte differentiation [GO:0030224]; transcription by RNA polymerase II [GO:0006366]	metal ion binding [GO:0046872]; quercetin 2,3-dioxygenase activity [GO:0008127]; transcription coregulator activity [GO:0003712]	cytoplasm [GO:0005737]; cytosol [GO:0005829]; nucleoplasm [GO:0005654]; nucleus [GO:0005634]	GO:0003712; GO:0005634; GO:0005654; GO:0005737; GO:0005829; GO:0006366; GO:0007586; GO:0008127; GO:0030224; GO:0046872	R-HSA-8935690;	hsa:8544;	17.6518	17.9969	18.4483	17.0373	17.7726	17.9649	17.5099	17.2301	17.984	17.9751
PREX1_Q8TCU6	-0.0130214	-0.986711	-1.23805	1.89303	0.477207	-0.243417	-0.508818	1.40941	-0.576238	-0.213394	PREX1	Phosphatidylinositol 3,4,5-trisphosphate-dependent Rac exchanger 1 protein	Q8TCU6	0.929361	0.0244544	0.929361			sp|Q8TCU6|PREX1_HUMAN Phosphatidylinositol 3,4,5-trisphosphate-dependent Rac exchanger 1 protein OS=Homo sapiens OX=9606 GN=PREX1 PE=1 SV=3	FUNCTION: Functions as a RAC guanine nucleotide exchange factor (GEF), which activates the Rac proteins by exchanging bound GDP for free GTP. Its activity is synergistically activated by phosphatidylinositol 3,4,5-trisphosphate and the beta gamma subunits of heterotrimeric G protein. May function downstream of heterotrimeric G proteins in neutrophils.	SUBCELLULAR LOCATION: Cytoplasm, cytosol. Cell membrane. Note=Mainly cytosolic. Some amount is apparently associated to the plasma membrane.		actin filament polymerization [GO:0030041]; G protein-coupled receptor signaling pathway [GO:0007186]; intracellular signal transduction [GO:0035556]; neutrophil activation [GO:0042119]; neutrophil chemotaxis [GO:0030593]; positive regulation of GTPase activity [GO:0043547]; positive regulation of substrate adhesion-dependent cell spreading [GO:1900026]; regulation of small GTPase mediated signal…	enzyme binding [GO:0019899]; GTPase activator activity [GO:0005096]; guanyl-nucleotide exchange factor activity [GO:0005085]; phospholipid binding [GO:0005543]	cytosol [GO:0005829]; plasma membrane [GO:0005886]	GO:0005085; GO:0005096; GO:0005543; GO:0005829; GO:0005886; GO:0006801; GO:0007186; GO:0019899; GO:0030041; GO:0030217; GO:0030593; GO:0035556; GO:0042119; GO:0043547; GO:0051056; GO:1900026	R-HSA-193648;R-HSA-416482;R-HSA-8980692;R-HSA-9013026;R-HSA-9013106;R-HSA-9013148;R-HSA-9013149;R-HSA-9013404;R-HSA-9013406;R-HSA-9013408;R-HSA-9013409;R-HSA-9013423;	hsa:57580;	14.7608	14.1388	13.9783	15.9784	15.074	14.6137	14.4441	15.6695	14.4011	14.6328
TRIO_O75962	-0.386712	1.14814	1.23648	-1.56082	-0.871706	0.016791	0.75745	-1.30856	0.645019	0.323916	TRIO	Triple functional domain protein	O75962	1.6257	0.0244992	-1.6257			sp|O75962|TRIO_HUMAN Triple functional domain protein OS=Homo sapiens OX=9606 GN=TRIO PE=1 SV=2	FUNCTION: Guanine nucleotide exchange factor (GEF) for RHOA and RAC1 GTPases (PubMed:8643598, PubMed:22155786, PubMed:27418539). Involved in coordinating actin remodeling, which is necessary for cell migration and growth (PubMed:10341202, PubMed:22155786). Plays a key role in the regulation of neurite outgrowth and lamellipodia formation (PubMed:32109419). In developing hippocampal neurons, limit…	SUBCELLULAR LOCATION: Cytoplasm {ECO:0000305|PubMed:22155786}. Cell projection {ECO:0000250|UniProtKB:Q0KL02}.	DISEASE: Intellectual developmental disorder, autosomal dominant 44, with microcephaly (MRD44) [MIM:617061]: A disorder characterized by developmental delay, variable intellectual disability, distinctive facial features, and abnormalities of the fingers. Most patients also have microcephaly. {ECO:0000269|PubMed:26721934, ECO:0000269|PubMed:27418539, ECO:0000269|PubMed:32109419}. Note=The disease …	axon guidance [GO:0007411]; central nervous system development [GO:0007417]; negative regulation of fat cell differentiation [GO:0045599]; neuron projection morphogenesis [GO:0048812]; regulation of small GTPase mediated signal transduction [GO:0051056]; transmembrane receptor protein tyrosine phosphatase signaling pathway [GO:0007185]	ATP binding [GO:0005524]; guanyl-nucleotide exchange factor activity [GO:0005085]; protein serine/threonine/tyrosine kinase activity [GO:0004712]; protein serine/threonine kinase activity [GO:0004674]; protein serine kinase activity [GO:0106310]	cell projection [GO:0042995]; cytoplasm [GO:0005737]; cytosol [GO:0005829]; extrinsic component of membrane [GO:0019898]	GO:0004674; GO:0004712; GO:0005085; GO:0005524; GO:0005737; GO:0005829; GO:0007185; GO:0007411; GO:0007417; GO:0019898; GO:0042995; GO:0045599; GO:0048812; GO:0051056; GO:0106310	R-HSA-193648;R-HSA-416476;R-HSA-416482;R-HSA-418885;R-HSA-8980692;R-HSA-9013148;R-HSA-9013149;R-HSA-9013404;R-HSA-9013408;R-HSA-9013409;R-HSA-9013423;	hsa:7204;	14.1444	15.8404	15.938	12.847	13.6084	14.5902	15.4087	13.1257	15.2844	14.9296
MAPK3_P27361	0.721686	1.00715	1.53611	-1.02128	-1.20279	-0.220169	0.292592	-1.51018	-0.0485163	0.445399	MAPK3	Mitogen-activated protein kinase 3	P27361	0.468822	0.0245897	-0.468822			sp|P27361|MK03_HUMAN Mitogen-activated protein kinase 3 OS=Homo sapiens OX=9606 GN=MAPK3 PE=1 SV=4	FUNCTION: Serine/threonine kinase which acts as an essential component of the MAP kinase signal transduction pathway. MAPK1/ERK2 and MAPK3/ERK1 are the 2 MAPKs which play an important role in the MAPK/ERK cascade. They participate also in a signaling cascade initiated by activated KIT and KITLG/SCF. Depending on the cellular context, the MAPK/ERK cascade mediates diverse biological functions such…	SUBCELLULAR LOCATION: Cytoplasm {ECO:0000250|UniProtKB:P21708}. Nucleus. Membrane, caveola {ECO:0000250|UniProtKB:P21708}. Cell junction, focal adhesion {ECO:0000250|UniProtKB:Q63844}. Note=Autophosphorylation at Thr-207 promotes nuclear localization (PubMed:19060905). PEA15-binding redirects the biological outcome of MAPK3 kinase-signaling by sequestering MAPK3 into the cytoplasm (By similarity)…		apoptotic process [GO:0006915]; Bergmann glial cell differentiation [GO:0060020]; BMP signaling pathway [GO:0030509]; cardiac neural crest cell development involved in heart development [GO:0061308]; cartilage development [GO:0051216]; caveolin-mediated endocytosis [GO:0072584]; cell cycle [GO:0007049]; cell surface receptor signaling pathway [GO:0007166]; cellular response to amino acid starvati…	ATP binding [GO:0005524]; identical protein binding [GO:0042802]; MAP kinase activity [GO:0004707]; MAP kinase kinase activity [GO:0004708]; phosphatase binding [GO:0019902]; phosphotyrosine residue binding [GO:0001784]; protein serine/threonine kinase activity [GO:0004674]; protein serine kinase activity [GO:0106310]	caveola [GO:0005901]; cytoplasm [GO:0005737]; cytoskeleton [GO:0005856]; cytosol [GO:0005829]; early endosome [GO:0005769]; endoplasmic reticulum lumen [GO:0005788]; focal adhesion [GO:0005925]; Golgi apparatus [GO:0005794]; late endosome [GO:0005770]; mitochondrion [GO:0005739]; nuclear envelope [GO:0005635]; nucleoplasm [GO:0005654]; nucleus [GO:0005634]; plasma membrane [GO:0005886]; pseudopod…	GO:0000165; GO:0001784; GO:0001934; GO:0004674; GO:0004707; GO:0004708; GO:0005524; GO:0005634; GO:0005635; GO:0005654; GO:0005737; GO:0005739; GO:0005769; GO:0005770; GO:0005788; GO:0005794; GO:0005829; GO:0005856; GO:0005886; GO:0005901; GO:0005925; GO:0006351; GO:0006468; GO:0006915; GO:0006975; GO:0007049; GO:0007166; GO:0010628; GO:0010759; GO:0016310; GO:0019233; GO:0019902; GO:0030278; GO:…	R-HSA-110056;R-HSA-112409;R-HSA-1169408;R-HSA-1181150;R-HSA-1295596;R-HSA-1502540;R-HSA-162658 [P27361-3];R-HSA-170968;R-HSA-198753;R-HSA-202670;R-HSA-2029482;R-HSA-2173796;R-HSA-2559580;R-HSA-2559582;R-HSA-2559585;R-HSA-2871796;R-HSA-3371453;R-HSA-375165;R-HSA-444257;R-HSA-445144;R-HSA-450341;R-HSA-456926;R-HSA-5654726;R-HSA-5654727;R-HSA-5654732;R-HSA-5654733;R-HSA-5663213;R-HSA-5668599;R-HSA-5…	hsa:5595;	18.2294	18.2997	18.43	17.8	17.7553	17.9973	18.1237	17.6795	18.0396	18.1613
TMED9_Q9BVK6	0.765702	0.510134	1.56536	-1.3069	-1.18725	0.856288	-0.145463	-1.33805	0.112171	0.168011	TMED9	Transmembrane emp24 domain-containing protein 9	Q9BVK6	0.480922	0.0248876	-0.480922			sp|Q9BVK6|TMED9_HUMAN Transmembrane emp24 domain-containing protein 9 OS=Homo sapiens OX=9606 GN=TMED9 PE=1 SV=2	FUNCTION: Appears to be involved in vesicular protein trafficking, mainly in the early secretory pathway. In COPI vesicle-mediated retrograde transport involved in the coatomer recruitment to membranes of the early secretory pathway. Increases coatomer-dependent activity of ARFGAP2. Thought to play a crucial role in the specific retention of p24 complexes in cis-Golgi membranes; specifically cont…	SUBCELLULAR LOCATION: Endoplasmic reticulum membrane; Single-pass type I membrane protein. Golgi apparatus, cis-Golgi network membrane; Single-pass type I membrane protein. Endoplasmic reticulum-Golgi intermediate compartment membrane; Single-pass type I membrane protein. Golgi apparatus, trans-Golgi network membrane {ECO:0000250}; Single-pass type I membrane protein {ECO:0000250}. Note=Cycles be…		COPI coating of Golgi vesicle [GO:0048205]; endoplasmic reticulum to Golgi vesicle-mediated transport [GO:0006888]; Golgi organization [GO:0007030]; intracellular protein transport [GO:0006886]; positive regulation of organelle organization [GO:0010638]	syntaxin binding [GO:0019905]	COPII-coated ER to Golgi transport vesicle [GO:0030134]; endoplasmic reticulum [GO:0005783]; endoplasmic reticulum-Golgi intermediate compartment [GO:0005793]; endoplasmic reticulum-Golgi intermediate compartment membrane [GO:0033116]; endoplasmic reticulum membrane [GO:0005789]; extracellular exosome [GO:0070062]; Golgi apparatus [GO:0005794]; Golgi membrane [GO:0000139]; integral component of m…	GO:0000139; GO:0005783; GO:0005789; GO:0005793; GO:0005794; GO:0006886; GO:0006888; GO:0007030; GO:0008021; GO:0010638; GO:0016021; GO:0019905; GO:0030133; GO:0030134; GO:0030140; GO:0033116; GO:0048205; GO:0070062	R-HSA-6807878;R-HSA-6811434;	hsa:54732;	19.1836	19.1012	19.4411	18.5159	18.5545	19.2127	18.8901	18.5059	18.973	18.991
ABLIM1_O14639	0.395727	1.15774	0.850834	-1.7581	-1.19826	0.0362264	0.558492	-1.15044	0.521934	0.585844	ABLIM1	Actin-binding LIM protein 1	O14639	0.538586	0.0255452	-0.538586			sp|O14639|ABLM1_HUMAN Actin-binding LIM protein 1 OS=Homo sapiens OX=9606 GN=ABLIM1 PE=1 SV=3	FUNCTION: May act as scaffold protein (By similarity). May play a role in the development of the retina. Has been suggested to play a role in axon guidance. {ECO:0000250, ECO:0000269|PubMed:9245787}.	SUBCELLULAR LOCATION: Cytoplasm {ECO:0000250}. Cytoplasm, cytoskeleton {ECO:0000250}. Note=Associated with the cytoskeleton. {ECO:0000250}.		animal organ morphogenesis [GO:0009887]; cilium assembly [GO:0060271]; cytoskeleton organization [GO:0007010]; lamellipodium assembly [GO:0030032]; visual perception [GO:0007601]	actin binding [GO:0003779]; actin filament binding [GO:0051015]; metal ion binding [GO:0046872]	actin cytoskeleton [GO:0015629]; cytoplasm [GO:0005737]; lamellipodium [GO:0030027]; stress fiber [GO:0001725]	GO:0001725; GO:0003779; GO:0005737; GO:0007010; GO:0007601; GO:0009887; GO:0015629; GO:0030027; GO:0030032; GO:0046872; GO:0051015; GO:0060271	R-HSA-418885;	hsa:3983;	20.217	20.4482	20.3551	19.5634	19.7332	20.1079	20.2664	19.7478	20.2553	20.2747
C11orf68_Q9H3H3	1.10003	0.225819	2	-0.534614	-1.12398	0.338344	-0.0941262	-0.477661	-0.926802	-0.643613	C11orf68	UPF0696 protein C11orf68	Q9H3H3	0.382524	0.0255978	-0.360912			sp|Q9H3H3|CK068_HUMAN UPF0696 protein C11orf68 OS=Homo sapiens OX=9606 GN=C11orf68 PE=1 SV=3					RNA binding [GO:0003723]		GO:0003723		hsa:83638;	14.8689	14.671	15.1036	14.4988	14.3654	14.6965	14.5986	14.5117	14.41	14.4742
MLLT6_P55198	0.00803266	-0.738456	-0.489184	1.98883	1.46632	0.142368	-1.26682	-0.292347	-0.58829	-0.230458	MLLT6	Protein AF-17	P55198	0.509259	0.02571	0.455898			sp|P55198|AF17_HUMAN Protein AF-17 OS=Homo sapiens OX=9606 GN=MLLT6 PE=1 SV=3		SUBCELLULAR LOCATION: Nucleus {ECO:0000305}.	DISEASE: Note=A chromosomal aberration involving MLLT6 is associated with acute leukemias. Translocation t(11;17)(q23;q21) with KMT2A/MLL1. The result is a rogue activator protein.	negative regulation of histone H3-K79 methylation [GO:2001161]; negative regulation of urine volume [GO:0035811]; positive regulation of sodium ion transport [GO:0010765]; positive regulation of transcription by RNA polymerase II [GO:0045944]; regulation of transcription, DNA-templated [GO:0006355]; renal potassium excretion [GO:0036359]; renal sodium excretion [GO:0035812]	histone binding [GO:0042393]; metal ion binding [GO:0046872]; nucleosome binding [GO:0031491]	nucleus [GO:0005634]	GO:0005634; GO:0006355; GO:0010765; GO:0031491; GO:0035811; GO:0035812; GO:0036359; GO:0042393; GO:0045944; GO:0046872; GO:2001161		hsa:4302;	12.6282	12.4162	12.487	13.1905	13.0422	12.6663	12.2662	12.5429	12.4588	12.5604
VASN_Q6EMK4	0.788711	0.0250858	1.84193	-0.886914	-0.330706	1.38113	-0.677301	-1.06633	-0.479366	-0.596237	VASN	Vasorin	Q6EMK4	1.3237	0.026073	-0.691585			sp|Q6EMK4|VASN_HUMAN Vasorin OS=Homo sapiens OX=9606 GN=VASN PE=1 SV=1	FUNCTION: May act as an inhibitor of TGF-beta signaling. {ECO:0000269|PubMed:15247411}.	SUBCELLULAR LOCATION: Membrane {ECO:0000305|PubMed:15247411}; Single-pass type I membrane protein {ECO:0000305|PubMed:15247411}. Secreted {ECO:0000269|PubMed:15247411}.		cellular response to hypoxia [GO:0071456]; cellular response to redox state [GO:0071461]; negative regulation of epithelial to mesenchymal transition [GO:0010719]; negative regulation of transforming growth factor beta receptor signaling pathway [GO:0030512]	cadherin binding [GO:0045296]; transforming growth factor beta binding [GO:0050431]	cell surface [GO:0009986]; extracellular exosome [GO:0070062]; extracellular matrix [GO:0031012]; extracellular space [GO:0005615]; integral component of membrane [GO:0016021]; lysosomal membrane [GO:0005765]; mitochondrion [GO:0005739]; plasma membrane [GO:0005886]	GO:0005615; GO:0005739; GO:0005765; GO:0005886; GO:0009986; GO:0010719; GO:0016021; GO:0030512; GO:0031012; GO:0045296; GO:0050431; GO:0070062; GO:0071456; GO:0071461		hsa:114990;	15.8378	15.2021	16.7146	14.4429	14.9059	16.331	14.6174	14.2935	14.7822	14.6849
NDUFA4L2_Q9NRX3	-0.127999	0.825522	1.71877	-0.700051	-0.935145	0.560192	-0.438582	-1.75788	0.324076	0.531091	NDUFA4L2	NADH dehydrogenase [ubiquinone] 1 alpha subcomplex subunit 4-like 2	Q9NRX3	0.710545	0.0262303	-0.710545			sp|Q9NRX3|NUA4L_HUMAN NADH dehydrogenase [ubiquinone] 1 alpha subcomplex subunit 4-like 2 OS=Homo sapiens OX=9606 GN=NDUFA4L2 PE=3 SV=1						mitochondrial respiratory chain complex IV [GO:0005751]	GO:0005751		hsa:56901;	17.2917	17.8739	18.4193	16.9424	16.7989	17.7119	17.1021	16.2966	17.5677	17.6941
PTPRA_P18433	1.00566	1.00055	1.68661	-1.01912	-0.508525	-0.0647014	0.0944765	-1.53016	0.0351827	-0.699964	PTPRA	Receptor-type tyrosine-protein phosphatase alpha	P18433	0.464432	0.0264788	-0.464432			sp|P18433|PTPRA_HUMAN Receptor-type tyrosine-protein phosphatase alpha OS=Homo sapiens OX=9606 GN=PTPRA PE=1 SV=3	FUNCTION: Tyrosine protein phosphatase which is involved in integrin-mediated focal adhesion formation (By similarity). Following integrin engagement, specifically recruits BCAR3, BCAR1 and CRK to focal adhesions thereby promoting SRC-mediated phosphorylation of BRAC1 and the subsequent activation of PAK and small GTPase RAC1 and CDC42 (By similarity). {ECO:0000250|UniProtKB:P18052}.	SUBCELLULAR LOCATION: Cell membrane {ECO:0000255}; Single-pass type I membrane protein {ECO:0000255}. Cell junction, focal adhesion {ECO:0000250|UniProtKB:P18052}. Note=Localizes to focal adhesion sites following integrin engagement. {ECO:0000250|UniProtKB:P18052}.		insulin receptor signaling pathway [GO:0008286]; integrin-mediated signaling pathway [GO:0007229]; modulation of chemical synaptic transmission [GO:0050804]; protein dephosphorylation [GO:0006470]; protein phosphorylation [GO:0006468]; regulation of focal adhesion assembly [GO:0051893]	protein tyrosine phosphatase activity [GO:0004725]; transmembrane receptor protein tyrosine phosphatase activity [GO:0005001]	extracellular exosome [GO:0070062]; focal adhesion [GO:0005925]; integral component of plasma membrane [GO:0005887]; integral component of synaptic membrane [GO:0099699]; membrane [GO:0016020]; plasma membrane [GO:0005886]; receptor complex [GO:0043235]; Schaffer collateral - CA1 synapse [GO:0098685]	GO:0004725; GO:0005001; GO:0005886; GO:0005887; GO:0005925; GO:0006468; GO:0006470; GO:0007229; GO:0008286; GO:0016020; GO:0043235; GO:0050804; GO:0051893; GO:0070062; GO:0098685; GO:0099699	R-HSA-375165;R-HSA-5673001;	hsa:5786;	15.9121	15.9108	16.0916	15.3784	15.513	15.63	15.6719	15.2436	15.6563	15.4625
PNO1_Q9NRX1	-1.22603	-0.665169	-0.562038	0.886776	2	-0.105123	-0.474889	0.465963	-0.574705	-0.0180716	PNO1	RNA-binding protein PNO1	Q9NRX1	0.510239	0.0264824	0.510239			sp|Q9NRX1|PNO1_HUMAN RNA-binding protein PNO1 OS=Homo sapiens OX=9606 GN=PNO1 PE=1 SV=1	FUNCTION: Positively regulates dimethylation of two adjacent adenosines in the loop of a conserved hairpin near the 3'-end of 18S rRNA (PubMed:25851604). {ECO:0000269|PubMed:25851604}.	SUBCELLULAR LOCATION: Nucleus, nucleolus {ECO:0000269|PubMed:15497447}.			RNA binding [GO:0003723]	cytosol [GO:0005829]; nucleolus [GO:0005730]; nucleoplasm [GO:0005654]	GO:0003723; GO:0005654; GO:0005730; GO:0005829	R-HSA-6790901;R-HSA-6791226;	hsa:56902;	15.3305	15.4863	15.515	15.9176	16.3029	15.642	15.5392	15.8007	15.5115	15.6661
ALDH3A1_P30838	-0.0416094	1.10598	1.55027	-0.516583	-1.16136	0.133091	-0.406013	-1.70885	0.754132	0.290941	ALDH3A1	Aldehyde dehydrogenase, dimeric NADP-preferring	P30838	0.696135	0.0265921	-0.696135			sp|P30838|AL3A1_HUMAN Aldehyde dehydrogenase, dimeric NADP-preferring OS=Homo sapiens OX=9606 GN=ALDH3A1 PE=1 SV=3	FUNCTION: ALDHs play a major role in the detoxification of alcohol-derived acetaldehyde (Probable). They are involved in the metabolism of corticosteroids, biogenic amines, neurotransmitters, and lipid peroxidation (Probable). Oxidizes medium and long chain aldehydes into non-toxic fatty acids (PubMed:1737758). Preferentially oxidizes aromatic aldehyde substrates (PubMed:1737758). Comprises about…	SUBCELLULAR LOCATION: Cytoplasm {ECO:0000250|UniProtKB:P47739}.		cellular aldehyde metabolic process [GO:0006081]; lipid metabolic process [GO:0006629]; xenobiotic metabolic process [GO:0006805]	3-chloroallyl aldehyde dehydrogenase activity [GO:0004028]; alcohol dehydrogenase (NADP+) activity [GO:0008106]; aldehyde dehydrogenase (NAD+) activity [GO:0004029]; aldehyde dehydrogenase [NAD(P)+] activity [GO:0004030]; benzaldehyde dehydrogenase (NAD+) activity [GO:0018479]	cytoplasm [GO:0005737]; cytosol [GO:0005829]; endoplasmic reticulum [GO:0005783]; extracellular space [GO:0005615]; integral component of membrane [GO:0016021]; plasma membrane [GO:0005886]	GO:0004028; GO:0004029; GO:0004030; GO:0005615; GO:0005737; GO:0005783; GO:0005829; GO:0005886; GO:0006081; GO:0006629; GO:0006805; GO:0008106; GO:0016021; GO:0018479	R-HSA-211945;	hsa:218;	21.6222	22.1984	22.4215	21.3838	21.06	21.7099	21.4393	20.7851	22.0218	21.7892
DOCK8_Q8NF50	-0.709136	-0.553483	-0.562344	1.88119	1.53709	0.195695	-0.505651	0.39254	-1.08359	-0.5923	DOCK8	Dedicator of cytokinesis protein 8	Q8NF50	0.43248	0.0266209	0.43248			sp|Q8NF50|DOCK8_HUMAN Dedicator of cytokinesis protein 8 OS=Homo sapiens OX=9606 GN=DOCK8 PE=1 SV=3	FUNCTION: Guanine nucleotide exchange factor (GEF) which specifically activates small GTPase CDC42 by exchanging bound GDP for free GTP (PubMed:28028151, PubMed:22461490). During immune responses, required for interstitial dendritic cell (DC) migration by locally activating CDC42 at the leading edge membrane of DC (By similarity). Required for CD4(+) T-cell migration in response to chemokine stim…	SUBCELLULAR LOCATION: Cytoplasm {ECO:0000269|PubMed:28028151}. Cell membrane {ECO:0000269|PubMed:28028151}; Peripheral membrane protein {ECO:0000305|PubMed:28028151}; Cytoplasmic side {ECO:0000305}. Cell projection, lamellipodium membrane {ECO:0000269|PubMed:28028151}; Peripheral membrane protein {ECO:0000305|PubMed:28028151}; Cytoplasmic side {ECO:0000305}. Note=Enriched and co-localizes with GT…	DISEASE: Hyper-IgE recurrent infection syndrome 2, autosomal recessive (HIES2) [MIM:243700]: A rare disorder characterized by immunodeficiency, recurrent infections, eczema, increased serum IgE, eosinophilia and lack of connective tissue and skeletal involvement. {ECO:0000269|PubMed:19776401}. Note=The disease is caused by variants affecting the gene represented in this entry.; DISEASE: Mental re…	cellular response to chemokine [GO:1990869]; dendritic cell migration [GO:0036336]; immunological synapse formation [GO:0001771]; memory T cell proliferation [GO:0061485]; negative regulation of T cell apoptotic process [GO:0070233]; positive regulation of establishment of T cell polarity [GO:1903905]; positive regulation of GTPase activity [GO:0043547]; positive regulation of T cell migration [G…	guanyl-nucleotide exchange factor activity [GO:0005085]	cytoplasm [GO:0005737]; cytosol [GO:0005829]; lamellipodium membrane [GO:0031258]; leading edge membrane [GO:0031256]; membrane [GO:0016020]	GO:0001771; GO:0005085; GO:0005737; GO:0005829; GO:0007264; GO:0016020; GO:0031256; GO:0031258; GO:0036336; GO:0043547; GO:0051056; GO:0061485; GO:0070233; GO:1903905; GO:1990869; GO:2000406	R-HSA-9013148;R-HSA-9013149;R-HSA-9013409;R-HSA-983231;	hsa:81704;	15.5451	15.5822	15.5801	16.163	16.0809	15.7609	15.5936	15.8079	15.4557	15.5729
HM13_Q8TCT9	-0.620783	1.10698	1.98982	-1.41855	-0.984583	0.107621	-0.211915	0.432054	0.0494287	-0.450074	HM13	Minor histocompatibility antigen H13	Q8TCT9	0.404323	0.0267541	-0.404323			sp|Q8TCT9|HM13_HUMAN Minor histocompatibility antigen H13 OS=Homo sapiens OX=9606 GN=HM13 PE=1 SV=1	FUNCTION: Catalyzes intramembrane proteolysis of some signal peptides after they have been cleaved from a preprotein, resulting in the release of the fragment from the ER membrane into the cytoplasm. Required to generate lymphocyte cell surface (HLA-E) epitopes derived from MHC class I signal peptides (PubMed:11714810). May be necessary for the removal of the signal peptide that remains attached …	SUBCELLULAR LOCATION: Endoplasmic reticulum membrane {ECO:0000269|PubMed:15998642}; Multi-pass membrane protein {ECO:0000305}. Membrane {ECO:0000269|PubMed:12077416, ECO:0000269|PubMed:15385547}; Multi-pass membrane protein {ECO:0000305}; Lumenal side {ECO:0000269|PubMed:12077416, ECO:0000269|PubMed:15385547}.; SUBCELLULAR LOCATION: [Isoform 4]: Cell membrane {ECO:0000250|UniProtKB:Q9D8V0}; Multi…		in utero embryonic development [GO:0001701]; membrane protein proteolysis [GO:0033619]; membrane protein proteolysis involved in retrograde protein transport, ER to cytosol [GO:1904211]; regulation of heme oxygenase activity [GO:0061960]; signal peptide processing [GO:0006465]	aspartic endopeptidase activity, intramembrane cleaving [GO:0042500]; peptidase activity [GO:0008233]; protein homodimerization activity [GO:0042803]; ubiquitin protein ligase binding [GO:0031625]	cell surface [GO:0009986]; Derlin-1 retrotranslocation complex [GO:0036513]; endoplasmic reticulum [GO:0005783]; endoplasmic reticulum membrane [GO:0005789]; integral component of cytoplasmic side of endoplasmic reticulum membrane [GO:0071458]; integral component of lumenal side of endoplasmic reticulum membrane [GO:0071556]; membrane [GO:0016020]; plasma membrane [GO:0005886]; rough endoplasmic …	GO:0001701; GO:0005783; GO:0005789; GO:0005791; GO:0005886; GO:0006465; GO:0008233; GO:0009986; GO:0016020; GO:0031625; GO:0033619; GO:0036513; GO:0042500; GO:0042803; GO:0061960; GO:0071458; GO:0071556; GO:1904211	R-HSA-9707587;	hsa:81502;	18.7301	19.1693	19.3937	18.5273	18.6376	18.9153	18.834	18.9977	18.9005	18.7735
ALOX12_P18054	0.0172344	1.27227	1.2588	-1.31163	-0.635544	0.38089	-0.280571	-1.49728	1.06494	-0.269116	ALOX12	Arachidonate 12-lipoxygenase, 12S-type	P18054	0.823271	0.0268557	-0.823271			sp|P18054|LOX12_HUMAN Arachidonate 12-lipoxygenase, 12S-type OS=Homo sapiens OX=9606 GN=ALOX12 PE=1 SV=4	FUNCTION: Catalyzes the regio and stereo-specific incorporation of molecular oxygen into free and esterified polyunsaturated fatty acids generating lipid hydroperoxides that can be further reduced to the corresponding hydroxy species (PubMed:17493578, PubMed:1851637, PubMed:8319693, PubMed:8500694, PubMed:18311922, PubMed:32404334). Mainly converts arachidonate ((5Z,8Z,11Z,14Z)-eicosatetraenoate)…	SUBCELLULAR LOCATION: Cytoplasm, cytosol. Membrane. Note=Membrane association is stimulated by EGF.	DISEASE: Esophageal cancer (ESCR) [MIM:133239]: A malignancy of the esophagus. The most common types are esophageal squamous cell carcinoma and adenocarcinoma. Cancer of the esophagus remains a devastating disease because it is usually not detected until it has progressed to an advanced incurable stage. {ECO:0000269|PubMed:17460548}. Note=Disease susceptibility may be associated with variants aff…	arachidonic acid metabolic process [GO:0019369]; establishment of skin barrier [GO:0061436]; fatty acid oxidation [GO:0019395]; hepoxilin biosynthetic process [GO:0051122]; leukotriene A4 metabolic process [GO:1901751]; linoleic acid metabolic process [GO:0043651]; lipid metabolic process [GO:0006629]; lipid oxidation [GO:0034440]; lipoxin A4 biosynthetic process [GO:2001303]; lipoxin B4 biosynth…	arachidonate 12(S)-lipoxygenase activity [GO:0004052]; arachidonate 15-lipoxygenase activity [GO:0050473]; hepoxilin-epoxide hydrolase activity [GO:0047977]; iron ion binding [GO:0005506]; linoleate 13S-lipoxygenase activity [GO:0016165]; oxidoreductase activity, acting on single donors with incorporation of molecular oxygen, incorporation of two atoms of oxygen [GO:0016702]	cytoplasm [GO:0005737]; cytosol [GO:0005829]; extracellular exosome [GO:0070062]; membrane [GO:0016020]; plasma membrane [GO:0005886]; sarcolemma [GO:0042383]	GO:0004052; GO:0005506; GO:0005737; GO:0005829; GO:0005886; GO:0006629; GO:0010656; GO:0016020; GO:0016165; GO:0016702; GO:0019369; GO:0019372; GO:0019395; GO:0033559; GO:0034440; GO:0042383; GO:0042554; GO:0043651; GO:0047977; GO:0050473; GO:0051122; GO:0061436; GO:0070062; GO:0090331; GO:1901751; GO:2001303; GO:2001306	R-HSA-2142696;R-HSA-2142700;R-HSA-2142712;R-HSA-9018677;R-HSA-9025106;R-HSA-9026290;	hsa:239;	18.8995	19.6529	19.6448	18.1019	18.5077	19.1178	18.7208	17.9904	19.5284	18.7276
CRNN_Q9UBG3	0.793477	0.902147	0.904109	-1.90058	-0.717517	0.388579	0.415261	-1.39258	0.590842	0.0162653	CRNN	Cornulin	Q9UBG3	1.40282	0.0269194	-1.40282			sp|Q9UBG3|CRNN_HUMAN Cornulin OS=Homo sapiens OX=9606 GN=CRNN PE=1 SV=1	FUNCTION: Promotes cell proliferation, G1/S cell cycle progression and induces expression of the cell cycle regulator CCND1 (PubMed:30009832). Regulates proliferation induced by proinflammatory cytokine response via activation of NFKB1 and PI3K/AKT signaling pathways (PubMed:30009832). {ECO:0000269|PubMed:30009832}.	SUBCELLULAR LOCATION: Cytoplasm {ECO:0000269|PubMed:15854041, ECO:0000269|PubMed:16640557}. Note=Does not colocalize with TGM1.	DISEASE: Esophageal cancer (ESCR) [MIM:133239]: A malignancy of the esophagus. The most common types are esophageal squamous cell carcinoma and adenocarcinoma. Cancer of the esophagus remains a devastating disease because it is usually not detected until it has progressed to an advanced incurable stage. {ECO:0000269|PubMed:19558548}. Note=Disease susceptibility is associated with variants affecti…	cell-cell adhesion [GO:0098609]; cellular response to cytokine stimulus [GO:0071345]; positive regulation of cell cycle G1/S phase transition [GO:1902808]; positive regulation of keratinocyte proliferation [GO:0010838]; positive regulation of NF-kappaB transcription factor activity [GO:0051092]; regulation of gene expression [GO:0010468]; regulation of phosphatidylinositol 3-kinase signaling [GO:…	calcium-dependent protein binding [GO:0048306]; calcium ion binding [GO:0005509]; transition metal ion binding [GO:0046914]	cytoplasm [GO:0005737]; extracellular exosome [GO:0070062]; membrane [GO:0016020]	GO:0005509; GO:0005737; GO:0009408; GO:0010468; GO:0010838; GO:0014066; GO:0016020; GO:0046914; GO:0048306; GO:0051092; GO:0070062; GO:0071345; GO:0098609; GO:1902808		hsa:49860;	22.7755	22.8702	22.8719	20.4278	21.4588	22.4227	22.4459	20.8705	22.5989	22.0982
CDA_P32320	0.915962	0.303055	1.76045	-1.5983	-0.25586	0.620672	-0.0254578	-1.35367	-0.00403268	-0.36282	CDA	Cytidine deaminase	P32320	0.792817	0.0272235	-0.778769			sp|P32320|CDD_HUMAN Cytidine deaminase OS=Homo sapiens OX=9606 GN=CDA PE=1 SV=2	FUNCTION: This enzyme scavenges exogenous and endogenous cytidine and 2'-deoxycytidine for UMP synthesis. {ECO:0000269|PubMed:7923172, ECO:0000269|PubMed:9596658}.			cell surface receptor signaling pathway [GO:0007166]; cellular response to external biotic stimulus [GO:0071217]; cytidine deamination [GO:0009972]; cytosine metabolic process [GO:0019858]; negative regulation of cell growth [GO:0030308]; negative regulation of nucleotide metabolic process [GO:0045980]; pyrimidine-containing compound salvage [GO:0008655]; response to cycloheximide [GO:0046898]; U…	cytidine deaminase activity [GO:0004126]; deoxycytidine deaminase activity [GO:0047844]; identical protein binding [GO:0042802]; nucleoside binding [GO:0001882]; protein homodimerization activity [GO:0042803]; zinc ion binding [GO:0008270]	cytosol [GO:0005829]; extracellular region [GO:0005576]; ficolin-1-rich granule lumen [GO:1904813]; secretory granule lumen [GO:0034774]; tertiary granule lumen [GO:1904724]	GO:0001882; GO:0004126; GO:0005576; GO:0005829; GO:0007166; GO:0008270; GO:0008655; GO:0009972; GO:0019858; GO:0030308; GO:0034774; GO:0042802; GO:0042803; GO:0044206; GO:0045980; GO:0046898; GO:0047844; GO:0071217; GO:1904724; GO:1904813	R-HSA-6798695;R-HSA-73614;	hsa:978;	18.977	18.6371	19.4453	17.5827	18.3271	18.8132	18.4549	17.7183	18.4668	18.2678
JMJD7_P0C870	-0.0989193	0.982884	1.886	-0.523213	-0.88213	0.663421	-0.658146	-1.5738	0.250843	-0.0469343	JMJD7	JmjC domain-containing protein 7	P0C870	0.646143	0.0277062	-0.528824			sp|P0C870|JMJD7_HUMAN Bifunctional peptidase and (3S)-lysyl hydroxylase JMJD7 OS=Homo sapiens OX=9606 GN=JMJD7 PE=1 SV=1	FUNCTION: Bifunctional enzyme that acts both as an endopeptidase and 2-oxoglutarate-dependent monooxygenase (PubMed:28847961, PubMed:29915238). Endopeptidase that cleaves histones N-terminal tails at the carboxyl side of methylated arginine or lysine residues, to generate 'tailless nucleosomes', which may trigger transcription elongation (PubMed:28847961). Preferentially recognizes and cleaves mo…	SUBCELLULAR LOCATION: Nucleus {ECO:0000269|PubMed:29915238}. Cytoplasm {ECO:0000269|PubMed:29915238}.		protein hydroxylation [GO:0018126]	2-oxoglutarate-dependent dioxygenase activity [GO:0016706]; aminopeptidase activity [GO:0004177]; endopeptidase activity [GO:0004175]; metal ion binding [GO:0046872]; methylated histone binding [GO:0035064]; monooxygenase activity [GO:0004497]; peptidyl-lysine 3-dioxygenase activity [GO:0106155]	cytoplasm [GO:0005737]; nucleus [GO:0005634]	GO:0004175; GO:0004177; GO:0004497; GO:0005634; GO:0005737; GO:0016706; GO:0018126; GO:0035064; GO:0046872; GO:0106155		hsa:100137047;	16.1044	16.5931	17.0011	15.9128	15.7506	16.4488	15.8518	15.4382	16.2624	16.1279
AIF1L_Q9BQI0	-0.0968641	1.21878	1.3332	-1.1757	-0.961545	0.164228	0.384999	-1.70155	0.451375	0.383078	AIF1L	Allograft inflammatory factor 1-like	Q9BQI0	1.34005	0.0280822	-1.34005			sp|Q9BQI0|AIF1L_HUMAN Allograft inflammatory factor 1-like OS=Homo sapiens OX=9606 GN=AIF1L PE=1 SV=1	FUNCTION: Actin-binding protein that promotes actin bundling. May neither bind calcium nor depend on calcium for function. {ECO:0000269|PubMed:18699778}.	SUBCELLULAR LOCATION: Cytoplasm, cytoskeleton {ECO:0000269|PubMed:18699778}. Cell projection, ruffle membrane {ECO:0000269|PubMed:18699778}; Peripheral membrane protein {ECO:0000269|PubMed:18699778}; Cytoplasmic side {ECO:0000269|PubMed:18699778}. Note=Colocalizes with F-actin. Partially relocates to membrane ruffles in response to invading bacteria.		actin filament bundle assembly [GO:0051017]; ruffle assembly [GO:0097178]	actin filament binding [GO:0051015]; calcium ion binding [GO:0005509]	actin cytoskeleton [GO:0015629]; cytoplasm [GO:0005737]; extracellular exosome [GO:0070062]; focal adhesion [GO:0005925]; ruffle membrane [GO:0032587]	GO:0005509; GO:0005737; GO:0005925; GO:0015629; GO:0032587; GO:0051015; GO:0051017; GO:0070062; GO:0097178		hsa:83543;	17.4007	18.5951	18.699	16.4213	16.6157	17.6377	17.8382	15.9439	17.8984	17.8364
DUSP14_O95147	0.991352	0.993568	1.20071	-1.21046	-0.315343	0.165533	-0.0926041	-1.96497	0.339302	-0.107093	DUSP14	Dual specificity protein phosphatase 14	O95147	0.702425	0.028727	-0.701075			sp|O95147|DUS14_HUMAN Dual specificity protein phosphatase 14 OS=Homo sapiens OX=9606 GN=DUSP14 PE=1 SV=1	FUNCTION: Involved in the inactivation of MAP kinases. Dephosphorylates ERK, JNK and p38 MAP-kinases.				MAP kinase tyrosine/serine/threonine phosphatase activity [GO:0017017]; protein serine phosphatase activity [GO:0106306]; protein threonine phosphatase activity [GO:0106307]; protein tyrosine phosphatase activity [GO:0004725]; RNA binding [GO:0003723]		GO:0003723; GO:0004725; GO:0017017; GO:0106306; GO:0106307		hsa:11072;	14.221	14.222	14.3178	13.2023	13.6164	13.8389	13.7195	12.8532	13.9193	13.7128
AIM1_Q9Y4K1	0.494294	0.905933	1.0337	-2	-0.490183	0.514456	0.0921904	-1.08361	0.442082	0.302837	AIM1	Absent in melanoma 1 protein	Q9Y4K1	0.561633	0.0289114	-0.561633			sp|Q9Y4K1|CRBG1_HUMAN Beta/gamma crystallin domain-containing protein 1 OS=Homo sapiens OX=9606 GN=CRYBG1 PE=1 SV=3	FUNCTION: May function as suppressor of malignant melanoma. It may exert its effects through interactions with the cytoskeleton.				carbohydrate binding [GO:0030246]		GO:0030246		hsa:202;	20.7555	20.9056	20.9521	19.7689	20.3966	20.7628	20.6089	20.1802	20.7364	20.6857
IGLV8-61_A0A075B6I0	1.18932	0.592633	1.61801	-0.448679	-1.19297	-0.0158677	-0.0605305	-1.67959	-0.290047	0.287721	IGLV8-61		A0A075B6I0	0.442983	0.0289349	-0.442983			sp|A0A075B6I0|LV861_HUMAN Immunoglobulin lambda variable 8-61 OS=Homo sapiens OX=9606 GN=IGLV8-61 PE=3 SV=7	FUNCTION: V region of the variable domain of immunoglobulin light chains that participates in the antigen recognition (PubMed:24600447). Immunoglobulins, also known as antibodies, are membrane-bound or secreted glycoproteins produced by B lymphocytes. In the recognition phase of humoral immunity, the membrane-bound immunoglobulins serve as receptors which, upon binding of a specific antigen, trig…	SUBCELLULAR LOCATION: Secreted {ECO:0000303|PubMed:20176268, ECO:0000303|PubMed:22158414}. Cell membrane {ECO:0000303|PubMed:20176268, ECO:0000303|PubMed:22158414}.		adaptive immune response [GO:0002250]; immune response [GO:0006955]		extracellular space [GO:0005615]; immunoglobulin complex [GO:0019814]; plasma membrane [GO:0005886]	GO:0002250; GO:0005615; GO:0005886; GO:0006955; GO:0019814			15.3783	15.2215	15.4909	14.9478	14.7523	15.0616	15.0498	14.6244	14.9895	15.1413
UTP20_O75691	-0.121759	0.72265	1.6257	-1.88991	0.0131573	0.0956788	0.426583	-1.20119	-0.36461	0.693688	UTP20	Small subunit processome component 20 homolog	O75691	1.80574	0.0289687	-1.80574			sp|O75691|UTP20_HUMAN Small subunit processome component 20 homolog OS=Homo sapiens OX=9606 GN=UTP20 PE=1 SV=3	FUNCTION: Involved in 18S pre-rRNA processing. Associates with U3 snoRNA. {ECO:0000269|PubMed:17498821}.	SUBCELLULAR LOCATION: Nucleus, nucleolus {ECO:0000269|PubMed:11790298, ECO:0000269|PubMed:12429849, ECO:0000269|PubMed:16458307}. Note=Colocalizes with NCL in the nucleolus.		endonucleolytic cleavage in 5'-ETS of tricistronic rRNA transcript (SSU-rRNA, 5.8S rRNA, LSU-rRNA) [GO:0000480]; endonucleolytic cleavage in ITS1 to separate SSU-rRNA from 5.8S rRNA and LSU-rRNA from tricistronic rRNA transcript (SSU-rRNA, 5.8S rRNA, LSU-rRNA) [GO:0000447]; endonucleolytic cleavage to generate mature 5'-end of SSU-rRNA from (SSU-rRNA, 5.8S rRNA, LSU-rRNA) [GO:0000472]; negative r…	RNA binding [GO:0003723]	90S preribosome [GO:0030686]; cytoplasm [GO:0005737]; nucleolus [GO:0005730]; nucleoplasm [GO:0005654]; plasma membrane [GO:0005886]; preribosome, small subunit precursor [GO:0030688]; small-subunit processome [GO:0032040]	GO:0000447; GO:0000472; GO:0000480; GO:0003723; GO:0005654; GO:0005730; GO:0005737; GO:0005886; GO:0006364; GO:0008285; GO:0030686; GO:0030688; GO:0032040	R-HSA-6790901;R-HSA-6791226;	hsa:27340;	18.9122	20.0536	21.2743	16.5222	19.0946	19.2061	19.6534	17.4532	18.584	20.0145
EXOC6B_Q9Y2D4	-0.297145	1.61202	1.18222	-1.47127	-0.606824	0.677273	-0.49185	-1.10032	0.665255	-0.169368	EXOC6B	Exocyst complex component 6B	Q9Y2D4	0.532558	0.0291128	-0.532558			sp|Q9Y2D4|EXC6B_HUMAN Exocyst complex component 6B OS=Homo sapiens OX=9606 GN=EXOC6B PE=1 SV=3	FUNCTION: Component of the exocyst complex involved in the docking of exocytic vesicles with fusion sites on the plasma membrane.		DISEASE: Spondyloepimetaphyseal dysplasia with joint laxity, 3 (SEMDJL3) [MIM:618395]: An autosomal recessive bone disease characterized by multiple joint dislocations at birth, severe joint laxity, scoliosis, gracile metacarpals and metatarsals, delayed bone age and poorly ossified carpal and tarsal bones. {ECO:0000269|PubMed:26669664, ECO:0000269|PubMed:30284759}. Note=The disease may be caused…	exocytosis [GO:0006887]; Golgi to plasma membrane transport [GO:0006893]; intracellular protein transport [GO:0006886]; vesicle tethering involved in exocytosis [GO:0090522]		exocyst [GO:0000145]	GO:0000145; GO:0006886; GO:0006887; GO:0006893; GO:0090522		hsa:23233;	18.8539	19.6364	19.4603	18.3727	18.727	19.2533	18.7741	18.5247	19.2484	18.9063
ST3GAL4_Q11206	-0.0263829	1.51861	1.18929	-1.25838	-0.849837	0.11797	-0.114777	-1.5028	0.822607	0.103704	ST3GAL4	CMP-N-acetylneuraminate-beta-galactosamide-alpha-2,3-sialyltransferase 4	Q11206	0.508424	0.0292243	-0.508424			sp|Q11206|SIA4C_HUMAN CMP-N-acetylneuraminate-beta-galactosamide-alpha-2,3-sialyltransferase 4 OS=Homo sapiens OX=9606 GN=ST3GAL4 PE=2 SV=1	FUNCTION: A beta-galactoside alpha2-3 sialyltransferase involved in terminal sialylation of glycoproteins and glycolipids (PubMed:8288606, PubMed:8611500). Catalyzes the transfer of sialic acid (N-acetyl-neuraminic acid; Neu5Ac) from the nucleotide sugar donor CMP-Neu5Ac onto acceptor Galbeta-(1->3)-GalNAc- and Galbeta-(1->4)-GlcNAc-terminated glycoconjugates through an alpha2-3 linkage (PubMed:8…	SUBCELLULAR LOCATION: Golgi apparatus, Golgi stack membrane; Single-pass type II membrane protein. Secreted. Note=Membrane-bound form in trans cisternae of Golgi. Secreted into the body fluid.		cognition [GO:0050890]; glycolipid biosynthetic process [GO:0009247]; glycoprotein biosynthetic process [GO:0009101]; keratan sulfate biosynthetic process [GO:0018146]; lipid glycosylation [GO:0030259]; O-glycan processing [GO:0016266]; oligosaccharide biosynthetic process [GO:0009312]; positive regulation of blood coagulation [GO:0030194]; positive regulation of leukocyte tethering or rolling [G…	beta-galactoside (CMP) alpha-2,3-sialyltransferase activity [GO:0003836]; monosialoganglioside sialyltransferase activity [GO:0047288]; N-acetyllactosaminide alpha-2,3-sialyltransferase activity [GO:0008118]; neolactotetraosylceramide alpha-2,3-sialyltransferase activity [GO:0004513]; sialyltransferase activity [GO:0008373]	extracellular region [GO:0005576]; Golgi cisterna membrane [GO:0032580]; Golgi membrane [GO:0000139]; integral component of membrane [GO:0016021]; membrane [GO:0016020]	GO:0000139; GO:0003836; GO:0004513; GO:0005576; GO:0006486; GO:0008118; GO:0008373; GO:0009101; GO:0009247; GO:0009312; GO:0016020; GO:0016021; GO:0016266; GO:0018146; GO:0019082; GO:0030194; GO:0030259; GO:0032580; GO:0047288; GO:0050890; GO:0097503; GO:1903238; GO:1990743	R-HSA-1912420;R-HSA-2022854;R-HSA-4085001;R-HSA-9037629;R-HSA-9683673;R-HSA-9694548;R-HSA-9694719;R-HSA-975577;R-HSA-977068;	hsa:6484;	14.2132	14.7176	14.6101	13.8109	13.9443	14.2603	14.1843	13.7311	14.4904	14.2557
C14orf1_Q9UKR5	-0.443659	1.55724	1.551	-1.42679	-0.234319	0.300027	0.257327	-1.21883	-0.472399	0.130404	C14orf1	Probable ergosterol biosynthetic protein 28	Q9UKR5	0.549977	0.0295467	-0.549977			sp|Q9UKR5|ERG28_HUMAN Probable ergosterol biosynthetic protein 28 OS=Homo sapiens OX=9606 GN=ERG28 PE=1 SV=1		SUBCELLULAR LOCATION: Endoplasmic reticulum membrane {ECO:0000305}; Multi-pass membrane protein {ECO:0000305}.		sterol biosynthetic process [GO:0016126]	identical protein binding [GO:0042802]; protein-macromolecule adaptor activity [GO:0030674]	endoplasmic reticulum [GO:0005783]; endoplasmic reticulum membrane [GO:0005789]; integral component of membrane [GO:0016021]; transport vesicle [GO:0030133]	GO:0005783; GO:0005789; GO:0016021; GO:0016126; GO:0030133; GO:0030674; GO:0042802		hsa:11161;	16.5424	17.3624	17.3599	16.1394	16.6282	16.8472	16.8297	16.2247	16.5306	16.7777
ARMCX3_Q9UH62	0.188875	1.7522	1.55141	-0.443925	-1.22835	-0.166554	0.16347	-1.23301	-0.426162	-0.157954	ARMCX3	Armadillo repeat-containing X-linked protein 3	Q9UH62	0.5214	0.03008	-0.5214			sp|Q9UH62|ARMX3_HUMAN Armadillo repeat-containing X-linked protein 3 OS=Homo sapiens OX=9606 GN=ARMCX3 PE=1 SV=1	FUNCTION: Regulates mitochondrial aggregation and transport in axons in living neurons. May link mitochondria to the TRAK2-kinesin motor complex via its interaction with Miro and TRAK2. Mitochondrial distribution and dynamics is regulated through ARMCX3 protein degradation, which is promoted by PCK and negatively regulated by WNT1. Enhances the SOX10-mediated transactivation of the neuronal acety…	SUBCELLULAR LOCATION: Mitochondrion outer membrane {ECO:0000250|UniProtKB:Q8BHS6}; Single-pass membrane protein {ECO:0000255}. Cytoplasm {ECO:0000250|UniProtKB:Q8BHS6}. Nucleus {ECO:0000250|UniProtKB:Q8BHS6}.		axonal transport of mitochondrion [GO:0019896]; cellular protein localization [GO:0034613]; mitochondrion organization [GO:0007005]; positive regulation of transcription by RNA polymerase II [GO:0045944]		axon cytoplasm [GO:1904115]; cytosol [GO:0005829]; integral component of mitochondrial outer membrane [GO:0031307]; mitochondrion [GO:0005739]; nucleus [GO:0005634]	GO:0005634; GO:0005739; GO:0005829; GO:0007005; GO:0019896; GO:0031307; GO:0034613; GO:0045944; GO:1904115	R-HSA-9013404;	hsa:51566;	16.7548	17.2135	17.1545	16.5691	16.339	16.6505	16.7473	16.3376	16.5743	16.653
CCBL2_Q6YP21	0.119319	1.54842	0.744186	-1.80839	-0.422124	0.103761	0.371572	-1.35969	0.764517	-0.0615694	CCBL2	Kynurenine--oxoglutarate transaminase 3	Q6YP21	0.770278	0.0301906	-0.770278			sp|Q6YP21|KAT3_HUMAN Kynurenine--oxoglutarate transaminase 3 OS=Homo sapiens OX=9606 GN=KYAT3 PE=1 SV=1	FUNCTION: Catalyzes the irreversible transamination of the L-tryptophan metabolite L-kynurenine to form kynurenic acid (KA), an intermediate in the tryptophan catabolic pathway which is also a broad spectrum antagonist of the three ionotropic excitatory amino acid receptors among others. May catalyze the beta-elimination of S-conjugates and Se-conjugates of L-(seleno)cysteine, resulting in the cl…			2-oxoglutarate metabolic process [GO:0006103]; biosynthetic process [GO:0009058]; cellular amino acid metabolic process [GO:0006520]; kynurenine metabolic process [GO:0070189]; L-kynurenine catabolic process [GO:0097053]	cysteine-S-conjugate beta-lyase activity [GO:0047804]; kynurenine-glyoxylate transaminase activity [GO:0047315]; kynurenine-oxoglutarate transaminase activity [GO:0016212]; protein homodimerization activity [GO:0042803]; pyridoxal phosphate binding [GO:0030170]; RNA binding [GO:0003723]	cytoplasm [GO:0005737]; mitochondrion [GO:0005739]	GO:0003723; GO:0005737; GO:0005739; GO:0006103; GO:0006520; GO:0009058; GO:0016212; GO:0030170; GO:0042803; GO:0047315; GO:0047804; GO:0070189; GO:0097053	R-HSA-71240;	hsa:56267;	18.99	19.7176	19.3081	18.0085	18.7143	18.9821	19.1184	18.237	19.3185	18.8979
CCAR1_Q8IX12	-0.659043	-0.572069	-1.09193	1.75838	1.35172	-0.015989	-0.734375	1.00613	-0.396087	-0.64674	CCAR1	Cell division cycle and apoptosis regulator protein 1	Q8IX12	0.462142	0.0303451	0.462142			sp|Q8IX12|CCAR1_HUMAN Cell division cycle and apoptosis regulator protein 1 OS=Homo sapiens OX=9606 GN=CCAR1 PE=1 SV=2	FUNCTION: Associates with components of the Mediator and p160 coactivator complexes that play a role as intermediaries transducing regulatory signals from upstream transcriptional activator proteins to basal transcription machinery at the core promoter. Recruited to endogenous nuclear receptor target genes in response to the appropriate hormone. Also functions as a p53 coactivator. May thus play …	SUBCELLULAR LOCATION: Cytoplasm, perinuclear region {ECO:0000269|PubMed:12816952}.		apoptotic process [GO:0006915]; cell cycle [GO:0007049]; positive regulation of apoptotic process [GO:0043065]; positive regulation of cell migration [GO:0030335]; positive regulation of cell population proliferation [GO:0008284]; regulation of transcription, DNA-templated [GO:0006355]	nuclear receptor coactivator activity [GO:0030374]; RNA binding [GO:0003723]; RNA polymerase II cis-regulatory region sequence-specific DNA binding [GO:0000978]; transcription coactivator activity [GO:0003713]; transcription corepressor activity [GO:0003714]	nuclear envelope lumen [GO:0005641]; nucleoplasm [GO:0005654]; nucleus [GO:0005634]; perinuclear region of cytoplasm [GO:0048471]	GO:0000978; GO:0003713; GO:0003714; GO:0003723; GO:0005634; GO:0005641; GO:0005654; GO:0006355; GO:0006915; GO:0007049; GO:0008284; GO:0030335; GO:0030374; GO:0043065; GO:0048471	R-HSA-72163;	hsa:55749;	18.4237	18.446	18.3129	19.0424	18.9383	18.5883	18.4044	18.8499	18.491	18.4269
FAM25G_B3EWG6	0.505134	1.14148	1.18724	-1.56247	-0.693318	0.641505	0.287283	-1.58202	0.272801	-0.197637	FAM25G	Protein FAM25G;Protein FAM25C;Protein FAM25A	B3EWG6	0.957164	0.0306261	-0.957164			sp|B3EWG6|FM25G_HUMAN Protein FAM25G OS=Homo sapiens OX=9606 GN=FAM25G PE=3 SV=1;sp|B3EWG5|FM25C_HUMAN Protein FAM25C OS=Homo sapiens OX=9606 GN=FAM25C PE=3 SV=1;sp|B3EWG3|FM25A_HUMAN Protein FAM25A OS=Homo sapiens OX=9606 GN=FAM25A PE=3 SV=1									hsa:100133093;hsa:643161;hsa:644054;	17.5805	17.9913	18.0208	16.2457	16.8068	17.6685	17.4398	16.2331	17.4305	17.1268
SEPT4_O43236	-0.840116	-0.955088	0.521677	0.861388	0.792981	1.20896	-0.654294	1.22145	-1.20341	-0.953542	SEPT4	Septin-4	O43236	0.870442	0.0312294	0.870442			sp|O43236|SEPT4_HUMAN Septin-4 OS=Homo sapiens OX=9606 GN=SEPT4 PE=1 SV=1	FUNCTION: Filament-forming cytoskeletal GTPase (Probable). Pro-apoptotic protein involved in LGR5-positive intestinal stem cell and Paneth cell expansion in the intestines, via its interaction with XIAP (By similarity). May also play a role in the regulation of cell fate in the intestine (By similarity). Positive regulator of apoptosis involved in hematopoietic stem cell homeostasis; via its inte…	SUBCELLULAR LOCATION: Cytoplasm {ECO:0000250|UniProtKB:P28661}. Cell projection, cilium, flagellum {ECO:0000269|PubMed:25588830}. Cytoplasmic vesicle, secretory vesicle {ECO:0000269|PubMed:15116257}. Cell projection, axon {ECO:0000250|UniProtKB:P28661}. Cell projection, dendrite {ECO:0000250|UniProtKB:P28661}. Perikaryon {ECO:0000250|UniProtKB:P28661}. Cell junction, synapse {ECO:0000269|PubMed:1…		apoptotic process [GO:0006915]; cellular protein localization [GO:0034613]; cytoskeleton-dependent cytokinesis [GO:0061640]; flagellated sperm motility [GO:0030317]; neuron migration [GO:0001764]; positive regulation of apoptotic process [GO:0043065]; positive regulation of intrinsic apoptotic signaling pathway [GO:2001244]; positive regulation of protein ubiquitination [GO:0031398]; regulation o…	GTPase activity [GO:0003924]; GTP binding [GO:0005525]; identical protein binding [GO:0042802]; magnesium ion binding [GO:0000287]; molecular adaptor activity [GO:0060090]; structural molecule activity [GO:0005198]	axon [GO:0030424]; cell division site [GO:0032153]; cytosol [GO:0005829]; dendrite [GO:0030425]; microtubule cytoskeleton [GO:0015630]; mitochondrial outer membrane [GO:0005741]; mitochondrion [GO:0005739]; nucleoplasm [GO:0005654]; nucleus [GO:0005634]; perikaryon [GO:0043204]; septin complex [GO:0031105]; septin ring [GO:0005940]; sperm annulus [GO:0097227]; synaptic vesicle [GO:0008021]	GO:0000287; GO:0001764; GO:0003924; GO:0005198; GO:0005525; GO:0005634; GO:0005654; GO:0005739; GO:0005741; GO:0005829; GO:0005940; GO:0006915; GO:0008021; GO:0015630; GO:0017157; GO:0030317; GO:0030424; GO:0030425; GO:0031105; GO:0031398; GO:0032153; GO:0034613; GO:0042802; GO:0042981; GO:0043065; GO:0043204; GO:0048515; GO:0060090; GO:0061640; GO:0097227; GO:2001244	R-HSA-111457 [O43236-6];R-HSA-111469 [O43236-6];	hsa:5414;	12.952	12.8794	13.8116	14.026	13.9828	14.2454	13.0693	14.2533	12.7226	12.8804
VANGL2_Q9ULK5	-0.142916	1.0206	1.45504	-1.42218	-0.525094	0.574721	0.140744	-1.72146	0.400848	0.219699	VANGL2	Vang-like protein 2	Q9ULK5	1.06285	0.0324175	-1.06285			sp|Q9ULK5|VANG2_HUMAN Vang-like protein 2 OS=Homo sapiens OX=9606 GN=VANGL2 PE=1 SV=2	FUNCTION: Involved in the control of early morphogenesis and patterning of both axial midline structures and the development of neural plate. Plays a role in the regulation of planar cell polarity, particularly in the orientation of stereociliary bundles in the cochlea. Required for polarization and movement of myocardializing cells in the outflow tract and seems to act via RHOA signaling to regu…	SUBCELLULAR LOCATION: Cell membrane {ECO:0000250}; Multi-pass membrane protein {ECO:0000250}.	DISEASE: Neural tube defects (NTD) [MIM:182940]: Congenital malformations of the central nervous system and adjacent structures related to defective neural tube closure during the first trimester of pregnancy. Failure of neural tube closure can occur at any level of the embryonic axis. Common NTD forms include anencephaly, myelomeningocele and spina bifida, which result from the failure of fusion…	apical protein localization [GO:0045176]; cell migration involved in kidney development [GO:0035787]; establishment of planar polarity [GO:0001736]; heart looping [GO:0001947]; neural tube closure [GO:0001843]; non-motile cilium assembly [GO:1905515]; Wnt signaling pathway, planar cell polarity pathway [GO:0060071]		apical plasma membrane [GO:0016324]; cell-cell junction [GO:0005911]; integral component of membrane [GO:0016021]; lateral plasma membrane [GO:0016328]; plasma membrane [GO:0005886]	GO:0001736; GO:0001843; GO:0001947; GO:0005886; GO:0005911; GO:0016021; GO:0016324; GO:0016328; GO:0035787; GO:0045176; GO:0060071; GO:1905515	R-HSA-4086400;R-HSA-4608870;R-HSA-9696264;R-HSA-9696270;R-HSA-9696273;	hsa:57216;	14.1367	15.1379	15.5118	13.0358	13.8078	14.7542	14.3808	12.7783	14.6046	14.4487
GRSF1_Q12849	-0.317163	-0.766713	-0.590158	1.93649	1.49826	-0.255339	-1.13116	0.476618	-0.557039	-0.293797	GRSF1	G-rich sequence factor 1	Q12849	0.624074	0.0326778	0.624074			sp|Q12849|GRSF1_HUMAN G-rich sequence factor 1 OS=Homo sapiens OX=9606 GN=GRSF1 PE=1 SV=3	FUNCTION: Regulator of post-transcriptional mitochondrial gene expression, required for assembly of the mitochondrial ribosome and for recruitment of mRNA and lncRNA. Binds RNAs containing the 14 base G-rich element. Preferentially binds RNAs transcribed from three contiguous genes on the light strand of mtDNA, the ND6 mRNA, and the long non-coding RNAs for MT-CYB and MT-ND5, each of which contai…	SUBCELLULAR LOCATION: [Isoform 1]: Mitochondrion matrix {ECO:0000269|PubMed:23473033, ECO:0000269|PubMed:23473034, ECO:0000269|PubMed:25683715, ECO:0000269|PubMed:29967381}. Note=Localizes to mitochondrial RNA granules found in close proximity to the mitochondrial nucleoids. {ECO:0000269|PubMed:23473033, ECO:0000269|PubMed:23473034, ECO:0000269|PubMed:25683715}.; SUBCELLULAR LOCATION: [Isoform 2]…		anterior/posterior pattern specification [GO:0009952]; morphogenesis of embryonic epithelium [GO:0016331]; mRNA polyadenylation [GO:0006378]; positive regulation of mitochondrial RNA catabolic process [GO:0000962]; regulation of RNA splicing [GO:0043484]; tRNA processing [GO:0008033]	mRNA binding [GO:0003729]; RNA binding [GO:0003723]	cytoplasm [GO:0005737]; mitochondrial nucleoid [GO:0042645]; mitochondrion [GO:0005739]; nucleoplasm [GO:0005654]; ribonucleoprotein complex [GO:1990904]; ribonucleoprotein granule [GO:0035770]	GO:0000962; GO:0003723; GO:0003729; GO:0005654; GO:0005737; GO:0005739; GO:0006378; GO:0008033; GO:0009952; GO:0016331; GO:0035770; GO:0042645; GO:0043484; GO:1990904	R-HSA-192823;	hsa:2926;	16.2939	16.1205	16.1886	17.1633	16.9942	16.3178	15.9799	16.6001	16.2014	16.3029
TBRG4_Q969Z0	-0.66603	-0.131335	-0.24534	1.82351	1.70182	0.205103	-0.843079	-0.970662	-0.136452	-0.737529	TBRG4	Protein TBRG4	Q969Z0	0.499782	0.0326978	0.415147			sp|Q969Z0|FAKD4_HUMAN FAST kinase domain-containing protein 4 OS=Homo sapiens OX=9606 GN=TBRG4 PE=1 SV=1	FUNCTION: Plays a role in processing of mitochondrial RNA precursors and in stabilization of a subset of mature mitochondrial RNA species, such as MT-CO1, MT-CO2, MT-CYB, MT-CO3, MT-ND3, MT-ND5 and MT-ATP8/6. May play a role in cell cycle progression (PubMed:9383053). {ECO:0000269|PubMed:28335001, ECO:0000269|PubMed:9383053}.	SUBCELLULAR LOCATION: Mitochondrion matrix {ECO:0000269|PubMed:20869947, ECO:0000269|PubMed:28335001}.		mitochondrial mRNA processing [GO:0090615]; mitochondrial RNA processing [GO:0000963]; mRNA metabolic process [GO:0016071]; positive regulation of cell population proliferation [GO:0008284]; regulation of cell cycle [GO:0051726]; regulation of mitochondrial mRNA stability [GO:0044528]	RNA binding [GO:0003723]	mitochondrial matrix [GO:0005759]; mitochondrion [GO:0005739]; ribonucleoprotein granule [GO:0035770]	GO:0000963; GO:0003723; GO:0005739; GO:0005759; GO:0008284; GO:0016071; GO:0035770; GO:0044528; GO:0051726; GO:0090615		hsa:9238;	18.3703	18.5098	18.48	19.0199	18.9881	18.5976	18.3241	18.2908	18.5084	18.3516
SPATA2_Q9UM82	-0.920214	-1.01019	-0.322353	0.290144	0.151361	2	-0.428496	0.796972	-0.797868	-0.0954246	SPATA2	Spermatogenesis-associated protein 2	Q9UM82	0.443065	0.0329327	0.443065			sp|Q9UM82|SPAT2_HUMAN Spermatogenesis-associated protein 2 OS=Homo sapiens OX=9606 GN=SPATA2 PE=1 SV=2	FUNCTION: Bridging factor that mediates the recruitment of CYLD to the LUBAC complex, thereby regulating TNF-alpha-induced necroptosis (PubMed:27307491, PubMed:27458237, PubMed:27545878, PubMed:27591049). Acts as a direct binding intermediate that bridges RNF31/HOIP, the catalytic subunit of the LUBAC complex, and the deubiquitinase (CYLD), thereby recruiting CYLD to the TNF-R1 signaling complex …	SUBCELLULAR LOCATION: Cytoplasm {ECO:0000269|PubMed:10222154, ECO:0000269|PubMed:11079456}. Nucleus {ECO:0000250|UniProtKB:Q66HP6}. Note=Detected in the tubular compartment of the testis and, in the cytoplasm of the Sertoli cells. {ECO:0000269|PubMed:11079456}.		necroptotic process [GO:0070266]; protein K63-linked deubiquitination [GO:0070536]; protein linear deubiquitination [GO:1990108]; regulation of inflammatory response [GO:0050727]; regulation of necroptotic process [GO:0060544]; regulation of tumor necrosis factor-mediated signaling pathway [GO:0010803]; seminiferous tubule development [GO:0072520]; spermatogenesis [GO:0007283]	protein-containing complex binding [GO:0044877]; signaling receptor complex adaptor activity [GO:0030159]; ubiquitin-specific protease binding [GO:1990381]	cytoplasm [GO:0005737]; fibrillar center [GO:0001650]; nucleoplasm [GO:0005654]	GO:0001650; GO:0005654; GO:0005737; GO:0007283; GO:0010803; GO:0030159; GO:0044877; GO:0050727; GO:0060544; GO:0070266; GO:0070536; GO:0072520; GO:1990108; GO:1990381		hsa:9825;	13.5332	13.5094	13.6911	13.853	13.8163	14.3936	13.6631	13.9869	13.5655	13.7511
NT5C2_P49902	-0.238094	1.55637	0.772598	-1.65512	-0.843784	0.490945	-0.0861222	-1.18962	0.817402	0.375429	NT5C2	Cytosolic purine 5-nucleotidase	P49902	0.620922	0.0329361	-0.620922			sp|P49902|5NTC_HUMAN Cytosolic purine 5-nucleotidase OS=Homo sapiens OX=9606 GN=NT5C2 PE=1 SV=1	FUNCTION: Broad specificity cytosolic 5'-nucleotidase that catalyzes the dephosphorylation of 6-hydroxypurine nucleoside 5'-monophosphates (PubMed:1659319, PubMed:9371705, PubMed:10092873, PubMed:12907246). In addition, possesses a phosphotransferase activity by which it can transfer a phosphate from a donor nucleoside monophosphate to an acceptor nucleoside, preferably inosine, deoxyinosine and …	SUBCELLULAR LOCATION: Cytoplasm, cytosol {ECO:0000269|PubMed:9371705}.	DISEASE: Spastic paraplegia 45, autosomal recessive (SPG45) [MIM:613162]: A form of spastic paraplegia, a neurodegenerative disorder characterized by a slow, gradual, progressive weakness and spasticity of the lower limbs. Rate of progression and the severity of symptoms are quite variable. Initial symptoms may include difficulty with balance, weakness and stiffness in the legs, muscle spasms, an…	adenosine metabolic process [GO:0046085]; allantoin metabolic process [GO:0000255]; IMP catabolic process [GO:0006204]; IMP metabolic process [GO:0046040]	5'-nucleotidase activity [GO:0008253]; IMP 5'-nucleotidase activity [GO:0050483]; metal ion binding [GO:0046872]; nucleotide binding [GO:0000166]	cytosol [GO:0005829]	GO:0000166; GO:0000255; GO:0005829; GO:0006204; GO:0008253; GO:0046040; GO:0046085; GO:0046872; GO:0050483	R-HSA-2161541;R-HSA-74259;	hsa:22978;	18.6375	19.4531	19.0969	17.9936	18.3623	18.9689	18.7066	18.2051	19.1172	18.9164
GPHN_Q9NQX3	-0.513047	-0.265651	-0.526827	2	1.54628	0.105307	-0.89665	-0.124188	-0.745322	-0.632216	GPHN	Gephyrin;Molybdopterin adenylyltransferase;Molybdopterin molybdenumtransferase	Q9NQX3	0.439904	0.0332017	0.400472			sp|Q9NQX3|GEPH_HUMAN Gephyrin OS=Homo sapiens OX=9606 GN=GPHN PE=1 SV=1	FUNCTION: Microtubule-associated protein involved in membrane protein-cytoskeleton interactions. It is thought to anchor the inhibitory glycine receptor (GLYR) to subsynaptic microtubules (By similarity). Acts as a major instructive molecule at inhibitory synapses, where it also clusters GABA type A receptors (PubMed:25025157, PubMed:26613940). {ECO:0000250|UniProtKB:Q03555, ECO:0000269|PubMed:25…	SUBCELLULAR LOCATION: Cell junction, synapse, postsynaptic cell membrane {ECO:0000269|PubMed:25025157, ECO:0000269|PubMed:26613940}; Lipid-anchor {ECO:0000269|PubMed:25025157}; Cytoplasmic side {ECO:0000305|PubMed:25025157}. Cell membrane {ECO:0000250|UniProtKB:Q03555}; Lipid-anchor {ECO:0000250|UniProtKB:Q03555}; Cytoplasmic side {ECO:0000250|UniProtKB:Q03555}. Cytoplasm, cytosol {ECO:0000269|Pu…	DISEASE: Molybdenum cofactor deficiency, complementation group C (MOCODC) [MIM:615501]: A form of molybdenum cofactor deficiency, an autosomal recessive metabolic disorder leading to the pleiotropic loss of molybdoenzyme activities. It is clinically characterized by onset in infancy of poor feeding, intractable seizures, severe psychomotor retardation, and death in early childhood in most patient…	establishment of synaptic specificity at neuromuscular junction [GO:0007529]; gamma-aminobutyric acid receptor clustering [GO:0097112]; glycine receptor clustering [GO:0072579]; molybdenum incorporation into molybdenum-molybdopterin complex [GO:0018315]; molybdopterin cofactor biosynthetic process [GO:0032324]; Mo-molybdopterin cofactor biosynthetic process [GO:0006777]; postsynaptic neurotransmi…	ATP binding [GO:0005524]; identical protein binding [GO:0042802]; metal ion binding [GO:0046872]; molybdopterin adenylyltransferase activity [GO:0061598]; molybdopterin cofactor binding [GO:0043546]; molybdopterin molybdotransferase activity [GO:0061599]; nitrate reductase activity [GO:0008940]	anchored component of synaptic membrane [GO:0099144]; cytoplasm [GO:0005737]; cytoskeleton [GO:0005856]; cytosol [GO:0005829]; dendrite [GO:0030425]; plasma membrane [GO:0005886]; postsynaptic density [GO:0014069]; postsynaptic membrane [GO:0045211]; postsynaptic specialization [GO:0099572]; postsynaptic specialization membrane [GO:0099634]; synaptic membrane [GO:0097060]	GO:0005524; GO:0005737; GO:0005829; GO:0005856; GO:0005886; GO:0006777; GO:0007529; GO:0008940; GO:0010038; GO:0014069; GO:0018315; GO:0030425; GO:0032324; GO:0042802; GO:0043546; GO:0045211; GO:0046872; GO:0061598; GO:0061599; GO:0072579; GO:0097060; GO:0097112; GO:0098970; GO:0099144; GO:0099572; GO:0099634	R-HSA-947581;	hsa:10243;	17.6425	17.7018	17.6392	18.2577	18.1363	17.7908	17.5505	17.7357	17.5868	17.6139
MRPS18C_Q9Y3D5	-0.935045	-0.605795	-0.937141	2	0.701095	-0.156284	-0.513487	0.619931	-0.133666	-0.394049	MRPS18C	28S ribosomal protein S18c, mitochondrial	Q9Y3D5	0.489352	0.033291	0.489352			sp|Q9Y3D5|RT18C_HUMAN 28S ribosomal protein S18c, mitochondrial OS=Homo sapiens OX=9606 GN=MRPS18C PE=1 SV=1		SUBCELLULAR LOCATION: Mitochondrion {ECO:0000269|PubMed:25838379}.		translation [GO:0006412]	small ribosomal subunit rRNA binding [GO:0070181]; structural constituent of ribosome [GO:0003735]	mitochondrial inner membrane [GO:0005743]; mitochondrial small ribosomal subunit [GO:0005763]	GO:0003735; GO:0005743; GO:0005763; GO:0006412; GO:0070181	R-HSA-5368286;R-HSA-5389840;R-HSA-5419276;	hsa:51023;	13.1981	13.288	13.1975	14.0962	13.6448	13.4107	13.3132	13.6226	13.4169	13.3458
AP4B1_Q9Y6B7	0.197623	0.404993	2	-1.12163	-0.103743	1.09424	-0.589799	-0.945915	-0.743581	-0.300492	AP4B1	AP-4 complex subunit beta-1	Q9Y6B7	0.625263	0.0334419	-0.382505			sp|Q9Y6B7|AP4B1_HUMAN AP-4 complex subunit beta-1 OS=Homo sapiens OX=9606 GN=AP4B1 PE=1 SV=2	FUNCTION: Component of the adaptor protein complex 4 (AP-4). Adaptor protein complexes are vesicle coat components involved both in vesicle formation and cargo selection. They control the vesicular transport of proteins in different trafficking pathways (PubMed:10066790, PubMed:10436028). AP-4 forms a non clathrin-associated coat on vesicles departing the trans-Golgi network (TGN) and may be invo…	SUBCELLULAR LOCATION: Golgi apparatus, trans-Golgi network membrane {ECO:0000269|PubMed:10066790, ECO:0000269|PubMed:10436028, ECO:0000269|PubMed:22472443}; Peripheral membrane protein {ECO:0000269|PubMed:10066790}.	DISEASE: Spastic paraplegia 47, autosomal recessive (SPG47) [MIM:614066]: A form of spastic paraplegia, a neurodegenerative disorder characterized by a slow, gradual, progressive weakness and spasticity of the lower limbs. SPG47 is characterized by neonatal hypotonia that progresses to hypertonia and spasticity, and severe mental retardation with poor or absent speech development. {ECO:0000269|Pu…	protein localization [GO:0008104]; protein targeting [GO:0006605]; vesicle-mediated transport [GO:0016192]	clathrin binding [GO:0030276]	AP-4 adaptor complex [GO:0030124]; clathrin adaptor complex [GO:0030131]; cytosol [GO:0005829]; endosome lumen [GO:0031904]; extrinsic component of membrane [GO:0019898]; trans-Golgi network [GO:0005802]; trans-Golgi network membrane [GO:0032588]	GO:0005802; GO:0005829; GO:0006605; GO:0008104; GO:0016192; GO:0019898; GO:0030124; GO:0030131; GO:0030276; GO:0031904; GO:0032588	R-HSA-432720;R-HSA-432722;	hsa:10717;	13.0819	13.1657	13.8534	12.5493	12.9603	13.444	12.764	12.6202	12.7019	12.8808
ENDOU_P21128	0.149457	1.11362	0.97773	-1.81339	-0.665279	0.304835	0.482312	-1.50491	0.520769	0.43485	ENDOU	Poly(U)-specific endoribonuclease	P21128	0.784017	0.0336352	-0.784017			sp|P21128|ENDOU_HUMAN Poly(U)-specific endoribonuclease OS=Homo sapiens OX=9606 GN=ENDOU PE=1 SV=2	FUNCTION: Endoribonuclease that cleaves single-stranded RNAs at 5' of uridylates and releases a product with a 2',3'-cyclic phosphate at the 3'-end. The UU and GU sites are more efficiently cleaved than CU and AU sites. {ECO:0000269|PubMed:18936097}.	SUBCELLULAR LOCATION: Secreted {ECO:0000305}.		female pregnancy [GO:0007565]; immune response [GO:0006955]; proteolysis [GO:0006508]	endoribonuclease activity [GO:0004521]; growth factor activity [GO:0008083]; lyase activity [GO:0016829]; manganese ion binding [GO:0030145]; polysaccharide binding [GO:0030247]; RNA binding [GO:0003723]; scavenger receptor activity [GO:0005044]; serine-type peptidase activity [GO:0008236]	cytoplasm [GO:0005737]; extracellular region [GO:0005576]; extracellular space [GO:0005615]; plasma membrane [GO:0005886]	GO:0003723; GO:0004521; GO:0005044; GO:0005576; GO:0005615; GO:0005737; GO:0005886; GO:0006508; GO:0006955; GO:0007565; GO:0008083; GO:0008236; GO:0016829; GO:0030145; GO:0030247		hsa:8909;	19.5536	20.0673	19.9949	18.5079	19.1196	19.6364	19.731	18.6722	19.7515	19.7057
F9_P00740	-0.527773	-1.09504	-0.58942	1.29739	1.75019	-0.195617	-0.611929	1.14971	-0.570142	-0.607378	F9	Coagulation factor IX;Coagulation factor IXa light chain;Coagulation factor IXa heavy chain	P00740	0.69622	0.0337669	0.69622			sp|P00740|FA9_HUMAN Coagulation factor IX OS=Homo sapiens OX=9606 GN=F9 PE=1 SV=2	FUNCTION: Factor IX is a vitamin K-dependent plasma protein that participates in the intrinsic pathway of blood coagulation by converting factor X to its active form in the presence of Ca(2+) ions, phospholipids, and factor VIIIa. {ECO:0000269|PubMed:1730085, ECO:0000269|PubMed:19846852, ECO:0000269|PubMed:20121197, ECO:0000269|PubMed:20121198, ECO:0000269|PubMed:2592373, ECO:0000269|PubMed:82958…	SUBCELLULAR LOCATION: Secreted {ECO:0000269|PubMed:19846852, ECO:0000269|PubMed:2592373, ECO:0000269|PubMed:3857619, ECO:0000269|PubMed:8295821, ECO:0000269|PubMed:9169594}.	DISEASE: Hemophilia B (HEMB) [MIM:306900]: An X-linked blood coagulation disorder characterized by a permanent tendency to hemorrhage, due to factor IX deficiency. It is phenotypically similar to hemophilia A, but patients present with fewer symptoms. Many patients are asymptomatic until the hemostatic system is stressed by surgery or trauma. {ECO:0000269|PubMed:10094553, ECO:0000269|PubMed:10698…	blood coagulation [GO:0007596]; blood coagulation, intrinsic pathway [GO:0007597]; proteolysis [GO:0006508]; zymogen activation [GO:0031638]	calcium ion binding [GO:0005509]; endopeptidase activity [GO:0004175]; serine-type endopeptidase activity [GO:0004252]	collagen-containing extracellular matrix [GO:0062023]; endoplasmic reticulum lumen [GO:0005788]; extracellular exosome [GO:0070062]; extracellular region [GO:0005576]; extracellular space [GO:0005615]; Golgi lumen [GO:0005796]; membrane [GO:0016020]; plasma membrane [GO:0005886]; protein-containing complex [GO:0032991]	GO:0004175; GO:0004252; GO:0005509; GO:0005576; GO:0005615; GO:0005788; GO:0005796; GO:0005886; GO:0006508; GO:0007596; GO:0007597; GO:0016020; GO:0031638; GO:0032991; GO:0062023; GO:0070062	R-HSA-140834;R-HSA-140837;R-HSA-159740;R-HSA-159763;R-HSA-159782;R-HSA-9672383;R-HSA-9672396;R-HSA-9673202;R-HSA-9673218;R-HSA-9673221;R-HSA-9673240;	hsa:2158;	16.3665	16.1325	16.3411	17.1192	17.306	16.5035	16.3318	17.0583	16.349	16.3336
WDFY3_Q8IZQ1	-0.43412	0.370004	2	-0.704181	-0.665065	1.48936	-0.553125	-0.76954	-0.307385	-0.494929	WDFY3	WD repeat and FYVE domain-containing protein 3	Q8IZQ1	0.769316	0.0340294	-0.402927			sp|Q8IZQ1|WDFY3_HUMAN WD repeat and FYVE domain-containing protein 3 OS=Homo sapiens OX=9606 GN=WDFY3 PE=1 SV=2	FUNCTION: Required for selective macroautophagy (aggrephagy). Acts as an adapter protein by linking specific proteins destined for degradation to the core autophagic machinery members, such as the ATG5-ATG12-ATG16L E3-like ligase, SQSTM1 and LC3 (PubMed:20417604). Along with p62/SQSTM1, involved in the formation and autophagic degradation of cytoplasmic ubiquitin-containing inclusions (p62 bodies…	SUBCELLULAR LOCATION: Nucleus membrane {ECO:0000269|PubMed:15292400, ECO:0000269|PubMed:20168092, ECO:0000269|PubMed:20417604, ECO:0000269|PubMed:20971078}. Cytoplasm, cytosol {ECO:0000269|PubMed:15292400, ECO:0000269|PubMed:20168092, ECO:0000269|PubMed:20417604, ECO:0000269|PubMed:20971078}. Nucleus, PML body {ECO:0000269|PubMed:20168092}. Membrane; Peripheral membrane protein {ECO:0000269|PubMe…	DISEASE: Microcephaly 18, primary, autosomal dominant (MCPH18) [MIM:617520]: A form of microcephaly, a disease defined as a head circumference more than 3 standard deviations below the age, sex and ethnically matched mean. Brain weight is markedly reduced and the cerebral cortex is disproportionately small. MCPH18 affected individuals manifest microcephaly with mild to moderate intellectual disab…	aggrephagy [GO:0035973]	1-phosphatidylinositol binding [GO:0005545]; metal ion binding [GO:0046872]	autophagosome [GO:0005776]; axon [GO:0030424]; cytoplasm [GO:0005737]; cytosol [GO:0005829]; extrinsic component of autophagosome membrane [GO:0097635]; extrinsic component of membrane [GO:0019898]; inclusion body [GO:0016234]; nuclear envelope [GO:0005635]; nuclear membrane [GO:0031965]; nucleolus [GO:0005730]; nucleoplasm [GO:0005654]; perikaryon [GO:0043204]; plasma membrane [GO:0005886]; PML …	GO:0005545; GO:0005635; GO:0005654; GO:0005730; GO:0005737; GO:0005776; GO:0005829; GO:0005886; GO:0016234; GO:0016605; GO:0019898; GO:0030424; GO:0031965; GO:0035973; GO:0043204; GO:0046872; GO:0097635		hsa:23001;	14.7392	15.2549	16.3445	14.566	14.5911	15.9728	14.6629	14.5241	14.8205	14.7002
CEACAM5_P06731	-0.059921	1.57683	1.04159	-1.33194	-0.810222	0.49922	-0.266146	-1.50416	0.274508	0.580235	CEACAM5	Carcinoembryonic antigen-related cell adhesion molecule 5	P06731	0.523621	0.0342753	-0.523621			sp|P06731|CEAM5_HUMAN Carcinoembryonic antigen-related cell adhesion molecule 5 OS=Homo sapiens OX=9606 GN=CEACAM5 PE=1 SV=3	FUNCTION: Cell surface glycoprotein that plays a role in cell adhesion, intracellular signaling and tumor progression (PubMed:2803308, PubMed:10910050, PubMed:10864933). Mediates homophilic and heterophilic cell adhesion with other carcinoembryonic antigen-related cell adhesion molecules, such as CEACAM6 (PubMed:2803308). Plays a role as an oncogene by promoting tumor progression; induces resista…	SUBCELLULAR LOCATION: Cell membrane {ECO:0000269|PubMed:10864933, ECO:0000269|PubMed:18086185, ECO:0000269|PubMed:2317824}; Lipid-anchor, GPI-anchor {ECO:0000269|PubMed:10864933, ECO:0000269|PubMed:18086185, ECO:0000269|PubMed:2317824}. Apical cell membrane {ECO:0000269|PubMed:10436421}. Cell surface {ECO:0000269|PubMed:2317824, ECO:0000269|PubMed:2803308}. Note=Localized to the apical glycocalyx…		apoptotic process [GO:0006915]; heterophilic cell-cell adhesion via plasma membrane cell adhesion molecules [GO:0007157]; homophilic cell adhesion via plasma membrane adhesion molecules [GO:0007156]; homotypic cell-cell adhesion [GO:0034109]; negative regulation of anoikis [GO:2000811]; negative regulation of apoptotic process [GO:0043066]; negative regulation of myotube differentiation [GO:00108…	GPI anchor binding [GO:0034235]; identical protein binding [GO:0042802]; protein homodimerization activity [GO:0042803]	anchored component of membrane [GO:0031225]; apical plasma membrane [GO:0016324]; basolateral plasma membrane [GO:0016323]; cell surface [GO:0009986]; extracellular exosome [GO:0070062]; extracellular region [GO:0005576]; integral component of external side of plasma membrane [GO:0071575]; integral component of plasma membrane [GO:0005887]; plasma membrane [GO:0005886]	GO:0005576; GO:0005886; GO:0005887; GO:0006915; GO:0007156; GO:0007157; GO:0009986; GO:0010832; GO:0016323; GO:0016324; GO:0031225; GO:0034109; GO:0034235; GO:0042802; GO:0042803; GO:0043066; GO:0070062; GO:0071575; GO:2000811	R-HSA-163125;R-HSA-202733;	hsa:1048;	17.8341	18.4461	18.2459	17.3585	17.5536	18.0432	17.757	17.2941	17.9591	18.0734
BBOX1_O75936	0.364092	0.8519	1.22845	-1.67555	-0.829491	0.522134	0.477778	-1.55581	0.195006	0.421483	BBOX1	Gamma-butyrobetaine dioxygenase	O75936	0.82012	0.0345912	-0.82012			sp|O75936|BODG_HUMAN Gamma-butyrobetaine dioxygenase OS=Homo sapiens OX=9606 GN=BBOX1 PE=1 SV=1	FUNCTION: Catalyzes the formation of L-carnitine from gamma-butyrobetaine.	SUBCELLULAR LOCATION: Cytoplasm.		carnitine biosynthetic process [GO:0045329]	gamma-butyrobetaine dioxygenase activity [GO:0008336]; identical protein binding [GO:0042802]; iron ion binding [GO:0005506]; zinc ion binding [GO:0008270]	cytosol [GO:0005829]; extracellular exosome [GO:0070062]; mitochondrion [GO:0005739]	GO:0005506; GO:0005739; GO:0005829; GO:0008270; GO:0008336; GO:0042802; GO:0045329; GO:0070062	R-HSA-71262;	hsa:8424;	16.508	16.7791	16.9883	15.3745	15.8447	16.5958	16.5712	15.4411	16.414	16.5399
NCCRP1_Q6ZVX7	0.850489	1.02295	0.75158	-1.80308	-0.621294	0.281328	0.373367	-1.56807	0.576464	0.136271	NCCRP1	F-box only protein 50	Q6ZVX7	1.01257	0.0346799	-1.01257			sp|Q6ZVX7|FBX50_HUMAN F-box only protein 50 OS=Homo sapiens OX=9606 GN=NCCRP1 PE=1 SV=1	FUNCTION: Promotes cell proliferation. {ECO:0000269|PubMed:22087255}.	SUBCELLULAR LOCATION: Cytoplasm {ECO:0000269|PubMed:22087255}.		glycoprotein catabolic process [GO:0006516]; positive regulation of cell population proliferation [GO:0008284]; protein ubiquitination [GO:0016567]; SCF-dependent proteasomal ubiquitin-dependent protein catabolic process [GO:0031146]; ubiquitin-dependent ERAD pathway [GO:0030433]		cytoplasm [GO:0005737]; extracellular exosome [GO:0070062]; SCF ubiquitin ligase complex [GO:0019005]	GO:0005737; GO:0006516; GO:0008284; GO:0016567; GO:0019005; GO:0030433; GO:0031146; GO:0070062		hsa:342897;	19.374	19.4839	19.311	17.6834	18.4364	19.0114	19.07	17.8332	19.1994	18.919
RNFT1_Q5M7Z0	1.18631	0.655419	1.25535	-0.269107	-1.48479	0.677463	-1.33187	-0.15808	-0.940456	0.409759	RNFT1	RING finger and transmembrane domain-containing protein 1	Q5M7Z0	0.83603	0.0347052	-0.756451			sp|Q5M7Z0|RNFT1_HUMAN E3 ubiquitin-protein ligase RNFT1 OS=Homo sapiens OX=9606 GN=RNFT1 PE=1 SV=2	FUNCTION: E3 ubiquitin-protein ligase that acts in the endoplasmic reticulum (ER)-associated degradation (ERAD) pathway, which targets misfolded proteins that accumulate in the endoplasmic reticulum (ER) for ubiquitination and subsequent proteasome-mediated degradation. Protects cells from ER stress-induced apoptosis. {ECO:0000269|PubMed:27485036}.	SUBCELLULAR LOCATION: Endoplasmic reticulum membrane {ECO:0000269|PubMed:27485036}; Multi-pass membrane protein {ECO:0000305}.		positive regulation of ERAD pathway [GO:1904294]; protein autoubiquitination [GO:0051865]	metal ion binding [GO:0046872]; ubiquitin binding [GO:0043130]; ubiquitin protein ligase activity [GO:0061630]	endoplasmic reticulum [GO:0005783]; endoplasmic reticulum membrane [GO:0005789]; integral component of membrane [GO:0016021]	GO:0005783; GO:0005789; GO:0016021; GO:0043130; GO:0046872; GO:0051865; GO:0061630; GO:1904294		hsa:51136;	11.8778	11.5892	11.9154	11.0864	10.4254	11.6011	10.5086	11.1468	10.7214	11.4556
RALB_P11234	-0.056732	1.4821	1.62297	-0.94585	-0.922896	0.37446	-0.27742	-1.46647	0.225344	-0.0355052	RALB	Ras-related protein Ral-B	P11234	0.427506	0.0347835	-0.427506			sp|P11234|RALB_HUMAN Ras-related protein Ral-B OS=Homo sapiens OX=9606 GN=RALB PE=1 SV=1	FUNCTION: Multifunctional GTPase involved in a variety of cellular processes including gene expression, cell migration, cell proliferation, oncogenic transformation and membrane trafficking (PubMed:10393179, PubMed:17875936, PubMed:18756269). Accomplishes its multiple functions by interacting with distinct downstream effectors. Acts as a GTP sensor for GTP-dependent exocytosis of dense core vesic…	SUBCELLULAR LOCATION: Cell membrane {ECO:0000269|PubMed:17875936}; Lipid-anchor {ECO:0000269|PubMed:17875936}; Cytoplasmic side {ECO:0000269|PubMed:17875936}. Midbody {ECO:0000269|PubMed:18756269}. Note=During late cytokinesis, enriched at the midbody. {ECO:0000269|PubMed:18756269}.		apoptotic process [GO:0006915]; cell cycle [GO:0007049]; cell division [GO:0051301]; cellular response to exogenous dsRNA [GO:0071360]; cellular response to starvation [GO:0009267]; negative regulation of protein binding [GO:0032091]; positive regulation of autophagosome assembly [GO:2000786]; positive regulation of protein binding [GO:0032092]; positive regulation of protein phosphorylation [GO:…	ATPase binding [GO:0051117]; GDP binding [GO:0019003]; G protein activity [GO:0003925]; GTPase activity [GO:0003924]; GTP binding [GO:0005525]; ubiquitin protein ligase binding [GO:0031625]	extracellular exosome [GO:0070062]; midbody [GO:0030496]; plasma membrane [GO:0005886]	GO:0001928; GO:0001934; GO:0003924; GO:0003925; GO:0005525; GO:0005886; GO:0006915; GO:0007049; GO:0007165; GO:0007265; GO:0009267; GO:0019003; GO:0030496; GO:0031625; GO:0032091; GO:0032092; GO:0051117; GO:0051301; GO:0060178; GO:0070062; GO:0071360; GO:0071902; GO:2000786	R-HSA-171007;	hsa:5899;	17.8616	18.2961	18.3358	17.6106	17.6171	17.9834	17.7993	17.4636	17.9413	17.8676
RPTN_Q6XPR3	-0.528099	1.43372	1.6092	-1.09789	0.578027	-0.965981	-0.241268	-0.821649	0.67635	-0.642407	RPTN	Repetin	Q6XPR3	0.946116	0.0351024	-0.946116			sp|Q6XPR3|RPTN_HUMAN Repetin OS=Homo sapiens OX=9606 GN=RPTN PE=1 SV=1	FUNCTION: Involved in the cornified cell envelope formation. Multifunctional epidermal matrix protein. Reversibly binds calcium.	SUBCELLULAR LOCATION: Secreted, extracellular space, extracellular matrix.			calcium ion binding [GO:0005509]; transition metal ion binding [GO:0046914]	cornified envelope [GO:0001533]; cytosol [GO:0005829]; extracellular region [GO:0005576]	GO:0001533; GO:0005509; GO:0005576; GO:0005829; GO:0046914	R-HSA-6809371;	hsa:126638;	14.8871	16.279	16.4035	14.4829	15.6719	14.5764	15.0906	14.6788	15.7416	14.806
SRSF7_Q16629	-0.306113	0.482344	1.79252	-1.78572	0.205297	0.822273	-0.359698	-1.15447	0.302089	0.00147185	SRSF7	Serine/arginine-rich splicing factor 7	Q16629	0.554571	0.0351576	-0.525691			sp|Q16629|SRSF7_HUMAN Serine/arginine-rich splicing factor 7 OS=Homo sapiens OX=9606 GN=SRSF7 PE=1 SV=1	FUNCTION: Required for pre-mRNA splicing. Can also modulate alternative splicing in vitro. Represses the splicing of MAPT/Tau exon 10. May function as export adapter involved in mRNA nuclear export such as of histone H2A. Binds mRNA which is thought to be transferred to the NXF1-NXT1 heterodimer for export (TAP/NXF1 pathway); enhances NXF1-NXT1 RNA-binding activity. RNA-binding is semi-sequence s…	SUBCELLULAR LOCATION: Nucleus {ECO:0000269|PubMed:11336712}. Cytoplasm {ECO:0000269|PubMed:11336712}.		cellular response to leukemia inhibitory factor [GO:1990830]; mRNA processing [GO:0006397]; mRNA splicing, via spliceosome [GO:0000398]; mRNA transport [GO:0051028]; negative regulation of mRNA splicing, via spliceosome [GO:0048025]; RNA splicing [GO:0008380]	protein domain specific binding [GO:0019904]; RNA binding [GO:0003723]; zinc ion binding [GO:0008270]	cytoplasm [GO:0005737]; extracellular exosome [GO:0070062]; nuclear speck [GO:0016607]; nucleoplasm [GO:0005654]; nucleus [GO:0005634]	GO:0000398; GO:0003723; GO:0005634; GO:0005654; GO:0005737; GO:0006397; GO:0008270; GO:0008380; GO:0016607; GO:0019904; GO:0048025; GO:0051028; GO:0070062; GO:1990830	R-HSA-159236;R-HSA-72163;R-HSA-72165;R-HSA-72187;R-HSA-73856;	hsa:6432;	18.5086	18.9646	19.7224	17.6529	18.8044	19.1612	18.4777	18.018	18.8604	18.6865
KRT15_P19012	0.505123	1.16372	0.697711	-1.09471	-1.02967	-0.612284	0.786415	-1.22504	1.35939	-0.55066	KRT15	Keratin, type I cytoskeletal 15	P19012	3.23697	0.0352741	-3.23697			sp|P19012|K1C15_HUMAN Keratin, type I cytoskeletal 15 OS=Homo sapiens OX=9606 GN=KRT15 PE=1 SV=3				epidermis development [GO:0008544]	scaffold protein binding [GO:0097110]; structural constituent of cytoskeleton [GO:0005200]	cytosol [GO:0005829]; extracellular exosome [GO:0070062]; intermediate filament [GO:0005882]; nucleus [GO:0005634]	GO:0005200; GO:0005634; GO:0005829; GO:0005882; GO:0008544; GO:0070062; GO:0097110	R-HSA-6805567;R-HSA-6809371;	hsa:3866;	17.5691	18.8223	17.9356	14.5248	14.6486	15.4428	18.1044	14.2768	19.1947	15.5601
FADD_Q13158	0.104933	0.690428	1.78922	-1.67286	-0.569799	0.528743	-0.215279	-1.248	0.0424807	0.550126	FADD	FAS-associated death domain protein	Q13158	0.374703	0.0353578	-0.374703			sp|Q13158|FADD_HUMAN FAS-associated death domain protein OS=Homo sapiens OX=9606 GN=FADD PE=1 SV=1	FUNCTION: Apoptotic adaptor molecule that recruits caspase-8 or caspase-10 to the activated Fas (CD95) or TNFR-1 receptors (PubMed:7538907, PubMed:23955153, PubMed:19118384, PubMed:20935634, PubMed:16762833, PubMed:24025841). The resulting aggregate called the death-inducing signaling complex (DISC) performs caspase-8 proteolytic activation (PubMed:7538907, PubMed:19118384, PubMed:20935634, PubMe…		DISEASE: Infections, recurrent, associated with encephalopathy, hepatic dysfunction and cardiovascular malformations (IEHDCM) [MIM:613759]: A condition with biological features of autoimmune lymphoproliferative syndrome such as high-circulating CD4(-)CD8(-)TCR-alpha-beta(+) T-cell counts, and elevated IL10 and FASL levels. Affected individuals suffer from recurrent, stereotypical episodes of feve…	activation of cysteine-type endopeptidase activity [GO:0097202]; apoptotic process [GO:0006915]; apoptotic signaling pathway [GO:0097190]; behavioral response to cocaine [GO:0048148]; cellular response to mechanical stimulus [GO:0071260]; death-inducing signaling complex assembly [GO:0071550]; defense response to virus [GO:0051607]; extrinsic apoptotic signaling pathway [GO:0097191]; extrinsic ap…	caspase binding [GO:0089720]; death effector domain binding [GO:0035877]; death receptor binding [GO:0005123]; identical protein binding [GO:0042802]; protease binding [GO:0002020]; protein-containing complex binding [GO:0044877]; receptor serine/threonine kinase binding [GO:0033612]; tumor necrosis factor receptor binding [GO:0005164]; tumor necrosis factor receptor superfamily binding [GO:00328…	CD95 death-inducing signaling complex [GO:0031265]; cell body [GO:0044297]; cytoplasm [GO:0005737]; cytosol [GO:0005829]; death-inducing signaling complex [GO:0031264]; membrane raft [GO:0045121]; neuron projection [GO:0043005]; nucleus [GO:0005634]; plasma membrane [GO:0005886]; ripoptosome [GO:0097342]	GO:0001822; GO:0001916; GO:0002020; GO:0002821; GO:0005123; GO:0005164; GO:0005634; GO:0005737; GO:0005829; GO:0005886; GO:0006915; GO:0008625; GO:0031264; GO:0031265; GO:0032729; GO:0032757; GO:0032760; GO:0032813; GO:0033077; GO:0033612; GO:0035877; GO:0036462; GO:0042104; GO:0042802; GO:0043005; GO:0043029; GO:0043065; GO:0043123; GO:0043278; GO:0044297; GO:0044877; GO:0045087; GO:0045121; GO:…	R-HSA-140534;R-HSA-2562578;R-HSA-3371378;R-HSA-5213460;R-HSA-5218900;R-HSA-5357786;R-HSA-5357905;R-HSA-5675482;R-HSA-69416;R-HSA-75157;R-HSA-75158;R-HSA-9013957;R-HSA-933543;R-HSA-9693928;	hsa:8772;	16.3364	16.4895	16.7769	15.8715	16.16	16.4472	16.2527	15.9826	16.3201	16.4528
S100A10_P60903	-0.294872	1.25725	0.807282	-2	-0.42488	-0.0420601	0.899129	-1.01392	0.766705	0.0628179	S100A10	Protein S100-A10	P60903	0.743505	0.0355974	-0.743505			sp|P60903|S10AA_HUMAN Protein S100-A10 OS=Homo sapiens OX=9606 GN=S100A10 PE=1 SV=2	FUNCTION: Because S100A10 induces the dimerization of ANXA2/p36, it may function as a regulator of protein phosphorylation in that the ANXA2 monomer is the preferred target (in vitro) of tyrosine-specific kinase.			membrane raft assembly [GO:0001765]; mRNA transcription by RNA polymerase II [GO:0042789]; positive regulation of binding [GO:0051099]; positive regulation of focal adhesion assembly [GO:0051894]; positive regulation of GTPase activity [GO:0043547]; positive regulation of plasminogen activation [GO:0010756]; positive regulation of stress fiber assembly [GO:0051496]; positive regulation of substra…	calcium-dependent protein binding [GO:0048306]; calcium ion binding [GO:0005509]; protein homodimerization activity [GO:0042803]; transmembrane transporter binding [GO:0044325]	AnxA2-p11 complex [GO:1990665]; collagen-containing extracellular matrix [GO:0062023]; cytoplasm [GO:0005737]; extracellular exosome [GO:0070062]; extracellular region [GO:0005576]; extracellular space [GO:0005615]; extrinsic component of plasma membrane [GO:0019897]; plasma membrane [GO:0005886]; plasma membrane protein complex [GO:0098797]; RNA polymerase II transcription regulator complex [GO:…	GO:0001765; GO:0005509; GO:0005576; GO:0005615; GO:0005737; GO:0005886; GO:0006900; GO:0010756; GO:0019897; GO:0042789; GO:0042803; GO:0043547; GO:0044325; GO:0045944; GO:0048306; GO:0050767; GO:0051099; GO:0051496; GO:0051894; GO:0062023; GO:0070062; GO:0072659; GO:0090575; GO:0098797; GO:1900026; GO:1990665	R-HSA-75205;	hsa:6281;	20.5153	21.3292	21.0932	19.6121	20.4472	20.6479	21.1414	20.1383	21.0719	20.7029
WIPI2_Q9Y4P8	0.725047	1.70208	0.798301	-1.46442	0.135309	0.684882	-0.750962	-1.12561	-0.690583	-0.0140462	WIPI2	WD repeat domain phosphoinositide-interacting protein 2	Q9Y4P8	0.681603	0.0358538	-0.511026			sp|Q9Y4P8|WIPI2_HUMAN WD repeat domain phosphoinositide-interacting protein 2 OS=Homo sapiens OX=9606 GN=WIPI2 PE=1 SV=1	FUNCTION: Component of the autophagy machinery that controls the major intracellular degradation process by which cytoplasmic materials are packaged into autophagosomes and delivered to lysosomes for degradation (PubMed:20505359, PubMed:28561066). Involved in an early step of the formation of preautophagosomal structures (PubMed:20505359, PubMed:28561066). Binds and is activated by phosphatidylin…	SUBCELLULAR LOCATION: Preautophagosomal structure membrane {ECO:0000269|PubMed:20505359, ECO:0000269|PubMed:21564513, ECO:0000269|PubMed:22456507, ECO:0000269|PubMed:23916833, ECO:0000269|PubMed:28561066, ECO:0000269|PubMed:28890335, ECO:0000269|PubMed:33499712}; Peripheral membrane protein {ECO:0000269|PubMed:20505359, ECO:0000269|PubMed:21564513, ECO:0000269|PubMed:22456507}; Cytoplasmic side {…	DISEASE: Intellectual developmental disorder with short stature and variable skeletal anomalies (IDDSSA) [MIM:618453]: An autosomal recessive disorder characterized by severe mental retardation, speech and language impairment, developmental delay, and cardiac, thyroid and skeletal abnormalities. Skeletal features include short stature, camptodactyly, fifth finger clinodactyly, thumb hypoplasia, o…	autophagosome assembly [GO:0000045]; autophagy of mitochondrion [GO:0000422]; autophagy of nucleus [GO:0044804]; cellular response to starvation [GO:0009267]; protein lipidation [GO:0006497]; protein lipidation involved in autophagosome assembly [GO:0061739]; protein localization to phagophore assembly site [GO:0034497]; xenophagy [GO:0098792]	phosphatidylinositol-3,5-bisphosphate binding [GO:0080025]; phosphatidylinositol-3-phosphate binding [GO:0032266]; phosphatidylinositol-5-phosphate binding [GO:0010314]	cytosol [GO:0005829]; extrinsic component of membrane [GO:0019898]; nucleoplasm [GO:0005654]; phagophore assembly site [GO:0000407]; phagophore assembly site membrane [GO:0034045]; protein-containing complex [GO:0032991]	GO:0000045; GO:0000407; GO:0000422; GO:0005654; GO:0005829; GO:0006497; GO:0009267; GO:0010314; GO:0019898; GO:0032266; GO:0032991; GO:0034045; GO:0034497; GO:0044804; GO:0061739; GO:0080025; GO:0098792	R-HSA-1632852;	hsa:26100;	17.6607	18.0478	17.6897	16.7933	17.4271	17.6448	17.076	16.9275	17.0999	17.3679
DHX16_O60231	-0.407475	-0.779503	-0.277347	2	0.682898	0.285846	-0.847869	-0.0064477	-0.626749	-0.517673	DHX16	Putative pre-mRNA-splicing factor ATP-dependent RNA helicase DHX16	O60231	0.437655	0.0360073	0.434592			sp|O60231|DHX16_HUMAN Pre-mRNA-splicing factor ATP-dependent RNA helicase DHX16 OS=Homo sapiens OX=9606 GN=DHX16 PE=1 SV=2	FUNCTION: Required for pre-mRNA splicing as component of the spliceosome (PubMed:20423332, PubMed:20841358, PubMed:25296192, PubMed:29360106). Contributes to pre-mRNA splicing after spliceosome formation and prior to the first transesterification reaction. {ECO:0000269|PubMed:20423332, ECO:0000269|PubMed:20841358, ECO:0000269|PubMed:25296192, ECO:0000269|PubMed:29360106}.	SUBCELLULAR LOCATION: Nucleus {ECO:0000269|PubMed:20423332, ECO:0000269|PubMed:20841358, ECO:0000269|PubMed:25296192, ECO:0000269|PubMed:29360106}. Nucleus, nucleoplasm {ECO:0000269|PubMed:20423332}.	DISEASE: Neuromuscular oculoauditory syndrome (NMOAS) [MIM:618733]: An autosomal dominant neuromuscular disorder characterized by variable features including myopathy, neuropathy, hypotonia, joint contractures, growth delay, chorioretinal lacunae, sensorineuronal deafness, agenesis of the corpus callosum, and seizures. {ECO:0000269|PubMed:31256877}. Note=The disease is caused by variants affectin…	mRNA splicing, via spliceosome [GO:0000398]; RNA splicing [GO:0008380]	ATP binding [GO:0005524]; ATP hydrolysis activity [GO:0016887]; RNA binding [GO:0003723]; RNA helicase activity [GO:0003724]	nucleoplasm [GO:0005654]; nucleus [GO:0005634]; spliceosomal complex [GO:0005681]; U2-type precatalytic spliceosome [GO:0071005]	GO:0000398; GO:0003723; GO:0003724; GO:0005524; GO:0005634; GO:0005654; GO:0005681; GO:0008380; GO:0016887; GO:0071005	R-HSA-72163;	hsa:8449;	16.3606	16.2622	16.395	17.1284	16.6491	16.5441	16.2441	16.4667	16.3026	16.3315
FBLN5_Q9UBX5	-0.616819	-1.05303	-0.617289	0.952166	1.13052	0.870392	-0.954518	0.274076	-1.25786	1.27236	FBLN5	Fibulin-5	Q9UBX5	1.27059	0.0362765	1.27059			sp|Q9UBX5|FBLN5_HUMAN Fibulin-5 OS=Homo sapiens OX=9606 GN=FBLN5 PE=1 SV=1	FUNCTION: Essential for elastic fiber formation, is involved in the assembly of continuous elastin (ELN) polymer and promotes the interaction of microfibrils and ELN (PubMed:18185537). Stabilizes and organizes elastic fibers in the skin, lung and vasculature (By similarity). Promotes adhesion of endothelial cells through interaction of integrins and the RGD motif. Vascular ligand for integrin rec…	SUBCELLULAR LOCATION: Secreted {ECO:0000269|PubMed:16652333, ECO:0000269|PubMed:17035250, ECO:0000269|PubMed:20599547}. Secreted, extracellular space, extracellular matrix {ECO:0000269|PubMed:17035250}. Note=co-localizes with ELN in elastic fibers. {ECO:0000269|PubMed:17035250}.	DISEASE: Neuropathy, hereditary, with or without age-related macular degeneration (HNARMD) [MIM:608895]: An autosomal dominant neuropathy of the Charcot-Marie-Tooth disease group, characterized by distal muscle weakness and atrophy variably affecting the lower and upper limbs. Distal sensory impairment and decreased nerve conduction velocities are present in most but not all patients. Additional …	cell-matrix adhesion [GO:0007160]; elastic fiber assembly [GO:0048251]; protein localization to cell surface [GO:0034394]; regulation of cell growth [GO:0001558]; regulation of removal of superoxide radicals [GO:2000121]; secretion [GO:0046903]	calcium ion binding [GO:0005509]; integrin binding [GO:0005178]; protein C-terminus binding [GO:0008022]; protein homodimerization activity [GO:0042803]	collagen-containing extracellular matrix [GO:0062023]; extracellular exosome [GO:0070062]; extracellular matrix [GO:0031012]; extracellular region [GO:0005576]; extracellular space [GO:0005615]	GO:0001558; GO:0005178; GO:0005509; GO:0005576; GO:0005615; GO:0007160; GO:0008022; GO:0031012; GO:0034394; GO:0042803; GO:0046903; GO:0048251; GO:0062023; GO:0070062; GO:2000121	R-HSA-1566948;R-HSA-2129379;	hsa:10516;	17.1914	16.8741	17.1911	18.3327	18.4625	18.2732	16.9458	17.8395	16.7251	18.5656
SHOC2_Q9UQ13	-0.167715	0.335334	2	-1.02975	-0.227087	0.251275	-0.00344394	-1.32796	-0.303313	0.0590785	SHOC2	Leucine-rich repeat protein SHOC-2	Q9UQ13	0.775295	0.0362877	-0.738998			sp|Q9UQ13|SHOC2_HUMAN Leucine-rich repeat protein SHOC-2 OS=Homo sapiens OX=9606 GN=SHOC2 PE=1 SV=2	FUNCTION: Regulatory subunit of protein phosphatase 1 (PP1c) that acts as a M-Ras/MRAS effector and participates in MAPK pathway activation. Upon M-Ras/MRAS activation, targets PP1c to specifically dephosphorylate the 'Ser-259' inhibitory site of RAF1 kinase and stimulate RAF1 activity at specialized signaling complexes. {ECO:0000269|PubMed:10783161, ECO:0000269|PubMed:16630891, ECO:0000269|PubMe…	SUBCELLULAR LOCATION: Cytoplasm {ECO:0000269|PubMed:19684605, ECO:0000269|PubMed:25137548}. Nucleus {ECO:0000269|PubMed:19684605, ECO:0000269|PubMed:25137548}. Note=Translocates from cytoplasm to nucleus upon growth factor stimulation. {ECO:0000269|PubMed:19684605}.	DISEASE: Noonan syndrome-like disorder with loose anagen hair 1 (NSLH1) [MIM:607721]: A syndrome characterized by Noonan dysmorphic features such as macrocephaly, high forehead, hypertelorism, palpebral ptosis, low-set and posteriorly rotated ears, short and webbed neck, pectus anomalies, in association with pluckable, sparse, thin and slow-growing hair. {ECO:0000269|PubMed:19684605, ECO:0000269|…	fibroblast growth factor receptor signaling pathway [GO:0008543]; positive regulation of Ras protein signal transduction [GO:0046579]; Ras protein signal transduction [GO:0007265]; signal transduction [GO:0007165]	protein phosphatase 1 binding [GO:0008157]; protein phosphatase binding [GO:0019903]; protein phosphatase regulator activity [GO:0019888]	cytoplasm [GO:0005737]; cytosol [GO:0005829]; nucleoplasm [GO:0005654]; nucleus [GO:0005634]; protein phosphatase type 1 complex [GO:0000164]	GO:0000164; GO:0005634; GO:0005654; GO:0005737; GO:0005829; GO:0007165; GO:0007265; GO:0008157; GO:0008543; GO:0019888; GO:0019903; GO:0046579	R-HSA-5673000;R-HSA-9726840;R-HSA-9726842;	hsa:8036;	17.29	17.601	18.8855	16.7572	17.2533	17.549	17.3916	16.5729	17.2062	17.4302
HACL1_Q9UJ83	0.211088	0.522754	2	-0.609582	-0.688677	0.447456	-0.120595	-1.66205	-0.196078	-0.0977492	HACL1	2-hydroxyacyl-CoA lyase 1	Q9UJ83	0.614159	0.0364352	-0.517399			sp|Q9UJ83|HACL1_HUMAN 2-hydroxyacyl-CoA lyase 1 OS=Homo sapiens OX=9606 GN=HACL1 PE=1 SV=2	FUNCTION: Peroxisomal 2-OH acyl-CoA lyase involved in the cleavage (C1 removal) reaction in the fatty acid alpha-oxydation in a thiamine pyrophosphate (TPP)-dependent manner (PubMed:28289220, PubMed:21708296, PubMed:10468558). Involved in the degradation of 3-methyl-branched fatty acids like phytanic acid and the shortening of 2-hydroxy long-chain fatty acids (PubMed:28289220, PubMed:21708296, Pu…	SUBCELLULAR LOCATION: Peroxisome {ECO:0000269|PubMed:10468558, ECO:0000269|PubMed:21708296, ECO:0000269|PubMed:28289220}.		fatty acid alpha-oxidation [GO:0001561]; fatty acid metabolic process [GO:0006631]; methyl-branched fatty acid metabolic process [GO:0097089]; phytanic acid metabolic process [GO:1903512]; protein targeting to peroxisome [GO:0006625]	2-hydroxy-3-methylhexadecanoyl-CoA lyase activity [GO:0106360]; 2-hydroxyphytanoyl-CoA lyase activity [GO:0106376]; ATP binding [GO:0005524]; carbon-carbon lyase activity [GO:0016830]; identical protein binding [GO:0042802]; magnesium ion binding [GO:0000287]; thiamine pyrophosphate binding [GO:0030976]	cytosol [GO:0005829]; intracellular membrane-bounded organelle [GO:0043231]; nucleoplasm [GO:0005654]; peroxisomal matrix [GO:0005782]; peroxisome [GO:0005777]	GO:0000287; GO:0001561; GO:0005524; GO:0005654; GO:0005777; GO:0005782; GO:0005829; GO:0006625; GO:0006631; GO:0016830; GO:0030976; GO:0042802; GO:0043231; GO:0097089; GO:0106360; GO:0106376; GO:1903512	R-HSA-389599;R-HSA-9033241;	hsa:26061;	15.2525	15.3805	16.0669	14.9153	14.8828	15.3496	15.1162	14.4829	15.0852	15.1256
BCKDHA_P12694	-0.517368	-0.0599728	-0.37179	2	0.150948	1.10477	-0.746261	-0.964809	-0.30942	-0.608476	BCKDHA	2-oxoisovalerate dehydrogenase subunit alpha, mitochondrial	P12694	0.581581	0.0366775	0.474421			sp|P12694|ODBA_HUMAN 2-oxoisovalerate dehydrogenase subunit alpha, mitochondrial OS=Homo sapiens OX=9606 GN=BCKDHA PE=1 SV=2	FUNCTION: E1 subunit of the branched-chain alpha-keto dehydrogenase complex that catalyzes both the decarboxylation of the alpha-ketoacid and the subsequent reductive acylation of the lipoyl moiety (another catalytic cofactor) that is covalently bound to E2 (PubMed:7883996). The branched-chain alpha-keto dehydrogenase complex catalyzes the overall conversion of alpha-keto acids to acyl-CoA and CO…	SUBCELLULAR LOCATION: Mitochondrion matrix.	DISEASE: Maple syrup urine disease 1A (MSUD1A) [MIM:248600]: A metabolic disorder due to an enzyme defect in the catabolic pathway of the branched-chain amino acids leucine, isoleucine, and valine. Accumulation of these 3 amino acids and their corresponding keto acids leads to encephalopathy and progressive neurodegeneration. Clinical features include mental and physical retardation, feeding prob…	branched-chain amino acid catabolic process [GO:0009083]	3-methyl-2-oxobutanoate dehydrogenase (2-methylpropanoyl-transferring) activity [GO:0003863]; carboxy-lyase activity [GO:0016831]; metal ion binding [GO:0046872]	mitochondrial alpha-ketoglutarate dehydrogenase complex [GO:0005947]; mitochondrial matrix [GO:0005759]; mitochondrion [GO:0005739]	GO:0003863; GO:0005739; GO:0005759; GO:0005947; GO:0009083; GO:0016831; GO:0046872	R-HSA-389661;R-HSA-70895;	hsa:593;	18.5111	18.6549	18.5568	19.4038	18.7212	19.021	18.4391	18.3704	18.5764	18.4824
IL16_Q14005	0.549314	0.775386	1.46155	-1.71446	-0.779277	-0.255233	0.487751	0.982666	-0.820877	-0.686819	IL16	Pro-interleukin-16;Interleukin-16	Q14005	0.328356	0.0367723	-0.328356			sp|Q14005|IL16_HUMAN Pro-interleukin-16 OS=Homo sapiens OX=9606 GN=IL16 PE=1 SV=4	FUNCTION: Interleukin-16 stimulates a migratory response in CD4+ lymphocytes, monocytes, and eosinophils. Primes CD4+ T-cells for IL-2 and IL-15 responsiveness. Also induces T-lymphocyte expression of interleukin 2 receptor. Ligand for CD4.; FUNCTION: [Isoform 1]: May act as a scaffolding protein that anchors ion channels in the membrane.; FUNCTION: Isoform 3 is involved in cell cycle progression…	SUBCELLULAR LOCATION: [Interleukin-16]: Secreted.; SUBCELLULAR LOCATION: [Isoform 1]: Cytoplasm {ECO:0000250}.; SUBCELLULAR LOCATION: [Isoform 3]: Cytoplasm. Nucleus.		cytokine-mediated signaling pathway [GO:0019221]; immune response [GO:0006955]; induction of positive chemotaxis [GO:0050930]; leukocyte chemotaxis [GO:0030595]; positive regulation of inflammatory response [GO:0050729]; positive regulation of interleukin-12 production [GO:0032735]; positive regulation of interleukin-1 alpha production [GO:0032730]; positive regulation of interleukin-6 production…	CD4 receptor binding [GO:0042609]; cytokine activity [GO:0005125]	cytosol [GO:0005829]; extracellular region [GO:0005576]; extracellular space [GO:0005615]; Flemming body [GO:0090543]; focal adhesion [GO:0005925]; nuclear speck [GO:0016607]; plasma membrane [GO:0005886]	GO:0005125; GO:0005576; GO:0005615; GO:0005829; GO:0005886; GO:0005925; GO:0006955; GO:0016607; GO:0019221; GO:0030595; GO:0032730; GO:0032735; GO:0032755; GO:0042609; GO:0050729; GO:0050930; GO:0051924; GO:0090543; GO:1902565	R-HSA-449836;	hsa:3603;	16.1962	16.2365	16.3586	15.7934	15.9598	16.0531	16.1853	16.2734	15.9524	15.9763
VASP_P50552	-0.123219	-0.622254	-1.38368	2	0.493986	-0.505865	-0.434498	1.11293	-0.433613	-0.228727	VASP	Vasodilator-stimulated phosphoprotein	P50552	0.50177	0.037557	0.50177			sp|P50552|VASP_HUMAN Vasodilator-stimulated phosphoprotein OS=Homo sapiens OX=9606 GN=VASP PE=1 SV=3	FUNCTION: Ena/VASP proteins are actin-associated proteins involved in a range of processes dependent on cytoskeleton remodeling and cell polarity such as axon guidance, lamellipodial and filopodial dynamics, platelet activation and cell migration. VASP promotes actin filament elongation. It protects the barbed end of growing actin filaments against capping and increases the rate of actin polymeri…	SUBCELLULAR LOCATION: Cytoplasm. Cytoplasm, cytoskeleton. Cell junction, focal adhesion. Cell junction, tight junction {ECO:0000250}. Cell projection, lamellipodium membrane. Cell projection, filopodium membrane. Note=Targeted to stress fibers and focal adhesions through interaction with a number of proteins including MRL family members. Localizes to the plasma membrane in protruding lamellipodia…		actin cytoskeleton organization [GO:0030036]; actin polymerization or depolymerization [GO:0008154]; axon guidance [GO:0007411]; neural tube closure [GO:0001843]; positive regulation of actin filament polymerization [GO:0030838]; protein homotetramerization [GO:0051289]	actin binding [GO:0003779]; cadherin binding [GO:0045296]; profilin binding [GO:0005522]; SH3 domain binding [GO:0017124]	actin cytoskeleton [GO:0015629]; bicellular tight junction [GO:0005923]; cytosol [GO:0005829]; extracellular exosome [GO:0070062]; filopodium membrane [GO:0031527]; focal adhesion [GO:0005925]; lamellipodium membrane [GO:0031258]; plasma membrane [GO:0005886]	GO:0001843; GO:0003779; GO:0005522; GO:0005829; GO:0005886; GO:0005923; GO:0005925; GO:0007411; GO:0008154; GO:0015629; GO:0017124; GO:0030036; GO:0030838; GO:0031258; GO:0031527; GO:0045296; GO:0051289; GO:0070062	R-HSA-202433;R-HSA-376176;R-HSA-446353;	hsa:7408;	19.3246	19.1475	18.8773	20.1223	19.5436	19.1888	19.2141	19.7632	19.2144	19.2871
NOL8_Q76FK4	-0.939386	-0.579486	-0.529053	0.532135	2	0.30462	-0.734616	0.723444	-0.367866	-0.731846	NOL8	Nucleolar protein 8	Q76FK4	0.453698	0.0375767	0.453698			sp|Q76FK4|NOL8_HUMAN Nucleolar protein 8 OS=Homo sapiens OX=9606 GN=NOL8 PE=1 SV=1	FUNCTION: Plays an essential role in the survival of diffuse-type gastric cancer cells. Acts as a nucleolar anchoring protein for DDX47. May be involved in regulation of gene expression at the post-transcriptional level or in ribosome biogenesis in cancer cells. {ECO:0000269|PubMed:14660641, ECO:0000269|PubMed:15132771, ECO:0000269|PubMed:16963496}.	SUBCELLULAR LOCATION: Nucleus, nucleolus {ECO:0000269|PubMed:15132771, ECO:0000269|PubMed:16963496}. Note=Localizes in the nucleolar-organizing region during ribosome biogenesis.		protein localization to nucleolus [GO:1902570]; rRNA processing [GO:0006364]	RNA binding [GO:0003723]	chromosome [GO:0005694]; nucleolus [GO:0005730]	GO:0003723; GO:0005694; GO:0005730; GO:0006364; GO:1902570		hsa:55035;	13.2741	13.3682	13.3814	13.6588	14.1267	13.5993	13.3277	13.7088	13.4235	13.3284
IL18_Q14116	0.541666	1.09402	0.893781	-1.80421	-0.557967	0.34235	0.44795	-1.59943	0.49747	0.144373	IL18	Interleukin-18	Q14116	0.928033	0.0377049	-0.928033			sp|Q14116|IL18_HUMAN Interleukin-18 OS=Homo sapiens OX=9606 GN=IL18 PE=1 SV=1	FUNCTION: Proinflammatory cytokine primarily involved in epithelial barrier repair, polarized T-helper 1 (Th1) cell and natural killer (NK) cell immune responses (PubMed:10653850). Upon binding to IL18R1 and IL18RAP, forms a signaling ternary complex which activates NF-kappa-B, triggering synthesis of inflammatory mediators (PubMed:14528293, PubMed:25500532). Synergizes with IL12/interleukin-12 t…	SUBCELLULAR LOCATION: Cytoplasm {ECO:0000269|PubMed:32272059}. Secreted {ECO:0000269|PubMed:23955712, ECO:0000269|PubMed:32272059, ECO:0000269|PubMed:33883744}. Note=The precursor is cytosolic (PubMed:33883744). In response to inflammasome-activating signals, cleaved and secreted (PubMed:33883744). Mature form is secreted and released in the extracellular milieu by passing through the gasdermin-D…		activation of protein kinase B activity [GO:0032148]; angiogenesis [GO:0001525]; cell-cell signaling [GO:0007267]; cell population proliferation [GO:0008283]; cellular response to organic cyclic compound [GO:0071407]; cholesterol homeostasis [GO:0042632]; inflammatory response [GO:0006954]; interleukin-18-mediated signaling pathway [GO:0035655]; lipopolysaccharide-mediated signaling pathway [GO:0…	cytokine activity [GO:0005125]; interleukin-18 receptor binding [GO:0045515]	cytosol [GO:0005829]; extracellular region [GO:0005576]; extracellular space [GO:0005615]	GO:0000165; GO:0001525; GO:0005125; GO:0005576; GO:0005615; GO:0005829; GO:0006954; GO:0007267; GO:0008283; GO:0010744; GO:0014068; GO:0030101; GO:0030155; GO:0030431; GO:0031663; GO:0032148; GO:0032722; GO:0032725; GO:0032729; GO:0032736; GO:0032740; GO:0032819; GO:0034105; GO:0035655; GO:0042088; GO:0042092; GO:0042104; GO:0042119; GO:0042267; GO:0042531; GO:0042632; GO:0045515; GO:0045630; GO:…	R-HSA-448706;R-HSA-5620971;R-HSA-6783783;R-HSA-6785807;R-HSA-9012546 [Q14116-2];R-HSA-9660826;	hsa:3606;	19.0718	19.4098	19.2872	17.6361	18.3988	18.9498	19.0144	17.7614	19.0447	18.8286
ANG_P03950	-0.065336	-0.643139	-0.516553	2	0.48207	0.214985	-0.33597	-0.295928	-1.09053	-0.309161	ANG	Angiogenin	P03950	0.436103	0.0377137	0.408856			sp|P03950|ANGI_HUMAN Angiogenin OS=Homo sapiens OX=9606 GN=ANG PE=1 SV=1	FUNCTION: Binds to actin on the surface of endothelial cells; once bound, angiogenin is endocytosed and translocated to the nucleus. Stimulates ribosomal RNA synthesis including that containing the initiation site sequences of 45S rRNA. Cleaves tRNA within anticodon loops to produce tRNA-derived stress-induced fragments (tiRNAs) which inhibit protein synthesis and triggers the assembly of stress …	SUBCELLULAR LOCATION: Cytoplasmic vesicle, secretory vesicle lumen {ECO:0000250|UniProtKB:Q3TMQ6}. Secreted {ECO:0000250|UniProtKB:P10152}. Nucleus {ECO:0000269|PubMed:12051708, ECO:0000269|PubMed:25372031}. Nucleus, nucleolus {ECO:0000269|PubMed:7945327}. Note=Rapidly endocytosed by target cells and translocated to the nucleus where it accumulates in the nucleolus and binds to DNA (PubMed:120517…	DISEASE: Amyotrophic lateral sclerosis 9 (ALS9) [MIM:611895]: A neurodegenerative disorder affecting upper motor neurons in the brain and lower motor neurons in the brain stem and spinal cord, resulting in fatal paralysis. Sensory abnormalities are absent. The pathologic hallmarks of the disease include pallor of the corticospinal tract due to loss of motor neurons, presence of ubiquitin-positive…	actin filament polymerization [GO:0030041]; activation of phospholipase A2 activity [GO:0032431]; activation of phospholipase C activity [GO:0007202]; activation of protein kinase B activity [GO:0032148]; angiogenesis [GO:0001525]; antibacterial humoral response [GO:0019731]; antifungal humoral response [GO:0019732]; antimicrobial humoral immune response mediated by antimicrobial peptide [GO:0061…	actin binding [GO:0003779]; copper ion binding [GO:0005507]; DNA binding [GO:0003677]; endonuclease activity [GO:0004519]; endoribonuclease activity [GO:0004521]; heparin binding [GO:0008201]; peptide binding [GO:0042277]; protein homodimerization activity [GO:0042803]; ribonuclease activity [GO:0004540]; rRNA binding [GO:0019843]; signaling receptor binding [GO:0005102]	actin cytoskeleton [GO:0015629]; angiogenin-PRI complex [GO:0032311]; basement membrane [GO:0005604]; chromosome [GO:0005694]; cytoplasmic vesicle [GO:0031410]; cytosol [GO:0005829]; extracellular region [GO:0005576]; extracellular space [GO:0005615]; growth cone [GO:0030426]; neuronal cell body [GO:0043025]; nucleolus [GO:0005730]; nucleus [GO:0005634]	GO:0001525; GO:0001541; GO:0001556; GO:0001666; GO:0001878; GO:0001890; GO:0001938; GO:0003677; GO:0003779; GO:0004519; GO:0004521; GO:0004540; GO:0005102; GO:0005507; GO:0005576; GO:0005604; GO:0005615; GO:0005634; GO:0005694; GO:0005730; GO:0005829; GO:0006651; GO:0007154; GO:0007202; GO:0008201; GO:0009303; GO:0009725; GO:0015629; GO:0016078; GO:0016477; GO:0017148; GO:0019731; GO:0019732; GO:…	R-HSA-418990;R-HSA-9708296;	hsa:283;	15.7729	15.6147	15.6494	16.4913	15.9227	15.8496	15.6988	15.7098	15.4923	15.7061
NADK2_Q4G0N4	-0.00883422	-0.666609	-0.447224	2	0.381639	-0.0444169	-0.759806	0.204995	-0.681224	-0.583209	NADK2	NAD kinase 2, mitochondrial	Q4G0N4	0.566882	0.0381378	0.535057			sp|Q4G0N4|NAKD2_HUMAN NAD kinase 2, mitochondrial OS=Homo sapiens OX=9606 GN=NADK2 PE=1 SV=2	FUNCTION: Mitochondrial NAD(+) kinase that phosphorylates NAD(+) to yield NADP(+). Can use both ATP or inorganic polyphosphate as the phosphoryl donor. Also has weak NADH kinase activity in vitro; however NADH kinase activity is much weaker than the NAD(+) kinase activity and may not be relevant in vivo. {ECO:0000269|PubMed:23212377}.	SUBCELLULAR LOCATION: Mitochondrion {ECO:0000269|PubMed:23212377}.	DISEASE: 2,4-dienoyl-CoA reductase deficiency (DECRD) [MIM:616034]: A rare, autosomal recessive, inborn error of polyunsaturated fatty acids and lysine metabolism, resulting in mitochondrial dysfunction. Affected individuals have a severe encephalopathy with neurologic and metabolic abnormalities beginning in early infancy. Laboratory studies show increased C10:2 carnitine levels and hyperlysinem…	NAD metabolic process [GO:0019674]; NADP biosynthetic process [GO:0006741]	ATP binding [GO:0005524]; NAD+ kinase activity [GO:0003951]; protein homodimerization activity [GO:0042803]	mitochondrial matrix [GO:0005759]; mitochondrion [GO:0005739]	GO:0003951; GO:0005524; GO:0005739; GO:0005759; GO:0006741; GO:0019674; GO:0042803	R-HSA-196807;	hsa:133686;	18.4884	18.2286	18.3153	19.5205	18.6426	18.4743	18.1918	18.5728	18.2228	18.2616
RNF7_Q9UBF6	1.1289	0.261989	1.97639	-0.588362	-0.624479	0.123457	-0.382475	-1.32141	0.399381	-0.973394	RNF7	RING-box protein 2	Q9UBF6	0.511943	0.0383806	-0.449506			sp|Q9UBF6|RBX2_HUMAN RING-box protein 2 OS=Homo sapiens OX=9606 GN=RNF7 PE=1 SV=1	FUNCTION: Probable component of the SCF (SKP1-CUL1-F-box protein) E3 ubiquitin ligase complex which mediates the ubiquitination and subsequent proteasomal degradation of target proteins involved in cell cycle progression, signal transduction and transcription (PubMed:10851089). CRLs complexes and ARIH1 collaborate in tandem to mediate ubiquitination of target proteins, ARIH1 mediating addition of…	SUBCELLULAR LOCATION: Cytoplasm {ECO:0000269|PubMed:10082581}. Nucleus {ECO:0000269|PubMed:10082581}.		post-translational protein modification [GO:0043687]; protein neddylation [GO:0045116]; protein ubiquitination [GO:0016567]; response to redox state [GO:0051775]; ubiquitin-dependent protein catabolic process [GO:0006511]	copper ion binding [GO:0005507]; cullin family protein binding [GO:0097602]; NEDD8 ligase activity [GO:0061663]; NEDD8 transferase activity [GO:0019788]; ubiquitin protein ligase activity [GO:0061630]; zinc ion binding [GO:0008270]	Cul5-RING ubiquitin ligase complex [GO:0031466]; cullin-RING ubiquitin ligase complex [GO:0031461]; cytoplasm [GO:0005737]; cytosol [GO:0005829]; nucleoplasm [GO:0005654]; nucleus [GO:0005634]	GO:0005507; GO:0005634; GO:0005654; GO:0005737; GO:0005829; GO:0006511; GO:0008270; GO:0016567; GO:0019788; GO:0031461; GO:0031466; GO:0043687; GO:0045116; GO:0051775; GO:0061630; GO:0061663; GO:0097602	R-HSA-8951664;R-HSA-9705462;R-HSA-983168;	hsa:9616;	11.6308	11.3685	11.8872	11.1112	11.1003	11.3266	11.1735	10.8894	11.4101	10.9947
PAX9_P55771	0.993323	0.904896	0.80417	-1.88147	-0.475684	0.0748967	0.474056	-1.53068	0.264841	0.371649	PAX9	Paired box protein Pax-9;Paired box protein Pax-1	P55771	0.682773	0.038584	-0.682773			sp|P55771|PAX9_HUMAN Paired box protein Pax-9 OS=Homo sapiens OX=9606 GN=PAX9 PE=1 SV=3;sp|P15863|PAX1_HUMAN Paired box protein Pax-1 OS=Homo sapiens OX=9606 GN=PAX1 PE=1 SV=4	FUNCTION: Transcription factor required for normal development of thymus, parathyroid glands, ultimobranchial bodies, teeth, skeletal elements of skull and larynx as well as distal limbs. {ECO:0000250, ECO:0000269|PubMed:12657635}.	SUBCELLULAR LOCATION: Nucleus.	DISEASE: Tooth agenesis, selective, 3 (STHAG3) [MIM:604625]: A form of selective tooth agenesis, a common anomaly characterized by the congenital absence of one or more teeth. Selective tooth agenesis without associated systemic disorders has sometimes been divided into 2 types: oligodontia, defined as agenesis of 6 or more permanent teeth, and hypodontia, defined as agenesis of less than 6 teeth…	anatomical structure development [GO:0048856]; cellular response to growth factor stimulus [GO:0071363]; endoderm development [GO:0007492]; face morphogenesis [GO:0060325]; negative regulation of transcription, DNA-templated [GO:0045892]; odontogenesis [GO:0042476]; regulation of odontogenesis [GO:0042481]; regulation of transcription by RNA polymerase II [GO:0006357]	DNA-binding transcription activator activity, RNA polymerase II-specific [GO:0001228]; DNA-binding transcription factor activity, RNA polymerase II-specific [GO:0000981]; RNA polymerase II cis-regulatory region sequence-specific DNA binding [GO:0000978]; sequence-specific double-stranded DNA binding [GO:1990837]	chromatin [GO:0000785]; nucleus [GO:0005634]	GO:0000785; GO:0000978; GO:0000981; GO:0001228; GO:0005634; GO:0006357; GO:0007492; GO:0042476; GO:0042481; GO:0045892; GO:0048856; GO:0060325; GO:0071363; GO:1990837		hsa:5083;	17.3383	17.302	17.2606	16.157	16.7347	16.9609	17.1249	16.3011	17.039	17.0828
ANKRD35_Q8N283	0.707197	1.25465	0.536292	-1.86708	-0.551641	-0.114523	0.472768	-1.35816	0.874335	0.0461588	ANKRD35	Ankyrin repeat domain-containing protein 35	Q8N283	0.580881	0.0387491	-0.580881			sp|Q8N283|ANR35_HUMAN Ankyrin repeat domain-containing protein 35 OS=Homo sapiens OX=9606 GN=ANKRD35 PE=2 SV=2									hsa:148741;	18.9939	19.1835	18.9347	18.1023	18.5579	18.7093	18.9127	18.2785	19.0518	18.7649
TULP3_O75386	0.28166	0.274683	2	-1.16168	-0.445884	0.306865	-0.076541	-1.37491	-0.673484	0.827807	TULP3	Tubby-related protein 3	O75386	0.943539	0.0390133	-0.943539			sp|O75386|TULP3_HUMAN Tubby-related protein 3 OS=Homo sapiens OX=9606 GN=TULP3 PE=1 SV=2	FUNCTION: Negative regulator of the Shh signaling transduction pathway: recruited to primary cilia via association with the IFT complex A (IFT-A) and is required for recruitment of G protein-coupled receptor GPR161 to cilia, a promoter of PKA-dependent basal repression machinery in Shh signaling. Binds to phosphorylated inositide (phosphoinositide) lipids. Both IFT-A- and phosphoinositide-binding…	SUBCELLULAR LOCATION: Nucleus. Cell membrane. Cell projection, cilium {ECO:0000269|PubMed:27932497}. Cytoplasm {ECO:0000250}. Secreted {ECO:0000250}. Note=Does not have a cleavable signal peptide and is secreted by a non-conventional pathway (By similarity). Translocates from the plasma membrane to the nucleus upon activation of guanine nucleotide-binding protein G(q) subunit alpha. {ECO:0000250}.		anterior/posterior pattern specification [GO:0009952]; bone development [GO:0060348]; brain development [GO:0007420]; bronchus morphogenesis [GO:0060434]; central nervous system neuron differentiation [GO:0021953]; embryonic camera-type eye development [GO:0031076]; embryonic digit morphogenesis [GO:0042733]; embryonic neurocranium morphogenesis [GO:0048702]; ganglion development [GO:0061548]; G …	enzyme binding [GO:0019899]; G protein-coupled receptor binding [GO:0001664]; intraciliary transport particle A binding [GO:0120160]; phosphatidylinositol-4,5-bisphosphate binding [GO:0005546]; phosphatidylinositol binding [GO:0035091]; protein-containing complex binding [GO:0044877]	9+0 non-motile cilium [GO:0097731]; axoneme [GO:0005930]; ciliary base [GO:0097546]; cilium [GO:0005929]; extracellular region [GO:0005576]; nucleolus [GO:0005730]; nucleoplasm [GO:0005654]; nucleus [GO:0005634]; plasma membrane [GO:0005886]	GO:0001664; GO:0001843; GO:0005546; GO:0005576; GO:0005634; GO:0005654; GO:0005730; GO:0005886; GO:0005929; GO:0005930; GO:0006355; GO:0007186; GO:0007420; GO:0008277; GO:0009952; GO:0019899; GO:0021914; GO:0021953; GO:0031076; GO:0035091; GO:0042733; GO:0044877; GO:0045879; GO:0048702; GO:0060348; GO:0060434; GO:0060831; GO:0061512; GO:0061548; GO:0097546; GO:0097731; GO:0120160; GO:1901621	R-HSA-5610787;	hsa:7289;	13.2695	13.2644	14.5473	12.2215	12.7412	13.2878	13.0094	12.0667	12.576	13.666
SLC25A22_Q9H936	-0.30785	-0.753338	-0.432144	0.830818	0.796207	2	-1.1282	-0.00858389	-0.846138	-0.325994	SLC25A22	Mitochondrial glutamate carrier 1;Mitochondrial glutamate carrier 2	Q9H936	0.388649	0.0390491	0.371909			sp|Q9H936|GHC1_HUMAN Mitochondrial glutamate carrier 1 OS=Homo sapiens OX=9606 GN=SLC25A22 PE=1 SV=1;sp|Q9H1K4|GHC2_HUMAN Mitochondrial glutamate carrier 2 OS=Homo sapiens OX=9606 GN=SLC25A18 PE=1 SV=1	FUNCTION: Involved in the transport of glutamate across the inner mitochondrial membrane. Glutamate is cotransported with H(+). {ECO:0000269|PubMed:11897791}.	SUBCELLULAR LOCATION: Mitochondrion inner membrane {ECO:0000305}; Multi-pass membrane protein {ECO:0000305}.	DISEASE: Developmental and epileptic encephalopathy 3 (DEE3) [MIM:609304]: A severe form of epilepsy characterized by frequent tonic seizures or spasms beginning in infancy with a specific EEG finding of suppression-burst patterns, characterized by high-voltage bursts alternating with almost flat suppression phases. DEE3 is characterized by a very early onset, erratic and fragmentary myoclonus, m…	aspartate transmembrane transport [GO:0015810]; ion transport [GO:0006811]; L-glutamate transmembrane transport [GO:0015813]; malate-aspartate shuttle [GO:0043490]	amino acid:proton symporter activity [GO:0005280]; L-aspartate transmembrane transporter activity [GO:0015183]; L-glutamate transmembrane transporter activity [GO:0005313]; transmembrane transporter activity [GO:0022857]	integral component of membrane [GO:0016021]; mitochondrial inner membrane [GO:0005743]	GO:0005280; GO:0005313; GO:0005743; GO:0006811; GO:0015183; GO:0015810; GO:0015813; GO:0016021; GO:0022857; GO:0043490	R-HSA-428643;	hsa:79751;	17.0777	16.9838	17.0515	17.3176	17.3103	17.6008	16.9048	17.1407	16.9642	17.0738
TIMM8B_Q9Y5J9	-0.349788	-0.308884	-0.396688	0.557229	2	0.179879	-1.14037	-1.43904	0.291833	0.457238	TIMM8B	Mitochondrial import inner membrane translocase subunit Tim8 B	Q9Y5J9	0.442723	0.0391319	0.409725			sp|Q9Y5J9|TIM8B_HUMAN Mitochondrial import inner membrane translocase subunit Tim8 B OS=Homo sapiens OX=9606 GN=TIMM8B PE=1 SV=1	FUNCTION: Probable mitochondrial intermembrane chaperone that participates in the import and insertion of some multi-pass transmembrane proteins into the mitochondrial inner membrane. Also required for the transfer of beta-barrel precursors from the TOM complex to the sorting and assembly machinery (SAM complex) of the outer membrane. Acts as a chaperone-like protein that protects the hydrophobic…	SUBCELLULAR LOCATION: Mitochondrion inner membrane {ECO:0000250}; Peripheral membrane protein {ECO:0000250}; Intermembrane side {ECO:0000250}.		protein insertion into mitochondrial inner membrane [GO:0045039]; protein targeting to mitochondrion [GO:0006626]; sensory perception of sound [GO:0007605]	protein transporter activity [GO:0140318]; zinc ion binding [GO:0008270]	extracellular space [GO:0005615]; mitochondrial inner membrane [GO:0005743]; mitochondrial intermembrane space protein transporter complex [GO:0042719]	GO:0005615; GO:0005743; GO:0006626; GO:0007605; GO:0008270; GO:0042719; GO:0045039; GO:0140318	R-HSA-1268020;	hsa:26521;	16.0401	16.0529	16.0255	16.323	16.8193	16.2053	15.7935	15.7004	16.2402	16.2918
PRIM2_P49643	0.177918	0.687501	1.05635	-1.9695	-0.493568	0.536509	0.272558	-1.46875	0.50907	0.691918	PRIM2	DNA primase large subunit	P49643	0.965977	0.0391655	-0.965977			sp|P49643|PRI2_HUMAN DNA primase large subunit OS=Homo sapiens OX=9606 GN=PRIM2 PE=1 SV=2	FUNCTION: Regulatory subunit of the DNA primase complex and component of the DNA polymerase alpha complex (also known as the alpha DNA polymerase-primase complex) which play an essential role in the initiation of DNA synthesis (PubMed:9705292, PubMed:17893144, PubMed:25550159, PubMed:26975377). During the S phase of the cell cycle, the DNA polymerase alpha complex (composed of a catalytic subunit…			DNA replication, synthesis of RNA primer [GO:0006269]; DNA replication initiation [GO:0006270]; positive regulation of DNA primase activity [GO:1903934]	4 iron, 4 sulfur cluster binding [GO:0051539]; DNA/RNA hybrid binding [GO:0071667]; DNA binding [GO:0003677]; metal ion binding [GO:0046872]	alpha DNA polymerase:primase complex [GO:0005658]; nucleoplasm [GO:0005654]	GO:0003677; GO:0005654; GO:0005658; GO:0006269; GO:0006270; GO:0046872; GO:0051539; GO:0071667; GO:1903934	R-HSA-113501;R-HSA-174411;R-HSA-174430;R-HSA-68952;R-HSA-68962;R-HSA-69091;R-HSA-69166;R-HSA-69183;R-HSA-9710421;	hsa:5558;	16.4012	16.7849	17.0627	14.7841	15.8955	16.6712	16.4725	15.1612	16.6506	16.7882
AKAP8_O43823	-0.652626	-0.797748	-0.796609	0.0387299	2	0.531853	-0.652904	0.029609	-0.121045	-0.139985	AKAP8	A-kinase anchor protein 8	O43823	0.423652	0.039191	0.423652			sp|O43823|AKAP8_HUMAN A-kinase anchor protein 8 OS=Homo sapiens OX=9606 GN=AKAP8 PE=1 SV=1	FUNCTION: Anchoring protein that mediates the subcellular compartmentation of cAMP-dependent protein kinase (PKA type II) (PubMed:9473338). Acts as an anchor for a PKA-signaling complex onto mitotic chromosomes, which is required for maintenance of chromosomes in a condensed form throughout mitosis. Recruits condensin complex subunit NCAPD2 to chromosomes required for chromatin condensation; the …	SUBCELLULAR LOCATION: Nucleus {ECO:0000269|PubMed:19277197, ECO:0000269|PubMed:26683827}. Nucleus matrix {ECO:0000269|PubMed:10601332}. Nucleus, nucleolus {ECO:0000269|PubMed:26683827}. Cytoplasm {ECO:0000250|UniProtKB:Q9DBR0}. Note=Associated with the nuclear matrix in interphase and redistributes mostly to chromatin at mitosis. However, mitotic chromatin localization has been questioned. Upon n…		cell cycle G2/M phase transition [GO:0044839]; cellular response to lipopolysaccharide [GO:0071222]; cellular response to prostaglandin E stimulus [GO:0071380]; innate immune response [GO:0045087]; mitotic cell cycle [GO:0000278]; mitotic chromosome condensation [GO:0007076]; negative regulation of tumor necrosis factor production [GO:0032720]; positive regulation of histone deacetylation [GO:003…	double-stranded DNA binding [GO:0003690]; histone deacetylase binding [GO:0042826]; NF-kappaB binding [GO:0051059]; protein kinase A regulatory subunit binding [GO:0034237]; RNA binding [GO:0003723]; zinc ion binding [GO:0008270]	condensed chromosome [GO:0000793]; female pronucleus [GO:0001939]; Golgi apparatus [GO:0005794]; membrane [GO:0016020]; mitochondrion [GO:0005739]; nuclear matrix [GO:0016363]; nucleolus [GO:0005730]; nucleoplasm [GO:0005654]; nucleus [GO:0005634]	GO:0000278; GO:0000793; GO:0001939; GO:0003690; GO:0003723; GO:0005634; GO:0005654; GO:0005730; GO:0005739; GO:0005794; GO:0007076; GO:0007165; GO:0008270; GO:0015031; GO:0016020; GO:0016363; GO:0031065; GO:0032720; GO:0033127; GO:0034237; GO:0042826; GO:0044839; GO:0045087; GO:0051059; GO:0071222; GO:0071380		hsa:10270;	16.9765	16.9422	16.9425	17.1399	17.7359	17.2564	16.9765	17.1378	17.1022	17.0977
PAFAH1B3_Q15102	-0.439956	1.08227	1.26633	-1.46201	-0.508006	0.161151	0.2803	-1.64591	0.529707	0.736122	PAFAH1B3	Platelet-activating factor acetylhydrolase IB subunit gamma	Q15102	0.816161	0.0395441	-0.816161			sp|Q15102|PA1B3_HUMAN Platelet-activating factor acetylhydrolase IB subunit gamma OS=Homo sapiens OX=9606 GN=PAFAH1B3 PE=1 SV=1	FUNCTION: Alpha1 catalytic subunit of the cytosolic type I platelet-activating factor (PAF) acetylhydrolase (PAF-AH (I)) heterotetrameric enzyme that catalyzes the hydrolyze of the acetyl group at the sn-2 position of PAF and its analogs and modulates the action of PAF. The activity and substrate specificity of PAF-AH (I) are affected by its subunit composition. Both alpha1/alpha1 homodimer (PAFA…	SUBCELLULAR LOCATION: Cytoplasm.		brain development [GO:0007420]; lipid catabolic process [GO:0016042]; lipid metabolic process [GO:0006629]; nervous system development [GO:0007399]; spermatogenesis [GO:0007283]	1-alkyl-2-acetylglycerophosphocholine esterase activity [GO:0003847]; identical protein binding [GO:0042802]; platelet-activating factor acetyltransferase activity [GO:0047179]; protein-containing complex binding [GO:0044877]; protein heterodimerization activity [GO:0046982]; protein homodimerization activity [GO:0042803]	1-alkyl-2-acetylglycerophosphocholine esterase complex [GO:0008247]; cytoplasm [GO:0005737]; cytosol [GO:0005829]; membrane [GO:0016020]	GO:0003847; GO:0005737; GO:0005829; GO:0006629; GO:0007283; GO:0007399; GO:0007420; GO:0008247; GO:0016020; GO:0016042; GO:0042802; GO:0042803; GO:0044877; GO:0046982; GO:0047179	R-HSA-6811436;	hsa:5050;	17.5628	18.5654	18.6866	16.8896	17.518	17.9587	18.0372	16.7685	18.2015	18.3374
UPP1_Q16831	-0.128847	1.19282	1.06753	-1.8851	0.10511	0.455182	-0.194443	-1.4301	0.749286	0.068573	UPP1	Uridine phosphorylase 1	Q16831	0.533705	0.0400802	-0.533705			sp|Q16831|UPP1_HUMAN Uridine phosphorylase 1 OS=Homo sapiens OX=9606 GN=UPP1 PE=1 SV=1	FUNCTION: Catalyzes the reversible phosphorylytic cleavage of uridine and deoxyuridine to uracil and ribose- or deoxyribose-1-phosphate (PubMed:7488099). The produced molecules are then utilized as carbon and energy sources or in the rescue of pyrimidine bases for nucleotide synthesis. {ECO:0000269|PubMed:7488099, ECO:0000305}.			cellular response to glucose starvation [GO:0042149]; CMP catabolic process [GO:0006248]; dCMP catabolic process [GO:0006249]; dTMP catabolic process [GO:0046074]; dUMP catabolic process [GO:0046079]; nucleobase-containing compound metabolic process [GO:0006139]; UMP catabolic process [GO:0046050]; UMP salvage [GO:0044206]; uridine catabolic process [GO:0006218]	deoxyuridine phosphorylase activity [GO:0047847]; identical protein binding [GO:0042802]; thymidine phosphorylase activity [GO:0009032]; uridine phosphorylase activity [GO:0004850]	cytosol [GO:0005829]; nucleoplasm [GO:0005654]	GO:0004850; GO:0005654; GO:0005829; GO:0006139; GO:0006218; GO:0006248; GO:0006249; GO:0009032; GO:0042149; GO:0042802; GO:0044206; GO:0046050; GO:0046074; GO:0046079; GO:0047847	R-HSA-73614;R-HSA-73621;	hsa:7378;	17.6536	18.2658	18.2078	16.84	17.762	17.9241	17.6232	17.0508	18.0604	17.745
ARPC1A_Q92747	0.586484	0.949773	1.6585	-0.797607	-1.36937	0.459825	0.22354	-1.48484	-0.102524	-0.123773	ARPC1A	Actin-related protein 2/3 complex subunit 1A	Q92747	0.419441	0.0402471	-0.419441			sp|Q92747|ARC1A_HUMAN Actin-related protein 2/3 complex subunit 1A OS=Homo sapiens OX=9606 GN=ARPC1A PE=2 SV=2	FUNCTION: Probably functions as component of the Arp2/3 complex which is involved in regulation of actin polymerization and together with an activating nucleation-promoting factor (NPF) mediates the formation of branched actin networks. {ECO:0000305|PubMed:8978670}.	SUBCELLULAR LOCATION: Cytoplasm, cytoskeleton {ECO:0000269|PubMed:8978670}. Nucleus {ECO:0000250|UniProtKB:Q8AVT9}.		actin cytoskeleton organization [GO:0030036]; Arp2/3 complex-mediated actin nucleation [GO:0034314]; regulation of actin filament polymerization [GO:0030833]	actin binding [GO:0003779]; actin filament binding [GO:0051015]	actin cytoskeleton [GO:0015629]; Arp2/3 protein complex [GO:0005885]; cytosol [GO:0005829]; extracellular exosome [GO:0070062]; nucleus [GO:0005634]; site of double-strand break [GO:0035861]	GO:0003779; GO:0005634; GO:0005829; GO:0005885; GO:0015629; GO:0030036; GO:0030833; GO:0034314; GO:0035861; GO:0051015; GO:0070062	R-HSA-2029482;R-HSA-3928662;R-HSA-5663213;R-HSA-8856828;R-HSA-9664422;	hsa:10552;	20.1315	20.2248	20.4067	19.7762	19.6295	20.099	20.0384	19.5998	19.9547	19.9492
CREB1_P16220	0.461513	0.852781	1.43441	-1.4482	-0.459048	0.266129	-0.634644	-0.921856	-0.840918	1.28984	CREB1	Cyclic AMP-responsive element-binding protein 1;Cyclic AMP-dependent transcription factor ATF-1	P16220	0.631619	0.0403295	-0.631619			sp|P16220|CREB1_HUMAN Cyclic AMP-responsive element-binding protein 1 OS=Homo sapiens OX=9606 GN=CREB1 PE=1 SV=2;sp|P18846|ATF1_HUMAN Cyclic AMP-dependent transcription factor ATF-1 OS=Homo sapiens OX=9606 GN=ATF1 PE=1 SV=2	FUNCTION: Phosphorylation-dependent transcription factor that stimulates transcription upon binding to the DNA cAMP response element (CRE), a sequence present in many viral and cellular promoters. Transcription activation is enhanced by the TORC coactivators which act independently of Ser-119 phosphorylation. Involved in different cellular processes including the synchronization of circadian rhyt…	SUBCELLULAR LOCATION: Nucleus {ECO:0000255|PROSITE-ProRule:PRU00312, ECO:0000255|PROSITE-ProRule:PRU00978, ECO:0000269|PubMed:12552083}.	DISEASE: Angiomatoid fibrous histiocytoma (AFH) [MIM:612160]: A distinct variant of malignant fibrous histiocytoma that typically occurs in children and adolescents and is manifest by nodular subcutaneous growth. Characteristic microscopic features include lobulated sheets of histiocyte-like cells intimately associated with areas of hemorrhage and cystic pseudovascular spaces, as well as a striki…	axonogenesis [GO:0007409]; cellular response to hepatocyte growth factor stimulus [GO:0035729]; cellular response to leukemia inhibitory factor [GO:1990830]; cellular response to retinoic acid [GO:0071300]; cellular response to zinc ion [GO:0071294]; circadian rhythm [GO:0007623]; lactation [GO:0007595]; lung saccule development [GO:0060430]; memory [GO:0007613]; negative regulation of transcript…	cAMP response element binding [GO:0035497]; DNA-binding transcription activator activity, RNA polymerase II-specific [GO:0001228]; DNA-binding transcription factor activity [GO:0003700]; DNA-binding transcription factor activity, RNA polymerase II-specific [GO:0000981]; enzyme binding [GO:0019899]; identical protein binding [GO:0042802]; RNA polymerase II cis-regulatory region sequence-specific D…	ATF4-CREB1 transcription factor complex [GO:1990589]; chromatin [GO:0000785]; euchromatin [GO:0000791]; nucleoplasm [GO:0005654]; nucleus [GO:0005634]; RNA polymerase II transcription regulator complex [GO:0090575]; transcription regulator complex [GO:0005667]	GO:0000785; GO:0000791; GO:0000978; GO:0000981; GO:0001228; GO:0003700; GO:0005634; GO:0005654; GO:0005667; GO:0006357; GO:0006468; GO:0007165; GO:0007409; GO:0007595; GO:0007613; GO:0007623; GO:0008361; GO:0009410; GO:0010033; GO:0010944; GO:0019899; GO:0021983; GO:0033363; GO:0033762; GO:0035497; GO:0035729; GO:0040018; GO:0042802; GO:0045600; GO:0045672; GO:0045893; GO:0045944; GO:0046887; GO:…	R-HSA-111931;R-HSA-111932;R-HSA-198693;R-HSA-199920;R-HSA-2151201;R-HSA-2197563;R-HSA-375165;R-HSA-400253;R-HSA-442720;R-HSA-442729;R-HSA-442742;R-HSA-5674400;R-HSA-881907;R-HSA-9022692;R-HSA-9022699;R-HSA-9022702;R-HSA-9022707;R-HSA-9031628;R-HSA-9609690;R-HSA-9616222;R-HSA-9634638;R-HSA-9660821;R-HSA-9664323;R-HSA-9707616;	hsa:1385;	15.6424	15.8113	16.0624	14.8181	15.2451	15.5581	15.1693	15.0453	15.0802	16
PCDH1_Q08174	0.477415	0.933997	1.48301	-1.28028	-0.807372	0.192269	0.224863	-1.70655	0.624145	-0.141493	PCDH1	Protocadherin-1	Q08174	0.475791	0.0405251	-0.475791			sp|Q08174|PCDH1_HUMAN Protocadherin-1 OS=Homo sapiens OX=9606 GN=PCDH1 PE=1 SV=2	FUNCTION: May be involved in cell-cell interaction processes and in cell adhesion.	SUBCELLULAR LOCATION: Cell junction. Cell membrane {ECO:0000305}; Single-pass type I membrane protein {ECO:0000305}. Note=Found at cell-cell boundaries and probably at cell-matrix boundaries.		cell adhesion [GO:0007155]; cell-cell signaling [GO:0007267]; homophilic cell adhesion via plasma membrane adhesion molecules [GO:0007156]; nervous system development [GO:0007399]	calcium ion binding [GO:0005509]	cell-cell junction [GO:0005911]; cell junction [GO:0030054]; integral component of plasma membrane [GO:0005887]; intracellular membrane-bounded organelle [GO:0043231]; nucleolus [GO:0005730]; nucleoplasm [GO:0005654]; plasma membrane [GO:0005886]	GO:0005509; GO:0005654; GO:0005730; GO:0005886; GO:0005887; GO:0005911; GO:0007155; GO:0007156; GO:0007267; GO:0007399; GO:0030054; GO:0043231		hsa:5097;	17.9527	18.0888	18.2524	17.4289	17.5698	17.8677	17.8774	17.3019	17.9964	17.7683
RPS6KB1_P23443	-0.382275	0.885986	1.52129	-1.86029	-0.354634	0.418926	0.13076	-1.25068	0.530426	0.36049	RPS6KB1	Ribosomal protein S6 kinase beta-1	P23443	0.40279	0.0406421	-0.40279			sp|P23443|KS6B1_HUMAN Ribosomal protein S6 kinase beta-1 OS=Homo sapiens OX=9606 GN=RPS6KB1 PE=1 SV=2	FUNCTION: Serine/threonine-protein kinase that acts downstream of mTOR signaling in response to growth factors and nutrients to promote cell proliferation, cell growth and cell cycle progression. Regulates protein synthesis through phosphorylation of EIF4B, RPS6 and EEF2K, and contributes to cell survival by repressing the pro-apoptotic function of BAD. Under conditions of nutrient depletion, the…	SUBCELLULAR LOCATION: Cell junction, synapse, synaptosome {ECO:0000250}. Mitochondrion outer membrane. Mitochondrion. Note=Colocalizes with URI1 at mitochondrion.; SUBCELLULAR LOCATION: [Isoform Alpha I]: Nucleus. Cytoplasm.; SUBCELLULAR LOCATION: [Isoform Alpha II]: Cytoplasm.		aging [GO:0007568]; apoptotic process [GO:0006915]; behavioral fear response [GO:0001662]; cell migration [GO:0016477]; cellular response to dexamethasone stimulus [GO:0071549]; cellular response to growth factor stimulus [GO:0071363]; cellular response to insulin stimulus [GO:0032869]; cellular response to interferon-gamma [GO:0071346]; G1/S transition of mitotic cell cycle [GO:0000082]; germ ce…	ATP binding [GO:0005524]; identical protein binding [GO:0042802]; PDZ domain binding [GO:0030165]; peptide binding [GO:0042277]; protein kinase activity [GO:0004672]; protein phosphatase 2A binding [GO:0051721]; protein serine/threonine/tyrosine kinase activity [GO:0004712]; protein serine/threonine kinase activity [GO:0004674]; protein serine kinase activity [GO:0106310]; ribosomal protein S6 ki…	cell surface [GO:0009986]; cytoplasm [GO:0005737]; cytosol [GO:0005829]; mitochondrial outer membrane [GO:0005741]; mitochondrion [GO:0005739]; neuron projection [GO:0043005]; nucleoplasm [GO:0005654]; nucleus [GO:0005634]; perinuclear region of cytoplasm [GO:0048471]; synapse [GO:0045202]	GO:0000082; GO:0001662; GO:0003009; GO:0004672; GO:0004674; GO:0004711; GO:0004712; GO:0005524; GO:0005634; GO:0005654; GO:0005737; GO:0005739; GO:0005741; GO:0005829; GO:0006915; GO:0007165; GO:0007281; GO:0007568; GO:0007584; GO:0007616; GO:0009408; GO:0009410; GO:0009611; GO:0009612; GO:0009636; GO:0009749; GO:0009986; GO:0014732; GO:0014878; GO:0014911; GO:0016477; GO:0018105; GO:0030165; GO:…	R-HSA-166208;	hsa:6198;	14.9058	15.3069	15.5078	14.4384	14.9146	15.1592	15.0681	14.6312	15.1945	15.1407
HOMER2_Q9NSB8	0.339478	0.716841	1.88228	-0.833985	-0.851883	0.476726	-0.0174974	-1.74917	0.262352	-0.225134	HOMER2	Homer protein homolog 2	Q9NSB8	0.481036	0.0408183	-0.471048			sp|Q9NSB8|HOME2_HUMAN Homer protein homolog 2 OS=Homo sapiens OX=9606 GN=HOMER2 PE=1 SV=1	FUNCTION: Postsynaptic density scaffolding protein. Binds and cross-links cytoplasmic regions of GRM1, GRM5, ITPR1, DNM3, RYR1, RYR2, SHANK1 and SHANK3. By physically linking GRM1 and GRM5 with ER-associated ITPR1 receptors, it aids the coupling of surface receptors to intracellular calcium release. May also couple GRM1 to PI3 kinase through its interaction with AGAP2. Isoforms can be differently…	SUBCELLULAR LOCATION: Cytoplasm {ECO:0000269|PubMed:25816005}. Cell membrane {ECO:0000250|UniProtKB:O88801}. Cell junction, synapse, postsynaptic density. Cell junction, synapse. Cell projection, stereocilium {ECO:0000250|UniProtKB:Q9QWW1}. Note=Postsynaptic density of neuronal cells. The stabilization and clustering of the metabotropic glutamate receptors appears to be mediated by isoform 1 and …	DISEASE: Deafness, autosomal dominant, 68 (DFNA68) [MIM:616707]: A form of non-syndromic sensorineural hearing loss with postlingual onset. Sensorineural deafness results from damage to the neural receptors of the inner ear, the nerve pathways to the brain, or the area of the brain that receives sound information. {ECO:0000269|PubMed:25816005}. Note=The disease is caused by variants affecting the…	behavioral response to cocaine [GO:0048148]; calcium-mediated signaling using intracellular calcium source [GO:0035584]; chemical homeostasis within a tissue [GO:0048875]; G protein-coupled glutamate receptor signaling pathway [GO:0007216]; negative regulation of calcineurin-NFAT signaling cascade [GO:0070885]; negative regulation of interleukin-2 production [GO:0032703]; regulation of G protein-…	actin binding [GO:0003779]; G protein-coupled glutamate receptor binding [GO:0035256]; synaptic receptor adaptor activity [GO:0030160]	apical part of cell [GO:0045177]; cytoplasm [GO:0005737]; cytosol [GO:0005829]; dendrite [GO:0030425]; glutamatergic synapse [GO:0098978]; intracellular organelle [GO:0043229]; plasma membrane [GO:0005886]; postsynaptic density [GO:0014069]; stereocilium tip [GO:0032426]	GO:0003779; GO:0005737; GO:0005829; GO:0005886; GO:0007216; GO:0007605; GO:0008277; GO:0014069; GO:0030160; GO:0030425; GO:0032426; GO:0032703; GO:0035256; GO:0035584; GO:0043229; GO:0045177; GO:0048148; GO:0048875; GO:0070885; GO:0098978; GO:2001256	R-HSA-6794361;	hsa:9455;	15.69	15.8185	16.2156	15.2902	15.2841	15.7367	15.5683	14.9784	15.6637	15.4976
TAOK3_Q9H2K8	0.920969	0.45382	1.7562	-1.50759	-0.624887	0.844783	-0.401423	-1.01249	0.106406	-0.535789	TAOK3	Serine/threonine-protein kinase TAO3	Q9H2K8	0.385693	0.0409284	-0.377594			sp|Q9H2K8|TAOK3_HUMAN Serine/threonine-protein kinase TAO3 OS=Homo sapiens OX=9606 GN=TAOK3 PE=1 SV=2	FUNCTION: Serine/threonine-protein kinase that acts as a regulator of the p38/MAPK14 stress-activated MAPK cascade and of the MAPK8/JNK cascade. Acts as an activator of the p38/MAPK14 stress-activated MAPK cascade. In response to DNA damage, involved in the G2/M transition DNA damage checkpoint by activating the p38/MAPK14 stress-activated MAPK cascade, probably by mediating phosphorylation of up…	SUBCELLULAR LOCATION: Cytoplasm {ECO:0000269|PubMed:13679851}. Cell membrane {ECO:0000269|PubMed:13679851}; Peripheral membrane protein {ECO:0000269|PubMed:13679851}. Note=Also localized to the peripheral cell membrane.		cellular response to DNA damage stimulus [GO:0006974]; DNA repair [GO:0006281]; intracellular signal transduction [GO:0035556]; MAPK cascade [GO:0000165]; mitotic G2 DNA damage checkpoint signaling [GO:0007095]; negative regulation of JNK cascade [GO:0046329]; neuron projection morphogenesis [GO:0048812]; positive regulation of JNK cascade [GO:0046330]; positive regulation of JUN kinase activity …	ATP binding [GO:0005524]; protein kinase inhibitor activity [GO:0004860]; protein serine/threonine/tyrosine kinase activity [GO:0004712]; protein serine/threonine kinase activity [GO:0004674]; protein serine kinase activity [GO:0106310]; transferase activity [GO:0016740]	cytoplasm [GO:0005737]; plasma membrane [GO:0005886]	GO:0000165; GO:0004674; GO:0004712; GO:0004860; GO:0005524; GO:0005737; GO:0005886; GO:0006281; GO:0006468; GO:0006974; GO:0007095; GO:0016740; GO:0032874; GO:0035556; GO:0043408; GO:0043507; GO:0046329; GO:0046330; GO:0046777; GO:0048812; GO:0106310	R-HSA-9013149;R-HSA-9013404;R-HSA-9013423;	hsa:51347;	18.4367	18.3169	18.6508	17.8141	18.0404	18.4172	18.0977	17.941	18.2279	18.0632
PHLDB3_Q6NSJ2	0.528583	1.0914	0.900539	-1.82557	-0.494644	0.169845	0.222197	-1.59883	0.511324	0.495153	PHLDB3	Pleckstrin homology-like domain family B member 3	Q6NSJ2	0.502783	0.0411897	-0.502783			sp|Q6NSJ2|PHLB3_HUMAN Pleckstrin homology-like domain family B member 3 OS=Homo sapiens OX=9606 GN=PHLDB3 PE=2 SV=3					enzyme binding [GO:0019899]		GO:0019899		hsa:653583;	16.7982	16.98	16.9184	16.038	16.4678	16.6824	16.6993	16.1112	16.7927	16.7874
KIF21A_Q7Z4S6	1.34259	0.387783	1.50745	-1.29868	-1.07221	0.704312	-0.0683622	-1.10986	0.0571846	-0.450211	KIF21A	Kinesin-like protein KIF21A	Q7Z4S6	0.390929	0.041233	-0.390929			sp|Q7Z4S6|KI21A_HUMAN Kinesin-like protein KIF21A OS=Homo sapiens OX=9606 GN=KIF21A PE=1 SV=2	FUNCTION: Microtubule-binding motor protein probably involved in neuronal axonal transport. In vitro, has a plus-end directed motor activity. {ECO:0000250|UniProtKB:Q9QXL2}.	SUBCELLULAR LOCATION: Cytoplasm, cytoskeleton {ECO:0000250|UniProtKB:Q9QXL2}. Cell projection, dendrite {ECO:0000250|UniProtKB:Q9QXL2}. Cell projection, axon {ECO:0000250|UniProtKB:Q9QXL2}. Note=In neurons, localized to axons and dendrites. {ECO:0000250|UniProtKB:Q9QXL2}.	DISEASE: Fibrosis of extraocular muscles, congenital, 1 (CFEOM1) [MIM:135700]: A congenital ocular motility disorder marked by restrictive ophthalmoplegia affecting extraocular muscles innervated by the oculomotor and/or trochlear nerves. It is clinically characterized by anchoring of the eyes in downward gaze, ptosis, and backward tilt of the head. Patients affected by congenital fibrosis of ext…	microtubule-based movement [GO:0007018]	ankyrin repeat binding [GO:0071532]; ATP binding [GO:0005524]; ATP hydrolysis activity [GO:0016887]; microtubule binding [GO:0008017]; microtubule motor activity [GO:0003777]	axon [GO:0030424]; cytosol [GO:0005829]; dendrite [GO:0030425]; kinesin complex [GO:0005871]; microtubule [GO:0005874]; plasma membrane [GO:0005886]	GO:0003777; GO:0005524; GO:0005829; GO:0005871; GO:0005874; GO:0005886; GO:0007018; GO:0008017; GO:0016887; GO:0030424; GO:0030425; GO:0071532	R-HSA-6811434;R-HSA-983189;	hsa:55605;	18.5019	18.2736	18.5413	17.8703	17.9245	18.3493	18.1645	17.9155	18.1945	18.0732
PSMD14_O00487	-0.666891	1.10967	1.45263	-1.31724	-0.641793	-0.356464	0.798492	-1.35006	0.546402	0.425266	PSMD14	26S proteasome non-ATPase regulatory subunit 14	O00487	0.986764	0.0413827	-0.986764			sp|O00487|PSDE_HUMAN 26S proteasome non-ATPase regulatory subunit 14 OS=Homo sapiens OX=9606 GN=PSMD14 PE=1 SV=1	FUNCTION: Component of the 26S proteasome, a multiprotein complex involved in the ATP-dependent degradation of ubiquitinated proteins. This complex plays a key role in the maintenance of protein homeostasis by removing misfolded or damaged proteins, which could impair cellular functions, and by removing proteins whose functions are no longer required. Therefore, the proteasome participates in num…			double-strand break repair via homologous recombination [GO:0000724]; double-strand break repair via nonhomologous end joining [GO:0006303]; proteasome-mediated ubiquitin-dependent protein catabolic process [GO:0043161]; protein deubiquitination [GO:0016579]; protein K63-linked deubiquitination [GO:0070536]; regulation of proteasomal protein catabolic process [GO:0061136]; response to ethanol [GO…	endopeptidase activator activity [GO:0061133]; isopeptidase activity [GO:0070122]; Lys63-specific deubiquitinase activity [GO:0061578]; metal-dependent deubiquitinase activity [GO:0140492]; metal ion binding [GO:0046872]; metallopeptidase activity [GO:0008237]; proteasome binding [GO:0070628]; thiol-dependent deubiquitinase [GO:0004843]	cytosol [GO:0005829]; cytosolic proteasome complex [GO:0031597]; extracellular region [GO:0005576]; ficolin-1-rich granule lumen [GO:1904813]; nucleoplasm [GO:0005654]; nucleus [GO:0005634]; proteasome accessory complex [GO:0022624]; proteasome complex [GO:0000502]; proteasome regulatory particle, lid subcomplex [GO:0008541]; secretory granule lumen [GO:0034774]	GO:0000502; GO:0000724; GO:0004843; GO:0005576; GO:0005634; GO:0005654; GO:0005829; GO:0006303; GO:0006511; GO:0008237; GO:0008541; GO:0016579; GO:0022624; GO:0031597; GO:0034774; GO:0043161; GO:0045471; GO:0046872; GO:0061133; GO:0061136; GO:0061578; GO:0070122; GO:0070536; GO:0070628; GO:0140492; GO:1904813	R-HSA-1169091;R-HSA-1234176;R-HSA-1236974;R-HSA-1236978;R-HSA-174084;R-HSA-174113;R-HSA-174154;R-HSA-174178;R-HSA-174184;R-HSA-180534;R-HSA-180585;R-HSA-187577;R-HSA-195253;R-HSA-202424;R-HSA-211733;R-HSA-2467813;R-HSA-2871837;R-HSA-349425;R-HSA-350562;R-HSA-382556;R-HSA-450408;R-HSA-4608870;R-HSA-4641257;R-HSA-4641258;R-HSA-5358346;R-HSA-5362768;R-HSA-5607761;R-HSA-5607764;R-HSA-5610780;R-HSA-56…	hsa:10213;	19.0031	20.2521	20.4932	18.5459	19.0208	19.2214	20.0333	18.5229	19.8561	19.7709
RAB2A_P61019	-0.0494343	1.26404	1.1586	-1.23181	-1.32879	0.0890486	0.701102	-1.39902	0.380445	0.415816	RAB2A	Ras-related protein Rab-2A	P61019	0.583962	0.0419184	-0.583962			sp|P61019|RAB2A_HUMAN Ras-related protein Rab-2A OS=Homo sapiens OX=9606 GN=RAB2A PE=1 SV=1	FUNCTION: Required for protein transport from the endoplasmic reticulum to the Golgi complex.	SUBCELLULAR LOCATION: Endoplasmic reticulum-Golgi intermediate compartment membrane {ECO:0000269|PubMed:17081065}; Lipid-anchor {ECO:0000269|PubMed:17081065}. Melanosome {ECO:0000269|PubMed:17081065}. Endoplasmic reticulum membrane {ECO:0000305}; Lipid-anchor {ECO:0000305}. Golgi apparatus membrane {ECO:0000305}; Lipid-anchor {ECO:0000305}. Note=Identified by mass spectrometry in melanosome fract…		endoplasmic reticulum to Golgi vesicle-mediated transport [GO:0006888]; Golgi organization [GO:0007030]; protein transport [GO:0015031]	GDP binding [GO:0019003]; GTPase activity [GO:0003924]; GTP binding [GO:0005525]	cytosol [GO:0005829]; endoplasmic reticulum-Golgi intermediate compartment membrane [GO:0033116]; endoplasmic reticulum membrane [GO:0005789]; extracellular exosome [GO:0070062]; Golgi apparatus [GO:0005794]; Golgi membrane [GO:0000139]; lysosomal membrane [GO:0005765]; melanosome [GO:0042470]; nucleus [GO:0005634]	GO:0000139; GO:0003924; GO:0005525; GO:0005634; GO:0005765; GO:0005789; GO:0005794; GO:0005829; GO:0006888; GO:0007030; GO:0015031; GO:0019003; GO:0033116; GO:0042470; GO:0070062	R-HSA-162658;R-HSA-8873719;	hsa:5862;	19.7536	20.2286	20.1904	19.3261	19.291	19.8037	20.025	19.2656	19.9091	19.9219
CRCT1_Q9UGL9	0.678622	1.1134	0.718766	-1.68778	-0.880835	0.390525	0.645537	-1.55197	0.377156	0.196581	CRCT1	Cysteine-rich C-terminal protein 1	Q9UGL9	1.35392	0.0420891	-1.35392			sp|Q9UGL9|CRCT1_HUMAN Cysteine-rich C-terminal protein 1 OS=Homo sapiens OX=9606 GN=CRCT1 PE=1 SV=1									hsa:54544;	17.7012	18.0778	17.7359	15.6513	16.3503	17.4516	17.6725	15.7689	17.44	17.2836
C1QB_P02746	0.21967	1.08215	1.38768	0.239635	-2	0.135911	0.396777	-0.29268	-0.376652	-0.531607	C1QB	Complement C1q subcomponent subunit B	P02746	0.836158	0.0421061	-0.836158			sp|P02746|C1QB_HUMAN Complement C1q subcomponent subunit B OS=Homo sapiens OX=9606 GN=C1QB PE=1 SV=3	FUNCTION: C1q associates with the proenzymes C1r and C1s to yield C1, the first component of the serum complement system. The collagen-like regions of C1q interact with the Ca(2+)-dependent C1r(2)C1s(2) proenzyme complex, and efficient activation of C1 takes place on interaction of the globular heads of C1q with the Fc regions of IgG or IgM antibody present in immune complexes.	SUBCELLULAR LOCATION: Secreted.	DISEASE: Complement component C1q deficiency (C1QD) [MIM:613652]: A disorder caused by impaired activation of the complement classical pathway. It generally leads to severe immune complex disease with features of systemic lupus erythematosus and glomerulonephritis. {ECO:0000269|PubMed:9476130}. Note=The disease is caused by variants affecting the gene represented in this entry.	complement activation [GO:0006956]; complement activation, classical pathway [GO:0006958]; innate immune response [GO:0045087]; synapse pruning [GO:0098883]		blood microparticle [GO:0072562]; collagen-containing extracellular matrix [GO:0062023]; collagen trimer [GO:0005581]; complement component C1 complex [GO:0005602]; complement component C1q complex [GO:0062167]; extracellular region [GO:0005576]; postsynapse [GO:0098794]; synapse [GO:0045202]	GO:0005576; GO:0005581; GO:0005602; GO:0006956; GO:0006958; GO:0045087; GO:0045202; GO:0062023; GO:0062167; GO:0072562; GO:0098794; GO:0098883	R-HSA-166663;R-HSA-173623;R-HSA-977606;	hsa:713;	11.9235	12.3964	12.5639	11.9344	10.5633	11.8775	12.0206	11.6425	11.5965	11.5115
ATG3_Q9NT62	0.442199	0.89815	1.96201	-1.32895	-0.29347	0.402391	0.0769367	-1.3267	-0.312601	-0.519973	ATG3	Ubiquitin-like-conjugating enzyme ATG3	Q9NT62	0.396948	0.0423263	-0.369061			sp|Q9NT62|ATG3_HUMAN Ubiquitin-like-conjugating enzyme ATG3 OS=Homo sapiens OX=9606 GN=ATG3 PE=1 SV=1	FUNCTION: E2 conjugating enzyme required for the cytoplasm to vacuole transport (Cvt), autophagy, and mitochondrial homeostasis. Responsible for the E2-like covalent binding of phosphatidylethanolamine to the C-terminal Gly of ATG8-like proteins (GABARAP, GABARAPL1, GABARAPL2 or MAP1LC3A). The ATG12-ATG5 conjugate plays a role of an E3 and promotes the transfer of ATG8-like proteins from ATG3 to …	SUBCELLULAR LOCATION: Cytoplasm {ECO:0000269|PubMed:11825910}.		autophagosome assembly [GO:0000045]; autophagy of mitochondrion [GO:0000422]; autophagy of nucleus [GO:0044804]; cellular protein modification process [GO:0006464]; mitochondrial fragmentation involved in apoptotic process [GO:0043653]; negative regulation of phagocytosis [GO:0050765]; protein targeting to membrane [GO:0006612]; protein ubiquitination [GO:0016567]; regulation of cilium assembly […	Atg12 transferase activity [GO:0019777]; Atg8 ligase activity [GO:0019776]; enzyme binding [GO:0019899]; ubiquitin-like protein transferase activity [GO:0019787]	cytoplasmic ubiquitin ligase complex [GO:0000153]; cytosol [GO:0005829]	GO:0000045; GO:0000153; GO:0000422; GO:0005829; GO:0006464; GO:0006612; GO:0016567; GO:0019776; GO:0019777; GO:0019787; GO:0019899; GO:0043653; GO:0044804; GO:0050765; GO:1902017	R-HSA-1632852;	hsa:64422;	18.1768	18.2884	18.5489	17.7432	17.9967	18.1671	18.0874	17.7438	17.992	17.9413
IPO8_O15397	0.479804	0.860422	2	-1.24053	-0.135603	-0.406432	-0.48431	-0.48729	-1.1806	0.56402	IPO8	Importin-8	O15397	0.411154	0.0423596	-0.411154			sp|O15397|IPO8_HUMAN Importin-8 OS=Homo sapiens OX=9606 GN=IPO8 PE=1 SV=2	FUNCTION: Seems to function in nuclear protein import, either by acting as autonomous nuclear transport receptor or as an adapter-like protein in association with the importin-beta subunit KPNB1. Acting autonomously, is thought to serve itself as receptor for nuclear localization signals (NLS) and to promote translocation of import substrates through the nuclear pore complex (NPC) by an energy re…	SUBCELLULAR LOCATION: Cytoplasm {ECO:0000250}. Nucleus {ECO:0000250}.		protein import into nucleus [GO:0006606]; signal transduction [GO:0007165]	small GTPase binding [GO:0031267]	cytosol [GO:0005829]; nuclear envelope [GO:0005635]; nucleoplasm [GO:0005654]	GO:0005635; GO:0005654; GO:0005829; GO:0006606; GO:0007165; GO:0031267	R-HSA-5578749;	hsa:10526;	16.757	16.8481	17.1282	16.3453	16.6097	16.5449	16.5263	16.5256	16.3596	16.7772
FEM1B_Q9UK73	0.178414	0.632946	1.37758	-1.90154	0.498154	-0.840382	0.305622	-1.15611	0.0922618	0.813051	FEM1B	Protein fem-1 homolog B	Q9UK73	0.660488	0.0425702	-0.660488			sp|Q9UK73|FEM1B_HUMAN Protein fem-1 homolog B OS=Homo sapiens OX=9606 GN=FEM1B PE=1 SV=1	FUNCTION: Substrate-recognition component of a Cul2-RING (CRL2) E3 ubiquitin-protein ligase complex of the DesCEND (destruction via C-end degrons) pathway, which recognizes a C-degron located at the extreme C terminus of target proteins, leading to their ubiquitination and degradation (PubMed:29779948, PubMed:33398170, PubMed:33398168). The C-degron recognized by the DesCEND pathway is usually a …	SUBCELLULAR LOCATION: Cytoplasm {ECO:0000269|PubMed:19330022, ECO:0000269|PubMed:24076122}. Nucleus {ECO:0000269|PubMed:19330022}. Note=In the nucleus, the protein level increased slightly after camptothecin (CPT) treatment (PubMed:19330022). Associated with chromatin (PubMed:19330022). {ECO:0000269|PubMed:19330022}.		apoptotic process [GO:0006915]; branching involved in prostate gland morphogenesis [GO:0060442]; epithelial cell maturation involved in prostate gland development [GO:0060743]; proteasome-mediated ubiquitin-dependent protein catabolic process [GO:0043161]; regulation of DNA damage checkpoint [GO:2000001]; regulation of extrinsic apoptotic signaling pathway via death domain receptors [GO:1902041];…	death receptor binding [GO:0005123]; ubiquitin ligase-substrate adaptor activity [GO:1990756]	Cul2-RING ubiquitin ligase complex [GO:0031462]; cytoplasm [GO:0005737]; cytosol [GO:0005829]; nucleoplasm [GO:0005654]; nucleus [GO:0005634]	GO:0005123; GO:0005634; GO:0005654; GO:0005737; GO:0005829; GO:0006915; GO:0031462; GO:0043161; GO:0051438; GO:0060442; GO:0060743; GO:0140627; GO:1902041; GO:1990756; GO:2000001	R-HSA-8951664;	hsa:10116;	12.2679	12.4711	12.804	11.3382	12.4109	11.8125	12.3248	11.6714	12.2294	12.5516
CDC42EP1_Q00587	-0.406877	0.339345	2	-1.27635	-0.205125	-0.100632	0.0822073	-1.10246	-0.13991	0.44345	CDC42EP1	Cdc42 effector protein 1	Q00587	0.594961	0.042684	-0.594961			sp|Q00587|BORG5_HUMAN Cdc42 effector protein 1 OS=Homo sapiens OX=9606 GN=CDC42EP1 PE=1 SV=1	FUNCTION: Probably involved in the organization of the actin cytoskeleton. Induced membrane extensions in fibroblasts. {ECO:0000269|PubMed:10430899}.	SUBCELLULAR LOCATION: Endomembrane system {ECO:0000269|PubMed:10430899}; Peripheral membrane protein {ECO:0000269|PubMed:10430899}. Cytoplasm, cytoskeleton {ECO:0000269|PubMed:10430899}.		positive regulation of actin filament polymerization [GO:0030838]; positive regulation of pseudopodium assembly [GO:0031274]; regulation of cell shape [GO:0008360]; Rho protein signal transduction [GO:0007266]	cadherin binding involved in cell-cell adhesion [GO:0098641]	adherens junction [GO:0005912]; cytoplasm [GO:0005737]; cytoskeleton [GO:0005856]; cytosol [GO:0005829]; endomembrane system [GO:0012505]; focal adhesion [GO:0005925]; plasma membrane [GO:0005886]	GO:0005737; GO:0005829; GO:0005856; GO:0005886; GO:0005912; GO:0005925; GO:0007266; GO:0008360; GO:0012505; GO:0030838; GO:0031274; GO:0098641	R-HSA-9013148;R-HSA-9013149;R-HSA-9013404;R-HSA-9013406;R-HSA-9013408;R-HSA-9013409;R-HSA-9013423;	hsa:11135;	17.3948	17.738	18.6703	16.995	17.4876	17.5357	17.6198	17.0749	17.5176	17.7859
CAST_P20810	0.20143	1.12978	0.804589	-1.67179	-0.844483	0.0616426	0.586007	-1.50251	0.900385	0.334945	CAST	Calpastatin	P20810	0.629745	0.042727	-0.629745			sp|P20810|ICAL_HUMAN Calpastatin OS=Homo sapiens OX=9606 GN=CAST PE=1 SV=4	FUNCTION: Specific inhibition of calpain (calcium-dependent cysteine protease). Plays a key role in postmortem tenderization of meat and have been proposed to be involved in muscle protein degradation in living tissue.		DISEASE: Peeling skin with leukonychia, acral punctate keratoses, cheilitis, and knuckle pads (PLACK) [MIM:616295]: An autosomal recessive disease characterized by generalized, continuous shedding of the outer layers of the epidermis, leukonychia, acral punctate keratosis, cheilitis, knuckle pads with multiple hyperkeratotic micropapules involving the interphalangeal joints, and palmoplantar kera…	inhibition of cysteine-type endopeptidase activity [GO:0097340]; negative regulation of type B pancreatic cell apoptotic process [GO:2000675]; presynaptic active zone organization [GO:1990709]	cadherin binding [GO:0045296]; calcium-dependent cysteine-type endopeptidase inhibitor activity [GO:0010859]; endopeptidase inhibitor activity [GO:0004866]; RNA binding [GO:0003723]	cytoplasm [GO:0005737]; cytosol [GO:0005829]; endoplasmic reticulum [GO:0005783]; membrane [GO:0016020]	GO:0003723; GO:0004866; GO:0005737; GO:0005783; GO:0005829; GO:0010859; GO:0016020; GO:0045296; GO:0097340; GO:1990709; GO:2000675	R-HSA-1474228;R-HSA-8862803;	hsa:831;	21.2587	21.6408	21.5069	20.4877	20.8282	21.2011	21.417	20.5574	21.5463	21.3136
BCKDK_O14874	0.487924	-0.306703	-0.106628	1.52909	-0.138919	1.84365	-0.972604	-0.946267	-0.478855	-0.910689	BCKDK	[3-methyl-2-oxobutanoate dehydrogenase [lipoamide]] kinase, mitochondrial	O14874	0.789839	0.0428626	0.43661			sp|O14874|BCKD_HUMAN [3-methyl-2-oxobutanoate dehydrogenase [lipoamide]] kinase, mitochondrial OS=Homo sapiens OX=9606 GN=BCKDK PE=1 SV=2	FUNCTION: Catalyzes the phosphorylation and inactivation of the branched-chain alpha-ketoacid dehydrogenase complex, the key regulatory enzyme of the valine, leucine and isoleucine catabolic pathways. Key enzyme that regulate the activity state of the BCKD complex. {ECO:0000269|PubMed:24449431}.	SUBCELLULAR LOCATION: Mitochondrion matrix. Mitochondrion {ECO:0000269|PubMed:24449431}.	DISEASE: Branched-chain ketoacid dehydrogenase kinase deficiency (BCKDKD) [MIM:614923]: A metabolic disorder characterized by autism, epilepsy, intellectual disability, and reduced branched-chain amino acids. {ECO:0000269|PubMed:22956686, ECO:0000269|PubMed:24449431}. Note=The disease is caused by variants affecting the gene represented in this entry. A diet enriched in branched amino acids (BCAA…	branched-chain amino acid catabolic process [GO:0009083]; cellular amino acid catabolic process [GO:0009063]; negative regulation of cellular amino acid metabolic process [GO:0045763]; phosphorylation [GO:0016310]; protein phosphorylation [GO:0006468]; regulation of glucose metabolic process [GO:0010906]	[3-methyl-2-oxobutanoate dehydrogenase (acetyl-transferring)] kinase activity [GO:0047323]; ATP binding [GO:0005524]; kinase activity [GO:0016301]; protein serine/threonine kinase activity [GO:0004674]; pyruvate dehydrogenase (acetyl-transferring) kinase activity [GO:0004740]	mitochondrial alpha-ketoglutarate dehydrogenase complex [GO:0005947]; mitochondrial matrix [GO:0005759]; mitochondrion [GO:0005739]	GO:0004674; GO:0004740; GO:0005524; GO:0005739; GO:0005759; GO:0005947; GO:0006468; GO:0009063; GO:0009083; GO:0010906; GO:0016301; GO:0016310; GO:0045763; GO:0047323	R-HSA-70895;	hsa:10295;	16.6066	16.2771	16.3601	17.0382	16.3467	17.1687	16.001	16.012	16.2057	16.0267
KRT6B_P04259	0.319664	0.741638	1.62721	-1.55663	-0.1671	-0.0412074	0.773368	-1.61846	0.0762052	-0.154692	KRT6B	Keratin, type II cytoskeletal 6B	P04259	0.99637	0.0429851	-0.99637			sp|P04259|K2C6B_HUMAN Keratin, type II cytoskeletal 6B OS=Homo sapiens OX=9606 GN=KRT6B PE=1 SV=5			DISEASE: Pachyonychia congenita 4 (PC4) [MIM:615728]: An autosomal dominant genodermatosis characterized by hypertrophic nail dystrophy, painful and highly debilitating plantar keratoderma, oral leukokeratosis, and a variety of epidermal cysts. {ECO:0000269|PubMed:16250206, ECO:0000269|PubMed:21326300, ECO:0000269|PubMed:9618173}. Note=The disease is caused by variants affecting the gene represen…	ectoderm development [GO:0007398]	structural constituent of cytoskeleton [GO:0005200]	cytosol [GO:0005829]; extracellular exosome [GO:0070062]; keratin filament [GO:0045095]	GO:0005200; GO:0005829; GO:0007398; GO:0045095; GO:0070062	R-HSA-6805567;R-HSA-6809371;	hsa:3854;	19.3418	19.625	20.2194	18.0824	19.0151	19.0996	19.6463	18.0409	19.1784	19.0234
AARS_P49588	-0.162534	1.30359	1.75794	-1.57557	-0.0156237	-0.611758	0.569333	-0.586604	0.123402	-0.802183	AARS	Alanine--tRNA ligase, cytoplasmic	P49588	0.368039	0.0433491	-0.368039			sp|P49588|SYAC_HUMAN Alanine--tRNA ligase, cytoplasmic OS=Homo sapiens OX=9606 GN=AARS PE=1 SV=2	FUNCTION: Catalyzes the attachment of alanine to tRNA(Ala) in a two-step reaction: alanine is first activated by ATP to form Ala-AMP and then transferred to the acceptor end of tRNA(Ala) (PubMed:27622773, PubMed:27911835, PubMed:28493438). Also edits incorrectly charged tRNA(Ala) via its editing domain (PubMed:27622773, PubMed:27911835, PubMed:28493438). {ECO:0000255|HAMAP-Rule:MF_03133, ECO:0000…	SUBCELLULAR LOCATION: Cytoplasm {ECO:0000255|HAMAP-Rule:MF_03133, ECO:0000269|PubMed:27911835}.	DISEASE: Charcot-Marie-Tooth disease 2N (CMT2N) [MIM:613287]: An axonal form of Charcot-Marie-Tooth disease, a disorder of the peripheral nervous system, characterized by progressive weakness and atrophy, initially of the peroneal muscles and later of the distal muscles of the arms. Charcot-Marie-Tooth disease is classified in two main groups on the basis of electrophysiologic properties and hist…	alanyl-tRNA aminoacylation [GO:0006419]; cerebellar Purkinje cell layer development [GO:0021680]; negative regulation of neuron apoptotic process [GO:0043524]; neuromuscular process controlling balance [GO:0050885]; regulation of cytoplasmic translational fidelity [GO:0140018]; tRNA aminoacylation for protein translation [GO:0006418]; tRNA modification [GO:0006400]; tRNA processing [GO:0008033]	alanine-tRNA ligase activity [GO:0004813]; amino acid binding [GO:0016597]; aminoacyl-tRNA editing activity [GO:0002161]; ATP binding [GO:0005524]; Ser-tRNA(Ala) hydrolase activity [GO:0002196]; translation regulator activity [GO:0045182]; tRNA binding [GO:0000049]; zinc ion binding [GO:0008270]	cytoplasm [GO:0005737]; cytosol [GO:0005829]; extracellular exosome [GO:0070062]; membrane [GO:0016020]; mitochondrion [GO:0005739]	GO:0000049; GO:0002161; GO:0002196; GO:0004813; GO:0005524; GO:0005737; GO:0005739; GO:0005829; GO:0006400; GO:0006418; GO:0006419; GO:0008033; GO:0008270; GO:0016020; GO:0016597; GO:0021680; GO:0043524; GO:0045182; GO:0050885; GO:0070062; GO:0140018	R-HSA-379716;	hsa:16;	20.258	20.5752	20.6736	19.9522	20.2898	20.1607	20.4163	20.1662	20.3198	20.1195
PDCD6_O75340	-0.377505	1.1559	1.37717	-1.59773	-0.372769	0.382362	0.0275177	-1.5076	0.676336	0.236328	PDCD6	Programmed cell death protein 6	O75340	0.452301	0.0434187	-0.452301			sp|O75340|PDCD6_HUMAN Programmed cell death protein 6 OS=Homo sapiens OX=9606 GN=PDCD6 PE=1 SV=1	FUNCTION: Calcium sensor that plays a key role in processes such as endoplasmic reticulum (ER)-Golgi vesicular transport, endosomal biogenesis or membrane repair. Acts as an adapter that bridges unrelated proteins or stabilizes weak protein-protein complexes in response to calcium: calcium-binding triggers exposure of apolar surface, promoting interaction with different sets of proteins thanks to…	SUBCELLULAR LOCATION: Endoplasmic reticulum membrane {ECO:0000269|PubMed:16957052, ECO:0000269|PubMed:27813252}; Peripheral membrane protein {ECO:0000269|PubMed:16957052}. Cytoplasmic vesicle, COPII-coated vesicle membrane {ECO:0000269|PubMed:27716508}. Cytoplasm {ECO:0000269|PubMed:27716508, ECO:0000269|PubMed:27784779}. Nucleus {ECO:0000269|PubMed:17045351, ECO:0000269|PubMed:21122810, ECO:0000…		activation of cysteine-type endopeptidase activity involved in apoptotic process [GO:0006919]; angiogenesis [GO:0001525]; apoptotic signaling pathway [GO:0097190]; cellular response to heat [GO:0034605]; COPII vesicle coating [GO:0048208]; endoplasmic reticulum to Golgi vesicle-mediated transport [GO:0006888]; intracellular protein transport [GO:0006886]; negative regulation of protein kinase B s…	calcium-dependent protein binding [GO:0048306]; calcium ion binding [GO:0005509]; identical protein binding [GO:0042802]; magnesium ion binding [GO:0000287]; protein dimerization activity [GO:0046983]; protein homodimerization activity [GO:0042803]; protein-macromolecule adaptor activity [GO:0030674]; protein-membrane adaptor activity [GO:0043495]; ubiquitin ligase-substrate adaptor activity [GO:…	COPII vesicle coat [GO:0030127]; Cul3-RING ubiquitin ligase complex [GO:0031463]; cytoplasm [GO:0005737]; cytoplasmic vesicle [GO:0031410]; cytosol [GO:0005829]; endoplasmic reticulum [GO:0005783]; endoplasmic reticulum exit site [GO:0070971]; endoplasmic reticulum membrane [GO:0005789]; endosome [GO:0005768]; extracellular exosome [GO:0070062]; nucleoplasm [GO:0005654]; nucleus [GO:0005634]	GO:0000287; GO:0001525; GO:0001938; GO:0005509; GO:0005634; GO:0005654; GO:0005737; GO:0005768; GO:0005783; GO:0005789; GO:0005829; GO:0006886; GO:0006888; GO:0006919; GO:0010595; GO:0014029; GO:0014032; GO:0030127; GO:0030674; GO:0030948; GO:0031410; GO:0031463; GO:0032007; GO:0034605; GO:0036324; GO:0042802; GO:0042803; GO:0043280; GO:0043495; GO:0045766; GO:0046983; GO:0048208; GO:0048306; GO:…		hsa:10016;	17.1089	17.6647	17.7449	16.6666	17.1106	17.3843	17.2557	16.6993	17.4909	17.3314
AACS_Q86V21	0.664407	0.839094	1.25386	-1.49672	-0.698695	0.210067	0.781684	-1.69945	0.0670573	0.0786995	AACS	Acetoacetyl-CoA synthetase	Q86V21	0.800131	0.0435153	-0.800131			sp|Q86V21|AACS_HUMAN Acetoacetyl-CoA synthetase OS=Homo sapiens OX=9606 GN=AACS PE=1 SV=1	FUNCTION: Activates acetoacetate to acetoacetyl-CoA. May be involved in utilizing ketone body for the fatty acid-synthesis during adipose tissue development (By similarity). {ECO:0000250}.	SUBCELLULAR LOCATION: Cytoplasm, cytosol {ECO:0000250}.		fatty acid metabolic process [GO:0006631]; ketone body biosynthetic process [GO:0046951]; positive regulation of insulin secretion [GO:0032024]	acetoacetate-CoA ligase activity [GO:0030729]; ATP binding [GO:0005524]	cytosol [GO:0005829]	GO:0005524; GO:0005829; GO:0006631; GO:0030729; GO:0032024; GO:0046951	R-HSA-77111;	hsa:65985;	18.526	18.6144	18.8243	17.4322	17.8361	18.2961	18.5854	17.3296	18.2237	18.2296
MTA3_Q9BTC8	0.0500696	0.587363	1.77867	-1.52097	-0.103552	0.288212	-0.0507196	-1.65373	0.0391987	0.585459	MTA3	Metastasis-associated protein MTA3	Q9BTC8	0.531412	0.0436361	-0.531412			sp|Q9BTC8|MTA3_HUMAN Metastasis-associated protein MTA3 OS=Homo sapiens OX=9606 GN=MTA3 PE=1 SV=2	FUNCTION: Plays a role in maintenance of the normal epithelial architecture through the repression of SNAI1 transcription in a histone deacetylase-dependent manner, and thus the regulation of E-cadherin levels. Contributes to transcriptional repression by BCL6. {ECO:0000269|PubMed:12705869, ECO:0000269|PubMed:15454082}.	SUBCELLULAR LOCATION: Nucleus {ECO:0000255|PROSITE-ProRule:PRU00512, ECO:0000255|PROSITE-ProRule:PRU00624, ECO:0000269|PubMed:12705869}.		chromatin remodeling [GO:0006338]; histone deacetylation [GO:0016575]; negative regulation of transcription, DNA-templated [GO:0045892]; negative regulation of transcription by RNA polymerase II [GO:0000122]; positive regulation of cell population proliferation [GO:0008284]; positive regulation of G2/M transition of mitotic cell cycle [GO:0010971]	chromatin binding [GO:0003682]; histone deacetylase binding [GO:0042826]; protein-containing complex binding [GO:0044877]; sequence-specific DNA binding [GO:0043565]; transcription coactivator activity [GO:0003713]; transcription corepressor activity [GO:0003714]; zinc ion binding [GO:0008270]	cytoplasm [GO:0005737]; intracellular membrane-bounded organelle [GO:0043231]; nucleoplasm [GO:0005654]; NuRD complex [GO:0016581]	GO:0000122; GO:0003682; GO:0003713; GO:0003714; GO:0005654; GO:0005737; GO:0006338; GO:0008270; GO:0008284; GO:0010971; GO:0016575; GO:0016581; GO:0042826; GO:0043231; GO:0043565; GO:0044877; GO:0045892	R-HSA-3214815;R-HSA-427389;R-HSA-73762;R-HSA-8943724;R-HSA-9679191;	hsa:57504;	15.4866	15.7149	16.221	14.8191	15.4213	15.5878	15.4438	14.7627	15.482	15.7141
GMFB_P60983	-0.288243	-0.702958	-0.798069	2	0.606933	-0.0535334	-0.809645	0.795517	-0.449736	-0.6467	GMFB	Glia maturation factor beta	P60983	0.466888	0.043966	0.466888			sp|P60983|GMFB_HUMAN Glia maturation factor beta OS=Homo sapiens OX=9606 GN=GMFB PE=1 SV=2	FUNCTION: This protein causes differentiation of brain cells, stimulation of neural regeneration, and inhibition of proliferation of tumor cells.			actin filament debranching [GO:0071846]; negative regulation of Arp2/3 complex-mediated actin nucleation [GO:0034316]; nervous system development [GO:0007399]; protein phosphorylation [GO:0006468]	actin binding [GO:0003779]; Arp2/3 complex binding [GO:0071933]; enzyme activator activity [GO:0008047]; growth factor activity [GO:0008083]; protein kinase inhibitor activity [GO:0004860]		GO:0003779; GO:0004860; GO:0006468; GO:0007399; GO:0008047; GO:0008083; GO:0034316; GO:0071846; GO:0071933		hsa:2764;	18.0732	17.9493	17.9209	18.8601	18.3406	18.1433	17.9174	18.3969	18.0249	17.9661
NCKAP5_O14513	0.346145	0.964834	1.2796	-1.45554	-1.03362	0.116487	0.993295	-1.43966	0.228215	0.000248632	NCKAP5	Nck-associated protein 5	O14513	0.581224	0.0439742	-0.581224			sp|O14513|NCKP5_HUMAN Nck-associated protein 5 OS=Homo sapiens OX=9606 GN=NCKAP5 PE=1 SV=2				microtubule bundle formation [GO:0001578]; microtubule depolymerization [GO:0007019]		microtubule plus-end [GO:0035371]	GO:0001578; GO:0007019; GO:0035371		hsa:344148;	14.4163	14.6336	14.7442	13.7833	13.9315	14.3356	14.6436	13.7889	14.3748	14.2948
SMAP1_Q8IYB5	1.07887	1.69724	0.573889	-0.133802	-1.02435	-0.615002	-0.104354	-1.54205	0.663043	-0.593492	SMAP1	Stromal membrane-associated protein 1	Q8IYB5	0.454436	0.0442835	-0.454436			sp|Q8IYB5|SMAP1_HUMAN Stromal membrane-associated protein 1 OS=Homo sapiens OX=9606 GN=SMAP1 PE=1 SV=2	FUNCTION: GTPase activating protein that acts on ARF6. Plays a role in clathrin-dependent endocytosis. May play a role in erythropoiesis (By similarity). {ECO:0000250}.	SUBCELLULAR LOCATION: Cell membrane {ECO:0000250}; Peripheral membrane protein {ECO:0000250}; Cytoplasmic side {ECO:0000250}.		positive regulation of erythrocyte differentiation [GO:0045648]; regulation of clathrin-dependent endocytosis [GO:2000369]	clathrin binding [GO:0030276]; GTPase activator activity [GO:0005096]; metal ion binding [GO:0046872]	cytoplasm [GO:0005737]; plasma membrane [GO:0005886]	GO:0005096; GO:0005737; GO:0005886; GO:0030276; GO:0045648; GO:0046872; GO:2000369		hsa:60682;	18.3624	18.527	18.228	18.0397	17.8027	17.9117	18.0476	17.665	18.2518	17.9174
SERPINB13_Q9UIV8	0.214909	0.882759	1.06789	-1.90625	-0.210414	0.368856	0.313906	-1.64365	0.500942	0.411049	SERPINB13	Serpin B13	Q9UIV8	0.957142	0.0444306	-0.957142			sp|Q9UIV8|SPB13_HUMAN Serpin B13 OS=Homo sapiens OX=9606 GN=SERPINB13 PE=1 SV=2	FUNCTION: May play a role in the proliferation or differentiation of keratinocytes.	SUBCELLULAR LOCATION: Cytoplasm.		negative regulation of endopeptidase activity [GO:0010951]; negative regulation of keratinocyte apoptotic process [GO:1902173]; regulation of proteolysis [GO:0030162]; response to UV [GO:0009411]	cysteine-type endopeptidase inhibitor activity [GO:0004869]; protease binding [GO:0002020]; serine-type endopeptidase inhibitor activity [GO:0004867]	cytoplasm [GO:0005737]; cytosol [GO:0005829]; extracellular exosome [GO:0070062]; extracellular space [GO:0005615]; lysosomal lumen [GO:0043202]; nuclear speck [GO:0016607]; nucleoplasm [GO:0005654]	GO:0002020; GO:0004867; GO:0004869; GO:0005615; GO:0005654; GO:0005737; GO:0005829; GO:0009411; GO:0010951; GO:0016607; GO:0030162; GO:0043202; GO:0070062; GO:1902173	R-HSA-8939242;	hsa:5275;	20.5356	21.0256	21.1615	18.9792	20.2235	20.6485	20.6082	19.1719	20.7455	20.6795
A2ML1_A8K2U0	0.78041	0.54645	1.08322	-2	-0.526442	0.398047	0.691583	-1.34089	0.323781	0.0681081	A2ML1	Alpha-2-macroglobulin-like protein 1	A8K2U0	0.996335	0.0444329	-0.996335			sp|A8K2U0|A2ML1_HUMAN Alpha-2-macroglobulin-like protein 1 OS=Homo sapiens OX=9606 GN=A2ML1 PE=1 SV=3	FUNCTION: Is able to inhibit all four classes of proteinases by a unique 'trapping' mechanism. This protein has a peptide stretch, called the 'bait region' which contains specific cleavage sites for different proteinases. When a proteinase cleaves the bait region, a conformational change is induced in the protein which traps the proteinase. The entrapped enzyme remains active against low molecula…	SUBCELLULAR LOCATION: Secreted {ECO:0000269|PubMed:16298998}.	DISEASE: Otitis media (OM) [MIM:166760]: An inflammation of the middle ear resulting in earache, fever, hearing disturbance, and vertigo. {ECO:0000269|PubMed:26121085}. Note=Disease susceptibility is associated with variants affecting the gene represented in this entry.	regulation of endopeptidase activity [GO:0052548]	endopeptidase inhibitor activity [GO:0004866]; peptidase inhibitor activity [GO:0030414]; protease binding [GO:0002020]; serine-type endopeptidase inhibitor activity [GO:0004867]	extracellular exosome [GO:0070062]; extracellular space [GO:0005615]	GO:0002020; GO:0004866; GO:0004867; GO:0005615; GO:0030414; GO:0052548; GO:0070062		hsa:144568;	22.8873	22.7341	23.0857	21.05	22.0312	22.6369	22.8292	21.4977	22.5882	22.4207
KNTC1_P50748	-0.2381	1.28819	1.57184	-1.55177	0.851311	-0.261119	-1.00526	-0.658304	-0.28852	0.291732	KNTC1	Kinetochore-associated protein 1	P50748	0.395371	0.0444734	-0.366368			sp|P50748|KNTC1_HUMAN Kinetochore-associated protein 1 OS=Homo sapiens OX=9606 GN=KNTC1 PE=1 SV=1	FUNCTION: Essential component of the mitotic checkpoint, which prevents cells from prematurely exiting mitosis. Required for the assembly of the dynein-dynactin and MAD1-MAD2 complexes onto kinetochores (PubMed:11146660, PubMed:11590237, PubMed:15824131). Its function related to the spindle assembly machinery is proposed to depend on its association in the mitotic RZZ complex. {ECO:0000269|PubMed…	SUBCELLULAR LOCATION: Cytoplasm. Nucleus. Chromosome, centromere, kinetochore. Cytoplasm, cytoskeleton, spindle. Note=Dynamic pattern of localization during the cell cycle. At interphase, uniformly distributed throughout the cytoplasm and nucleus. By prophase and until late stages of prometaphase, a fraction of the total pool is concentrated at kinetochores. By metaphase, detected at kinetochores…		cell division [GO:0051301]; mitotic sister chromatid segregation [GO:0000070]; mitotic spindle assembly checkpoint signaling [GO:0007094]; protein-containing complex assembly [GO:0065003]; protein localization to kinetochore involved in kinetochore assembly [GO:1903394]; regulation of exit from mitosis [GO:0007096]	small GTPase binding [GO:0031267]	actin cytoskeleton [GO:0015629]; cytoplasm [GO:0005737]; cytosol [GO:0005829]; kinetochore microtubule [GO:0005828]; nucleus [GO:0005634]; plasma membrane [GO:0005886]; RZZ complex [GO:1990423]; spindle pole [GO:0000922]	GO:0000070; GO:0000922; GO:0005634; GO:0005737; GO:0005828; GO:0005829; GO:0005886; GO:0007094; GO:0007096; GO:0015629; GO:0031267; GO:0051301; GO:0065003; GO:1903394; GO:1990423	R-HSA-141444;R-HSA-2467813;R-HSA-2500257;R-HSA-5663220;R-HSA-68877;R-HSA-9648025;	hsa:9735;	13.3491	13.8172	13.9042	12.9462	13.6832	13.342	13.1138	13.2202	13.3336	13.5116
BRD1_O95696	0.0704514	-0.700462	-2	1.24056	1.07175	-0.00647932	-0.785528	0.682888	-0.325214	0.763248	BRD1	Bromodomain-containing protein 1	O95696	0.399187	0.0444894	0.399187			sp|O95696|BRD1_HUMAN Bromodomain-containing protein 1 OS=Homo sapiens OX=9606 GN=BRD1 PE=1 SV=1	FUNCTION: Scaffold subunit of various histone acetyltransferase (HAT) complexes, such as the MOZ/MORF and HBO1 complexes, that acts as a regulator of hematopoiesis (PubMed:16387653, PubMed:21753189, PubMed:21880731). Plays a key role in HBO1 complex by directing KAT7/HBO1 specificity towards histone H3 'Lys-14' acetylation (H3K14ac), thereby promoting erythroid differentiation (PubMed:21753189). …	SUBCELLULAR LOCATION: Nucleus {ECO:0000269|PubMed:21753189, ECO:0000269|PubMed:21880731}. Chromosome {ECO:0000269|PubMed:21753189, ECO:0000269|PubMed:28334966}. Note=Localizes to transcription start sites. {ECO:0000269|PubMed:21753189, ECO:0000269|PubMed:28334966}.		chromatin organization [GO:0006325]; erythrocyte maturation [GO:0043249]; histone H3 acetylation [GO:0043966]; histone H3-K14 acetylation [GO:0044154]; positive regulation of erythrocyte differentiation [GO:0045648]; response to electrical stimulus [GO:0051602]; response to immobilization stress [GO:0035902]	histone binding [GO:0042393]; metal ion binding [GO:0046872]	chromosome [GO:0005694]; dendrite [GO:0030425]; histone H3-K14 acetyltransferase complex [GO:0036409]; MOZ/MORF histone acetyltransferase complex [GO:0070776]; nuclear speck [GO:0016607]; nucleus [GO:0005634]; perikaryon [GO:0043204]	GO:0005634; GO:0005694; GO:0006325; GO:0016607; GO:0030425; GO:0035902; GO:0036409; GO:0042393; GO:0043204; GO:0043249; GO:0043966; GO:0044154; GO:0045648; GO:0046872; GO:0051602; GO:0070776	R-HSA-3214847;R-HSA-6804758;	hsa:23774;	13.5737	13.3871	13.0698	13.8569	13.8161	13.5551	13.3665	13.7219	13.4779	13.7414
SNX30_Q5VWJ9	1.16322	1.13362	0.710375	-0.65175	-1.0556	-0.413023	0.575473	-1.92508	0.190399	0.272373	SNX30	Sorting nexin-30	Q5VWJ9	0.579049	0.0446674	-0.579049			sp|Q5VWJ9|SNX30_HUMAN Sorting nexin-30 OS=Homo sapiens OX=9606 GN=SNX30 PE=1 SV=1	FUNCTION: Involved in the regulation of endocytosis and in several stages of intracellular trafficking (PubMed:32513819). Together with SNX4, involved in autophagosome assembly (PubMed:32513819). {ECO:0000269|PubMed:32513819}.	SUBCELLULAR LOCATION: Early endosome membrane {ECO:0000269|PubMed:32513819}; Peripheral membrane protein {ECO:0000250|UniProtKB:O95219}; Cytoplasmic side {ECO:0000250|UniProtKB:O95219}.		positive regulation of autophagosome assembly [GO:2000786]; protein transport [GO:0015031]	phosphatidylinositol binding [GO:0035091]	early endosome [GO:0005769]; early endosome membrane [GO:0031901]	GO:0005769; GO:0015031; GO:0031901; GO:0035091; GO:2000786		hsa:401548;	15.1188	15.1088	14.9654	14.504	14.3671	14.5848	14.9197	14.0726	14.7893	14.817
PDE4DIP_Q5VU43	-0.571095	-0.549186	-0.954203	2	0.375045	0.40933	-0.801613	0.659777	0.208527	-1.01368	PDE4DIP	Myomegalin	Q5VU43	0.47715	0.0447628	0.47715			sp|Q5VU43|MYOME_HUMAN Myomegalin OS=Homo sapiens OX=9606 GN=PDE4DIP PE=1 SV=3	FUNCTION: Functions as an anchor sequestering components of the cAMP-dependent pathway to Golgi and/or centrosomes (By similarity). {ECO:0000250|UniProtKB:Q9WUJ3}.; FUNCTION: [Isoform 13]: Participates in microtubule dynamics, promoting microtubule assembly. Depending upon the cell context, may act at the level of the Golgi apparatus or that of the centrosome (PubMed:25217626, PubMed:27666745, Pu…	SUBCELLULAR LOCATION: Golgi apparatus {ECO:0000269|PubMed:27666745}. Cytoplasm, cytoskeleton, microtubule organizing center, centrosome {ECO:0000250|UniProtKB:Q9WUJ3}.; SUBCELLULAR LOCATION: [Isoform 13]: Cytoplasm, cytoskeleton, microtubule organizing center, centrosome {ECO:0000269|PubMed:29162697}. Cytoplasm, cytoskeleton {ECO:0000269|PubMed:29162697}. Golgi apparatus {ECO:0000269|PubMed:25217…	DISEASE: Note=A chromosomal aberration involving PDE4DIP may be the cause of a myeloproliferative disorder (MBD) associated with eosinophilia. Translocation t(1;5)(q23;q33) that forms a PDE4DIP-PDGFRB fusion protein. {ECO:0000269|PubMed:12907457}.	astral microtubule organization [GO:0030953]; cellular protein-containing complex assembly [GO:0034622]; positive regulation of microtubule nucleation [GO:0090063]; regulation of Golgi organization [GO:1903358]	enzyme binding [GO:0019899]; molecular adaptor activity [GO:0060090]	centrosome [GO:0005813]; cytoplasm [GO:0005737]; Golgi apparatus [GO:0005794]; myofibril [GO:0030016]; nucleus [GO:0005634]	GO:0005634; GO:0005737; GO:0005794; GO:0005813; GO:0019899; GO:0030016; GO:0030953; GO:0034622; GO:0060090; GO:0090063; GO:1903358		hsa:9659;	12.6216	12.6277	12.514	13.4104	12.8873	12.897	12.5568	12.9673	12.8406	12.4973
S100A4_P26447	-0.419843	-0.958244	-1.54296	0.249166	0.677831	-0.320397	0.763207	1.97054	-0.626289	0.206989	S100A4	Protein S100-A4	P26447	0.621651	0.0447672	0.470908			sp|P26447|S10A4_HUMAN Protein S100-A4 OS=Homo sapiens OX=9606 GN=S100A4 PE=1 SV=1	FUNCTION: Calcium-binding protein that plays a role in various cellular processes including motility, angiogenesis, cell differentiation, apoptosis, and autophagy (PubMed:16707441, PubMed:23752197, PubMed:30713770). Increases cell motility and invasiveness by interacting with non-muscle myosin heavy chain (NMMHC) IIA/MYH9 (PubMed:16707441). Mechanistically, promotes filament depolymerization and …	SUBCELLULAR LOCATION: Secreted {ECO:0000269|PubMed:26654597, ECO:0000269|PubMed:30713770}. Nucleus {ECO:0000269|PubMed:23752197}. Cytoplasm {ECO:0000250|UniProtKB:P07091}.		epithelial to mesenchymal transition [GO:0001837]; positive regulation of I-kappaB kinase/NF-kappaB signaling [GO:0043123]	actin binding [GO:0003779]; calcium-dependent protein binding [GO:0048306]; calcium ion binding [GO:0005509]; identical protein binding [GO:0042802]; RAGE receptor binding [GO:0050786]; RNA binding [GO:0003723]; transition metal ion binding [GO:0046914]	collagen-containing extracellular matrix [GO:0062023]; extracellular exosome [GO:0070062]; extracellular region [GO:0005576]; extracellular space [GO:0005615]; neuron projection [GO:0043005]; nucleus [GO:0005634]; perinuclear region of cytoplasm [GO:0048471]	GO:0001837; GO:0003723; GO:0003779; GO:0005509; GO:0005576; GO:0005615; GO:0005634; GO:0042802; GO:0043005; GO:0043123; GO:0046914; GO:0048306; GO:0048471; GO:0050786; GO:0062023; GO:0070062		hsa:6275;	18.7806	18.565	18.3308	19.0485	19.2202	18.8204	19.2544	19.7379	18.6979	19.0316
SDCBP2_Q9H190	0.483538	1.31334	0.687601	-1.65202	-0.854134	0.572739	0.117201	-1.53453	0.571109	0.295157	SDCBP2	Syntenin-2	Q9H190	0.663351	0.0450688	-0.663351			sp|Q9H190|SDCB2_HUMAN Syntenin-2 OS=Homo sapiens OX=9606 GN=SDCBP2 PE=1 SV=2	FUNCTION: Binds phosphatidylinositol 4,5-bisphosphate (PIP2). May play a role in the organization of nuclear PIP2, cell division and cell survival (PubMed:15961997). {ECO:0000269|PubMed:15961997}.	SUBCELLULAR LOCATION: Cytoplasm {ECO:0000269|PubMed:15961997}. Nucleus, nucleolus {ECO:0000269|PubMed:15961997, ECO:0000269|PubMed:23300061}. Nucleus, nucleoplasm {ECO:0000269|PubMed:23300061}. Cell membrane {ECO:0000269|PubMed:15961997}. Nucleus speckle {ECO:0000269|PubMed:15961997}. Note=Associates with intracellular membranes and enriched in the apical region of the cell and in intracellular c…		cell population proliferation [GO:0008283]; intracellular signal transduction [GO:0035556]; intracellular transport [GO:0046907]; nervous system development [GO:0007399]	identical protein binding [GO:0042802]; phosphatidylinositol-4,5-bisphosphate binding [GO:0005546]; protein C-terminus binding [GO:0008022]; protein heterodimerization activity [GO:0046982]; protein homodimerization activity [GO:0042803]	cytoplasm [GO:0005737]; cytosol [GO:0005829]; extracellular exosome [GO:0070062]; Golgi apparatus [GO:0005794]; nuclear speck [GO:0016607]; nucleolus [GO:0005730]; nucleoplasm [GO:0005654]; plasma membrane [GO:0005886]	GO:0005546; GO:0005654; GO:0005730; GO:0005737; GO:0005794; GO:0005829; GO:0005886; GO:0007399; GO:0008022; GO:0008283; GO:0016607; GO:0035556; GO:0042802; GO:0042803; GO:0046907; GO:0046982; GO:0070062		hsa:27111;	18.0003	18.3741	18.0922	17.0383	17.3978	18.0405	17.8353	17.0913	18.0398	17.9155
PDZD2_O15018	0.943603	1.60697	0.859354	-0.955328	-1.80785	0.239971	-0.687125	-0.211338	-0.123246	0.134991	PDZD2	PDZ domain-containing protein 2;Processed PDZ domain-containing protein 2	O15018	0.368534	0.0452605	-0.368534			sp|O15018|PDZD2_HUMAN PDZ domain-containing protein 2 OS=Homo sapiens OX=9606 GN=PDZD2 PE=1 SV=4		SUBCELLULAR LOCATION: Nucleus {ECO:0000250|UniProtKB:Q9QZR8}. Cytoplasm {ECO:0000269|PubMed:11289102}. Endoplasmic reticulum {ECO:0000269|PubMed:11289102}. Note=At cell-cell contacts in lung epithelial cells. {ECO:0000250|UniProtKB:Q9QZR8}.; SUBCELLULAR LOCATION: [Processed PDZ domain-containing protein 2]: Secreted {ECO:0000250}.		cell adhesion [GO:0007155]		cell-cell junction [GO:0005911]; centriolar satellite [GO:0034451]; cytoplasm [GO:0005737]; cytosol [GO:0005829]; endoplasmic reticulum [GO:0005783]; extracellular region [GO:0005576]; intracellular membrane-bounded organelle [GO:0043231]; nucleus [GO:0005634]; plasma membrane [GO:0005886]	GO:0005576; GO:0005634; GO:0005737; GO:0005783; GO:0005829; GO:0005886; GO:0005911; GO:0007155; GO:0034451; GO:0043231		hsa:23037;	12.4791	12.6027	12.4634	12.1253	11.9664	12.348	12.1752	12.2639	12.2803	12.3284
CHMP1B_Q7LBR1	0.458081	1.16101	1.30473	-2	-0.66664	-0.121373	0.324111	-0.2129	-0.498216	0.420395	CHMP1B	Charged multivesicular body protein 1b	Q7LBR1	0.325711	0.0457747	-0.325711			sp|Q7LBR1|CHM1B_HUMAN Charged multivesicular body protein 1b OS=Homo sapiens OX=9606 GN=CHMP1B PE=1 SV=1	FUNCTION: Probable peripherally associated component of the endosomal sorting required for transport complex III (ESCRT-III) which is involved in multivesicular bodies (MVBs) formation and sorting of endosomal cargo proteins into MVBs. MVBs contain intraluminal vesicles (ILVs) that are generated by invagination and scission from the limiting membrane of the endosome and mostly are delivered to ly…	SUBCELLULAR LOCATION: Cytoplasm, cytosol. Endosome. Late endosome membrane {ECO:0000305}; Peripheral membrane protein {ECO:0000305}. Note=Localizes to the midbody of dividing cells, colocalizing with CEP55 and CHMP5. Localized at the periphery of the Fleming body.		autophagosome maturation [GO:0097352]; autophagy [GO:0006914]; cell division [GO:0051301]; endosome transport via multivesicular body sorting pathway [GO:0032509]; ESCRT III complex disassembly [GO:1904903]; establishment of protein localization [GO:0045184]; late endosome to lysosome transport [GO:1902774]; late endosome to vacuole transport [GO:0045324]; midbody abscission [GO:0061952]; mitotic…	identical protein binding [GO:0042802]; MIT domain binding [GO:0090541]; protein domain specific binding [GO:0019904]	amphisome membrane [GO:1904930]; autophagosome membrane [GO:0000421]; cytosol [GO:0005829]; endosome membrane [GO:0010008]; ESCRT III complex [GO:0000815]; extracellular exosome [GO:0070062]; kinetochore [GO:0000776]; kinetochore microtubule [GO:0005828]; lysosomal membrane [GO:0005765]; membrane coat [GO:0030117]; midbody [GO:0030496]; multivesicular body [GO:0005771]; multivesicular body membra…	GO:0000421; GO:0000776; GO:0000815; GO:0001778; GO:0005643; GO:0005654; GO:0005765; GO:0005771; GO:0005828; GO:0005829; GO:0005886; GO:0006914; GO:0006997; GO:0007080; GO:0010008; GO:0010824; GO:0015031; GO:0019904; GO:0030117; GO:0030496; GO:0031468; GO:0032509; GO:0032585; GO:0036258; GO:0039702; GO:0042802; GO:0043162; GO:0045184; GO:0045324; GO:0046761; GO:0051301; GO:0060548; GO:0061952; GO:…		hsa:57132;	17.1475	17.2643	17.2882	16.711	16.9606	17.0512	17.1252	17.036	16.9886	17.1412
CSTF1_Q05048	0.557451	0.928634	1.69937	-1.54238	0.29093	0.0060883	-0.506444	-1.48891	0.0110429	0.0442189	CSTF1	Cleavage stimulation factor subunit 1	Q05048	0.374721	0.0457802	-0.357787			sp|Q05048|CSTF1_HUMAN Cleavage stimulation factor subunit 1 OS=Homo sapiens OX=9606 GN=CSTF1 PE=1 SV=1	FUNCTION: One of the multiple factors required for polyadenylation and 3'-end cleavage of mammalian pre-mRNAs (PubMed:10669729). May be responsible for the interaction of CSTF with other factors to form a stable complex on the pre-mRNA (PubMed:10669729). {ECO:0000303|PubMed:10669729}.	SUBCELLULAR LOCATION: Nucleus {ECO:0000269|PubMed:10477523}.		mRNA 3'-end processing [GO:0031124]	RNA binding [GO:0003723]	mRNA cleavage stimulating factor complex [GO:0005848]; nucleoplasm [GO:0005654]	GO:0003723; GO:0005654; GO:0005848; GO:0031124	R-HSA-72163;R-HSA-72187;R-HSA-73856;R-HSA-77595;	hsa:1477;	17.8475	17.9375	18.1242	17.3389	17.783	17.714	17.5898	17.3518	17.7152	17.7232
DNM3_Q9UQ16	0.54972	-0.561781	-0.502203	2	-0.0891321	0.371239	-0.517048	-0.301362	-0.747213	-0.752132	DNM3	Dynamin-3	Q9UQ16	0.497234	0.0458256	0.364062			sp|Q9UQ16|DYN3_HUMAN Dynamin-3 OS=Homo sapiens OX=9606 GN=DNM3 PE=1 SV=4	FUNCTION: Microtubule-associated force-producing protein involved in producing microtubule bundles and able to bind and hydrolyze GTP. Most probably involved in vesicular trafficking processes, in particular endocytosis (By similarity). {ECO:0000250}.	SUBCELLULAR LOCATION: Cytoplasm {ECO:0000305}. Cytoplasm, cytoskeleton {ECO:0000305}. Note=Microtubule-associated. {ECO:0000305}.		endocytosis [GO:0006897]; filopodium assembly [GO:0046847]; negative regulation of dendritic spine morphogenesis [GO:0061002]; positive regulation of filopodium assembly [GO:0051491]; positive regulation of synaptic vesicle recycling [GO:1903423]; postsynaptic neurotransmitter receptor internalization [GO:0098884]; receptor internalization [GO:0031623]; synapse assembly [GO:0007416]; synaptic ves…	GTPase activity [GO:0003924]; GTP binding [GO:0005525]; identical protein binding [GO:0042802]; microtubule binding [GO:0008017]; nitric-oxide synthase binding [GO:0050998]; structural constituent of postsynapse [GO:0099186]; type 1 metabotropic glutamate receptor binding [GO:0031798]; type 5 metabotropic glutamate receptor binding [GO:0031802]	apical tubulobulbar complex [GO:0061828]; axon [GO:0030424]; basal tubulobulbar complex [GO:0061829]; cytoplasm [GO:0005737]; dendritic spine [GO:0043197]; dendritic spine head [GO:0044327]; extracellular exosome [GO:0070062]; glutamatergic synapse [GO:0098978]; Golgi apparatus [GO:0005794]; membrane [GO:0016020]; microtubule [GO:0005874]; perinuclear region of cytoplasm [GO:0048471]; plasma memb…	GO:0003924; GO:0005525; GO:0005737; GO:0005794; GO:0005874; GO:0005886; GO:0006897; GO:0007416; GO:0008017; GO:0014069; GO:0016020; GO:0030424; GO:0031623; GO:0031798; GO:0031802; GO:0042802; GO:0043083; GO:0043197; GO:0044327; GO:0045202; GO:0046847; GO:0048471; GO:0048488; GO:0050998; GO:0051491; GO:0061002; GO:0061828; GO:0061829; GO:0070062; GO:0098793; GO:0098844; GO:0098884; GO:0098978; GO:…	R-HSA-166016;R-HSA-177504;R-HSA-2132295;R-HSA-437239;R-HSA-8856828;	hsa:26052;	14.0952	13.7324	13.7519	14.7481	13.8867	14.037	13.747	13.8174	13.6719	13.6703
CSRP2_Q16527	-1.14773	-0.747667	0.384947	2	0.153661	0.917941	-1.20189	-0.073232	-0.281843	-0.139708	CSRP2	Cysteine and glycine-rich protein 2	Q16527	0.558892	0.0458323	0.558892			sp|Q16527|CSRP2_HUMAN Cysteine and glycine-rich protein 2 OS=Homo sapiens OX=9606 GN=CSRP2 PE=1 SV=3	FUNCTION: Drastically down-regulated in response to PDGF-BB or cell injury, that promote smooth muscle cell proliferation and dedifferentiation. Seems to play a role in the development of the embryonic vascular system.	SUBCELLULAR LOCATION: Nucleus {ECO:0000250}.		actin cytoskeleton organization [GO:0030036]; cell differentiation [GO:0030154]; muscle tissue development [GO:0060537]; sarcomere organization [GO:0045214]	actinin binding [GO:0042805]; metal ion binding [GO:0046872]; structural constituent of muscle [GO:0008307]	cytoplasm [GO:0005737]; focal adhesion [GO:0005925]; nucleus [GO:0005634]; Z disc [GO:0030018]	GO:0005634; GO:0005737; GO:0005925; GO:0008307; GO:0030018; GO:0030036; GO:0030154; GO:0042805; GO:0045214; GO:0046872; GO:0060537		hsa:1466;	18.0347	18.1768	18.5794	19.2016	18.4972	18.7688	18.0154	18.4166	18.3424	18.3929
TUBB2A_Q13885	1.0335	0.0272267	1.98263	-1.23094	-0.705855	0.253079	0.458346	-1.22725	-0.168657	-0.422069	TUBB2A	Tubulin beta-2A chain;Tubulin beta-2B chain	Q13885	0.426826	0.045954	-0.426826			sp|Q13885|TBB2A_HUMAN Tubulin beta-2A chain OS=Homo sapiens OX=9606 GN=TUBB2A PE=1 SV=1;sp|Q9BVA1|TBB2B_HUMAN Tubulin beta-2B chain OS=Homo sapiens OX=9606 GN=TUBB2B PE=1 SV=1	FUNCTION: Tubulin is the major constituent of microtubules. It binds two moles of GTP, one at an exchangeable site on the beta chain and one at a non-exchangeable site on the alpha chain (By similarity). {ECO:0000250}.	SUBCELLULAR LOCATION: Cytoplasm, cytoskeleton {ECO:0000250}.	DISEASE: Cortical dysplasia, complex, with other brain malformations 5 (CDCBM5) [MIM:615763]: A disorder of aberrant neuronal migration and disturbed axonal guidance. Clinical features include seizures, global developmental delay, and various brain malformations such as a diffuse simplified gyral pattern with reduced volume of white matter, globular basal ganglia, thin and dysmorphic corpus callo…	microtubule cytoskeleton organization [GO:0000226]; mitotic cell cycle [GO:0000278]; neuron migration [GO:0001764]	GTPase activity [GO:0003924]; GTP binding [GO:0005525]; structural constituent of cytoskeleton [GO:0005200]	cytoplasm [GO:0005737]; extracellular exosome [GO:0070062]; extracellular vesicle [GO:1903561]; microtubule [GO:0005874]; nucleus [GO:0005634]	GO:0000226; GO:0000278; GO:0001764; GO:0003924; GO:0005200; GO:0005525; GO:0005634; GO:0005737; GO:0005874; GO:0070062; GO:1903561	R-HSA-1445148;R-HSA-190840;R-HSA-190861;R-HSA-2132295;R-HSA-2467813;R-HSA-2500257;R-HSA-3371497;R-HSA-380320;R-HSA-389957;R-HSA-389960;R-HSA-389977;R-HSA-437239;R-HSA-5610787;R-HSA-5617833;R-HSA-5620924;R-HSA-5626467;R-HSA-5663220;R-HSA-6807878;R-HSA-6811434;R-HSA-6811436;R-HSA-68877;R-HSA-8852276;R-HSA-8955332;R-HSA-9609690;R-HSA-9609736;R-HSA-9619483;R-HSA-9646399;R-HSA-9648025;R-HSA-9668328;R-…	hsa:7280;	18.9088	18.6362	19.1659	18.2954	18.4377	18.6974	18.753	18.2964	18.5832	18.5145
PIK3R4_Q99570	0.219562	0.668181	1.7445	-1.60445	-0.035122	0.176444	-0.0275621	-1.65007	0.218003	0.290508	PIK3R4	Phosphoinositide 3-kinase regulatory subunit 4	Q99570	0.443211	0.0462333	-0.443211			sp|Q99570|PI3R4_HUMAN Phosphoinositide 3-kinase regulatory subunit 4 OS=Homo sapiens OX=9606 GN=PIK3R4 PE=1 SV=3	FUNCTION: Regulatory subunit of the PI3K complex that mediates formation of phosphatidylinositol 3-phosphate; different complex forms are believed to play a role in multiple membrane trafficking pathways: PI3KC3-C1 is involved in initiation of autophagosomes and PI3KC3-C2 in maturation of autophagosomes and endocytosis. Involved in regulation of degradative endocytic trafficking and cytokinesis, …	SUBCELLULAR LOCATION: Late endosome {ECO:0000269|PubMed:14617358}. Cytoplasmic vesicle, autophagosome {ECO:0000305}. Membrane {ECO:0000305}; Lipid-anchor {ECO:0000305}. Note=As component of the PI3K complex I localized to pre-autophagosome structures. As component of the PI3K complex II localized predominantly to endosomes. Localizes also to discrete punctae along the ciliary axoneme (By similari…		autophagosome maturation [GO:0097352]; autophagy of peroxisome [GO:0030242]; cellular response to glucose starvation [GO:0042149]; early endosome to late endosome transport [GO:0045022]; late endosome to vacuole transport [GO:0045324]; macroautophagy [GO:0016236]; phosphatidylinositol-3-phosphate biosynthetic process [GO:0036092]; positive regulation of phosphatidylinositol 3-kinase activity [GO:…	ATP binding [GO:0005524]; protein kinase activity [GO:0004672]; protein serine/threonine/tyrosine kinase activity [GO:0004712]; protein serine/threonine kinase activity [GO:0004674]; protein serine kinase activity [GO:0106310]	autophagosome [GO:0005776]; axoneme [GO:0005930]; cytosol [GO:0005829]; intracellular membrane-bounded organelle [GO:0043231]; late endosome [GO:0005770]; membrane [GO:0016020]; microtubule cytoskeleton [GO:0015630]; nucleus-vacuole junction [GO:0071561]; phagocytic vesicle membrane [GO:0030670]; phosphatidylinositol 3-kinase complex, class III [GO:0035032]; phosphatidylinositol 3-kinase complex,…	GO:0004672; GO:0004674; GO:0004712; GO:0005524; GO:0005770; GO:0005776; GO:0005829; GO:0005930; GO:0006468; GO:0006623; GO:0010506; GO:0015630; GO:0016020; GO:0016236; GO:0016241; GO:0030242; GO:0030670; GO:0032465; GO:0032801; GO:0034271; GO:0034272; GO:0035032; GO:0036092; GO:0042149; GO:0043231; GO:0043552; GO:0045022; GO:0045324; GO:0071561; GO:0097352; GO:0106310	R-HSA-109704;R-HSA-1632852;R-HSA-1660514;R-HSA-1660516;R-HSA-1660517;R-HSA-168138;R-HSA-5668599;R-HSA-9679504;R-HSA-9694676;	hsa:30849;	17.6329	17.7785	18.128	17.0407	17.5502	17.6189	17.5526	17.0259	17.6324	17.6559
IMUP_Q9GZP8	0.728369	0.894868	1.08373	-1.76597	-0.787394	0.113681	0.79815	-1.42803	0.198567	0.164037	IMUP	Immortalization up-regulated protein	Q9GZP8	0.494157	0.0462486	-0.494157			sp|Q9GZP8|IMUP_HUMAN Immortalization up-regulated protein OS=Homo sapiens OX=9606 GN=IMUP PE=1 SV=1		SUBCELLULAR LOCATION: Nucleus {ECO:0000269|PubMed:11080599}.				cytosol [GO:0005829]; nucleoplasm [GO:0005654]; nucleus [GO:0005634]; plasma membrane [GO:0005886]	GO:0005634; GO:0005654; GO:0005829; GO:0005886		hsa:64073;	18.2017	18.2497	18.3041	17.4832	17.7651	18.0247	18.2218	17.5806	18.0491	18.0392
GPNMB_Q14956	-0.008318	1.02602	0.540448	-2	0.332897	0.0177897	0.0340533	0.21023	-0.199143	0.688843	GPNMB	Transmembrane glycoprotein NMB	Q14956	0.513104	0.0462875	-0.513104			sp|Q14956|GPNMB_HUMAN Transmembrane glycoprotein NMB OS=Homo sapiens OX=9606 GN=GPNMB PE=1 SV=2	FUNCTION: Could be a melanogenic enzyme. {ECO:0000250}.	SUBCELLULAR LOCATION: Cell membrane; Single-pass type I membrane protein {ECO:0000269|PubMed:16489096, ECO:0000269|PubMed:16609006}. Melanosome membrane {ECO:0000269|PubMed:12643545, ECO:0000269|PubMed:17081065}; Single-pass type I membrane protein {ECO:0000305}. Early endosome membrane {ECO:0000269|PubMed:29336782}; Single-pass type I membrane protein {ECO:0000305}. Note=Identified by mass spect…	DISEASE: Note=Increased expression levels in glioblastoma multiforme biopsy samples correlate with poor patient survival prognosis (PubMed:16609006). Has been proposed as a potential target for antibodies coupled to cytotoxic drugs in the context of cancer immunotherapy, including that of melanoma (PubMed:16489096). {ECO:0000269|PubMed:16489096, ECO:0000269|PubMed:16609006}.; DISEASE: Amyloidosis…	cell adhesion [GO:0007155]; cell-cell signaling [GO:0007267]; negative regulation of cell population proliferation [GO:0008285]; negative regulation of cytokine production [GO:0001818]; negative regulation of G1/S transition of mitotic cell cycle [GO:2000134]; negative regulation of neuron death [GO:1901215]; negative regulation of T cell activation [GO:0050868]; negative regulation of T cell pro…	chemoattractant activity [GO:0042056]; heparin binding [GO:0008201]; integrin binding [GO:0005178]; receptor ligand activity [GO:0048018]; syndecan binding [GO:0045545]	early endosome membrane [GO:0031901]; integral component of membrane [GO:0016021]; integral component of plasma membrane [GO:0005887]; melanosome membrane [GO:0033162]; plasma membrane [GO:0005886]	GO:0001818; GO:0001934; GO:0005178; GO:0005886; GO:0005887; GO:0007155; GO:0007165; GO:0007267; GO:0008201; GO:0008285; GO:0016021; GO:0030335; GO:0031901; GO:0031954; GO:0032720; GO:0033162; GO:0034103; GO:0042056; GO:0042130; GO:0045545; GO:0045765; GO:0048018; GO:0050868; GO:0050918; GO:0070374; GO:1901215; GO:2000134	R-HSA-8857538;	hsa:10457;	15.9657	16.3792	16.1851	14.9125	16.1021	15.9762	15.9827	16.0531	15.8894	16.2444
PMM1_Q92871	0.391889	0.873643	1.32418	-1.42412	-0.427272	0.504513	0.211489	-1.8866	0.505185	-0.0729112	PMM1	Phosphomannomutase 1	Q92871	1.07333	0.0464541	-1.07333			sp|Q92871|PMM1_HUMAN Phosphomannomutase 1 OS=Homo sapiens OX=9606 GN=PMM1 PE=1 SV=2	FUNCTION: Involved in the synthesis of the GDP-mannose and dolichol-phosphate-mannose required for a number of critical mannosyl transfer reactions. In addition, may be responsible for the degradation of glucose-1,6-bisphosphate in ischemic brain. {ECO:0000269|PubMed:16540464}.	SUBCELLULAR LOCATION: Cytoplasm {ECO:0000250|UniProtKB:O35621}.		cellular response to leukemia inhibitory factor [GO:1990830]; GDP-mannose biosynthetic process [GO:0009298]; mannose metabolic process [GO:0006013]; protein N-linked glycosylation [GO:0006487]	metal ion binding [GO:0046872]; phosphomannomutase activity [GO:0004615]	cytosol [GO:0005829]; neuronal cell body [GO:0043025]	GO:0004615; GO:0005829; GO:0006013; GO:0006487; GO:0009298; GO:0043025; GO:0046872; GO:1990830	R-HSA-446205;	hsa:5372;	16.4937	16.8878	17.2563	15.0083	15.8237	16.5858	16.3462	14.63	16.5864	16.1135
ERP27_Q96DN0	0.299137	1.38171	0.990479	-0.494437	-1.35171	-0.240078	0.293791	-1.78065	0.113605	0.788153	ERP27	Endoplasmic reticulum resident protein 27	Q96DN0	0.709783	0.046592	-0.709783			sp|Q96DN0|ERP27_HUMAN Endoplasmic reticulum resident protein 27 OS=Homo sapiens OX=9606 GN=ERP27 PE=1 SV=1	FUNCTION: Specifically binds unfolded proteins and may recruit protein disulfide isomerase PDIA3 to unfolded substrates (PubMed:16940051, PubMed:23192347). Binds protein substrates via a hydrophobic pocket in the C-terminal domain (PubMed:16940051, PubMed:23192347). May play a role in the unfolded stress response (PubMed:23192347). {ECO:0000269|PubMed:16940051, ECO:0000269|PubMed:23192347}.	SUBCELLULAR LOCATION: Endoplasmic reticulum lumen {ECO:0000269|PubMed:16940051}.		protein folding [GO:0006457]; response to endoplasmic reticulum stress [GO:0034976]; response to unfolded protein [GO:0006986]		endoplasmic reticulum [GO:0005783]; endoplasmic reticulum lumen [GO:0005788]	GO:0005783; GO:0005788; GO:0006457; GO:0006986; GO:0034976		hsa:121506;	13.2974	13.7819	13.6068	12.9422	12.5585	13.0561	13.295	12.3665	13.2144	13.5163
CAMK1D_Q8IU85	0.631478	1.01228	0.5002	-1.87529	-0.880558	-0.0363095	0.999787	-1.18203	0.796893	0.0335399	CAMK1D	Calcium/calmodulin-dependent protein kinase type 1D	Q8IU85	0.713649	0.0466582	-0.713649			sp|Q8IU85|KCC1D_HUMAN Calcium/calmodulin-dependent protein kinase type 1D OS=Homo sapiens OX=9606 GN=CAMK1D PE=1 SV=1	FUNCTION: Calcium/calmodulin-dependent protein kinase that operates in the calcium-triggered CaMKK-CaMK1 signaling cascade and, upon calcium influx, activates CREB-dependent gene transcription, regulates calcium-mediated granulocyte function and respiratory burst and promotes basal dendritic growth of hippocampal neurons. In neutrophil cells, required for cytokine-induced proliferative responses …	SUBCELLULAR LOCATION: Cytoplasm {ECO:0000305}. Nucleus {ECO:0000305}. Note=Predominantly cytoplasmic. Nuclear localization increases upon activation by KCl treatment in hippocampal neurons.		inflammatory response [GO:0006954]; negative regulation of apoptotic process [GO:0043066]; nervous system development [GO:0007399]; peptidyl-serine phosphorylation [GO:0018105]; positive regulation of apoptotic process [GO:0043065]; positive regulation of CREB transcription factor activity [GO:0032793]; positive regulation of neuron projection development [GO:0010976]; positive regulation of neut…	ATP binding [GO:0005524]; calmodulin binding [GO:0005516]; calmodulin-dependent protein kinase activity [GO:0004683]; protein serine/threonine/tyrosine kinase activity [GO:0004712]; protein serine kinase activity [GO:0106310]	cytoplasm [GO:0005737]; nucleus [GO:0005634]	GO:0004683; GO:0004712; GO:0005516; GO:0005524; GO:0005634; GO:0005737; GO:0006954; GO:0007399; GO:0010976; GO:0018105; GO:0032793; GO:0043065; GO:0043066; GO:0050766; GO:0050773; GO:0060267; GO:0071622; GO:0090023; GO:0106310		hsa:57118;	16.9205	17.0856	16.8635	15.8332	16.2647	16.6308	17.0802	16.1339	16.9922	16.6611
NR2C2AP_Q86WQ0	2	0.405858	-0.362288	-0.300848	-0.373268	-0.912238	0.049359	-1.00077	-0.0514819	-0.0300666	NR2C2AP	Nuclear receptor 2C2-associated protein	Q86WQ0	0.524935	0.0466812	-0.524935			sp|Q86WQ0|NR2CA_HUMAN Nuclear receptor 2C2-associated protein OS=Homo sapiens OX=9606 GN=NR2C2AP PE=1 SV=1	FUNCTION: May act as a repressor of NR2C2-mediated transactivation by suppressing the binding between NR2C2/TR4 and the TR4-response element in target genes. {ECO:0000269|PubMed:12486131}.	SUBCELLULAR LOCATION: Nucleus {ECO:0000269|PubMed:12486131}.				nucleoplasm [GO:0005654]	GO:0005654	R-HSA-383280;	hsa:126382;	13.0707	12.2582	11.9706	11.9936	11.9665	11.7647	12.1247	11.7315	12.087	12.095
CENPB_P07199	-0.401592	-0.770303	-0.712849	0.413114	0.148567	2	-0.751153	0.992678	-0.737384	-0.468373	CENPB	Major centromere autoantigen B	P07199	0.592452	0.0468481	0.592452			sp|P07199|CENPB_HUMAN Major centromere autoantigen B OS=Homo sapiens OX=9606 GN=CENPB PE=1 SV=2	FUNCTION: Interacts with centromeric heterochromatin in chromosomes and binds to a specific 17 bp subset of alphoid satellite DNA, called the CENP-B box (PubMed:11726497). May organize arrays of centromere satellite DNA into a higher-order structure which then directs centromere formation and kinetochore assembly in mammalian chromosomes (Probable). {ECO:0000269|PubMed:11726497, ECO:0000305}.	SUBCELLULAR LOCATION: Nucleus {ECO:0000255|PROSITE-ProRule:PRU00320, ECO:0000255|PROSITE-ProRule:PRU00583, ECO:0000269|PubMed:18072184}. Chromosome, centromere {ECO:0000269|PubMed:18072184}.			centromeric DNA binding [GO:0019237]; chromatin binding [GO:0003682]; DNA binding [GO:0003677]; satellite DNA binding [GO:0003696]; sequence-specific DNA binding [GO:0043565]	chromosome [GO:0005694]; chromosome, centromeric region [GO:0000775]; condensed chromosome, centromeric region [GO:0000779]; nuclear body [GO:0016604]; nucleoplasm [GO:0005654]; nucleus [GO:0005634]; pericentric heterochromatin [GO:0005721]	GO:0000775; GO:0000779; GO:0003677; GO:0003682; GO:0003696; GO:0005634; GO:0005654; GO:0005694; GO:0005721; GO:0016604; GO:0019237; GO:0043565		hsa:1059;	15.8406	15.7022	15.7237	16.1465	16.0472	16.8502	15.7094	16.3641	15.7145	15.8155
DAPP1_Q9UN19	0.0280074	1.17162	1.07111	-1.90984	-0.394094	0.481719	0.444941	-1.44674	0.264116	0.289155	DAPP1	Dual adapter for phosphotyrosine and 3-phosphotyrosine and 3-phosphoinositide	Q9UN19	0.581843	0.0469367	-0.581843			sp|Q9UN19|DAPP1_HUMAN Dual adapter for phosphotyrosine and 3-phosphotyrosine and 3-phosphoinositide OS=Homo sapiens OX=9606 GN=DAPP1 PE=1 SV=1	FUNCTION: May act as a B-cell-associated adapter that regulates B-cell antigen receptor (BCR)-signaling downstream of PI3K. {ECO:0000269|PubMed:10770799}.	SUBCELLULAR LOCATION: Cytoplasm {ECO:0000269|PubMed:10770799}. Membrane {ECO:0000269|PubMed:10770799}; Peripheral membrane protein {ECO:0000269|PubMed:10770799}. Note=Membrane-associated after cell stimulation leading to its translocation.		protein dephosphorylation [GO:0006470]; signal transduction [GO:0007165]	phosphatidylinositol-3,4,5-trisphosphate binding [GO:0005547]; phosphatidylinositol-3,4-bisphosphate binding [GO:0043325]; phospholipid binding [GO:0005543]	cytosol [GO:0005829]; plasma membrane [GO:0005886]	GO:0005543; GO:0005547; GO:0005829; GO:0005886; GO:0006470; GO:0007165; GO:0043325	R-HSA-983695;	hsa:27071;	16.357	16.8448	16.8019	15.5306	16.177	16.5505	16.5349	15.7281	16.4577	16.4684
CEP250_Q9BV73	-1.51991	-0.413844	-0.537897	0.399948	1.13592	0.13537	0.30289	1.59801	-1.41908	0.318585	CEP250	Centrosome-associated protein CEP250	Q9BV73	0.826811	0.0471668	0.826811			sp|Q9BV73|CP250_HUMAN Centrosome-associated protein CEP250 OS=Homo sapiens OX=9606 GN=CEP250 PE=1 SV=2	FUNCTION: May be involved in ciliogenesis (PubMed:28005958). Probably plays an important role in centrosome cohesion during interphase. {ECO:0000269|PubMed:28005958}.	SUBCELLULAR LOCATION: Cytoplasm, perinuclear region {ECO:0000269|PubMed:9647649}. Cytoplasm, cytoskeleton, microtubule organizing center, centrosome, centriole {ECO:0000269|PubMed:26337392, ECO:0000269|PubMed:9647649}. Cytoplasm, cytoskeleton, microtubule organizing center, centrosome {ECO:0000269|PubMed:14654843, ECO:0000269|PubMed:31974111}. Cytoplasm, cytoskeleton, cilium basal body {ECO:00002…	DISEASE: Cone-rod dystrophy and hearing loss 2 (CRDHL2) [MIM:618358]: An autosomal recessive disease defined by the association of progressive cone-rod dystrophy with sensorineural hearing loss. Cone-rod dystrophy is characterized by retinal pigment deposits visible on fundus examination, predominantly in the macular region, and initial loss of cone photoreceptors followed by rod degeneration. Th…	centriole-centriole cohesion [GO:0010457]; cilium assembly [GO:0060271]; detection of light stimulus involved in visual perception [GO:0050908]; mitotic cell cycle [GO:0000278]; non-motile cilium assembly [GO:1905515]; positive regulation of protein localization to centrosome [GO:1904781]; protein localization [GO:0008104]; protein localization to organelle [GO:0033365]; regulation of centriole-c…	protein C-terminus binding [GO:0008022]; protein domain specific binding [GO:0019904]; protein kinase binding [GO:0019901]	centriole [GO:0005814]; centrosome [GO:0005813]; ciliary basal body [GO:0036064]; cytosol [GO:0005829]; extracellular exosome [GO:0070062]; microtubule organizing center [GO:0005815]; perinuclear region of cytoplasm [GO:0048471]; photoreceptor inner segment [GO:0001917]; photoreceptor outer segment [GO:0001750]; protein-containing complex [GO:0032991]	GO:0000278; GO:0001750; GO:0001917; GO:0005813; GO:0005814; GO:0005815; GO:0005829; GO:0008022; GO:0008104; GO:0010457; GO:0019901; GO:0019904; GO:0030997; GO:0032991; GO:0033365; GO:0036064; GO:0048471; GO:0050908; GO:0060271; GO:0070062; GO:1904781; GO:1905515	R-HSA-2565942;R-HSA-380259;R-HSA-380270;R-HSA-380284;R-HSA-380320;R-HSA-5620912;R-HSA-8854518;	hsa:11190;	9.58229	10.2445	10.1702	10.7318	11.1724	10.5733	10.6736	11.4491	9.64266	10.683
DSG1_Q02413	0.617765	0.1331	1.66593	-1.64763	-0.573382	0.400861	0.747891	-1.33862	-0.370317	0.364405	DSG1	Desmoglein-1	Q02413	1.0953	0.0471814	-1.0953			sp|Q02413|DSG1_HUMAN Desmoglein-1 OS=Homo sapiens OX=9606 GN=DSG1 PE=1 SV=2	FUNCTION: Component of intercellular desmosome junctions. Involved in the interaction of plaque proteins and intermediate filaments mediating cell-cell adhesion.	SUBCELLULAR LOCATION: Cell membrane {ECO:0000250}; Single-pass type I membrane protein {ECO:0000250}. Cell junction, desmosome.	DISEASE: Palmoplantar keratoderma 1, striate, focal, or diffuse (PPKS1) [MIM:148700]: A dermatological disorder characterized by thickening of the skin on the palms and soles, and longitudinal hyperkeratotic lesions on the palms, running the length of each finger. {ECO:0000269|PubMed:10332028}. Note=The disease is caused by variants affecting the gene represented in this entry.; DISEASE: Erythrod…	calcium-dependent cell-cell adhesion via plasma membrane cell adhesion molecules [GO:0016339]; cell-cell adhesion [GO:0098609]; cell-cell junction assembly [GO:0007043]; homophilic cell adhesion via plasma membrane adhesion molecules [GO:0007156]; maternal process involved in female pregnancy [GO:0060135]; protein stabilization [GO:0050821]; response to progesterone [GO:0032570]	calcium ion binding [GO:0005509]; gamma-catenin binding [GO:0045295]; toxic substance binding [GO:0015643]	apical plasma membrane [GO:0016324]; cornified envelope [GO:0001533]; cytoplasmic side of plasma membrane [GO:0009898]; cytosol [GO:0005829]; desmosome [GO:0030057]; ficolin-1-rich granule membrane [GO:0101003]; integral component of membrane [GO:0016021]; lateral plasma membrane [GO:0016328]; plasma membrane [GO:0005886]	GO:0001533; GO:0005509; GO:0005829; GO:0005886; GO:0007043; GO:0007156; GO:0009898; GO:0015643; GO:0016021; GO:0016324; GO:0016328; GO:0016339; GO:0030057; GO:0032570; GO:0045295; GO:0050821; GO:0060135; GO:0098609; GO:0101003	R-HSA-351906;R-HSA-6798695;R-HSA-6805567;R-HSA-6809371;R-HSA-9696264;R-HSA-9696270;	hsa:1828;	20.7894	20.4135	21.6023	19.0325	19.8656	20.6212	20.8903	19.2722	20.0231	20.5929
ABL1_P00519	-0.296259	1.66091	0.349751	-1.55819	-0.92274	-0.225064	1.08234	-0.984985	0.729724	0.164519	ABL1	Tyrosine-protein kinase ABL1	P00519	1.05765	0.04755	-1.05765			sp|P00519|ABL1_HUMAN Tyrosine-protein kinase ABL1 OS=Homo sapiens OX=9606 GN=ABL1 PE=1 SV=4	FUNCTION: Non-receptor tyrosine-protein kinase that plays a role in many key processes linked to cell growth and survival such as cytoskeleton remodeling in response to extracellular stimuli, cell motility and adhesion, receptor endocytosis, autophagy, DNA damage response and apoptosis. Coordinates actin remodeling through tyrosine phosphorylation of proteins controlling cytoskeleton dynamics lik…	SUBCELLULAR LOCATION: Cytoplasm, cytoskeleton. Nucleus. Mitochondrion {ECO:0000250}. Note=Shuttles between the nucleus and cytoplasm depending on environmental signals. Sequestered into the cytoplasm through interaction with 14-3-3 proteins. Localizes to mitochondria in response to oxidative stress (By similarity). {ECO:0000250}.; SUBCELLULAR LOCATION: [Isoform IB]: Nucleus membrane; Lipid-anchor…	DISEASE: Leukemia, chronic myeloid (CML) [MIM:608232]: A clonal myeloproliferative disorder of a pluripotent stem cell with a specific cytogenetic abnormality, the Philadelphia chromosome (Ph), involving myeloid, erythroid, megakaryocytic, B-lymphoid, and sometimes T-lymphoid cells, but not marrow fibroblasts. Note=The gene represented in this entry is involved in disease pathogenesis.; DISEASE: …	actin cytoskeleton organization [GO:0030036]; actin filament branching [GO:0090135]; actin filament polymerization [GO:0030041]; activated T cell proliferation [GO:0050798]; activation of protein kinase C activity [GO:1990051]; alpha-beta T cell differentiation [GO:0046632]; associative learning [GO:0008306]; autophagy [GO:0006914]; B-1 B cell homeostasis [GO:0001922]; B cell proliferation involv…	actin filament binding [GO:0051015]; actin monomer binding [GO:0003785]; ATP binding [GO:0005524]; bubble DNA binding [GO:0000405]; delta-catenin binding [GO:0070097]; DNA binding [GO:0003677]; ephrin receptor binding [GO:0046875]; four-way junction DNA binding [GO:0000400]; kinase activity [GO:0016301]; magnesium ion binding [GO:0000287]; manganese ion binding [GO:0030145]; mitogen-activated pro…	actin cytoskeleton [GO:0015629]; cytoplasm [GO:0005737]; cytosol [GO:0005829]; dendrite [GO:0030425]; endoplasmic reticulum [GO:0005783]; growth cone [GO:0030426]; mitochondrion [GO:0005739]; neuronal cell body [GO:0043025]; nuclear body [GO:0016604]; nuclear membrane [GO:0031965]; nucleolus [GO:0005730]; nucleoplasm [GO:0005654]; nucleus [GO:0005634]; perinuclear region of cytoplasm [GO:0048471]…	GO:0000278; GO:0000287; GO:0000400; GO:0000405; GO:0001726; GO:0001784; GO:0001843; GO:0001922; GO:0001934; GO:0002322; GO:0002333; GO:0003677; GO:0003713; GO:0003785; GO:0004515; GO:0004672; GO:0004712; GO:0004713; GO:0004715; GO:0005080; GO:0005524; GO:0005634; GO:0005654; GO:0005730; GO:0005737; GO:0005739; GO:0005783; GO:0005829; GO:0006298; GO:0006355; GO:0006464; GO:0006468; GO:0006897; GO:…	R-HSA-2029482;R-HSA-428890;R-HSA-525793;R-HSA-5663213;R-HSA-5685938;R-HSA-5693565;R-HSA-69231;R-HSA-8939236;R-HSA-8940973;R-HSA-9664422;R-HSA-983231;	hsa:25;	14.8911	16.2959	15.3548	13.9853	14.4414	14.9422	15.8806	14.3967	15.6275	15.2218
CSTA_P01040	0.142552	1.44031	0.997825	-1.55274	0.0153781	-0.100129	0.601089	-1.67147	0.466749	-0.33957	CSTA	Cystatin-A;Cystatin-A, N-terminally processed	P01040	0.952708	0.0479689	-0.952708			sp|P01040|CYTA_HUMAN Cystatin-A OS=Homo sapiens OX=9606 GN=CSTA PE=1 SV=1	FUNCTION: This is an intracellular thiol proteinase inhibitor. Has an important role in desmosome-mediated cell-cell adhesion in the lower levels of the epidermis. {ECO:0000269|PubMed:21944047}.	SUBCELLULAR LOCATION: Cytoplasm {ECO:0000269|PubMed:21944047}.	DISEASE: Peeling skin syndrome 4 (PSS4) [MIM:607936]: A genodermatosis characterized by congenital exfoliative ichthyosis, sharing some features with ichthyosis bullosa of Siemens and annular epidermolytic ichthyosis. PSS4 presents shortly after birth as dry, scaly skin over most of the body with coarse peeling of non-erythematous skin on the palms and soles, which is exacerbated by excessive moi…	cell-cell adhesion [GO:0098609]; keratinocyte differentiation [GO:0030216]; negative regulation of peptidase activity [GO:0010466]; negative regulation of proteolysis [GO:0045861]; peptide cross-linking [GO:0018149]	cysteine-type endopeptidase inhibitor activity [GO:0004869]; protease binding [GO:0002020]	cornified envelope [GO:0001533]; cytoplasm [GO:0005737]; cytosol [GO:0005829]; extracellular space [GO:0005615]; nucleoplasm [GO:0005654]; peptidase inhibitor complex [GO:1904090]	GO:0001533; GO:0002020; GO:0004869; GO:0005615; GO:0005654; GO:0005737; GO:0005829; GO:0010466; GO:0018149; GO:0030216; GO:0045861; GO:0098609; GO:1904090	R-HSA-6809371;	hsa:1475;	18.6883	19.5677	19.2679	17.5397	18.6022	18.5239	18.999	17.4592	18.908	18.3617
TIMM44_O43615	-0.305414	-0.238759	-0.344951	1.70671	0.460053	1.78226	-0.776519	-0.90536	-0.858821	-0.519192	TIMM44	Mitochondrial import inner membrane translocase subunit TIM44	O43615	0.417021	0.0479948	0.323131			sp|O43615|TIM44_HUMAN Mitochondrial import inner membrane translocase subunit TIM44 OS=Homo sapiens OX=9606 GN=TIMM44 PE=1 SV=2	FUNCTION: Essential component of the PAM complex, a complex required for the translocation of transit peptide-containing proteins from the inner membrane into the mitochondrial matrix in an ATP-dependent manner (By similarity). Recruits mitochondrial HSP70 to drive protein translocation into the matrix using ATP as an energy source (By similarity). {ECO:0000250|UniProtKB:O35857, ECO:0000250|UniPr…	SUBCELLULAR LOCATION: Mitochondrion inner membrane {ECO:0000269|PubMed:10339406}; Peripheral membrane protein {ECO:0000269|PubMed:10339406}; Matrix side {ECO:0000269|PubMed:10339406}. Mitochondrion matrix {ECO:0000269|PubMed:10339406}.		protein import into mitochondrial matrix [GO:0030150]; protein targeting to mitochondrion [GO:0006626]	ATP binding [GO:0005524]; chaperone binding [GO:0051087]	fibrillar center [GO:0001650]; mitochondrial inner membrane [GO:0005743]; mitochondrial matrix [GO:0005759]; mitochondrion [GO:0005739]	GO:0001650; GO:0005524; GO:0005739; GO:0005743; GO:0005759; GO:0006626; GO:0030150; GO:0051087	R-HSA-1268020;	hsa:10469;	18.5025	18.5159	18.4946	18.9057	18.6559	18.9208	18.4082	18.3823	18.3917	18.4597
CYB5R2_Q6BCY4	0.143113	1.34889	1.31432	-0.654982	-1.13335	-0.0235388	0.249032	-1.83908	0.517964	0.0776465	CYB5R2	NADH-cytochrome b5 reductase 2	Q6BCY4	0.601562	0.0480666	-0.601562			sp|Q6BCY4|NB5R2_HUMAN NADH-cytochrome b5 reductase 2 OS=Homo sapiens OX=9606 GN=CYB5R2 PE=1 SV=1	FUNCTION: NADH-cytochrome b5 reductases are involved in desaturation and elongation of fatty acids, cholesterol biosynthesis, drug metabolism, and, in erythrocyte, methemoglobin reduction (By similarity). Responsible for NADH-dependent lucigenin chemiluminescence in spermatozoa by reducing both lucigenin and 2-[4-iodophenyl]-3-[4-nitrophenyl]-5-[2,4-disulfophenyl]-2H tetrazolium monosodium salt (…			bicarbonate transport [GO:0015701]; sterol biosynthetic process [GO:0016126]	cytochrome-b5 reductase activity, acting on NAD(P)H [GO:0004128]; FAD binding [GO:0071949]	endoplasmic reticulum membrane [GO:0005789]; membrane [GO:0016020]; nucleus [GO:0005634]	GO:0004128; GO:0005634; GO:0005789; GO:0015701; GO:0016020; GO:0016126; GO:0071949	R-HSA-1237044;	hsa:51700;	16.4153	16.8865	16.873	16.1034	15.9165	16.3502	16.4567	15.6407	16.5618	16.3897
TMEM53_Q6P2H8	-0.206923	0.839684	1.13294	-1.94603	0.0351506	0.354888	-0.0523081	-1.47683	0.667635	0.651792	TMEM53	Transmembrane protein 53	Q6P2H8	0.489362	0.0484262	-0.489362			sp|Q6P2H8|TMM53_HUMAN Transmembrane protein 53 OS=Homo sapiens OX=9606 GN=TMEM53 PE=2 SV=1		SUBCELLULAR LOCATION: Membrane {ECO:0000305}; Single-pass membrane protein {ECO:0000305}.				integral component of membrane [GO:0016021]; nucleus [GO:0005634]	GO:0005634; GO:0016021		hsa:79639;	14.2443	14.7069	14.8365	13.4757	14.3513	14.4926	14.3127	13.6831	14.6308	14.6238
AHI1_Q8N157	0.0542302	1.17423	0.721014	-1.73687	-0.624487	0.183268	0.636483	-1.59208	0.499756	0.684457	AHI1	Jouberin	Q8N157	1.26146	0.0486396	-1.26146			sp|Q8N157|AHI1_HUMAN Jouberin OS=Homo sapiens OX=9606 GN=AHI1 PE=1 SV=1	FUNCTION: Involved in vesicle trafficking and required for ciliogenesis, formation of primary non-motile cilium, and recruitment of RAB8A to the basal body of primary cilium. Component of the tectonic-like complex, a complex localized at the transition zone of primary cilia and acting as a barrier that prevents diffusion of transmembrane proteins between the cilia and plasma membranes. Involved i…	SUBCELLULAR LOCATION: Cytoplasm, cytoskeleton, cilium basal body {ECO:0000269|PubMed:21623382, ECO:0000269|PubMed:23532844}. Cell junction, adherens junction {ECO:0000269|PubMed:18633336, ECO:0000269|PubMed:23532844}. Cytoplasm, cytoskeleton, microtubule organizing center, centrosome, centriole {ECO:0000250|UniProtKB:Q8K3E5}. Note=In the retinal photoreceptor cell layer, localizes at the connecti…	DISEASE: Joubert syndrome 3 (JBTS3) [MIM:608629]: A disorder presenting with cerebellar ataxia, oculomotor apraxia, hypotonia, neonatal breathing abnormalities and psychomotor delay. Neuroradiologically, it is characterized by cerebellar vermian hypoplasia/aplasia, thickened and reoriented superior cerebellar peduncles, and an abnormally large interpeduncular fossa, giving the appearance of a mol…	cellular protein localization [GO:0034613]; central nervous system development [GO:0007417]; cilium assembly [GO:0060271]; cloaca development [GO:0035844]; heart looping [GO:0001947]; hindbrain development [GO:0030902]; Kupffer's vesicle development [GO:0070121]; left/right axis specification [GO:0070986]; morphogenesis of a polarized epithelium [GO:0001738]; negative regulation of apoptotic proc…	identical protein binding [GO:0042802]	adherens junction [GO:0005912]; cell-cell junction [GO:0005911]; centriole [GO:0005814]; centrosome [GO:0005813]; ciliary basal body [GO:0036064]; cilium [GO:0005929]; cytosol [GO:0005829]; MKS complex [GO:0036038]; non-motile cilium [GO:0097730]	GO:0001738; GO:0001947; GO:0002092; GO:0005813; GO:0005814; GO:0005829; GO:0005911; GO:0005912; GO:0005929; GO:0007169; GO:0007417; GO:0010842; GO:0016192; GO:0030862; GO:0030902; GO:0034613; GO:0035844; GO:0035845; GO:0036038; GO:0036064; GO:0039008; GO:0039023; GO:0042802; GO:0043066; GO:0045944; GO:0050795; GO:0060271; GO:0065001; GO:0070121; GO:0070986; GO:0071599; GO:0097730	R-HSA-5620912;	hsa:54806;	12.3936	13.4205	13.0049	10.7514	11.7713	12.5119	12.9274	10.8842	12.8021	12.9714
KLHDC10_Q6PID8	0.172118	1.17084	1.08283	-0.271267	-0.410763	-0.930865	-0.371836	-1.74534	1.45311	-0.148841	KLHDC10	Kelch domain-containing protein 10	Q6PID8	1.18215	0.048899	-1.18215			sp|Q6PID8|KLD10_HUMAN Kelch domain-containing protein 10 OS=Homo sapiens OX=9606 GN=KLHDC10 PE=1 SV=1	FUNCTION: Substrate-recognition component of a Cul2-RING (CRL2) E3 ubiquitin-protein ligase complex of the DesCEND (destruction via C-end degrons) pathway, which recognizes a C-degron located at the extreme C terminus of target proteins, leading to their ubiquitination and degradation (PubMed:29779948). The C-degron recognized by the DesCEND pathway is usually a motif of less than ten residues an…	SUBCELLULAR LOCATION: Nucleus {ECO:0000269|PubMed:23102700}. Cytoplasm {ECO:0000269|PubMed:23102700}.		positive regulation of stress-activated MAPK cascade [GO:0032874]; ubiquitin-dependent protein catabolic process via the C-end degron rule pathway [GO:0140627]	ubiquitin ligase-substrate adaptor activity [GO:1990756]	Cul2-RING ubiquitin ligase complex [GO:0031462]; cytoplasm [GO:0005737]; nucleoplasm [GO:0005654]	GO:0005654; GO:0005737; GO:0031462; GO:0032874; GO:0140627; GO:1990756		hsa:23008;	8.78459	9.66159	9.58431	8.39525	8.27275	7.81604	8.30694	7.10084	9.90946	8.50275
INIP_Q9NRY2	-0.240381	0.586506	1.58595	-1.7773	-0.12781	-0.353125	0.725532	-1.12106	-0.247267	0.968954	INIP	SOSS complex subunit C	Q9NRY2	0.768459	0.049162	-0.768459			sp|Q9NRY2|SOSSC_HUMAN SOSS complex subunit C OS=Homo sapiens OX=9606 GN=INIP PE=1 SV=1	FUNCTION: Component of the SOSS complex, a multiprotein complex that functions downstream of the MRN complex to promote DNA repair and G2/M checkpoint. The SOSS complex associates with single-stranded DNA at DNA lesions and influences diverse endpoints in the cellular DNA damage response including cell-cycle checkpoint activation, recombinational repair and maintenance of genomic stability. Requi…	SUBCELLULAR LOCATION: Nucleus {ECO:0000269|PubMed:19605351, ECO:0000269|PubMed:19683501}. Note=Localizes to nuclear foci following DNA damage.		cellular response to DNA damage stimulus [GO:0006974]; DNA repair [GO:0006281]; double-strand break repair via homologous recombination [GO:0000724]; mitotic G2/M transition checkpoint [GO:0044818]; response to ionizing radiation [GO:0010212]		nucleoplasm [GO:0005654]; nucleus [GO:0005634]; site of double-strand break [GO:0035861]; SOSS complex [GO:0070876]	GO:0000724; GO:0005634; GO:0005654; GO:0006281; GO:0006974; GO:0010212; GO:0035861; GO:0044818; GO:0070876		hsa:58493;	13.3506	13.8056	14.3554	12.5051	13.4126	13.2886	13.8821	12.8661	13.3469	14.016
MUC21_Q5SSG8	0.419062	0.97511	0.873021	-2	-0.382142	0.462976	0.580554	-1.16971	0.594938	-0.196706	MUC21	Mucin-21	Q5SSG8	0.749752	0.0492896	-0.749752			sp|Q5SSG8|MUC21_HUMAN Mucin-21 OS=Homo sapiens OX=9606 GN=MUC21 PE=1 SV=2		SUBCELLULAR LOCATION: Cell membrane {ECO:0000269|PubMed:17977904}; Single-pass type I membrane protein {ECO:0000269|PubMed:17977904}; Extracellular side {ECO:0000269|PubMed:17977904}.		negative regulation of cell-cell adhesion [GO:0022408]		Golgi lumen [GO:0005796]; integral component of membrane [GO:0016021]; plasma membrane [GO:0005886]	GO:0005796; GO:0005886; GO:0016021; GO:0022408	R-HSA-5083625;R-HSA-5083632;R-HSA-5083636;R-HSA-5621480;R-HSA-913709;R-HSA-977068;	hsa:394263;	18.5388	18.8267	18.7739	17.2047	18.1239	18.5615	18.6224	17.716	18.6299	18.2199
MAP2_P11137	0.814218	-0.0103036	1.89859	-1.17222	-0.94798	0.261587	0.954618	-0.112953	-0.995291	-0.690258	MAP2	Microtubule-associated protein 2	P11137	0.334715	0.0493082	-0.334715			sp|P11137|MTAP2_HUMAN Microtubule-associated protein 2 OS=Homo sapiens OX=9606 GN=MAP2 PE=1 SV=4	FUNCTION: The exact function of MAP2 is unknown but MAPs may stabilize the microtubules against depolymerization. They also seem to have a stiffening effect on microtubules.	SUBCELLULAR LOCATION: Cytoplasm, cytoskeleton {ECO:0000305}. Cell projection, dendrite {ECO:0000250|UniProtKB:P20357}.		central nervous system neuron development [GO:0021954]; dendrite development [GO:0016358]; dendrite morphogenesis [GO:0048813]; microtubule bundle formation [GO:0001578]; microtubule cytoskeleton organization [GO:0000226]; negative regulation of axon extension [GO:0030517]; negative regulation of microtubule binding [GO:1904527]; negative regulation of microtubule polymerization [GO:0031115]; neu…	calmodulin binding [GO:0005516]; dystroglycan binding [GO:0002162]; microtubule binding [GO:0008017]; structural molecule activity [GO:0005198]; tau protein binding [GO:0048156]	apical distal dendrite [GO:0150014]; axon hillock [GO:0043203]; axon initial segment [GO:0043194]; basal dendrite [GO:0097441]; cytoplasm [GO:0005737]; cytosol [GO:0005829]; dendrite [GO:0030425]; dendrite cytoplasm [GO:0032839]; dendritic branch [GO:0044307]; dendritic filopodium [GO:1902737]; dendritic growth cone [GO:0044294]; dendritic shaft [GO:0043198]; distal dendrite [GO:0150002]; microtu…	GO:0000226; GO:0001578; GO:0002162; GO:0005198; GO:0005516; GO:0005737; GO:0005829; GO:0005874; GO:0005875; GO:0008017; GO:0016358; GO:0021954; GO:0030425; GO:0030517; GO:0031113; GO:0031115; GO:0031175; GO:0032839; GO:0032880; GO:0043005; GO:0043025; GO:0043194; GO:0043198; GO:0043203; GO:0044294; GO:0044307; GO:0048156; GO:0048813; GO:0097441; GO:0150001; GO:0150002; GO:0150014; GO:1901953; GO:…		hsa:4133;	16.7906	16.6091	17.0293	16.3533	16.4026	16.6689	16.8215	16.5865	16.3922	16.4594
CRYAB_P02511	0.397723	0.126162	1.33247	-1.82018	-1.12779	1.0053	0.699599	-0.886103	0.403824	-0.131005	CRYAB	Alpha-crystallin B chain	P02511	0.728012	0.0494739	-0.728012			sp|P02511|CRYAB_HUMAN Alpha-crystallin B chain OS=Homo sapiens OX=9606 GN=CRYAB PE=1 SV=2	FUNCTION: May contribute to the transparency and refractive index of the lens. Has chaperone-like activity, preventing aggregation of various proteins under a wide range of stress conditions. In lens epithelial cells, stabilizes the ATP6V1A protein, preventing its degradation by the proteasome (By similarity). {ECO:0000250|UniProtKB:P23927}.	SUBCELLULAR LOCATION: Cytoplasm {ECO:0000269|PubMed:19464326, ECO:0000269|PubMed:28493373}. Nucleus {ECO:0000269|PubMed:19464326}. Secreted {ECO:0000269|PubMed:32272059}. Lysosome {ECO:0000250|UniProtKB:P23927}. Note=Translocates to the nucleus during heat shock and resides in sub-nuclear structures known as SC35 speckles or nuclear splicing speckles (PubMed:19464326). Localizes at the Z-bands an…	DISEASE: Myopathy, myofibrillar, 2 (MFM2) [MIM:608810]: A form of myofibrillar myopathy, a group of chronic neuromuscular disorders characterized at ultrastructural level by disintegration of the sarcomeric Z disk and myofibrils, and replacement of the normal myofibrillar markings by small dense granules, or larger hyaline masses, or amorphous material. MFM2 is characterized by weakness of the pr…	apoptotic process involved in morphogenesis [GO:0060561]; cellular response to gamma radiation [GO:0071480]; lens development in camera-type eye [GO:0002088]; microtubule polymerization or depolymerization [GO:0031109]; multicellular organism aging [GO:0010259]; muscle contraction [GO:0006936]; muscle organ development [GO:0007517]; negative regulation of amyloid fibril formation [GO:1905907]; ne…	amyloid-beta binding [GO:0001540]; identical protein binding [GO:0042802]; metal ion binding [GO:0046872]; microtubule binding [GO:0008017]; protein-containing complex binding [GO:0044877]; protein homodimerization activity [GO:0042803]; structural constituent of eye lens [GO:0005212]; structural molecule activity [GO:0005198]; unfolded protein binding [GO:0051082]	actin filament bundle [GO:0032432]; axon [GO:0030424]; cardiac myofibril [GO:0097512]; cell surface [GO:0009986]; cytoplasm [GO:0005737]; cytosol [GO:0005829]; dendritic spine [GO:0043197]; extracellular exosome [GO:0070062]; Golgi apparatus [GO:0005794]; M band [GO:0031430]; microtubule cytoskeleton [GO:0015630]; mitochondrion [GO:0005739]; nucleoplasm [GO:0005654]; nucleus [GO:0005634]; perikar…	GO:0001540; GO:0001666; GO:0002088; GO:0005198; GO:0005212; GO:0005634; GO:0005654; GO:0005737; GO:0005739; GO:0005794; GO:0005829; GO:0006457; GO:0006936; GO:0007021; GO:0007517; GO:0008017; GO:0009986; GO:0010259; GO:0010629; GO:0010941; GO:0014069; GO:0015630; GO:0030018; GO:0030308; GO:0030424; GO:0031109; GO:0031333; GO:0031430; GO:0032355; GO:0032387; GO:0032432; GO:0032991; GO:0042542; GO:…	R-HSA-3371571;	hsa:1410;	18.8514	18.6953	19.3888	17.5764	17.9744	19.2007	19.025	18.1134	18.8549	18.5475
GSTT2B_P0CG30	1.14564	1.81464	-0.206345	-0.971185	-1.07833	-0.382703	0.345285	-0.921542	0.868445	-0.613913	GSTT2B	Glutathione S-transferase theta-2B;Glutathione S-transferase theta-2	P0CG30	0.593082	0.0495561	-0.593082			sp|P0CG30|GSTT2_HUMAN Glutathione S-transferase theta-2B OS=Homo sapiens OX=9606 GN=GSTT2B PE=1 SV=1;sp|P0CG29|GST2_HUMAN Glutathione S-transferase theta-2 OS=Homo sapiens OX=9606 GN=GSTT2 PE=1 SV=1	FUNCTION: Conjugation of reduced glutathione to a wide number of exogenous and endogenous hydrophobic electrophiles. Has a sulfatase activity.	SUBCELLULAR LOCATION: Cytoplasm.		glutathione metabolic process [GO:0006749]	glutathione transferase activity [GO:0004364]	cytoplasm [GO:0005737]; cytosol [GO:0005829]; extracellular exosome [GO:0070062]; nucleoplasm [GO:0005654]	GO:0004364; GO:0005654; GO:0005737; GO:0005829; GO:0006749; GO:0070062	R-HSA-156590;	hsa:653689;	17.6439	17.8735	17.1801	16.9177	16.8809	17.1196	17.3694	16.9347	17.5488	17.0403
SREK1_Q8WXA9	0.916018	1.86247	0.163074	-1.43433	0.43927	0.0521557	-0.637219	-0.982687	-0.885475	0.506719	SREK1	Splicing regulatory glutamine/lysine-rich protein 1	Q8WXA9	0.750032	0.0495994	-0.656104			sp|Q8WXA9|SREK1_HUMAN Splicing regulatory glutamine/lysine-rich protein 1 OS=Homo sapiens OX=9606 GN=SREK1 PE=1 SV=1	FUNCTION: Participates in the regulation of alternative splicing by modulating the activity of other splice facors. Inhibits the splicing activity of SFRS1, SFRS2 and SFRS6. Augments the splicing activity of SFRS3 (By similarity). {ECO:0000250}.	SUBCELLULAR LOCATION: Nucleus.		mRNA processing [GO:0006397]; RNA splicing [GO:0008380]	RNA binding [GO:0003723]	nuclear speck [GO:0016607]; nucleoplasm [GO:0005654]; spliceosomal complex [GO:0005681]	GO:0003723; GO:0005654; GO:0005681; GO:0006397; GO:0008380; GO:0016607		hsa:140890;	15.8212	16.3008	15.4397	14.6302	15.5796	15.3835	15.0342	14.8591	14.9084	15.6138
LMBRD2_Q68DH5	-0.936195	-0.552712	-0.74091	1.45867	1.59509	-0.629351	-0.741863	1.11167	0.0752389	-0.639642	LMBRD2	LMBR1 domain-containing protein 2	Q68DH5	0.782201	0.0496964	0.782201			sp|Q68DH5|LMBD2_HUMAN LMBR1 domain-containing protein 2 OS=Homo sapiens OX=9606 GN=LMBRD2 PE=1 SV=1	FUNCTION: Recruited to ligand-activated beta-2 adrenergic receptor/ADRB2, it negatively regulates the adrenergic receptor signaling pathway (PubMed:28388415). May also regulate other G-protein coupled receptors including type-1 angiotensin II receptor/AGTR1 (Probable). {ECO:0000269|PubMed:28388415, ECO:0000305|PubMed:28388415}.	SUBCELLULAR LOCATION: Cell membrane {ECO:0000305|PubMed:28388415}; Multi-pass membrane protein {ECO:0000255}.		adrenergic receptor signaling pathway [GO:0071875]		integral component of membrane [GO:0016021]; membrane [GO:0016020]; plasma membrane [GO:0005886]	GO:0005886; GO:0016020; GO:0016021; GO:0071875		hsa:92255;	15.2572	15.4505	15.3556	16.4646	16.5334	15.4119	15.3552	16.2897	15.7671	15.4067
ATP5G1_P05496	-1.04276	-0.254452	-0.902978	2	0.139599	-0.139141	-0.410829	1.03007	-0.409425	-0.349722	ATP5G1	ATP synthase F(0) complex subunit C1, mitochondrial;ATP synthase F(0) complex subunit C2, mitochondrial;ATP synthase F(0) complex subunit C3, mitochondrial	P05496	1.1539	0.0502089	1.1539			sp|P05496|AT5G1_HUMAN ATP synthase F(0) complex subunit C1, mitochondrial OS=Homo sapiens OX=9606 GN=ATP5MC1 PE=1 SV=2;sp|Q06055|AT5G2_HUMAN ATP synthase F(0) complex subunit C2, mitochondrial OS=Homo sapiens OX=9606 GN=ATP5MC2 PE=1 SV=1;sp|P48201|AT5G3_HU	FUNCTION: Mitochondrial membrane ATP synthase (F(1)F(0) ATP synthase or Complex V) produces ATP from ADP in the presence of a proton gradient across the membrane which is generated by electron transport complexes of the respiratory chain. F-type ATPases consist of two structural domains, F(1) - containing the extramembraneous catalytic core and F(0) - containing the membrane proton channel, linke…	SUBCELLULAR LOCATION: Mitochondrion membrane; Multi-pass membrane protein.		ATP synthesis coupled proton transport [GO:0015986]	lipid binding [GO:0008289]; proton transmembrane transporter activity [GO:0015078]	integral component of membrane [GO:0016021]; mitochondrial inner membrane [GO:0005743]; mitochondrial proton-transporting ATP synthase complex [GO:0005753]; mitochondrial proton-transporting ATP synthase complex, coupling factor F(o) [GO:0000276]; mitochondrion [GO:0005739]; proton-transporting ATP synthase complex, coupling factor F(o) [GO:0045263]	GO:0000276; GO:0005739; GO:0005743; GO:0005753; GO:0008289; GO:0015078; GO:0015986; GO:0016021; GO:0045263	R-HSA-1268020;R-HSA-163210;R-HSA-8949613;	hsa:516;	14.9009	15.502	15.0075	17.4798	15.8024	15.5899	15.3827	16.4813	15.3838	15.4293
DIABLO_Q9NR28	0.293407	-0.520406	-0.819873	2	1.09014	0.099617	-1.32019	0.12125	0.0571014	-1.00265	DIABLO	Diablo homolog, mitochondrial	Q9NR28	0.477456	0.0502138	0.421601			sp|Q9NR28|DBLOH_HUMAN Diablo homolog, mitochondrial OS=Homo sapiens OX=9606 GN=DIABLO PE=1 SV=1	FUNCTION: Promotes apoptosis by activating caspases in the cytochrome c/Apaf-1/caspase-9 pathway. Acts by opposing the inhibitory activity of inhibitor of apoptosis proteins (IAP). Inhibits the activity of BIRC6/bruce by inhibiting its binding to caspases. Isoform 3 attenuates the stability and apoptosis-inhibiting activity of XIAP/BIRC4 by promoting XIAP/BIRC4 ubiquitination and degradation thro…	SUBCELLULAR LOCATION: Mitochondrion {ECO:0000269|PubMed:14523016}. Note=Released into the cytosol when cells undergo apoptosis.	DISEASE: Deafness, autosomal dominant, 64 (DFNA64) [MIM:614152]: A form of non-syndromic sensorineural hearing loss. Sensorineural deafness results from damage to the neural receptors of the inner ear, the nerve pathways to the brain, or the area of the brain that receives sound information. {ECO:0000269|PubMed:21722859}. Note=The disease is caused by variants affecting the gene represented in th…	activation of cysteine-type endopeptidase activity involved in apoptotic process [GO:0006919]; activation of cysteine-type endopeptidase activity involved in apoptotic process by cytochrome c [GO:0008635]; apoptotic process [GO:0006915]; extrinsic apoptotic signaling pathway via death domain receptors [GO:0008625]; intrinsic apoptotic signaling pathway [GO:0097193]; intrinsic apoptotic signaling …		CD40 receptor complex [GO:0035631]; cytoplasmic side of plasma membrane [GO:0009898]; cytosol [GO:0005829]; mitochondrial intermembrane space [GO:0005758]; mitochondrion [GO:0005739]	GO:0005739; GO:0005758; GO:0005829; GO:0006915; GO:0006919; GO:0008625; GO:0008631; GO:0008635; GO:0009898; GO:0035631; GO:0043065; GO:0051402; GO:0097193	R-HSA-111457;R-HSA-111463;R-HSA-111464;R-HSA-111469;R-HSA-9627069;	hsa:56616;	17.286	17.0432	16.9538	17.7958	17.5238	17.2282	16.8045	17.2346	17.2155	16.8992
THY1_P04216	-0.25895	-0.920732	-0.264804	1.19035	1.23285	-0.0590374	-0.0913359	1.51845	-1.23278	-1.114	THY1	Thy-1 membrane glycoprotein	P04216	0.684609	0.0503491	0.684609			sp|P04216|THY1_HUMAN Thy-1 membrane glycoprotein OS=Homo sapiens OX=9606 GN=THY1 PE=1 SV=2	FUNCTION: May play a role in cell-cell or cell-ligand interactions during synaptogenesis and other events in the brain.	SUBCELLULAR LOCATION: Cell membrane {ECO:0000250}; Lipid-anchor, GPI-anchor {ECO:0000250}.		angiogenesis [GO:0001525]; cell-cell adhesion [GO:0098609]; cell-cell signaling [GO:0007267]; cytoskeleton organization [GO:0007010]; focal adhesion assembly [GO:0048041]; integrin-mediated signaling pathway [GO:0007229]; negative regulation of axonogenesis [GO:0050771]; negative regulation of cell migration [GO:0030336]; negative regulation of neuron projection regeneration [GO:0070571]; negativ…	GPI anchor binding [GO:0034235]; GTPase activator activity [GO:0005096]; integrin binding [GO:0005178]; protein kinase binding [GO:0019901]	anchored component of external side of plasma membrane [GO:0031362]; apical plasma membrane [GO:0016324]; axolemma [GO:0030673]; cell surface [GO:0009986]; cytosol [GO:0005829]; dendrite [GO:0030425]; dendrite membrane [GO:0032590]; endoplasmic reticulum [GO:0005783]; external side of plasma membrane [GO:0009897]; extracellular exosome [GO:0070062]; extracellular region [GO:0005576]; focal adhesi…	GO:0001525; GO:0001952; GO:0002693; GO:0005096; GO:0005178; GO:0005576; GO:0005783; GO:0005829; GO:0005886; GO:0005887; GO:0005925; GO:0006469; GO:0007010; GO:0007229; GO:0007267; GO:0009897; GO:0009986; GO:0016324; GO:0019901; GO:0030336; GO:0030425; GO:0030426; GO:0030673; GO:0031362; GO:0032590; GO:0032809; GO:0034116; GO:0034235; GO:0043113; GO:0043547; GO:0045121; GO:0046549; GO:0046777; GO:…	R-HSA-163125;	hsa:7070;	13.6004	13.2435	13.5972	14.3819	14.4048	13.7082	13.6908	14.5588	13.0752	13.1393
GGCT_O75223	0.45739	0.655101	1.56466	-1.74495	-0.103016	0.0809877	0.142014	-1.57295	0.593188	-0.0724254	GGCT	Gamma-glutamylcyclotransferase	O75223	0.45223	0.0504972	-0.45223			sp|O75223|GGCT_HUMAN Gamma-glutamylcyclotransferase OS=Homo sapiens OX=9606 GN=GGCT PE=1 SV=1	FUNCTION: Catalyzes the formation of 5-oxoproline from gamma-glutamyl dipeptides and may play a significant role in glutathione homeostasis (PubMed:18515354). Induces release of cytochrome c from mitochondria with resultant induction of apoptosis (PubMed:16765912). {ECO:0000269|PubMed:16765912, ECO:0000269|PubMed:18515354}.			release of cytochrome c from mitochondria [GO:0001836]	gamma-glutamylcyclotransferase activity [GO:0003839]; protein homodimerization activity [GO:0042803]	cytosol [GO:0005829]; extracellular exosome [GO:0070062]	GO:0001836; GO:0003839; GO:0005829; GO:0042803; GO:0070062	R-HSA-174403;	hsa:79017;	19.5796	19.64	19.9176	18.9073	19.4085	19.4647	19.4833	18.9598	19.6211	19.4179
SRSF9_Q13242	1.08012	-0.657112	-0.563124	2	0.244433	-0.2959	-0.923861	-0.16575	-0.617925	-0.44166	SRSF9	Serine/arginine-rich splicing factor 9	Q13242	0.654188	0.0508163	0.407387			sp|Q13242|SRSF9_HUMAN Serine/arginine-rich splicing factor 9 OS=Homo sapiens OX=9606 GN=SRSF9 PE=1 SV=1	FUNCTION: Plays a role in constitutive splicing and can modulate the selection of alternative splice sites. Represses the splicing of MAPT/Tau exon 10. {ECO:0000269|PubMed:10196175, ECO:0000269|PubMed:11875052, ECO:0000269|PubMed:12024014, ECO:0000269|PubMed:12604611, ECO:0000269|PubMed:15009090, ECO:0000269|PubMed:15009664, ECO:0000269|PubMed:15695522, ECO:0000269|PubMed:7556075}.	SUBCELLULAR LOCATION: Nucleus {ECO:0000269|PubMed:10196175, ECO:0000269|PubMed:11694584, ECO:0000269|PubMed:12024014, ECO:0000269|PubMed:12604611}. Note=Cellular stresses such as heat shock may induce localization to discrete nuclear bodies termed SAM68 nuclear bodies (SNBs), HAP bodies, or stress bodies. Numerous splicing factors including SRSF1/SFRS1/SF2, SRSF7/SFRS7, SAFB and KHDRBS1/SAM68 acc…		alternative mRNA splicing, via spliceosome [GO:0000380]; mRNA processing [GO:0006397]; mRNA splice site selection [GO:0006376]; mRNA splicing, via spliceosome [GO:0000398]; negative regulation of mRNA splicing, via spliceosome [GO:0048025]; response to alkaloid [GO:0043279]; response to toxic substance [GO:0009636]	protein domain specific binding [GO:0019904]; RNA binding [GO:0003723]	nuclear speck [GO:0016607]; nucleolus [GO:0005730]; nucleoplasm [GO:0005654]	GO:0000380; GO:0000398; GO:0003723; GO:0005654; GO:0005730; GO:0006376; GO:0006397; GO:0009636; GO:0016607; GO:0019904; GO:0043279; GO:0048025	R-HSA-159236;R-HSA-72163;R-HSA-72187;R-HSA-73856;	hsa:8683;	18.9728	18.0988	18.1461	19.607	18.5524	18.2805	17.9646	18.346	18.1185	18.2072
THOC3_Q96J01	0.120742	1.04572	0.812936	-1.95443	0.22906	-0.0385506	-0.0990146	-1.39866	1.17459	0.107602	THOC3	THO complex subunit 3	Q96J01	0.54408	0.0508267	-0.54408			sp|Q96J01|THOC3_HUMAN THO complex subunit 3 OS=Homo sapiens OX=9606 GN=THOC3 PE=1 SV=1	FUNCTION: Required for efficient export of polyadenylated RNA and spliced mRNA. Acts as component of the THO subcomplex of the TREX complex which is thought to couple mRNA transcription, processing and nuclear export, and which specifically associates with spliced mRNA and not with unspliced pre-mRNA. TREX is recruited to spliced mRNAs by a transcription-independent mechanism, binds to mRNA upstr…	SUBCELLULAR LOCATION: Nucleus {ECO:0000305}. Nucleus speckle {ECO:0000305}.		mRNA export from nucleus [GO:0006406]; mRNA processing [GO:0006397]; RNA splicing [GO:0008380]; viral mRNA export from host cell nucleus [GO:0046784]	RNA binding [GO:0003723]	nuclear speck [GO:0016607]; nucleoplasm [GO:0005654]; THO complex part of transcription export complex [GO:0000445]; transcription export complex [GO:0000346]	GO:0000346; GO:0000445; GO:0003723; GO:0005654; GO:0006397; GO:0006406; GO:0008380; GO:0016607; GO:0046784	R-HSA-159236;R-HSA-72187;R-HSA-73856;	hsa:84321;	17.6745	18.0778	17.9763	16.7696	17.7217	17.605	17.5787	17.012	18.134	17.6688
LYPD2_Q6UXB3	0.466673	1.34569	0.789477	-1.53762	-1.36066	0.896456	0.279041	-0.514095	0.49575	-0.860717	LYPD2	Ly6/PLAUR domain-containing protein 2	Q6UXB3	0.696198	0.0509769	-0.696198			sp|Q6UXB3|LYPD2_HUMAN Ly6/PLAUR domain-containing protein 2 OS=Homo sapiens OX=9606 GN=LYPD2 PE=2 SV=1		SUBCELLULAR LOCATION: Cell membrane {ECO:0000305}; Lipid-anchor, GPI-anchor {ECO:0000305}.				anchored component of membrane [GO:0031225]; extracellular region [GO:0005576]; plasma membrane [GO:0005886]	GO:0005576; GO:0005886; GO:0031225	R-HSA-163125;	hsa:137797;	16.4623	16.8611	16.6087	15.553	15.6332	16.6573	16.3771	16.0173	16.4755	15.8601
MCM3AP_O60318	0.392533	0.999298	0.911934	-1.67504	-0.573546	0.0855581	0.767857	-1.71677	0.332654	0.475517	MCM3AP	Germinal-center associated nuclear protein	O60318	0.935712	0.0511037	-0.935712			sp|O60318|GANP_HUMAN Germinal-center associated nuclear protein OS=Homo sapiens OX=9606 GN=MCM3AP PE=1 SV=2	FUNCTION: [Isoform GANP]: As a component of the TREX-2 complex, involved in the export of mRNAs to the cytoplasm through the nuclear pores (PubMed:20005110, PubMed:20384790, PubMed:23591820, PubMed:22307388). Through the acetylation of histones, affects the assembly of nucleosomes at immunoglobulin variable region genes and promotes the recruitment and positioning of transcription complex to favo…	SUBCELLULAR LOCATION: [Isoform GANP]: Nucleus envelope {ECO:0000269|PubMed:20005110, ECO:0000269|PubMed:21195085, ECO:0000269|PubMed:22307388, ECO:0000269|PubMed:23591820, ECO:0000269|PubMed:28633435}. Nucleus, nuclear pore complex {ECO:0000269|PubMed:22307388, ECO:0000269|PubMed:23591820}. Nucleus, nucleoplasm {ECO:0000269|PubMed:20005110}. Chromosome {ECO:0000269|PubMed:23652018}. Note=Predomin…	DISEASE: Peripheral neuropathy, autosomal recessive, with or without impaired intellectual development (PNRIID) [MIM:618124]: An autosomal recessive disorder characterized by early childhood-onset of peripheral sensorimotor neuropathy, progressive distal muscle weakness, atrophy in hands and feet, and gait difficulties, often with loss of ambulation. Most affected individuals also have impaired i…	mRNA export from nucleus [GO:0006406]; nucleosome organization [GO:0034728]; poly(A)+ mRNA export from nucleus [GO:0016973]; protein transport [GO:0015031]; somatic hypermutation of immunoglobulin genes [GO:0016446]	chromatin binding [GO:0003682]; H3 histone acetyltransferase activity [GO:0010484]; histone acetyltransferase activity [GO:0004402]; histone binding [GO:0042393]; nucleic acid binding [GO:0003676]	chromosome [GO:0005694]; cytoplasm [GO:0005737]; cytosol [GO:0005829]; nuclear membrane [GO:0031965]; nuclear pore nuclear basket [GO:0044615]; nucleoplasm [GO:0005654]; nucleus [GO:0005634]; transcription export complex 2 [GO:0070390]	GO:0003676; GO:0003682; GO:0004402; GO:0005634; GO:0005654; GO:0005694; GO:0005737; GO:0005829; GO:0006406; GO:0010484; GO:0015031; GO:0016446; GO:0016973; GO:0031965; GO:0034728; GO:0042393; GO:0044615; GO:0070390		hsa:8888;	16.7759	17.1572	17.1023	15.4765	16.1687	16.5829	17.0117	15.4503	16.7382	16.828
IDE_P14735	-0.0313393	0.524151	2	-1.41412	-0.123298	0.15093	0.113228	-1.54571	0.092737	0.17281	IDE	Insulin-degrading enzyme	P14735	0.454739	0.0512994	-0.454739			sp|P14735|IDE_HUMAN Insulin-degrading enzyme OS=Homo sapiens OX=9606 GN=IDE PE=1 SV=4	FUNCTION: Plays a role in the cellular breakdown of insulin, APP peptides, IAPP peptides, natriuretic peptides, glucagon, bradykinin, kallidin, and other peptides, and thereby plays a role in intercellular peptide signaling (PubMed:2293021, PubMed:10684867, PubMed:26968463, PubMed:17051221, PubMed:17613531, PubMed:18986166, PubMed:19321446, PubMed:23922390, PubMed:24847884, PubMed:26394692, PubMe…	SUBCELLULAR LOCATION: Cytoplasm, cytosol {ECO:0000269|PubMed:20364150, ECO:0000269|PubMed:9830016}. Cell membrane {ECO:0000250|UniProtKB:P35559}. Secreted {ECO:0000269|PubMed:9830016}. Note=Present at the cell surface of neuron cells. The membrane-associated isoform is approximately 5 kDa larger than the known cytosolic isoform.		amyloid-beta clearance [GO:0097242]; amyloid-beta clearance by cellular catabolic process [GO:0150094]; amyloid-beta metabolic process [GO:0050435]; antigen processing and presentation of endogenous peptide antigen via MHC class I [GO:0019885]; bradykinin catabolic process [GO:0010815]; cellular protein catabolic process [GO:0044257]; determination of adult lifespan [GO:0008340]; hormone cataboli…	ATP binding [GO:0005524]; endopeptidase activity [GO:0004175]; identical protein binding [GO:0042802]; insulin binding [GO:0043559]; metalloendopeptidase activity [GO:0004222]; peptide binding [GO:0042277]; protein homodimerization activity [GO:0042803]; ubiquitin-dependent protein binding [GO:0140036]; virus receptor activity [GO:0001618]; zinc ion binding [GO:0008270]	basolateral plasma membrane [GO:0016323]; cell surface [GO:0009986]; cytoplasm [GO:0005737]; cytosol [GO:0005829]; external side of plasma membrane [GO:0009897]; extracellular exosome [GO:0070062]; extracellular space [GO:0005615]; mitochondrion [GO:0005739]; nucleus [GO:0005634]; peroxisomal matrix [GO:0005782]; peroxisome [GO:0005777]	GO:0001618; GO:0004175; GO:0004222; GO:0005524; GO:0005615; GO:0005634; GO:0005737; GO:0005739; GO:0005777; GO:0005782; GO:0005829; GO:0006508; GO:0008270; GO:0008286; GO:0008340; GO:0009897; GO:0009986; GO:0010815; GO:0010992; GO:0016323; GO:0019885; GO:0030163; GO:0032092; GO:0042277; GO:0042447; GO:0042802; GO:0042803; GO:0043171; GO:0043559; GO:0044257; GO:0045732; GO:0050435; GO:0051603; GO:…	R-HSA-5689880;R-HSA-9033241;	hsa:3416;	19.9364	20.1288	20.6608	19.4576	19.9046	19.9995	19.9865	19.4121	19.9794	20.0071
DNAJC9_Q8WXX5	-0.0708996	0.846427	1.80199	-1.56063	0.112756	0.269047	-0.446458	-1.44114	0.484197	0.00471562	DNAJC9	DnaJ homolog subfamily C member 9	Q8WXX5	0.346188	0.0513969	-0.346188			sp|Q8WXX5|DNJC9_HUMAN DnaJ homolog subfamily C member 9 OS=Homo sapiens OX=9606 GN=DNAJC9 PE=1 SV=1	FUNCTION: Acts as a dual histone chaperone and heat shock co-chaperone (PubMed:33857403). As a histone chaperone, forms a co-chaperone complex with MCM2 and histone H3-H4 heterodimers; and may thereby assist MCM2 in histone H3-H4 heterodimer recognition and facilitate the assembly of histones into nucleosomes (PubMed:33857403). May also act as a histone co-chaperone together with TONSL (PubMed:33…	SUBCELLULAR LOCATION: Nucleus {ECO:0000269|PubMed:17182002}. Cytoplasm {ECO:0000269|PubMed:17182002}. Cell membrane {ECO:0000269|PubMed:17182002}. Note=Predominantly nuclear. Translocates to the cytoplasm and membrane after heat shock. {ECO:0000269|PubMed:17182002}.		nucleosome assembly [GO:0006334]; positive regulation of ATPase activity [GO:0032781]	chaperone binding [GO:0051087]; heat shock protein binding [GO:0031072]; histone binding [GO:0042393]	chaperone complex [GO:0101031]; cytoplasm [GO:0005737]; cytosol [GO:0005829]; extracellular space [GO:0005615]; nucleoplasm [GO:0005654]; nucleus [GO:0005634]; plasma membrane [GO:0005886]	GO:0005615; GO:0005634; GO:0005654; GO:0005737; GO:0005829; GO:0005886; GO:0006334; GO:0031072; GO:0032781; GO:0042393; GO:0051087; GO:0101031		hsa:23234;	17.7037	17.9574	18.2216	17.2919	17.7545	17.7977	17.5999	17.3249	17.8572	17.7247
IL36A_Q9UHA7	0.559505	1.47635	0.266907	-1.51706	-1.15706	0.294018	0.58287	-1.38021	0.640018	0.234665	IL36A	Interleukin-36 alpha	Q9UHA7	1.12041	0.0515354	-1.12041			sp|Q9UHA7|IL36A_HUMAN Interleukin-36 alpha OS=Homo sapiens OX=9606 GN=IL36A PE=1 SV=1	FUNCTION: Cytokine that binds to and signals through the IL1RL2/IL-36R receptor which in turn activates NF-kappa-B and MAPK signaling pathways in target cells linked to a pro-inflammatory response. Part of the IL-36 signaling system that is thought to be present in epithelial barriers and to take part in local inflammatory response; similar to the IL-1 system with which it shares the coreceptor I…	SUBCELLULAR LOCATION: Cytoplasm {ECO:0000269|PubMed:32272059}. Secreted {ECO:0000269|PubMed:32272059}. Note=The secretion is dependent on protein unfolding and facilitated by the cargo receptor TMED10; it results in protein translocation from the cytoplasm into the ERGIC (endoplasmic reticulum-Golgi intermediate compartment) followed by vesicle entry and secretion. {ECO:0000269|PubMed:32272059}.		cellular response to lipopolysaccharide [GO:0071222]; cytokine-mediated signaling pathway [GO:0019221]; immune response [GO:0006955]; inflammatory response [GO:0006954]; inflammatory response to antigenic stimulus [GO:0002437]; innate immune response [GO:0045087]; positive regulation of gene expression [GO:0010628]; positive regulation of interleukin-6 production [GO:0032755]	cytokine activity [GO:0005125]; interleukin-1 receptor binding [GO:0005149]	cytoplasm [GO:0005737]; extracellular region [GO:0005576]; extracellular space [GO:0005615]	GO:0002437; GO:0005125; GO:0005149; GO:0005576; GO:0005615; GO:0005737; GO:0006954; GO:0006955; GO:0010628; GO:0019221; GO:0032755; GO:0045087; GO:0071222	R-HSA-9014826;	hsa:27179;	19.2778	19.9359	19.0678	17.7873	18.0457	19.0872	19.2945	17.8855	19.3356	19.0446
NSD1_Q96L73	-0.173194	0.859339	1.44774	-1.48825	-0.570916	0.572758	0.277025	-1.64912	0.0399602	0.684657	NSD1	Histone-lysine N-methyltransferase, H3 lysine-36 and H4 lysine-20 specific	Q96L73	0.731671	0.0515715	-0.731671			sp|Q96L73|NSD1_HUMAN Histone-lysine N-methyltransferase, H3 lysine-36 and H4 lysine-20 specific OS=Homo sapiens OX=9606 GN=NSD1 PE=1 SV=1	FUNCTION: Histone methyltransferase that dimethylates Lys-36 of histone H3 (H3K36me2). Transcriptional intermediary factor capable of both negatively or positively influencing transcription, depending on the cellular context. {ECO:0000269|PubMed:21196496}.	SUBCELLULAR LOCATION: Nucleus. Chromosome {ECO:0000305}.	DISEASE: Sotos syndrome 1 (SOTOS1) [MIM:117550]: A childhood overgrowth syndrome characterized by pre- and postnatal overgrowth, developmental delay, mental retardation, advanced bone age, and abnormal craniofacial morphology including macrodolichocephaly with frontal bossing, frontoparietal sparseness of hair, apparent hypertelorism, downslanting palpebral fissures, and facial flushing. Common o…	chromatin organization [GO:0006325]; histone methylation [GO:0016571]; negative regulation of transcription by RNA polymerase II [GO:0000122]; positive regulation of transcription, DNA-templated [GO:0045893]; regulation of histone H3-K36 methylation [GO:0000414]; regulation of peptidyl-serine phosphorylation [GO:0033135]; regulation of RNA polymerase II regulatory region sequence-specific DNA bin…	androgen receptor binding [GO:0050681]; chromatin binding [GO:0003682]; estrogen receptor binding [GO:0030331]; histone-lysine N-methyltransferase activity [GO:0018024]; histone methyltransferase activity (H3-K36 specific) [GO:0046975]; histone methyltransferase activity (H4-K20 specific) [GO:0042799]; retinoic acid receptor binding [GO:0042974]; retinoid X receptor binding [GO:0046965]; RNA poly…	chromatin [GO:0000785]; nucleoplasm [GO:0005654]; nucleus [GO:0005634]	GO:0000122; GO:0000414; GO:0000785; GO:0000978; GO:0003682; GO:0003712; GO:0003714; GO:0005634; GO:0005654; GO:0006325; GO:0006355; GO:0008270; GO:0016571; GO:0018024; GO:0030331; GO:0033135; GO:0042799; GO:0042974; GO:0045893; GO:0046965; GO:0046966; GO:0046975; GO:0050681; GO:1903025	R-HSA-3214841;	hsa:64324;	13.9145	14.5405	14.8972	13.1171	13.6733	14.3667	14.1874	13.0196	14.0437	14.4346
SLC25A19_Q9HC21	0.309525	-0.421564	-0.602319	2	0.0961332	-0.0271327	-0.884521	0.0543829	-0.621808	-0.5297	SLC25A19	Mitochondrial thiamine pyrophosphate carrier	Q9HC21	0.607114	0.0517983	0.495065			sp|Q9HC21|TPC_HUMAN Mitochondrial thiamine pyrophosphate carrier OS=Homo sapiens OX=9606 GN=SLC25A19 PE=1 SV=1	FUNCTION: Mitochondrial transporter mediating uptake of thiamine pyrophosphate (ThPP) into mitochondria. {ECO:0000269|PubMed:18280798}.	SUBCELLULAR LOCATION: Mitochondrion inner membrane; Multi-pass membrane protein.	DISEASE: Microcephaly, Amish type (MCPHA) [MIM:607196]: A disorder characterized by severe congenital microcephaly and severe 2-ketoglutaric aciduria leading to death within the first year. {ECO:0000269|PubMed:12185364}. Note=The disease is caused by variants affecting the gene represented in this entry.; DISEASE: Thiamine metabolism dysfunction syndrome 4, bilateral striatal degeneration and pro…	deoxynucleotide transport [GO:0030302]; thiamine-containing compound metabolic process [GO:0042723]; thiamine pyrophosphate transmembrane transport [GO:0030974]	deoxynucleotide transmembrane transporter activity [GO:0030233]; thiamine pyrophosphate transmembrane transporter activity [GO:0090422]; thiamine transmembrane transporter activity [GO:0015234]	integral component of mitochondrial inner membrane [GO:0031305]; mitochondrial inner membrane [GO:0005743]; nucleus [GO:0005634]	GO:0005634; GO:0005743; GO:0015234; GO:0030233; GO:0030302; GO:0030974; GO:0031305; GO:0042723; GO:0090422	R-HSA-196819;	hsa:60386;	16.4918	16.1734	16.0947	17.501	16.3988	16.3451	15.9718	16.3806	16.0862	16.1263
ATG2B_Q96BY7	-0.170465	1.12758	1.01987	-1.59911	-0.441679	0.338133	0.0138891	-1.65531	0.926515	0.440593	ATG2B	Autophagy-related protein 2 homolog B	Q96BY7	0.494886	0.0519052	-0.494886			sp|Q96BY7|ATG2B_HUMAN Autophagy-related protein 2 homolog B OS=Homo sapiens OX=9606 GN=ATG2B PE=1 SV=5	FUNCTION: Lipid transfer protein required for both autophagosome formation and regulation of lipid droplet morphology and dispersion (PubMed:22219374, PubMed:31721365). Tethers the edge of the isolation membrane (IM) to the endoplasmic reticulum (ER) and mediates direct lipid transfer from ER to IM for IM expansion (PubMed:22219374, PubMed:31721365). Binds to the ER exit site (ERES), which is the…	SUBCELLULAR LOCATION: Preautophagosomal structure membrane {ECO:0000269|PubMed:22219374}; Peripheral membrane protein {ECO:0000269|PubMed:22219374}. Lipid droplet {ECO:0000269|PubMed:22219374}. Endoplasmic reticulum membrane {ECO:0000250|UniProtKB:P53855}; Peripheral membrane protein {ECO:0000250|UniProtKB:P53855}.		autophagosome assembly [GO:0000045]; autophagy of mitochondrion [GO:0000422]; late nucleophagy [GO:0044805]; piecemeal microautophagy of the nucleus [GO:0034727]; reticulophagy [GO:0061709]	lipid transfer activity [GO:0120013]; phosphatidylinositol-3-phosphate binding [GO:0032266]	endoplasmic reticulum membrane [GO:0005789]; extrinsic component of membrane [GO:0019898]; lipid droplet [GO:0005811]; nucleoplasm [GO:0005654]; phagophore assembly site [GO:0000407]; phagophore assembly site membrane [GO:0034045]	GO:0000045; GO:0000407; GO:0000422; GO:0005654; GO:0005789; GO:0005811; GO:0019898; GO:0032266; GO:0034045; GO:0034727; GO:0044805; GO:0061709; GO:0120013		hsa:55102;	15.5152	16.0389	15.9955	14.9388	15.4058	15.7204	15.5896	14.9161	15.9578	15.7617
NADSYN1_Q6IA69	-0.430631	1.48152	1.56157	-1.5614	-0.614001	-0.159859	0.38145	-0.998753	-0.0943081	0.434412	NADSYN1	Glutamine-dependent NAD(+) synthetase	Q6IA69	0.340022	0.0521868	-0.340022			sp|Q6IA69|NADE_HUMAN Glutamine-dependent NAD(+) synthetase OS=Homo sapiens OX=9606 GN=NADSYN1 PE=1 SV=3	FUNCTION: Catalyzes the final step of the nicotinamide adenine dinucleotide (NAD) de novo synthesis pathway, the ATP-dependent amidation of deamido-NAD using L-glutamine as a nitrogen source. {ECO:0000269|PubMed:12547821, ECO:0000269|PubMed:31883644}.		DISEASE: Vertebral, cardiac, renal, and limb defects syndrome 3 (VCRL3) [MIM:618845]: An autosomal recessive, lethal disorder characterized by severe cardiac and renal anomalies, including hypoplastic or absent left ventricle, transposition of the great arteries, absent pulmonary trunk, and hypoplastic or absent kidneys. Patients also exhibit vertebral segmentation defects and shortening of the p…	'de novo' NAD biosynthetic process [GO:0034627]; NAD biosynthetic process [GO:0009435]	ATP binding [GO:0005524]; glutaminase activity [GO:0004359]; NAD+ synthase (glutamine-hydrolyzing) activity [GO:0003952]	cytoplasm [GO:0005737]; cytosol [GO:0005829]	GO:0003952; GO:0004359; GO:0005524; GO:0005737; GO:0005829; GO:0009435; GO:0034627	R-HSA-196807;	hsa:55191;	17.169	17.5633	17.5798	16.9359	17.1312	17.2249	17.3365	17.0519	17.2384	17.3474
ATP1A3_P13637	-0.447234	-0.409204	-0.862176	2	0.26689	-0.126142	-0.761823	1.02987	-0.528973	-0.52813	ATP1A3	Sodium/potassium-transporting ATPase subunit alpha-3;Sodium/potassium-transporting ATPase subunit alpha-2	P13637	0.840194	0.0522541	0.840194			sp|P13637|AT1A3_HUMAN Sodium/potassium-transporting ATPase subunit alpha-3 OS=Homo sapiens OX=9606 GN=ATP1A3 PE=1 SV=3;sp|P50993|AT1A2_HUMAN Sodium/potassium-transporting ATPase subunit alpha-2 OS=Homo sapiens OX=9606 GN=ATP1A2 PE=1 SV=1	FUNCTION: This is the catalytic component of the active enzyme, which catalyzes the hydrolysis of ATP coupled with the exchange of sodium and potassium ions across the plasma membrane. This action creates the electrochemical gradient of sodium and potassium ions, providing the energy for active transport of various nutrients.	SUBCELLULAR LOCATION: Cell membrane {ECO:0000269|PubMed:7711835}; Multi-pass membrane protein {ECO:0000269|PubMed:7711835}.	DISEASE: Dystonia 12 (DYT12) [MIM:128235]: An autosomal dominant dystonia-parkinsonism disorder. Dystonia is defined by the presence of sustained involuntary muscle contractions, often leading to abnormal postures. DYT12 patients develop dystonia and parkinsonism between 15 and 45 years of age. The disease is characterized by an unusually rapid evolution of signs and symptoms. The sudden onset of…	cell communication by electrical coupling involved in cardiac conduction [GO:0086064]; cellular potassium ion homeostasis [GO:0030007]; cellular response to amyloid-beta [GO:1904646]; cellular response to steroid hormone stimulus [GO:0071383]; cellular sodium ion homeostasis [GO:0006883]; neuron projection maintenance [GO:1990535]; potassium ion import across plasma membrane [GO:1990573]; proton …	amyloid-beta binding [GO:0001540]; ATP binding [GO:0005524]; chaperone binding [GO:0051087]; ion antiporter activity involved in regulation of presynaptic membrane potential [GO:0099520]; metal ion binding [GO:0046872]; P-type sodium:potassium-exchanging transporter activity [GO:0005391]; steroid hormone binding [GO:1990239]	axon [GO:0030424]; endoplasmic reticulum [GO:0005783]; extracellular vesicle [GO:1903561]; Golgi apparatus [GO:0005794]; integral component of membrane [GO:0016021]; membrane [GO:0016020]; neuronal cell body [GO:0043025]; neuronal cell body membrane [GO:0032809]; neuron to neuron synapse [GO:0098984]; organelle membrane [GO:0031090]; photoreceptor inner segment [GO:0001917]; photoreceptor inner s…	GO:0001540; GO:0001917; GO:0005391; GO:0005524; GO:0005783; GO:0005794; GO:0005886; GO:0005890; GO:0006883; GO:0016020; GO:0016021; GO:0030007; GO:0030424; GO:0031090; GO:0032809; GO:0036376; GO:0043025; GO:0045202; GO:0046872; GO:0051087; GO:0060075; GO:0060342; GO:0071383; GO:0086064; GO:0098984; GO:0099520; GO:1902600; GO:1903416; GO:1903561; GO:1904646; GO:1990239; GO:1990535; GO:1990573	R-HSA-5578775;R-HSA-936837;R-HSA-9679191;	hsa:478;	14.6933	14.716	14.4458	16.3716	15.1192	14.8848	14.5056	15.5742	14.6445	14.645
POF1B_Q8WVV4	0.530416	0.52691	1.34584	-1.51335	-0.964008	0.692261	0.500076	-1.55039	-0.0870035	0.519248	POF1B	Protein POF1B	Q8WVV4	0.657213	0.0523031	-0.657213			sp|Q8WVV4|POF1B_HUMAN Protein POF1B OS=Homo sapiens OX=9606 GN=POF1B PE=1 SV=3	FUNCTION: Plays a key role in the organization of epithelial monolayers by regulating the actin cytoskeleton. May be involved in ovary development. {ECO:0000269|PubMed:16773570, ECO:0000269|PubMed:21940798}.	SUBCELLULAR LOCATION: Cell junction, tight junction {ECO:0000269|PubMed:21940798}.	DISEASE: Premature ovarian failure 2B (POF2B) [MIM:300604]: An ovarian disorder defined as the cessation of ovarian function under the age of 40 years. It is characterized by oligomenorrhea or amenorrhea, in the presence of elevated levels of serum gonadotropins and low estradiol. {ECO:0000269|PubMed:16773570, ECO:0000269|PubMed:21940798}. Note=The disease is caused by variants affecting the gene…	actin cytoskeleton organization [GO:0030036]; actin filament organization [GO:0007015]; bicellular tight junction assembly [GO:0070830]; epithelial cell morphogenesis [GO:0003382]	actin filament binding [GO:0051015]	actin filament [GO:0005884]; adherens junction [GO:0005912]; bicellular tight junction [GO:0005923]; desmosome [GO:0030057]	GO:0003382; GO:0005884; GO:0005912; GO:0005923; GO:0007015; GO:0030036; GO:0030057; GO:0051015; GO:0070830		hsa:79983;	20.5871	20.5854	20.971	19.625	19.8836	20.6633	20.5728	19.6075	20.2964	20.5818
MTPN_P58546	-0.293995	1.16057	1.16107	-1.50312	-0.469682	0.138815	0.365019	-1.69198	0.768021	0.365284	MTPN	Myotrophin	P58546	0.621316	0.0523365	-0.621316			sp|P58546|MTPN_HUMAN Myotrophin OS=Homo sapiens OX=9606 GN=MTPN PE=1 SV=2	FUNCTION: Promotes dimerization of NF-kappa-B subunits and regulates NF-kappa-B transcription factor activity (By similarity). Plays a role in the regulation of the growth of actin filaments. Inhibits the activity of the F-actin-capping protein complex formed by the CAPZA1 and CAPZB heterodimer. Promotes growth of cardiomyocytes, but not cardiomyocyte proliferation. Promotes cardiac muscle hypert…	SUBCELLULAR LOCATION: Cytoplasm {ECO:0000305}. Nucleus {ECO:0000250}. Cytoplasm, perinuclear region {ECO:0000250}.		catecholamine metabolic process [GO:0006584]; cellular response to mechanical stimulus [GO:0071260]; cerebellar granule cell differentiation [GO:0021707]; neuron differentiation [GO:0030182]; positive regulation of cardiac muscle hypertrophy [GO:0010613]; positive regulation of cell growth [GO:0030307]; positive regulation of macromolecule biosynthetic process [GO:0010557]; positive regulation of…	sequence-specific DNA binding [GO:0043565]	axon [GO:0030424]; cytoplasm [GO:0005737]; cytosol [GO:0005829]; F-actin capping protein complex [GO:0008290]; nucleus [GO:0005634]; perinuclear region of cytoplasm [GO:0048471]	GO:0005634; GO:0005737; GO:0005829; GO:0006417; GO:0006584; GO:0008290; GO:0008361; GO:0010557; GO:0010613; GO:0016202; GO:0021707; GO:0030182; GO:0030307; GO:0030424; GO:0043403; GO:0043565; GO:0048471; GO:0051092; GO:0051146; GO:0051247; GO:0071260; GO:2000812		hsa:136319;	19.4469	20.149	20.1493	18.8633	19.3621	19.6559	19.765	18.7722	19.9596	19.7652
GP2_P55259	-0.402881	-0.1533	-0.174677	2	0.231959	0.601657	-1.15826	-0.0138839	-0.289532	-1.05533	GP2	Pancreatic secretory granule membrane major glycoprotein GP2	P55259	0.974784	0.0523784	0.755195			sp|P55259|GP2_HUMAN Pancreatic secretory granule membrane major glycoprotein GP2 OS=Homo sapiens OX=9606 GN=GP2 PE=2 SV=3	FUNCTION: Functions as an intestinal M-cell transcytotic receptor specific of type-I-piliated bacteria that participates in the mucosal immune response toward these bacteria. At the apical membrane of M-cells it binds fimH, a protein of the bacteria type I pilus tip. Internalizes bound bacteria, like E.coli and S.typhimurium, from the lumen of the intestine and delivers them, through M-cells, to …	SUBCELLULAR LOCATION: Zymogen granule membrane {ECO:0000250|UniProtKB:P19218}; Lipid-anchor, GPI-anchor {ECO:0000250|UniProtKB:P19218}. Secreted {ECO:0000269|PubMed:10760606}. Cell membrane {ECO:0000250|UniProtKB:P19218}; Lipid-anchor, GPI-anchor {ECO:0000250|UniProtKB:P19218}. Apical cell membrane {ECO:0000250|UniProtKB:Q9D733}; Lipid-anchor, GPI-anchor {ECO:0000250|UniProtKB:P19218}. Membrane r…		antigen transcytosis by M cells in mucosal-associated lymphoid tissue [GO:0002412]; innate immune response [GO:0045087]; neutrophil migration [GO:1990266]	antigen binding [GO:0003823]; extracellular matrix structural constituent [GO:0005201]	anchored component of external side of plasma membrane [GO:0031362]; apical plasma membrane [GO:0016324]; cell surface [GO:0009986]; endosome [GO:0005768]; extracellular exosome [GO:0070062]; extracellular region [GO:0005576]; extracellular space [GO:0005615]; membrane raft [GO:0045121]; plasma membrane [GO:0005886]; zymogen granule membrane [GO:0042589]	GO:0002412; GO:0003823; GO:0005201; GO:0005576; GO:0005615; GO:0005768; GO:0005886; GO:0009986; GO:0016324; GO:0031362; GO:0042589; GO:0045087; GO:0045121; GO:0070062; GO:1990266	R-HSA-163125;	hsa:2813;	14.6805	14.8226	14.8105	16.2847	15.042	15.2525	14.2504	14.902	14.7451	14.309
SHMT1_P34896	0.512877	0.784172	1.06238	-2	-0.0933094	0.454433	0.391927	-1.31701	0.340299	0.0486965	SHMT1	Serine hydroxymethyltransferase, cytosolic	P34896	0.668189	0.0524122	-0.668189			sp|P34896|GLYC_HUMAN Serine hydroxymethyltransferase, cytosolic OS=Homo sapiens OX=9606 GN=SHMT1 PE=1 SV=1	FUNCTION: Interconversion of serine and glycine (PubMed:8505317, PubMed:24698160). {ECO:0000269|PubMed:24698160, ECO:0000269|PubMed:8505317}.	SUBCELLULAR LOCATION: Cytoplasm.		cellular response to leukemia inhibitory factor [GO:1990830]; cellular response to tetrahydrofolate [GO:1904482]; dTMP biosynthetic process [GO:0006231]; folic acid metabolic process [GO:0046655]; glycine biosynthetic process from serine [GO:0019264]; glycine metabolic process [GO:0006544]; L-serine catabolic process [GO:0006565]; L-serine metabolic process [GO:0006563]; negative regulation of tr…	glycine hydroxymethyltransferase activity [GO:0004372]; identical protein binding [GO:0042802]; mRNA 5'-UTR binding [GO:0048027]; protein homodimerization activity [GO:0042803]; pyridoxal phosphate binding [GO:0030170]; serine binding [GO:0070905]; small molecule binding [GO:0036094]; translation repressor activity, mRNA regulatory element binding [GO:0000900]; zinc ion binding [GO:0008270]	cytoplasm [GO:0005737]; cytosol [GO:0005829]; extracellular exosome [GO:0070062]; nucleoplasm [GO:0005654]; nucleus [GO:0005634]	GO:0000900; GO:0004372; GO:0005634; GO:0005654; GO:0005737; GO:0005829; GO:0006231; GO:0006544; GO:0006563; GO:0006565; GO:0006730; GO:0008270; GO:0009113; GO:0017148; GO:0019264; GO:0030170; GO:0035999; GO:0036094; GO:0042802; GO:0042803; GO:0046653; GO:0046655; GO:0048027; GO:0051289; GO:0070062; GO:0070905; GO:1904482; GO:1990830	R-HSA-196757;R-HSA-71262;	hsa:6470;	19.7381	19.8681	20.0015	18.4454	19.4476	19.7101	19.6802	18.8612	19.6554	19.5157
STK38L_Q9Y2H1	-0.641068	0.512333	1.87081	-1.42926	-0.513864	0.715298	0.313806	-1.28401	-0.0522287	0.508179	STK38L	Serine/threonine-protein kinase 38-like	Q9Y2H1	0.734889	0.0525858	-0.734889			sp|Q9Y2H1|ST38L_HUMAN Serine/threonine-protein kinase 38-like OS=Homo sapiens OX=9606 GN=STK38L PE=1 SV=3	FUNCTION: Involved in the regulation of structural processes in differentiating and mature neuronal cells. {ECO:0000250, ECO:0000269|PubMed:15037617, ECO:0000269|PubMed:15067004}.	SUBCELLULAR LOCATION: Cytoplasm. Cytoplasm, cytoskeleton. Membrane. Note=Associated with the actin cytoskeleton. Co-localizes with STK24/MST3 in the membrane.		intracellular signal transduction [GO:0035556]; peptidyl-serine phosphorylation [GO:0018105]; protein phosphorylation [GO:0006468]; regulation of cellular component organization [GO:0051128]	actin binding [GO:0003779]; ATP binding [GO:0005524]; magnesium ion binding [GO:0000287]; protein serine/threonine/tyrosine kinase activity [GO:0004712]; protein serine/threonine kinase activity [GO:0004674]; protein serine kinase activity [GO:0106310]	actin cytoskeleton [GO:0015629]; cytoplasm [GO:0005737]; cytosol [GO:0005829]; membrane [GO:0016020]	GO:0000287; GO:0003779; GO:0004674; GO:0004712; GO:0005524; GO:0005737; GO:0005829; GO:0006468; GO:0015629; GO:0016020; GO:0018105; GO:0035556; GO:0051128; GO:0106310		hsa:23012;	16.6136	17.4698	18.4782	16.0285	16.708	17.6204	17.3224	16.1363	17.0507	17.4667
NDUFB5_O43674	-0.322663	-0.393338	-0.477436	2	0.356049	0.00827626	-0.895951	0.302666	-0.419572	-0.75526	NDUFB5	NADH dehydrogenase [ubiquinone] 1 beta subcomplex subunit 5, mitochondrial	O43674	0.595672	0.0528492	0.577243			sp|O43674|NDUB5_HUMAN NADH dehydrogenase [ubiquinone] 1 beta subcomplex subunit 5, mitochondrial OS=Homo sapiens OX=9606 GN=NDUFB5 PE=1 SV=1	FUNCTION: Accessory subunit of the mitochondrial membrane respiratory chain NADH dehydrogenase (Complex I), that is believed not to be involved in catalysis. Complex I functions in the transfer of electrons from NADH to the respiratory chain. The immediate electron acceptor for the enzyme is believed to be ubiquinone. {ECO:0000269|PubMed:27626371}.	SUBCELLULAR LOCATION: Mitochondrion inner membrane {ECO:0000305|PubMed:12611891}; Single-pass membrane protein {ECO:0000305}; Matrix side {ECO:0000305}.		mitochondrial electron transport, NADH to ubiquinone [GO:0006120]; mitochondrial respiratory chain complex I assembly [GO:0032981]	NADH dehydrogenase (ubiquinone) activity [GO:0008137]	mitochondrial inner membrane [GO:0005743]; mitochondrial respiratory chain complex I [GO:0005747]; mitochondrion [GO:0005739]; nucleoplasm [GO:0005654]	GO:0005654; GO:0005739; GO:0005743; GO:0005747; GO:0006120; GO:0008137; GO:0032981	R-HSA-611105;R-HSA-6799198;	hsa:4711;	17.5465	17.517	17.482	18.7634	17.8294	17.6844	17.3075	17.8071	17.5061	17.3662
NDRG4_Q9ULP0	0.342213	0.857544	1.06074	-1.80908	-0.289481	0.355398	0.394128	-1.69413	0.71366	0.0690069	NDRG4	Protein NDRG4	Q9ULP0	1.06386	0.0530061	-1.06386			sp|Q9ULP0|NDRG4_HUMAN Protein NDRG4 OS=Homo sapiens OX=9606 GN=NDRG4 PE=1 SV=2	FUNCTION: Contributes to the maintenance of intracerebral BDNF levels within the normal range, which is necessary for the preservation of spatial learning and the resistance to neuronal cell death caused by ischemic stress (By similarity). May enhance growth factor-induced ERK1 and ERK2 phosphorylation, including that induced by PDGF and FGF. May attenuate NGF-promoted ELK1 phosphorylation in a m…	SUBCELLULAR LOCATION: Cytoplasm, cytosol {ECO:0000269|PubMed:12755708, ECO:0000269|PubMed:19592488}.		brain development [GO:0007420]; cardiac muscle cell proliferation [GO:0060038]; cell differentiation [GO:0030154]; cell migration involved in heart development [GO:0060973]; embryonic heart tube development [GO:0035050]; heart looping [GO:0001947]; negative regulation of platelet-derived growth factor receptor signaling pathway [GO:0010642]; negative regulation of smooth muscle cell migration [GO…		basolateral plasma membrane [GO:0016323]; cell projection membrane [GO:0031253]; cytoplasm [GO:0005737]; cytosol [GO:0005829]; endoplasmic reticulum membrane [GO:0005789]; mitochondrion [GO:0005739]	GO:0001947; GO:0005737; GO:0005739; GO:0005789; GO:0005829; GO:0007165; GO:0007420; GO:0008542; GO:0010642; GO:0010976; GO:0014912; GO:0016323; GO:0030154; GO:0031253; GO:0035050; GO:0048278; GO:0048662; GO:0060038; GO:0060973; GO:0070374; GO:2001135		hsa:65009;	17.3955	17.8063	17.9683	15.6806	16.8919	17.406	17.4369	15.7722	17.6916	17.1777
SDC1_P18827	-0.899984	0.566524	1.17977	-1.95182	0.167728	-0.272885	0.260401	-0.882678	0.77814	1.0548	SDC1	Syndecan-1	P18827	0.455491	0.0531001	-0.446014			sp|P18827|SDC1_HUMAN Syndecan-1 OS=Homo sapiens OX=9606 GN=SDC1 PE=1 SV=3	FUNCTION: Cell surface proteoglycan that bears both heparan sulfate and chondroitin sulfate and that links the cytoskeleton to the interstitial matrix. Regulates exosome biogenesis in concert with SDCBP and PDCD6IP (PubMed:22660413). {ECO:0000269|PubMed:22660413}.	SUBCELLULAR LOCATION: Membrane {ECO:0000255}; Single-pass type I membrane protein {ECO:0000255}. Secreted {ECO:0000269|PubMed:9169435}. Secreted, extracellular exosome {ECO:0000269|PubMed:22660413}. Note=Shedding of the ectodomain produces a soluble form. {ECO:0000269|PubMed:9169435}.		canonical Wnt signaling pathway [GO:0060070]; cell migration [GO:0016477]; inflammatory response [GO:0006954]; myoblast development [GO:0048627]; odontogenesis [GO:0042476]; positive regulation of exosomal secretion [GO:1903543]; positive regulation of extracellular exosome assembly [GO:1903553]; response to calcium ion [GO:0051592]; response to cAMP [GO:0051591]; response to glucocorticoid [GO:0…	identical protein binding [GO:0042802]; protein C-terminus binding [GO:0008022]	cell surface [GO:0009986]; external side of plasma membrane [GO:0009897]; extracellular exosome [GO:0070062]; Golgi lumen [GO:0005796]; integral component of plasma membrane [GO:0005887]; lysosomal lumen [GO:0043202]; plasma membrane [GO:0005886]; protein-containing complex [GO:0032991]	GO:0001657; GO:0005796; GO:0005886; GO:0005887; GO:0006954; GO:0008022; GO:0009636; GO:0009897; GO:0009986; GO:0016477; GO:0032991; GO:0042060; GO:0042476; GO:0042542; GO:0042802; GO:0043202; GO:0048627; GO:0051384; GO:0051591; GO:0051592; GO:0055002; GO:0060009; GO:0060070; GO:0070062; GO:1903543; GO:1903553	R-HSA-1971475;R-HSA-2022928;R-HSA-2024096;R-HSA-202733;R-HSA-3000170;R-HSA-3560783;R-HSA-3560801;R-HSA-3656237;R-HSA-3656253;R-HSA-4420332;R-HSA-449836;R-HSA-975634;	hsa:6382;	15.9777	16.6536	16.9362	15.493	16.4698	16.2667	16.5125	15.9857	16.7511	16.8786
SERPINB6_P35237	2	0.0730842	1.12098	-0.272166	-0.743375	-0.026734	0.243741	-0.789466	-0.473787	-1.27304	SERPINB6	Serpin B6	P35237	0.431118	0.0536028	-0.373359			sp|P35237|SPB6_HUMAN Serpin B6 OS=Homo sapiens OX=9606 GN=SERPINB6 PE=1 SV=3	FUNCTION: May be involved in the regulation of serine proteinases present in the brain or extravasated from the blood (By similarity). Inhibitor of cathepsin G, kallikrein-8 and thrombin. May play an important role in the inner ear in the protection against leakage of lysosomal content during stress and loss of this protection results in cell death and sensorineural hearing loss. {ECO:0000250, EC…	SUBCELLULAR LOCATION: Cytoplasm {ECO:0000269|PubMed:14670919, ECO:0000269|PubMed:17761692, ECO:0000269|PubMed:20451170, ECO:0000269|PubMed:8486644}.	DISEASE: Deafness, autosomal recessive, 91 (DFNB91) [MIM:613453]: A form of non-syndromic deafness characterized by progressive and age-dependent sensorineural hearing loss. Vestibular function is normal. {ECO:0000269|PubMed:20451170}. Note=The disease is caused by variants affecting the gene represented in this entry.	cellular response to osmotic stress [GO:0071470]; negative regulation of endopeptidase activity [GO:0010951]; sensory perception of sound [GO:0007605]	protease binding [GO:0002020]; serine-type endopeptidase inhibitor activity [GO:0004867]	collagen-containing extracellular matrix [GO:0062023]; cytoplasm [GO:0005737]; cytosol [GO:0005829]; extracellular exosome [GO:0070062]; extracellular region [GO:0005576]; extracellular space [GO:0005615]; ficolin-1-rich granule membrane [GO:0101003]; plasma membrane [GO:0005886]; secretory granule membrane [GO:0030667]; serine protease inhibitor complex [GO:0097180]; tertiary granule membrane [G…	GO:0002020; GO:0004867; GO:0005576; GO:0005615; GO:0005737; GO:0005829; GO:0005886; GO:0007605; GO:0010951; GO:0030667; GO:0062023; GO:0070062; GO:0070821; GO:0071470; GO:0097180; GO:0101003	R-HSA-6798695;R-HSA-75205;	hsa:5269;	20.5821	20.0529	20.3211	19.9646	19.844	20.0274	20.0966	19.8322	19.913	19.7085
PLCD1_P51178	1.09032	0.849363	0.790694	-1.93101	-0.420825	0.167703	0.624604	-1.43355	0.290866	-0.0281724	PLCD1	1-phosphatidylinositol 4,5-bisphosphate phosphodiesterase delta-1	P51178	0.599932	0.0536031	-0.599932			sp|P51178|PLCD1_HUMAN 1-phosphatidylinositol 4,5-bisphosphate phosphodiesterase delta-1 OS=Homo sapiens OX=9606 GN=PLCD1 PE=1 SV=2	FUNCTION: The production of the second messenger molecules diacylglycerol (DAG) and inositol 1,4,5-trisphosphate (IP3) is mediated by activated phosphatidylinositol-specific phospholipase C enzymes (PubMed:9188725). Essential for trophoblast and placental development (By similarity). Binds phosphatidylinositol 4,5-bisphosphate (PubMed:7890667, PubMed:9188725). {ECO:0000250|UniProtKB:Q8R3B1, ECO:0…		DISEASE: Nail disorder, non-syndromic congenital, 3 (NDNC3) [MIM:151600]: A nail disorder characterized by a white appearance of the nail plate (true leukonychia), the nail bed (pseudoleukonychia), or neither (apparent leukonychia). Leukonychia may involve all of the nail (leukonychia totalis) or only part of the nail (leukonychia partialis), or can appear as one or more transverse bands (leukony…	lipid catabolic process [GO:0016042]; phosphatidylinositol-mediated signaling [GO:0048015]; phosphatidylinositol metabolic process [GO:0046488]; phospholipid metabolic process [GO:0006644]	calcium ion binding [GO:0005509]; GTPase activating protein binding [GO:0032794]; phosphatidylinositol-4,5-bisphosphate binding [GO:0005546]; phosphatidylinositol phospholipase C activity [GO:0004435]	cytoplasm [GO:0005737]; extracellular exosome [GO:0070062]; plasma membrane [GO:0005886]	GO:0004435; GO:0005509; GO:0005546; GO:0005737; GO:0005886; GO:0006644; GO:0016042; GO:0032794; GO:0046488; GO:0048015; GO:0070062	R-HSA-1855204;	hsa:5333;	19.3922	19.3039	19.2824	18.2857	18.8388	19.0543	19.2216	18.4679	19.0994	18.9826
MBOAT2_Q6ZWT7	-0.345115	1.59876	0.876126	-1.69626	-0.242303	0.288548	-0.0237092	-1.43414	0.45465	0.523434	MBOAT2	Lysophospholipid acyltransferase 2	Q6ZWT7	0.401621	0.0536874	-0.401621			sp|Q6ZWT7|MBOA2_HUMAN Lysophospholipid acyltransferase 2 OS=Homo sapiens OX=9606 GN=MBOAT2 PE=2 SV=2	FUNCTION: Acyltransferase which catalyzes the transfert of an acyl group from an acyl-CoA to a lysophospholipid leading to the production of a phospholipid and participates in the reacylation step of the phospholipid remodeling pathway also known as the Lands cycle (PubMed:18772128). Catalyzes preferentially the acylation of lysophosphatidylethanolamine (1-acyl-sn-glycero-3-phosphoethanolamine or…	SUBCELLULAR LOCATION: Membrane {ECO:0000305}; Multi-pass membrane protein {ECO:0000305}. Endoplasmic reticulum {ECO:0000250|UniProtKB:Q8R3I2}.		lipid modification [GO:0030258]; phosphatidylcholine acyl-chain remodeling [GO:0036151]; phosphatidylethanolamine acyl-chain remodeling [GO:0036152]; phosphatidylserine acyl-chain remodeling [GO:0036150]; phospholipid biosynthetic process [GO:0008654]; regulation of chondrocyte differentiation [GO:0032330]	1-acylglycerol-3-phosphate O-acyltransferase activity [GO:0003841]; 1-acylglycerophosphocholine O-acyltransferase activity [GO:0047184]; 1-acylglycerophosphoethanolamine O-acyltransferase activity [GO:0106262]; 1-acylglycerophosphoserine O-acyltransferase activity [GO:0106263]; 2-acylglycerol-3-phosphate O-acyltransferase activity [GO:0047144]; acyltransferase activity [GO:0016746]	endoplasmic reticulum membrane [GO:0005789]; integral component of membrane [GO:0016021]; membrane [GO:0016020]	GO:0003841; GO:0005789; GO:0008654; GO:0016020; GO:0016021; GO:0016746; GO:0030258; GO:0032330; GO:0036150; GO:0036151; GO:0036152; GO:0047144; GO:0047184; GO:0106262; GO:0106263	R-HSA-1482788;R-HSA-1482839;	hsa:129642;	15.7642	16.3838	16.1534	15.3335	15.7969	15.9661	15.8666	15.417	16.0191	16.041
SERPINB8_P50452	0.0609565	1.02578	0.983123	-1.97244	0.150518	0.376941	0.0339791	-1.5745	0.564786	0.350855	SERPINB8	Serpin B8	P50452	0.595122	0.0537426	-0.595122			sp|P50452|SPB8_HUMAN Serpin B8 OS=Homo sapiens OX=9606 GN=SERPINB8 PE=1 SV=2	FUNCTION: Has an important role in epithelial desmosome-mediated cell-cell adhesion. {ECO:0000269|PubMed:27476651}.	SUBCELLULAR LOCATION: Cytoplasm.	DISEASE: Peeling skin syndrome 5 (PSS5) [MIM:617115]: A form of peeling skin syndrome, a genodermatosis characterized by generalized, continuous shedding of the outer layers of the epidermis. Two main PSS subtypes have been suggested. Patients with non-inflammatory PSS (type A) manifest white scaling, with painless and easy removal of the skin, irritation when in contact with water, dust and sand…	epithelial cell-cell adhesion [GO:0090136]; negative regulation of endopeptidase activity [GO:0010951]	serine-type endopeptidase inhibitor activity [GO:0004867]	collagen-containing extracellular matrix [GO:0062023]; cytoplasm [GO:0005737]; cytosol [GO:0005829]; extracellular exosome [GO:0070062]; extracellular space [GO:0005615]	GO:0004867; GO:0005615; GO:0005737; GO:0005829; GO:0010951; GO:0062023; GO:0070062; GO:0090136	R-HSA-75205;	hsa:5271;	18.1968	18.6869	18.6652	17.1639	18.2423	18.3573	18.1831	17.366	18.4527	18.344
COTL1_Q14019	-0.520813	-0.691897	-0.895617	2	0.39227	-0.42357	-0.492041	1.45697	-0.617621	-0.27902	COTL1	Coactosin-like protein	Q14019	0.99093	0.0538403	0.99093			sp|Q14019|COTL1_HUMAN Coactosin-like protein OS=Homo sapiens OX=9606 GN=COTL1 PE=1 SV=3	FUNCTION: Binds to F-actin in a calcium-independent manner. Has no direct effect on actin depolymerization. Acts as a chaperone for ALOX5 (5LO), influencing both its stability and activity in leukotrienes synthesis. {ECO:0000269|PubMed:11583571, ECO:0000269|PubMed:19807693}.	SUBCELLULAR LOCATION: Cytoplasm {ECO:0000269|PubMed:11583571}. Cytoplasm, cytoskeleton {ECO:0000269|PubMed:11583571}. Nucleus {ECO:0000269|PubMed:19807693}.		defense response to fungus [GO:0050832]; regulation of actin filament polymerization [GO:0030833]	actin binding [GO:0003779]; actin filament binding [GO:0051015]; enzyme binding [GO:0019899]	cortical actin cytoskeleton [GO:0030864]; cytosol [GO:0005829]; extracellular exosome [GO:0070062]; extracellular region [GO:0005576]; ficolin-1-rich granule lumen [GO:1904813]; nucleus [GO:0005634]; plasma membrane [GO:0005886]; secretory granule lumen [GO:0034774]	GO:0003779; GO:0005576; GO:0005634; GO:0005829; GO:0005886; GO:0019899; GO:0030833; GO:0030864; GO:0034774; GO:0050832; GO:0051015; GO:0070062; GO:1904813	R-HSA-6798695;	hsa:23406;	18.2311	18.1085	17.9625	20.0887	18.8855	18.3008	18.2518	19.6484	18.1618	18.4044
[truncated: 6,568 more rows]

## Sheet: (B) Phospho
	Normalized Log2 Intensity, Row Z Score														fBE		fHealthy																Normalized Log2 Intensity
FEATURE	Adjacent Sample 1	Adjacent Sample 2	Adjacent Sample 3	BE Sample 1	BE Sample 2	BE Sample 3	Non-BE Sample 1 (matched to Non-BE Sample 2)	Non-BE Sample 2 (matched to Non-BE Sample 1)	Non-BE Sample 3 (matched to Non-BE Sample 4)	Non-BE Sample 4 (matched to Non-BE Sample 3)	GENE	PROTEIN	UNIPROT	MAXFC	P.VALUE	LOGFC	P.VALUE.1	LOGFC.1	FASTA_HEADERS	UNIPROT_FUNCTION	UNIPROT_CELLULAR_LOCATION	UNIPROT_DISEASE	GO_BIOLOGICAL_PROCESS	GO_MOLECULAR_FUNCTION	GO_CELLULAR_COMPONENT	GO_ID	REACTOMEID	KEGG_ID	PROTEINS	LOCALIZATION PROBABILITY	AMINO ACID	PEPTIDE SEQUENCE	X109B.1	X111B.1	X112B.1	X109A.1	X111A.1	X112A.1	X107A.1	X107B.1	X108A.1	X108B.1
[truncated: 6,399 more rows]
