# Supplementary material for: Pilot Study Showing Feasibility of Phosphoproteomic Profiling of Pathway-Level Molecular Alterations in Barrett’s Esophagus
Source: Genes (Basel). 2022 Jul 7;13(7):1215. doi: 10.3390/genes13071215 (PMC9325186; doi:10.3390/genes13071215)
Supplement: Supplementary file 1 [file genes-13-01215-s001.zip › Supplementary_Table_3.xlsx]

## Sheet: (A) Proteomics
	Normalized Log2 Intensity, Row Z Score														fBE		fHealthy												Normalized Log2 Intensity
FEATURE	Adjacent Sample 5	Adjacent Sample 4	BE Sample 5	BE Sample 4	Non-BE Sample 10 (matched to Non-BE Sample 9)	Non-BE Sample 9 (matched to Non-BE Sample 10)	Non-BE Sample 8 (matched to Non-BE Sample 7)	Non-BE Sample 7 (matched to Non-BE Sample 8)	Non-BE Sample 6 (matched to Non-BE Sample 5)	Non-BE Sample 5 (matched to Non-BE Sample 6)	GENE	PROTEIN	UNIPROT	MAXFC	P.VALUE	LOGFC	P.VALUE.1	LOGFC.1	FASTA_HEADERS	UNIPROT_FUNCTION	UNIPROT_CELLULAR_LOCATION	UNIPROT_DISEASE	GO_BIOLOGICAL_PROCESS	GO_MOLECULAR_FUNCTION	GO_CELLULAR_COMPONENT	GO_ID	REACTOMEID	KEGG_ID	X105B.1	X103B.1	X105A.1	X103A.1	X106B.1	X106A.1	X104B.1	X104A.1	X101B.1	X101A.1
PXDN_Q92626	0.917097	0.891176	-1.72995	-1.65236	0.399748	0.49716	0.694126	0.700324	-0.307649	-0.40967	PXDN	Peroxidasin homolog	Q92626	4.55164	3.17774e-09	-4.55164			sp|Q92626|PXDN_HUMAN Peroxidasin homolog OS=Homo sapiens OX=9606 GN=PXDN PE=1 SV=2	FUNCTION: Displays low peroxidase activity and is likely to participate in H(2)O(2) metabolism and peroxidative reactions in the cardiovascular system. Plays a role in extracellular matrix formation. {ECO:0000269|PubMed:18929642, ECO:0000269|PubMed:19590037}.	SUBCELLULAR LOCATION: Secreted, extracellular space, extracellular matrix {ECO:0000269|PubMed:19590037, ECO:0000269|Ref.8}. Note=Enriched in the peritubular space of fibrotic kidneys.	DISEASE: Anterior segment dysgenesis 7 (ASGD7) [MIM:269400]: A form of anterior segment dysgenesis, a group of defects affecting anterior structures of the eye including cornea, iris, lens, trabecular meshwork, and Schlemm canal. Anterior segment dysgeneses result from abnormal migration or differentiation of the neural crest derived mesenchymal cells that give rise to components of the anterior …	basement membrane assembly [GO:0070831]; collagen fibril organization [GO:0030199]; extracellular matrix organization [GO:0030198]; hydrogen peroxide catabolic process [GO:0042744]; immune response [GO:0006955]; response to oxidative stress [GO:0006979]	bromide peroxidase activity [GO:0019806]; extracellular matrix structural constituent [GO:0005201]; heme binding [GO:0020037]; interleukin-1 receptor antagonist activity [GO:0005152]; metal ion binding [GO:0046872]; peroxidase activity [GO:0004601]	collagen-containing extracellular matrix [GO:0062023]; endoplasmic reticulum [GO:0005783]; extracellular exosome [GO:0070062]; extracellular region [GO:0005576]; extracellular space [GO:0005615]	GO:0004601; GO:0005152; GO:0005201; GO:0005576; GO:0005615; GO:0005783; GO:0006955; GO:0006979; GO:0019806; GO:0020037; GO:0030198; GO:0030199; GO:0042744; GO:0046872; GO:0062023; GO:0070062; GO:0070831	R-HSA-2243919;	hsa:7837;	14.1557	14.1103	9.51333	9.6494	13.2484	13.4192	13.7647	13.7756	12.0078	11.8288
NBEAL1_Q6ZS30	-0.690757	-0.892033	1.32897	1.09712	-0.88348	-0.870983	-0.575291	-0.701598	1.0699	1.11815	NBEAL1	Neurobeachin-like protein 1	Q6ZS30	2.51233	7.68418e-08	2.51233			sp|Q6ZS30|NBEL1_HUMAN Neurobeachin-like protein 1 OS=Homo sapiens OX=9606 GN=NBEAL1 PE=2 SV=3				protein localization [GO:0008104]	protein kinase binding [GO:0019901]	cytosol [GO:0005829]; membrane [GO:0016020]	GO:0005829; GO:0008104; GO:0016020; GO:0019901		hsa:65065;	15.3637	15.1114	17.8952	17.6046	15.1221	15.1378	15.5084	15.3501	17.5705	17.631
ALDH1A1_P00352	-0.615623	-0.441261	1.47259	1.89985	-0.818559	-0.855717	-0.628453	-0.754328	0.430567	0.310926	ALDH1A1	Retinal dehydrogenase 1	P00352	2.90068	1.13352e-07	2.90068			sp|P00352|AL1A1_HUMAN Retinal dehydrogenase 1 OS=Homo sapiens OX=9606 GN=ALDH1A1 PE=1 SV=2	FUNCTION: Cytosolic dehydrogenase that catalyzes the irreversible oxidation of a wide range of aldehydes to their corresponding carboxylic acid (PubMed:19296407, PubMed:12941160, PubMed:15623782, PubMed:17175089, PubMed:26373694, PubMed:25450233). Functions downstream of retinol dehydrogenases and catalyzes the oxidation of retinaldehyde into retinoic acid, the second step in the oxidation of ret…	SUBCELLULAR LOCATION: Cytoplasm, cytosol {ECO:0000269|PubMed:12941160}. Cell projection, axon {ECO:0000250|UniProtKB:P24549}.		cellular aldehyde metabolic process [GO:0006081]; cellular detoxification of aldehyde [GO:0110095]; fructosamine catabolic process [GO:0030392]; gamma-aminobutyric acid biosynthetic process [GO:0009449]; maintenance of lens transparency [GO:0036438]; negative regulation of cold-induced thermogenesis [GO:0120163]; retinoid metabolic process [GO:0001523]; retinol metabolic process [GO:0042572]	3-deoxyglucosone dehydrogenase activity [GO:0106373]; aldehyde dehydrogenase (NAD+) activity [GO:0004029]; aminobutyraldehyde dehydrogenase activity [GO:0019145]; androgen binding [GO:0005497]; benzaldehyde dehydrogenase (NAD+) activity [GO:0018479]; glyceraldehyde-3-phosphate dehydrogenase (NAD+) (non-phosphorylating) activity [GO:0043878]; GTPase activator activity [GO:0005096]; NAD binding [GO…	axon [GO:0030424]; cytoplasm [GO:0005737]; cytosol [GO:0005829]; extracellular exosome [GO:0070062]; synapse [GO:0045202]	GO:0001523; GO:0001758; GO:0004029; GO:0005096; GO:0005497; GO:0005737; GO:0005829; GO:0006081; GO:0009449; GO:0018479; GO:0019145; GO:0030392; GO:0030424; GO:0036438; GO:0042572; GO:0043878; GO:0045202; GO:0051287; GO:0070062; GO:0106373; GO:0110095; GO:0120163	R-HSA-5365859;R-HSA-70350;R-HSA-71384;	hsa:216;	20.0376	20.266	22.7727	23.3323	19.7718	19.7231	20.0208	19.8559	21.4079	21.2511
EIF4E_P06730	0.922057	0.887256	-1.31168	-1.49421	0.501545	0.360083	0.772113	1.02207	-0.903408	-0.755828	EIF4E	Eukaryotic translation initiation factor 4E	P06730	3.56153	1.67305e-07	-3.56153			sp|P06730|IF4E_HUMAN Eukaryotic translation initiation factor 4E OS=Homo sapiens OX=9606 GN=EIF4E PE=1 SV=2	FUNCTION: Recognizes and binds the 7-methylguanosine-containing mRNA cap during an early step in the initiation of protein synthesis and facilitates ribosome binding by inducing the unwinding of the mRNAs secondary structures (PubMed:16271312, PubMed:22578813). In addition to its role in translation initiation, also acts as a regulator of translation and stability in the cytoplasm (PubMed:2433528…	SUBCELLULAR LOCATION: Cytoplasm, P-body {ECO:0000269|PubMed:16157702, ECO:0000269|PubMed:20616046, ECO:0000269|PubMed:24335285, ECO:0000269|PubMed:25923732}. Cytoplasm {ECO:0000269|PubMed:10856257, ECO:0000269|PubMed:21883093}. Cytoplasm, Stress granule {ECO:0000269|PubMed:21883093}. Nucleus {ECO:0000269|PubMed:10856257}. Note=Interaction with EIF4ENIF1/4E-T is required for localization to proces…	DISEASE: Autism 19 (AUTS19) [MIM:615091]: A complex multifactorial, pervasive developmental disorder characterized by impairments in reciprocal social interaction and communication, restricted and stereotyped patterns of interests and activities, and the presence of developmental abnormalities by 3 years of age. Most individuals with autism also manifest moderate mental retardation. {ECO:0000269|…	behavioral fear response [GO:0001662]; cellular response to dexamethasone stimulus [GO:0071549]; G1/S transition of mitotic cell cycle [GO:0000082]; negative regulation of neuron differentiation [GO:0045665]; negative regulation of translation [GO:0017148]; positive regulation of mitotic cell cycle [GO:0045931]; regulation of translation [GO:0006417]; regulation of translation at postsynapse, mod…	DNA-binding transcription factor binding [GO:0140297]; enzyme binding [GO:0019899]; eukaryotic initiation factor 4G binding [GO:0031370]; RNA 7-methylguanosine cap binding [GO:0000340]; RNA binding [GO:0003723]; RNA cap binding [GO:0000339]; translation initiation factor activity [GO:0003743]	chromatoid body [GO:0033391]; cytoplasm [GO:0005737]; cytoplasmic ribonucleoprotein granule [GO:0036464]; cytoplasmic stress granule [GO:0010494]; cytosol [GO:0005829]; eukaryotic translation initiation factor 4F complex [GO:0016281]; extracellular exosome [GO:0070062]; glutamatergic synapse [GO:0098978]; mRNA cap binding complex [GO:0005845]; nucleus [GO:0005634]; P-body [GO:0000932]; perinuclea…	GO:0000082; GO:0000339; GO:0000340; GO:0000932; GO:0001662; GO:0003723; GO:0003743; GO:0005634; GO:0005737; GO:0005829; GO:0005845; GO:0006417; GO:0010494; GO:0016281; GO:0016442; GO:0017148; GO:0019827; GO:0019899; GO:0031370; GO:0033391; GO:0036464; GO:0045665; GO:0045931; GO:0048471; GO:0070062; GO:0071549; GO:0098794; GO:0098978; GO:0099578; GO:0140297	R-HSA-1169408;R-HSA-156827;R-HSA-159227;R-HSA-159230;R-HSA-159231;R-HSA-166208;R-HSA-429947;R-HSA-72649;R-HSA-72662;R-HSA-72702;R-HSA-72706;	hsa:1977;	17.0996	17.0459	13.6521	13.3704	16.4506	16.2323	16.8682	17.254	14.2822	14.51
CRABP2_P29373	0.936243	0.694362	-1.81246	-1.71695	0.271437	0.330684	0.797624	0.742932	-0.0608529	-0.183019	CRABP2	Cellular retinoic acid-binding protein 2	P29373	2.51812	1.75791e-07	-2.51812			sp|P29373|RABP2_HUMAN Cellular retinoic acid-binding protein 2 OS=Homo sapiens OX=9606 GN=CRABP2 PE=1 SV=2	FUNCTION: Transports retinoic acid to the nucleus. Regulates the access of retinoic acid to the nuclear retinoic acid receptors.	SUBCELLULAR LOCATION: Cytoplasm. Endoplasmic reticulum. Nucleus. Note=Upon ligand binding, a conformation change exposes a nuclear localization motif and the protein is transported into the nucleus.		embryonic forelimb morphogenesis [GO:0035115]; epidermis development [GO:0008544]; fatty acid transport [GO:0015908]; positive regulation of collateral sprouting [GO:0048672]; regulation of transcription, DNA-templated [GO:0006355]; retinoic acid biosynthetic process [GO:0002138]; signal transduction [GO:0007165]	cyclin binding [GO:0030332]; fatty acid binding [GO:0005504]; retinal binding [GO:0016918]; retinoic acid binding [GO:0001972]; retinoid binding [GO:0005501]; retinol binding [GO:0019841]	cytoplasm [GO:0005737]; cytosol [GO:0005829]; endoplasmic reticulum [GO:0005783]; extracellular exosome [GO:0070062]; nucleoplasm [GO:0005654]; nucleus [GO:0005634]	GO:0001972; GO:0002138; GO:0005501; GO:0005504; GO:0005634; GO:0005654; GO:0005737; GO:0005783; GO:0005829; GO:0006355; GO:0007165; GO:0008544; GO:0015908; GO:0016918; GO:0019841; GO:0030332; GO:0035115; GO:0048672; GO:0070062	R-HSA-5362517;	hsa:1382;	20.9833	20.7472	18.3006	18.3938	20.3345	20.3923	20.848	20.7947	20.0101	19.8909
PRIM2_P49643	0.785572	0.883365	-1.48968	-1.55895	1.07419	0.741567	0.379248	0.495841	-0.658208	-0.652937	PRIM2	DNA primase large subunit	P49643	3.87561	1.97784e-07	-3.87561			sp|P49643|PRI2_HUMAN DNA primase large subunit OS=Homo sapiens OX=9606 GN=PRIM2 PE=1 SV=2	FUNCTION: Regulatory subunit of the DNA primase complex and component of the DNA polymerase alpha complex (also known as the alpha DNA polymerase-primase complex) which play an essential role in the initiation of DNA synthesis (PubMed:9705292, PubMed:17893144, PubMed:25550159, PubMed:26975377). During the S phase of the cell cycle, the DNA polymerase alpha complex (composed of a catalytic subunit…			DNA replication, synthesis of RNA primer [GO:0006269]; DNA replication initiation [GO:0006270]; positive regulation of DNA primase activity [GO:1903934]	4 iron, 4 sulfur cluster binding [GO:0051539]; DNA/RNA hybrid binding [GO:0071667]; DNA binding [GO:0003677]; metal ion binding [GO:0046872]	alpha DNA polymerase:primase complex [GO:0005658]; nucleoplasm [GO:0005654]	GO:0003677; GO:0005654; GO:0005658; GO:0006269; GO:0006270; GO:0046872; GO:0051539; GO:0071667; GO:1903934	R-HSA-113501;R-HSA-174411;R-HSA-174430;R-HSA-68952;R-HSA-68962;R-HSA-69091;R-HSA-69166;R-HSA-69183;R-HSA-9710421;	hsa:5558;	15.5014	15.662	11.763	11.6492	15.9756	15.4291	14.8337	15.0253	13.1291	13.1378
MUC5AC_P98088	-0.725194	-0.79734	1.71259	1.61202	-0.615371	-0.808656	-0.65603	-0.634566	0.567485	0.345059	MUC5AC	Mucin-5AC	P98088	2.6312	2.03571e-07	2.6312			sp|P98088|MUC5A_HUMAN Mucin-5AC OS=Homo sapiens OX=9606 GN=MUC5AC PE=1 SV=4	FUNCTION: Gel-forming glycoprotein of gastric and respiratory tract epithelia that protects the mucosa from infection and chemical damage by binding to inhaled microorganisms and particles that are subsequently removed by the mucociliary system (PubMed:14535999, PubMed:14718370). Interacts with H.pylori in the gastric epithelium, Barrett's esophagus as well as in gastric metaplasia of the duodenu…	SUBCELLULAR LOCATION: Secreted {ECO:0000269|PubMed:14718370}.		phosphatidylinositol-mediated signaling [GO:0048015]	extracellular matrix structural constituent [GO:0005201]	cytoplasm [GO:0005737]; extracellular exosome [GO:0070062]; extracellular matrix [GO:0031012]; extracellular space [GO:0005615]; Golgi lumen [GO:0005796]; mucus layer [GO:0070701]; plasma membrane [GO:0005886]	GO:0005201; GO:0005615; GO:0005737; GO:0005796; GO:0005886; GO:0031012; GO:0048015; GO:0070062; GO:0070701	R-HSA-5083625;R-HSA-5083632;R-HSA-5083636;R-HSA-5621480;R-HSA-913709;R-HSA-977068;	hsa:4586;	20.9247	20.8464	23.5713	23.4622	21.0439	20.8341	20.9998	21.0231	22.3281	22.0867
TGM3_Q08188	0.999494	0.893079	-1.50596	-1.67022	-0.127953	0.0242049	0.862356	1.10338	-0.305616	-0.272768	TGM3	Protein-glutamine gamma-glutamyltransferase E;Protein-glutamine gamma-glutamyltransferase E 50 kDa catalytic chain;Protein-glutamine gamma-glutamyltransferase E 27 kDa non-catalytic chain	Q08188	2.48118	2.14085e-07	-2.48118			sp|Q08188|TGM3_HUMAN Protein-glutamine gamma-glutamyltransferase E OS=Homo sapiens OX=9606 GN=TGM3 PE=1 SV=4	FUNCTION: Catalyzes the calcium-dependent formation of isopeptide cross-links between glutamine and lysine residues in various proteins, as well as the conjugation of polyamines to proteins. Involved in the formation of the cornified envelope (CE), a specialized component consisting of covalent cross-links of proteins beneath the plasma membrane of terminally differentiated keratinocytes. Catalyz…	SUBCELLULAR LOCATION: Cytoplasm {ECO:0000269|PubMed:27866708}.	DISEASE: Uncombable hair syndrome 2 (UHS2) [MIM:617251]: A form of uncombable hair syndrome, a condition characterized by scalp hair that is impossible to comb due to the haphazard arrangement of the hair bundles. A characteristic morphologic feature is a triangular to reniform to heart shape on cross-sections, and a groove, canal or flattening along the entire length of the hair. Most individual…	cell envelope organization [GO:0043163]; cellular protein modification process [GO:0006464]; hair follicle morphogenesis [GO:0031069]; keratinization [GO:0031424]; keratinocyte differentiation [GO:0030216]; peptide cross-linking [GO:0018149]	acyltransferase activity [GO:0016746]; calcium ion binding [GO:0005509]; catalytic activity [GO:0003824]; protein-glutamine gamma-glutamyltransferase activity [GO:0003810]; structural molecule activity [GO:0005198]	cytoplasm [GO:0005737]; extracellular exosome [GO:0070062]; extrinsic component of cytoplasmic side of plasma membrane [GO:0031234]; protein-containing complex [GO:0032991]	GO:0003810; GO:0003824; GO:0005198; GO:0005509; GO:0005737; GO:0006464; GO:0016746; GO:0018149; GO:0030216; GO:0031069; GO:0031234; GO:0031424; GO:0032991; GO:0043163; GO:0070062		hsa:7053;	22.6128	22.5087	20.16	19.9992	21.5091	21.658	22.4786	22.7146	21.3351	21.3673
SPRR3_Q9UBC9	0.776463	1.01328	-1.7841	-1.73299	-0.142643	0.0464369	0.60629	0.852519	0.201338	0.163403	SPRR3	Small proline-rich protein 3	Q9UBC9	2.64869	2.28443e-07	-2.64869			sp|Q9UBC9|SPRR3_HUMAN Small proline-rich protein 3 OS=Homo sapiens OX=9606 GN=SPRR3 PE=1 SV=2	FUNCTION: Cross-linked envelope protein of keratinocytes.	SUBCELLULAR LOCATION: Cytoplasm.		epidermis development [GO:0008544]; keratinization [GO:0031424]; keratinocyte differentiation [GO:0030216]; peptide cross-linking [GO:0018149]; wound healing [GO:0042060]	structural molecule activity [GO:0005198]	cornified envelope [GO:0001533]; cytosol [GO:0005829]; extracellular exosome [GO:0070062]; Golgi apparatus [GO:0005794]; perinuclear region of cytoplasm [GO:0048471]	GO:0001533; GO:0005198; GO:0005794; GO:0005829; GO:0008544; GO:0018149; GO:0030216; GO:0031424; GO:0042060; GO:0048471; GO:0070062	R-HSA-6809371;	hsa:6707;	22.8084	23.0448	20.2524	20.3034	21.8909	22.0797	22.6385	22.8843	22.2343	22.1964
GBP6_Q6ZN66	1.09963	0.740427	-1.5839	-1.64678	-0.0720283	0.0699735	0.945312	0.985995	-0.24689	-0.291737	GBP6	Guanylate-binding protein 6	Q6ZN66	2.2882	2.40652e-07	-2.2882			sp|Q6ZN66|GBP6_HUMAN Guanylate-binding protein 6 OS=Homo sapiens OX=9606 GN=GBP6 PE=2 SV=1	FUNCTION: Hydrolyzes GTP to GMP in 2 consecutive cleavage reactions (By similarity). Confers protection to several pathogens, including the bacterial pathogens Listeria monocytogenes and Mycobacterium bovis BCG as well as the protozoan pathogen Toxoplasma gondii (By similarity). {ECO:0000250|UniProtKB:A0A0G2JDV3, ECO:0000250|UniProtKB:P32455}.	SUBCELLULAR LOCATION: Cytoplasmic vesicle {ECO:0000250|UniProtKB:A0A0G2JDV3}.		cellular response to interferon-gamma [GO:0071346]; defense response to bacterium [GO:0042742]; defense response to Gram-positive bacterium [GO:0050830]; defense response to protozoan [GO:0042832]; immune response [GO:0006955]	GTPase activity [GO:0003924]; GTP binding [GO:0005525]	cytoplasmic vesicle [GO:0031410]; extracellular exosome [GO:0070062]	GO:0003924; GO:0005525; GO:0006955; GO:0031410; GO:0042742; GO:0042832; GO:0050830; GO:0070062; GO:0071346	R-HSA-877300;	hsa:163351;	21.9238	21.5996	19.5018	19.4451	20.8663	20.9945	21.7845	21.8212	20.7085	20.668
APBA1_Q02410	0.985274	0.967234	-1.12198	-1.43975	0.551462	0.395316	0.746172	0.88956	-0.929359	-1.04392	APBA1	Amyloid beta A4 precursor protein-binding family A member 1	Q02410	2.68184	3.13672e-07	-2.68184			sp|Q02410|APBA1_HUMAN Amyloid-beta A4 precursor protein-binding family A member 1 OS=Homo sapiens OX=9606 GN=APBA1 PE=1 SV=3	FUNCTION: Putative function in synaptic vesicle exocytosis by binding to Munc18-1, an essential component of the synaptic vesicle exocytotic machinery. May modulate processing of the amyloid-beta precursor protein (APP) and hence formation of APP-beta. Component of the LIN-10-LIN-2-LIN-7 complex, which associates with the motor protein KIF17 to transport vesicles containing N-methyl-D-aspartate (…	SUBCELLULAR LOCATION: Cytoplasm {ECO:0000269|PubMed:20531236}. Cytoplasm, perinuclear region {ECO:0000269|PubMed:20531236}. Nucleus {ECO:0000269|PubMed:20531236}. Note=Only about 5% of the protein is located in the nucleus.; SUBCELLULAR LOCATION: [Isoform 2]: Golgi apparatus {ECO:0000269|PubMed:23737971}.		axo-dendritic transport [GO:0008088]; cell adhesion [GO:0007155]; chemical synaptic transmission [GO:0007268]; gamma-aminobutyric acid secretion [GO:0014051]; glutamate secretion [GO:0014047]; intracellular protein transport [GO:0006886]; in utero embryonic development [GO:0001701]; locomotory behavior [GO:0007626]; multicellular organism growth [GO:0035264]; nervous system development [GO:000739…	amyloid-beta binding [GO:0001540]	cytoplasm [GO:0005737]; cytosol [GO:0005829]; dendritic spine [GO:0043197]; glutamatergic synapse [GO:0098978]; Golgi apparatus [GO:0005794]; nucleus [GO:0005634]; perinuclear region of cytoplasm [GO:0048471]; plasma membrane [GO:0005886]; presynaptic active zone membrane [GO:0048787]; Schaffer collateral - CA1 synapse [GO:0098685]; synaptic vesicle [GO:0008021]	GO:0001540; GO:0001701; GO:0005634; GO:0005737; GO:0005794; GO:0005829; GO:0005886; GO:0006886; GO:0007155; GO:0007268; GO:0007399; GO:0007626; GO:0008021; GO:0008088; GO:0010468; GO:0014047; GO:0014051; GO:0035264; GO:0043197; GO:0048471; GO:0048787; GO:0065003; GO:0098685; GO:0098978; GO:2000300	R-HSA-212676;R-HSA-6794361;R-HSA-9609736;	hsa:320;	18.1076	18.0862	15.6038	15.2263	17.5922	17.4066	17.8235	17.9939	15.8327	15.6966
A2ML1_A8K2U0	1.06248	0.949728	-1.7251	-1.7202	0.00110012	-0.0325402	0.55934	0.846223	-0.00452754	0.0635039	A2ML1	Alpha-2-macroglobulin-like protein 1	A8K2U0	2.17148	3.76103e-07	-2.17148			sp|A8K2U0|A2ML1_HUMAN Alpha-2-macroglobulin-like protein 1 OS=Homo sapiens OX=9606 GN=A2ML1 PE=1 SV=3	FUNCTION: Is able to inhibit all four classes of proteinases by a unique 'trapping' mechanism. This protein has a peptide stretch, called the 'bait region' which contains specific cleavage sites for different proteinases. When a proteinase cleaves the bait region, a conformational change is induced in the protein which traps the proteinase. The entrapped enzyme remains active against low molecula…	SUBCELLULAR LOCATION: Secreted {ECO:0000269|PubMed:16298998}.	DISEASE: Otitis media (OM) [MIM:166760]: An inflammation of the middle ear resulting in earache, fever, hearing disturbance, and vertigo. {ECO:0000269|PubMed:26121085}. Note=Disease susceptibility is associated with variants affecting the gene represented in this entry.	regulation of endopeptidase activity [GO:0052548]	endopeptidase inhibitor activity [GO:0004866]; peptidase inhibitor activity [GO:0030414]; protease binding [GO:0002020]; serine-type endopeptidase inhibitor activity [GO:0004867]	extracellular exosome [GO:0070062]; extracellular space [GO:0005615]	GO:0002020; GO:0004866; GO:0004867; GO:0005615; GO:0030414; GO:0052548; GO:0070062		hsa:144568;	22.3266	22.2368	20.1083	20.1122	21.4819	21.4552	21.9262	22.1545	21.4775	21.5316
SFN_P31947	0.90629	0.869743	-1.46513	-1.67792	0.920279	0.734419	0.564074	0.295505	-0.501972	-0.645284	SFN	14-3-3 protein sigma	P31947	2.7294	3.96954e-07	-2.7294			sp|P31947|1433S_HUMAN 14-3-3 protein sigma OS=Homo sapiens OX=9606 GN=SFN PE=1 SV=1	FUNCTION: Adapter protein implicated in the regulation of a large spectrum of both general and specialized signaling pathways. Binds to a large number of partners, usually by recognition of a phosphoserine or phosphothreonine motif. Binding generally results in the modulation of the activity of the binding partner. When bound to KRT17, regulates protein synthesis and epithelial cell growth by sti…	SUBCELLULAR LOCATION: Cytoplasm. Nucleus {ECO:0000250}. Secreted. Note=May be secreted by a non-classical secretory pathway.		cellular protein localization [GO:0034613]; establishment of skin barrier [GO:0061436]; intrinsic apoptotic signaling pathway in response to DNA damage [GO:0008630]; keratinization [GO:0031424]; keratinocyte development [GO:0003334]; negative regulation of cysteine-type endopeptidase activity involved in apoptotic process [GO:0043154]; negative regulation of keratinocyte proliferation [GO:0010839…	cadherin binding [GO:0045296]; identical protein binding [GO:0042802]; phosphoprotein binding [GO:0051219]; protein kinase binding [GO:0019901]; protein kinase C inhibitor activity [GO:0008426]	cytoplasm [GO:0005737]; cytosol [GO:0005829]; extracellular exosome [GO:0070062]; extracellular space [GO:0005615]; nucleus [GO:0005634]	GO:0000079; GO:0001836; GO:0003334; GO:0005615; GO:0005634; GO:0005737; GO:0005829; GO:0006469; GO:0007165; GO:0008426; GO:0008630; GO:0010482; GO:0010839; GO:0019901; GO:0030307; GO:0031424; GO:0034613; GO:0042802; GO:0043154; GO:0045296; GO:0045606; GO:0046827; GO:0051219; GO:0061436; GO:0070062	R-HSA-111447;R-HSA-1445148;R-HSA-5625740;R-HSA-5628897;R-HSA-6804114;R-HSA-75035;R-HSA-9614399;	hsa:2810;	21.6483	21.6078	19.0167	18.7806	21.6638	21.4576	21.2686	20.9705	20.0855	19.9265
SRXN1_Q9BYN0	0.683397	1.04594	-1.79456	-1.74828	0.0499048	0.311119	0.760036	0.69639	-0.0102907	0.00635319	SRXN1	Sulfiredoxin-1	Q9BYN0	2.28888	4.46846e-07	-2.28888			sp|Q9BYN0|SRXN1_HUMAN Sulfiredoxin-1 OS=Homo sapiens OX=9606 GN=SRXN1 PE=1 SV=2	FUNCTION: Contributes to oxidative stress resistance by reducing cysteine-sulfinic acid formed under exposure to oxidants in the peroxiredoxins PRDX1, PRDX2, PRDX3 and PRDX4. Does not act on PRDX5 or PRDX6. May catalyze the reduction in a multi-step process by acting both as a specific phosphotransferase and a thioltransferase. {ECO:0000269|PubMed:15448164, ECO:0000269|PubMed:15590625}.	SUBCELLULAR LOCATION: Cytoplasm {ECO:0000269|PubMed:15448164}.		cellular response to oxidative stress [GO:0034599]; response to oxidative stress [GO:0006979]	ATP binding [GO:0005524]; oxidoreductase activity, acting on a sulfur group of donors [GO:0016667]; sulfiredoxin activity [GO:0032542]	cytoplasm [GO:0005737]; cytosol [GO:0005829]	GO:0005524; GO:0005737; GO:0005829; GO:0006979; GO:0016667; GO:0032542; GO:0034599		hsa:140809;	16.5111	16.8259	14.3595	14.3997	15.961	16.1878	16.5776	16.5224	15.9088	15.9232
LTBP1_Q14766	-0.874572	-0.834959	1.10316	1.16295	-0.730642	-0.604553	-0.887459	-0.691084	1.06466	1.29249	LTBP1	Latent-transforming growth factor beta-binding protein 1	Q14766	2.70499	5.315e-07	2.70499			sp|Q14766|LTBP1_HUMAN Latent-transforming growth factor beta-binding protein 1 OS=Homo sapiens OX=9606 GN=LTBP1 PE=1 SV=4	FUNCTION: Key regulator of transforming growth factor beta (TGFB1, TGFB2 and TGFB3) that controls TGF-beta activation by maintaining it in a latent state during storage in extracellular space (PubMed:2022183, PubMed:8617200, PubMed:8939931). Associates specifically via disulfide bonds with the Latency-associated peptide (LAP), which is the regulatory chain of TGF-beta, and regulates integrin-depe…	SUBCELLULAR LOCATION: Secreted {ECO:0000269|PubMed:16157329}. Secreted, extracellular space, extracellular matrix {ECO:0000269|PubMed:16157329, ECO:0000269|PubMed:8617200}.		regulation of transforming growth factor beta activation [GO:1901388]; sequestering of TGFbeta in extracellular matrix [GO:0035583]	calcium ion binding [GO:0005509]; microfibril binding [GO:0050436]; transforming growth factor beta-activated receptor activity [GO:0005024]; transforming growth factor beta binding [GO:0050431]	collagen-containing extracellular matrix [GO:0062023]; endoplasmic reticulum lumen [GO:0005788]; extracellular matrix [GO:0031012]; extracellular region [GO:0005576]; microfibril [GO:0001527]; protein-containing complex [GO:0032991]	GO:0001527; GO:0005024; GO:0005509; GO:0005576; GO:0005788; GO:0031012; GO:0032991; GO:0035583; GO:0050431; GO:0050436; GO:0062023; GO:1901388	R-HSA-2129379;R-HSA-381426;R-HSA-8957275;	hsa:4052;	12.1671	12.221	14.8583	14.9397	12.3629	12.5345	12.1495	12.4168	14.8059	15.116
SERPINB5_P36952	0.629629	0.762519	-1.62149	-1.52992	0.88382	0.842116	0.611878	0.644602	-0.502084	-0.721063	SERPINB5	Serpin B5	P36952	1.92069	5.57249e-07	-1.92069			sp|P36952|SPB5_HUMAN Serpin B5 OS=Homo sapiens OX=9606 GN=SERPINB5 PE=1 SV=2	FUNCTION: Tumor suppressor. It blocks the growth, invasion, and metastatic properties of mammary tumors. As it does not undergo the S (stressed) to R (relaxed) conformational transition characteristic of active serpins, it exhibits no serine protease inhibitory activity.	SUBCELLULAR LOCATION: Secreted, extracellular space.		extracellular matrix organization [GO:0030198]; morphogenesis of an epithelium [GO:0002009]; negative regulation of endopeptidase activity [GO:0010951]; prostate gland morphogenesis [GO:0060512]; regulation of epithelial cell proliferation [GO:0050678]	serine-type endopeptidase inhibitor activity [GO:0004867]	cytoplasm [GO:0005737]; extracellular space [GO:0005615]	GO:0002009; GO:0004867; GO:0005615; GO:0005737; GO:0010951; GO:0030198; GO:0050678; GO:0060512		hsa:5268;	21.2184	21.3308	19.3152	19.3926	21.4334	21.3981	21.2034	21.2311	20.2616	20.0765
S100A16_Q96FQ6	1.14159	0.924492	-1.2875	-1.45944	0.414026	0.300829	0.709884	0.936426	-0.839793	-0.840516	S100A16	Protein S100-A16	Q96FQ6	1.94251	5.76465e-07	-1.94251			sp|Q96FQ6|S10AG_HUMAN Protein S100-A16 OS=Homo sapiens OX=9606 GN=S100A16 PE=1 SV=1	FUNCTION: Calcium-binding protein. Binds one calcium ion per monomer (PubMed:17030513). Can promote differentiation of adipocytes (in vitro) (By similarity). Overexpression in preadipocytes increases their proliferation, enhances adipogenesis and reduces insulin-stimulated glucose uptake (By similarity). {ECO:0000250|UniProtKB:Q9D708, ECO:0000269|PubMed:17030513}.	SUBCELLULAR LOCATION: Nucleus, nucleolus {ECO:0000269|PubMed:17030513}. Cytoplasm {ECO:0000269|PubMed:17030513}. Note=Primarily nucleolar. A high intracellular calcium level induces nucleolar exit and nucleocytoplasmic transport, whereas a low intracellular calcium level leads to nuclear translocation and accumulation within specific region of nucleoli (PubMed:17030513).		response to calcium ion [GO:0051592]	calcium-dependent protein binding [GO:0048306]; calcium ion binding [GO:0005509]; protein homodimerization activity [GO:0042803]; RNA binding [GO:0003723]	cytoplasm [GO:0005737]; cytosol [GO:0005829]; extracellular exosome [GO:0070062]; extracellular space [GO:0005615]; nucleolus [GO:0005730]; nucleus [GO:0005634]; plasma membrane [GO:0005886]	GO:0003723; GO:0005509; GO:0005615; GO:0005634; GO:0005730; GO:0005737; GO:0005829; GO:0005886; GO:0042803; GO:0048306; GO:0051592; GO:0070062		hsa:140576;	18.8594	18.6842	16.8987	16.7599	18.2722	18.1808	18.511	18.6938	17.2601	17.2595
NCCRP1_Q6ZVX7	1.05293	1.0517	-1.59872	-1.6708	0.427673	0.108591	0.531298	0.828838	-0.421829	-0.309689	NCCRP1	F-box only protein 50	Q6ZVX7	2.61257	6.51293e-07	-2.61257			sp|Q6ZVX7|FBX50_HUMAN F-box only protein 50 OS=Homo sapiens OX=9606 GN=NCCRP1 PE=1 SV=1	FUNCTION: Promotes cell proliferation. {ECO:0000269|PubMed:22087255}.	SUBCELLULAR LOCATION: Cytoplasm {ECO:0000269|PubMed:22087255}.		glycoprotein catabolic process [GO:0006516]; positive regulation of cell population proliferation [GO:0008284]; protein ubiquitination [GO:0016567]; SCF-dependent proteasomal ubiquitin-dependent protein catabolic process [GO:0031146]; ubiquitin-dependent ERAD pathway [GO:0030433]		cytoplasm [GO:0005737]; extracellular exosome [GO:0070062]; SCF ubiquitin ligase complex [GO:0019005]	GO:0005737; GO:0006516; GO:0008284; GO:0016567; GO:0019005; GO:0030433; GO:0031146; GO:0070062		hsa:342897;	18.5766	18.5754	15.9985	15.9284	17.9687	17.6585	18.0695	18.3588	17.1428	17.2518
ANXA1_P04083	0.92525	0.951867	-1.662	-1.60565	0.00231208	0.269597	0.790325	0.980602	-0.212411	-0.439891	ANXA1	Annexin A1	P04083	2.3184	6.93036e-07	-2.3184			sp|P04083|ANXA1_HUMAN Annexin A1 OS=Homo sapiens OX=9606 GN=ANXA1 PE=1 SV=2	FUNCTION: Plays important roles in the innate immune response as effector of glucocorticoid-mediated responses and regulator of the inflammatory process. Has anti-inflammatory activity (PubMed:8425544). Plays a role in glucocorticoid-mediated down-regulation of the early phase of the inflammatory response (By similarity). Contributes to the adaptive immune response by enhancing signaling cascades…	SUBCELLULAR LOCATION: Nucleus {ECO:0000269|PubMed:10772777, ECO:0000269|PubMed:19625660}. Cytoplasm {ECO:0000269|PubMed:10772777, ECO:0000269|PubMed:17008549, ECO:0000269|PubMed:19625660}. Cell projection, cilium {ECO:0000250|UniProtKB:P46193}. Cell membrane {ECO:0000269|PubMed:10772777}. Membrane {ECO:0000269|PubMed:17008549, ECO:0000269|PubMed:2532504, ECO:0000269|PubMed:8557678}; Peripheral me…		actin cytoskeleton reorganization [GO:0031532]; adaptive immune response [GO:0002250]; alpha-beta T cell differentiation [GO:0046632]; arachidonic acid secretion [GO:0050482]; cell surface receptor signaling pathway [GO:0007166]; cellular response to glucocorticoid stimulus [GO:0071385]; cellular response to hydrogen peroxide [GO:0070301]; cellular response to vascular endothelial growth factor s…	cadherin binding involved in cell-cell adhesion [GO:0098641]; calcium-dependent phospholipid binding [GO:0005544]; calcium-dependent protein binding [GO:0048306]; calcium ion binding [GO:0005509]; phospholipase A2 inhibitor activity [GO:0019834]; phospholipid binding [GO:0005543]; signaling receptor binding [GO:0005102]	adherens junction [GO:0005912]; apical plasma membrane [GO:0016324]; basolateral plasma membrane [GO:0016323]; cell surface [GO:0009986]; collagen-containing extracellular matrix [GO:0062023]; cornified envelope [GO:0001533]; cytoplasm [GO:0005737]; cytosol [GO:0005829]; early endosome membrane [GO:0031901]; endosome [GO:0005768]; extracellular exosome [GO:0070062]; extracellular region [GO:00055…	GO:0001533; GO:0001780; GO:0001891; GO:0002250; GO:0002548; GO:0002685; GO:0005102; GO:0005509; GO:0005543; GO:0005544; GO:0005576; GO:0005615; GO:0005634; GO:0005654; GO:0005737; GO:0005768; GO:0005829; GO:0005886; GO:0005912; GO:0005925; GO:0006909; GO:0006954; GO:0007165; GO:0007166; GO:0007187; GO:0008360; GO:0009986; GO:0010165; GO:0014839; GO:0016323; GO:0016324; GO:0016328; GO:0018149; GO:…	R-HSA-416476;R-HSA-418594;R-HSA-444473;R-HSA-445355;R-HSA-6785807;	hsa:301;	22.8508	22.8748	20.519	20.5698	22.019	22.2598	22.7292	22.9006	21.8254	21.6204
MYH11_P35749	-0.837323	-0.957673	0.789047	0.976637	-0.750033	-0.792168	-0.650812	-0.560224	1.33399	1.44856	MYH11	Myosin-11	P35749	2.08997	8.89597e-07	2.08997			sp|P35749|MYH11_HUMAN Myosin-11 OS=Homo sapiens OX=9606 GN=MYH11 PE=1 SV=3	FUNCTION: Muscle contraction.	SUBCELLULAR LOCATION: Melanosome {ECO:0000269|PubMed:17081065}. Note=Identified by mass spectrometry in melanosome fractions from stage I to stage IV. Thick filaments of the myofibrils.	DISEASE: Note=A chromosomal aberration involving MYH11 is found in acute myeloid leukemia of M4EO subtype. Pericentric inversion inv(16)(p13;q22). The inversion produces a fusion protein consisting of the 165 N-terminal residues of CBF-beta (PEPB2) and the tail region of MYH11.; DISEASE: Aortic aneurysm, familial thoracic 4 (AAT4) [MIM:132900]: A disease characterized by permanent dilation of the…	cardiac muscle cell development [GO:0055013]; elastic fiber assembly [GO:0048251]; skeletal muscle myosin thick filament assembly [GO:0030241]; smooth muscle contraction [GO:0006939]	actin filament binding [GO:0051015]; ATP binding [GO:0005524]; calmodulin binding [GO:0005516]; cytoskeletal motor activity [GO:0003774]; structural constituent of muscle [GO:0008307]	cytosol [GO:0005829]; extracellular exosome [GO:0070062]; melanosome [GO:0042470]; muscle myosin complex [GO:0005859]; myosin filament [GO:0032982]	GO:0003774; GO:0005516; GO:0005524; GO:0005829; GO:0005859; GO:0006939; GO:0008307; GO:0030241; GO:0032982; GO:0042470; GO:0048251; GO:0051015; GO:0055013; GO:0070062	R-HSA-3928663;R-HSA-416572;R-HSA-445355;R-HSA-5625740;R-HSA-5625900;R-HSA-5627117;R-HSA-5627123;	hsa:4629;	20.7751	20.6338	22.6843	22.9045	20.8776	20.8281	20.994	21.1004	23.324	23.4585
YKT6_O15498	0.860632	0.63048	-0.995903	-1.19814	0.746189	0.68239	0.855198	0.832503	-1.01246	-1.40089	YKT6	Synaptobrevin homolog YKT6	O15498	4.11581	9.73479e-07	-4.11581			sp|O15498|YKT6_HUMAN Synaptobrevin homolog YKT6 OS=Homo sapiens OX=9606 GN=YKT6 PE=1 SV=1	FUNCTION: Vesicular soluble NSF attachment protein receptor (v-SNARE) mediating vesicle docking and fusion to a specific acceptor cellular compartment. Functions in endoplasmic reticulum to Golgi transport; as part of a SNARE complex composed of GOSR1, GOSR2 and STX5. Functions in early/recycling endosome to TGN transport; as part of a SNARE complex composed of BET1L, GOSR1 and STX5. Has a S-palm…	SUBCELLULAR LOCATION: Cytoplasm, cytosol. Cytoplasmic vesicle membrane; Lipid-anchor; Cytoplasmic side. Golgi apparatus membrane; Lipid-anchor; Cytoplasmic side. Note=Probably cycles through vesicles between Golgi and endosomes.		endoplasmic reticulum to Golgi vesicle-mediated transport [GO:0006888]; protein transport [GO:0015031]; retrograde transport, endosome to Golgi [GO:0042147]; vesicle docking involved in exocytosis [GO:0006904]; vesicle targeting [GO:0006903]	cadherin binding [GO:0045296]; protein-cysteine S-palmitoyltransferase activity [GO:0019706]; SNAP receptor activity [GO:0005484]	apical dendrite [GO:0097440]; basal dendrite [GO:0097441]; cytoplasm [GO:0005737]; cytoplasmic vesicle membrane [GO:0030659]; cytosol [GO:0005829]; endoplasmic reticulum [GO:0005783]; endoplasmic reticulum-Golgi intermediate compartment membrane [GO:0033116]; endosome [GO:0005768]; Golgi apparatus [GO:0005794]; Golgi membrane [GO:0000139]; integral component of plasma membrane [GO:0005887]; mitoc…	GO:0000139; GO:0005484; GO:0005737; GO:0005739; GO:0005768; GO:0005783; GO:0005794; GO:0005829; GO:0005887; GO:0006888; GO:0006903; GO:0006904; GO:0015031; GO:0019706; GO:0030133; GO:0030659; GO:0031201; GO:0033116; GO:0042147; GO:0043025; GO:0045296; GO:0097440; GO:0097441	R-HSA-204005;R-HSA-6807878;R-HSA-6811438;R-HSA-8980692;R-HSA-9013148;R-HSA-9013149;R-HSA-9013408;R-HSA-9013423;	hsa:10652;	17.934	17.42	13.7871	13.3353	17.6784	17.5359	17.9219	17.8712	13.7501	12.8824
JUP_P14923	0.86035	0.504321	-1.67379	-1.88514	0.478864	0.485055	0.623851	0.864501	-0.0403887	-0.217623	JUP	Junction plakoglobin	P14923	1.86628	1.00012e-06	-1.86628			sp|P14923|PLAK_HUMAN Junction plakoglobin OS=Homo sapiens OX=9606 GN=JUP PE=1 SV=3	FUNCTION: Common junctional plaque protein. The membrane-associated plaques are architectural elements in an important strategic position to influence the arrangement and function of both the cytoskeleton and the cells within the tissue. The presence of plakoglobin in both the desmosomes and in the intermediate junctions suggests that it plays a central role in the structure and function of subme…	SUBCELLULAR LOCATION: Cell junction, adherens junction {ECO:0000269|PubMed:22781308}. Cell junction, desmosome {ECO:0000269|PubMed:22781308}. Cytoplasm, cytoskeleton {ECO:0000269|PubMed:22781308}. Membrane {ECO:0000269|PubMed:22781308}; Peripheral membrane protein {ECO:0000269|PubMed:22781308}. Note=Cytoplasmic in a soluble and membrane-associated form.	DISEASE: Naxos disease (NXD) [MIM:601214]: An autosomal recessive disorder characterized by the association of diffuse non-epidermolytic palmoplantar keratoderma with woolly hair and cardiac abnormalities such as dilated cardiomyopathy and arrhythmogenic right ventricular dysplasia. {ECO:0000269|PubMed:10902626}. Note=The disease is caused by variants affecting the gene represented in this entry.…	bundle of His cell-Purkinje myocyte adhesion involved in cell communication [GO:0086073]; cell-cell adhesion [GO:0098609]; cell migration [GO:0016477]; cellular response to indole-3-methanol [GO:0071681]; desmosome assembly [GO:0002159]; detection of mechanical stimulus [GO:0050982]; endothelial cell-cell adhesion [GO:0071603]; negative regulation of blood vessel endothelial cell migration [GO:00…	alpha-catenin binding [GO:0045294]; cadherin binding [GO:0045296]; cell adhesion molecule binding [GO:0050839]; cell adhesive protein binding involved in bundle of His cell-Purkinje myocyte communication [GO:0086083]; cytoskeletal protein-membrane anchor activity [GO:0106006]; protein-containing complex binding [GO:0044877]; protein homodimerization activity [GO:0042803]; protein kinase binding […	actin cytoskeleton [GO:0015629]; adherens junction [GO:0005912]; apicolateral plasma membrane [GO:0016327]; catenin complex [GO:0016342]; cell-cell junction [GO:0005911]; cornified envelope [GO:0001533]; cytoplasm [GO:0005737]; cytoplasmic side of plasma membrane [GO:0009898]; cytoskeleton [GO:0005856]; cytosol [GO:0005829]; desmosome [GO:0030057]; extracellular exosome [GO:0070062]; extracellula…	GO:0001533; GO:0001954; GO:0002159; GO:0003713; GO:0005198; GO:0005576; GO:0005634; GO:0005737; GO:0005829; GO:0005856; GO:0005882; GO:0005886; GO:0005911; GO:0005912; GO:0005915; GO:0005916; GO:0005925; GO:0009898; GO:0014704; GO:0015629; GO:0016327; GO:0016328; GO:0016342; GO:0016477; GO:0019901; GO:0019903; GO:0030018; GO:0030057; GO:0032993; GO:0035580; GO:0042127; GO:0042307; GO:0042803; GO:…	R-HSA-418990;R-HSA-5218920;R-HSA-6798695;R-HSA-6805567;R-HSA-6809371;R-HSA-8980692;R-HSA-9013026;R-HSA-9013106;R-HSA-9013148;R-HSA-9013406;R-HSA-9013407;R-HSA-9013409;	hsa:3728;	21.8674	21.5975	19.9462	19.786	21.5782	21.5829	21.6881	21.8705	21.1845	21.0502
ANXA8L2_Q5VT79	1.1005	0.902909	-1.78785	-1.66697	0.542259	0.619571	0.268415	0.344738	-0.358378	0.034805	ANXA8L2	Annexin A8-like protein 2	Q5VT79	2.28991	1.0035e-06	-2.28991			sp|Q5VT79|AXA81_HUMAN Annexin A8-like protein 1 OS=Homo sapiens OX=9606 GN=ANXA8L1 PE=2 SV=2				endosomal transport [GO:0016197]; endosome organization [GO:0007032]; negative regulation of phospholipase A2 activity [GO:1900138]; negative regulation of serine-type endopeptidase activity [GO:1900004]	calcium-dependent phospholipid binding [GO:0005544]; calcium ion binding [GO:0005509]	cytoplasm [GO:0005737]	GO:0005509; GO:0005544; GO:0005737; GO:0007032; GO:0016197; GO:1900004; GO:1900138		hsa:728113;	16.3516	16.1859	13.9281	14.0296	15.8832	15.9481	15.6535	15.7175	15.1276	15.4575
S100A2_P29034	0.525319	-0.092891	-1.60515	-1.72853	1.10064	1.10643	0.52213	0.594082	-0.189973	-0.23205	S100A2	Protein S100-A2	P29034	3.07465	1.03125e-06	-2.69242			sp|P29034|S10A2_HUMAN Protein S100-A2 OS=Homo sapiens OX=9606 GN=S100A2 PE=1 SV=3	FUNCTION: May function as calcium sensor and modulator, contributing to cellular calcium signaling. May function by interacting with other proteins, such as TPR-containing proteins, and indirectly play a role in many physiological processes. May also play a role in suppressing tumor cell growth. {ECO:0000269|PubMed:1372446, ECO:0000269|PubMed:22399290}.			endothelial cell migration [GO:0043542]	calcium-dependent protein binding [GO:0048306]; calcium ion binding [GO:0005509]; identical protein binding [GO:0042802]; transition metal ion binding [GO:0046914]		GO:0005509; GO:0042802; GO:0043542; GO:0046914; GO:0048306		hsa:6273;	20.1963	19.3123	17.1501	16.9737	21.0189	21.0271	20.1917	20.2946	19.1735	19.1134
TRPM4_Q8TD43	1.44361	1.15532	-1.25533	-1.5506	-0.463119	-0.647762	0.481033	0.856186	-0.043514	0.0241899	TRPM4	Transient receptor potential cation channel subfamily M member 4	Q8TD43	2.03371	1.14193e-06	-2.03371			sp|Q8TD43|TRPM4_HUMAN Transient receptor potential cation channel subfamily M member 4 OS=Homo sapiens OX=9606 GN=TRPM4 PE=1 SV=1	FUNCTION: Calcium-activated non selective (CAN) cation channel that mediates membrane depolarization (PubMed:12015988, PubMed:29211723, PubMed:30528822). While it is activated by increase in intracellular Ca(2+), it is impermeable to it (PubMed:12015988). Mediates transport of monovalent cations (Na(+) > K(+) > Cs(+) > Li(+)), leading to depolarize the membrane. It thereby plays a central role in…	SUBCELLULAR LOCATION: [Isoform 1]: Cell membrane {ECO:0000269|PubMed:12015988, ECO:0000269|PubMed:15331675, ECO:0000269|PubMed:15590641, ECO:0000269|PubMed:19945433, ECO:0000269|PubMed:29211723}; Multi-pass membrane protein {ECO:0000269|PubMed:29211723, ECO:0000269|PubMed:29217581}. Endoplasmic reticulum {ECO:0000269|PubMed:19945433}. Golgi apparatus {ECO:0000269|PubMed:19945433}.; SUBCELLULAR LO…	DISEASE: Progressive familial heart block 1B (PFHB1B) [MIM:604559]: A cardiac bundle branch disorder characterized by progressive alteration of cardiac conduction through the His-Purkinje system, with a pattern of a right bundle-branch block and/or left anterior hemiblock occurring individually or together. It leads to complete atrio-ventricular block causing syncope and sudden death. {ECO:000026…	adaptive immune response [GO:0002250]; calcium ion transmembrane transport [GO:0070588]; calcium-mediated signaling [GO:0019722]; cation transmembrane transport [GO:0098655]; cellular response to ATP [GO:0071318]; dendritic cell chemotaxis [GO:0002407]; inorganic cation transmembrane transport [GO:0098662]; membrane depolarization during AV node cell action potential [GO:0086045]; membrane depola…	ATP binding [GO:0005524]; calcium activated cation channel activity [GO:0005227]; calcium ion binding [GO:0005509]; calmodulin binding [GO:0005516]; cation channel activity [GO:0005261]; identical protein binding [GO:0042802]; ligand-gated calcium channel activity [GO:0099604]; sodium channel activity [GO:0005272]	cytosol [GO:0005829]; endoplasmic reticulum [GO:0005783]; Golgi apparatus [GO:0005794]; integral component of plasma membrane [GO:0005887]; neuronal cell body [GO:0043025]; nucleoplasm [GO:0005654]; plasma membrane [GO:0005886]; sodium channel complex [GO:0034706]; spanning component of membrane [GO:0089717]; spanning component of plasma membrane [GO:0044214]	GO:0002250; GO:0002407; GO:0002724; GO:0005227; GO:0005261; GO:0005272; GO:0005509; GO:0005516; GO:0005524; GO:0005654; GO:0005783; GO:0005794; GO:0005829; GO:0005886; GO:0005887; GO:0007204; GO:0008284; GO:0010460; GO:0016925; GO:0019722; GO:0030502; GO:0034706; GO:0035774; GO:0042310; GO:0042802; GO:0043025; GO:0044214; GO:0045600; GO:0045668; GO:0045907; GO:0051289; GO:0070588; GO:0071318; GO:…	R-HSA-3295583;R-HSA-9717207;	hsa:54795;	16.8842	16.6672	14.8531	14.6309	15.4493	15.3103	16.1598	16.4421	15.765	15.816
NUF2_Q9BZD4	1.21128	1.37898	-1.10484	-1.29713	-0.511232	-0.458345	0.741829	1.06261	-0.675445	-0.347709	NUF2	Kinetochore protein Nuf2	Q9BZD4	3.21326	1.21598e-06	-3.21326			sp|Q9BZD4|NUF2_HUMAN Kinetochore protein Nuf2 OS=Homo sapiens OX=9606 GN=NUF2 PE=1 SV=2	FUNCTION: Acts as a component of the essential kinetochore-associated NDC80 complex, which is required for chromosome segregation and spindle checkpoint activity (PubMed:12438418, PubMed:14654001, PubMed:15062103, PubMed:15235793, PubMed:15239953, PubMed:15548592, PubMed:17535814). Required for kinetochore integrity and the organization of stable microtubule binding sites in the outer plate of th…	SUBCELLULAR LOCATION: Nucleus. Chromosome, centromere, kinetochore. Note=Localizes to kinetochores from late prophase to anaphase. Localizes specifically to the outer plate of the kinetochore. NDC80 is required for efficient kinetochore localization.		attachment of mitotic spindle microtubules to kinetochore [GO:0051315]; attachment of spindle microtubules to kinetochore [GO:0008608]; cell division [GO:0051301]; chromosome segregation [GO:0007059]; kinetochore organization [GO:0051383]; meiotic chromosome segregation [GO:0045132]; mitotic spindle organization [GO:0007052]	protein-containing complex binding [GO:0044877]	chromosome, centromeric region [GO:0000775]; cytosol [GO:0005829]; kinetochore [GO:0000776]; membrane [GO:0016020]; Ndc80 complex [GO:0031262]; nucleoplasm [GO:0005654]	GO:0000775; GO:0000776; GO:0005654; GO:0005829; GO:0007052; GO:0007059; GO:0008608; GO:0016020; GO:0031262; GO:0044877; GO:0045132; GO:0051301; GO:0051315; GO:0051383	R-HSA-141444;R-HSA-2467813;R-HSA-2500257;R-HSA-5663220;R-HSA-68877;R-HSA-9648025;	hsa:83540;	14.8359	15.0518	11.8544	11.6068	12.6185	12.6866	14.2316	14.6445	12.4071	12.829
CA2_P00918	-0.603434	-0.666003	1.50858	1.88945	-0.745207	-0.564654	-0.75875	-0.766149	0.179483	0.526682	CA2	Carbonic anhydrase 2	P00918	3.38604	1.23888e-06	3.38604			sp|P00918|CAH2_HUMAN Carbonic anhydrase 2 OS=Homo sapiens OX=9606 GN=CA2 PE=1 SV=2	FUNCTION: Essential for bone resorption and osteoclast differentiation (By similarity). Reversible hydration of carbon dioxide. Can hydrate cyanamide to urea. Involved in the regulation of fluid secretion into the anterior chamber of the eye. Contributes to intracellular pH regulation in the duodenal upper villous epithelium during proton-coupled peptide absorption. Stimulates the chloride-bicarb…	SUBCELLULAR LOCATION: Cytoplasm {ECO:0000269|PubMed:15990874}. Cell membrane {ECO:0000269|PubMed:15990874}. Note=Colocalized with SLC26A6 at the surface of the cell membrane in order to form a bicarbonate transport metabolon. Displaced from the cytosolic surface of the cell membrane by PKC in phorbol myristate acetate (PMA)-induced cells.	DISEASE: Osteopetrosis, autosomal recessive 3 (OPTB3) [MIM:259730]: A rare genetic disease characterized by abnormally dense bone, due to defective resorption of immature bone. Osteopetrosis occurs in two forms: a severe autosomal recessive form occurring in utero, infancy, or childhood, and a benign autosomal dominant form occurring in adolescence or adulthood. Recessive osteopetrosis commonly m…	angiotensin-activated signaling pathway [GO:0038166]; carbon dioxide transport [GO:0015670]; morphogenesis of an epithelium [GO:0002009]; one-carbon metabolic process [GO:0006730]; positive regulation of cellular pH reduction [GO:0032849]; positive regulation of dipeptide transmembrane transport [GO:2001150]; positive regulation of synaptic transmission, GABAergic [GO:0032230]; regulation of anio…	arylesterase activity [GO:0004064]; carbonate dehydratase activity [GO:0004089]; hydro-lyase activity [GO:0016836]; zinc ion binding [GO:0008270]	apical part of cell [GO:0045177]; cytoplasm [GO:0005737]; cytosol [GO:0005829]; extracellular exosome [GO:0070062]; myelin sheath [GO:0043209]; plasma membrane [GO:0005886]	GO:0002009; GO:0004064; GO:0004089; GO:0005737; GO:0005829; GO:0005886; GO:0006730; GO:0008270; GO:0015670; GO:0016836; GO:0032230; GO:0032849; GO:0038166; GO:0043209; GO:0044070; GO:0045177; GO:0046903; GO:0051453; GO:0070062; GO:2001150; GO:2001225	R-HSA-1237044;R-HSA-1247673;R-HSA-1475029;	hsa:760;	19.2097	19.1189	22.274	22.8266	19.004	19.266	18.9843	18.9736	20.3456	20.8494
S100A9_P06702	0.720761	0.85179	-1.68331	-1.72225	1.06436	0.741764	0.271855	0.197723	-0.396299	-0.0463877	S100A9	Protein S100-A9	P06702	2.69895	1.24996e-06	-2.69895			sp|P06702|S10A9_HUMAN Protein S100-A9 OS=Homo sapiens OX=9606 GN=S100A9 PE=1 SV=1	FUNCTION: S100A9 is a calcium- and zinc-binding protein which plays a prominent role in the regulation of inflammatory processes and immune response (PubMed:12626582, PubMed:15331440, PubMed:20103766, PubMed:8423249, PubMed:16258195, PubMed:19122197, PubMed:21325622). It can induce neutrophil chemotaxis, adhesion, can increase the bactericidal activity of neutrophils by promoting phagocytosis via…	SUBCELLULAR LOCATION: Secreted. Cytoplasm {ECO:0000269|PubMed:15598812, ECO:0000269|PubMed:8423249}. Cytoplasm, cytoskeleton {ECO:0000269|PubMed:22489132, ECO:0000269|PubMed:9083090}. Cell membrane {ECO:0000269|PubMed:18786929}; Peripheral membrane protein {ECO:0000305|PubMed:18786929}. Note=Predominantly localized in the cytoplasm. Upon elevation of the intracellular calcium level, translocated …		activation of cysteine-type endopeptidase activity involved in apoptotic process [GO:0006919]; antimicrobial humoral immune response mediated by antimicrobial peptide [GO:0061844]; apoptotic process [GO:0006915]; astrocyte development [GO:0014002]; autocrine signaling [GO:0035425]; autophagy [GO:0006914]; cell-cell signaling [GO:0007267]; chronic inflammatory response [GO:0002544]; defense respon…	antioxidant activity [GO:0016209]; arachidonic acid binding [GO:0050544]; calcium-dependent protein binding [GO:0048306]; calcium ion binding [GO:0005509]; microtubule binding [GO:0008017]; RAGE receptor binding [GO:0050786]; Toll-like receptor 4 binding [GO:0035662]; zinc ion binding [GO:0008270]	cell junction [GO:0030054]; collagen-containing extracellular matrix [GO:0062023]; cytoplasm [GO:0005737]; cytoskeleton [GO:0005856]; cytosol [GO:0005829]; extracellular exosome [GO:0070062]; extracellular region [GO:0005576]; extracellular space [GO:0005615]; nucleoplasm [GO:0005654]; nucleus [GO:0005634]; plasma membrane [GO:0005886]; secretory granule lumen [GO:0034774]	GO:0002523; GO:0002544; GO:0005509; GO:0005576; GO:0005615; GO:0005634; GO:0005654; GO:0005737; GO:0005829; GO:0005856; GO:0005886; GO:0006914; GO:0006915; GO:0006919; GO:0006954; GO:0007267; GO:0008017; GO:0008270; GO:0010976; GO:0014002; GO:0016209; GO:0018119; GO:0030054; GO:0030307; GO:0030593; GO:0032119; GO:0032496; GO:0034774; GO:0035425; GO:0035606; GO:0035662; GO:0035821; GO:0042742; GO:…	R-HSA-1236974;R-HSA-166058;R-HSA-5602498;R-HSA-5603041;R-HSA-5668599;R-HSA-5686938;R-HSA-6798695;R-HSA-6799990;	hsa:6280;	21.4466	21.5887	18.8398	18.7976	21.8192	21.4694	20.9599	20.8795	20.2354	20.6148
PPP1R13L_Q8WUF5	0.729985	0.710083	-1.58876	-1.76529	0.448511	0.580776	0.762096	0.933711	-0.370312	-0.440801	PPP1R13L	RelA-associated inhibitor	Q8WUF5	1.6577	1.32952e-06	-1.6577			sp|Q8WUF5|IASPP_HUMAN RelA-associated inhibitor OS=Homo sapiens OX=9606 GN=PPP1R13L PE=1 SV=4	FUNCTION: Regulator that plays a central role in regulation of apoptosis and transcription via its interaction with NF-kappa-B and p53/TP53 proteins. Blocks transcription of HIV-1 virus by inhibiting the action of both NF-kappa-B and SP1. Also inhibits p53/TP53 function, possibly by preventing the association between p53/TP53 and ASPP1 or ASPP2, and therefore suppressing the subsequent activation…	SUBCELLULAR LOCATION: Cytoplasm {ECO:0000269|PubMed:15489900}. Nucleus {ECO:0000269|PubMed:10336463, ECO:0000269|PubMed:15489900}. Note=Predominantly cytoplasmic but also nuclear. {ECO:0000269|PubMed:15489900}.		apoptotic process [GO:0006915]; cardiac muscle contraction [GO:0060048]; cardiac right ventricle morphogenesis [GO:0003215]; embryonic camera-type eye development [GO:0031076]; hair cycle [GO:0042633]; multicellular organismal homeostasis [GO:0048871]; multicellular organism growth [GO:0035264]; negative regulation of transcription by RNA polymerase II [GO:0000122]; positive regulation of cell di…	cadherin binding [GO:0045296]; identical protein binding [GO:0042802]; transcription corepressor activity [GO:0003714]; transcription factor binding [GO:0008134]	cell junction [GO:0030054]; cytosol [GO:0005829]; intercellular bridge [GO:0045171]; nucleoplasm [GO:0005654]; nucleus [GO:0005634]	GO:0000122; GO:0003215; GO:0003229; GO:0003714; GO:0005634; GO:0005654; GO:0005829; GO:0006351; GO:0006357; GO:0006915; GO:0008134; GO:0009791; GO:0030054; GO:0031076; GO:0035264; GO:0042633; GO:0042802; GO:0045171; GO:0045296; GO:0045597; GO:0048871; GO:0060048	R-HSA-6804759;	hsa:10848;	17.1363	17.1225	15.5328	15.4107	16.9416	17.0331	17.1585	17.2772	16.3754	16.3266
FBP2_O00757	-0.874484	-0.861226	1.61639	1.63748	-0.749015	-0.944667	-0.565127	-0.156131	0.437684	0.459091	FBP2	Fructose-1,6-bisphosphatase isozyme 2	O00757	2.17995	1.47505e-06	2.17995			sp|O00757|F16P2_HUMAN Fructose-1,6-bisphosphatase isozyme 2 OS=Homo sapiens OX=9606 GN=FBP2 PE=1 SV=2	FUNCTION: Catalyzes the hydrolysis of fructose 1,6-bisphosphate to fructose 6-phosphate in the presence of divalent cations and probably participates in glycogen synthesis from carbohydrate precursors, such as lactate. {ECO:0000269|PubMed:17350621, ECO:0000269|PubMed:18214967}.	SUBCELLULAR LOCATION: Cell junction {ECO:0000250}. Cytoplasm. Nucleus. Cytoplasm, myofibril, sarcomere, Z line. Note=In neonatal cardiomyocytes, distributed throughout the cytosol, accumulating in the intercalated disks which occur at the Z line of cardiomyocytes and connect adjacent cells, and also located in the nucleus; dissociates from the Z line following an increase in cytosolic Ca(2+) conc…		fructose 1,6-bisphosphate metabolic process [GO:0030388]; fructose 6-phosphate metabolic process [GO:0006002]; fructose metabolic process [GO:0006000]; gluconeogenesis [GO:0006094]; sucrose biosynthetic process [GO:0005986]	fructose 1,6-bisphosphate 1-phosphatase activity [GO:0042132]; identical protein binding [GO:0042802]; metal ion binding [GO:0046872]	cell junction [GO:0030054]; cytoplasm [GO:0005737]; cytosol [GO:0005829]; extracellular exosome [GO:0070062]; nucleus [GO:0005634]; plasma membrane [GO:0005886]; Z disc [GO:0030018]	GO:0005634; GO:0005737; GO:0005829; GO:0005886; GO:0005986; GO:0006000; GO:0006002; GO:0006094; GO:0030018; GO:0030054; GO:0030388; GO:0042132; GO:0042802; GO:0046872; GO:0070062	R-HSA-70263;	hsa:8789;	14.8415	14.8531	17.0181	17.0365	14.9512	14.7802	15.1119	15.4692	15.9881	16.0068
FABP5_Q01469	0.347944	0.557147	-1.68919	-1.58266	0.492583	0.473149	1.16492	1.02842	-0.483498	-0.308817	FABP5	Fatty acid-binding protein, epidermal	Q01469	1.64966	1.47664e-06	-1.64966			sp|Q01469|FABP5_HUMAN Fatty acid-binding protein 5 OS=Homo sapiens OX=9606 GN=FABP5 PE=1 SV=3	FUNCTION: Intracellular carrier for long-chain fatty acids and related active lipids, such as endocannabinoids, that regulate the metabolism and actions of the ligands they bind. In addition to the cytosolic transport, selectively delivers specific fatty acids from the cytosol to the nucleus, wherein they activate nuclear receptors (PubMed:22170058, PubMed:21395585). Delivers retinoic acid to the…	SUBCELLULAR LOCATION: Cytoplasm {ECO:0000269|PubMed:24692551, ECO:0000269|PubMed:8092987}. Nucleus {ECO:0000269|PubMed:24692551}. Cell junction, synapse {ECO:0000250|UniProtKB:Q05816}. Cell junction, synapse, postsynaptic density {ECO:0000250|UniProtKB:Q05816}. Secreted {ECO:0000250|UniProtKB:Q05816}. Note=Localizes primarily to the cytoplasm. Upon certain ligand binding, a conformation change ex…		epidermis development [GO:0008544]; fatty acid transport [GO:0015908]; glucose homeostasis [GO:0042593]; glucose metabolic process [GO:0006006]; lipid metabolic process [GO:0006629]; lipid transport across blood-brain barrier [GO:1990379]; long-chain fatty acid transport [GO:0015909]; negative regulation of glucose transmembrane transport [GO:0010829]; phosphatidylcholine biosynthetic process [GO…	fatty acid binding [GO:0005504]; identical protein binding [GO:0042802]; lipid binding [GO:0008289]; long-chain fatty acid transporter activity [GO:0005324]; retinoic acid binding [GO:0001972]	azurophil granule lumen [GO:0035578]; cytoplasm [GO:0005737]; cytosol [GO:0005829]; extracellular exosome [GO:0070062]; extracellular region [GO:0005576]; nucleoplasm [GO:0005654]; nucleus [GO:0005634]; plasma membrane [GO:0005886]; postsynaptic density [GO:0014069]; secretory granule membrane [GO:0030667]; synapse [GO:0045202]	GO:0001972; GO:0005324; GO:0005504; GO:0005576; GO:0005634; GO:0005654; GO:0005737; GO:0005829; GO:0005886; GO:0006006; GO:0006629; GO:0006656; GO:0008289; GO:0008544; GO:0010829; GO:0014069; GO:0015908; GO:0015909; GO:0030667; GO:0031392; GO:0035360; GO:0035578; GO:0042593; GO:0042802; GO:0045202; GO:0051930; GO:0070062; GO:0099178; GO:0120162; GO:1990379	R-HSA-163560;R-HSA-5362517;R-HSA-6798695;	hsa:2171;	21.6897	21.855	20.0806	20.1648	21.804	21.7886	22.3351	22.2272	21.033	21.171
EEF1A2_Q05639	-0.591172	-0.462162	1.59387	2	-0.603449	-0.654996	-0.44461	-0.670004	0.0353999	-0.293216	EEF1A2	Elongation factor 1-alpha 2	Q05639	2.55066	1.49755e-06	2.55066			sp|Q05639|EF1A2_HUMAN Elongation factor 1-alpha 2 OS=Homo sapiens OX=9606 GN=EEF1A2 PE=1 SV=1	FUNCTION: This protein promotes the GTP-dependent binding of aminoacyl-tRNA to the A-site of ribosomes during protein biosynthesis.	SUBCELLULAR LOCATION: Nucleus {ECO:0000250}.	DISEASE: Developmental and epileptic encephalopathy 33 (DEE33) [MIM:616409]: A form of epileptic encephalopathy, a heterogeneous group of severe early-onset epilepsies characterized by refractory seizures, neurodevelopmental impairment, and poor prognosis. Development is normal prior to seizure onset, after which cognitive and motor delays become apparent. {ECO:0000269|PubMed:23033978, ECO:000026…	positive regulation of apoptotic process [GO:0043065]; positive regulation of lipid kinase activity [GO:0090218]; regulation of chaperone-mediated autophagy [GO:1904714]; translation [GO:0006412]; translational elongation [GO:0006414]	GTPase activity [GO:0003924]; GTP binding [GO:0005525]; protein kinase binding [GO:0019901]; translation elongation factor activity [GO:0003746]; translation factor activity, RNA binding [GO:0008135]	cytoplasm [GO:0005737]; cytoplasmic side of lysosomal membrane [GO:0098574]; eukaryotic translation elongation factor 1 complex [GO:0005853]; synapse [GO:0045202]	GO:0003746; GO:0003924; GO:0005525; GO:0005737; GO:0005853; GO:0006412; GO:0006414; GO:0008135; GO:0019901; GO:0043065; GO:0045202; GO:0090218; GO:0098574; GO:1904714	R-HSA-156842;	hsa:1917;	14.5525	14.6914	16.9053	17.4399	14.5393	14.4838	14.7103	14.4676	15.2272	14.8733
HMGCS2_P54868	-0.56839	-0.538445	1.98999	1.5293	-0.78483	-0.847563	-0.614163	-0.549575	0.214468	0.169203	HMGCS2	Hydroxymethylglutaryl-CoA synthase, mitochondrial	P54868	1.8796	1.54163e-06	1.8796			sp|P54868|HMCS2_HUMAN Hydroxymethylglutaryl-CoA synthase, mitochondrial OS=Homo sapiens OX=9606 GN=HMGCS2 PE=1 SV=1	FUNCTION: Catalyzes the first irreversible step in ketogenesis, condensing acetyl-CoA to acetoacetyl-CoA to form HMG-CoA, which is converted by HMG-CoA reductase (HMGCR) into mevalonate. {ECO:0000269|PubMed:11228257, ECO:0000269|PubMed:23751782, ECO:0000269|PubMed:29597274}.	SUBCELLULAR LOCATION: Mitochondrion {ECO:0000250|UniProtKB:P22791}.	DISEASE: 3-hydroxy-3-methylglutaryl-CoA synthase-2 deficiency (HMGCS2D) [MIM:605911]: A metabolic disorder characterized by severe hypoketotic hypoglycemia, encephalopathy, and hepatomegaly. {ECO:0000269|PubMed:11228257, ECO:0000269|PubMed:11479731, ECO:0000269|PubMed:12647205, ECO:0000269|PubMed:16601895, ECO:0000269|PubMed:23751782, ECO:0000269|PubMed:25511235, ECO:0000269|PubMed:29597274}. Not…	acetyl-CoA metabolic process [GO:0006084]; adipose tissue development [GO:0060612]; brain development [GO:0007420]; cellular response to amino acid stimulus [GO:0071230]; cellular response to fatty acid [GO:0071398]; cellular response to glucocorticoid stimulus [GO:0071385]; cellular response to insulin stimulus [GO:0032869]; cellular response to lipopolysaccharide [GO:0071222]; cholesterol biosy…	hydroxymethylglutaryl-CoA synthase activity [GO:0004421]; identical protein binding [GO:0042802]	mitochondrial matrix [GO:0005759]; mitochondrion [GO:0005739]	GO:0001822; GO:0001889; GO:0004421; GO:0005739; GO:0005759; GO:0006084; GO:0006695; GO:0007420; GO:0007494; GO:0007584; GO:0009266; GO:0009410; GO:0010038; GO:0010142; GO:0030324; GO:0032869; GO:0033555; GO:0033574; GO:0033762; GO:0034014; GO:0034284; GO:0034696; GO:0042594; GO:0042802; GO:0045471; GO:0046951; GO:0051591; GO:0060416; GO:0060612; GO:0070543; GO:0071222; GO:0071230; GO:0071385; GO:…	R-HSA-1989781;R-HSA-77111;	hsa:3158;	18.3365	18.3608	20.4154	20.0411	18.1606	18.1096	18.2993	18.3518	18.9726	18.9359
IQGAP2_Q13576	-0.877669	-0.973152	1.5687	1.554	-0.661411	-0.801117	-0.543176	-0.505253	0.549877	0.689201	IQGAP2	Ras GTPase-activating-like protein IQGAP2	Q13576	1.54129	1.60304e-06	1.54129			sp|Q13576|IQGA2_HUMAN Ras GTPase-activating-like protein IQGAP2 OS=Homo sapiens OX=9606 GN=IQGAP2 PE=1 SV=4	FUNCTION: Binds to activated CDC42 and RAC1 but does not seem to stimulate their GTPase activity. Associates with calmodulin.			Arp2/3 complex-mediated actin nucleation [GO:0034314]; regulation of actin cytoskeleton organization [GO:0032956]; regulation of actin cytoskeleton reorganization [GO:2000249]; regulation of GTPase activity [GO:0043087]; signal transduction [GO:0007165]; thrombin-activated receptor signaling pathway [GO:0070493]	actin binding [GO:0003779]; actin filament binding [GO:0051015]; Arp2/3 complex binding [GO:0071933]; calmodulin binding [GO:0005516]; GTPase activator activity [GO:0005096]; GTPase inhibitor activity [GO:0005095]; phosphatidylinositol-3,4,5-trisphosphate binding [GO:0005547]; small GTPase binding [GO:0031267]	actin cytoskeleton [GO:0015629]; cell surface [GO:0009986]; cytoplasm [GO:0005737]; cytosol [GO:0005829]; extracellular exosome [GO:0070062]; filopodium [GO:0030175]; lamellipodium [GO:0030027]; microtubule [GO:0005874]; microvillus [GO:0005902]; plasma membrane [GO:0005886]; secretory granule membrane [GO:0030667]	GO:0003779; GO:0005095; GO:0005096; GO:0005516; GO:0005547; GO:0005737; GO:0005829; GO:0005874; GO:0005886; GO:0005902; GO:0007165; GO:0009986; GO:0015629; GO:0030027; GO:0030175; GO:0030667; GO:0031267; GO:0032956; GO:0034314; GO:0043087; GO:0051015; GO:0070062; GO:0070493; GO:0071933; GO:2000249	R-HSA-5626467;R-HSA-6798695;R-HSA-9013148;R-HSA-9013149;R-HSA-9013408;	hsa:10788;	19.4234	19.3642	20.9396	20.9305	19.5574	19.4708	19.6307	19.6542	20.3082	20.3945
LYPD3_O95274	1.17781	1.01684	-1.32829	-1.79802	0.539161	0.365082	0.35783	0.677011	-0.682234	-0.325191	LYPD3	Ly6/PLAUR domain-containing protein 3	O95274	2.64169	1.60367e-06	-2.64169			sp|O95274|LYPD3_HUMAN Ly6/PLAUR domain-containing protein 3 OS=Homo sapiens OX=9606 GN=LYPD3 PE=1 SV=2	FUNCTION: Supports cell migration. May be involved in urothelial cell-matrix interactions. May be involved in tumor progression. {ECO:0000269|PubMed:11179665, ECO:0000269|PubMed:11245483, ECO:0000269|PubMed:12592373, ECO:0000269|PubMed:15012588}.	SUBCELLULAR LOCATION: Cell membrane; Lipid-anchor, GPI-anchor.		cell-matrix adhesion [GO:0007160]; negative regulation of smooth muscle cell apoptotic process [GO:0034392]	laminin binding [GO:0043236]	anchored component of plasma membrane [GO:0046658]; extracellular region [GO:0005576]; extracellular space [GO:0005615]; integral component of membrane [GO:0016021]; plasma membrane [GO:0005886]	GO:0005576; GO:0005615; GO:0005886; GO:0007160; GO:0016021; GO:0034392; GO:0043236; GO:0046658	R-HSA-163125;	hsa:27076;	17.1608	17.001	14.6724	14.206	16.5267	16.3538	16.3466	16.6635	15.3139	15.6684
FGFBP1_Q14512	0.91767	0.924506	-1.62044	-1.74149	0.037372	0.265376	1.07238	0.573014	-0.177848	-0.25054	FGFBP1	Fibroblast growth factor-binding protein 1	Q14512	2.84402	1.6478e-06	-2.84402			sp|Q14512|FGFP1_HUMAN Fibroblast growth factor-binding protein 1 OS=Homo sapiens OX=9606 GN=FGFBP1 PE=1 SV=1	FUNCTION: Acts as a carrier protein that release fibroblast-binding factors (FGFs) from the extracellular matrix (EM) storage and thus enhance the mitogenic activity of FGFs. Enhances FGF2 signaling during tissue repair, angiogenesis and in tumor growth. {ECO:0000269|PubMed:11509569, ECO:0000269|PubMed:15806171, ECO:0000269|PubMed:1885605, ECO:0000269|PubMed:9334727}.	SUBCELLULAR LOCATION: Secreted, extracellular space {ECO:0000269|PubMed:11148217, ECO:0000269|PubMed:15806171}. Cell membrane {ECO:0000269|PubMed:11148217, ECO:0000269|PubMed:15806171}; Peripheral membrane protein {ECO:0000269|PubMed:11148217, ECO:0000269|PubMed:15806171}. Note=Extracellular and plasma membrane-associated. Colocalizes with HSPG2 in the pericellular environment of squamous cell ca…		cell-cell signaling [GO:0007267]; negative regulation of cell population proliferation [GO:0008285]; positive regulation of blood vessel endothelial cell proliferation involved in sprouting angiogenesis [GO:1903589]; positive regulation of cell migration involved in sprouting angiogenesis [GO:0090050]; positive regulation of fibroblast growth factor receptor signaling pathway [GO:0045743]; signal…	fibroblast growth factor binding [GO:0017134]; growth factor binding [GO:0019838]; heparin binding [GO:0008201]	cell surface [GO:0009986]; extracellular region [GO:0005576]; extracellular space [GO:0005615]; plasma membrane [GO:0005886]	GO:0005576; GO:0005615; GO:0005886; GO:0007165; GO:0007267; GO:0008201; GO:0008285; GO:0009986; GO:0017134; GO:0019838; GO:0045743; GO:0090050; GO:1903589	R-HSA-190377;	hsa:9982;	17.7349	17.7424	14.9608	14.8285	16.7727	17.0219	17.904	17.3582	16.5375	16.4581
CALML3_P27482	1.10598	0.906505	-1.43693	-1.59799	0.801046	0.599138	0.530421	0.382048	-0.840629	-0.449591	CALML3	Calmodulin-like protein 3	P27482	2.07251	1.8109e-06	-2.07251			sp|P27482|CALL3_HUMAN Calmodulin-like protein 3 OS=Homo sapiens OX=9606 GN=CALML3 PE=1 SV=2	FUNCTION: May function as a specific light chain of unconventional myosin-10 (MYO10), also enhances MYO10 translation, possibly by acting as a chaperone for the emerging MYO10 heavy chain protein. May compete with calmodulin by binding, with different affinities, to cellular substrates. {ECO:0000269|PubMed:11278607, ECO:0000269|PubMed:18295593}.				calcium ion binding [GO:0005509]; enzyme regulator activity [GO:0030234]	extracellular exosome [GO:0070062]	GO:0005509; GO:0030234; GO:0070062		hsa:810;	19.9018	19.7379	17.8135	17.6812	19.6513	19.4855	19.4291	19.3073	18.3032	18.6243
CSTB_P04080	1.54488	1.05089	-1.40707	-1.62121	0.307714	0.229687	0.164061	0.559415	-0.22656	-0.601814	CSTB	Cystatin-B	P04080	2.47235	1.83482e-06	-2.47235			sp|P04080|CYTB_HUMAN Cystatin-B OS=Homo sapiens OX=9606 GN=CSTB PE=1 SV=2	FUNCTION: This is an intracellular thiol proteinase inhibitor. Tightly binding reversible inhibitor of cathepsins L, H and B.	SUBCELLULAR LOCATION: Cytoplasm {ECO:0000269|PubMed:11139332}. Nucleus {ECO:0000269|PubMed:11139332}.	DISEASE: Epilepsy, progressive myoclonic 1 (EPM1) [MIM:254800]: A form of progressive myoclonic epilepsy, a clinically and genetically heterogeneous group of disorders defined by the combination of action and reflex myoclonus, other types of epileptic seizures, and progressive neurodegeneration and neurocognitive impairment. EPM1 is an autosomal recessive form characterized by severe, stimulus-se…	adult locomotory behavior [GO:0008344]; negative regulation of peptidase activity [GO:0010466]; negative regulation of proteolysis [GO:0045861]	cysteine-type endopeptidase inhibitor activity [GO:0004869]; endopeptidase inhibitor activity [GO:0004866]; protease binding [GO:0002020]; RNA binding [GO:0003723]	collagen-containing extracellular matrix [GO:0062023]; cytoplasm [GO:0005737]; cytosol [GO:0005829]; extracellular exosome [GO:0070062]; extracellular region [GO:0005576]; extracellular space [GO:0005615]; ficolin-1-rich granule lumen [GO:1904813]; nucleolus [GO:0005730]; nucleus [GO:0005634]; secretory granule lumen [GO:0034774]; tertiary granule lumen [GO:1904724]	GO:0002020; GO:0003723; GO:0004866; GO:0004869; GO:0005576; GO:0005615; GO:0005634; GO:0005730; GO:0005737; GO:0005829; GO:0008344; GO:0010466; GO:0034774; GO:0045861; GO:0062023; GO:0070062; GO:1904724; GO:1904813	R-HSA-6798695;	hsa:1476;	20.1748	19.7405	17.5795	17.3912	19.0871	19.0185	18.9608	19.3084	18.6174	18.2875
FBP1_P09467	-0.723416	-0.630087	1.78007	1.57939	-0.500824	-0.412935	-0.878746	-0.96683	0.423991	0.329396	FBP1	Fructose-1,6-bisphosphatase 1	P09467	1.57519	1.85762e-06	1.57519			sp|P09467|F16P1_HUMAN Fructose-1,6-bisphosphatase 1 OS=Homo sapiens OX=9606 GN=FBP1 PE=1 SV=5	FUNCTION: Catalyzes the hydrolysis of fructose 1,6-bisphosphate to fructose 6-phosphate in the presence of divalent cations, acting as a rate-limiting enzyme in gluconeogenesis. Plays a role in regulating glucose sensing and insulin secretion of pancreatic beta-cells. Appears to modulate glycerol gluconeogenesis in liver. Important regulator of appetite and adiposity; increased expression of the …		DISEASE: Fructose-1,6-bisphosphatase deficiency (FBP1D) [MIM:229700]: An autosomal recessive metabolic disorder characterized by impaired gluconeogenesis, and episodes of hypoglycemia and metabolic acidosis that can be lethal in newborn infants or young children. {ECO:0000269|PubMed:12126934, ECO:0000269|PubMed:25601412, ECO:0000269|PubMed:9382095}. Note=The disease is caused by variants affectin…	cellular response to insulin stimulus [GO:0032869]; cellular response to magnesium ion [GO:0071286]; cellular response to xenobiotic stimulus [GO:0071466]; dephosphorylation [GO:0016311]; fructose 1,6-bisphosphate metabolic process [GO:0030388]; fructose 6-phosphate metabolic process [GO:0006002]; fructose metabolic process [GO:0006000]; gluconeogenesis [GO:0006094]; negative regulation of cell g…	AMP binding [GO:0016208]; fructose 1,6-bisphosphate 1-phosphatase activity [GO:0042132]; identical protein binding [GO:0042802]; metal ion binding [GO:0046872]; monosaccharide binding [GO:0048029]; RNA polymerase II-specific DNA-binding transcription factor binding [GO:0061629]	cytoplasm [GO:0005737]; cytosol [GO:0005829]; extracellular exosome [GO:0070062]; nucleus [GO:0005634]	GO:0000122; GO:0005634; GO:0005737; GO:0005829; GO:0005986; GO:0006000; GO:0006002; GO:0006094; GO:0006111; GO:0016208; GO:0016311; GO:0030308; GO:0030388; GO:0032869; GO:0042132; GO:0042802; GO:0045820; GO:0046580; GO:0046872; GO:0048029; GO:0061629; GO:0070062; GO:0071286; GO:0071466	R-HSA-70263;	hsa:2203;	16.7536	16.816	18.427	18.2929	16.9024	16.9611	16.6498	16.5909	17.5206	17.4573
SERPINB3_P29508	0.336621	0.687778	-1.6677	-1.70404	0.579237	0.629287	0.800977	1.0481	-0.404249	-0.306009	SERPINB3	Serpin B3	P29508	1.94545	1.89012e-06	-1.94545			sp|P29508|SPB3_HUMAN Serpin B3 OS=Homo sapiens OX=9606 GN=SERPINB3 PE=1 SV=2	FUNCTION: May act as a papain-like cysteine protease inhibitor to modulate the host immune response against tumor cells. Also functions as an inhibitor of UV-induced apoptosis via suppression of the activity of c-Jun NH(2)-terminal kinase (JNK1). {ECO:0000269|PubMed:19166818}.	SUBCELLULAR LOCATION: Cytoplasm {ECO:0000269|PubMed:10956412, ECO:0000269|PubMed:14970861}. Note=Seems to also be secreted in plasma by cancerous cells but at a low level.		autocrine signaling [GO:0035425]; negative regulation of catalytic activity [GO:0043086]; negative regulation of endopeptidase activity [GO:0010951]; negative regulation of JUN kinase activity [GO:0043508]; negative regulation of peptidase activity [GO:0010466]; negative regulation of proteolysis [GO:0045861]; paracrine signaling [GO:0038001]; positive regulation of cell migration [GO:0030335]; p…	cysteine-type endopeptidase inhibitor activity [GO:0004869]; protease binding [GO:0002020]; serine-type endopeptidase inhibitor activity [GO:0004867]; virus receptor activity [GO:0001618]	azurophil granule lumen [GO:0035578]; cytoplasm [GO:0005737]; cytoplasmic vesicle [GO:0031410]; extracellular exosome [GO:0070062]; extracellular region [GO:0005576]; extracellular space [GO:0005615]; nucleus [GO:0005634]; vesicle [GO:0031982]	GO:0001618; GO:0002020; GO:0004867; GO:0004869; GO:0005576; GO:0005615; GO:0005634; GO:0005737; GO:0008284; GO:0010466; GO:0010718; GO:0010950; GO:0010951; GO:0030335; GO:0031410; GO:0031982; GO:0035425; GO:0035578; GO:0038001; GO:0043086; GO:0043508; GO:0045861; GO:0070062	R-HSA-6798695;	hsa:6317;	21.4639	21.7747	19.6899	19.6578	21.6786	21.7229	21.8749	22.0936	20.8082	20.8951
AIF1L_Q9BQI0	1.50278	1.01842	-1.19465	-1.39229	-0.175544	-0.0248177	0.658262	0.962142	-0.802227	-0.552078	AIF1L	Allograft inflammatory factor 1-like	Q9BQI0	1.99642	1.99877e-06	-1.99642			sp|Q9BQI0|AIF1L_HUMAN Allograft inflammatory factor 1-like OS=Homo sapiens OX=9606 GN=AIF1L PE=1 SV=1	FUNCTION: Actin-binding protein that promotes actin bundling. May neither bind calcium nor depend on calcium for function. {ECO:0000269|PubMed:18699778}.	SUBCELLULAR LOCATION: Cytoplasm, cytoskeleton {ECO:0000269|PubMed:18699778}. Cell projection, ruffle membrane {ECO:0000269|PubMed:18699778}; Peripheral membrane protein {ECO:0000269|PubMed:18699778}; Cytoplasmic side {ECO:0000269|PubMed:18699778}. Note=Colocalizes with F-actin. Partially relocates to membrane ruffles in response to invading bacteria.		actin filament bundle assembly [GO:0051017]; ruffle assembly [GO:0097178]	actin filament binding [GO:0051015]; calcium ion binding [GO:0005509]	actin cytoskeleton [GO:0015629]; cytoplasm [GO:0005737]; extracellular exosome [GO:0070062]; focal adhesion [GO:0005925]; ruffle membrane [GO:0032587]	GO:0005509; GO:0005737; GO:0005925; GO:0015629; GO:0032587; GO:0051015; GO:0051017; GO:0070062; GO:0097178		hsa:83543;	19.3561	18.9775	17.2477	17.0932	18.0443	18.1621	18.696	18.9335	17.5544	17.7499
DSG3_P32926	0.869465	0.629561	-1.8146	-1.72249	0.526127	0.792243	0.487791	0.604095	-0.261516	-0.110684	DSG3	Desmoglein-3	P32926	1.77324	2.0852e-06	-1.77324			sp|P32926|DSG3_HUMAN Desmoglein-3 OS=Homo sapiens OX=9606 GN=DSG3 PE=1 SV=2	FUNCTION: Component of intercellular desmosome junctions. Involved in the interaction of plaque proteins and intermediate filaments mediating cell-cell adhesion.	SUBCELLULAR LOCATION: Cell membrane {ECO:0000305}; Single-pass type I membrane protein {ECO:0000255}. Cell junction, desmosome {ECO:0000305}.	DISEASE: Blistering, acantholytic, of oral and laryngeal mucosa (ABOLM) [MIM:619226]: An autosomal recessive disorder characterized by recurrent, suprabasal acantholytic blisters in the oral and laryngeal mucosa. Skin, conjunctival and genital mucosa, nail folds, and nails are unaffected. Normal structure is observed in the scalp epidermis and hair follicle. {ECO:0000269|PubMed:30528827}. Note=Th…	cell-cell adhesion [GO:0098609]; homophilic cell adhesion via plasma membrane adhesion molecules [GO:0007156]	calcium ion binding [GO:0005509]	cell-cell junction [GO:0005911]; cornified envelope [GO:0001533]; cytosol [GO:0005829]; desmosome [GO:0030057]; extracellular exosome [GO:0070062]; integral component of membrane [GO:0016021]; plasma membrane [GO:0005886]	GO:0001533; GO:0005509; GO:0005829; GO:0005886; GO:0005911; GO:0007156; GO:0016021; GO:0030057; GO:0070062; GO:0098609	R-HSA-351906;R-HSA-6805567;R-HSA-6809371;	hsa:1830;	21.5428	21.3739	19.6527	19.7176	21.3011	21.4885	21.2741	21.356	20.7464	20.8526
S100A14_Q9HCY8	0.803124	0.978288	-1.65711	-1.66716	0.12717	0.576419	0.735108	0.843016	-0.374786	-0.364065	S100A14	Protein S100-A14	Q9HCY8	1.98404	2.23955e-06	-1.98404			sp|Q9HCY8|S10AE_HUMAN Protein S100-A14 OS=Homo sapiens OX=9606 GN=S100A14 PE=1 SV=1	FUNCTION: Modulates P53/TP53 protein levels, and thereby plays a role in the regulation of cell survival and apoptosis. Depending on the context, it can promote cell proliferation or apoptosis. Plays a role in the regulation of cell migration by modulating the levels of MMP2, a matrix protease that is under transcriptional control of P53/TP53. Does not bind calcium. {ECO:0000269|PubMed:21559403, …	SUBCELLULAR LOCATION: Cytoplasm {ECO:0000269|PubMed:11944983}.		apoptotic process [GO:0006915]; calcium ion homeostasis [GO:0055074]; defense response to bacterium [GO:0042742]; positive regulation of granulocyte chemotaxis [GO:0071624]; positive regulation of monocyte chemotaxis [GO:0090026]; response to lipopolysaccharide [GO:0032496]; toll-like receptor 4 signaling pathway [GO:0034142]	calcium-dependent protein binding [GO:0048306]; calcium ion binding [GO:0005509]; chemokine receptor binding [GO:0042379]	extracellular exosome [GO:0070062]; extracellular space [GO:0005615]; perinuclear region of cytoplasm [GO:0048471]	GO:0005509; GO:0005615; GO:0006915; GO:0032496; GO:0034142; GO:0042379; GO:0042742; GO:0048306; GO:0048471; GO:0055074; GO:0070062; GO:0071624; GO:0090026		hsa:57402;	19.346	19.4821	17.4339	17.4261	18.8207	19.1698	19.2931	19.377	18.4305	18.4389
CLCA4_Q14CN2	0.739537	0.630792	-1.79547	-1.82548	0.811241	0.409738	0.463477	0.67259	-0.0424921	-0.0639285	CLCA4	Calcium-activated chloride channel regulator 4;Calcium-activated chloride channel regulator 4, 110 kDa form;Calcium-activated chloride channel regulator 4, 30 kDa form	Q14CN2	1.928	2.24309e-06	-1.928			sp|Q14CN2|CLCA4_HUMAN Calcium-activated chloride channel regulator 4 OS=Homo sapiens OX=9606 GN=CLCA4 PE=1 SV=2	FUNCTION: May be involved in mediating calcium-activated chloride conductance.	SUBCELLULAR LOCATION: Cell membrane {ECO:0000250}; Single-pass membrane protein {ECO:0000250}. Apical cell membrane {ECO:0000250}. Secreted {ECO:0000250}. Note=The C-terminus 30 kDa form is anchored to the membrane. The N-terminus 110 kDa form is released from the membrane triggered by an unknown stimulus. {ECO:0000250}.		chloride transport [GO:0006821]; ion transmembrane transport [GO:0034220]	chloride channel activity [GO:0005254]; intracellular calcium activated chloride channel activity [GO:0005229]; metal ion binding [GO:0046872]; metalloendopeptidase activity [GO:0004222]	apical plasma membrane [GO:0016324]; extracellular region [GO:0005576]; integral component of plasma membrane [GO:0005887]; plasma membrane [GO:0005886]	GO:0004222; GO:0005229; GO:0005254; GO:0005576; GO:0005886; GO:0005887; GO:0006821; GO:0016324; GO:0034220; GO:0046872	R-HSA-2672351;	hsa:22802;	20.927	20.843	18.9686	18.9454	20.9824	20.6722	20.7137	20.8753	20.3229	20.3063
FAM107B_Q9H098	-0.890892	-0.993299	1.37796	1.77714	-0.605563	-0.509105	-0.740858	-0.549613	0.713035	0.421191	FAM107B	Protein FAM107B	Q9H098	2.14371	2.27051e-06	2.14371			sp|Q9H098|F107B_HUMAN Protein FAM107B OS=Homo sapiens OX=9606 GN=FAM107B PE=1 SV=1									hsa:83641;	15.1227	15.0356	17.0531	17.3927	15.3655	15.4476	15.2504	15.4131	16.4873	16.239
PTPN11_Q06124	1.318	0.675318	-1.31612	-1.47942	0.306329	0.530001	0.795256	0.759656	-0.65444	-0.934579	PTPN11	Tyrosine-protein phosphatase non-receptor type 11	Q06124	2.22789	2.28246e-06	-2.22789			sp|Q06124|PTN11_HUMAN Tyrosine-protein phosphatase non-receptor type 11 OS=Homo sapiens OX=9606 GN=PTPN11 PE=1 SV=2	FUNCTION: Acts downstream of various receptor and cytoplasmic protein tyrosine kinases to participate in the signal transduction from the cell surface to the nucleus (PubMed:10655584, PubMed:18559669, PubMed:18829466, PubMed:26742426, PubMed:28074573). Positively regulates MAPK signal transduction pathway (PubMed:28074573). Dephosphorylates GAB1, ARHGAP35 and EGFR (PubMed:28074573). Dephosphoryla…	SUBCELLULAR LOCATION: Cytoplasm {ECO:0000269|PubMed:26742426}. Nucleus {ECO:0000269|PubMed:26742426}.	DISEASE: LEOPARD syndrome 1 (LPRD1) [MIM:151100]: A disorder characterized by lentigines, electrocardiographic conduction abnormalities, ocular hypertelorism, pulmonic stenosis, abnormalities of genitalia, retardation of growth, and sensorineural deafness. {ECO:0000269|PubMed:12058348, ECO:0000269|PubMed:14961557, ECO:0000269|PubMed:15121796, ECO:0000269|PubMed:15389709, ECO:0000269|PubMed:155203…	abortive mitotic cell cycle [GO:0033277]; atrioventricular canal development [GO:0036302]; axonogenesis [GO:0007409]; Bergmann glial cell differentiation [GO:0060020]; brain development [GO:0007420]; cellular response to epidermal growth factor stimulus [GO:0071364]; cerebellar cortex formation [GO:0021697]; cytokine-mediated signaling pathway [GO:0019221]; DNA damage checkpoint signaling [GO:000…	cadherin binding [GO:0045296]; cell adhesion molecule binding [GO:0050839]; insulin receptor binding [GO:0005158]; non-membrane spanning protein tyrosine phosphatase activity [GO:0004726]; peptide hormone receptor binding [GO:0051428]; phosphoprotein phosphatase activity [GO:0004721]; phosphotyrosine residue binding [GO:0001784]; protein kinase binding [GO:0019901]; protein tyrosine kinase bindin…	cytoplasm [GO:0005737]; cytosol [GO:0005829]; nucleoplasm [GO:0005654]; nucleus [GO:0005634]; protein-containing complex [GO:0032991]	GO:0000077; GO:0001784; GO:0004721; GO:0004725; GO:0004726; GO:0005158; GO:0005634; GO:0005654; GO:0005737; GO:0005829; GO:0006641; GO:0007173; GO:0007229; GO:0007409; GO:0007420; GO:0007507; GO:0008543; GO:0009755; GO:0019221; GO:0019901; GO:0021697; GO:0030159; GO:0030220; GO:0030971; GO:0031295; GO:0032331; GO:0032528; GO:0032728; GO:0032755; GO:0032760; GO:0032991; GO:0033277; GO:0033628; GO:…	R-HSA-1059683;R-HSA-109704;R-HSA-110056;R-HSA-112411;R-HSA-114604;R-HSA-1170546;R-HSA-1257604;R-HSA-1295596;R-HSA-1433557;R-HSA-180292;R-HSA-186763;R-HSA-210990;R-HSA-210993;R-HSA-2219530;R-HSA-2586552;R-HSA-388841;R-HSA-389513;R-HSA-389948;R-HSA-391160;R-HSA-418886;R-HSA-432142;R-HSA-512988;R-HSA-5654689;R-HSA-5654693;R-HSA-5654695;R-HSA-5654700;R-HSA-5654706;R-HSA-5654710;R-HSA-5654712;R-HSA-56…	hsa:5781;	14.6007	14.0027	12.1498	11.9979	13.6594	13.8675	14.1143	14.0812	12.7654	12.5048
IL1RN_P18510	1.3273	1.0711	-1.10283	-1.74468	0.612171	0.296203	0.28111	0.611291	-0.709049	-0.642612	IL1RN	Interleukin-1 receptor antagonist protein	P18510	2.1699	2.34512e-06	-2.1699			sp|P18510|IL1RA_HUMAN Interleukin-1 receptor antagonist protein OS=Homo sapiens OX=9606 GN=IL1RN PE=1 SV=1	FUNCTION: Inhibits the activity of interleukin-1 by binding to receptor IL1R1 and preventing its association with the coreceptor IL1RAP for signaling. Has no interleukin-1 like activity. Binds functional interleukin-1 receptor IL1R1 with greater affinity than decoy receptor IL1R2; however, the physiological relevance of the latter association is unsure. {ECO:0000269|PubMed:7775431}.	SUBCELLULAR LOCATION: [Isoform 1]: Secreted.; SUBCELLULAR LOCATION: [Isoform 2]: Cytoplasm.; SUBCELLULAR LOCATION: [Isoform 3]: Cytoplasm.; SUBCELLULAR LOCATION: [Isoform 4]: Cytoplasm.	DISEASE: Microvascular complications of diabetes 4 (MVCD4) [MIM:612628]: Pathological conditions that develop in numerous tissues and organs as a consequence of diabetes mellitus. They include diabetic retinopathy, diabetic nephropathy leading to end-stage renal disease, and diabetic neuropathy. Diabetic retinopathy remains the major cause of new-onset blindness among diabetic adults. It is chara…	acute-phase response [GO:0006953]; immune response [GO:0006955]; inflammatory response [GO:0006954]; inflammatory response to antigenic stimulus [GO:0002437]; insulin secretion [GO:0030073]; lipid metabolic process [GO:0006629]; negative regulation of heterotypic cell-cell adhesion [GO:0034115]; negative regulation of interleukin-1-mediated signaling pathway [GO:2000660]; response to glucocortico…	cytokine activity [GO:0005125]; interleukin-1, type II receptor binding [GO:0005151]; interleukin-1, type I receptor binding [GO:0005150]; interleukin-1 receptor antagonist activity [GO:0005152]; interleukin-1 receptor binding [GO:0005149]; interleukin-1 type II receptor antagonist activity [GO:0045353]; interleukin-1 type I receptor antagonist activity [GO:0045352]	cytoplasm [GO:0005737]; extracellular exosome [GO:0070062]; extracellular space [GO:0005615]; plasma membrane [GO:0005886]	GO:0002437; GO:0005125; GO:0005149; GO:0005150; GO:0005151; GO:0005152; GO:0005615; GO:0005737; GO:0005886; GO:0006629; GO:0006953; GO:0006954; GO:0006955; GO:0030073; GO:0034115; GO:0045352; GO:0045353; GO:0051384; GO:0070062; GO:2000660	R-HSA-6783783;R-HSA-9020702;	hsa:3557;	20.0452	19.8333	18.0348	17.5038	19.4536	19.1922	19.1797	19.4529	18.3606	18.4156
PKP1_Q13835	1.03122	0.523906	-1.62108	-1.61426	0.413991	0.590185	0.806332	0.869709	-0.532372	-0.467643	PKP1	Plakophilin-1	Q13835	1.81211	2.36072e-06	-1.81211			sp|Q13835|PKP1_HUMAN Plakophilin-1 OS=Homo sapiens OX=9606 GN=PKP1 PE=1 SV=2	FUNCTION: Seems to play a role in junctional plaques. Contributes to epidermal morphogenesis. {ECO:0000269|PubMed:9326952}.	SUBCELLULAR LOCATION: [Isoform 1]: Nucleus. Cell junction, desmosome.; SUBCELLULAR LOCATION: Nucleus.	DISEASE: Ectodermal dysplasia-skin fragility syndrome (EDSFS) [MIM:604536]: A form of ectodermal dysplasia, a heterogeneous group of disorders due to abnormal development of two or more ectodermal structures. Characterized by features of both cutaneous fragility and congenital ectodermal dysplasia affecting skin, hair and nails. There is no evidence of significant abnormalities in other epithelia…	cell adhesion [GO:0007155]; cell-cell adhesion [GO:0098609]; cell-cell junction assembly [GO:0007043]; intermediate filament bundle assembly [GO:0045110]; negative regulation of mRNA catabolic process [GO:1902373]; positive regulation of gene expression [GO:0010628]; signal transduction [GO:0007165]	cadherin binding [GO:0045296]; intermediate filament binding [GO:0019215]; lamin binding [GO:0005521]; structural constituent of skin epidermis [GO:0030280]	adherens junction [GO:0005912]; cornified envelope [GO:0001533]; cytoplasm [GO:0005737]; desmosome [GO:0030057]; ficolin-1-rich granule membrane [GO:0101003]; intermediate filament [GO:0005882]; messenger ribonucleoprotein complex [GO:1990124]; nucleoplasm [GO:0005654]; nucleus [GO:0005634]; plasma membrane [GO:0005886]	GO:0001533; GO:0005521; GO:0005634; GO:0005654; GO:0005737; GO:0005882; GO:0005886; GO:0005912; GO:0007043; GO:0007155; GO:0007165; GO:0010628; GO:0019215; GO:0030057; GO:0030280; GO:0045110; GO:0045296; GO:0098609; GO:0101003; GO:1902373; GO:1990124	R-HSA-351906;R-HSA-6798695;R-HSA-6805567;R-HSA-6809371;	hsa:5317;	21.9463	21.5625	19.9397	19.9449	21.4793	21.6126	21.7762	21.8241	20.7634	20.8123
PI3_P19957	0.881982	0.84346	-1.58737	-1.7439	0.815482	0.603111	0.256069	0.728055	-0.461065	-0.335824	PI3	Elafin	P19957	2.31064	2.38553e-06	-2.31064			sp|P19957|ELAF_HUMAN Elafin OS=Homo sapiens OX=9606 GN=PI3 PE=1 SV=3	FUNCTION: Neutrophil and pancreatic elastase-specific inhibitor of skin. It may prevent elastase-mediated tissue proteolysis. Has been shown to inhibit the alpha-4-beta-2/CHRNA2-CHRNB2 nicotinic acetylcholine receptor and to produce a weak inhibition on Kv11.1/KCNH2/ERG1 and on the transient receptor potential cation channel subfamily V member 1 (TRPV1) (PubMed:29483648). {ECO:0000269|PubMed:2948…	SUBCELLULAR LOCATION: Secreted.		antibacterial humoral response [GO:0019731]; copulation [GO:0007620]; innate immune response [GO:0045087]; peptide cross-linking [GO:0018149]	endopeptidase inhibitor activity [GO:0004866]; serine-type endopeptidase inhibitor activity [GO:0004867]; structural constituent of skin epidermis [GO:0030280]	cornified envelope [GO:0001533]; cytosol [GO:0005829]; extracellular matrix [GO:0031012]; extracellular region [GO:0005576]; extracellular space [GO:0005615]	GO:0001533; GO:0004866; GO:0004867; GO:0005576; GO:0005615; GO:0005829; GO:0007620; GO:0018149; GO:0019731; GO:0030280; GO:0031012; GO:0045087	R-HSA-6803157;R-HSA-6809371;	hsa:5266;	18.7855	18.7503	16.5288	16.3857	18.7247	18.5306	18.2135	18.6448	17.5581	17.6725
ANXA2_P07355	0.613933	0.613284	-1.14973	-1.55967	0.670876	0.687782	0.860209	1.08322	-0.904873	-0.915036	ANXA2	Annexin A2;Putative annexin A2-like protein	P07355	1.9057	2.45971e-06	-1.9057			sp|P07355|ANXA2_HUMAN Annexin A2 OS=Homo sapiens OX=9606 GN=ANXA2 PE=1 SV=2;sp|A6NMY6|AXA2L_HUMAN Putative annexin A2-like protein OS=Homo sapiens OX=9606 GN=ANXA2P2 PE=5 SV=2	FUNCTION: Calcium-regulated membrane-binding protein whose affinity for calcium is greatly enhanced by anionic phospholipids. It binds two calcium ions with high affinity. May be involved in heat-stress response. Inhibits PCSK9-enhanced LDLR degradation, probably reduces PCSK9 protein levels via a translational mechanism but also competes with LDLR for binding with PCSK9 (PubMed:18799458, PubMed:…	SUBCELLULAR LOCATION: Secreted, extracellular space, extracellular matrix, basement membrane {ECO:0000269|PubMed:17081065}. Melanosome {ECO:0000269|PubMed:17081065}. Note=In the lamina beneath the plasma membrane. Identified by mass spectrometry in melanosome fractions from stage I to stage IV. Translocated from the cytoplasm to the cell surface through a Golgi-independent mechanism.		angiogenesis [GO:0001525]; membrane raft assembly [GO:0001765]; negative regulation of low-density lipoprotein particle receptor catabolic process [GO:0032804]; negative regulation of receptor internalization [GO:0002091]; osteoclast development [GO:0036035]; positive regulation of low-density lipoprotein particle clearance [GO:1905581]; positive regulation of low-density lipoprotein particle rec…	cadherin binding involved in cell-cell adhesion [GO:0098641]; calcium channel activity [GO:0005262]; calcium-dependent phospholipid binding [GO:0005544]; calcium-dependent protein binding [GO:0048306]; calcium ion binding [GO:0005509]; cytoskeletal protein binding [GO:0008092]; identical protein binding [GO:0042802]; phosphatidylinositol-4,5-bisphosphate binding [GO:0005546]; phosphatidylserine b…	adherens junction [GO:0005912]; AnxA2-p11 complex [GO:1990665]; azurophil granule lumen [GO:0035578]; basement membrane [GO:0005604]; basolateral plasma membrane [GO:0016323]; cell surface [GO:0009986]; collagen-containing extracellular matrix [GO:0062023]; cytoplasm [GO:0005737]; endosome [GO:0005768]; extracellular exosome [GO:0070062]; extracellular region [GO:0005576]; extracellular space [GO…	GO:0001525; GO:0001765; GO:0001786; GO:0001921; GO:0002020; GO:0002091; GO:0003723; GO:0004867; GO:0005262; GO:0005509; GO:0005544; GO:0005546; GO:0005576; GO:0005604; GO:0005615; GO:0005634; GO:0005737; GO:0005765; GO:0005768; GO:0005811; GO:0005886; GO:0005912; GO:0006900; GO:0008092; GO:0009986; GO:0010756; GO:0016020; GO:0016323; GO:0019834; GO:0030496; GO:0031340; GO:0031902; GO:0031982; GO:…	R-HSA-445355;R-HSA-6798695;R-HSA-75205;R-HSA-8950505;	hsa:302;	22.5402	22.5395	20.8326	20.4357	22.5953	22.6117	22.7786	22.9945	21.0697	21.0598
CLIC3_O95833	1.04356	0.684754	-1.49339	-1.4307	0.24457	0.458322	0.907876	1.01878	-0.76732	-0.666449	CLIC3	Chloride intracellular channel protein 3	O95833	1.75111	2.59097e-06	-1.75111			sp|O95833|CLIC3_HUMAN Chloride intracellular channel protein 3 OS=Homo sapiens OX=9606 GN=CLIC3 PE=1 SV=2	FUNCTION: Can insert into membranes and form chloride ion channels. May participate in cellular growth control. {ECO:0000269|PubMed:9880541}.	SUBCELLULAR LOCATION: Nucleus. Membrane; Single-pass membrane protein. Cytoplasm. Note=Predominantly nuclear. Some protein was found in the cytoplasm. Exists both as soluble cytoplasmic protein and as membrane protein with probably a single transmembrane domain (By similarity). {ECO:0000250}.		chloride transport [GO:0006821]; glutathione metabolic process [GO:0006749]; regulation of ion transmembrane transport [GO:0034765]; signal transduction [GO:0007165]	chloride channel activity [GO:0005254]; voltage-gated ion channel activity [GO:0005244]	chloride channel complex [GO:0034707]; cytoplasm [GO:0005737]; extracellular exosome [GO:0070062]; membrane [GO:0016020]; nuclear body [GO:0016604]; nucleus [GO:0005634]	GO:0005244; GO:0005254; GO:0005634; GO:0005737; GO:0006749; GO:0006821; GO:0007165; GO:0016020; GO:0016604; GO:0034707; GO:0034765; GO:0070062		hsa:9022;	19.9926	19.7225	18.0828	18.13	19.3911	19.552	19.8904	19.9739	18.6294	18.7053
RPS29_P62273	0.755039	0.370694	-1.19383	-1.54858	0.737817	0.743403	0.966962	0.913905	-0.674358	-1.07105	RPS29	40S ribosomal protein S29	P62273	2.09125	2.73591e-06	-2.09125			sp|P62273|RS29_HUMAN 40S ribosomal protein S29 OS=Homo sapiens OX=9606 GN=RPS29 PE=1 SV=2		SUBCELLULAR LOCATION: Cytoplasm, cytosol {ECO:0000269|PubMed:25957688}. Cytoplasm {ECO:0000305|PubMed:23636399, ECO:0000305|PubMed:25901680}. Rough endoplasmic reticulum {ECO:0000250|UniProtKB:Q6QAP6}. Note=Detected on cytosolic polysomes (PubMed:25957688). Detected in ribosomes that are associated with the rough endoplasmic reticulum (By similarity). {ECO:0000250|UniProtKB:Q6QAP6, ECO:0000269|Pu…	DISEASE: Diamond-Blackfan anemia 13 (DBA13) [MIM:615909]: A form of Diamond-Blackfan anemia, a congenital non-regenerative hypoplastic anemia that usually presents early in infancy. Diamond-Blackfan anemia is characterized by a moderate to severe macrocytic anemia, erythroblastopenia, and an increased risk of malignancy. 30 to 40% of Diamond-Blackfan anemia patients present with short stature and…	cytoplasmic translation [GO:0002181]; translation [GO:0006412]	structural constituent of ribosome [GO:0003735]; zinc ion binding [GO:0008270]	cytoplasmic side of rough endoplasmic reticulum membrane [GO:0098556]; cytosol [GO:0005829]; cytosolic small ribosomal subunit [GO:0022627]; extracellular exosome [GO:0070062]; focal adhesion [GO:0005925]; nucleoplasm [GO:0005654]; polysomal ribosome [GO:0042788]; small ribosomal subunit [GO:0015935]	GO:0002181; GO:0003735; GO:0005654; GO:0005829; GO:0005925; GO:0006412; GO:0008270; GO:0015935; GO:0022627; GO:0042788; GO:0070062; GO:0098556	R-HSA-156827;R-HSA-156902;R-HSA-1799339;R-HSA-192823;R-HSA-2408557;R-HSA-6791226;R-HSA-72649;R-HSA-72689;R-HSA-72695;R-HSA-72702;R-HSA-72706;R-HSA-72764;R-HSA-9010553;R-HSA-9633012;R-HSA-975956;R-HSA-975957;	hsa:6235;	17.6525	17.2369	15.5452	15.1617	17.6339	17.6399	17.8816	17.8243	16.1069	15.678
ENAH_Q8N8S7	-1.1387	-1.25473	1.14062	1.0796	0.0310014	0.161669	-0.756622	-1.13699	0.853633	1.02051	ENAH	Protein enabled homolog	Q8N8S7	1.85049	2.89844e-06	1.85049			sp|Q8N8S7|ENAH_HUMAN Protein enabled homolog OS=Homo sapiens OX=9606 GN=ENAH PE=1 SV=2	FUNCTION: Ena/VASP proteins are actin-associated proteins involved in a range of processes dependent on cytoskeleton remodeling and cell polarity such as axon guidance and lamellipodial and filopodial dynamics in migrating cells. ENAH induces the formation of F-actin rich outgrowths in fibroblasts. Acts synergistically with BAIAP2-alpha and downstream of NTN1 to promote filipodia formation (By si…	SUBCELLULAR LOCATION: Cytoplasm. Cytoplasm, cytoskeleton {ECO:0000250}. Cell projection, lamellipodium {ECO:0000250}. Cell projection, filopodium {ECO:0000250}. Cell junction, synapse {ECO:0000250}. Cell junction, focal adhesion. Note=Targeted to the leading edge of lamellipodia and filopodia by MRL family members. Colocalizes at filopodial tips with a number of other proteins including vinculin …		actin polymerization-dependent cell motility [GO:0070358]; actin polymerization or depolymerization [GO:0008154]; axon guidance [GO:0007411]	actin binding [GO:0003779]; profilin binding [GO:0005522]; SH3 domain binding [GO:0017124]; WW domain binding [GO:0050699]	cell junction [GO:0030054]; cytoskeleton [GO:0005856]; cytosol [GO:0005829]; filopodium [GO:0030175]; focal adhesion [GO:0005925]; lamellipodium [GO:0030027]; plasma membrane [GO:0005886]; synapse [GO:0045202]	GO:0003779; GO:0005522; GO:0005829; GO:0005856; GO:0005886; GO:0005925; GO:0007411; GO:0008154; GO:0017124; GO:0030027; GO:0030054; GO:0030175; GO:0045202; GO:0050699; GO:0070358	R-HSA-202433;R-HSA-376176;	hsa:55740;	14.1231	14.03	15.9515	15.9025	15.0614	15.1662	14.4296	14.1244	15.7213	15.8551
SERPINB13_Q9UIV8	0.799236	0.837479	-1.72939	-1.75081	0.445903	0.312513	0.576103	0.922187	-0.347198	-0.0660231	SERPINB13	Serpin B13	Q9UIV8	1.79042	2.90649e-06	-1.79042			sp|Q9UIV8|SPB13_HUMAN Serpin B13 OS=Homo sapiens OX=9606 GN=SERPINB13 PE=1 SV=2	FUNCTION: May play a role in the proliferation or differentiation of keratinocytes.	SUBCELLULAR LOCATION: Cytoplasm.		negative regulation of endopeptidase activity [GO:0010951]; negative regulation of keratinocyte apoptotic process [GO:1902173]; regulation of proteolysis [GO:0030162]; response to UV [GO:0009411]	cysteine-type endopeptidase inhibitor activity [GO:0004869]; protease binding [GO:0002020]; serine-type endopeptidase inhibitor activity [GO:0004867]	cytoplasm [GO:0005737]; cytosol [GO:0005829]; extracellular exosome [GO:0070062]; extracellular space [GO:0005615]; lysosomal lumen [GO:0043202]; nuclear speck [GO:0016607]; nucleoplasm [GO:0005654]	GO:0002020; GO:0004867; GO:0004869; GO:0005615; GO:0005654; GO:0005737; GO:0005829; GO:0009411; GO:0010951; GO:0016607; GO:0030162; GO:0043202; GO:0070062; GO:1902173	R-HSA-8939242;	hsa:5275;	20.3373	20.364	18.5677	18.5527	20.09	19.9967	20.1811	20.4233	19.535	19.7318
CRNN_Q9UBG3	0.880146	1.2975	-1.23876	-1.4261	-0.270406	-0.236665	0.885219	1.20727	-0.537304	-0.560904	CRNN	Cornulin	Q9UBG3	2.2703	2.95377e-06	-2.2703			sp|Q9UBG3|CRNN_HUMAN Cornulin OS=Homo sapiens OX=9606 GN=CRNN PE=1 SV=1	FUNCTION: Promotes cell proliferation, G1/S cell cycle progression and induces expression of the cell cycle regulator CCND1 (PubMed:30009832). Regulates proliferation induced by proinflammatory cytokine response via activation of NFKB1 and PI3K/AKT signaling pathways (PubMed:30009832). {ECO:0000269|PubMed:30009832}.	SUBCELLULAR LOCATION: Cytoplasm {ECO:0000269|PubMed:15854041, ECO:0000269|PubMed:16640557}. Note=Does not colocalize with TGM1.	DISEASE: Esophageal cancer (ESCR) [MIM:133239]: A malignancy of the esophagus. The most common types are esophageal squamous cell carcinoma and adenocarcinoma. Cancer of the esophagus remains a devastating disease because it is usually not detected until it has progressed to an advanced incurable stage. {ECO:0000269|PubMed:19558548}. Note=Disease susceptibility is associated with variants affecti…	cell-cell adhesion [GO:0098609]; cellular response to cytokine stimulus [GO:0071345]; positive regulation of cell cycle G1/S phase transition [GO:1902808]; positive regulation of keratinocyte proliferation [GO:0010838]; positive regulation of NF-kappaB transcription factor activity [GO:0051092]; regulation of gene expression [GO:0010468]; regulation of phosphatidylinositol 3-kinase signaling [GO:…	calcium-dependent protein binding [GO:0048306]; calcium ion binding [GO:0005509]; transition metal ion binding [GO:0046914]	cytoplasm [GO:0005737]; extracellular exosome [GO:0070062]; membrane [GO:0016020]	GO:0005509; GO:0005737; GO:0009408; GO:0010468; GO:0010838; GO:0014066; GO:0016020; GO:0046914; GO:0048306; GO:0051092; GO:0070062; GO:0071345; GO:0098609; GO:1902808		hsa:49860;	21.0068	21.3981	19.02	18.8443	19.928	19.9596	21.0116	21.3135	19.6777	19.6556
CLIC6_Q96NY7	-0.735774	-0.8905	1.55447	2	-0.448483	-0.418298	-0.492244	-0.646991	-0.144912	0.183738	CLIC6	Chloride intracellular channel protein 6	Q96NY7	2.2669	3.00898e-06	2.2669			sp|Q96NY7|CLIC6_HUMAN Chloride intracellular channel protein 6 OS=Homo sapiens OX=9606 GN=CLIC6 PE=2 SV=3	FUNCTION: May insert into membranes and form chloride ion channels. May play a critical role in water-secreting cells, possibly through the regulation of chloride ion transport (By similarity). {ECO:0000250}.	SUBCELLULAR LOCATION: Cytoplasm {ECO:0000250}. Cell membrane {ECO:0000250}; Single-pass membrane protein {ECO:0000250}. Note=Predominantly cytoplasmic. Upon chloride ion efflux from the cell, it is translocated to the plasma membrane (By similarity). {ECO:0000250}.		chloride transport [GO:0006821]; regulation of ion transmembrane transport [GO:0034765]	chloride channel activity [GO:0005254]; D2 dopamine receptor binding [GO:0031749]; D3 dopamine receptor binding [GO:0031750]; D4 dopamine receptor binding [GO:0031751]; voltage-gated ion channel activity [GO:0005244]	chloride channel complex [GO:0034707]; cytoplasm [GO:0005737]; extracellular exosome [GO:0070062]; plasma membrane [GO:0005886]	GO:0005244; GO:0005254; GO:0005737; GO:0005886; GO:0006821; GO:0031749; GO:0031750; GO:0031751; GO:0034707; GO:0034765; GO:0070062		hsa:54102;	18.5112	18.3768	20.5005	20.9213	18.7607	18.7869	18.7227	18.5883	19.0244	19.3099
FBN1_P35555	-0.765997	-1.01665	0.977418	0.937083	-0.735286	-0.635027	-0.713301	-0.710478	1.18117	1.48107	FBN1	Fibrillin-1	P35555	1.8047	3.13928e-06	1.8047			sp|P35555|FBN1_HUMAN Fibrillin-1 OS=Homo sapiens OX=9606 GN=FBN1 PE=1 SV=4	FUNCTION: [Fibrillin-1]: Structural component of the 10-12 nm diameter microfibrils of the extracellular matrix, which conveys both structural and regulatory properties to load-bearing connective tissues (PubMed:1860873, PubMed:15062093). Fibrillin-1-containing microfibrils provide long-term force bearing structural support (PubMed:27026396). In tissues such as the lung, blood vessels and skin, m…	SUBCELLULAR LOCATION: Secreted {ECO:0000269|PubMed:24982166, ECO:0000269|PubMed:34411563}. Note=Fibrillin-1 and Asprosin chains are still linked together during the secretion from cells, but are subsequently separated by furin (PubMed:24982166). {ECO:0000269|PubMed:24982166}.; SUBCELLULAR LOCATION: [Fibrillin-1]: Secreted, extracellular space, extracellular matrix {ECO:0000269|PubMed:11461921, EC…	DISEASE: Marfan syndrome (MFS) [MIM:154700]: A hereditary disorder of connective tissue that affects the skeletal, ocular, and cardiovascular systems. A wide variety of skeletal abnormalities occurs with Marfan syndrome, including scoliosis, chest wall deformity, tall stature, abnormal joint mobility. Ectopia lentis occurs in most of the patients and is almost always bilateral. The leading cause …	activation of protein kinase A activity [GO:0034199]; anatomical structure morphogenesis [GO:0009653]; camera-type eye development [GO:0043010]; cell adhesion mediated by integrin [GO:0033627]; cellular response to insulin-like growth factor stimulus [GO:1990314]; cellular response to transforming growth factor beta stimulus [GO:0071560]; embryonic eye morphogenesis [GO:0048048]; glucose homeosta…	calcium ion binding [GO:0005509]; extracellular matrix constituent conferring elasticity [GO:0030023]; extracellular matrix structural constituent [GO:0005201]; heparin binding [GO:0008201]; hormone activity [GO:0005179]; identical protein binding [GO:0042802]; integrin binding [GO:0005178]; protein-containing complex binding [GO:0044877]	basement membrane [GO:0005604]; collagen-containing extracellular matrix [GO:0062023]; endoplasmic reticulum lumen [GO:0005788]; extracellular matrix [GO:0031012]; extracellular region [GO:0005576]; extracellular space [GO:0005615]; microfibril [GO:0001527]	GO:0001501; GO:0001527; GO:0001656; GO:0005178; GO:0005179; GO:0005201; GO:0005509; GO:0005576; GO:0005604; GO:0005615; GO:0005788; GO:0006006; GO:0007507; GO:0008201; GO:0009653; GO:0010737; GO:0030023; GO:0031012; GO:0032100; GO:0033627; GO:0034199; GO:0035582; GO:0035583; GO:0042593; GO:0042802; GO:0043010; GO:0044877; GO:0045671; GO:0048048; GO:0048050; GO:0062023; GO:0071560; GO:1990314; GO:…	R-HSA-1474228;R-HSA-1566948;R-HSA-2129379;R-HSA-216083;R-HSA-381426;R-HSA-8957275;	hsa:2200;	19.764	19.5193	21.4661	21.4267	19.794	19.8919	19.8155	19.8182	21.665	21.9578
LGALS7_P47929	0.485055	0.63856	-1.35746	-1.54065	0.560584	0.690244	0.914309	1.14783	-0.688437	-0.850032	LGALS7	Galectin-7	P47929	1.83946	3.26262e-06	-1.83946			sp|P47929|LEG7_HUMAN Galectin-7 OS=Homo sapiens OX=9606 GN=LGALS7 PE=1 SV=2	FUNCTION: Could be involved in cell-cell and/or cell-matrix interactions necessary for normal growth control. Pro-apoptotic protein that functions intracellularly upstream of JNK activation and cytochrome c release. {ECO:0000269|PubMed:11706006}.	SUBCELLULAR LOCATION: Cytoplasm {ECO:0000269|PubMed:11706006}. Nucleus {ECO:0000269|PubMed:11706006}. Secreted {ECO:0000305}. Note=May be secreted by a non-classical secretory pathway.		apoptotic process [GO:0006915]; heterophilic cell-cell adhesion via plasma membrane cell adhesion molecules [GO:0007157]; negative regulation of CD4-positive, alpha-beta T cell proliferation [GO:2000562]; negative regulation of interferon-gamma production [GO:0032689]; positive regulation of gene expression [GO:0010628]	carbohydrate binding [GO:0030246]; galactoside binding [GO:0016936]	cytosol [GO:0005829]; extracellular exosome [GO:0070062]; extracellular space [GO:0005615]; nucleus [GO:0005634]	GO:0005615; GO:0005634; GO:0005829; GO:0006915; GO:0007157; GO:0010628; GO:0016936; GO:0030246; GO:0032689; GO:0070062; GO:2000562		hsa:3963;hsa:653499;	18.4771	18.6176	16.7917	16.6241	18.5462	18.6648	18.8698	19.0834	17.4037	17.2559
HSPB1_P04792	0.709918	0.992541	-1.79781	-1.77535	0.40799	0.405064	0.493214	0.7211	-0.180437	0.0237669	HSPB1	Heat shock protein beta-1	P04792	1.49083	3.32236e-06	-1.49083			sp|P04792|HSPB1_HUMAN Heat shock protein beta-1 OS=Homo sapiens OX=9606 GN=HSPB1 PE=1 SV=2	FUNCTION: Small heat shock protein which functions as a molecular chaperone probably maintaining denatured proteins in a folding-competent state (PubMed:10383393, PubMed:20178975). Plays a role in stress resistance and actin organization (PubMed:19166925). Through its molecular chaperone activity may regulate numerous biological processes including the phosphorylation and the axonal transport of …	SUBCELLULAR LOCATION: Cytoplasm {ECO:0000269|PubMed:10777697, ECO:0000269|PubMed:28144995}. Nucleus {ECO:0000269|PubMed:19464326}. Cytoplasm, cytoskeleton, spindle {ECO:0000269|PubMed:10777697}. Note=Cytoplasmic in interphase cells. Colocalizes with mitotic spindles in mitotic cells. Translocates to the nucleus during heat shock and resides in sub-nuclear structures known as SC35 speckles or nucl…	DISEASE: Charcot-Marie-Tooth disease 2F (CMT2F) [MIM:606595]: A dominant axonal form of Charcot-Marie-Tooth disease, a disorder of the peripheral nervous system, characterized by progressive weakness and atrophy, initially of the peroneal muscles and later of the distal muscles of the arms. Charcot-Marie-Tooth disease is classified in two main groups on the basis of electrophysiologic properties …	anterograde axonal protein transport [GO:0099641]; cellular response to vascular endothelial growth factor stimulus [GO:0035924]; chaperone-mediated protein folding [GO:0061077]; intracellular signal transduction [GO:0035556]; negative regulation of apoptotic process [GO:0043066]; negative regulation of oxidative stress-induced intrinsic apoptotic signaling pathway [GO:1902176]; negative regulati…	identical protein binding [GO:0042802]; protein folding chaperone [GO:0044183]; protein homodimerization activity [GO:0042803]; protein kinase binding [GO:0019901]; protein kinase C binding [GO:0005080]; protein kinase C inhibitor activity [GO:0008426]; RNA binding [GO:0003723]; RNA polymerase II-specific DNA-binding transcription factor binding [GO:0061629]; ubiquitin binding [GO:0043130]	axon cytoplasm [GO:1904115]; cytoplasm [GO:0005737]; cytoskeleton [GO:0005856]; cytosol [GO:0005829]; extracellular exosome [GO:0070062]; extracellular space [GO:0005615]; focal adhesion [GO:0005925]; nucleus [GO:0005634]; plasma membrane [GO:0005886]; proteasome complex [GO:0000502]; spindle [GO:0005819]; Z disc [GO:0030018]	GO:0000502; GO:0001895; GO:0001932; GO:0003723; GO:0005080; GO:0005615; GO:0005634; GO:0005737; GO:0005819; GO:0005829; GO:0005856; GO:0005886; GO:0005925; GO:0006446; GO:0006469; GO:0006986; GO:0008426; GO:0009615; GO:0010506; GO:0019901; GO:0030018; GO:0032731; GO:0032760; GO:0035556; GO:0035924; GO:0038033; GO:0042802; GO:0042803; GO:0043066; GO:0043122; GO:0043130; GO:0043536; GO:0044183; GO:…	R-HSA-4420097;R-HSA-450408;R-HSA-5687128;R-HSA-9009391;	hsa:3315;	21.0995	21.2593	19.6822	19.6949	20.9289	20.9272	20.9771	21.1059	20.5963	20.7117
MYH10_P35580	0.923107	0.723878	-1.37867	-1.47327	0.162716	0.370403	0.946096	1.1615	-0.956688	-0.479077	MYH10	Myosin-10	P35580	3.02928	3.45233e-06	-3.02928			sp|P35580|MYH10_HUMAN Myosin-10 OS=Homo sapiens OX=9606 GN=MYH10 PE=1 SV=3	FUNCTION: Cellular myosin that appears to play a role in cytokinesis, cell shape, and specialized functions such as secretion and capping. Involved with LARP6 in the stabilization of type I collagen mRNAs for CO1A1 and CO1A2. During cell spreading, plays an important role in cytoskeleton reorganization, focal contacts formation (in the central part but not the margins of spreading cells), and lam…	SUBCELLULAR LOCATION: Cell projection, lamellipodium {ECO:0000269|PubMed:20052411, ECO:0000269|PubMed:22480440}. Note=Colocalizes with MCC at the leading edge of migrating cells.	DISEASE: Note=Associated with severe intellectual disability, microcephaly, and feeding difficulties as well as cerebral atrophy. {ECO:0000269|PubMed:25003005, ECO:0000269|PubMed:25356899}.	actin filament-based movement [GO:0030048]; actomyosin structure organization [GO:0031032]; cell adhesion [GO:0007155]; mitotic cytokinesis [GO:0000281]; positive regulation of protein secretion [GO:0050714]; regulation of cell shape [GO:0008360]	actin binding [GO:0003779]; actin filament binding [GO:0051015]; ADP binding [GO:0043531]; ATP binding [GO:0005524]; calmodulin binding [GO:0005516]; microfilament motor activity [GO:0000146]; mRNA 5'-UTR binding [GO:0048027]; RNA stem-loop binding [GO:0035613]	actomyosin [GO:0042641]; cell cortex [GO:0005938]; cleavage furrow [GO:0032154]; cytoplasm [GO:0005737]; cytosol [GO:0005829]; extracellular exosome [GO:0070062]; lamellipodium [GO:0030027]; midbody [GO:0030496]; myosin complex [GO:0016459]; myosin II complex [GO:0016460]; myosin II filament [GO:0097513]; nucleus [GO:0005634]; polysome [GO:0005844]; stress fiber [GO:0001725]	GO:0000146; GO:0000281; GO:0001725; GO:0003779; GO:0005516; GO:0005524; GO:0005634; GO:0005737; GO:0005829; GO:0005844; GO:0005938; GO:0007155; GO:0008360; GO:0016459; GO:0016460; GO:0030027; GO:0030048; GO:0030496; GO:0031032; GO:0032154; GO:0035613; GO:0042641; GO:0043531; GO:0048027; GO:0050714; GO:0051015; GO:0070062; GO:0097513	R-HSA-3928663;R-HSA-416572;R-HSA-5625740;R-HSA-5625900;R-HSA-5627117;R-HSA-5627123;	hsa:4628;	15.6329	15.3646	12.5332	12.4058	14.6089	14.8886	15.6639	15.9539	13.1014	13.7446
RPS27_P42677	1.04068	0.761375	-0.858978	-1.56088	0.618574	0.840389	0.738605	0.531472	-1.1493	-0.961938	RPS27	40S ribosomal protein S27	P42677	2.1013	3.46932e-06	-2.1013			sp|P42677|RS27_HUMAN 40S ribosomal protein S27 OS=Homo sapiens OX=9606 GN=RPS27 PE=1 SV=3	FUNCTION: Component of the small ribosomal subunit (PubMed:8706699). Required for proper rRNA processing and maturation of 18S rRNAs (PubMed:25424902). {ECO:0000269|PubMed:25424902, ECO:0000305|PubMed:8706699}.		DISEASE: Diamond-Blackfan anemia 17 (DBA17) [MIM:617409]: A form of Diamond-Blackfan anemia, a congenital non-regenerative hypoplastic anemia that usually presents early in infancy. Diamond-Blackfan anemia is characterized by a moderate to severe macrocytic anemia, erythroblastopenia, and an increased risk of malignancy. 30 to 40% of Diamond-Blackfan anemia patients present with short stature and…	cytoplasmic translation [GO:0002181]; ribosomal small subunit assembly [GO:0000028]; rRNA processing [GO:0006364]; translation [GO:0006412]	DNA binding [GO:0003677]; RNA binding [GO:0003723]; structural constituent of ribosome [GO:0003735]; zinc ion binding [GO:0008270]	cytosol [GO:0005829]; cytosolic ribosome [GO:0022626]; cytosolic small ribosomal subunit [GO:0022627]; nucleoplasm [GO:0005654]; nucleus [GO:0005634]; postsynaptic density [GO:0014069]; ribosome [GO:0005840]	GO:0000028; GO:0002181; GO:0003677; GO:0003723; GO:0003735; GO:0005634; GO:0005654; GO:0005829; GO:0005840; GO:0006364; GO:0006412; GO:0008270; GO:0014069; GO:0022626; GO:0022627	R-HSA-141444;R-HSA-156827;R-HSA-156902;R-HSA-1799339;R-HSA-192823;R-HSA-2408557;R-HSA-2467813;R-HSA-2500257;R-HSA-5663220;R-HSA-6791226;R-HSA-68877;R-HSA-72649;R-HSA-72689;R-HSA-72695;R-HSA-72702;R-HSA-72706;R-HSA-72764;R-HSA-9010553;R-HSA-9633012;R-HSA-9648025;R-HSA-975956;R-HSA-975957;	hsa:6232;	18.6855	18.4075	16.7946	16.0959	18.2654	18.4862	18.3848	18.1787	16.5056	16.6921
TMSB4X_P62328	-0.636102	-0.863505	1.30324	1.0549	-0.252511	-0.498611	-1.08985	-1.13592	1.01263	1.10573	TMSB4X	Thymosin beta-4;Hematopoietic system regulatory peptide	P62328	1.48822	3.48691e-06	1.48822			sp|P62328|TYB4_HUMAN Thymosin beta-4 OS=Homo sapiens OX=9606 GN=TMSB4X PE=1 SV=2	FUNCTION: Plays an important role in the organization of the cytoskeleton (By similarity). Binds to and sequesters actin monomers (G actin) and therefore inhibits actin polymerization. {ECO:0000250}.; FUNCTION: Seraspenide inhibits the entry of hematopoietic pluripotent stem cells into the S-phase. {ECO:0000250}.	SUBCELLULAR LOCATION: Cytoplasm, cytoskeleton.		actin filament organization [GO:0007015]; cytoplasmic sequestering of NF-kappaB [GO:0007253]; negative regulation of interleukin-8 production [GO:0032717]; negative regulation of NF-kappaB transcription factor activity [GO:0032088]; negative regulation of NIK/NF-kappaB signaling [GO:1901223]; negative regulation of RNA polymerase II regulatory region sequence-specific DNA binding [GO:1903026]; po…	actin monomer binding [GO:0003785]; enzyme binding [GO:0019899]; RNA binding [GO:0003723]	cytoplasm [GO:0005737]; cytoskeleton [GO:0005856]; cytosol [GO:0005829]; extracellular region [GO:0005576]; nucleus [GO:0005634]; platelet alpha granule lumen [GO:0031093]	GO:0003723; GO:0003785; GO:0005576; GO:0005634; GO:0005737; GO:0005829; GO:0005856; GO:0007015; GO:0007253; GO:0019899; GO:0030334; GO:0031093; GO:0032088; GO:0032717; GO:0033209; GO:0042989; GO:0043536; GO:0050727; GO:1901222; GO:1901223; GO:1903026; GO:1905273; GO:2001028; GO:2001171	R-HSA-114608;	hsa:7114;	18.6217	18.4463	20.118	19.9264	18.9177	18.7278	18.2716	18.2361	19.8938	19.9656
SULT1B1_O43704	-0.348122	-0.443059	1.7761	1.63075	-0.778621	-1.00783	-0.561986	-0.860426	0.381858	0.211336	SULT1B1	Sulfotransferase family cytosolic 1B member 1	O43704	1.85171	3.53782e-06	1.81678			sp|O43704|ST1B1_HUMAN Sulfotransferase family cytosolic 1B member 1 OS=Homo sapiens OX=9606 GN=SULT1B1 PE=1 SV=2	FUNCTION: Sulfotransferase that utilizes 3'-phospho-5'-adenylyl sulfate (PAPS) as sulfonate donor to catalyze the sulfate conjugation of dopamine, small phenols such as 1-naphthol and p-nitrophenol and thyroid hormones, including 3,3'-diiodothyronine, triidothyronine (T3) and reverse triiodothyronine (rT3). {ECO:0000269|PubMed:28084139, ECO:0000269|PubMed:9443824, ECO:0000269|PubMed:9463486}.	SUBCELLULAR LOCATION: Cytoplasm {ECO:0000269|PubMed:9443824, ECO:0000269|PubMed:9463486}.		3'-phosphoadenosine 5'-phosphosulfate metabolic process [GO:0050427]; cellular biogenic amine metabolic process [GO:0006576]; epithelial cell differentiation [GO:0030855]; ethanol catabolic process [GO:0006068]; flavonoid metabolic process [GO:0009812]; phenol-containing compound metabolic process [GO:0018958]; sulfation [GO:0051923]; thyroid hormone metabolic process [GO:0042403]; xenobiotic met…	aryl sulfotransferase activity [GO:0004062]; sulfotransferase activity [GO:0008146]	cytoplasm [GO:0005737]; cytosol [GO:0005829]	GO:0004062; GO:0005737; GO:0005829; GO:0006068; GO:0006576; GO:0006805; GO:0008146; GO:0009812; GO:0018958; GO:0030855; GO:0042403; GO:0050427; GO:0051923	R-HSA-156584;	hsa:27284;	16.5713	16.4892	18.4099	18.2841	16.1987	16.0003	16.3862	16.1279	17.2032	17.0556
PRSS27_Q9BQR3	0.983257	1.03299	-1.2041	-1.55416	0.618482	0.42319	0.59325	0.833952	-0.883625	-0.843241	PRSS27	Serine protease 27	Q9BQR3	1.64828	3.63885e-06	-1.64828			sp|Q9BQR3|PRS27_HUMAN Serine protease 27 OS=Homo sapiens OX=9606 GN=PRSS27 PE=1 SV=1		SUBCELLULAR LOCATION: Secreted.			serine-type endopeptidase activity [GO:0004252]	extracellular region [GO:0005576]; plasma membrane [GO:0005886]	GO:0004252; GO:0005576; GO:0005886		hsa:83886;	17.4202	17.4545	15.9099	15.6682	17.1683	17.0335	17.1509	17.3171	16.1312	16.1591
PALMD_Q9NP74	0.547028	0.709365	-1.51498	-1.87318	0.364758	0.628528	0.973579	0.826603	-0.418731	-0.242971	PALMD	Palmdelphin	Q9NP74	2.03405	3.64516e-06	-2.03405			sp|Q9NP74|PALMD_HUMAN Palmdelphin OS=Homo sapiens OX=9606 GN=PALMD PE=1 SV=1		SUBCELLULAR LOCATION: Cytoplasm {ECO:0000269|PubMed:11707320}. Cell projection, dendrite {ECO:0000269|PubMed:11707320}. Cell projection, dendritic spine {ECO:0000250}.		regulation of cell shape [GO:0008360]		cytoplasm [GO:0005737]; dendritic spine [GO:0043197]; membrane [GO:0016020]	GO:0005737; GO:0008360; GO:0016020; GO:0043197		hsa:54873;	15.1572	15.2994	13.3511	13.0374	14.9975	15.2286	15.5308	15.4021	14.3113	14.4652
RNF7_Q9UBF6	1.24188	1.2101	-1.11298	-1.12143	0.417152	0.414465	0.463295	0.676524	-1.29829	-0.890714	RNF7	RING-box protein 2	Q9UBF6	1.78009	3.72339e-06	-1.78009			sp|Q9UBF6|RBX2_HUMAN RING-box protein 2 OS=Homo sapiens OX=9606 GN=RNF7 PE=1 SV=1	FUNCTION: Probable component of the SCF (SKP1-CUL1-F-box protein) E3 ubiquitin ligase complex which mediates the ubiquitination and subsequent proteasomal degradation of target proteins involved in cell cycle progression, signal transduction and transcription (PubMed:10851089). CRLs complexes and ARIH1 collaborate in tandem to mediate ubiquitination of target proteins, ARIH1 mediating addition of…	SUBCELLULAR LOCATION: Cytoplasm {ECO:0000269|PubMed:10082581}. Nucleus {ECO:0000269|PubMed:10082581}.		post-translational protein modification [GO:0043687]; protein neddylation [GO:0045116]; protein ubiquitination [GO:0016567]; response to redox state [GO:0051775]; ubiquitin-dependent protein catabolic process [GO:0006511]	copper ion binding [GO:0005507]; cullin family protein binding [GO:0097602]; NEDD8 ligase activity [GO:0061663]; NEDD8 transferase activity [GO:0019788]; ubiquitin protein ligase activity [GO:0061630]; zinc ion binding [GO:0008270]	Cul5-RING ubiquitin ligase complex [GO:0031466]; cullin-RING ubiquitin ligase complex [GO:0031461]; cytoplasm [GO:0005737]; cytosol [GO:0005829]; nucleoplasm [GO:0005654]; nucleus [GO:0005634]	GO:0005507; GO:0005634; GO:0005654; GO:0005737; GO:0005829; GO:0006511; GO:0008270; GO:0016567; GO:0019788; GO:0031461; GO:0031466; GO:0043687; GO:0045116; GO:0051775; GO:0061630; GO:0061663; GO:0097602	R-HSA-8951664;R-HSA-9705462;R-HSA-983168;	hsa:9616;	16.6722	16.6481	14.8833	14.8769	16.0457	16.0437	16.0808	16.2427	14.7425	15.0521
PKP3_Q9Y446	0.910323	0.685374	-1.62563	-1.9071	0.116045	0.389705	0.58696	0.949228	-0.104789	-0.000116356	PKP3	Plakophilin-3	Q9Y446	1.65534	3.90306e-06	-1.65534			sp|Q9Y446|PKP3_HUMAN Plakophilin-3 OS=Homo sapiens OX=9606 GN=PKP3 PE=1 SV=1	FUNCTION: May play a role in junctional plaques.	SUBCELLULAR LOCATION: Nucleus. Cell junction, desmosome. Note=Nuclear and associated with desmosomes.		cell-cell adhesion [GO:0098609]; cell-cell junction assembly [GO:0007043]; desmosome assembly [GO:0002159]; negative regulation of mRNA catabolic process [GO:1902373]; positive regulation of gene expression [GO:0010628]; protein localization to plasma membrane [GO:0072659]	alpha-catenin binding [GO:0045294]; cadherin binding [GO:0045296]; cadherin binding involved in cell-cell adhesion [GO:0098641]; cell adhesion molecule binding [GO:0050839]; enzyme binding [GO:0019899]	adherens junction [GO:0005912]; cell-cell junction [GO:0005911]; cell junction [GO:0030054]; cornified envelope [GO:0001533]; cytoplasm [GO:0005737]; desmosome [GO:0030057]; messenger ribonucleoprotein complex [GO:1990124]; nucleoplasm [GO:0005654]; nucleus [GO:0005634]; plasma membrane [GO:0005886]	GO:0001533; GO:0002159; GO:0005634; GO:0005654; GO:0005737; GO:0005886; GO:0005911; GO:0005912; GO:0007043; GO:0010628; GO:0019899; GO:0030054; GO:0030057; GO:0045294; GO:0045296; GO:0050839; GO:0072659; GO:0098609; GO:0098641; GO:1902373; GO:1990124	R-HSA-6805567;R-HSA-6809371;	hsa:11187;	20.8805	20.7353	19.2434	19.0617	20.3678	20.5444	20.6718	20.9057	20.2252	20.2928
SEC14L2_O76054	1.12214	0.740072	-0.889771	-1.48374	0.493694	0.69432	0.700577	0.792801	-1.07828	-1.09182	SEC14L2	SEC14-like protein 2	O76054	1.41687	3.91863e-06	-1.41687			sp|O76054|S14L2_HUMAN SEC14-like protein 2 OS=Homo sapiens OX=9606 GN=SEC14L2 PE=1 SV=1	FUNCTION: Carrier protein. Binds to some hydrophobic molecules and promotes their transfer between the different cellular sites. Binds with high affinity to alpha-tocopherol. Also binds with a weaker affinity to other tocopherols and to tocotrienols. May have a transcriptional activatory activity via its association with alpha-tocopherol. Probably recognizes and binds some squalene structure, sug…	SUBCELLULAR LOCATION: Cytoplasm. Nucleus. Note=Cytoplasmic in absence of alpha-tocopherol, and nuclear in presence of alpha-tocopherol.		positive regulation of transcription, DNA-templated [GO:0045893]; regulation of cholesterol biosynthetic process [GO:0045540]	phospholipid binding [GO:0005543]; vitamin E binding [GO:0008431]	cytoplasm [GO:0005737]; cytosol [GO:0005829]; extracellular exosome [GO:0070062]; nucleoplasm [GO:0005654]; nucleus [GO:0005634]	GO:0005543; GO:0005634; GO:0005654; GO:0005737; GO:0005829; GO:0008431; GO:0045540; GO:0045893; GO:0070062		hsa:23541;	16.0306	15.775	14.6846	14.2873	15.6102	15.7444	15.7486	15.8103	14.5585	14.5494
TRIM29_Q14134	0.87649	0.461764	-1.77159	-1.69392	0.820712	0.77347	0.603975	0.47306	-0.305938	-0.238023	TRIM29	Tripartite motif-containing protein 29	Q14134	1.51953	4.03906e-06	-1.51953			sp|Q14134|TRI29_HUMAN Tripartite motif-containing protein 29 OS=Homo sapiens OX=9606 GN=TRIM29 PE=1 SV=2	FUNCTION: Plays a crucial role in the regulation of macrophage activation in response to viral or bacterial infections within the respiratory tract. Mechanistically, TRIM29 interacts with IKBKG/NEMO in the lysosome where it induces its 'Lys-48' ubiquitination and subsequent degradation. In turn, the expression of type I interferons and the production of proinflammatory cytokines are inhibited. Ad…	SUBCELLULAR LOCATION: Cytoplasm {ECO:0000269|PubMed:7644499}. Lysosome {ECO:0000269|PubMed:27695001}. Note=Colocalizes with intermediate filaments.		innate immune response [GO:0045087]; negative regulation of protein localization to nucleus [GO:1900181]; negative regulation of transcription by RNA polymerase II [GO:0000122]	cadherin binding involved in cell-cell adhesion [GO:0098641]; identical protein binding [GO:0042802]; p53 binding [GO:0002039]; zinc ion binding [GO:0008270]	adherens junction [GO:0005912]; lysosome [GO:0005764]	GO:0000122; GO:0002039; GO:0005764; GO:0005912; GO:0008270; GO:0042802; GO:0045087; GO:0098641; GO:1900181	R-HSA-877300;	hsa:23650;	21.1202	20.8578	19.4449	19.494	21.0849	21.055	20.9478	20.865	20.3721	20.4151
EVPL_Q92817	0.888374	0.829839	-1.79989	-1.763	0.13003	0.0749734	0.632297	0.842565	-0.0370718	0.201887	EVPL	Envoplakin	Q92817	1.39908	4.14441e-06	-1.39908			sp|Q92817|EVPL_HUMAN Envoplakin OS=Homo sapiens OX=9606 GN=EVPL PE=1 SV=3	FUNCTION: Component of the cornified envelope of keratinocytes. May link the cornified envelope to desmosomes and intermediate filaments.	SUBCELLULAR LOCATION: Cell junction, desmosome. Cornified envelope. Cytoplasm, cytoskeleton. Note=Colocalized with DSP at desmosomes and along intermediate filaments.		epidermis development [GO:0008544]; intermediate filament cytoskeleton organization [GO:0045104]; keratinization [GO:0031424]; keratinocyte differentiation [GO:0030216]; peptide cross-linking [GO:0018149]; wound healing [GO:0042060]	cadherin binding [GO:0045296]; intermediate filament binding [GO:0019215]; structural molecule activity [GO:0005198]	cornified envelope [GO:0001533]; cytoplasm [GO:0005737]; cytosol [GO:0005829]; desmosome [GO:0030057]; extracellular exosome [GO:0070062]; intermediate filament cytoskeleton [GO:0045111]; membrane [GO:0016020]	GO:0001533; GO:0005198; GO:0005737; GO:0005829; GO:0008544; GO:0016020; GO:0018149; GO:0019215; GO:0030057; GO:0030216; GO:0031424; GO:0042060; GO:0045104; GO:0045111; GO:0045296; GO:0070062	R-HSA-6809371;	hsa:2125;	22.8032	22.7722	21.3788	21.3984	22.4014	22.3722	22.6675	22.7789	22.3128	22.4394
TGM1_P22735	0.411584	0.275666	-1.46511	-1.62805	0.96905	0.850783	0.722579	1.0393	-0.564279	-0.611522	TGM1	Protein-glutamine gamma-glutamyltransferase K	P22735	1.66585	4.1944e-06	-1.61678			sp|P22735|TGM1_HUMAN Protein-glutamine gamma-glutamyltransferase K OS=Homo sapiens OX=9606 GN=TGM1 PE=1 SV=4	FUNCTION: Catalyzes the cross-linking of proteins and the conjugation of polyamines to proteins. Responsible for cross-linking epidermal proteins during formation of the stratum corneum. Involved in cell proliferation (PubMed:26220141). {ECO:0000269|PubMed:26220141}.	SUBCELLULAR LOCATION: Membrane {ECO:0000269|PubMed:17762858}; Lipid-anchor {ECO:0000305|PubMed:17762858}.	DISEASE: Ichthyosis, congenital, autosomal recessive 1 (ARCI1) [MIM:242300]: A form of autosomal recessive congenital ichthyosis, a disorder of keratinization with abnormal differentiation and desquamation of the epidermis, resulting in abnormal skin scaling over the whole body. The main skin phenotypes are lamellar ichthyosis (LI) and non-bullous congenital ichthyosiform erythroderma (NCIE), alt…	cell envelope organization [GO:0043163]; cellular protein modification process [GO:0006464]; keratinization [GO:0031424]; keratinocyte differentiation [GO:0030216]; peptide cross-linking [GO:0018149]; positive regulation of cell cycle [GO:0045787]; positive regulation of keratinocyte proliferation [GO:0010838]	identical protein binding [GO:0042802]; metal ion binding [GO:0046872]; protein-glutamine gamma-glutamyltransferase activity [GO:0003810]	cornified envelope [GO:0001533]; cytosol [GO:0005829]; extracellular exosome [GO:0070062]; intrinsic component of membrane [GO:0031224]; membrane [GO:0016020]; plasma membrane [GO:0005886]	GO:0001533; GO:0003810; GO:0005829; GO:0005886; GO:0006464; GO:0010838; GO:0016020; GO:0018149; GO:0030216; GO:0031224; GO:0031424; GO:0042802; GO:0043163; GO:0045787; GO:0046872; GO:0070062	R-HSA-6809371;	hsa:7051;	20.8573	20.7411	19.2521	19.1127	21.3341	21.233	21.1233	21.3942	20.0226	19.9822
ASCC3_Q8N3C0	1.38165	0.528983	-1.24739	-1.94277	0.230953	0.144897	0.609677	0.914643	-0.363457	-0.257178	ASCC3	Activating signal cointegrator 1 complex subunit 3	Q8N3C0	1.41643	4.45911e-06	-1.41643			sp|Q8N3C0|ASCC3_HUMAN Activating signal cointegrator 1 complex subunit 3 OS=Homo sapiens OX=9606 GN=ASCC3 PE=1 SV=3	FUNCTION: 3'-5' DNA helicase involved in repair of alkylated DNA (PubMed:22055184). Promotes DNA unwinding to generate single-stranded substrate needed for ALKBH3, enabling ALKBH3 to process alkylated N3-methylcytosine (3mC) within double-stranded regions (PubMed:22055184). Also involved in activation of the ribosome quality control (RQC) pathway, a pathway that degrades nascent peptide chains du…	SUBCELLULAR LOCATION: Nucleus {ECO:0000269|PubMed:12077347, ECO:0000269|PubMed:29144457}. Nucleus speckle {ECO:0000269|PubMed:29144457, ECO:0000269|PubMed:29997253}. Cytoplasm, cytosol {ECO:0000269|PubMed:28757607}. Note=Colocalizes with ALKBH3 and ASCC2 in nuclear foci when cells have been exposed to alkylating agents that cause DNA damage. {ECO:0000269|PubMed:29144457}.		cell population proliferation [GO:0008283]; DNA dealkylation involved in DNA repair [GO:0006307]; DNA duplex unwinding [GO:0032508]; rescue of stalled ribosome [GO:0072344]; ribosome-associated ubiquitin-dependent protein catabolic process [GO:1990116]	3'-5' DNA helicase activity [GO:0043138]; ATP binding [GO:0005524]; ATP hydrolysis activity [GO:0016887]; RNA binding [GO:0003723]	activating signal cointegrator 1 complex [GO:0099053]; cytosol [GO:0005829]; membrane [GO:0016020]; nuclear speck [GO:0016607]; nucleoplasm [GO:0005654]; nucleus [GO:0005634]	GO:0003723; GO:0005524; GO:0005634; GO:0005654; GO:0005829; GO:0006307; GO:0008283; GO:0016020; GO:0016607; GO:0016887; GO:0032508; GO:0043138; GO:0072344; GO:0099053; GO:1990116	R-HSA-112126;	hsa:10973;	15.3457	14.8722	13.8856	13.4994	14.7066	14.6588	14.917	15.0863	14.3765	14.4355
MFAP4_P55083	-0.725447	-0.823667	1.59817	1.59694	-0.681168	-0.44154	-0.762552	-0.844093	0.266751	0.816601	MFAP4	Microfibril-associated glycoprotein 4	P55083	2.62195	4.57633e-06	2.62195			sp|P55083|MFAP4_HUMAN Microfibril-associated glycoprotein 4 OS=Homo sapiens OX=9606 GN=MFAP4 PE=1 SV=2	FUNCTION: Could be involved in calcium-dependent cell adhesion or intercellular interactions. May contribute to the elastic fiber assembly and/or maintenance (PubMed:26601954). {ECO:0000269|PubMed:26601954}.	SUBCELLULAR LOCATION: Secreted, extracellular space, extracellular matrix {ECO:0000269|PubMed:26601954}.		cell adhesion [GO:0007155]; cellular response to UV-B [GO:0071493]; complement activation, lectin pathway [GO:0001867]; elastic fiber assembly [GO:0048251]; regulation of collagen metabolic process [GO:0010712]; supramolecular fiber organization [GO:0097435]; UV protection [GO:0009650]	antigen binding [GO:0003823]; carbohydrate derivative binding [GO:0097367]; signaling receptor binding [GO:0005102]	collagen-containing extracellular matrix [GO:0062023]; elastic fiber [GO:0071953]; extracellular region [GO:0005576]; extracellular space [GO:0005615]; microfibril [GO:0001527]	GO:0001527; GO:0001867; GO:0003823; GO:0005102; GO:0005576; GO:0005615; GO:0007155; GO:0009650; GO:0010712; GO:0048251; GO:0062023; GO:0071493; GO:0071953; GO:0097367; GO:0097435	R-HSA-2129379;	hsa:4239;	17.6472	17.5387	20.2156	20.2142	17.6962	17.961	17.6062	17.5161	18.7439	19.3517
FRMD3_A2A2Y4	0.691975	0.190626	-1.31978	-1.38527	0.97459	1.08864	0.738221	0.763492	-0.724572	-1.01792	FRMD3	FERM domain-containing protein 3	A2A2Y4	2.2964	4.63675e-06	-2.2964			sp|A2A2Y4|FRMD3_HUMAN FERM domain-containing protein 3 OS=Homo sapiens OX=9606 GN=FRMD3 PE=2 SV=1	FUNCTION: Putative tumor suppressor gene that may be implicated in the origin and progression of lung cancer. {ECO:0000269|PubMed:17260017}.	SUBCELLULAR LOCATION: Membrane {ECO:0000305}; Single-pass membrane protein {ECO:0000305}.		actomyosin structure organization [GO:0031032]	cytoskeletal protein binding [GO:0008092]	cytoskeleton [GO:0005856]; integral component of membrane [GO:0016021]	GO:0005856; GO:0008092; GO:0016021; GO:0031032		hsa:257019;	16.0718	15.43	13.4965	13.4126	16.4336	16.5796	16.131	16.1634	14.2584	13.8829
AKR7A3_O95154	-0.749653	-0.694098	1.39097	1.92965	-0.715174	-0.771354	-0.611812	-0.590077	0.670027	0.14153	AKR7A3	Aflatoxin B1 aldehyde reductase member 3	O95154	2.8679	4.82247e-06	2.8679			sp|O95154|ARK73_HUMAN Aflatoxin B1 aldehyde reductase member 3 OS=Homo sapiens OX=9606 GN=AKR7A3 PE=1 SV=2	FUNCTION: Can reduce the dialdehyde protein-binding form of aflatoxin B1 (AFB1) to the non-binding AFB1 dialcohol. May be involved in protection of liver against the toxic and carcinogenic effects of AFB1, a potent hepatocarcinogen. {ECO:0000269|PubMed:18416522}.	SUBCELLULAR LOCATION: Cytoplasm.		aflatoxin catabolic process [GO:0046223]; cellular aldehyde metabolic process [GO:0006081]	aldo-keto reductase (NADP) activity [GO:0004033]; D-threo-aldose 1-dehydrogenase activity [GO:0047834]; electron transfer activity [GO:0009055]; identical protein binding [GO:0042802]	cytoplasm [GO:0005737]; cytosol [GO:0005829]; extracellular exosome [GO:0070062]	GO:0004033; GO:0005737; GO:0005829; GO:0006081; GO:0009055; GO:0042802; GO:0046223; GO:0047834; GO:0070062	R-HSA-5423646;	hsa:22977;	16.0519	16.1188	18.629	19.2775	16.0934	16.0258	16.2178	16.244	17.761	17.1248
PPL_O60437	0.814133	0.688206	-1.81994	-1.51435	0.178831	0.095912	0.863763	1.16549	-0.212801	-0.259241	PPL	Periplakin	O60437	1.55718	4.95151e-06	-1.55718			sp|O60437|PEPL_HUMAN Periplakin OS=Homo sapiens OX=9606 GN=PPL PE=1 SV=4	FUNCTION: Component of the cornified envelope of keratinocytes. May link the cornified envelope to desmosomes and intermediate filaments. May act as a localization signal in PKB/AKT-mediated signaling. {ECO:0000269|PubMed:9412476}.	SUBCELLULAR LOCATION: Cell junction, desmosome {ECO:0000269|PubMed:9412476}. Cytoplasm, cytoskeleton {ECO:0000269|PubMed:9412476}. Cell membrane {ECO:0000250|UniProtKB:Q9R269}. Cytoplasm {ECO:0000250|UniProtKB:Q9R269}.		intermediate filament cytoskeleton organization [GO:0045104]; keratinization [GO:0031424]; response to mechanical stimulus [GO:0009612]; wound healing [GO:0042060]	cadherin binding [GO:0045296]; structural constituent of cytoskeleton [GO:0005200]; structural molecule activity [GO:0005198]	cornified envelope [GO:0001533]; cytoplasm [GO:0005737]; cytoskeleton [GO:0005856]; cytosol [GO:0005829]; desmosome [GO:0030057]; extracellular exosome [GO:0070062]; membrane [GO:0016020]; plasma membrane [GO:0005886]	GO:0001533; GO:0005198; GO:0005200; GO:0005737; GO:0005829; GO:0005856; GO:0005886; GO:0009612; GO:0016020; GO:0030057; GO:0031424; GO:0042060; GO:0045104; GO:0045296; GO:0070062	R-HSA-6809371;R-HSA-8851680;	hsa:5493;	22.9722	22.8911	21.2761	21.4728	22.5631	22.5097	23.0041	23.1984	22.3109	22.281
ST6GAL1_P15907	1.40301	1.54665	-1.11491	-1.40504	0.350222	-0.0304873	0.306819	0.324406	-0.960704	-0.419954	ST6GAL1	Beta-galactoside alpha-2,6-sialyltransferase 1	P15907	2.83038	5.02982e-06	-2.83038			sp|P15907|SIAT1_HUMAN Beta-galactoside alpha-2,6-sialyltransferase 1 OS=Homo sapiens OX=9606 GN=ST6GAL1 PE=1 SV=1	FUNCTION: Transfers sialic acid from CMP-sialic acid to galactose-containing acceptor substrates. {ECO:0000269|PubMed:21081508, ECO:0000269|PubMed:23999306}.	SUBCELLULAR LOCATION: Golgi apparatus, Golgi stack membrane {ECO:0000269|PubMed:20378551}; Single-pass type II membrane protein {ECO:0000305}. Secreted. Note=Membrane-bound form in trans cisternae of Golgi. Secreted into the body fluid.		humoral immune response [GO:0006959]; N-acetylneuraminate metabolic process [GO:0006054]; negative regulation of chemotaxis [GO:0050922]; negative regulation of macrophage apoptotic process [GO:2000110]; O-glycan processing [GO:0016266]; positive regulation of mononuclear cell proliferation [GO:0032946]; protein N-linked glycosylation via asparagine [GO:0018279]; protein sialylation [GO:1990743];…	beta-galactoside alpha-2,6-sialyltransferase activity [GO:0003835]; protein homodimerization activity [GO:0042803]; sialyltransferase activity [GO:0008373]	endoplasmic reticulum [GO:0005783]; extracellular region [GO:0005576]; Golgi cisterna membrane [GO:0032580]; Golgi medial cisterna [GO:0005797]; Golgi membrane [GO:0000139]; Golgi trans cisterna [GO:0000138]; integral component of membrane [GO:0016021]	GO:0000138; GO:0000139; GO:0003835; GO:0005576; GO:0005783; GO:0005797; GO:0006054; GO:0006959; GO:0008373; GO:0016021; GO:0016266; GO:0018279; GO:0019082; GO:0032580; GO:0032946; GO:0042803; GO:0045471; GO:0050922; GO:0097503; GO:1900024; GO:1990743; GO:2000110	R-HSA-4085001;R-HSA-9683673;R-HSA-9694548;R-HSA-9694719;R-HSA-975577;R-HSA-977068;	hsa:6480;	15.0327	15.1813	12.4268	12.1265	13.9431	13.5491	13.8982	13.9164	12.5864	13.146
HSPG2_P98160	-0.874277	-1.15373	0.884533	1.10226	-0.414315	-0.467872	-0.731352	-0.876442	1.19451	1.33669	HSPG2	Basement membrane-specific heparan sulfate proteoglycan core protein;Endorepellin;LG3 peptide	P98160	1.65041	5.47511e-06	1.65041			sp|P98160|PGBM_HUMAN Basement membrane-specific heparan sulfate proteoglycan core protein OS=Homo sapiens OX=9606 GN=HSPG2 PE=1 SV=4	FUNCTION: Integral component of basement membranes. Component of the glomerular basement membrane (GBM), responsible for the fixed negative electrostatic membrane charge, and which provides a barrier which is both size- and charge-selective. It serves as an attachment substrate for cells. Plays essential roles in vascularization. Critical for normal heart development and for regulating the vascul…	SUBCELLULAR LOCATION: Secreted, extracellular space, extracellular matrix, basement membrane.	DISEASE: Schwartz-Jampel syndrome (SJS1) [MIM:255800]: Rare autosomal recessive disorder characterized by permanent myotonia (prolonged failure of muscle relaxation) and skeletal dysplasia, resulting in reduced stature, kyphoscoliosis, bowing of the diaphyses and irregular epiphyses. {ECO:0000269|PubMed:11101850}. Note=The disease is caused by variants affecting the gene represented in this entry…	angiogenesis [GO:0001525]; animal organ morphogenesis [GO:0009887]; brain development [GO:0007420]; cell differentiation [GO:0030154]; circulatory system development [GO:0072359]; inflammatory response [GO:0006954]; lipid metabolic process [GO:0006629]; negative regulation of amyloid fibril formation [GO:1905907]; negative regulation of angiogenesis [GO:0016525]; negative regulation of cell death…	amyloid-beta binding [GO:0001540]; calcium ion binding [GO:0005509]; extracellular matrix structural constituent conferring compression resistance [GO:0030021]; integrin binding [GO:0005178]; low-density lipoprotein particle receptor binding [GO:0050750]; protein C-terminus binding [GO:0008022]	basement membrane [GO:0005604]; collagen-containing extracellular matrix [GO:0062023]; extracellular exosome [GO:0070062]; extracellular region [GO:0005576]; extracellular space [GO:0005615]; focal adhesion [GO:0005925]; Golgi lumen [GO:0005796]; lysosomal lumen [GO:0043202]; plasma membrane [GO:0005886]; plasma membrane protein complex [GO:0098797]	GO:0001525; GO:0001540; GO:0005178; GO:0005509; GO:0005576; GO:0005604; GO:0005615; GO:0005796; GO:0005886; GO:0005925; GO:0006629; GO:0006898; GO:0006954; GO:0007420; GO:0008022; GO:0009887; GO:0009888; GO:0016525; GO:0030021; GO:0030154; GO:0043202; GO:0050750; GO:0060548; GO:0062023; GO:0070062; GO:0072359; GO:0098797; GO:1905907	R-HSA-1474228;R-HSA-1971475;R-HSA-2022928;R-HSA-2024096;R-HSA-216083;R-HSA-3000157;R-HSA-3000171;R-HSA-3000178;R-HSA-3560783;R-HSA-3560801;R-HSA-3656237;R-HSA-3656253;R-HSA-4420332;R-HSA-975634;R-HSA-977225;	hsa:3339;	19.3178	19.088	20.7638	20.9428	19.6959	19.6519	19.4353	19.316	21.0186	21.1355
CYSTM1_Q9H1C7	-0.860857	-0.940732	1.59565	1.48934	-0.523929	-0.81469	-0.845997	-0.365479	0.533445	0.733255	CYSTM1	Cysteine-rich and transmembrane domain-containing protein 1	Q9H1C7	2.07928	5.51136e-06	2.07928			sp|Q9H1C7|CYTM1_HUMAN Cysteine-rich and transmembrane domain-containing protein 1 OS=Homo sapiens OX=9606 GN=CYSTM1 PE=1 SV=1		SUBCELLULAR LOCATION: Membrane {ECO:0000305}; Single-pass membrane protein {ECO:0000305}.				extracellular exosome [GO:0070062]; integral component of membrane [GO:0016021]; plasma membrane [GO:0005886]; tertiary granule membrane [GO:0070821]	GO:0005886; GO:0016021; GO:0070062; GO:0070821	R-HSA-6798695;	hsa:84418;	12.5011	12.4331	14.5916	14.5011	12.7878	12.5404	12.5137	12.9227	13.6877	13.8577
IDH2_P48735	-0.690608	-0.768534	1.4894	2	-0.487924	-0.542595	-0.217355	-0.543342	-0.295371	-0.120241	IDH2	Isocitrate dehydrogenase [NADP], mitochondrial	P48735	2.33492	5.51627e-06	2.33492			sp|P48735|IDHP_HUMAN Isocitrate dehydrogenase [NADP], mitochondrial OS=Homo sapiens OX=9606 GN=IDH2 PE=1 SV=2	FUNCTION: Plays a role in intermediary metabolism and energy production. It may tightly associate or interact with the pyruvate dehydrogenase complex.	SUBCELLULAR LOCATION: Mitochondrion.	DISEASE: D-2-hydroxyglutaric aciduria 2 (D2HGA2) [MIM:613657]: A neurometabolic disorder causing developmental delay, epilepsy, hypotonia, and dysmorphic features. Both a mild and a severe phenotype exist. The severe phenotype is homogeneous and is characterized by early infantile-onset epileptic encephalopathy and cardiomyopathy. The mild phenotype has a more variable clinical presentation. Diag…	2-oxoglutarate metabolic process [GO:0006103]; carbohydrate metabolic process [GO:0005975]; glyoxylate cycle [GO:0006097]; isocitrate metabolic process [GO:0006102]; NADP metabolic process [GO:0006739]; tricarboxylic acid cycle [GO:0006099]	isocitrate dehydrogenase (NADP+) activity [GO:0004450]; magnesium ion binding [GO:0000287]; NAD binding [GO:0051287]	cytosol [GO:0005829]; extracellular exosome [GO:0070062]; mitochondrial matrix [GO:0005759]; mitochondrion [GO:0005739]; peroxisome [GO:0005777]	GO:0000287; GO:0004450; GO:0005739; GO:0005759; GO:0005777; GO:0005829; GO:0005975; GO:0006097; GO:0006099; GO:0006102; GO:0006103; GO:0006739; GO:0051287; GO:0070062	R-HSA-2151201;R-HSA-71403;	hsa:3418;	19.8083	19.7373	21.7946	22.4207	19.9929	19.9431	20.2395	19.9424	20.1684	20.328
AHNAK2_Q8IVF2	0.651945	0.325605	-1.72262	-2	0.534534	0.725525	0.503016	0.530467	0.111084	0.346147	AHNAK2	Protein AHNAK2	Q8IVF2	1.33596	5.58647e-06	-1.33596			sp|Q8IVF2|AHNK2_HUMAN Protein AHNAK2 OS=Homo sapiens OX=9606 GN=AHNAK2 PE=1 SV=2		SUBCELLULAR LOCATION: Nucleus {ECO:0000250}.		regulation of RNA splicing [GO:0043484]		cytoplasm [GO:0005737]; cytosol [GO:0005829]; nucleus [GO:0005634]; plasma membrane [GO:0005886]; sarcolemma [GO:0042383]; T-tubule [GO:0030315]	GO:0005634; GO:0005737; GO:0005829; GO:0005886; GO:0030315; GO:0042383; GO:0043484		hsa:113146;	20.4932	20.3079	19.145	18.9843	20.4266	20.535	20.4087	20.4242	20.1861	20.3196
DSC2_Q02487	1.05413	0.582936	-1.88379	-1.56657	0.16529	0.294541	0.67559	0.965725	-0.17254	-0.115318	DSC2	Desmocollin-2	Q02487	2.23345	5.61573e-06	-2.23345			sp|Q02487|DSC2_HUMAN Desmocollin-2 OS=Homo sapiens OX=9606 GN=DSC2 PE=1 SV=1	FUNCTION: Component of intercellular desmosome junctions. Involved in the interaction of plaque proteins and intermediate filaments mediating cell-cell adhesion. May contribute to epidermal cell positioning (stratification) by mediating differential adhesiveness between cells that express different isoforms.	SUBCELLULAR LOCATION: Cell membrane {ECO:0000269|PubMed:21062920}; Single-pass type I membrane protein {ECO:0000269|PubMed:21062920}. Cell junction, desmosome {ECO:0000269|PubMed:21062920}.	DISEASE: Arrhythmogenic right ventricular dysplasia, familial, 11 (ARVD11) [MIM:610476]: A congenital heart disease characterized by infiltration of adipose and fibrous tissue into the right ventricle and loss of myocardial cells, resulting in ventricular and supraventricular arrhythmias. {ECO:0000269|PubMed:17033975, ECO:0000269|PubMed:19863551, ECO:0000269|PubMed:21062920, ECO:0000269|PubMed:28…	bundle of His cell-Purkinje myocyte adhesion involved in cell communication [GO:0086073]; cardiac muscle cell-cardiac muscle cell adhesion [GO:0086042]; cell adhesion [GO:0007155]; cell-cell adhesion [GO:0098609]; cellular response to starvation [GO:0009267]; homophilic cell adhesion via plasma membrane adhesion molecules [GO:0007156]; regulation of heart rate by cardiac conduction [GO:0086091]; …	calcium ion binding [GO:0005509]; cell adhesive protein binding involved in bundle of His cell-Purkinje myocyte communication [GO:0086083]	adherens junction [GO:0005912]; cell-cell junction [GO:0005911]; cornified envelope [GO:0001533]; cytoplasmic vesicle [GO:0031410]; desmosome [GO:0030057]; extracellular exosome [GO:0070062]; integral component of membrane [GO:0016021]; intercalated disc [GO:0014704]; plasma membrane [GO:0005886]	GO:0001533; GO:0005509; GO:0005886; GO:0005911; GO:0005912; GO:0007155; GO:0007156; GO:0009267; GO:0014704; GO:0016021; GO:0030057; GO:0031410; GO:0070062; GO:0086042; GO:0086073; GO:0086083; GO:0086091; GO:0098609; GO:0098911	R-HSA-6805567;R-HSA-6809371;	hsa:1824;	21.0937	20.68	18.5142	18.7927	20.3133	20.4268	20.7614	21.0161	20.0167	20.0669
EPS8L1_Q8TE68	0.943796	0.92645	-1.37278	-1.51409	0.0637441	-0.00237701	0.817747	1.30849	-0.626881	-0.544101	EPS8L1	Epidermal growth factor receptor kinase substrate 8-like protein 1	Q8TE68	1.67407	6.095e-06	-1.67407			sp|Q8TE68|ES8L1_HUMAN Epidermal growth factor receptor kinase substrate 8-like protein 1 OS=Homo sapiens OX=9606 GN=EPS8L1 PE=1 SV=3	FUNCTION: Stimulates guanine exchange activity of SOS1. May play a role in membrane ruffling and remodeling of the actin cytoskeleton. {ECO:0000269|PubMed:14565974}.	SUBCELLULAR LOCATION: Cytoplasm {ECO:0000269|PubMed:14565974}.		positive regulation of ruffle assembly [GO:1900029]; regulation of catalytic activity [GO:0050790]; regulation of Rho protein signal transduction [GO:0035023]; Rho protein signal transduction [GO:0007266]	actin binding [GO:0003779]; cadherin binding [GO:0045296]; T cell receptor binding [GO:0042608]	cytosol [GO:0005829]; extracellular exosome [GO:0070062]; plasma membrane [GO:0005886]; protein-containing complex [GO:0032991]; ruffle membrane [GO:0032587]	GO:0003779; GO:0005829; GO:0005886; GO:0007266; GO:0032587; GO:0032991; GO:0035023; GO:0042608; GO:0045296; GO:0050790; GO:0070062; GO:1900029		hsa:54869;	19.3975	19.3853	17.7671	17.6676	18.7781	18.7316	19.3088	19.6542	18.2921	18.3503
ECM1_Q16610	0.977151	0.927269	-1.78367	-1.66994	0.172853	0.199238	0.405694	0.974684	-0.173477	-0.0297968	ECM1	Extracellular matrix protein 1	Q16610	1.74806	6.13122e-06	-1.74806			sp|Q16610|ECM1_HUMAN Extracellular matrix protein 1 OS=Homo sapiens OX=9606 GN=ECM1 PE=1 SV=2	FUNCTION: Involved in endochondral bone formation as negative regulator of bone mineralization. Stimulates the proliferation of endothelial cells and promotes angiogenesis. Inhibits MMP9 proteolytic activity. {ECO:0000269|PubMed:11165938, ECO:0000269|PubMed:11292659, ECO:0000269|PubMed:16512877}.	SUBCELLULAR LOCATION: Secreted, extracellular space, extracellular matrix.	DISEASE: Lipoid proteinosis (LiP) [MIM:247100]: Rare autosomal recessive disorder characterized by generalized thickening of skin, mucosae and certain viscera. Classical features include beaded eyelid papules and laryngeal infiltration leading to hoarseness. Histologically, there is widespread deposition of hyaline material and disruption/reduplication of basement membrane. {ECO:0000269|PubMed:11…	angiogenesis [GO:0001525]; biomineral tissue development [GO:0031214]; chondrocyte development [GO:0002063]; endochondral bone growth [GO:0003416]; inflammatory response [GO:0006954]; negative regulation of bone mineralization [GO:0030502]; negative regulation of cytokine-mediated signaling pathway [GO:0001960]; negative regulation of peptidase activity [GO:0010466]; ossification [GO:0001503]; po…	enzyme binding [GO:0019899]; interleukin-2 receptor binding [GO:0005134]; laminin binding [GO:0043236]; protease binding [GO:0002020]; protein C-terminus binding [GO:0008022]	collagen-containing extracellular matrix [GO:0062023]; extracellular exosome [GO:0070062]; extracellular matrix [GO:0031012]; extracellular region [GO:0005576]; extracellular space [GO:0005615]; platelet dense granule lumen [GO:0031089]	GO:0001503; GO:0001525; GO:0001938; GO:0001960; GO:0002020; GO:0002063; GO:0002828; GO:0003416; GO:0005134; GO:0005576; GO:0005615; GO:0006357; GO:0006954; GO:0007165; GO:0008022; GO:0010466; GO:0019899; GO:0030500; GO:0030502; GO:0031012; GO:0031089; GO:0031214; GO:0043123; GO:0043236; GO:0045766; GO:0062023; GO:0070062; GO:2000404	R-HSA-114608;	hsa:1893;	21.0194	20.9868	19.2179	19.2922	20.4946	20.5118	20.6465	21.0178	20.2686	20.3624
C10orf76_Q5T2E6	0.447597	0.730742	-1.11109	-0.925277	-0.361257	-0.450171	1.43237	1.65939	-0.59913	-0.823182	C10orf76	UPF0668 protein C10orf76	Q5T2E6	1.64202	6.13961e-06	-1.64202			sp|Q5T2E6|ARMD3_HUMAN Armadillo-like helical domain-containing protein 3 OS=Homo sapiens OX=9606 GN=ARMH3 PE=1 SV=1	FUNCTION: Involved in GBF1 recruitment, Golgi maintenance and protein secretion. {ECO:0000269|PubMed:31519766}.	SUBCELLULAR LOCATION: Golgi apparatus membrane {ECO:0000269|PubMed:31519766}; Single-pass membrane protein {ECO:0000255}. Cytoplasm {ECO:0000269|PubMed:31519766}. Note=The majority of ARMD3 is cytosolic, with a portion colocalizing with GBF1 at juxtanuclear Golgi sites. {ECO:0000269|PubMed:31519766}.		regulation of Golgi organization [GO:1903358]		cytosol [GO:0005829]; Golgi membrane [GO:0000139]; integral component of membrane [GO:0016021]	GO:0000139; GO:0005829; GO:0016021; GO:1903358		hsa:79591;	15.8678	16.157	14.2755	14.4653	15.0415	14.9506	16.8738	17.1057	14.7985	14.5696
MUC21_Q5SSG8	1.1075	1.05364	-0.828621	-0.659237	0.0628828	0.17517	0.763804	1.06033	-1.53856	-1.19691	MUC21	Mucin-21	Q5SSG8	2.54133	6.18165e-06	-2.54133			sp|Q5SSG8|MUC21_HUMAN Mucin-21 OS=Homo sapiens OX=9606 GN=MUC21 PE=1 SV=2		SUBCELLULAR LOCATION: Cell membrane {ECO:0000269|PubMed:17977904}; Single-pass type I membrane protein {ECO:0000269|PubMed:17977904}; Extracellular side {ECO:0000269|PubMed:17977904}.		negative regulation of cell-cell adhesion [GO:0022408]		Golgi lumen [GO:0005796]; integral component of membrane [GO:0016021]; plasma membrane [GO:0005886]	GO:0005796; GO:0005886; GO:0016021; GO:0022408	R-HSA-5083625;R-HSA-5083632;R-HSA-5083636;R-HSA-5621480;R-HSA-913709;R-HSA-977068;	hsa:394263;	16.3725	16.2975	13.6757	13.9116	14.9174	15.0738	15.8937	16.3068	12.6868	13.1627
ZNF185_O15231	0.710144	0.35555	-1.74526	-1.70701	0.880085	0.618344	0.592166	0.861387	-0.288233	-0.277169	ZNF185	Zinc finger protein 185	O15231	1.61289	6.1996e-06	-1.61289			sp|O15231|ZN185_HUMAN Zinc finger protein 185 OS=Homo sapiens OX=9606 GN=ZNF185 PE=1 SV=3	FUNCTION: May be involved in the regulation of cellular proliferation and/or differentiation.	SUBCELLULAR LOCATION: Cytoplasm, cytoskeleton {ECO:0000269|PubMed:16799630}. Cell junction, focal adhesion {ECO:0000269|PubMed:16799630}.			actin filament binding [GO:0051015]; zinc ion binding [GO:0008270]	actin cytoskeleton [GO:0015629]; cytoplasm [GO:0005737]; focal adhesion [GO:0005925]	GO:0005737; GO:0005925; GO:0008270; GO:0015629; GO:0051015		hsa:7739;	20.2896	20.0365	18.5365	18.5638	20.411	20.2241	20.2054	20.3976	19.5768	19.5847
PVRL1_Q15223	0.745785	0.686217	-1.47868	-2	0.849068	0.790941	0.472075	0.0462579	0.0365588	-0.0978537	PVRL1	Nectin-1	Q15223	1.82584	6.29664e-06	-1.82584			sp|Q15223|NECT1_HUMAN Nectin-1 OS=Homo sapiens OX=9606 GN=NECTIN1 PE=1 SV=3	FUNCTION: Promotes cell-cell contacts by forming homophilic or heterophilic trans-dimers. Heterophilic interactions have been detected between NECTIN1 and NECTIN3 and between NECTIN1 and NECTIN4. Has some neurite outgrowth-promoting activity. {ECO:0000269|PubMed:21980294}.; FUNCTION: (Microbial infection) Acts as a receptor for herpes simplex virus 1/HHV-1, herpes simplex virus 2/HHV-2, and pseud…	SUBCELLULAR LOCATION: [Isoform Alpha]: Cell membrane; Single-pass type I membrane protein. Cell junction, synapse, presynaptic cell membrane {ECO:0000250}.; SUBCELLULAR LOCATION: [Isoform Delta]: Cell membrane; Single-pass type I membrane protein.; SUBCELLULAR LOCATION: [Isoform Gamma]: Secreted.	DISEASE: Ectodermal dysplasia, Margarita Island type (EDMI) [MIM:225060]: An autosomal recessive form of ectodermal dysplasia, a heterogeneous group of disorders due to abnormal development of two or more ectodermal structures. It is a syndrome characterized by the association of cleft lip/palate, ectodermal dysplasia (sparse short and dry scalp hair, sparse eyebrows and eyelashes), and partial s…	axon guidance [GO:0007411]; cell adhesion [GO:0007155]; cell-cell adhesion [GO:0098609]; desmosome organization [GO:0002934]; enamel mineralization [GO:0070166]; heterophilic cell-cell adhesion via plasma membrane cell adhesion molecules [GO:0007157]; homophilic cell adhesion via plasma membrane adhesion molecules [GO:0007156]; immune response [GO:0006955]; iron ion transport [GO:0006826]; lens m…	carbohydrate binding [GO:0030246]; cell adhesion molecule binding [GO:0050839]; coreceptor activity [GO:0015026]; identical protein binding [GO:0042802]; protein-containing complex binding [GO:0044877]; protein homodimerization activity [GO:0042803]; virion binding [GO:0046790]; virus receptor activity [GO:0001618]	adherens junction [GO:0005912]; apical junction complex [GO:0043296]; cell-cell contact zone [GO:0044291]; dendrite [GO:0030425]; extracellular region [GO:0005576]; growth cone membrane [GO:0032584]; hippocampal mossy fiber to CA3 synapse [GO:0098686]; integral component of membrane [GO:0016021]; integral component of presynaptic active zone membrane [GO:0099059]; intracellular membrane-bounded o…	GO:0001618; GO:0002089; GO:0002934; GO:0005576; GO:0005886; GO:0005912; GO:0006826; GO:0006955; GO:0007155; GO:0007156; GO:0007157; GO:0007411; GO:0015026; GO:0016020; GO:0016021; GO:0019062; GO:0030246; GO:0030425; GO:0032584; GO:0042802; GO:0042803; GO:0043231; GO:0043296; GO:0044291; GO:0044877; GO:0046718; GO:0046790; GO:0050839; GO:0051963; GO:0060041; GO:0070166; GO:0098609; GO:0098686; GO:…	R-HSA-418990;R-HSA-420597;	hsa:5818;	16.3163	16.2724	14.6789	14.2581	16.3923	16.3495	16.1148	15.8014	15.7942	15.6953
DSP_P15924	0.775276	0.325503	-1.69598	-1.77313	0.686643	0.545105	0.778539	0.862833	-0.138339	-0.366445	DSP	Desmoplakin	P15924	1.41803	6.30463e-06	-1.41803			sp|P15924|DESP_HUMAN Desmoplakin OS=Homo sapiens OX=9606 GN=DSP PE=1 SV=3	FUNCTION: Major high molecular weight protein of desmosomes. Involved in the organization of the desmosomal cadherin-plakoglobin complexes into discrete plasma membrane domains and in the anchoring of intermediate filaments to the desmosomes.	SUBCELLULAR LOCATION: Cell junction, desmosome {ECO:0000269|PubMed:12802069}. Cytoplasm, cytoskeleton {ECO:0000269|PubMed:12802069}. Cell membrane {ECO:0000250|UniProtKB:E9Q557}. Note=Innermost portion of the desmosomal plaque. Colocalizes with epidermal KRT5-KRT14 and simple KRT8-KRT18 keratins and VIM intermediate filaments network (PubMed:12802069). Localizes at the intercalated disk in cardio…	DISEASE: Keratoderma, palmoplantar, striate 2 (SPPK2) [MIM:612908]: A dermatological disorder characterized by thickening of the skin on the palms (linear pattern) and the soles (island-like pattern) and flexor aspect of the fingers. Abnormalities of the nails, the teeth and the hair are rarely present. {ECO:0000269|PubMed:9887343}. Note=The disease is caused by variants affecting the gene repres…	adherens junction organization [GO:0034332]; bundle of His cell-Purkinje myocyte adhesion involved in cell communication [GO:0086073]; cell-cell adhesion [GO:0098609]; desmosome organization [GO:0002934]; epidermis development [GO:0008544]; epithelial cell-cell adhesion [GO:0090136]; intermediate filament cytoskeleton organization [GO:0045104]; intermediate filament organization [GO:0045109]; ker…	cell adhesive protein binding involved in bundle of His cell-Purkinje myocyte communication [GO:0086083]; protein kinase C binding [GO:0005080]; RNA binding [GO:0003723]; scaffold protein binding [GO:0097110]; structural constituent of cytoskeleton [GO:0005200]; structural molecule activity [GO:0005198]	basolateral plasma membrane [GO:0016323]; cornified envelope [GO:0001533]; cytoplasm [GO:0005737]; desmosome [GO:0030057]; extracellular exosome [GO:0070062]; fascia adherens [GO:0005916]; ficolin-1-rich granule membrane [GO:0101003]; intercalated disc [GO:0014704]; intermediate filament [GO:0005882]; membrane [GO:0016020]; nucleus [GO:0005634]; plasma membrane [GO:0005886]	GO:0001533; GO:0002934; GO:0003223; GO:0003723; GO:0005080; GO:0005198; GO:0005200; GO:0005634; GO:0005737; GO:0005882; GO:0005886; GO:0005916; GO:0008544; GO:0014704; GO:0016020; GO:0016323; GO:0018149; GO:0030057; GO:0030216; GO:0034332; GO:0042060; GO:0043588; GO:0045104; GO:0045109; GO:0070062; GO:0086073; GO:0086083; GO:0086091; GO:0090136; GO:0097110; GO:0098609; GO:0098911; GO:0101003; GO:…	R-HSA-351906;R-HSA-6798695;R-HSA-6805567;R-HSA-6809371;R-HSA-9696264;R-HSA-9696273;	hsa:1832;	23.9068	23.6277	22.3732	22.3253	23.8518	23.764	23.9089	23.9612	23.3399	23.1983
BNIPL_Q7Z465	0.762056	1.27874	-1.49111	-1.23578	0.538799	0.215553	0.693706	0.904325	-0.90198	-0.764304	BNIPL	Bcl-2/adenovirus E1B 19 kDa-interacting protein 2-like protein	Q7Z465	1.50123	6.31796e-06	-1.50123			sp|Q7Z465|BNIPL_HUMAN Bcl-2/adenovirus E1B 19 kDa-interacting protein 2-like protein OS=Homo sapiens OX=9606 GN=BNIPL PE=1 SV=1	FUNCTION: May be a bridge molecule between BCL2 and ARHGAP1/CDC42 in promoting cell death. {ECO:0000269|PubMed:12901880}.			apoptotic process [GO:0006915]; negative regulation of cell population proliferation [GO:0008285]; regulation of growth rate [GO:0040009]	identical protein binding [GO:0042802]	cytoplasm [GO:0005737]; cytosol [GO:0005829]; nucleus [GO:0005634]	GO:0005634; GO:0005737; GO:0005829; GO:0006915; GO:0008285; GO:0040009; GO:0042802		hsa:149428;	15.9647	16.2901	14.5458	14.7065	15.8241	15.6205	15.9216	16.0543	14.9168	15.0035
GHRL_Q9UBU3	-0.754163	-0.993322	2	0.962263	-0.894295	-0.935105	-0.201732	-0.277345	0.581396	0.470994	GHRL	Appetite-regulating hormone;Ghrelin-27;Ghrelin-28;Obestatin	Q9UBU3	2.15669	6.42683e-06	2.15669			sp|Q9UBU3|GHRL_HUMAN Appetite-regulating hormone OS=Homo sapiens OX=9606 GN=GHRL PE=1 SV=1	FUNCTION: [Ghrelin-27]: Ghrelin is the ligand for growth hormone secretagogue receptor type 1 (GHSR) (PubMed:10604470). Induces the release of growth hormone from the pituitary (PubMed:10604470). Has an appetite-stimulating effect, induces adiposity and stimulates gastric acid secretion. Involved in growth regulation. {ECO:0000269|PubMed:10604470}.; FUNCTION: [Ghrelin-28]: Ghrelin is the ligand f…	SUBCELLULAR LOCATION: Secreted.		actin polymerization or depolymerization [GO:0008154]; adult feeding behavior [GO:0008343]; cartilage development [GO:0051216]; cortisol secretion [GO:0043400]; decidualization [GO:0046697]; dendrite development [GO:0016358]; excitatory postsynaptic potential [GO:0060079]; gastric acid secretion [GO:0001696]; gastric emptying [GO:0035483]; glucose metabolic process [GO:0006006]; G protein-coupled…	ghrelin receptor binding [GO:0031768]; G protein-coupled receptor binding [GO:0001664]; growth hormone-releasing hormone activity [GO:0016608]; protein tyrosine kinase activator activity [GO:0030296]	axon [GO:0030424]; endoplasmic reticulum lumen [GO:0005788]; extracellular region [GO:0005576]; extracellular space [GO:0005615]; glutamatergic synapse [GO:0098978]; postsynapse [GO:0098794]; Schaffer collateral - CA1 synapse [GO:0098685]; secretory granule lumen [GO:0034774]	GO:0001664; GO:0001696; GO:0001937; GO:0005576; GO:0005615; GO:0005788; GO:0006006; GO:0007186; GO:0007204; GO:0008154; GO:0008343; GO:0009725; GO:0009755; GO:0016358; GO:0016525; GO:0016608; GO:0030252; GO:0030296; GO:0030424; GO:0031768; GO:0032024; GO:0032095; GO:0032100; GO:0032691; GO:0032715; GO:0032720; GO:0034774; GO:0035483; GO:0035774; GO:0040010; GO:0040013; GO:0040018; GO:0042127; GO:…	R-HSA-375276 [Q9UBU3-1];R-HSA-416476 [Q9UBU3-1];R-HSA-422085;	hsa:51738;	17.7966	17.5794	20.3345	19.3549	17.6693	17.6323	18.2981	18.2294	19.0091	18.9088
PYGL_P06737	0.647395	0.458143	-1.43825	-1.66072	1.42327	1.15034	-0.0445324	0.0768055	-0.311353	-0.301103	PYGL	Glycogen phosphorylase, liver form	P06737	1.32522	6.60368e-06	-1.32522			sp|P06737|PYGL_HUMAN Glycogen phosphorylase, liver form OS=Homo sapiens OX=9606 GN=PYGL PE=1 SV=4	FUNCTION: Allosteric enzyme that catalyzes the rate-limiting step in glycogen catabolism, the phosphorolytic cleavage of glycogen to produce glucose-1-phosphate, and plays a central role in maintaining cellular and organismal glucose homeostasis. {ECO:0000269|PubMed:22225877}.	SUBCELLULAR LOCATION: Cytoplasm, cytosol {ECO:0000305|PubMed:22225877}.	DISEASE: Glycogen storage disease 6 (GSD6) [MIM:232700]: A metabolic disorder characterized by mild to moderate hypoglycemia, mild ketosis, growth retardation, and prominent hepatomegaly. Heart and skeletal muscle are not affected. {ECO:0000269|PubMed:9529348}. Note=The disease is caused by variants affecting the gene represented in this entry.	5-phosphoribose 1-diphosphate biosynthetic process [GO:0006015]; glucose homeostasis [GO:0042593]; glycogen catabolic process [GO:0005980]; glycogen metabolic process [GO:0005977]; necroptotic process [GO:0070266]; response to bacterium [GO:0009617]	AMP binding [GO:0016208]; ATP binding [GO:0005524]; bile acid binding [GO:0032052]; glucose binding [GO:0005536]; glycogen phosphorylase activity [GO:0008184]; identical protein binding [GO:0042802]; linear malto-oligosaccharide phosphorylase activity [GO:0102250]; purine nucleobase binding [GO:0002060]; pyridoxal phosphate binding [GO:0030170]; SHG alpha-glucan phosphorylase activity [GO:0102499…	cytoplasm [GO:0005737]; cytosol [GO:0005829]; extracellular exosome [GO:0070062]; extracellular region [GO:0005576]; ficolin-1-rich granule lumen [GO:1904813]; secretory granule lumen [GO:0034774]	GO:0002060; GO:0005524; GO:0005536; GO:0005576; GO:0005737; GO:0005829; GO:0005977; GO:0005980; GO:0006015; GO:0008184; GO:0009617; GO:0016208; GO:0019842; GO:0030170; GO:0032052; GO:0034774; GO:0042593; GO:0042802; GO:0070062; GO:0070266; GO:0102250; GO:0102499; GO:1904813	R-HSA-6798695;R-HSA-70221;	hsa:5836;	19.9026	19.7833	18.5878	18.4476	20.3917	20.2196	19.4664	19.5429	19.2982	19.3047
CENPF_P49454	0.638802	0.299318	-1.37635	-1.56297	0.778202	0.989192	0.965823	0.716821	-0.518487	-0.930354	CENPF	Centromere protein F	P49454	2.64919	6.68369e-06	-2.64919			sp|P49454|CENPF_HUMAN Centromere protein F OS=Homo sapiens OX=9606 GN=CENPF PE=1 SV=3	FUNCTION: Required for kinetochore function and chromosome segregation in mitosis. Required for kinetochore localization of dynein, LIS1, NDE1 and NDEL1. Regulates recycling of the plasma membrane by acting as a link between recycling vesicles and the microtubule network though its association with STX4 and SNAP25. Acts as a potential inhibitor of pocket protein-mediated cellular processes during…	SUBCELLULAR LOCATION: Cytoplasm, perinuclear region. Nucleus matrix. Chromosome, centromere, kinetochore. Cytoplasm, cytoskeleton, spindle. Note=Relocalizes to the kinetochore/centromere (coronal surface of the outer plate) and the spindle during mitosis. Observed in nucleus during interphase but not in the nucleolus. At metaphase becomes localized to areas including kinetochore and mitotic appar…	DISEASE: Stromme syndrome (STROMS) [MIM:243605]: An autosomal recessive congenital disorder characterized by intestinal atresia, ocular anomalies, microcephaly, and renal and cardiac abnormalities in some patients. The disease has features of a ciliopathy, and lethality in early childhood is observed in severe cases. {ECO:0000269|PubMed:25564561, ECO:0000269|PubMed:26820108}. Note=The disease is …	cell differentiation [GO:0030154]; cell division [GO:0051301]; chromosome segregation [GO:0007059]; DNA biosynthetic process [GO:0071897]; kidney development [GO:0001822]; kinetochore assembly [GO:0051382]; metaphase plate congression [GO:0051310]; mitotic cell cycle [GO:0000278]; mitotic spindle assembly checkpoint signaling [GO:0007094]; muscle organ development [GO:0007517]; negative regulatio…	chromatin binding [GO:0003682]; DNA-binding transcription factor binding [GO:0140297]; dynein complex binding [GO:0070840]; microtubule binding [GO:0008017]; protein C-terminus binding [GO:0008022]; protein homodimerization activity [GO:0042803]	axoneme [GO:0005930]; centrosome [GO:0005813]; chromosome, centromeric region [GO:0000775]; ciliary basal body [GO:0036064]; ciliary transition fiber [GO:0097539]; cytoplasm [GO:0005737]; cytosol [GO:0005829]; kinetochore [GO:0000776]; midbody [GO:0030496]; nuclear envelope [GO:0005635]; nuclear matrix [GO:0016363]; nucleoplasm [GO:0005654]; nucleus [GO:0005634]; outer kinetochore [GO:0000940]; p…	GO:0000278; GO:0000775; GO:0000776; GO:0000922; GO:0000940; GO:0001822; GO:0003682; GO:0005634; GO:0005635; GO:0005654; GO:0005737; GO:0005813; GO:0005819; GO:0005829; GO:0005930; GO:0007059; GO:0007094; GO:0007517; GO:0008017; GO:0008022; GO:0009410; GO:0010389; GO:0015031; GO:0016202; GO:0016363; GO:0021591; GO:0030154; GO:0030496; GO:0036064; GO:0042803; GO:0045120; GO:0045892; GO:0048471; GO:…	R-HSA-141444;R-HSA-156711;R-HSA-2467813;R-HSA-2500257;R-HSA-5663220;R-HSA-68877;R-HSA-9648025;	hsa:1063;	17.9523	17.4884	15.1986	14.9436	18.1428	18.4311	18.3991	18.0589	16.3709	15.8081
TOM1_O60784	1.20644	1.23346	-1.43767	-1.60411	-0.295927	-0.243885	0.610274	0.842377	-0.385222	0.0742543	TOM1	Target of Myb protein 1	O60784	1.51157	6.72977e-06	-1.51157			sp|O60784|TOM1_HUMAN Target of Myb protein 1 OS=Homo sapiens OX=9606 GN=TOM1 PE=1 SV=2	FUNCTION: May be involved in intracellular trafficking. Probable association with membranes.	SUBCELLULAR LOCATION: Cytoplasm {ECO:0000305}. Membrane {ECO:0000305}; Peripheral membrane protein {ECO:0000305}.		endocytosis [GO:0006897]; endosomal transport [GO:0016197]; protein transport [GO:0015031]; signal transduction [GO:0007165]	clathrin binding [GO:0030276]; phosphatidylinositol binding [GO:0035091]; ubiquitin binding [GO:0043130]	azurophil granule membrane [GO:0035577]; cytoplasm [GO:0005737]; cytosol [GO:0005829]; early endosome [GO:0005769]; endosome [GO:0005768]; extracellular exosome [GO:0070062]; membrane [GO:0016020]; plasma membrane [GO:0005886]; specific granule membrane [GO:0035579]	GO:0005737; GO:0005768; GO:0005769; GO:0005829; GO:0005886; GO:0006897; GO:0007165; GO:0015031; GO:0016020; GO:0016197; GO:0030276; GO:0035091; GO:0035577; GO:0035579; GO:0043130; GO:0070062	R-HSA-6798695;	hsa:10043;	16.7064	16.7213	15.2482	15.1564	15.8779	15.9066	16.3777	16.5057	15.8286	16.082
FAM129B_Q96TA1	1.04116	0.870901	-1.66363	-1.72372	0.064058	-0.178676	0.728059	0.916542	-0.101531	0.046832	FAM129B	Niban-like protein 1	Q96TA1	1.29027	6.88791e-06	-1.29027			sp|Q96TA1|NIBL1_HUMAN Niban-like protein 1 OS=Homo sapiens OX=9606 GN=FAM129B PE=1 SV=3	FUNCTION: May play a role in apoptosis suppression. May promote melanoma cell invasion in vitro. {ECO:0000269|PubMed:19362540, ECO:0000269|PubMed:21148485}.	SUBCELLULAR LOCATION: Cytoplasm, cytosol. Cell junction, adherens junction. Membrane {ECO:0000305}; Lipid-anchor {ECO:0000305}. Note=In exponentially growing cells, exclusively cytoplasmic. Cell membrane localization is observed when cells reach confluency and during telophase. In melanoma cells, targeting to the plasma membrane may be impaired by C-terminal phosphorylation.		axon guidance [GO:0007411]; cell differentiation [GO:0030154]; gonadotropin secretion [GO:0032274]; hypomethylation of CpG island [GO:0044029]; negative regulation of angiogenesis [GO:0016525]; negative regulation of apoptotic process [GO:0043066]; negative regulation of cell population proliferation [GO:0008285]; negative regulation of DNA biosynthetic process [GO:2000279]; negative regulation o…	cadherin binding [GO:0045296]; transcription coactivator activity [GO:0003713]	adherens junction [GO:0005912]; cytoplasm [GO:0005737]; cytosol [GO:0005829]; extracellular exosome [GO:0070062]; nucleoplasm [GO:0005654]; nucleus [GO:0005634]; plasma membrane [GO:0005886]	GO:0003713; GO:0005634; GO:0005654; GO:0005737; GO:0005829; GO:0005886; GO:0005912; GO:0007411; GO:0008285; GO:0016525; GO:0030154; GO:0030948; GO:0032274; GO:0040019; GO:0043066; GO:0044029; GO:0045296; GO:0045746; GO:0045892; GO:0045893; GO:0048743; GO:0070062; GO:2000279; GO:2000679		hsa:64855;	20.7338	20.6508	19.4167	19.3874	20.258	20.1398	20.5813	20.6731	20.1773	20.2496
DSC3_Q14574	0.719884	0.498601	-0.958605	-1.27109	0.931618	0.99209	0.888924	0.543261	-1.09383	-1.25086	DSC3	Desmocollin-3	Q14574	1.68641	7.14306e-06	-1.68641			sp|Q14574|DSC3_HUMAN Desmocollin-3 OS=Homo sapiens OX=9606 GN=DSC3 PE=1 SV=3	FUNCTION: Component of intercellular desmosome junctions. Involved in the interaction of plaque proteins and intermediate filaments mediating cell-cell adhesion. May contribute to epidermal cell positioning (stratification) by mediating differential adhesiveness between cells that express different isoforms.	SUBCELLULAR LOCATION: Cell membrane; Single-pass type I membrane protein. Cell junction, desmosome.	DISEASE: Hypotrichosis and recurrent skin vesicles (HRSV) [MIM:613102]: A disorder characterized by hypotrichosis and the appearance of recurrent skin vesicle formation. Affected individuals show sparse and fragile hair on scalp, as well as absent eyebrows and eyelashes. Vesicles filled with thin, watery fluid are observed on the scalp and skin of most of the body. Mucosal vesicles are absent. {E…	cell adhesion [GO:0007155]; cell-cell adhesion [GO:0098609]; homophilic cell adhesion via plasma membrane adhesion molecules [GO:0007156]; in utero embryonic development [GO:0001701]; protein stabilization [GO:0050821]	calcium ion binding [GO:0005509]; gamma-catenin binding [GO:0045295]	cell-cell junction [GO:0005911]; cell junction [GO:0030054]; cornified envelope [GO:0001533]; cytoplasm [GO:0005737]; desmosome [GO:0030057]; extracellular region [GO:0005576]; integral component of membrane [GO:0016021]; membrane [GO:0016020]; plasma membrane [GO:0005886]	GO:0001533; GO:0001701; GO:0005509; GO:0005576; GO:0005737; GO:0005886; GO:0005911; GO:0007155; GO:0007156; GO:0016020; GO:0016021; GO:0030054; GO:0030057; GO:0045295; GO:0050821; GO:0098609	R-HSA-6805567;R-HSA-6809371;	hsa:1825;	18.078	17.8616	16.4362	16.1305	18.2851	18.3443	18.2434	17.9052	16.3039	16.1503
NAGK_Q9UJ70	1.08126	1.25725	-1.39057	-1.54752	0.304706	0.299442	0.625387	0.651129	-0.868042	-0.413044	NAGK	N-acetyl-D-glucosamine kinase	Q9UJ70	1.47901	7.26596e-06	-1.47901			sp|Q9UJ70|NAGK_HUMAN N-acetyl-D-glucosamine kinase OS=Homo sapiens OX=9606 GN=NAGK PE=1 SV=4	FUNCTION: Converts endogenous N-acetylglucosamine (GlcNAc), a major component of complex carbohydrates, from lysosomal degradation or nutritional sources into GlcNAc 6-phosphate. Involved in the N-glycolylneuraminic acid (Neu5Gc) degradation pathway: although human is not able to catalyze formation of Neu5Gc due to the inactive CMAHP enzyme, Neu5Gc is present in food and must be degraded. Also ha…			N-acetylglucosamine metabolic process [GO:0006044]; N-acetylmannosamine metabolic process [GO:0006051]; N-acetylneuraminate catabolic process [GO:0019262]	ATP binding [GO:0005524]; N-acetylglucosamine kinase activity [GO:0045127]	cytosol [GO:0005829]; extracellular exosome [GO:0070062]	GO:0005524; GO:0005829; GO:0006044; GO:0006051; GO:0019262; GO:0045127; GO:0070062	R-HSA-446210;	hsa:55577;	19.4252	19.5239	18.0395	17.9515	18.9899	18.9869	19.1696	19.1841	18.3324	18.5875
GALM_Q96C23	1.06238	1.56432	-1.02737	-1.20788	-0.785686	-0.856388	0.61451	1.03339	-0.067061	-0.330223	GALM	Aldose 1-epimerase	Q96C23	2.79515	7.4544e-06	-2.79515			sp|Q96C23|GALM_HUMAN Aldose 1-epimerase OS=Homo sapiens OX=9606 GN=GALM PE=1 SV=1	FUNCTION: Mutarotase that catalyzes the interconversion of beta-D-galactose and alpha-D-galactose during galactose metabolism (PubMed:12753898). Beta-D-galactose is metabolized in the liver into glucose 1-phosphate, the primary metabolic fuel, by the action of four enzymes that constitute the Leloir pathway: GALM, GALK1 (galactokinase), GALT (galactose-1-phosphate uridylyltransferase) and GALE (U…	SUBCELLULAR LOCATION: Cytoplasm {ECO:0000305}.	DISEASE: Galactosemia 4 (GALAC4) [MIM:618881]: A form of galactosemia, an inborn error of galactose metabolism typically manifesting in the neonatal period, after ingestion of galactose, with jaundice, hepatosplenomegaly, hepatocellular insufficiency, food intolerance, hypoglycemia, renal tubular dysfunction, muscle hypotonia, sepsis and cataract. GALAC4 inheritance is autosomal recessive. {ECO:0…	carbohydrate metabolic process [GO:0005975]; galactose catabolic process via UDP-galactose [GO:0033499]; galactose metabolic process [GO:0006012]; glucose metabolic process [GO:0006006]	aldose 1-epimerase activity [GO:0004034]; carbohydrate binding [GO:0030246]	cytoplasm [GO:0005737]; extracellular exosome [GO:0070062]	GO:0004034; GO:0005737; GO:0005975; GO:0006006; GO:0006012; GO:0030246; GO:0033499; GO:0070062		hsa:130589;	16.4609	17.0381	14.0581	13.8506	14.336	14.2547	15.946	16.4276	15.1623	14.8597
ACPP_P15309	0.864127	1.05039	-1.20439	-1.37818	0.923651	0.687734	0.370168	0.645217	-0.945421	-1.01329	ACPP	Prostatic acid phosphatase;PAPf39	P15309	1.4831	7.66067e-06	-1.4831			sp|P15309|PPAP_HUMAN Prostatic acid phosphatase OS=Homo sapiens OX=9606 GN=ACPP PE=1 SV=3	FUNCTION: A non-specific tyrosine phosphatase that dephosphorylates a diverse number of substrates under acidic conditions (pH 4-6) including alkyl, aryl, and acyl orthophosphate monoesters and phosphorylated proteins (PubMed:10506173, PubMed:15280042, PubMed:20498373, PubMed:9584846). Has lipid phosphatase activity and inactivates lysophosphatidic acid in seminal plasma (PubMed:10506173, PubMed:…	SUBCELLULAR LOCATION: [Isoform 1]: Secreted {ECO:0000305|PubMed:17638863}.; SUBCELLULAR LOCATION: [Isoform 2]: Cell membrane {ECO:0000269|PubMed:17638863, ECO:0000269|PubMed:17897319, ECO:0000269|PubMed:20498373}; Single-pass type I membrane protein {ECO:0000255}. Lysosome membrane {ECO:0000269|PubMed:17638863, ECO:0000269|PubMed:17897319}; Single-pass type I membrane protein {ECO:0000255}. Nucle…		adenosine metabolic process [GO:0046085]; dephosphorylation [GO:0016311]; lipid metabolic process [GO:0006629]; lysosome organization [GO:0007040]; nucleotide metabolic process [GO:0009117]; positive regulation of adenosine receptor signaling pathway [GO:0060168]; purine nucleobase metabolic process [GO:0006144]; regulation of sensory perception of pain [GO:0051930]; thiamine metabolic process [G…	5'-nucleotidase activity [GO:0008253]; acid phosphatase activity [GO:0003993]; identical protein binding [GO:0042802]; lysophosphatidic acid phosphatase activity [GO:0052642]; phosphatase activity [GO:0016791]; protein homodimerization activity [GO:0042803]; protein tyrosine phosphatase activity [GO:0004725]; thiamine phosphate phosphatase activity [GO:0042131]	acid phosphatase complex [GO:1904097]; azurophil granule membrane [GO:0035577]; cytosol [GO:0005829]; extracellular exosome [GO:0070062]; extracellular space [GO:0005615]; filopodium [GO:0030175]; integral component of membrane [GO:0016021]; lysosomal membrane [GO:0005765]; lysosome [GO:0005764]; nucleus [GO:0005634]; plasma membrane [GO:0005886]; vesicle membrane [GO:0012506]	GO:0003993; GO:0004725; GO:0005615; GO:0005634; GO:0005764; GO:0005765; GO:0005829; GO:0005886; GO:0006144; GO:0006629; GO:0006772; GO:0007040; GO:0008253; GO:0009117; GO:0012506; GO:0016021; GO:0016311; GO:0016791; GO:0030175; GO:0035577; GO:0042131; GO:0042802; GO:0042803; GO:0046085; GO:0051930; GO:0052642; GO:0060168; GO:0070062; GO:1904097	R-HSA-6798695;	hsa:55;	17.1204	17.2433	15.7561	15.6415	17.1597	17.0041	16.7946	16.9761	15.9269	15.8821
DHX29_Q7Z478	1.36573	0.671884	-0.558411	-1.21956	0.683999	0.399135	0.545338	0.721898	-1.17763	-1.43238	DHX29	ATP-dependent RNA helicase DHX29	Q7Z478	1.58179	8.16819e-06	-1.58179			sp|Q7Z478|DHX29_HUMAN ATP-dependent RNA helicase DHX29 OS=Homo sapiens OX=9606 GN=DHX29 PE=1 SV=2	FUNCTION: ATP-binding RNA helicase involved in translation initiation. Part of the 43S pre-initiation complex that is required for efficient initiation on mRNAs of higher eukaryotes with structured 5'-UTRs by promoting efficient NTPase-dependent 48S complex formation. Specifically binds to the 40S ribosome near the mRNA entrance. Does not possess a processive helicase activity. {ECO:0000255|HAMAP…	SUBCELLULAR LOCATION: Cytoplasm {ECO:0000255|HAMAP-Rule:MF_03068}.		formation of translation preinitiation complex [GO:0001731]; positive regulation of translational initiation [GO:0045948]; ribosome assembly [GO:0042255]	ATP binding [GO:0005524]; ATP hydrolysis activity [GO:0016887]; cadherin binding [GO:0045296]; nucleoside-triphosphatase activity [GO:0017111]; ribosomal small subunit binding [GO:0043024]; RNA binding [GO:0003723]; RNA helicase activity [GO:0003724]; translation activator activity [GO:0008494]; translation initiation factor activity [GO:0003743]	cytosolic small ribosomal subunit [GO:0022627]; eukaryotic 43S preinitiation complex [GO:0016282]	GO:0001731; GO:0003723; GO:0003724; GO:0003743; GO:0005524; GO:0008494; GO:0016282; GO:0016887; GO:0017111; GO:0022627; GO:0042255; GO:0043024; GO:0045296; GO:0045948		hsa:54505;	17.0033	16.428	15.408	14.8598	16.4381	16.2019	16.3231	16.4695	14.8945	14.6833
HDGFRP3_Q9Y3E1	0.816805	1.55723	-0.988851	-0.526444	0.0296227	0.149719	0.823997	0.739662	-1.39837	-1.20337	HDGFRP3	Hepatoma-derived growth factor-related protein 3	Q9Y3E1	1.31256	8.38519e-06	-1.31256			sp|Q9Y3E1|HDGR3_HUMAN Hepatoma-derived growth factor-related protein 3 OS=Homo sapiens OX=9606 GN=HDGFL3 PE=1 SV=1	FUNCTION: Enhances DNA synthesis and may play a role in cell proliferation. {ECO:0000269|PubMed:10581169}.	SUBCELLULAR LOCATION: Nucleus {ECO:0000269|PubMed:10581169}.		microtubule polymerization [GO:0046785]; negative regulation of microtubule depolymerization [GO:0007026]; neuron projection development [GO:0031175]; regulation of transcription by RNA polymerase II [GO:0006357]	double-stranded DNA binding [GO:0003690]; growth factor activity [GO:0008083]; microtubule binding [GO:0008017]; transcription coregulator activity [GO:0003712]; tubulin binding [GO:0015631]	cytosol [GO:0005829]; extracellular region [GO:0005576]; nucleoplasm [GO:0005654]; nucleus [GO:0005634]	GO:0003690; GO:0003712; GO:0005576; GO:0005634; GO:0005654; GO:0005829; GO:0006357; GO:0007026; GO:0008017; GO:0008083; GO:0015631; GO:0031175; GO:0046785		hsa:50810;	17.2889	17.7887	16.0702	16.3823	16.7576	16.8387	17.2938	17.2369	15.7938	15.9254
LY6D_Q14210	0.525007	0.775413	-1.42427	-1.55584	-0.705221	-0.309709	1.09126	1.3588	0.0399391	0.204618	LY6D	Lymphocyte antigen 6D	Q14210	2.05642	8.55308e-06	-2.05642			sp|Q14210|LY6D_HUMAN Lymphocyte antigen 6D OS=Homo sapiens OX=9606 GN=LY6D PE=1 SV=1	FUNCTION: May act as a specification marker at earliest stage specification of lymphocytes between B- and T-cell development. Marks the earliest stage of B-cell specification.	SUBCELLULAR LOCATION: Cell membrane; Lipid-anchor, GPI-anchor.		cell adhesion [GO:0007155]; lymphocyte differentiation [GO:0030098]; response to stilbenoid [GO:0035634]		anchored component of membrane [GO:0031225]; cell surface [GO:0009986]; extracellular region [GO:0005576]; membrane [GO:0016020]; plasma membrane [GO:0005886]	GO:0005576; GO:0005886; GO:0007155; GO:0009986; GO:0016020; GO:0030098; GO:0031225; GO:0035634	R-HSA-163125;	hsa:8581;	14.4616	14.7022	12.5887	12.4622	13.2795	13.6596	15.0056	15.2627	13.9955	14.1537
PGD_P52209	0.939597	1.29725	-1.29837	-1.47618	0.647727	0.315992	0.63115	0.568092	-0.876775	-0.748482	PGD	6-phosphogluconate dehydrogenase, decarboxylating	P52209	1.48995	8.55679e-06	-1.48995			sp|P52209|6PGD_HUMAN 6-phosphogluconate dehydrogenase, decarboxylating OS=Homo sapiens OX=9606 GN=PGD PE=1 SV=3	FUNCTION: Catalyzes the oxidative decarboxylation of 6-phosphogluconate to ribulose 5-phosphate and CO(2), with concomitant reduction of NADP to NADPH. {ECO:0000250}.	SUBCELLULAR LOCATION: Cytoplasm {ECO:0000250}.		D-gluconate catabolic process [GO:0046177]; pentose biosynthetic process [GO:0019322]; pentose-phosphate shunt [GO:0006098]; pentose-phosphate shunt, oxidative branch [GO:0009051]	NADP binding [GO:0050661]; phosphogluconate dehydrogenase (decarboxylating) activity [GO:0004616]	cytosol [GO:0005829]; extracellular exosome [GO:0070062]; nucleus [GO:0005634]	GO:0004616; GO:0005634; GO:0005829; GO:0006098; GO:0009051; GO:0019322; GO:0046177; GO:0050661; GO:0070062	R-HSA-71336;	hsa:5226;	21.1287	21.3414	19.7979	19.6922	20.9551	20.7579	20.9453	20.9078	20.0486	20.1249
CD9_P21926	0.53052	0.773153	-1.7142	-2	0.380068	0.459509	0.489788	0.402578	0.595306	0.0983873	CD9	CD9 antigen	P21926	1.85252	8.57675e-06	-1.85252			sp|P21926|CD9_HUMAN CD9 antigen OS=Homo sapiens OX=9606 GN=CD9 PE=1 SV=4	FUNCTION: Integral membrane protein associated with integrins, which regulates different processes, such as sperm-egg fusion, platelet activation and aggregation, and cell adhesion (PubMed:8478605, PubMed:14575715, PubMed:18541721). Present at the cell surface of oocytes and plays a key role in sperm-egg fusion, possibly by organizing multiprotein complexes and the morphology of the membrane requ…	SUBCELLULAR LOCATION: Cell membrane {ECO:0000269|PubMed:19640571}; Multi-pass membrane protein {ECO:0000269|PubMed:19640571}. Membrane {ECO:0000269|PubMed:19640571}; Multi-pass membrane protein {ECO:0000269|PubMed:19640571}. Secreted, extracellular exosome {ECO:0000250|UniProtKB:P40240}. Note=Present at the cell surface of oocytes. Accumulates in the adhesion area between the sperm and egg follow…		cell adhesion [GO:0007155]; cellular response to low-density lipoprotein particle stimulus [GO:0071404]; fusion of sperm to egg plasma membrane involved in single fertilization [GO:0007342]; glial cell migration [GO:0008347]; myoblast fusion involved in skeletal muscle regeneration [GO:0014905]; negative regulation of cell population proliferation [GO:0008285]; negative regulation of cellular com…	integrin binding [GO:0005178]	clathrin-coated endocytic vesicle membrane [GO:0030669]; endocytic vesicle membrane [GO:0030666]; external side of plasma membrane [GO:0009897]; extracellular exosome [GO:0070062]; extracellular space [GO:0005615]; extracellular vesicle [GO:1903561]; focal adhesion [GO:0005925]; integral component of plasma membrane [GO:0005887]; membrane [GO:0016020]; plasma membrane [GO:0005886]; platelet alpha…	GO:0005178; GO:0005615; GO:0005886; GO:0005887; GO:0005925; GO:0007155; GO:0007342; GO:0008285; GO:0008347; GO:0009897; GO:0014905; GO:0016020; GO:0030168; GO:0030666; GO:0030669; GO:0030913; GO:0031092; GO:0031623; GO:0032991; GO:0035036; GO:0051271; GO:0070062; GO:0071404; GO:0090331; GO:1903561; GO:1905521	R-HSA-114608;R-HSA-1300645;R-HSA-5336415;	hsa:928;	19.2569	19.4355	17.6044	17.3829	19.1461	19.2046	19.2269	19.1627	19.3046	18.9388
ADH7_P40394	1.15098	1.576	-1.48858	-0.805524	-0.823982	-0.581692	0.786607	0.721974	-0.381675	-0.154102	ADH7	Alcohol dehydrogenase class 4 mu/sigma chain	P40394	1.28582	8.57748e-06	-1.28582			sp|P40394|ADH7_HUMAN Alcohol dehydrogenase class 4 mu/sigma chain OS=Homo sapiens OX=9606 GN=ADH7 PE=1 SV=2	FUNCTION: Catalyzes the NAD-dependent oxidation of all-trans-retinol, alcohol, and omega-hydroxy fatty acids and their derivatives (PubMed:15369820, PubMed:16787387, PubMed:9600267). Oxidizes preferentially all trans-retinol, all-trans-4-hydroxyretinol, 9-cis-retinol, 2-hexenol, and long chain omega-hydroxy fatty acids such as juniperic acid (PubMed:15369820, PubMed:16787387, PubMed:9600267). In …	SUBCELLULAR LOCATION: Cytoplasm.		ethanol oxidation [GO:0006069]; fatty acid omega-oxidation [GO:0010430]; response to bacterium [GO:0009617]; response to ethanol [GO:0045471]; retinoic acid metabolic process [GO:0042573]; retinoid metabolic process [GO:0001523]; retinol metabolic process [GO:0042572]	alcohol dehydrogenase (NAD+) activity [GO:0004022]; alcohol dehydrogenase activity, zinc-dependent [GO:0004024]; aldehyde oxidase activity [GO:0004031]; ethanol binding [GO:0035276]; NAD-retinol dehydrogenase activity [GO:0004745]; omega-hydroxydecanoate dehydrogenase activity [GO:0050153]; receptor antagonist activity [GO:0048019]; retinol binding [GO:0019841]; zinc ion binding [GO:0008270]	cytosol [GO:0005829]; plasma membrane [GO:0005886]	GO:0001523; GO:0004022; GO:0004024; GO:0004031; GO:0004745; GO:0005829; GO:0005886; GO:0006069; GO:0008270; GO:0009617; GO:0010430; GO:0019841; GO:0035276; GO:0042572; GO:0042573; GO:0045471; GO:0048019; GO:0050153	R-HSA-71384;	hsa:131;	21.1688	21.3865	19.8169	20.1668	20.1573	20.2814	20.9822	20.9491	20.3838	20.5004
SULT2B1_O00204	1.0502	0.531224	-1.43046	-1.71396	0.0162356	0.150148	0.875461	1.2542	-0.37242	-0.360628	SULT2B1	Sulfotransferase family cytosolic 2B member 1	O00204	1.37794	8.62783e-06	-1.37794			sp|O00204|ST2B1_HUMAN Sulfotransferase family cytosolic 2B member 1 OS=Homo sapiens OX=9606 GN=SULT2B1 PE=1 SV=2	FUNCTION: Sulfotransferase that utilizes 3'-phospho-5'-adenylyl sulfate (PAPS) as sulfonate donor to catalyze the sulfate conjugation. Responsible for the sulfation of cholesterol (PubMed:19589875, PubMed:12145317). Catalyzes sulfation of the 3beta-hydroxyl groups of steroids, such as, pregnenolone and dehydroepiandrosterone (DHEA) (PubMed:9799594, PubMed:12145317, PubMed:21855633, PubMed:1685505…	SUBCELLULAR LOCATION: Cytoplasm, cytosol {ECO:0000269|PubMed:12923182, ECO:0000269|PubMed:16855051, ECO:0000269|PubMed:21855633, ECO:0000269|PubMed:28575648}. Microsome {ECO:0000269|PubMed:16855051, ECO:0000269|PubMed:21855633}. Nucleus {ECO:0000269|PubMed:16855051, ECO:0000269|PubMed:21855633}. Note=Phosphorylation of Ser-348 is required for translocation to the nucleus. {ECO:0000269|PubMed:2185…	DISEASE: Ichthyosis, congenital, autosomal recessive 14 (ARCI14) [MIM:617571]: A form of autosomal recessive congenital ichthyosis, a disorder of keratinization with abnormal differentiation and desquamation of the epidermis, resulting in abnormal skin scaling over the whole body. The main skin phenotypes are lamellar ichthyosis (LI) and non-bullous congenital ichthyosiform erythroderma (NCIE), a…	3'-phosphoadenosine 5'-phosphosulfate metabolic process [GO:0050427]; cholesterol metabolic process [GO:0008203]; negative regulation of cell population proliferation [GO:0008285]; positive regulation of epidermal cell differentiation [GO:0045606]; steroid metabolic process [GO:0008202]; sulfation [GO:0051923]	alcohol sulfotransferase activity [GO:0004027]; cholesterol binding [GO:0015485]; nucleic acid binding [GO:0003676]; steroid hormone binding [GO:1990239]; steroid sulfotransferase activity [GO:0050294]; sulfotransferase activity [GO:0008146]	cytoplasm [GO:0005737]; cytosol [GO:0005829]; endoplasmic reticulum [GO:0005783]; extracellular exosome [GO:0070062]; intracellular membrane-bounded organelle [GO:0043231]; nucleus [GO:0005634]	GO:0003676; GO:0004027; GO:0005634; GO:0005737; GO:0005783; GO:0005829; GO:0008146; GO:0008202; GO:0008203; GO:0008285; GO:0015485; GO:0043231; GO:0045606; GO:0050294; GO:0050427; GO:0051923; GO:0070062; GO:1990239	R-HSA-156584;	hsa:6820;	17.6655	17.3629	16.2189	16.0536	17.0626	17.1407	17.5636	17.7845	16.8359	16.8428
GALNT4_Q8N4A0	-0.747026	-0.80792	1.44139	1.1749	-0.541325	-0.402485	-0.729012	-1.25951	0.998985	0.872003	GALNT4	Polypeptide N-acetylgalactosaminyltransferase 4	Q8N4A0	2.25522	8.79185e-06	2.25522			sp|Q8N4A0|GALT4_HUMAN Polypeptide N-acetylgalactosaminyltransferase 4 OS=Homo sapiens OX=9606 GN=GALNT4 PE=1 SV=2	FUNCTION: Catalyzes the initial reaction in O-linked oligosaccharide biosynthesis, the transfer of an N-acetyl-D-galactosamine residue to a serine or threonine residue on the protein receptor. Has a highest activity toward Muc7, EA2 and Muc2, with a lowest activity than GALNT2. Glycosylates 'Thr-57' of SELPLG. {ECO:0000269|PubMed:10984485, ECO:0000269|PubMed:29208955, ECO:0000269|PubMed:9804815}.	SUBCELLULAR LOCATION: Golgi apparatus membrane {ECO:0000305|PubMed:9804815}; Single-pass type II membrane protein {ECO:0000305|PubMed:9804815}.		O-glycan processing [GO:0016266]; protein O-linked glycosylation via serine [GO:0018242]; protein O-linked glycosylation via threonine [GO:0018243]	carbohydrate binding [GO:0030246]; manganese ion binding [GO:0030145]; polypeptide N-acetylgalactosaminyltransferase activity [GO:0004653]	extracellular exosome [GO:0070062]; Golgi membrane [GO:0000139]; integral component of membrane [GO:0016021]; perinuclear region of cytoplasm [GO:0048471]	GO:0000139; GO:0004653; GO:0016021; GO:0016266; GO:0018242; GO:0018243; GO:0030145; GO:0030246; GO:0048471; GO:0070062	R-HSA-913709;	hsa:100528030;hsa:8693;	14.5494	14.4835	16.9157	16.6276	14.7718	14.9219	14.5688	13.9952	16.4374	16.3001
LIPF_P07098	-0.345678	-0.324516	1.22715	1.15793	-1.44318	-1.36482	-0.46366	-0.278723	0.971619	0.863869	LIPF	Gastric triacylglycerol lipase	P07098	1.27577	9.0822e-06	1.27577			sp|P07098|LIPG_HUMAN Gastric triacylglycerol lipase OS=Homo sapiens OX=9606 GN=LIPF PE=1 SV=1	FUNCTION: Catalyzes the hydrolysis of triacylglycerols to yield free fatty acids, diacylglycerol, monoacylglycerol, and glycerol (PubMed:2243091, PubMed:10358049). Shows a preferential hydrolysis at the sn-3 position of triacylglycerol (PubMed:2243091). {ECO:0000269|PubMed:10358049, ECO:0000269|PubMed:2243091}.	SUBCELLULAR LOCATION: Secreted {ECO:0000250|UniProtKB:P80035}.		lipid catabolic process [GO:0016042]; malate metabolic process [GO:0006108]; triglyceride metabolic process [GO:0006641]	lipid binding [GO:0008289]; malate dehydrogenase activity [GO:0016615]; triglyceride lipase activity [GO:0004806]	extracellular region [GO:0005576]; intracellular membrane-bounded organelle [GO:0043231]; mitochondrion [GO:0005739]	GO:0004806; GO:0005576; GO:0005739; GO:0006108; GO:0006641; GO:0008289; GO:0016042; GO:0016615; GO:0043231	R-HSA-192456;	hsa:8513;	19.7417	19.7594	21.0552	20.9974	18.8252	18.8906	19.6432	19.7976	20.8418	20.7518
EHD3_Q9NZN3	0.542795	0.849005	-1.65895	-1.48306	0.956834	0.897422	0.722007	0.322424	-0.691113	-0.457357	EHD3	EH domain-containing protein 3	Q9NZN3	1.47088	9.1121e-06	-1.47088			sp|Q9NZN3|EHD3_HUMAN EH domain-containing protein 3 OS=Homo sapiens OX=9606 GN=EHD3 PE=1 SV=2	FUNCTION: ATP- and membrane-binding protein that controls membrane reorganization/tubulation upon ATP hydrolysis (PubMed:25686250). In vitro causes tubulation of endocytic membranes (PubMed:24019528). Binding to phosphatidic acid induces its membrane tubulation activity (By similarity). Plays a role in endocytic transport. Involved in early endosome to recycling endosome compartment (ERC), retrog…	SUBCELLULAR LOCATION: Recycling endosome membrane {ECO:0000269|PubMed:17233914}; Peripheral membrane protein {ECO:0000305}; Cytoplasmic side {ECO:0000305}. Cell membrane {ECO:0000269|PubMed:17233914}; Peripheral membrane protein {ECO:0000305}; Cytoplasmic side {ECO:0000305}. Cell projection, cilium membrane {ECO:0000269|PubMed:25686250}; Peripheral membrane protein {ECO:0000305}; Cytoplasmic side…		cilium assembly [GO:0060271]; early endosome to Golgi transport [GO:0034498]; endocytic recycling [GO:0032456]; endocytosis [GO:0006897]; endosomal transport [GO:0016197]; Golgi to lysosome transport [GO:0090160]; positive regulation of voltage-gated calcium channel activity [GO:1901387]; protein homooligomerization [GO:0051260]; protein localization to plasma membrane [GO:0072659]; protein trans…	ATP binding [GO:0005524]; calcium ion binding [GO:0005509]; GTP binding [GO:0005525]; nucleic acid binding [GO:0003676]	ciliary pocket membrane [GO:0020018]; cytoplasm [GO:0005737]; cytosol [GO:0005829]; early endosome [GO:0005769]; endocytic vesicle [GO:0030139]; endosome membrane [GO:0010008]; focal adhesion [GO:0005925]; intracellular membrane-bounded organelle [GO:0043231]; nucleus [GO:0005634]; perinuclear region of cytoplasm [GO:0048471]; recycling endosome membrane [GO:0055038]	GO:0001881; GO:0003676; GO:0005509; GO:0005524; GO:0005525; GO:0005634; GO:0005737; GO:0005769; GO:0005829; GO:0005925; GO:0006897; GO:0010008; GO:0015031; GO:0016197; GO:0020018; GO:0030139; GO:0032456; GO:0034498; GO:0043231; GO:0048471; GO:0051260; GO:0055038; GO:0055117; GO:0060271; GO:0072659; GO:0086036; GO:0090160; GO:1901387; GO:1903358; GO:1903779	R-HSA-983231;	hsa:30845;	17.0087	17.2074	15.5801	15.6942	17.2774	17.2388	17.125	16.8657	16.2081	16.3598
TFF1_P04155	-0.563291	-1.05212	1.15085	0.589182	0.0577907	-0.157894	-1.28714	-1.14422	1.28552	1.12132	TFF1	Trefoil factor 1	P04155	1.35894	9.29896e-06	1.35894			sp|P04155|TFF1_HUMAN Trefoil factor 1 OS=Homo sapiens OX=9606 GN=TFF1 PE=1 SV=1	FUNCTION: Stabilizer of the mucous gel overlying the gastrointestinal mucosa that provides a physical barrier against various noxious agents. May inhibit the growth of calcium oxalate crystals in urine. {ECO:0000269|PubMed:16308573}.	SUBCELLULAR LOCATION: Secreted {ECO:0000269|PubMed:15924415, ECO:0000269|PubMed:3041593}.		carbohydrate metabolic process [GO:0005975]; cell differentiation [GO:0030154]; maintenance of gastrointestinal epithelium [GO:0030277]; negative regulation of cell population proliferation [GO:0008285]; response to immobilization stress [GO:0035902]; response to iron ion [GO:0010039]; response to peptide hormone [GO:0043434]	growth factor activity [GO:0008083]	extracellular region [GO:0005576]; extracellular space [GO:0005615]	GO:0005576; GO:0005615; GO:0005975; GO:0008083; GO:0008285; GO:0010039; GO:0030154; GO:0030277; GO:0035902; GO:0043434	R-HSA-9018519;	hsa:7031;	15.8168	15.4208	17.2052	16.7503	16.3199	16.1452	15.2305	15.3462	17.3143	17.1813
FAM213A_Q9BRX8	0.841608	0.773551	-1.19647	-1.28359	0.924033	0.938162	0.569185	0.509688	-0.77238	-1.3038	FAM213A	Redox-regulatory protein FAM213A	Q9BRX8	1.85497	9.63524e-06	-1.85497			sp|Q9BRX8|PXL2A_HUMAN Peroxiredoxin-like 2A OS=Homo sapiens OX=9606 GN=PRXL2A PE=1 SV=3	FUNCTION: Involved in redox regulation of the cell (PubMed:26438880, PubMed:19951071). Acts as an antioxidant (PubMed:19951071, PubMed:26438880). Inhibits TNFSF11-induced NFKB1 and JUN activation and osteoclast differentiation (PubMed:19951071). May affect bone resorption and help to maintain bone mass (PubMed:19951071). Acts as a negative regulator of macrophage-mediated inflammation by inhibiti…	SUBCELLULAR LOCATION: Cytoplasm {ECO:0000269|PubMed:19951071}. Secreted {ECO:0000269|PubMed:26438880}. Note=Secreted from mature adipocytes but not from preadipocytes. {ECO:0000269|PubMed:26438880}.		regulation of osteoclast differentiation [GO:0045670]	antioxidant activity [GO:0016209]	cytoplasm [GO:0005737]; extracellular region [GO:0005576]	GO:0005576; GO:0005737; GO:0016209; GO:0045670		hsa:84293;	19.7994	19.7378	17.9531	17.8741	19.8741	19.8869	19.5526	19.4987	18.3373	17.8558
RPL18_Q07020	1.1081	0.674004	-1.00252	-1.35719	0.0650071	0.486592	1.08829	0.97061	-0.880359	-1.15253	RPL18	60S ribosomal protein L18	Q07020	1.71866	9.83592e-06	-1.71866			sp|Q07020|RL18_HUMAN 60S ribosomal protein L18 OS=Homo sapiens OX=9606 GN=RPL18 PE=1 SV=2	FUNCTION: Component of the large ribosomal subunit. {ECO:0000269|PubMed:23636399, ECO:0000269|PubMed:25901680, ECO:0000269|PubMed:25957688, ECO:0000305|PubMed:12962325}.	SUBCELLULAR LOCATION: Cytoplasm, cytosol {ECO:0000269|PubMed:25957688}. Cytoplasm {ECO:0000305|PubMed:23636399, ECO:0000305|PubMed:25901680}. Rough endoplasmic reticulum {ECO:0000250|UniProtKB:Q95342}. Note=Detected on cytosolic polysomes (PubMed:25957688). Detected in ribosomes that are associated with the rough endoplasmic reticulum (By similarity). {ECO:0000250|UniProtKB:Q95342, ECO:0000269|Pu…	DISEASE: Diamond-Blackfan anemia 18 (DBA18) [MIM:618310]: A form of Diamond-Blackfan anemia, a congenital non-regenerative hypoplastic anemia that usually presents early in infancy. Diamond-Blackfan anemia is characterized by a moderate to severe macrocytic anemia, erythroblastopenia, and an increased risk of malignancy. 30 to 40% of Diamond-Blackfan anemia patients present with short stature and…	cytoplasmic translation [GO:0002181]; translation [GO:0006412]	RNA binding [GO:0003723]; structural constituent of ribosome [GO:0003735]	cytosol [GO:0005829]; cytosolic large ribosomal subunit [GO:0022625]; cytosolic ribosome [GO:0022626]; endoplasmic reticulum [GO:0005783]; focal adhesion [GO:0005925]; membrane [GO:0016020]; nucleolus [GO:0005730]; nucleus [GO:0005634]; polysomal ribosome [GO:0042788]; rough endoplasmic reticulum [GO:0005791]	GO:0002181; GO:0003723; GO:0003735; GO:0005634; GO:0005730; GO:0005783; GO:0005791; GO:0005829; GO:0005925; GO:0006412; GO:0016020; GO:0022625; GO:0022626; GO:0042788	R-HSA-156827;R-HSA-156902;R-HSA-1799339;R-HSA-192823;R-HSA-2408557;R-HSA-6791226;R-HSA-72689;R-HSA-72706;R-HSA-72764;R-HSA-9010553;R-HSA-9633012;R-HSA-975956;R-HSA-975957;	hsa:6141;	19.5298	19.1696	17.7782	17.4839	18.6642	19.014	19.5134	19.4157	17.8796	17.6537
TSTD1_Q8NFU3	1.51656	1.06229	-1.05717	-1.18012	0.498693	0.68813	0.262991	0.292278	-1.12451	-0.959142	TSTD1	Thiosulfate sulfurtransferase/rhodanese-like domain-containing protein 1	Q8NFU3	1.22236	1.01876e-05	-1.22236			sp|Q8NFU3|TSTD1_HUMAN Thiosulfate:glutathione sulfurtransferase OS=Homo sapiens OX=9606 GN=TSTD1 PE=1 SV=3	FUNCTION: Thiosulfate:glutathione sulfurtransferase (TST) required to produce S-sulfanylglutathione (GSS(-)), a central intermediate in hydrogen sulfide metabolism (PubMed:24981631). Provides the link between the first step in mammalian H(2)S metabolism performed by the sulfide:quinone oxidoreductase (SQOR) which catalyzes the conversion of H(2)S to thiosulfate, and the sulfur dioxygenase (SDO) w…	SUBCELLULAR LOCATION: Cytoplasm, perinuclear region {ECO:0000269|PubMed:12817473}. Note=Localized around the nuclear membranes.		glucose metabolic process [GO:0006006]; positive regulation of transcription by RNA polymerase II [GO:0045944]; sulfide oxidation, using sulfide:quinone oxidoreductase [GO:0070221]	DNA-binding transcription factor activity, RNA polymerase II-specific [GO:0000981]; double-stranded DNA binding [GO:0003690]; identical protein binding [GO:0042802]; protein-containing complex binding [GO:0044877]; sequence-specific DNA binding [GO:0043565]; thiosulfate-thiol sulfurtransferase activity [GO:0050337]	cytoplasm [GO:0005737]; cytoplasmic ribonucleoprotein granule [GO:0036464]; cytosol [GO:0005829]; nucleus [GO:0005634]; perinuclear region of cytoplasm [GO:0048471]	GO:0000981; GO:0003690; GO:0005634; GO:0005737; GO:0005829; GO:0006006; GO:0036464; GO:0042802; GO:0043565; GO:0044877; GO:0045944; GO:0048471; GO:0050337; GO:0070221	R-HSA-1614517;	hsa:100131187;	18.2818	18.0512	16.9753	16.9129	17.7651	17.8613	17.6455	17.6603	16.9412	17.0251
ALYREF_Q86V81	0.845753	0.736504	-0.685417	-1.09726	0.533392	0.802361	0.917591	0.704326	-1.40024	-1.357	ALYREF	THO complex subunit 4	Q86V81	1.59255	1.08018e-05	-1.59255			sp|Q86V81|THOC4_HUMAN THO complex subunit 4 OS=Homo sapiens OX=9606 GN=ALYREF PE=1 SV=3	FUNCTION: Export adapter involved in nuclear export of spliced and unspliced mRNA. Binds mRNA which is thought to be transferred to the NXF1-NXT1 heterodimer for export (TAP/NFX1 pathway) (PubMed:15833825, PubMed:15998806, PubMed:17190602, PubMed:11707413, PubMed:11675789, PubMed:11979277, PubMed:18364396, PubMed:22144908, PubMed:22893130, PubMed:23222130, PubMed:25662211). Component of the TREX …	SUBCELLULAR LOCATION: Nucleus {ECO:0000269|PubMed:10488337, ECO:0000269|PubMed:19324961, ECO:0000269|PubMed:23826332, ECO:0000269|PubMed:28418038, ECO:0000305|PubMed:18974867}. Nucleus speckle {ECO:0000269|PubMed:19324961, ECO:0000269|PubMed:23826332}. Cytoplasm {ECO:0000269|PubMed:19324961, ECO:0000269|PubMed:28418038}. Note=Colocalizes with the core EJC, ALYREF/THOC4, NXF1 and DDX39B in the nuc…		mRNA export from nucleus [GO:0006406]; mRNA splicing, via spliceosome [GO:0000398]; osteoblast differentiation [GO:0001649]; positive regulation of DNA-templated transcription, elongation [GO:0032786]; regulation of DNA recombination [GO:0000018]; replication fork processing [GO:0031297]; RNA export from nucleus [GO:0006405]; viral mRNA export from host cell nucleus [GO:0046784]	C5-methylcytidine-containing RNA binding [GO:0062153]; mRNA binding [GO:0003729]; RNA binding [GO:0003723]	catalytic step 2 spliceosome [GO:0071013]; cytoplasm [GO:0005737]; cytosol [GO:0005829]; extracellular exosome [GO:0070062]; membrane [GO:0016020]; nuclear speck [GO:0016607]; nucleoplasm [GO:0005654]; nucleus [GO:0005634]; transcription export complex [GO:0000346]	GO:0000018; GO:0000346; GO:0000398; GO:0001649; GO:0003723; GO:0003729; GO:0005634; GO:0005654; GO:0005737; GO:0005829; GO:0006405; GO:0006406; GO:0016020; GO:0016607; GO:0031297; GO:0032786; GO:0046784; GO:0062153; GO:0070062; GO:0071013	R-HSA-159227;R-HSA-159230;R-HSA-159231;R-HSA-159236;R-HSA-72163;R-HSA-72187;R-HSA-73856;	hsa:10189;	16.9689	16.8655	15.5195	15.1297	16.6732	16.9278	17.0369	16.835	14.8429	14.8838
EIF2B5_Q13144	1.54379	1.10151	-1.37831	-1.33863	0.712444	0.395876	0.18103	0.161813	-0.825591	-0.553935	EIF2B5	Translation initiation factor eIF-2B subunit epsilon	Q13144	1.37037	1.08197e-05	-1.37037			sp|Q13144|EI2BE_HUMAN Translation initiation factor eIF-2B subunit epsilon OS=Homo sapiens OX=9606 GN=EIF2B5 PE=1 SV=3	FUNCTION: Catalyzes the exchange of eukaryotic initiation factor 2-bound GDP for GTP.		DISEASE: Leukodystrophy with vanishing white matter (VWM) [MIM:603896]: A leukodystrophy that occurs mainly in children. Neurological signs include progressive cerebellar ataxia, spasticity, inconstant optic atrophy and relatively preserved mental abilities. The disease is chronic-progressive with, in most individuals, additional episodes of rapid deterioration following febrile infections or min…	aging [GO:0007568]; astrocyte development [GO:0014002]; astrocyte differentiation [GO:0048708]; hippocampus development [GO:0021766]; myelination [GO:0042552]; oligodendrocyte development [GO:0014003]; ovarian follicle development [GO:0001541]; positive regulation of apoptotic process [GO:0043065]; positive regulation of translational initiation [GO:0045948]; response to endoplasmic reticulum str…	guanyl-nucleotide exchange factor activity [GO:0005085]; translation initiation factor activity [GO:0003743]; translation initiation factor binding [GO:0031369]	cytoplasm [GO:0005737]; cytosol [GO:0005829]; eukaryotic translation initiation factor 2B complex [GO:0005851]; nucleus [GO:0005634]	GO:0001541; GO:0003743; GO:0005085; GO:0005634; GO:0005737; GO:0005829; GO:0005851; GO:0006413; GO:0007568; GO:0009408; GO:0009749; GO:0010226; GO:0014002; GO:0014003; GO:0021766; GO:0031369; GO:0034976; GO:0042552; GO:0043065; GO:0043434; GO:0045948; GO:0048708; GO:0050852	R-HSA-72731;	hsa:8893;	15.0817	14.8557	13.5882	13.6085	14.6568	14.495	14.3852	14.3754	13.8707	14.0095
IVD_P26440	-0.469931	-0.490855	1.44131	2	-0.917895	-0.83974	-0.439628	-0.470986	0.0605202	0.00721782	IVD	Isovaleryl-CoA dehydrogenase, mitochondrial	P26440	1.47259	1.08362e-05	1.47259			sp|P26440|IVD_HUMAN Isovaleryl-CoA dehydrogenase, mitochondrial OS=Homo sapiens OX=9606 GN=IVD PE=1 SV=2	FUNCTION: Catalyzes the conversion of isovaleryl-CoA/3-methylbutanoyl-CoA to 3-methylbut-2-enoyl-CoA as an intermediate step in the leucine (Leu) catabolic pathway (PubMed:7640268). To a lesser extent, is also able to catalyze the oxidation of other saturated short-chain acyl-CoA thioesters as pentanoyl-CoA, hexenoyl-CoA and butenoyl-CoA (PubMed:7640268). {ECO:0000269|PubMed:7640268}.	SUBCELLULAR LOCATION: Mitochondrion matrix {ECO:0000250|UniProtKB:P12007}.	DISEASE: Isovaleric acidemia (IVA) [MIM:243500]: A metabolic disorder characterized by retarded psychomotor development, a peculiar odor resembling sweaty feet, an aversion to dietary protein, and pernicious vomiting, leading to acidosis and coma. The acute neonatal form leads to massive metabolic acidosis from the first days of life and rapid death. {ECO:0000269|PubMed:2063866, ECO:0000269|PubMe…	branched-chain amino acid catabolic process [GO:0009083]; fatty acid beta-oxidation using acyl-CoA dehydrogenase [GO:0033539]; leucine catabolic process [GO:0006552]	acyl-CoA dehydrogenase activity [GO:0003995]; butyryl-CoA dehydrogenase activity [GO:0004085]; flavin adenine dinucleotide binding [GO:0050660]; identical protein binding [GO:0042802]; isovaleryl-CoA dehydrogenase activity [GO:0008470]	mitochondrial matrix [GO:0005759]; mitochondrion [GO:0005739]	GO:0003995; GO:0004085; GO:0005739; GO:0005759; GO:0006552; GO:0008470; GO:0009083; GO:0033539; GO:0042802; GO:0050660	R-HSA-70895;	hsa:3712;	18.2045	18.1908	19.4492	19.8912	17.9127	17.9636	18.2242	18.2038	18.5499	18.5152
GOLM1_Q8NBJ4	-0.758312	-1.12547	1.82029	1.36712	-0.819152	-0.652227	-0.399432	-0.294879	0.792491	0.0695684	GOLM1	Golgi membrane protein 1	Q8NBJ4	2.31841	1.15211e-05	2.31841			sp|Q8NBJ4|GOLM1_HUMAN Golgi membrane protein 1 OS=Homo sapiens OX=9606 GN=GOLM1 PE=1 SV=1	FUNCTION: Unknown. Cellular response protein to viral infection.	SUBCELLULAR LOCATION: Golgi apparatus, cis-Golgi network membrane {ECO:0000269|PubMed:10831838, ECO:0000269|PubMed:12191016}; Single-pass type II membrane protein {ECO:0000269|PubMed:10831838, ECO:0000269|PubMed:12191016}. Note=Early Golgi. Cycles via the cell surface and endosomes upon lumenal pH disruption.		nucleus organization [GO:0006997]; regulation of lipid metabolic process [GO:0019216]		endoplasmic reticulum lumen [GO:0005788]; extracellular space [GO:0005615]; Golgi apparatus [GO:0005794]; integral component of plasma membrane [GO:0005887]	GO:0005615; GO:0005788; GO:0005794; GO:0005887; GO:0006997; GO:0019216	R-HSA-381426;R-HSA-8957275;	hsa:51280;	15.8221	15.4864	18.1799	17.7655	15.7665	15.9191	16.1503	16.2459	17.2401	16.5791
F13A1_P00488	-0.5417	-0.770204	1.62198	1.534	-0.591364	-0.533343	-0.633923	-1.20804	0.605441	0.517152	F13A1	Coagulation factor XIII A chain	P00488	1.73982	1.19539e-05	1.73982			sp|P00488|F13A_HUMAN Coagulation factor XIII A chain OS=Homo sapiens OX=9606 GN=F13A1 PE=1 SV=4	FUNCTION: Factor XIII is activated by thrombin and calcium ion to a transglutaminase that catalyzes the formation of gamma-glutamyl-epsilon-lysine cross-links between fibrin chains, thus stabilizing the fibrin clot. Also cross-link alpha-2-plasmin inhibitor, or fibronectin, to the alpha chains of fibrin. {ECO:0000269|PubMed:27363989}.	SUBCELLULAR LOCATION: Cytoplasm. Secreted {ECO:0000269|PubMed:4405643}. Note=Secreted into the blood plasma. Cytoplasmic in most tissues, but also secreted in the blood plasma.	DISEASE: Factor XIII subunit A deficiency (FA13AD) [MIM:613225]: An autosomal recessive hematologic disorder characterized by a life-long bleeding tendency, impaired wound healing and spontaneous abortion in affected women. {ECO:0000269|PubMed:1353995, ECO:0000269|PubMed:20179087, ECO:0000269|PubMed:24286209, ECO:0000269|PubMed:24329762, ECO:0000269|PubMed:24889649, ECO:0000269|PubMed:27363989}. …	blood coagulation [GO:0007596]; blood coagulation, fibrin clot formation [GO:0072378]; peptide cross-linking [GO:0018149]	metal ion binding [GO:0046872]; protein-glutamine gamma-glutamyltransferase activity [GO:0003810]	blood microparticle [GO:0072562]; collagen-containing extracellular matrix [GO:0062023]; extracellular region [GO:0005576]; platelet alpha granule lumen [GO:0031093]	GO:0003810; GO:0005576; GO:0007596; GO:0018149; GO:0031093; GO:0046872; GO:0062023; GO:0072378; GO:0072562	R-HSA-114608;R-HSA-140875;R-HSA-6785807;	hsa:2162;	18.1667	17.9887	19.8518	19.7833	18.128	18.1732	18.0949	17.6478	19.0601	18.9913
AGPS_O00116	1.37361	1.46338	-1.37445	-1.58832	0.042394	-0.4931	0.0187959	0.408675	-0.186673	0.335684	AGPS	Alkyldihydroxyacetonephosphate synthase, peroxisomal	O00116	2.35172	1.20446e-05	-2.35172			sp|O00116|ADAS_HUMAN Alkyldihydroxyacetonephosphate synthase, peroxisomal OS=Homo sapiens OX=9606 GN=AGPS PE=1 SV=1	FUNCTION: Catalyzes the exchange of the acyl chain in acyl-dihydroxyacetonephosphate (acyl-DHAP) for a long chain fatty alcohol, yielding the first ether linked intermediate, i.e. alkyl-dihydroxyacetonephosphate (alkyl-DHAP), in the pathway of ether lipid biosynthesis. {ECO:0000269|PubMed:8399344, ECO:0000269|PubMed:9553082}.	SUBCELLULAR LOCATION: Peroxisome membrane {ECO:0000250|UniProtKB:P97275}. Peroxisome {ECO:0000250|UniProtKB:P97275}.	DISEASE: Rhizomelic chondrodysplasia punctata 3 (RCDP3) [MIM:600121]: A form of rhizomelic chondrodysplasia punctata, a disease characterized by severely disturbed endochondral bone formation, rhizomelic shortening of femur and humerus, vertebral disorders, dwarfism, cataract, cutaneous lesions, facial dysmorphism, and severe mental retardation with spasticity. {ECO:0000269|PubMed:11152660, ECO:0…	ether lipid biosynthetic process [GO:0008611]; lipid biosynthetic process [GO:0008610]	alkylglycerone-phosphate synthase activity [GO:0008609]; FAD binding [GO:0071949]; oxidoreductase activity [GO:0016491]	cytosol [GO:0005829]; membrane [GO:0016020]; mitochondrion [GO:0005739]; nucleolus [GO:0005730]; peroxisomal matrix [GO:0005782]; peroxisomal membrane [GO:0005778]; peroxisome [GO:0005777]	GO:0005730; GO:0005739; GO:0005777; GO:0005778; GO:0005782; GO:0005829; GO:0008609; GO:0008610; GO:0008611; GO:0016020; GO:0016491; GO:0071949	R-HSA-75896;R-HSA-9033241;R-HSA-9033500;	hsa:8540;	18.2649	18.3377	16.0363	15.8629	17.1854	16.7511	17.1662	17.4824	16.9996	17.4232
PCDH9_Q9HC56	-0.956791	-0.441014	0.412737	0.899098	-0.339543	-0.486256	-1.1463	-0.901736	1.31829	1.64151	PCDH9	Protocadherin-9	Q9HC56	3.20468	1.21967e-05	3.20468			sp|Q9HC56|PCDH9_HUMAN Protocadherin-9 OS=Homo sapiens OX=9606 GN=PCDH9 PE=1 SV=2	FUNCTION: Potential calcium-dependent cell-adhesion protein.	SUBCELLULAR LOCATION: Cell membrane {ECO:0000250}; Single-pass type I membrane protein {ECO:0000250}.		cell adhesion [GO:0007155]; homophilic cell adhesion via plasma membrane adhesion molecules [GO:0007156]	calcium ion binding [GO:0005509]	cell-cell contact zone [GO:0044291]; growth cone [GO:0030426]; integral component of plasma membrane [GO:0005887]	GO:0005509; GO:0005887; GO:0007155; GO:0007156; GO:0030426; GO:0044291		hsa:5101;	9.63668	10.8567	12.8762	14.0266	11.0967	10.7497	9.18842	9.76691	15.0181	15.7827
NEMF_O60524	1.01507	1.11454	-1.40631	-1.51072	0.619386	0.746154	0.597514	0.223286	-0.433264	-0.965652	NEMF	Nuclear export mediator factor NEMF	O60524	1.76293	1.22731e-05	-1.76293			sp|O60524|NEMF_HUMAN Nuclear export mediator factor NEMF OS=Homo sapiens OX=9606 GN=NEMF PE=1 SV=4	FUNCTION: As part of the ribosome quality control complex (RQC), a ribosome-associated complex, mediates the extraction of incompletely synthesized nascent chains from stalled ribosomes as well as their ubiquitin-mediated proteasomal degradation. Thereby, frees ribosomes from the stalled translation complex and prevents the accumulation of nascent polypeptide chains that are potentially toxic for…	SUBCELLULAR LOCATION: Cytoplasm, cytosol {ECO:0000269|PubMed:25578875}. Nucleus {ECO:0000305|PubMed:16103875}.	DISEASE: Intellectual developmental disorder with speech delay and axonal peripheral neuropathy (IDDSAPN) [MIM:619099]: An autosomal recessive disorder characterized by mild global developmental delay, mild to moderate intellectual disability, motor impairment, unsteady or ataxic gait, and severe speech delay apparent in the first years of life. Signs of a peripheral axonal neuropathy, including …	CAT tailing [GO:0140708]; cellular protein-containing complex assembly [GO:0034622]; nuclear export [GO:0051168]; rescue of stalled ribosome [GO:0072344]; ribosome-associated ubiquitin-dependent protein catabolic process [GO:1990116]	ribosomal large subunit binding [GO:0043023]; tRNA binding [GO:0000049]	cytosol [GO:0005829]; nucleus [GO:0005634]; RQC complex [GO:1990112]	GO:0000049; GO:0005634; GO:0005829; GO:0034622; GO:0043023; GO:0051168; GO:0072344; GO:0140708; GO:1990112; GO:1990116		hsa:9147;	16.3009	16.3704	14.6092	14.5362	16.0244	16.113	16.0091	15.7477	15.289	14.917
ATP11B_Q9Y2G3	1.7311	1.28781	-0.678162	-1.16292	-0.115191	-0.554865	0.596538	0.60291	-0.985387	-0.721832	ATP11B	Probable phospholipid-transporting ATPase IF	Q9Y2G3	1.36844	1.2325e-05	-1.36844			sp|Q9Y2G3|AT11B_HUMAN Probable phospholipid-transporting ATPase IF OS=Homo sapiens OX=9606 GN=ATP11B PE=1 SV=2	FUNCTION: Catalytic component of a P4-ATPase flippase complex which catalyzes the hydrolysis of ATP coupled to the transport of aminophospholipids, phosphatidylserines (PS) and phosphatidylethanolamines (PE), from the outer to the inner leaflet of intracellular membranes (PubMed:30018401). May contribute to the maintenance of membrane lipid asymmetry in endosome compartment (PubMed:30018401). {EC…	SUBCELLULAR LOCATION: Recycling endosome membrane {ECO:0000269|PubMed:21914794}; Multi-pass membrane protein. Early endosome {ECO:0000269|PubMed:23585472}. Endoplasmic reticulum {ECO:0000269|PubMed:21914794}. Golgi apparatus, trans-Golgi network {ECO:0000269|PubMed:23585472}. Note=Exit from the endoplasmic reticulum requires the presence of TMEM30A, but not TMEM30B (PubMed:21914794). In the prese…		aminophospholipid transport [GO:0015917]; ion transmembrane transport [GO:0034220]; ion transport [GO:0006811]; phospholipid translocation [GO:0045332]	ATPase-coupled intramembrane lipid transporter activity [GO:0140326]; ATP binding [GO:0005524]; ion transmembrane transporter activity [GO:0015075]; magnesium ion binding [GO:0000287]; phosphatidylethanolamine flippase activity [GO:0090555]; phosphatidylserine floppase activity [GO:0090556]	azurophil granule membrane [GO:0035577]; early endosome membrane [GO:0031901]; endoplasmic reticulum [GO:0005783]; integral component of membrane [GO:0016021]; membrane [GO:0016020]; nuclear inner membrane [GO:0005637]; phospholipid-translocating ATPase complex [GO:1990531]; plasma membrane [GO:0005886]; recycling endosome [GO:0055037]; recycling endosome membrane [GO:0055038]; trans-Golgi networ…	GO:0000287; GO:0005524; GO:0005637; GO:0005783; GO:0005802; GO:0005886; GO:0006811; GO:0015075; GO:0015917; GO:0016020; GO:0016021; GO:0031901; GO:0034220; GO:0035577; GO:0045332; GO:0055037; GO:0055038; GO:0090555; GO:0090556; GO:0140326; GO:1990531	R-HSA-6798695;R-HSA-936837;	hsa:23200;	12.8833	12.6337	11.5266	11.2536	11.8436	11.596	12.2444	12.248	11.3535	11.502
ATP4B_P51164	-0.774789	-0.933172	1.23162	1.98045	-0.389029	-0.607159	-0.626435	-0.837264	0.576945	0.378824	ATP4B	Potassium-transporting ATPase subunit beta	P51164	2.21512	1.29752e-05	2.21512			sp|P51164|ATP4B_HUMAN Potassium-transporting ATPase subunit beta OS=Homo sapiens OX=9606 GN=ATP4B PE=1 SV=1	FUNCTION: The beta subunit of the gastric H(+)/K(+) ATPase pump which transports H(+) ions in exchange for K(+) ions across the apical membrane of parietal cells. Plays a structural and regulatory role in the assembly and membrane targeting of a functionally active pump (By similarity). Within a transport cycle, the transfer of a H(+) ion across the membrane is coupled to ATP hydrolysis and is as…	SUBCELLULAR LOCATION: Apical cell membrane {ECO:0000250|UniProtKB:P20648}; Single-pass type II membrane protein {ECO:0000255}. Cell membrane {ECO:0000250|UniProtKB:P18597}; Single-pass type II membrane protein {ECO:0000255}. Note=Localized in the apical canalicular membrane of parietal cells. {ECO:0000250|UniProtKB:P20648}.		cell adhesion [GO:0007155]; cellular potassium ion homeostasis [GO:0030007]; cellular sodium ion homeostasis [GO:0006883]; pH reduction [GO:0045851]; potassium ion import across plasma membrane [GO:1990573]; response to lipopolysaccharide [GO:0032496]; response to organonitrogen compound [GO:0010243]; sodium ion export across plasma membrane [GO:0036376]	ATPase activator activity [GO:0001671]; heterocyclic compound binding [GO:1901363]; P-type potassium:proton transporter activity [GO:0008900]	apical plasma membrane [GO:0016324]; plasma membrane [GO:0005886]; sodium:potassium-exchanging ATPase complex [GO:0005890]	GO:0001671; GO:0005886; GO:0005890; GO:0006883; GO:0007155; GO:0008900; GO:0010243; GO:0016324; GO:0030007; GO:0032496; GO:0036376; GO:0045851; GO:1901363; GO:1990573	R-HSA-936837;	hsa:496;	16.6538	16.5111	18.4604	19.1347	17.0011	16.8047	16.7873	16.5975	17.8709	17.6925
SHMT1_P34896	1.48285	1.14149	-0.501997	-1.36146	-0.0085109	-0.0998812	0.820179	0.644107	-0.893208	-1.22357	SHMT1	Serine hydroxymethyltransferase, cytosolic	P34896	1.47185	1.30529e-05	-1.47185			sp|P34896|GLYC_HUMAN Serine hydroxymethyltransferase, cytosolic OS=Homo sapiens OX=9606 GN=SHMT1 PE=1 SV=1	FUNCTION: Interconversion of serine and glycine (PubMed:8505317, PubMed:24698160). {ECO:0000269|PubMed:24698160, ECO:0000269|PubMed:8505317}.	SUBCELLULAR LOCATION: Cytoplasm.		cellular response to leukemia inhibitory factor [GO:1990830]; cellular response to tetrahydrofolate [GO:1904482]; dTMP biosynthetic process [GO:0006231]; folic acid metabolic process [GO:0046655]; glycine biosynthetic process from serine [GO:0019264]; glycine metabolic process [GO:0006544]; L-serine catabolic process [GO:0006565]; L-serine metabolic process [GO:0006563]; negative regulation of tr…	glycine hydroxymethyltransferase activity [GO:0004372]; identical protein binding [GO:0042802]; mRNA 5'-UTR binding [GO:0048027]; protein homodimerization activity [GO:0042803]; pyridoxal phosphate binding [GO:0030170]; serine binding [GO:0070905]; small molecule binding [GO:0036094]; translation repressor activity, mRNA regulatory element binding [GO:0000900]; zinc ion binding [GO:0008270]	cytoplasm [GO:0005737]; cytosol [GO:0005829]; extracellular exosome [GO:0070062]; nucleoplasm [GO:0005654]; nucleus [GO:0005634]	GO:0000900; GO:0004372; GO:0005634; GO:0005654; GO:0005737; GO:0005829; GO:0006231; GO:0006544; GO:0006563; GO:0006565; GO:0006730; GO:0008270; GO:0009113; GO:0017148; GO:0019264; GO:0030170; GO:0035999; GO:0036094; GO:0042802; GO:0042803; GO:0046653; GO:0046655; GO:0048027; GO:0051289; GO:0070062; GO:0070905; GO:1904482; GO:1990830	R-HSA-196757;R-HSA-71262;	hsa:6470;	18.3665	18.1426	17.0646	16.5009	17.3883	17.3284	17.9319	17.8164	16.808	16.5913
GKN1_Q9NS71	-0.462262	-0.653885	1.68713	1.91134	-0.56185	-0.448328	-0.659433	-0.832108	0.337559	-0.318168	GKN1	Gastrokine-1	Q9NS71	2.8113	1.32745e-05	2.8113			sp|Q9NS71|GKN1_HUMAN Gastrokine-1 OS=Homo sapiens OX=9606 GN=GKN1 PE=2 SV=3	FUNCTION: Has mitogenic activity and may be involved in maintaining the integrity of the gastric mucosal epithelium. {ECO:0000269|PubMed:12851218}.	SUBCELLULAR LOCATION: Secreted {ECO:0000269|PubMed:15221938}. Cytoplasmic granule {ECO:0000269|PubMed:15221938}. Golgi apparatus {ECO:0000305|PubMed:15221938}. Note=Shows abundant granular cytoplasmic staining, with perinuclear accentuation suggestive of the Golgi apparatus. {ECO:0000269|PubMed:15221938}.		digestion [GO:0007586]; positive regulation of cell division [GO:0051781]; regulation of cell population proliferation [GO:0042127]		extracellular region [GO:0005576]; extracellular space [GO:0005615]; Golgi apparatus [GO:0005794]	GO:0005576; GO:0005615; GO:0005794; GO:0007586; GO:0042127; GO:0051781		hsa:56287;	18.7882	18.5596	21.3515	21.6189	18.6694	18.8048	18.553	18.3471	19.742	18.96
ADH1C_P00326	-0.541977	-0.565923	1.50206	1.24622	-0.886724	-0.881714	-0.643074	-0.990526	1.06336	0.698298	ADH1C	Alcohol dehydrogenase 1C	P00326	1.76375	1.34493e-05	1.76375			sp|P00326|ADH1G_HUMAN Alcohol dehydrogenase 1C OS=Homo sapiens OX=9606 GN=ADH1C PE=1 SV=2		SUBCELLULAR LOCATION: Cytoplasm.		ethanol oxidation [GO:0006069]; retinoic acid metabolic process [GO:0042573]; retinol metabolic process [GO:0042572]	alcohol dehydrogenase (NAD+) activity [GO:0004022]; alcohol dehydrogenase activity, zinc-dependent [GO:0004024]; NAD-retinol dehydrogenase activity [GO:0004745]; zinc ion binding [GO:0008270]	cytosol [GO:0005829]; nucleoplasm [GO:0005654]; plasma membrane [GO:0005886]	GO:0004022; GO:0004024; GO:0004745; GO:0005654; GO:0005829; GO:0005886; GO:0006069; GO:0008270; GO:0042572; GO:0042573	R-HSA-5365859;R-HSA-71384;	hsa:126;	18.5935	18.5716	20.4633	20.2292	18.2781	18.2827	18.501	18.1831	20.062	19.728
AAMDC_Q9H7C9	-0.584637	-0.857528	1.77809	1.18519	-0.730646	-0.971254	-0.709635	-0.552602	0.600516	0.842503	AAMDC	Mth938 domain-containing protein	Q9H7C9	1.29403	1.35162e-05	1.29403			sp|Q9H7C9|AAMDC_HUMAN Mth938 domain-containing protein OS=Homo sapiens OX=9606 GN=AAMDC PE=1 SV=1	FUNCTION: May play a role in preadipocyte differentiation and adipogenesis. {ECO:0000250}.	SUBCELLULAR LOCATION: Cytoplasm {ECO:0000250}. Note=Diffuse distribution with some highly concentrated spots around the nucleus. {ECO:0000250}.		positive regulation of fat cell differentiation [GO:0045600]		cytoplasm [GO:0005737]	GO:0005737; GO:0045600		hsa:28971;	13.7895	13.6292	15.1775	14.8292	13.7037	13.5624	13.7161	13.8083	14.4857	14.6279
HPCAL1_P37235	-0.660471	-0.712893	1.5216	2	-0.126902	-0.545922	-0.57805	-0.72311	-0.195402	-0.104869	HPCAL1	Hippocalcin-like protein 1;Neuron-specific calcium-binding protein hippocalcin	P37235	1.59623	1.36233e-05	1.59623			sp|P37235|HPCL1_HUMAN Hippocalcin-like protein 1 OS=Homo sapiens OX=9606 GN=HPCAL1 PE=1 SV=3;sp|P84074|HPCA_HUMAN Neuron-specific calcium-binding protein hippocalcin OS=Homo sapiens OX=9606 GN=HPCA PE=1 SV=2	FUNCTION: May be involved in the calcium-dependent regulation of rhodopsin phosphorylation.	SUBCELLULAR LOCATION: Membrane {ECO:0000305}; Lipid-anchor {ECO:0000305}.			calcium ion binding [GO:0005509]	membrane [GO:0016020]	GO:0005509; GO:0016020		hsa:3241;	16.7686	16.7353	18.156	18.5403	17.1079	16.8415	16.821	16.7288	17.0643	17.1219
PTRF_Q6NZI2	-0.956328	-0.837876	1.08179	1.85032	-1.08469	-0.749599	-0.306008	-0.259357	0.413975	0.847782	PTRF	Polymerase I and transcript release factor	Q6NZI2	2.23794	1.36467e-05	2.23794			sp|Q6NZI2|CAVN1_HUMAN Caveolae-associated protein 1 OS=Homo sapiens OX=9606 GN=CAVIN1 PE=1 SV=1	FUNCTION: Plays an important role in caveolae formation and organization. Essential for the formation of caveolae in all tissues (PubMed:18056712, PubMed:18191225, PubMed:19726876). Core component of the CAVIN complex which is essential for recruitment of the complex to the caveolae in presence of calveolin-1 (CAV1). Essential for normal oligomerization of CAV1. Promotes ribosomal transcriptional…	SUBCELLULAR LOCATION: Membrane, caveola {ECO:0000269|PubMed:15242332, ECO:0000269|PubMed:18056712, ECO:0000269|PubMed:19525939}. Cell membrane {ECO:0000269|PubMed:15242332, ECO:0000269|PubMed:17026959, ECO:0000269|PubMed:18056712}. Microsome {ECO:0000269|PubMed:15242332, ECO:0000269|PubMed:17026959}. Endoplasmic reticulum {ECO:0000250|UniProtKB:P85125}. Cytoplasm, cytosol {ECO:0000269|PubMed:1524…	DISEASE: Congenital generalized lipodystrophy 4 (CGL4) [MIM:613327]: A disorder characterized by the association of congenital generalized lipodystrophy with muscular dystrophy and cardiac anomalies. Congenital generalized lipodystrophy is characterized by a near complete absence of adipose tissue, extreme insulin resistance, hypertriglyceridemia, hepatic steatosis and early onset of diabetes. {E…	positive regulation of cell motility [GO:2000147]; protein secretion [GO:0009306]; rRNA transcription [GO:0009303]; termination of RNA polymerase I transcription [GO:0006363]; transcription initiation from RNA polymerase I promoter [GO:0006361]	identical protein binding [GO:0042802]; RNA binding [GO:0003723]; rRNA primary transcript binding [GO:0042134]	caveola [GO:0005901]; cytoplasm [GO:0005737]; cytosol [GO:0005829]; endoplasmic reticulum [GO:0005783]; intracellular membrane-bounded organelle [GO:0043231]; membrane raft [GO:0045121]; mitochondrion [GO:0005739]; nucleoplasm [GO:0005654]; nucleus [GO:0005634]; plasma membrane [GO:0005886]; protein-containing complex [GO:0032991]	GO:0003723; GO:0005634; GO:0005654; GO:0005737; GO:0005739; GO:0005783; GO:0005829; GO:0005886; GO:0005901; GO:0006361; GO:0006363; GO:0009303; GO:0009306; GO:0032991; GO:0042134; GO:0042802; GO:0043231; GO:0045121; GO:2000147	R-HSA-73863;R-HSA-8980692;R-HSA-9013026;R-HSA-9013106;	hsa:284119;	18.0199	18.1321	19.95	20.6778	17.8983	18.2157	18.6358	18.6799	19.3176	19.7284
HSPA4L_O95757	0.574803	0.728137	-1.72488	-1.88398	0.365621	0.604668	0.606985	0.856113	-0.00878702	-0.11868	HSPA4L	Heat shock 70 kDa protein 4L	O95757	1.21469	1.381e-05	-1.21469			sp|O95757|HS74L_HUMAN Heat shock 70 kDa protein 4L OS=Homo sapiens OX=9606 GN=HSPA4L PE=1 SV=3	FUNCTION: Possesses chaperone activity in vitro where it inhibits aggregation of citrate synthase. {ECO:0000250}.	SUBCELLULAR LOCATION: Cytoplasm {ECO:0000250}. Nucleus {ECO:0000250}. Note=May translocate to the nucleus after heat shock. {ECO:0000250}.		protein folding [GO:0006457]; response to unfolded protein [GO:0006986]	ATP binding [GO:0005524]; ATP hydrolysis activity [GO:0016887]	cytoplasm [GO:0005737]; cytosol [GO:0005829]; nucleus [GO:0005634]	GO:0005524; GO:0005634; GO:0005737; GO:0005829; GO:0006457; GO:0006986; GO:0016887	R-HSA-3371453;	hsa:22824;	17.5651	17.641	16.4277	16.349	17.4617	17.5799	17.581	17.7043	17.2765	17.2221
RPS26_P62854	0.70539	0.659322	-0.882706	-1.31033	0.766054	0.632198	0.941175	0.874959	-0.98439	-1.40167	RPS26	40S ribosomal protein S26;Putative 40S ribosomal protein S26-like 1	P62854	1.97524	1.38234e-05	-1.97524			sp|P62854|RS26_HUMAN 40S ribosomal protein S26 OS=Homo sapiens OX=9606 GN=RPS26 PE=1 SV=3;sp|Q5JNZ5|RS26L_HUMAN Putative 40S ribosomal protein S26-like 1 OS=Homo sapiens OX=9606 GN=RPS26P11 PE=5 SV=1		SUBCELLULAR LOCATION: Cytoplasm, cytosol {ECO:0000269|PubMed:25957688}. Cytoplasm {ECO:0000305|PubMed:23636399, ECO:0000305|PubMed:25901680}. Rough endoplasmic reticulum {ECO:0000250|UniProtKB:P49171}. Note=Detected on cytosolic polysomes (PubMed:25957688). Detected in ribosomes that are associated with the rough endoplasmic reticulum (By similarity). {ECO:0000250|UniProtKB:P49171, ECO:0000269|Pu…	DISEASE: Diamond-Blackfan anemia 10 (DBA10) [MIM:613309]: A form of Diamond-Blackfan anemia, a congenital non-regenerative hypoplastic anemia that usually presents early in infancy. Diamond-Blackfan anemia is characterized by a moderate to severe macrocytic anemia, erythroblastopenia, and an increased risk of malignancy. 30 to 40% of Diamond-Blackfan anemia patients present with short stature and…	cytoplasmic translation [GO:0002181]; negative regulation of RNA splicing [GO:0033119]; translation [GO:0006412]	cadherin binding [GO:0045296]; mRNA binding [GO:0003729]; RNA binding [GO:0003723]; structural constituent of ribosome [GO:0003735]	cytoplasmic side of rough endoplasmic reticulum membrane [GO:0098556]; cytosol [GO:0005829]; cytosolic small ribosomal subunit [GO:0022627]; extracellular exosome [GO:0070062]; membrane [GO:0016020]; nucleoplasm [GO:0005654]; polysomal ribosome [GO:0042788]; small ribosomal subunit [GO:0015935]	GO:0002181; GO:0003723; GO:0003729; GO:0003735; GO:0005654; GO:0005829; GO:0006412; GO:0015935; GO:0016020; GO:0022627; GO:0033119; GO:0042788; GO:0045296; GO:0070062; GO:0098556	R-HSA-156827;R-HSA-156902;R-HSA-1799339;R-HSA-192823;R-HSA-2408557;R-HSA-6791226;R-HSA-72649;R-HSA-72689;R-HSA-72695;R-HSA-72702;R-HSA-72706;R-HSA-72764;R-HSA-9010553;R-HSA-9633012;R-HSA-975956;R-HSA-975957;	hsa:6231;	17.1539	17.1028	15.3905	14.9157	17.2213	17.0726	17.4157	17.3422	15.2776	14.8143
GMDS_O60547	-0.998079	-0.787888	1.44364	1.15611	-0.506135	-0.628075	-0.764818	-0.863582	1.17696	0.771867	GMDS	GDP-mannose 4,6 dehydratase	O60547	1.56215	1.38326e-05	1.56215			sp|O60547|GMDS_HUMAN GDP-mannose 4,6 dehydratase OS=Homo sapiens OX=9606 GN=GMDS PE=1 SV=1	FUNCTION: Catalyzes the conversion of GDP-D-mannose to GDP-4-dehydro-6-deoxy-D-mannose. {ECO:0000269|PubMed:9525924}.			'de novo' GDP-L-fucose biosynthetic process [GO:0042351]; GDP-mannose metabolic process [GO:0019673]; Notch signaling pathway [GO:0007219]	GDP-mannose 4,6-dehydratase activity [GO:0008446]; identical protein binding [GO:0042802]; NADP+ binding [GO:0070401]	cytoplasm [GO:0005737]; cytosol [GO:0005829]; extracellular exosome [GO:0070062]	GO:0005737; GO:0005829; GO:0007219; GO:0008446; GO:0019673; GO:0042351; GO:0042802; GO:0070062; GO:0070401	R-HSA-6787639;	hsa:2762;	17.7222	17.872	19.4617	19.2568	18.0727	17.9858	17.8884	17.818	19.2717	18.9831
ADRM1_Q16186	1.0455	0.835416	-1.22771	-1.41528	0.607608	0.36149	0.728384	0.942385	-0.846251	-1.03154	ADRM1	Proteasomal ubiquitin receptor ADRM1	Q16186	1.19825	1.38647e-05	-1.19825			sp|Q16186|ADRM1_HUMAN Proteasomal ubiquitin receptor ADRM1 OS=Homo sapiens OX=9606 GN=ADRM1 PE=1 SV=2	FUNCTION: Component of the 26S proteasome, a multiprotein complex involved in the ATP-dependent degradation of ubiquitinated proteins (PubMed:16815440, PubMed:16906146, PubMed:16990800, PubMed:17139257, PubMed:18497817, PubMed:24752541, PubMed:25702870, PubMed:25702872). This complex plays a key role in the maintenance of protein homeostasis by removing misfolded or damaged proteins, which could …	SUBCELLULAR LOCATION: Cytoplasm {ECO:0000269|PubMed:16990800}. Nucleus {ECO:0000269|PubMed:16990800}.		proteasome assembly [GO:0043248]; transcription elongation from RNA polymerase II promoter [GO:0006368]; ubiquitin-dependent protein catabolic process [GO:0006511]	endopeptidase activator activity [GO:0061133]; protease binding [GO:0002020]; proteasome binding [GO:0070628]; ubiquitin binding [GO:0043130]	cytosol [GO:0005829]; nucleoplasm [GO:0005654]; plasma membrane [GO:0005886]; proteasome complex [GO:0000502]; proteasome regulatory particle, lid subcomplex [GO:0008541]	GO:0000502; GO:0002020; GO:0005654; GO:0005829; GO:0005886; GO:0006368; GO:0006511; GO:0008541; GO:0043130; GO:0043248; GO:0061133; GO:0070628	R-HSA-5689603;R-HSA-5689880;	hsa:11047;	17.8285	17.7172	16.6242	16.5249	17.5965	17.4661	17.6605	17.7738	16.8263	16.7282
TAGLN_Q01995	-0.799319	-0.724757	0.545825	0.566537	-1.12051	-0.836229	-0.361734	-0.418213	1.56601	1.58239	TAGLN	Transgelin	Q01995	1.37096	1.39617e-05	1.37096			sp|Q01995|TAGL_HUMAN Transgelin OS=Homo sapiens OX=9606 GN=TAGLN PE=1 SV=4	FUNCTION: Actin cross-linking/gelling protein (By similarity). Involved in calcium interactions and contractile properties of the cell that may contribute to replicative senescence. {ECO:0000250}.	SUBCELLULAR LOCATION: Cytoplasm {ECO:0000305}.		epithelial cell differentiation [GO:0030855]; muscle organ development [GO:0007517]	actin filament binding [GO:0051015]	cytoplasm [GO:0005737]; cytoskeleton [GO:0005856]	GO:0005737; GO:0005856; GO:0007517; GO:0030855; GO:0051015		hsa:6876;	19.3203	19.3978	20.7192	20.7408	18.9862	19.2819	19.7754	19.7166	21.7802	21.7973
LAMA5_O15230	-0.534427	-0.913691	1.17088	0.692582	-0.5888	-0.508646	-0.925297	-1.03529	1.27874	1.36395	LAMA5	Laminin subunit alpha-5	O15230	1.10015	1.4109e-05	1.10015			sp|O15230|LAMA5_HUMAN Laminin subunit alpha-5 OS=Homo sapiens OX=9606 GN=LAMA5 PE=1 SV=8	FUNCTION: Binding to cells via a high affinity receptor, laminin is thought to mediate the attachment, migration and organization of cells into tissues during embryonic development by interacting with other extracellular matrix components.	SUBCELLULAR LOCATION: Secreted, extracellular space, extracellular matrix, basement membrane. Note=Major component.		animal organ morphogenesis [GO:0009887]; axon guidance [GO:0007411]; branching involved in salivary gland morphogenesis [GO:0060445]; branching involved in ureteric bud morphogenesis [GO:0001658]; cell-cell adhesion [GO:0098609]; cell migration [GO:0016477]; cilium assembly [GO:0060271]; hair follicle development [GO:0001942]; integrin-mediated signaling pathway [GO:0007229]; lung development [GO…	extracellular matrix structural constituent [GO:0005201]; integrin binding [GO:0005178]	basement membrane [GO:0005604]; collagen-containing extracellular matrix [GO:0062023]; extracellular exosome [GO:0070062]; extracellular region [GO:0005576]; extracellular space [GO:0005615]; laminin-10 complex [GO:0043259]; laminin-11 complex [GO:0043260]; laminin-5 complex [GO:0005610]; neuromuscular junction [GO:0031594]; nucleus [GO:0005634]; synaptic cleft [GO:0043083]	GO:0001658; GO:0001738; GO:0001755; GO:0001942; GO:0005178; GO:0005201; GO:0005576; GO:0005604; GO:0005610; GO:0005615; GO:0005634; GO:0007229; GO:0007411; GO:0007517; GO:0009887; GO:0009888; GO:0016331; GO:0016477; GO:0030155; GO:0030324; GO:0030334; GO:0031594; GO:0034446; GO:0042127; GO:0042475; GO:0043083; GO:0043259; GO:0043260; GO:0045995; GO:0060271; GO:0060445; GO:0062023; GO:0070062; GO:…	R-HSA-1474228;R-HSA-3000157;R-HSA-3000171;R-HSA-3000178;R-HSA-6785807;R-HSA-8874081;	hsa:3911;	15.0672	14.8152	16.2002	15.8824	15.031	15.0843	14.8075	14.7344	16.2719	16.3285
OCIAD2_Q56VL3	-0.875806	-0.847435	1.36549	1.64512	-0.264996	-0.499483	-0.690622	-1.11363	0.848118	0.433252	OCIAD2	OCIA domain-containing protein 2	Q56VL3	1.77527	1.42177e-05	1.77527			sp|Q56VL3|OCAD2_HUMAN OCIA domain-containing protein 2 OS=Homo sapiens OX=9606 GN=OCIAD2 PE=1 SV=1		SUBCELLULAR LOCATION: Endosome {ECO:0000305}.		endocytosis [GO:0006897]; hematopoietic stem cell homeostasis [GO:0061484]; positive regulation of receptor signaling pathway via JAK-STAT [GO:0046427]; response to bacterium [GO:0009617]		endosome [GO:0005768]; Golgi apparatus [GO:0005794]; lysosome [GO:0005764]	GO:0005764; GO:0005768; GO:0005794; GO:0006897; GO:0009617; GO:0046427; GO:0061484		hsa:132299;	15.7925	15.8138	17.4736	17.6833	16.2507	16.0748	15.9314	15.6142	17.0855	16.7744
TOMM40_O96008	1.1457	0.393289	-1.19285	-1.59456	0.496483	0.380805	0.763708	1.16596	-0.683188	-0.875345	TOMM40	Mitochondrial import receptor subunit TOM40 homolog	O96008	1.45977	1.43194e-05	-1.45977			sp|O96008|TOM40_HUMAN Mitochondrial import receptor subunit TOM40 homolog OS=Homo sapiens OX=9606 GN=TOMM40 PE=1 SV=1	FUNCTION: Channel-forming protein essential for import of protein precursors into mitochondria (PubMed:15644312, PubMed:31206022). Plays a role in the assembly of the mitochondrial membrane respiratory chain NADH dehydrogenase (Complex I) by forming a complex with BCAP31 and mediating the translocation of Complex I components from the cytosol to the mitochondria (PubMed:31206022). {ECO:0000269|Pu…	SUBCELLULAR LOCATION: Mitochondrion outer membrane {ECO:0000269|PubMed:15644312, ECO:0000269|PubMed:31206022}; Multi-pass membrane protein {ECO:0000255}. Note=Associates with the mitochondria-associated ER membrane via interaction with BCAP31. {ECO:0000269|PubMed:31206022}.		ion transport [GO:0006811]; protein import into mitochondrial matrix [GO:0030150]; protein targeting to mitochondrion [GO:0006626]	porin activity [GO:0015288]; protein transmembrane transporter activity [GO:0008320]	cytosol [GO:0005829]; integral component of membrane [GO:0016021]; integral component of mitochondrial outer membrane [GO:0031307]; mitochondria-associated endoplasmic reticulum membrane [GO:0044233]; mitochondrial inner membrane [GO:0005743]; mitochondrial outer membrane [GO:0005741]; mitochondrial outer membrane translocase complex [GO:0005742]; mitochondrion [GO:0005739]; pore complex [GO:0046…	GO:0005739; GO:0005741; GO:0005742; GO:0005743; GO:0005829; GO:0006626; GO:0006811; GO:0008320; GO:0015288; GO:0016021; GO:0030150; GO:0031307; GO:0044233; GO:0046930	R-HSA-1268020;R-HSA-5205685;	hsa:10452;	17.7201	17.2124	16.142	15.8709	17.282	17.204	17.4623	17.7338	16.486	16.3563
S100A11_P31949	0.9087	0.581128	-0.79338	-1.21864	0.940993	0.511083	0.696477	0.920408	-1.26634	-1.28043	S100A11	Protein S100-A11;Protein S100-A11, N-terminally processed	P31949	1.75935	1.45761e-05	-1.75935			sp|P31949|S10AB_HUMAN Protein S100-A11 OS=Homo sapiens OX=9606 GN=S100A11 PE=1 SV=2	FUNCTION: Facilitates the differentiation and the cornification of keratinocytes. {ECO:0000269|PubMed:18618420}.	SUBCELLULAR LOCATION: Cytoplasm {ECO:0000269|PubMed:18618420}. Nucleus {ECO:0000269|PubMed:18618420}.		negative regulation of cell population proliferation [GO:0008285]; negative regulation of DNA replication [GO:0008156]; positive regulation of smooth muscle cell migration [GO:0014911]; signal transduction [GO:0007165]	cadherin binding involved in cell-cell adhesion [GO:0098641]; calcium-dependent protein binding [GO:0048306]; calcium ion binding [GO:0005509]; protein homodimerization activity [GO:0042803]; S100 protein binding [GO:0044548]	adherens junction [GO:0005912]; cytoplasm [GO:0005737]; extracellular exosome [GO:0070062]; extracellular region [GO:0005576]; extracellular space [GO:0005615]; nucleus [GO:0005634]; ruffle [GO:0001726]; secretory granule lumen [GO:0034774]	GO:0001726; GO:0005509; GO:0005576; GO:0005615; GO:0005634; GO:0005737; GO:0005912; GO:0007165; GO:0008156; GO:0008285; GO:0014911; GO:0034774; GO:0042803; GO:0044548; GO:0048306; GO:0070062; GO:0098641	R-HSA-6798695;	hsa:6282;	19.6908	19.3617	17.9805	17.5532	19.7233	19.2913	19.4776	19.7026	17.5053	17.4911
SUCLG2_Q96I99	-0.652942	-0.628274	1.32238	1.94517	-0.247932	-0.652558	-0.821571	-1.07005	0.488437	0.31734	SUCLG2	Succinyl-CoA ligase [GDP-forming] subunit beta, mitochondrial	Q96I99	1.87753	1.47367e-05	1.87753			sp|Q96I99|SUCB2_HUMAN Succinate--CoA ligase [GDP-forming] subunit beta, mitochondrial OS=Homo sapiens OX=9606 GN=SUCLG2 PE=1 SV=2	FUNCTION: GTP-specific succinyl-CoA synthetase functions in the citric acid cycle (TCA), coupling the hydrolysis of succinyl-CoA to the synthesis of GTP and thus represents the only step of substrate-level phosphorylation in the TCA. The beta subunit provides nucleotide specificity of the enzyme and binds the substrate succinate, while the binding sites for coenzyme A and phosphate are found in t…	SUBCELLULAR LOCATION: Mitochondrion {ECO:0000255|HAMAP-Rule:MF_03221}.		succinyl-CoA metabolic process [GO:0006104]; tricarboxylic acid cycle [GO:0006099]	ATP binding [GO:0005524]; GTP binding [GO:0005525]; magnesium ion binding [GO:0000287]; succinate-CoA ligase (ADP-forming) activity [GO:0004775]; succinate-CoA ligase (GDP-forming) activity [GO:0004776]	mitochondrial matrix [GO:0005759]; mitochondrion [GO:0005739]; plasma membrane [GO:0005886]; succinate-CoA ligase complex [GO:0042709]; succinate-CoA ligase complex (GDP-forming) [GO:0045244]	GO:0000287; GO:0004775; GO:0004776; GO:0005524; GO:0005525; GO:0005739; GO:0005759; GO:0005886; GO:0006099; GO:0006104; GO:0042709; GO:0045244	R-HSA-71403;	hsa:8801;	19.3309	19.3513	20.9616	21.4757	19.6653	19.3312	19.1917	18.9866	20.2731	20.1319
MAPK13_O15264	1.35652	1.21018	-1.31799	-1.78398	0.1575	0.289487	0.422553	0.430701	-0.310407	-0.454565	MAPK13	Mitogen-activated protein kinase 13	O15264	1.09061	1.48328e-05	-1.09061			sp|O15264|MK13_HUMAN Mitogen-activated protein kinase 13 OS=Homo sapiens OX=9606 GN=MAPK13 PE=1 SV=1	FUNCTION: Serine/threonine kinase which acts as an essential component of the MAP kinase signal transduction pathway. MAPK13 is one of the four p38 MAPKs which play an important role in the cascades of cellular responses evoked by extracellular stimuli such as proinflammatory cytokines or physical stress leading to direct activation of transcription factors such as ELK1 and ATF2. Accordingly, p38…			cell cycle [GO:0007049]; cellular response to anisomycin [GO:0072740]; cellular response to hydrogen peroxide [GO:0070301]; cellular response to interleukin-1 [GO:0071347]; cellular response to sodium arsenite [GO:1903936]; cellular response to sorbitol [GO:0072709]; cellular response to UV [GO:0034644]; intracellular signal transduction [GO:0035556]; peptidyl-serine phosphorylation [GO:0018105];…	ATP binding [GO:0005524]; MAP kinase activity [GO:0004707]; protein serine/threonine/tyrosine kinase activity [GO:0004712]; protein serine/threonine kinase activity [GO:0004674]; protein serine kinase activity [GO:0106310]	cytoplasm [GO:0005737]; cytosol [GO:0005829]; nucleus [GO:0005634]	GO:0004674; GO:0004707; GO:0004712; GO:0005524; GO:0005634; GO:0005737; GO:0005829; GO:0006970; GO:0007049; GO:0018105; GO:0032755; GO:0034644; GO:0035556; GO:0050729; GO:0051403; GO:0070301; GO:0071347; GO:0072709; GO:0072740; GO:0106310; GO:1903936	R-HSA-168638;R-HSA-171007;R-HSA-376172;R-HSA-4420097;	hsa:5603;	17.2332	17.1769	16.2041	16.0248	16.7719	16.8227	16.8739	16.877	16.5918	16.5364
SPINK5_Q9NQ38	0.749225	1.1251	-1.5602	-1.63973	-0.363982	-0.413795	0.52912	1.17746	0.221205	0.175609	SPINK5	Serine protease inhibitor Kazal-type 5;Hemofiltrate peptide HF6478;Hemofiltrate peptide HF7665	Q9NQ38	1.81744	1.50555e-05	-1.81744			sp|Q9NQ38|ISK5_HUMAN Serine protease inhibitor Kazal-type 5 OS=Homo sapiens OX=9606 GN=SPINK5 PE=1 SV=2	FUNCTION: Serine protease inhibitor, probably important for the anti-inflammatory and/or antimicrobial protection of mucous epithelia. Contribute to the integrity and protective barrier function of the skin by regulating the activity of defense-activating and desquamation-involved proteases. Inhibits KLK5, it's major target, in a pH-dependent manner. Inhibits KLK7, KLK14 CASP14, and trypsin. {ECO…	SUBCELLULAR LOCATION: Secreted.	DISEASE: Netherton syndrome (NETH) [MIM:256500]: An autosomal recessive congenital ichthyosis associated with hair shaft abnormalities and anomalies of the immune system. Typical features are ichthyosis linearis circumflexa, ichthyosiform erythroderma, trichorrhexis invaginata (bamboo hair), atopic dermatitis, and hayfever. High postnatal mortality is due to failure to thrive, infections and hype…	cell differentiation [GO:0030154]; central nervous system development [GO:0007417]; epidermal cell differentiation [GO:0009913]; epithelial cell differentiation [GO:0030855]; extracellular matrix organization [GO:0030198]; hair cell differentiation [GO:0035315]; negative regulation of angiogenesis [GO:0016525]; negative regulation of antibacterial peptide production [GO:0002787]; negative regulat…	serine-type endopeptidase inhibitor activity [GO:0004867]	cell cortex [GO:0005938]; cytoplasm [GO:0005737]; cytosol [GO:0005829]; endoplasmic reticulum [GO:0005783]; endoplasmic reticulum membrane [GO:0005789]; epidermal lamellar body [GO:0097209]; extracellular region [GO:0005576]; intracellular membrane-bounded organelle [GO:0043231]; perinuclear region of cytoplasm [GO:0048471]	GO:0002787; GO:0004867; GO:0005576; GO:0005737; GO:0005783; GO:0005789; GO:0005829; GO:0005938; GO:0007417; GO:0009913; GO:0016525; GO:0030154; GO:0030155; GO:0030198; GO:0030855; GO:0035315; GO:0043231; GO:0045580; GO:0048471; GO:0050777; GO:0051884; GO:0097209; GO:1900004; GO:1902572	R-HSA-6809371;	hsa:11005;	20.8657	21.1349	19.2113	19.1544	20.0682	20.0326	20.708	21.1724	20.4874	20.4548
AGR2_O95994	-0.362442	-0.707294	2	1.27999	-0.489597	-0.817941	-0.743948	-0.312668	0.0792849	-0.189833	AGR2	Anterior gradient protein 2 homolog	O95994	3.00115	1.50613e-05	3.00115			sp|O95994|AGR2_HUMAN Anterior gradient protein 2 homolog OS=Homo sapiens OX=9606 GN=AGR2 PE=1 SV=1	FUNCTION: Required for MUC2 post-transcriptional synthesis and secretion. May play a role in the production of mucus by intestinal cells (By similarity). Proto-oncogene that may play a role in cell migration, cell differentiation and cell growth. Promotes cell adhesion (PubMed:23274113). {ECO:0000250, ECO:0000269|PubMed:18199544, ECO:0000269|PubMed:23274113}.	SUBCELLULAR LOCATION: Secreted {ECO:0000269|PubMed:15834940}. Endoplasmic reticulum {ECO:0000250|UniProtKB:O88312}.		digestive tract morphogenesis [GO:0048546]; lung goblet cell differentiation [GO:0060480]; mucus secretion [GO:0070254]; negative regulation of cell death [GO:0060548]; positive regulation of cell-substrate adhesion [GO:0010811]; positive regulation of developmental growth [GO:0048639]; positive regulation of epidermal growth factor receptor signaling pathway [GO:0045742]; positive regulation of …	dystroglycan binding [GO:0002162]; epidermal growth factor receptor binding [GO:0005154]; identical protein binding [GO:0042802]	endoplasmic reticulum [GO:0005783]; extracellular space [GO:0005615]	GO:0002162; GO:0005154; GO:0005615; GO:0005783; GO:0010628; GO:0010811; GO:0042802; GO:0045742; GO:0048546; GO:0048639; GO:0060480; GO:0060548; GO:0070254; GO:1903078; GO:1903896; GO:1903899		hsa:10551;	18.9886	18.54	22.4057	21.1251	18.8232	18.396	18.4923	19.0533	19.5632	19.2131
ALDOB_P05062	-0.51355	-0.5704	1.63088	1.94563	-0.548436	-0.682279	-0.413398	-0.998505	-0.0254897	0.175549	ALDOB	Fructose-bisphosphate aldolase B	P05062	1.91432	1.52502e-05	1.91432			sp|P05062|ALDOB_HUMAN Fructose-bisphosphate aldolase B OS=Homo sapiens OX=9606 GN=ALDOB PE=1 SV=2		SUBCELLULAR LOCATION: Cytoplasm, cytoskeleton, microtubule organizing center, centrosome, centriolar satellite {ECO:0000269|PubMed:18000879}.	DISEASE: Hereditary fructose intolerance (HFI) [MIM:229600]: Autosomal recessive disease that results in an inability to metabolize fructose and related sugars. Complete exclusion of fructose results in dramatic recovery; however, if not treated properly, HFI subjects suffer episodes of hypoglycemia, general ill condition, and risk of death the remainder of life. {ECO:0000269|PubMed:10024431, ECO…	fructose 1,6-bisphosphate metabolic process [GO:0030388]; fructose metabolic process [GO:0006000]; glycolytic process [GO:0006096]; NADH oxidation [GO:0006116]; positive regulation of ATPase activity [GO:0032781]; vacuolar proton-transporting V-type ATPase complex assembly [GO:0070072]	ATPase binding [GO:0051117]; cytoskeletal protein binding [GO:0008092]; fructose-1-phosphate aldolase activity [GO:0061609]; fructose binding [GO:0070061]; fructose-bisphosphate aldolase activity [GO:0004332]; identical protein binding [GO:0042802]	centriolar satellite [GO:0034451]; cytosol [GO:0005829]; extracellular exosome [GO:0070062]; microtubule organizing center [GO:0005815]	GO:0004332; GO:0005815; GO:0005829; GO:0006000; GO:0006096; GO:0006116; GO:0008092; GO:0030388; GO:0032781; GO:0034451; GO:0042802; GO:0051117; GO:0061609; GO:0070061; GO:0070062; GO:0070072	R-HSA-5657560;R-HSA-70171;R-HSA-70263;R-HSA-70350;	hsa:229;	17.366	17.3193	19.1277	19.3863	17.3374	17.2274	17.4483	16.9676	17.767	17.9321
SCEL_O95171	0.608825	0.854897	-1.78659	-1.62993	-0.0509697	-0.1249	0.655744	1.25251	0.0444769	0.17593	SCEL	Sciellin	O95171	1.50313	1.52585e-05	-1.50313			sp|O95171|SCEL_HUMAN Sciellin OS=Homo sapiens OX=9606 GN=SCEL PE=1 SV=2	FUNCTION: May function in the assembly or regulation of proteins in the cornified envelope. The LIM domain may be involved in homotypic or heterotypic associations and may function to localize sciellin to the cornified envelope.	SUBCELLULAR LOCATION: Cytoplasm. Membrane. Note=May become cross-linked to membrane proteins by transglutaminase.		embryo development ending in birth or egg hatching [GO:0009792]; epidermis development [GO:0008544]; keratinocyte differentiation [GO:0030216]; positive regulation of canonical Wnt signaling pathway [GO:0090263]; response to mechanical stimulus [GO:0009612]	metal ion binding [GO:0046872]	cornified envelope [GO:0001533]; cytoplasm [GO:0005737]; extracellular exosome [GO:0070062]; perinuclear region of cytoplasm [GO:0048471]	GO:0001533; GO:0005737; GO:0008544; GO:0009612; GO:0009792; GO:0030216; GO:0046872; GO:0048471; GO:0070062; GO:0090263		hsa:8796;	20.8051	20.9567	19.3295	19.4261	20.3987	20.3532	20.834	21.2017	20.4575	20.5385
TMPRSS11B_Q86T26	1.50084	1.20259	-1.38641	-1.57509	-0.400532	-0.454874	0.299784	0.539037	0.374762	-0.100111	TMPRSS11B	Transmembrane protease serine 11B	Q86T26	1.23315	1.53447e-05	-1.23315			sp|Q86T26|TM11B_HUMAN Transmembrane protease serine 11B OS=Homo sapiens OX=9606 GN=TMPRSS11B PE=2 SV=3	FUNCTION: Serine protease. {ECO:0000269|PubMed:24498351}.	SUBCELLULAR LOCATION: Cell membrane {ECO:0000269|PubMed:24498351}; Single-pass type II membrane protein {ECO:0000305}.			serine-type endopeptidase activity [GO:0004252]; serine-type peptidase activity [GO:0008236]	extracellular exosome [GO:0070062]; integral component of plasma membrane [GO:0005887]; plasma membrane [GO:0005886]	GO:0004252; GO:0005886; GO:0005887; GO:0008236; GO:0070062		hsa:132724;	18.1699	18.04	16.9129	16.8308	17.3421	17.3185	17.647	17.7512	17.6796	17.4729
FAHD2A_Q96GK7	-0.569687	-0.623122	1.45379	2	-0.24327	-0.315676	-0.828084	-0.859403	-0.221666	0.077469	FAHD2A	Fumarylacetoacetate hydrolase domain-containing protein 2A;Fumarylacetoacetate hydrolase domain-containing protein 2B	Q96GK7	1.47225	1.5909e-05	1.47225			sp|Q96GK7|FAH2A_HUMAN Fumarylacetoacetate hydrolase domain-containing protein 2A OS=Homo sapiens OX=9606 GN=FAHD2A PE=1 SV=1;sp|Q6P2I3|FAH2B_HUMAN Fumarylacetoacetate hydrolase domain-containing protein 2B OS=Homo sapiens OX=9606 GN=FAHD2B PE=1 SV=1	FUNCTION: May have hydrolase activity. {ECO:0000250}.				hydrolase activity [GO:0016787]; hydro-lyase activity [GO:0016836]; metal ion binding [GO:0046872]		GO:0016787; GO:0016836; GO:0046872		hsa:51011;	16.4766	16.4437	17.724	18.1407	16.6778	16.6332	16.3173	16.298	16.6911	16.8756
VSNL1_P62760	0.867324	0.650454	-1.04045	-1.39996	1.04217	0.86044	0.7116	0.408882	-0.855018	-1.24545	VSNL1	Visinin-like protein 1	P62760	1.58464	1.66231e-05	-1.58464			sp|P62760|VISL1_HUMAN Visinin-like protein 1 OS=Homo sapiens OX=9606 GN=VSNL1 PE=1 SV=2	FUNCTION: Regulates (in vitro) the inhibition of rhodopsin phosphorylation in a calcium-dependent manner. {ECO:0000250}.			negative regulation of insulin secretion [GO:0046676]; positive regulation of exocytosis [GO:0045921]; positive regulation of insulin secretion involved in cellular response to glucose stimulus [GO:0035774]	calcium ion binding [GO:0005509]	cytosol [GO:0005829]; membrane [GO:0016020]	GO:0005509; GO:0005829; GO:0016020; GO:0035774; GO:0045921; GO:0046676		hsa:7447;	19.4157	19.2421	17.8882	17.6003	19.5557	19.4102	19.291	19.0486	18.0366	17.724
CRYL1_Q9Y2S2	-1.04666	-0.738672	1.2158	1.54318	-0.427171	-0.32537	-0.778691	-1.07864	0.591741	1.04449	CRYL1	Lambda-crystallin homolog	Q9Y2S2	1.39308	1.71319e-05	1.39308			sp|Q9Y2S2|CRYL1_HUMAN Lambda-crystallin homolog OS=Homo sapiens OX=9606 GN=CRYL1 PE=1 SV=3	FUNCTION: Has high L-gulonate 3-dehydrogenase activity. It also exhibits low dehydrogenase activity toward L-3-hydroxybutyrate (HBA) and L-threonate. {ECO:0000269|PubMed:15809331}.	SUBCELLULAR LOCATION: Cytoplasm {ECO:0000250}.		fatty acid metabolic process [GO:0006631]	L-gulonate 3-dehydrogenase activity [GO:0050104]; NAD+ binding [GO:0070403]; oxidoreductase activity, acting on the CH-OH group of donors, NAD or NADP as acceptor [GO:0016616]; protein homodimerization activity [GO:0042803]	cytosol [GO:0005829]; extracellular exosome [GO:0070062]	GO:0005829; GO:0006631; GO:0016616; GO:0042803; GO:0050104; GO:0070062; GO:0070403	R-HSA-5661270;	hsa:51084;	14.9617	15.1505	16.3488	16.5495	15.3415	15.4039	15.126	14.9421	15.9662	16.2438
SERPINB2_P05120	1.11449	1.17629	-1.12717	-1.12622	0.0390426	0.192368	0.710614	1.06627	-0.84607	-1.19962	SERPINB2	Plasminogen activator inhibitor 2	P05120	1.333	1.74317e-05	-1.333			sp|P05120|PAI2_HUMAN Plasminogen activator inhibitor 2 OS=Homo sapiens OX=9606 GN=SERPINB2 PE=1 SV=2	FUNCTION: Inhibits urokinase-type plasminogen activator. The monocyte derived PAI-2 is distinct from the endothelial cell-derived PAI-1.	SUBCELLULAR LOCATION: Cytoplasm. Secreted, extracellular space.		fibrinolysis [GO:0042730]; negative regulation of apoptotic process [GO:0043066]; negative regulation of endopeptidase activity [GO:0010951]; wound healing [GO:0042060]	serine-type endopeptidase inhibitor activity [GO:0004867]	cytoplasm [GO:0005737]; extracellular region [GO:0005576]; extracellular space [GO:0005615]; plasma membrane [GO:0005886]	GO:0004867; GO:0005576; GO:0005615; GO:0005737; GO:0005886; GO:0010951; GO:0042060; GO:0042730; GO:0043066	R-HSA-75205;R-HSA-8950505;	hsa:5055;	19.5854	19.6216	18.2702	18.2708	18.9544	19.0444	19.3484	19.5571	18.4352	18.2277
ANXA7_P20073	1.115	1.27576	-1.16005	-1.41336	0.140425	-0.138898	0.890188	0.854348	-0.816391	-0.747023	ANXA7	Annexin A7	P20073	1.14502	1.74872e-05	-1.14502			sp|P20073|ANXA7_HUMAN Annexin A7 OS=Homo sapiens OX=9606 GN=ANXA7 PE=1 SV=3	FUNCTION: Calcium/phospholipid-binding protein which promotes membrane fusion and is involved in exocytosis.			autophagy [GO:0006914]; epithelial cell differentiation [GO:0030855]; negative regulation of gene expression [GO:0010629]	calcium-dependent phospholipid binding [GO:0005544]; calcium-dependent protein binding [GO:0048306]; calcium ion binding [GO:0005509]; integrin binding [GO:0005178]; RNA binding [GO:0003723]	collagen-containing extracellular matrix [GO:0062023]; cytoplasm [GO:0005737]; endoplasmic reticulum membrane [GO:0005789]; extracellular exosome [GO:0070062]; membrane [GO:0016020]; nucleus [GO:0005634]	GO:0003723; GO:0005178; GO:0005509; GO:0005544; GO:0005634; GO:0005737; GO:0005789; GO:0006914; GO:0010629; GO:0016020; GO:0030855; GO:0048306; GO:0062023; GO:0070062		hsa:310;	19.3171	19.3913	18.2676	18.1508	18.8676	18.7387	19.2134	19.1969	18.4262	18.4582
S100A8_P05109	0.760544	0.833147	-1.34962	-1.81126	0.937617	0.628487	0.821488	0.264678	-0.636321	-0.448762	S100A8	Protein S100-A8;Protein S100-A8, N-terminally processed	P05109	2.3186	1.75589e-05	-2.3186			sp|P05109|S10A8_HUMAN Protein S100-A8 OS=Homo sapiens OX=9606 GN=S100A8 PE=1 SV=1	FUNCTION: S100A8 is a calcium- and zinc-binding protein which plays a prominent role in the regulation of inflammatory processes and immune response. It can induce neutrophil chemotaxis and adhesion. Predominantly found as calprotectin (S100A8/A9) which has a wide plethora of intra- and extracellular functions. The intracellular functions include: facilitating leukocyte arachidonic acid trafficki…	SUBCELLULAR LOCATION: Secreted. Cytoplasm. Cytoplasm, cytoskeleton. Cell membrane; Peripheral membrane protein. Note=Predominantly localized in the cytoplasm. Upon elevation of the intracellular calcium level, translocated from the cytoplasm to the cytoskeleton and the cell membrane. Upon neutrophil activation or endothelial adhesion of monocytes, is secreted via a microtubule-mediated, alternati…		activation of cysteine-type endopeptidase activity involved in apoptotic process [GO:0006919]; acute inflammatory response [GO:0002526]; apoptotic process [GO:0006915]; astrocyte development [GO:0014002]; autocrine signaling [GO:0035425]; autophagy [GO:0006914]; chronic inflammatory response [GO:0002544]; defense response to bacterium [GO:0042742]; defense response to fungus [GO:0050832]; inflamm…	arachidonic acid binding [GO:0050544]; calcium-dependent protein binding [GO:0048306]; calcium ion binding [GO:0005509]; microtubule binding [GO:0008017]; RAGE receptor binding [GO:0050786]; Toll-like receptor 4 binding [GO:0035662]; zinc ion binding [GO:0008270]	collagen-containing extracellular matrix [GO:0062023]; cytoskeleton [GO:0005856]; cytosol [GO:0005829]; extracellular exosome [GO:0070062]; extracellular region [GO:0005576]; extracellular space [GO:0005615]; intermediate filament cytoskeleton [GO:0045111]; nucleus [GO:0005634]; plasma membrane [GO:0005886]; secretory granule lumen [GO:0034774]	GO:0002523; GO:0002526; GO:0002544; GO:0002793; GO:0005509; GO:0005576; GO:0005615; GO:0005634; GO:0005829; GO:0005856; GO:0005886; GO:0006914; GO:0006915; GO:0006919; GO:0006954; GO:0008017; GO:0008270; GO:0010043; GO:0014002; GO:0018119; GO:0030307; GO:0030593; GO:0032119; GO:0032496; GO:0034774; GO:0035425; GO:0035662; GO:0042060; GO:0042742; GO:0045087; GO:0045111; GO:0045471; GO:0048306; GO:…	R-HSA-1236974;R-HSA-166058;R-HSA-5602498;R-HSA-5603041;R-HSA-5668599;R-HSA-5686938;R-HSA-6798695;R-HSA-6799990;	hsa:6279;	20.6525	20.7233	18.5944	18.1442	20.8252	20.5237	20.7119	20.1689	19.2901	19.473
M6PR_P20645	1.27883	0.619397	-1.64701	-1.83358	0.420425	0.059945	0.461957	0.662959	0.179242	-0.202168	M6PR	Cation-dependent mannose-6-phosphate receptor	P20645	1.37987	1.76898e-05	-1.37987			sp|P20645|MPRD_HUMAN Cation-dependent mannose-6-phosphate receptor OS=Homo sapiens OX=9606 GN=M6PR PE=1 SV=1	FUNCTION: Transport of phosphorylated lysosomal enzymes from the Golgi complex and the cell surface to lysosomes. Lysosomal enzymes bearing phosphomannosyl residues bind specifically to mannose-6-phosphate receptors in the Golgi apparatus and the resulting receptor-ligand complex is transported to an acidic prelyosomal compartment where the low pH mediates the dissociation of the complex.	SUBCELLULAR LOCATION: Lysosome membrane; Single-pass type I membrane protein.		endosome to lysosome transport [GO:0008333]; lysosomal transport [GO:0007041]; protein targeting to lysosome [GO:0006622]; receptor-mediated endocytosis [GO:0006898]; secretion of lysosomal enzymes [GO:0033299]	protein domain specific binding [GO:0019904]; retromer complex binding [GO:1905394]; transmembrane signaling receptor activity [GO:0004888]	clathrin-coated endocytic vesicle membrane [GO:0030669]; endosome [GO:0005768]; integral component of plasma membrane [GO:0005887]; late endosome [GO:0005770]; lysosomal membrane [GO:0005765]; membrane [GO:0016020]; perinuclear region of cytoplasm [GO:0048471]; plasma membrane [GO:0005886]; trans-Golgi network [GO:0005802]; trans-Golgi network membrane [GO:0032588]; transport vesicle [GO:0030133]	GO:0004888; GO:0005765; GO:0005768; GO:0005770; GO:0005802; GO:0005886; GO:0005887; GO:0006622; GO:0006898; GO:0007041; GO:0008333; GO:0016020; GO:0019904; GO:0030133; GO:0030669; GO:0032588; GO:0033299; GO:0048471; GO:1905394	R-HSA-432720;R-HSA-6811440;R-HSA-8856825;R-HSA-8856828;	hsa:4074;	16.3536	16.0152	14.8524	14.7567	15.9132	15.7282	15.9345	16.0376	15.7894	15.5937
GKN2_Q86XP6	-0.696808	-0.817648	2	1.50361	-0.432791	-0.319187	-0.341794	-0.628086	0.15338	-0.535839	GKN2	Gastrokine-2	Q86XP6	2.36189	1.78575e-05	2.36189			sp|Q86XP6|GKN2_HUMAN Gastrokine-2 OS=Homo sapiens OX=9606 GN=GKN2 PE=1 SV=2		SUBCELLULAR LOCATION: Secreted.		regulation of cell population proliferation [GO:0042127]; response to bacterium [GO:0009617]		basal part of cell [GO:0045178]; extracellular space [GO:0005615]	GO:0005615; GO:0009617; GO:0042127; GO:0045178		hsa:200504;	16.7612	16.65	19.3489	18.7861	17.0042	17.1087	17.0879	16.8244	17.5436	16.9093
FKBP4_Q02790	0.439624	0.712348	-1.86546	-1.8786	0.448492	0.418287	0.553147	0.511193	0.0771261	0.583841	FKBP4	Peptidyl-prolyl cis-trans isomerase FKBP4;Peptidyl-prolyl cis-trans isomerase FKBP4, N-terminally processed	Q02790	1.2924	1.79685e-05	-1.2924			sp|Q02790|FKBP4_HUMAN Peptidyl-prolyl cis-trans isomerase FKBP4 OS=Homo sapiens OX=9606 GN=FKBP4 PE=1 SV=3	FUNCTION: Immunophilin protein with PPIase and co-chaperone activities. Component of steroid receptors heterocomplexes through interaction with heat-shock protein 90 (HSP90). May play a role in the intracellular trafficking of heterooligomeric forms of steroid hormone receptors between cytoplasm and nuclear compartments. The isomerase activity controls neuronal growth cones via regulation of TRPC…	SUBCELLULAR LOCATION: Cytoplasm, cytosol {ECO:0000269|PubMed:2378870}. Mitochondrion {ECO:0000269|PubMed:21730050}. Nucleus {ECO:0000250|UniProtKB:P30416}. Cytoplasm, cytoskeleton {ECO:0000250|UniProtKB:Q9QVC8}. Cell projection, axon {ECO:0000250|UniProtKB:Q9QVC8}. Note=Shuttles from mitochondria to nucleus; co-localizes in mitochondria with the glucocorticoid receptor (PubMed:21730050). Colocali…		androgen receptor signaling pathway [GO:0030521]; chaperone-mediated protein folding [GO:0061077]; copper ion transport [GO:0006825]; embryo implantation [GO:0007566]; male sex differentiation [GO:0046661]; negative regulation of microtubule polymerization [GO:0031115]; negative regulation of microtubule polymerization or depolymerization [GO:0031111]; negative regulation of neuron projection dev…	ATP binding [GO:0005524]; copper-dependent protein binding [GO:0032767]; FK506 binding [GO:0005528]; glucocorticoid receptor binding [GO:0035259]; GTP binding [GO:0005525]; heat shock protein binding [GO:0031072]; peptidyl-prolyl cis-trans isomerase activity [GO:0003755]; phosphoprotein binding [GO:0051219]; protein-macromolecule adaptor activity [GO:0030674]; RNA binding [GO:0003723]; tau protei…	axonal growth cone [GO:0044295]; cytoplasm [GO:0005737]; cytosol [GO:0005829]; extracellular exosome [GO:0070062]; microtubule [GO:0005874]; mitochondrion [GO:0005739]; neuronal cell body [GO:0043025]; nucleoplasm [GO:0005654]; perinuclear region of cytoplasm [GO:0048471]; protein-containing complex [GO:0032991]	GO:0000413; GO:0003723; GO:0003755; GO:0005524; GO:0005525; GO:0005528; GO:0005654; GO:0005737; GO:0005739; GO:0005829; GO:0005874; GO:0006457; GO:0006463; GO:0006825; GO:0007566; GO:0010977; GO:0030521; GO:0030674; GO:0030850; GO:0031072; GO:0031111; GO:0031115; GO:0031503; GO:0032767; GO:0032991; GO:0035259; GO:0043025; GO:0044295; GO:0046661; GO:0048156; GO:0048471; GO:0051219; GO:0061077; GO:…	R-HSA-3371497;R-HSA-3371568;R-HSA-8939211;R-HSA-9018519;R-HSA-9679191;	hsa:2288;	20.153	20.2969	18.936	18.9291	20.1576	20.1417	20.2129	20.1907	19.9616	20.2291
TTC9_Q92623	1.27722	1.02886	-1.26002	-1.77868	0.430539	0.323932	0.552736	0.484866	-0.241055	-0.818402	TTC9	Tetratricopeptide repeat protein 9A	Q92623	1.32188	1.81797e-05	-1.32188			sp|Q92623|TTC9A_HUMAN Tetratricopeptide repeat protein 9A OS=Homo sapiens OX=9606 GN=TTC9 PE=1 SV=3				bone development [GO:0060348]			GO:0060348		hsa:23508;	16.7122	16.5894	15.4572	15.2006	16.2934	16.2407	16.3539	16.3203	15.9612	15.6756
SLC27A4_Q6P1M0	1.07363	0.756557	-0.807291	-0.804577	0.833513	0.622142	0.626249	0.579469	-1.34035	-1.53934	SLC27A4	Long-chain fatty acid transport protein 4	Q6P1M0	1.24263	1.92595e-05	-1.24263			sp|Q6P1M0|S27A4_HUMAN Long-chain fatty acid transport protein 4 OS=Homo sapiens OX=9606 GN=SLC27A4 PE=1 SV=1	FUNCTION: Involved in translocation of long-chain fatty acids (LFCA) across the plasma membrane (PubMed:12556534, PubMed:21395585). Has acyl-CoA ligase activity for long-chain and very-long-chain fatty acids (VLCFAs) (PubMed:24269233). Appears to be the principal fatty acid transporter in small intestinal enterocytes. Plays a role in the formation of the epidermal barrier. Required for fat absorp…	SUBCELLULAR LOCATION: Endoplasmic reticulum membrane {ECO:0000305|PubMed:24269233}; Multi-pass membrane protein {ECO:0000255}.	DISEASE: Ichthyosis prematurity syndrome (IPS) [MIM:608649]: A keratinization disorder characterized by complications in the second trimester of pregnancy resulting from polyhydramnion, with premature birth of a child with thick caseous desquamating epidermis, respiratory complications and transient eosinophilia. After recovery during the first months of life, the symptoms are relatively benign a…	activation of GTPase activity [GO:0090630]; fatty acid metabolic process [GO:0006631]; fatty acid transport [GO:0015908]; glucose import in response to insulin stimulus [GO:0044381]; lipid transport across blood-brain barrier [GO:1990379]; long-chain fatty acid import into cell [GO:0044539]; long-chain fatty acid metabolic process [GO:0001676]; long-chain fatty acid transport [GO:0015909]; medium…	arachidonate-CoA ligase activity [GO:0047676]; fatty acid transmembrane transporter activity [GO:0015245]; long-chain fatty acid-CoA ligase activity [GO:0004467]; long-chain fatty acid transporter activity [GO:0005324]; nucleotide binding [GO:0000166]; oleate transmembrane transporter activity [GO:1901480]; oleoyl-CoA ligase activity [GO:0090434]; palmitoyl-CoA ligase activity [GO:0090433]; very …	brush border membrane [GO:0031526]; endoplasmic reticulum [GO:0005783]; endoplasmic reticulum membrane [GO:0005789]; integral component of membrane [GO:0016021]; membrane [GO:0016020]; microvillus [GO:0005902]; plasma membrane [GO:0005886]	GO:0000166; GO:0001579; GO:0001676; GO:0004467; GO:0005324; GO:0005783; GO:0005789; GO:0005886; GO:0005902; GO:0006631; GO:0007584; GO:0015245; GO:0015908; GO:0015909; GO:0016020; GO:0016021; GO:0031526; GO:0031957; GO:0042760; GO:0043065; GO:0043588; GO:0044381; GO:0044539; GO:0046627; GO:0047676; GO:0062003; GO:0090433; GO:0090434; GO:0090630; GO:0150104; GO:1901480; GO:1990379	R-HSA-5619108;R-HSA-804914;	hsa:10999;	18.3429	18.114	16.9848	16.9868	18.1695	18.0169	18.0199	17.9861	16.5999	16.4563
SNX15_Q9NRS6	0.826008	0.329069	-1.03727	-1.22124	1.03061	0.901046	0.519778	0.931795	-1.01561	-1.26418	SNX15	Sorting nexin-15	Q9NRS6	2.07592	1.98358e-05	-2.07592			sp|Q9NRS6|SNX15_HUMAN Sorting nexin-15 OS=Homo sapiens OX=9606 GN=SNX15 PE=1 SV=1	FUNCTION: May be involved in several stages of intracellular trafficking. Overexpression of SNX15 disrupts the normal trafficking of proteins from the plasma membrane to recycling endosomes or the TGN. {ECO:0000269|PubMed:11085978}.	SUBCELLULAR LOCATION: Cytoplasm {ECO:0000269|PubMed:11085978}. Membrane {ECO:0000269|PubMed:11085978}; Peripheral membrane protein {ECO:0000269|PubMed:11085978}; Cytoplasmic side {ECO:0000269|PubMed:11085978}. Cytoplasmic vesicle membrane {ECO:0000269|PubMed:11085978}; Peripheral membrane protein {ECO:0000269|PubMed:11085978}; Cytoplasmic side {ECO:0000269|PubMed:11085978}.		intracellular protein transport [GO:0006886]	phosphatidylinositol binding [GO:0035091]	cytoplasmic vesicle membrane [GO:0030659]; cytosol [GO:0005829]; early endosome [GO:0005769]; intracellular membrane-bounded organelle [GO:0043231]; membrane [GO:0016020]; nucleolus [GO:0005730]; plasma membrane [GO:0005886]	GO:0005730; GO:0005769; GO:0005829; GO:0005886; GO:0006886; GO:0016020; GO:0030659; GO:0035091; GO:0043231		hsa:29907;	17.1503	16.5458	14.884	14.6603	17.3991	17.2415	16.7778	17.2789	14.9104	14.608
TACSTD2_P09758	1.00926	0.897057	-1.167	-1.41385	1.27373	0.741076	0.104658	0.308863	-0.877625	-0.876167	TACSTD2	Tumor-associated calcium signal transducer 2	P09758	1.38993	2.07239e-05	-1.38993			sp|P09758|TACD2_HUMAN Tumor-associated calcium signal transducer 2 OS=Homo sapiens OX=9606 GN=TACSTD2 PE=1 SV=3	FUNCTION: May function as a growth factor receptor.	SUBCELLULAR LOCATION: Membrane; Single-pass type I membrane protein.	DISEASE: Corneal dystrophy, gelatinous drop-like (GDLD) [MIM:204870]: A form of lattice corneal dystrophy, a class of inherited stromal amyloidoses characterized by pathognomonic branching lattice figures in the cornea. GDLD is an autosomal recessive disorder characterized by severe corneal amyloidosis leading to blindness. Clinical manifestations, which appear in the first decade of life, includ…	negative regulation of branching involved in ureteric bud morphogenesis [GO:0090191]; negative regulation of cell motility [GO:2000146]; negative regulation of epithelial cell migration [GO:0010633]; negative regulation of ruffle assembly [GO:1900028]; negative regulation of stress fiber assembly [GO:0051497]; negative regulation of substrate adhesion-dependent cell spreading [GO:1900025]; positi…		basal plasma membrane [GO:0009925]; cytosol [GO:0005829]; extracellular exosome [GO:0070062]; extracellular space [GO:0005615]; integral component of membrane [GO:0016021]; lateral plasma membrane [GO:0016328]; membrane [GO:0016020]; nucleus [GO:0005634]	GO:0005615; GO:0005634; GO:0005829; GO:0007601; GO:0009925; GO:0010633; GO:0016020; GO:0016021; GO:0016328; GO:0050678; GO:0050896; GO:0051497; GO:0060675; GO:0070062; GO:0090191; GO:1900025; GO:1900028; GO:2000146; GO:2000738		hsa:4070;	18.7857	18.7162	17.4375	17.2846	18.9496	18.6196	18.2253	18.3518	17.6168	17.6177
GIPC1_O14908	0.679955	0.569475	-0.801787	-1.35743	0.91846	0.940442	0.776969	0.690146	-1.22832	-1.18791	GIPC1	PDZ domain-containing protein GIPC1	O14908	1.16282	2.07481e-05	-1.16282			sp|O14908|GIPC1_HUMAN PDZ domain-containing protein GIPC1 OS=Homo sapiens OX=9606 GN=GIPC1 PE=1 SV=2	FUNCTION: May be involved in G protein-linked signaling.	SUBCELLULAR LOCATION: Cytoplasm {ECO:0000269|PubMed:32413282, ECO:0000269|PubMed:9770488}. Membrane {ECO:0000269|PubMed:9770488}; Peripheral membrane protein.	DISEASE: Oculopharyngodistal myopathy 2 (OPDM2) [MIM:618940]: A form of oculopharyngodistal myopathy, a muscle disorder characterized by progressive ptosis, external ophthalmoplegia, and weakness of the masseter, facial, pharyngeal, and distal limb muscles. The myopathological features are presence of rimmed vacuoles in the muscle fibers and myopathic changes of differing severity. OPDM2 inherita…	cellular response to interleukin-7 [GO:0098761]; chemical synaptic transmission [GO:0007268]; endothelial cell migration [GO:0043542]; glutamate secretion [GO:0014047]; G protein-coupled receptor signaling pathway [GO:0007186]; negative regulation of proteasomal ubiquitin-dependent protein catabolic process [GO:0032435]; positive regulation of cytokinesis [GO:0032467]; positive regulation of mela…	actin binding [GO:0003779]; cadherin binding [GO:0045296]; identical protein binding [GO:0042802]; myosin binding [GO:0017022]; signaling receptor binding [GO:0005102]	cell cortex [GO:0005938]; cytoplasm [GO:0005737]; cytoplasmic vesicle [GO:0031410]; cytosol [GO:0005829]; dendritic shaft [GO:0043198]; dendritic spine [GO:0043197]; extracellular exosome [GO:0070062]; glutamatergic synapse [GO:0098978]; membrane [GO:0016020]; Schaffer collateral - CA1 synapse [GO:0098685]; synaptic vesicle [GO:0008021]; vesicle membrane [GO:0012506]	GO:0003779; GO:0005102; GO:0005737; GO:0005829; GO:0005938; GO:0006605; GO:0007186; GO:0007268; GO:0008021; GO:0012506; GO:0014047; GO:0016020; GO:0017022; GO:0030511; GO:0031410; GO:0031647; GO:0032435; GO:0032467; GO:0042802; GO:0043197; GO:0043198; GO:0043542; GO:0045296; GO:0048023; GO:0048167; GO:0070062; GO:0098685; GO:0098761; GO:0098978; GO:2000300		hsa:10755;	18.0519	17.9766	17.041	16.6619	18.2147	18.2297	18.1181	18.0589	16.75	16.7775
ACO1_P21399	-0.763728	-0.941188	1.4485	1.769	-0.445903	-0.712719	-0.650814	-0.761719	0.656806	0.401768	ACO1	Cytoplasmic aconitate hydratase	P21399	1.20579	2.11408e-05	1.20579			sp|P21399|ACOC_HUMAN Cytoplasmic aconitate hydratase OS=Homo sapiens OX=9606 GN=ACO1 PE=1 SV=3	FUNCTION: Bifunctional iron sensor that switches between 2 activities depending on iron availability (PubMed:1946430, PubMed:1281544, PubMed:8041788). Iron deprivation, promotes its mRNA binding activity through which it regulates the expression of genes involved in iron uptake, sequestration and utilization (PubMed:1946430, PubMed:1281544, PubMed:8041788, PubMed:23891004). Binds to iron-responsi…	SUBCELLULAR LOCATION: Cytoplasm, cytosol {ECO:0000269|PubMed:1281544}.		cellular iron ion homeostasis [GO:0006879]; citrate metabolic process [GO:0006101]; intestinal absorption [GO:0050892]; post-embryonic development [GO:0009791]; regulation of translation [GO:0006417]; response to iron(II) ion [GO:0010040]; tricarboxylic acid cycle [GO:0006099]	3 iron, 4 sulfur cluster binding [GO:0051538]; 4 iron, 4 sulfur cluster binding [GO:0051539]; aconitate hydratase activity [GO:0003994]; citrate dehydratase activity [GO:0047780]; iron-responsive element binding [GO:0030350]; metal ion binding [GO:0046872]; RNA binding [GO:0003723]	cytoplasm [GO:0005737]; cytosol [GO:0005829]; endoplasmic reticulum [GO:0005783]; extracellular exosome [GO:0070062]; Golgi apparatus [GO:0005794]; mitochondrion [GO:0005739]	GO:0003723; GO:0003994; GO:0005737; GO:0005739; GO:0005783; GO:0005794; GO:0005829; GO:0006099; GO:0006101; GO:0006417; GO:0006879; GO:0009791; GO:0010040; GO:0030350; GO:0046872; GO:0047780; GO:0050892; GO:0051538; GO:0051539; GO:0070062	R-HSA-917937;	hsa:48;	18.9996	18.9127	20.0834	20.2404	19.1553	19.0246	19.0549	19.0006	19.6956	19.5706
NUCB1_Q02818	-1.04161	-1.25143	1.25948	1.03904	0.541659	0.03343	-0.927617	-1.17078	0.811198	0.706621	NUCB1	Nucleobindin-1	Q02818	1.29936	2.37049e-05	1.29936			sp|Q02818|NUCB1_HUMAN Nucleobindin-1 OS=Homo sapiens OX=9606 GN=NUCB1 PE=1 SV=4	FUNCTION: Major calcium-binding protein of the Golgi which may have a role in calcium homeostasis (By similarity). Acts as a non-receptor guanine nucleotide exchange factor which binds to and activates alpha subunits of guanine nucleotide-binding proteins (G proteins) (By similarity). {ECO:0000250|UniProtKB:Q0P569, ECO:0000250|UniProtKB:Q63083}.	SUBCELLULAR LOCATION: Golgi apparatus, cis-Golgi network membrane {ECO:0000250|UniProtKB:Q63083}; Peripheral membrane protein {ECO:0000250|UniProtKB:Q63083}; Lumenal side {ECO:0000250|UniProtKB:Q63083}. Cytoplasm {ECO:0000250|UniProtKB:Q63083}. Secreted {ECO:0000250|UniProtKB:Q63083}. Note=A small fraction of the protein may be cytoplasmic. {ECO:0000250|UniProtKB:Q63083}.		small GTPase mediated signal transduction [GO:0007264]	calcium ion binding [GO:0005509]; DNA binding [GO:0003677]; G-protein alpha-subunit binding [GO:0001965]; guanyl-nucleotide exchange factor activity [GO:0005085]	endoplasmic reticulum-Golgi intermediate compartment [GO:0005793]; endoplasmic reticulum lumen [GO:0005788]; extracellular exosome [GO:0070062]; extracellular space [GO:0005615]; Golgi apparatus [GO:0005794]; membrane [GO:0016020]	GO:0001965; GO:0003677; GO:0005085; GO:0005509; GO:0005615; GO:0005788; GO:0005793; GO:0005794; GO:0007264; GO:0016020; GO:0070062	R-HSA-381426;R-HSA-8957275;	hsa:4924;	16.8632	16.7445	18.1656	18.0408	17.7593	17.4717	16.9278	16.7901	17.9119	17.8527
RSL1D1_O76021	0.604291	0.390185	-1.60275	-1.80984	0.305145	0.732093	1.01771	0.906477	-0.317252	-0.226054	RSL1D1	Ribosomal L1 domain-containing protein 1	O76021	1.1517	2.40712e-05	-1.1517			sp|O76021|RL1D1_HUMAN Ribosomal L1 domain-containing protein 1 OS=Homo sapiens OX=9606 GN=RSL1D1 PE=1 SV=3	FUNCTION: Regulates cellular senescence through inhibition of PTEN translation. Acts as a pro-apoptotic regulator in response to DNA damage. {ECO:0000269|PubMed:18678645, ECO:0000269|PubMed:22419112}.	SUBCELLULAR LOCATION: Nucleus, nucleolus {ECO:0000269|PubMed:11790298, ECO:0000269|PubMed:12429849, ECO:0000269|PubMed:18678645, ECO:0000269|PubMed:22419112}. Note=Colocalizes with ING1 in the nucleolus after UV stress. {ECO:0000269|PubMed:22419112}.		maturation of LSU-rRNA [GO:0000470]; osteoblast differentiation [GO:0001649]; regulation of apoptotic process [GO:0042981]; regulation of cellular senescence [GO:2000772]; regulation of protein localization [GO:0032880]	cadherin binding [GO:0045296]; mRNA 3'-UTR binding [GO:0003730]; mRNA 5'-UTR binding [GO:0048027]; RNA binding [GO:0003723]	90S preribosome [GO:0030686]; chromosome [GO:0005694]; membrane [GO:0016020]; nucleolus [GO:0005730]	GO:0000470; GO:0001649; GO:0003723; GO:0003730; GO:0005694; GO:0005730; GO:0016020; GO:0030686; GO:0032880; GO:0042981; GO:0045296; GO:0048027; GO:2000772		hsa:26156;	16.6981	16.5862	15.5446	15.4364	16.5418	16.7649	16.9142	16.8561	16.2165	16.2641
NUP107_P57740	-0.532663	-1.04189	1.60596	1.46538	-0.386329	-0.0532756	-0.897778	-1.15978	0.275765	0.724619	NUP107	Nuclear pore complex protein Nup107	P57740	1.50858	2.41925e-05	1.50858			sp|P57740|NU107_HUMAN Nuclear pore complex protein Nup107 OS=Homo sapiens OX=9606 GN=NUP107 PE=1 SV=1	FUNCTION: Plays a role in the nuclear pore complex (NPC) assembly and/or maintenance (PubMed:12552102, PubMed:15229283, PubMed:30179222). Required for the assembly of peripheral proteins into the NPC (PubMed:15229283, PubMed:12552102). May anchor NUP62 to the NPC (PubMed:15229283). Involved in nephrogenesis (PubMed:30179222). {ECO:0000269|PubMed:12552102, ECO:0000269|PubMed:15229283, ECO:0000269|…	SUBCELLULAR LOCATION: Nucleus membrane {ECO:0000269|PubMed:11564755, ECO:0000269|PubMed:12802065, ECO:0000269|PubMed:15229283, ECO:0000269|PubMed:26411495}. Nucleus, nuclear pore complex {ECO:0000269|PubMed:11564755, ECO:0000269|PubMed:12802065, ECO:0000269|PubMed:15229283, ECO:0000269|PubMed:26411495}. Chromosome, centromere, kinetochore {ECO:0000269|PubMed:11564755}. Note=Located on both the cy…	DISEASE: Nephrotic syndrome 11 (NPHS11) [MIM:616730]: A form of nephrotic syndrome, a renal disease clinically characterized by severe proteinuria, resulting in complications such as hypoalbuminemia, hyperlipidemia and edema. Kidney biopsies show non-specific histologic changes such as focal segmental glomerulosclerosis and diffuse mesangial proliferation. Some affected individuals have an inheri…	female gonad development [GO:0008585]; mRNA export from nucleus [GO:0006406]; nephron development [GO:0072006]; nuclear pore complex assembly [GO:0051292]; posttranscriptional tethering of RNA polymerase II gene DNA at nuclear periphery [GO:0000973]; protein import into nucleus [GO:0006606]; regulation of transcription, DNA-templated [GO:0006355]	structural constituent of nuclear pore [GO:0017056]	cytosol [GO:0005829]; kinetochore [GO:0000776]; membrane [GO:0016020]; nuclear envelope [GO:0005635]; nuclear inner membrane [GO:0005637]; nuclear membrane [GO:0031965]; nuclear outer membrane [GO:0005640]; nuclear periphery [GO:0034399]; nuclear pore [GO:0005643]; nuclear pore outer ring [GO:0031080]	GO:0000776; GO:0000973; GO:0005635; GO:0005637; GO:0005640; GO:0005643; GO:0005829; GO:0006355; GO:0006406; GO:0006606; GO:0008585; GO:0016020; GO:0017056; GO:0031080; GO:0031965; GO:0034399; GO:0051292; GO:0072006	R-HSA-1169408;R-HSA-141444;R-HSA-159227;R-HSA-159230;R-HSA-159231;R-HSA-159236;R-HSA-165054;R-HSA-168271;R-HSA-168276;R-HSA-168325;R-HSA-168333;R-HSA-170822;R-HSA-180746;R-HSA-180910;R-HSA-191859;R-HSA-2467813;R-HSA-2500257;R-HSA-3108214;R-HSA-3232142;R-HSA-3301854;R-HSA-3371453;R-HSA-4085377;R-HSA-4551638;R-HSA-4570464;R-HSA-4615885;R-HSA-5578749;R-HSA-5619107;R-HSA-5663220;R-HSA-6784531;R-HSA-6…	hsa:57122;	13.1382	12.8075	14.5271	14.4358	13.2333	13.4495	12.9011	12.731	13.6632	13.9547
RAB25_P57735	0.877939	1.31659	-1.11225	-1.24976	0.417436	0.266061	0.77714	0.799424	-0.948117	-1.14447	RAB25	Ras-related protein Rab-25	P57735	1.1525	2.51896e-05	-1.1525			sp|P57735|RAB25_HUMAN Ras-related protein Rab-25 OS=Homo sapiens OX=9606 GN=RAB25 PE=1 SV=2	FUNCTION: Involved in the regulation of cell survival. Promotes invasive migration of cells in which it functions to localize and maintain integrin alpha-V/beta-1 at the tips of extending pseudopodia (PubMed:17925226). Involved in the regulation of epithelial morphogenesis through the control of CLDN4 expression and localization at tight junctions (By similarity). May selectively regulate the api…	SUBCELLULAR LOCATION: Cell membrane {ECO:0000305}; Lipid-anchor {ECO:0000305}; Cytoplasmic side {ECO:0000305}. Cell projection, pseudopodium membrane {ECO:0000269|PubMed:17925226}. Cytoplasmic vesicle {ECO:0000269|PubMed:17925226}. Note=Colocalizes with integrin alpha-V/beta-1 in vesicles at the pseudopodial tips. {ECO:0000269|PubMed:17925226}.		epithelial cell morphogenesis [GO:0003382]; exocytosis [GO:0006887]; positive regulation of cell population proliferation [GO:0008284]; positive regulation of epithelial cell migration [GO:0010634]; protein transport [GO:0015031]; pseudopodium organization [GO:0031268]; regulation of vesicle-mediated transport [GO:0060627]	GTPase activity [GO:0003924]; GTP binding [GO:0005525]; myosin V binding [GO:0031489]	cytoplasmic vesicle [GO:0031410]; endosome [GO:0005768]; extracellular exosome [GO:0070062]; pseudopodium [GO:0031143]; pseudopodium membrane [GO:0031260]; recycling endosome [GO:0055037]	GO:0003382; GO:0003924; GO:0005525; GO:0005768; GO:0006887; GO:0008284; GO:0010634; GO:0015031; GO:0031143; GO:0031260; GO:0031268; GO:0031410; GO:0031489; GO:0055037; GO:0060627; GO:0070062	R-HSA-8873719;	hsa:57111;	16.7023	16.9242	15.6956	15.626	16.4694	16.3928	16.6513	16.6626	15.7786	15.6793
DHRS7_Q9Y394	-0.60923	-0.509634	1.55778	1.92085	-0.0277299	-0.346493	-0.692243	-1.27996	-0.0914264	0.0780849	DHRS7	Dehydrogenase/reductase SDR family member 7	Q9Y394	1.68437	2.53373e-05	1.68437			sp|Q9Y394|DHRS7_HUMAN Dehydrogenase/reductase SDR family member 7 OS=Homo sapiens OX=9606 GN=DHRS7 PE=1 SV=1	FUNCTION: NADPH-dependent oxidoreductase which catalyzes the reduction of a variety of compounds bearing carbonyl groups including steroids, retinoids and xenobiotics (PubMed:24246760, PubMed:26466768, PubMed:28687384, PubMed:28457967). Catalyzes the reduction/inactivation of 5alpha-dihydrotestosterone to 3alpha-androstanediol, with a possible role in the modulation of androgen receptor function …	SUBCELLULAR LOCATION: Endoplasmic reticulum membrane {ECO:0000269|PubMed:24246760, ECO:0000269|PubMed:28457967}. Note=Bound to the endoplasmic reticulum membrane, possibly through a N-terminus anchor. The main bulk of the polypeptide chain was first reported to be facing toward the lumen of the endoplasmic reticulum (PubMed:24246760). However, it was later shown to be facing the cytosol (PubMed:2…			carbonyl reductase (NADPH) activity [GO:0004090]; NADP-retinol dehydrogenase activity [GO:0052650]; oxidoreductase activity, acting on the CH-OH group of donors, NAD or NADP as acceptor [GO:0016616]	endoplasmic reticulum membrane [GO:0005789]; membrane [GO:0016020]	GO:0004090; GO:0005789; GO:0016020; GO:0016616; GO:0052650		hsa:51635;	16.9455	17.0185	18.5334	18.7994	17.3716	17.1381	16.8847	16.4541	17.325	17.4492
HMOX1_P09601	0.78599	0.885368	-1.48708	-1.32589	-0.590881	-0.320604	0.833965	1.55618	-0.20729	-0.129748	HMOX1	Heme oxygenase 1	P09601	2.35601	2.57413e-05	-2.35601			sp|P09601|HMOX1_HUMAN Heme oxygenase 1 OS=Homo sapiens OX=9606 GN=HMOX1 PE=1 SV=1	FUNCTION: Heme oxygenase cleaves the heme ring at the alpha methene bridge to form biliverdin. Biliverdin is subsequently converted to bilirubin by biliverdin reductase. Under physiological conditions, the activity of heme oxygenase is highest in the spleen, where senescent erythrocytes are sequestrated and destroyed. Exhibits cytoprotective effects since excess of free heme sensitizes cells to u…	SUBCELLULAR LOCATION: Microsome {ECO:0000269|PubMed:22419571}. Endoplasmic reticulum membrane {ECO:0000269|PubMed:22419571}; Peripheral membrane protein {ECO:0000269|PubMed:22419571}; Cytoplasmic side {ECO:0000269|PubMed:22419571}.	DISEASE: Heme oxygenase 1 deficiency (HMOX1D) [MIM:614034]: A disease characterized by impaired stress hematopoiesis, resulting in marked erythrocyte fragmentation and intravascular hemolysis, coagulation abnormalities, endothelial damage, and iron deposition in renal and hepatic tissues. Clinical features include persistent hemolytic anemia, asplenia, nephritis, generalized erythematous rash, gr…	angiogenesis [GO:0001525]; cell death [GO:0008219]; cellular iron ion homeostasis [GO:0006879]; cellular response to arsenic-containing substance [GO:0071243]; cellular response to cadmium ion [GO:0071276]; cellular response to cisplatin [GO:0072719]; cellular response to heat [GO:0034605]; cellular response to hypoxia [GO:0071456]; cellular response to nutrient [GO:0031670]; endothelial cell pro…	enzyme binding [GO:0019899]; heme binding [GO:0020037]; heme oxygenase (decyclizing) activity [GO:0004392]; identical protein binding [GO:0042802]; metal ion binding [GO:0046872]; phospholipase D activity [GO:0004630]; protein homodimerization activity [GO:0042803]; structural molecule activity [GO:0005198]	caveola [GO:0005901]; cytosol [GO:0005829]; endoplasmic reticulum [GO:0005783]; endoplasmic reticulum membrane [GO:0005789]; extracellular space [GO:0005615]; membrane [GO:0016020]; mitochondrial outer membrane [GO:0005741]; nucleolus [GO:0005730]; nucleoplasm [GO:0005654]; nucleus [GO:0005634]; perinuclear region of cytoplasm [GO:0048471]	GO:0001525; GO:0001935; GO:0002246; GO:0002686; GO:0004392; GO:0004630; GO:0005198; GO:0005615; GO:0005634; GO:0005654; GO:0005730; GO:0005741; GO:0005783; GO:0005789; GO:0005829; GO:0005901; GO:0006788; GO:0006879; GO:0006979; GO:0007264; GO:0007588; GO:0008217; GO:0008219; GO:0008630; GO:0009410; GO:0010656; GO:0014806; GO:0016020; GO:0016239; GO:0016242; GO:0019899; GO:0020037; GO:0031670; GO:…	R-HSA-189483;R-HSA-6785807;R-HSA-844456;R-HSA-917937;R-HSA-9609523;R-HSA-9660826;R-HSA-9707564;R-HSA-9707587;R-HSA-9707616;	hsa:3162;	13.8708	13.9752	11.4823	11.6517	12.424	12.708	13.9212	14.6801	12.8271	12.9086
PADI1_Q9ULC6	0.849092	1.06391	-1.58254	-1.42917	0.162807	-0.231749	0.846537	1.1655	-0.632496	-0.211886	PADI1	Protein-arginine deiminase type-1	Q9ULC6	1.34942	2.59785e-05	-1.34942			sp|Q9ULC6|PADI1_HUMAN Protein-arginine deiminase type-1 OS=Homo sapiens OX=9606 GN=PADI1 PE=1 SV=2	FUNCTION: Catalyzes the deimination of arginine residues of proteins. {ECO:0000269|PubMed:12416996, ECO:0000269|PubMed:27393304, ECO:0000269|PubMed:30044909}.	SUBCELLULAR LOCATION: Cytoplasm {ECO:0000269|PubMed:12416996}.		histone citrullination [GO:0036414]; protein citrullination [GO:0018101]	calcium ion binding [GO:0005509]; protein-arginine deiminase activity [GO:0004668]	cytoplasm [GO:0005737]; cytosol [GO:0005829]; nucleoplasm [GO:0005654]; nucleus [GO:0005634]	GO:0004668; GO:0005509; GO:0005634; GO:0005654; GO:0005737; GO:0005829; GO:0018101; GO:0036414	R-HSA-3247509;	hsa:29943;	19.1809	19.2986	17.8483	17.9323	18.8048	18.5885	19.1794	19.3542	18.3689	18.5994
HECTD1_Q9ULT8	1.68298	1.11024	-1.27184	-0.997335	0.682961	0.770081	-0.911116	-0.422865	-0.475628	-0.167488	HECTD1	E3 ubiquitin-protein ligase HECTD1	Q9ULT8	1.90655	2.6811e-05	-1.90655			sp|Q9ULT8|HECD1_HUMAN E3 ubiquitin-protein ligase HECTD1 OS=Homo sapiens OX=9606 GN=HECTD1 PE=1 SV=3	FUNCTION: E3 ubiquitin-protein ligase which accepts ubiquitin from an E2 ubiquitin-conjugating enzyme in the form of a thioester and then directly transfers the ubiquitin to targeted substrates. Mediates 'Lys-63'-linked polyubiquitination of HSP90AA1 which leads to its intracellular localization and reduced secretion. Negatively regulating HSP90AA1 secretion in cranial mesenchyme cells may impair…			anatomical structure development [GO:0048856]; aorta development [GO:0035904]; heart valve development [GO:0003170]; natural killer cell differentiation [GO:0001779]; negative regulation of protein localization to plasma membrane [GO:1903077]; neural tube closure [GO:0001843]; positive regulation of proteasomal ubiquitin-dependent protein catabolic process [GO:0032436]; protein autoubiquitination…	metal ion binding [GO:0046872]; ubiquitin protein ligase activity [GO:0061630]		GO:0001779; GO:0001843; GO:0003170; GO:0003281; GO:0032436; GO:0035904; GO:0046872; GO:0048856; GO:0051865; GO:0060707; GO:0060708; GO:0061630; GO:0070534; GO:1903077	R-HSA-983168;	hsa:25831;	16.8869	16.4555	14.6613	14.868	16.1337	16.1993	14.933	15.3007	15.261	15.4931
ACADS_P16219	-0.505616	-0.577409	1.38489	2	-0.702269	-0.887539	-0.389498	-0.672124	0.00909672	0.203361	ACADS	Short-chain specific acyl-CoA dehydrogenase, mitochondrial	P16219	1.57524	2.69386e-05	1.57524			sp|P16219|ACADS_HUMAN Short-chain specific acyl-CoA dehydrogenase, mitochondrial OS=Homo sapiens OX=9606 GN=ACADS PE=1 SV=1	FUNCTION: Short-chain specific acyl-CoA dehydrogenase is one of the acyl-CoA dehydrogenases that catalyze the first step of mitochondrial fatty acid beta-oxidation, an aerobic process breaking down fatty acids into acetyl-CoA and allowing the production of energy from fats (By similarity). The first step of fatty acid beta-oxidation consists in the removal of one hydrogen from C-2 and C-3 of the …	SUBCELLULAR LOCATION: Mitochondrion matrix {ECO:0000250|UniProtKB:Q3ZBF6}.	DISEASE: Acyl-CoA dehydrogenase short-chain deficiency (ACADSD) [MIM:201470]: An inborn error of mitochondrial fatty acid beta-oxidation resulting in acute acidosis and muscle weakness in infants, and a form of lipid-storage myopathy in adults. {ECO:0000269|PubMed:11134486, ECO:0000269|PubMed:1692038, ECO:0000269|PubMed:9499414}. Note=The disease is caused by variants affecting the gene represent…	butyrate catabolic process [GO:0046359]; fatty acid beta-oxidation [GO:0006635]; fatty acid beta-oxidation using acyl-CoA dehydrogenase [GO:0033539]	acyl-CoA dehydrogenase activity [GO:0003995]; butyryl-CoA dehydrogenase activity [GO:0004085]; flavin adenine dinucleotide binding [GO:0050660]	centrosome [GO:0005813]; mitochondrial matrix [GO:0005759]; mitochondrion [GO:0005739]; nucleoplasm [GO:0005654]; nucleus [GO:0005634]	GO:0003995; GO:0004085; GO:0005634; GO:0005654; GO:0005739; GO:0005759; GO:0005813; GO:0006635; GO:0033539; GO:0046359; GO:0050660	R-HSA-77350;R-HSA-77352;	hsa:35;	18.2929	18.2438	19.5863	20.1009	18.1584	18.0317	18.3724	18.179	18.6451	18.778
RPL13A_P40429	0.770398	0.657666	-1.40276	-1.85936	0.0773639	0.0621445	0.73646	1.38103	-0.203759	-0.219182	RPL13A	60S ribosomal protein L13a	P40429	1.48427	2.71518e-05	-1.48427			sp|P40429|RL13A_HUMAN 60S ribosomal protein L13a OS=Homo sapiens OX=9606 GN=RPL13A PE=1 SV=2	FUNCTION: Associated with ribosomes but is not required for canonical ribosome function and has extra-ribosomal functions. Component of the GAIT (gamma interferon-activated inhibitor of translation) complex which mediates interferon-gamma-induced transcript-selective translation inhibition in inflammation processes. Upon interferon-gamma activation and subsequent phosphorylation dissociates from …	SUBCELLULAR LOCATION: Cytoplasm {ECO:0000305|PubMed:14567916}.		cellular response to interferon-gamma [GO:0071346]; cytoplasmic translation [GO:0002181]; negative regulation of formation of translation preinitiation complex [GO:1901194]; negative regulation of translation [GO:0017148]; translation [GO:0006412]	mRNA binding [GO:0003729]; RNA binding [GO:0003723]; structural constituent of ribosome [GO:0003735]	cytoplasm [GO:0005737]; cytosol [GO:0005829]; cytosolic large ribosomal subunit [GO:0022625]; cytosolic ribosome [GO:0022626]; focal adhesion [GO:0005925]; GAIT complex [GO:0097452]; large ribosomal subunit [GO:0015934]; membrane [GO:0016020]; nucleolus [GO:0005730]; nucleus [GO:0005634]; ribonucleoprotein complex [GO:1990904]; ribosome [GO:0005840]	GO:0002181; GO:0003723; GO:0003729; GO:0003735; GO:0005634; GO:0005730; GO:0005737; GO:0005829; GO:0005840; GO:0005925; GO:0006412; GO:0015934; GO:0016020; GO:0017148; GO:0022625; GO:0022626; GO:0071346; GO:0097452; GO:1901194; GO:1990904	R-HSA-156827;R-HSA-156902;R-HSA-1799339;R-HSA-192823;R-HSA-2408557;R-HSA-6791226;R-HSA-72689;R-HSA-72706;R-HSA-72764;R-HSA-9010553;R-HSA-9633012;R-HSA-975956;R-HSA-975957;	hsa:23521;	19.5792	19.5079	18.2038	17.9148	19.1406	19.1309	19.5577	19.9657	18.9626	18.9529
ACSF2_Q96CM8	-1.02731	-0.918852	1.25993	1.79284	-0.801874	-1.05946	-0.117247	-0.019629	0.199215	0.69238	ACSF2	Acyl-CoA synthetase family member 2, mitochondrial	Q96CM8	1.2764	2.71812e-05	1.2764			sp|Q96CM8|ACSF2_HUMAN Acyl-CoA synthetase family member 2, mitochondrial OS=Homo sapiens OX=9606 GN=ACSF2 PE=1 SV=2	FUNCTION: Acyl-CoA synthases catalyze the initial reaction in fatty acid metabolism, by forming a thioester with CoA (PubMed:17762044). Has some preference toward medium-chain substrates (PubMed:17762044). Plays a role in adipocyte differentiation (PubMed:16380219). {ECO:0000269|PubMed:16380219, ECO:0000269|PubMed:17762044}.	SUBCELLULAR LOCATION: Mitochondrion {ECO:0000305}.		acyl-CoA metabolic process [GO:0006637]; fatty acid metabolic process [GO:0006631]	ATP binding [GO:0005524]; butyrate-CoA ligase activity [GO:0047760]; long-chain fatty acid-CoA ligase activity [GO:0004467]; medium-chain fatty acid-CoA ligase activity [GO:0031956]	mitochondrial matrix [GO:0005759]	GO:0004467; GO:0005524; GO:0005759; GO:0006631; GO:0006637; GO:0031956; GO:0047760	R-HSA-77289;	hsa:80221;	16.6511	16.7065	17.8192	18.0913	16.7663	16.6347	17.1159	17.1657	17.2775	17.5293
TP53I3_Q53FA7	1.41692	1.70574	-1.18551	-1.27643	-0.202181	-0.254984	-0.596673	-0.328782	0.0311604	0.690738	TP53I3	Quinone oxidoreductase PIG3	Q53FA7	1.35504	2.72132e-05	-1.35504			sp|Q53FA7|QORX_HUMAN Quinone oxidoreductase PIG3 OS=Homo sapiens OX=9606 GN=TP53I3 PE=1 SV=2	FUNCTION: Catalyzes the NADPH-dependent reduction of quinones (PubMed:19349281). Exhibits a low enzymatic activity with beta-naphthoquinones, with a strong preference for the ortho-quinone isomer (1,2-beta-naphthoquinone) over the para isomer (1,4-beta-naphthoquinone). Also displays a low reductase activity for non-quinone compounds such as diamine and 2,6-dichloroindophenol (in vitro) (PubMed:19…			NADP metabolic process [GO:0006739]	NADPH:quinone reductase activity [GO:0003960]; NADPH binding [GO:0070402]; protein homodimerization activity [GO:0042803]; quinone binding [GO:0048038]	cytosol [GO:0005829]	GO:0003960; GO:0005829; GO:0006739; GO:0042803; GO:0048038; GO:0070402	R-HSA-6803205;	hsa:9540;	19.2557	19.3958	17.9928	17.9487	18.47	18.4444	18.2785	18.4085	18.5832	18.9033
C2orf54_Q08AI8	1.09615	0.879801	-1.28514	-1.75761	0.746872	0.912303	0.201617	0.295291	-0.838239	-0.251039	C2orf54	Uncharacterized protein C2orf54	Q08AI8	1.27339	2.75415e-05	-1.27339			sp|Q08AI8|MB214_HUMAN Protein mab-21-like 4 OS=Homo sapiens OX=9606 GN=MAB21L4 PE=2 SV=2									hsa:79919;	19.0117	18.9019	17.8033	17.5636	18.8345	18.9184	18.5578	18.6053	18.0301	18.3281
RBM39_Q14498	0.807231	1.13161	-1.32076	-1.58044	-0.246146	-0.110655	0.805442	1.31766	-0.252453	-0.551483	RBM39	RNA-binding protein 39	Q14498	1.54863	2.78274e-05	-1.54863			sp|Q14498|RBM39_HUMAN RNA-binding protein 39 OS=Homo sapiens OX=9606 GN=RBM39 PE=1 SV=2	FUNCTION: RNA-binding protein that acts as a pre-mRNA splicing factor (PubMed:15694343, PubMed:31271494, PubMed:28437394, PubMed:28302793, PubMed:24795046). Acts by promoting exon inclusion via regulation of exon cassette splicing (PubMed:31271494). Also acts as a transcriptional coactivator for steroid nuclear receptors ESR1/ER-alpha and ESR2/ER-beta, and JUN/AP-1, independently of the pre-mRNA …	SUBCELLULAR LOCATION: Nucleus speckle {ECO:0000269|PubMed:8227358}. Note=Concentrated in nuclear speckles (PubMed:8227358). Colocalizes with the core spliceosomal snRNP proteins (PubMed:8227358). {ECO:0000269|PubMed:8227358}.		mRNA processing [GO:0006397]; regulation of mRNA splicing, via spliceosome [GO:0048024]; RNA processing [GO:0006396]; RNA splicing [GO:0008380]	RNA binding [GO:0003723]; RS domain binding [GO:0050733]	centriolar satellite [GO:0034451]; microtubule cytoskeleton [GO:0015630]; nuclear speck [GO:0016607]; nucleoplasm [GO:0005654]; protein-containing complex [GO:0032991]	GO:0003723; GO:0005654; GO:0006396; GO:0006397; GO:0008380; GO:0015630; GO:0016607; GO:0032991; GO:0034451; GO:0048024; GO:0050733		hsa:9584;	15.8871	16.0947	14.5254	14.3592	15.2131	15.2998	15.886	16.2138	15.209	15.0177
ATP4A_P20648	-0.491917	-0.698094	1.39879	2	-0.637888	-0.83285	-0.464891	-0.701563	0.0781363	0.243147	ATP4A	Potassium-transporting ATPase alpha chain 1	P20648	1.63196	2.78806e-05	1.63196			sp|P20648|ATP4A_HUMAN Potassium-transporting ATPase alpha chain 1 OS=Homo sapiens OX=9606 GN=ATP4A PE=2 SV=5	FUNCTION: The catalytic subunit of the gastric H(+)/K(+) ATPase pump which transports H(+) ions in exchange for K(+) ions across the apical membrane of parietal cells. Uses ATP as an energy source to pump H(+) ions to the gastric lumen while transporting K(+) ion from the lumen into the cell (By similarity). Remarkably generates a million-fold proton gradient across the gastric parietal cell memb…	SUBCELLULAR LOCATION: Apical cell membrane {ECO:0000269|PubMed:24188822}; Multi-pass membrane protein {ECO:0000255}. Note=Localized in the apical canalicular membrane of parietal cells (PubMed:24188822). Localized in the apical canalicular membrane of parietal cells (PubMed:24188822). {ECO:0000269|PubMed:24188822}.		cellular potassium ion homeostasis [GO:0030007]; cellular sodium ion homeostasis [GO:0006883]; ion transmembrane transport [GO:0034220]; potassium ion import across plasma membrane [GO:1990573]; proton transmembrane transport [GO:1902600]; sodium ion export across plasma membrane [GO:0036376]	ATP binding [GO:0005524]; magnesium ion binding [GO:0000287]; potassium ion binding [GO:0030955]; P-type potassium:proton transporter activity [GO:0008900]; P-type sodium:potassium-exchanging transporter activity [GO:0005391]	apical plasma membrane [GO:0016324]; extracellular space [GO:0005615]; integral component of plasma membrane [GO:0005887]; plasma membrane [GO:0005886]	GO:0000287; GO:0005391; GO:0005524; GO:0005615; GO:0005886; GO:0005887; GO:0006883; GO:0008900; GO:0016324; GO:0030007; GO:0030955; GO:0034220; GO:0036376; GO:1902600; GO:1990573	R-HSA-936837;	hsa:495;	19.8901	19.7468	21.2042	21.6965	19.7886	19.6531	19.9089	19.7444	20.2863	20.401
RPS16_P62249	0.708997	0.602404	-1.38419	-1.78754	-0.209711	0.0255787	1.07028	1.32967	-0.207636	-0.147844	RPS16	40S ribosomal protein S16	P62249	1.07489	2.80061e-05	-1.07489			sp|P62249|RS16_HUMAN 40S ribosomal protein S16 OS=Homo sapiens OX=9606 GN=RPS16 PE=1 SV=2				cellular response to leukemia inhibitory factor [GO:1990830]; cytoplasmic translation [GO:0002181]; maturation of SSU-rRNA from tricistronic rRNA transcript (SSU-rRNA, 5.8S rRNA, LSU-rRNA) [GO:0000462]; ribosomal small subunit biogenesis [GO:0042274]; rRNA processing [GO:0006364]; translation [GO:0006412]	RNA binding [GO:0003723]; structural constituent of ribosome [GO:0003735]	cytosol [GO:0005829]; cytosolic ribosome [GO:0022626]; cytosolic small ribosomal subunit [GO:0022627]; extracellular exosome [GO:0070062]; focal adhesion [GO:0005925]; membrane [GO:0016020]; nucleoplasm [GO:0005654]; small ribosomal subunit [GO:0015935]	GO:0000462; GO:0002181; GO:0003723; GO:0003735; GO:0005654; GO:0005829; GO:0005925; GO:0006364; GO:0006412; GO:0015935; GO:0016020; GO:0022626; GO:0022627; GO:0042274; GO:0070062; GO:1990830	R-HSA-156827;R-HSA-156902;R-HSA-1799339;R-HSA-192823;R-HSA-2408557;R-HSA-6791226;R-HSA-72649;R-HSA-72689;R-HSA-72695;R-HSA-72702;R-HSA-72706;R-HSA-72764;R-HSA-9010553;R-HSA-9633012;R-HSA-975956;R-HSA-975957;	hsa:6217;	19.3455	19.2944	18.3418	18.1484	18.905	19.0178	19.5187	19.6431	18.906	18.9346
SLC7A5_Q01650	0.664785	0.390754	-1.29551	-1.4001	0.99506	1.15232	0.909015	0.32116	-0.798379	-0.939102	SLC7A5	Large neutral amino acids transporter small subunit 1	Q01650	2.01318	2.80498e-05	-2.01318			sp|Q01650|LAT1_HUMAN Large neutral amino acids transporter small subunit 1 OS=Homo sapiens OX=9606 GN=SLC7A5 PE=1 SV=2	FUNCTION: The heterodimer with SLC3A2 functions as sodium-independent, high-affinity transporter that mediates uptake of large neutral amino acids such as phenylalanine, tyrosine, L-DOPA, leucine, histidine, methionine and tryptophan (PubMed:9751058, PubMed:10049700, PubMed:11557028, PubMed:10391915, PubMed:10574970, PubMed:11311135, PubMed:11564694, PubMed:12117417, PubMed:12225859, PubMed:25998…	SUBCELLULAR LOCATION: Apical cell membrane {ECO:0000269|PubMed:11742812}; Multi-pass membrane protein {ECO:0000269|PubMed:30867591}. Cell membrane {ECO:0000269|PubMed:10049700, ECO:0000269|PubMed:10391915, ECO:0000269|PubMed:10574970, ECO:0000269|PubMed:11311135, ECO:0000269|PubMed:11389679, ECO:0000269|PubMed:11557028, ECO:0000269|PubMed:11564694, ECO:0000269|PubMed:12117417, ECO:0000269|PubMed:…		amino acid import across plasma membrane [GO:0089718]; leucine import across plasma membrane [GO:0098713]; L-leucine import across plasma membrane [GO:1903801]; L-tryptophan transmembrane transport [GO:1904556]; negative regulation of gene expression [GO:0010629]; neutral amino acid transport [GO:0015804]; phenylalanine transport [GO:0015823]; positive regulation of cytokine production involved i…	amino acid transmembrane transporter activity [GO:0015171]; aromatic amino acid transmembrane transporter activity [GO:0015173]; L-amino acid transmembrane transporter activity [GO:0015179]; L-leucine transmembrane transporter activity [GO:0015190]; L-tryptophan transmembrane transporter activity [GO:0015196]; neutral amino acid transmembrane transporter activity [GO:0015175]; peptide antigen bin…	amino acid transport complex [GO:1990184]; apical plasma membrane [GO:0016324]; basal plasma membrane [GO:0009925]; basolateral plasma membrane [GO:0016323]; cytosol [GO:0005829]; external side of apical plasma membrane [GO:0098591]; extracellular exosome [GO:0070062]; integral component of membrane [GO:0016021]; intracellular membrane-bounded organelle [GO:0043231]; lysosomal membrane [GO:000576…	GO:0002720; GO:0005765; GO:0005829; GO:0005886; GO:0009925; GO:0010629; GO:0015171; GO:0015173; GO:0015175; GO:0015179; GO:0015190; GO:0015196; GO:0015349; GO:0015804; GO:0015823; GO:0016020; GO:0016021; GO:0016323; GO:0016324; GO:0031528; GO:0032729; GO:0032740; GO:0032753; GO:0042605; GO:0042908; GO:0043231; GO:0070062; GO:0070327; GO:0089718; GO:0098591; GO:0098713; GO:0150104; GO:1903801; GO:…	R-HSA-210991;R-HSA-352230;R-HSA-71240;	hsa:8140;	16.305	16.0108	14.2008	14.0886	16.6595	16.8283	16.5671	15.9361	14.7345	14.5834
SEPT10_Q9P0V9	0.874544	1.06704	-1.1099	-1.18535	0.697788	0.772277	0.687923	0.491108	-1.03064	-1.26479	SEPT10	Septin-10	Q9P0V9	1.05631	2.81442e-05	-1.05631			sp|Q9P0V9|SEP10_HUMAN Septin-10 OS=Homo sapiens OX=9606 GN=SEPT10 PE=1 SV=2	FUNCTION: Filament-forming cytoskeletal GTPase. May play a role in cytokinesis (Potential). {ECO:0000305}.	SUBCELLULAR LOCATION: Cytoplasm {ECO:0000269|PubMed:12711328}. Cytoplasm, cytoskeleton {ECO:0000250}. Note=Using a GFP-fusion protein, detected in the nucleus. {ECO:0000269|PubMed:12711328}.		cellular protein localization [GO:0034613]; cytoskeleton-dependent cytokinesis [GO:0061640]	GTPase activity [GO:0003924]; GTP binding [GO:0005525]; molecular adaptor activity [GO:0060090]	cell division site [GO:0032153]; microtubule cytoskeleton [GO:0015630]; septin complex [GO:0031105]; septin ring [GO:0005940]	GO:0003924; GO:0005525; GO:0005940; GO:0015630; GO:0031105; GO:0032153; GO:0034613; GO:0060090; GO:0061640		hsa:151011;	18.0443	18.1403	17.0548	17.0171	17.9561	17.9933	17.9512	17.8531	17.0943	16.9775
COX6B1_P14854	-0.720731	-0.636905	1.37419	2	-0.650395	-0.584712	-0.318005	-0.25178	0.00886791	-0.465578	COX6B1	Cytochrome c oxidase subunit 6B1	P14854	1.47282	2.85803e-05	1.47282			sp|P14854|CX6B1_HUMAN Cytochrome c oxidase subunit 6B1 OS=Homo sapiens OX=9606 GN=COX6B1 PE=1 SV=2	FUNCTION: Component of the cytochrome c oxidase, the last enzyme in the mitochondrial electron transport chain which drives oxidative phosphorylation. The respiratory chain contains 3 multisubunit complexes succinate dehydrogenase (complex II, CII), ubiquinol-cytochrome c oxidoreductase (cytochrome b-c1 complex, complex III, CIII) and cytochrome c oxidase (complex IV, CIV), that cooperate to tran…	SUBCELLULAR LOCATION: Mitochondrion inner membrane {ECO:0000269|PubMed:30030519}; Peripheral membrane protein {ECO:0000269|PubMed:30030519}; Intermembrane side {ECO:0000269|PubMed:30030519}.	DISEASE: Mitochondrial complex IV deficiency, nuclear type 7 (MC4DN7) [MIM:619051]: An autosomal recessive mitochondrial disorder characterized by encephalomyopathy resulting in variable clinical manifestations. Features include muscle weakness, gait disturbances, neurodegeneration, cognitive decline, metabolic acidosis, feeding difficulties, poor overall growth, cortical visual impairment, and h…	oxidative phosphorylation [GO:0006119]; substantia nigra development [GO:0021762]	cytochrome-c oxidase activity [GO:0004129]	mitochondrial inner membrane [GO:0005743]; mitochondrial membrane [GO:0031966]; mitochondrial respiratory chain complex IV [GO:0005751]; mitochondrion [GO:0005739]; respiratory chain complex IV [GO:0045277]	GO:0004129; GO:0005739; GO:0005743; GO:0005751; GO:0006119; GO:0021762; GO:0031966; GO:0045277	R-HSA-5628897;R-HSA-611105;R-HSA-9707564;	hsa:1340;	18.6421	18.6917	19.882	20.3974	18.6837	18.7226	18.8804	18.9196	19.0739	18.7931
C11orf54_Q9H0W9	-0.356054	-0.560536	1.76489	1.92674	-0.434843	-0.681867	-0.413708	-0.865882	-0.395761	0.0170176	C11orf54	Ester hydrolase C11orf54	Q9H0W9	1.56154	2.88951e-05	1.55869			sp|Q9H0W9|CK054_HUMAN Ester hydrolase C11orf54 OS=Homo sapiens OX=9606 GN=C11orf54 PE=1 SV=1	FUNCTION: Exhibits ester hydrolase activity on the substrate p-nitrophenyl acetate. {ECO:0000269|PubMed:16522806}.	SUBCELLULAR LOCATION: Nucleus {ECO:0000269|PubMed:16522806}.			hydrolase activity, acting on ester bonds [GO:0016788]; zinc ion binding [GO:0008270]	extracellular exosome [GO:0070062]; nuclear body [GO:0016604]; nucleoplasm [GO:0005654]; nucleus [GO:0005634]	GO:0005634; GO:0005654; GO:0008270; GO:0016604; GO:0016788; GO:0070062		hsa:28970;	15.2829	15.1446	16.7177	16.8272	15.2296	15.0625	15.2439	14.9381	15.2561	15.5353
PGM2_Q96G03	0.711824	0.529148	-1.13577	-1.67856	1.07024	0.72998	0.685121	0.75231	-0.892148	-0.772143	PGM2	Phosphoglucomutase-2	Q96G03	1.1301	3.04537e-05	-1.1301			sp|Q96G03|PGM2_HUMAN Phosphoglucomutase-2 OS=Homo sapiens OX=9606 GN=PGM2 PE=1 SV=4	FUNCTION: Catalyzes the conversion of the nucleoside breakdown products ribose-1-phosphate and deoxyribose-1-phosphate to the corresponding 5-phosphopentoses. May also catalyze the interconversion of glucose-1-phosphate and glucose-6-phosphate. Has low glucose 1,6-bisphosphate synthase activity. {ECO:0000269|PubMed:17804405}.	SUBCELLULAR LOCATION: Cytoplasm {ECO:0000250}.		deoxyribose phosphate catabolic process [GO:0046386]; glucose metabolic process [GO:0006006]	magnesium ion binding [GO:0000287]; phosphoglucomutase activity [GO:0004614]; phosphopentomutase activity [GO:0008973]	cytosol [GO:0005829]; extracellular exosome [GO:0070062]; extracellular region [GO:0005576]; ficolin-1-rich granule lumen [GO:1904813]; secretory granule lumen [GO:0034774]	GO:0000287; GO:0004614; GO:0005576; GO:0005829; GO:0006006; GO:0008973; GO:0034774; GO:0046386; GO:0070062; GO:1904813	R-HSA-3322077;R-HSA-6798695;R-HSA-70221;R-HSA-70370;R-HSA-71336;	hsa:55276;	19.5257	19.4238	18.4959	18.1934	19.7254	19.5358	19.5108	19.5482	18.6317	18.6986
S100A10_P60903	0.386951	0.675141	-1.34033	-1.77135	-0.278173	-0.0978661	1.12169	1.42461	0.137584	-0.258263	S100A10	Protein S100-A10	P60903	2.18719	3.05943e-05	-2.18719			sp|P60903|S10AA_HUMAN Protein S100-A10 OS=Homo sapiens OX=9606 GN=S100A10 PE=1 SV=2	FUNCTION: Because S100A10 induces the dimerization of ANXA2/p36, it may function as a regulator of protein phosphorylation in that the ANXA2 monomer is the preferred target (in vitro) of tyrosine-specific kinase.			membrane raft assembly [GO:0001765]; mRNA transcription by RNA polymerase II [GO:0042789]; positive regulation of binding [GO:0051099]; positive regulation of focal adhesion assembly [GO:0051894]; positive regulation of GTPase activity [GO:0043547]; positive regulation of plasminogen activation [GO:0010756]; positive regulation of stress fiber assembly [GO:0051496]; positive regulation of substra…	calcium-dependent protein binding [GO:0048306]; calcium ion binding [GO:0005509]; protein homodimerization activity [GO:0042803]; transmembrane transporter binding [GO:0044325]	AnxA2-p11 complex [GO:1990665]; collagen-containing extracellular matrix [GO:0062023]; cytoplasm [GO:0005737]; extracellular exosome [GO:0070062]; extracellular region [GO:0005576]; extracellular space [GO:0005615]; extrinsic component of plasma membrane [GO:0019897]; plasma membrane [GO:0005886]; plasma membrane protein complex [GO:0098797]; RNA polymerase II transcription regulator complex [GO:…	GO:0001765; GO:0005509; GO:0005576; GO:0005615; GO:0005737; GO:0005886; GO:0006900; GO:0010756; GO:0019897; GO:0042789; GO:0042803; GO:0043547; GO:0044325; GO:0045944; GO:0048306; GO:0050767; GO:0051099; GO:0051496; GO:0051894; GO:0062023; GO:0070062; GO:0072659; GO:0090575; GO:0098797; GO:1900026; GO:1990665	R-HSA-75205;	hsa:6281;	20.2549	20.557	18.4446	17.9929	19.5578	19.7468	21.025	21.3425	19.9936	19.5787
ACO2_Q99798	-0.619668	-0.86139	1.32847	2	-0.650832	-0.600263	-0.452116	-0.668722	0.194283	0.185084	ACO2	Aconitate hydratase, mitochondrial	Q99798	1.57252	3.12685e-05	1.57252			sp|Q99798|ACON_HUMAN Aconitate hydratase, mitochondrial OS=Homo sapiens OX=9606 GN=ACO2 PE=1 SV=2	FUNCTION: Catalyzes the isomerization of citrate to isocitrate via cis-aconitate. {ECO:0000250|UniProtKB:P16276}.	SUBCELLULAR LOCATION: Mitochondrion {ECO:0000250|UniProtKB:P16276}.	DISEASE: Infantile cerebellar-retinal degeneration (ICRD) [MIM:614559]: A severe autosomal recessive neurodegenerative disorder characterized by onset between ages 2 and 6 months of truncal hypotonia, athetosis, seizures, and ophthalmologic abnormalities, particularly optic atrophy and retinal degeneration. Affected individuals show profound psychomotor retardation, with only some achieving rolli…	citrate metabolic process [GO:0006101]; generation of precursor metabolites and energy [GO:0006091]; isocitrate metabolic process [GO:0006102]; liver development [GO:0001889]; response to isolation stress [GO:0035900]; tricarboxylic acid cycle [GO:0006099]	3 iron, 4 sulfur cluster binding [GO:0051538]; 4 iron, 4 sulfur cluster binding [GO:0051539]; aconitate hydratase activity [GO:0003994]; citrate dehydratase activity [GO:0047780]; iron ion binding [GO:0005506]	cytosol [GO:0005829]; mitochondrial matrix [GO:0005759]; mitochondrion [GO:0005739]	GO:0001889; GO:0003994; GO:0005506; GO:0005739; GO:0005759; GO:0005829; GO:0006091; GO:0006099; GO:0006101; GO:0006102; GO:0035900; GO:0047780; GO:0051538; GO:0051539	R-HSA-1268020;R-HSA-71403;	hsa:50;	20.0116	19.8582	21.2482	21.7666	19.9918	20.0239	20.118	19.9805	20.5283	20.5224
CTSH_P09668	1.11478	1.25306	-0.554379	-0.652294	-1.04248	-0.49068	1.26625	0.927626	-0.951128	-0.870754	CTSH	Pro-cathepsin H;Cathepsin H mini chain;Cathepsin H;Cathepsin H heavy chain;Cathepsin H light chain	P09668	3.54099	3.13517e-05	-3.54099			sp|P09668|CATH_HUMAN Pro-cathepsin H OS=Homo sapiens OX=9606 GN=CTSH PE=1 SV=4	FUNCTION: Important for the overall degradation of proteins in lysosomes.	SUBCELLULAR LOCATION: Lysosome.		adaptive immune response [GO:0002250]; antigen processing and presentation [GO:0019882]; bradykinin catabolic process [GO:0010815]; cellular response to thyroid hormone stimulus [GO:0097067]; dichotomous subdivision of terminal units involved in lung branching [GO:0060448]; ERK1 and ERK2 cascade [GO:0070371]; immune response-regulating signaling pathway [GO:0002764]; membrane protein proteolysis …	aminopeptidase activity [GO:0004177]; cysteine-type endopeptidase activator activity involved in apoptotic process [GO:0008656]; cysteine-type endopeptidase activity [GO:0004197]; cysteine-type peptidase activity [GO:0008234]; endopeptidase activity [GO:0004175]; HLA-A specific activating MHC class I receptor activity [GO:0030108]; peptidase activity [GO:0008233]; serine-type endopeptidase activi…	alveolar lamellar body [GO:0097208]; collagen-containing extracellular matrix [GO:0062023]; cytoplasmic ribonucleoprotein granule [GO:0036464]; cytosol [GO:0005829]; extracellular exosome [GO:0070062]; extracellular region [GO:0005576]; extracellular space [GO:0005615]; ficolin-1-rich granule lumen [GO:1904813]; intracellular membrane-bounded organelle [GO:0043231]; lysosome [GO:0005764]; multive…	GO:0001656; GO:0001913; GO:0002250; GO:0002764; GO:0004175; GO:0004177; GO:0004197; GO:0004252; GO:0005576; GO:0005615; GO:0005764; GO:0005829; GO:0006508; GO:0008233; GO:0008234; GO:0008284; GO:0008656; GO:0010628; GO:0010634; GO:0010813; GO:0010815; GO:0010952; GO:0019882; GO:0030108; GO:0030335; GO:0031638; GO:0031648; GO:0032526; GO:0033619; GO:0034774; GO:0036464; GO:0043066; GO:0043129; GO:…	R-HSA-2132295;R-HSA-5683826;R-HSA-6798695;	hsa:1512;	17.1316	17.4056	13.8246	13.6306	12.8576	13.9508	17.4317	16.7608	13.0386	13.1978
FLII_Q13045	1.17208	0.857065	-1.41158	-1.52679	-0.0393814	0.0439017	1.01502	0.973187	-0.531729	-0.551769	FLII	Protein flightless-1 homolog	Q13045	0.941492	3.13596e-05	-0.941492			sp|Q13045|FLII_HUMAN Protein flightless-1 homolog OS=Homo sapiens OX=9606 GN=FLII PE=1 SV=2	FUNCTION: May play a role as coactivator in transcriptional activation by hormone-activated nuclear receptors (NR) and acts in cooperation with NCOA2 and CARM1. Involved in estrogen hormone signaling. Involved in early embryonic development (By similarity). May play a role in regulation of cytoskeletal rearrangements involved in cytokinesis and cell migration, by inhibiting Rac1-dependent paxilli…	SUBCELLULAR LOCATION: Nucleus {ECO:0000250}. Cytoplasm, cytoskeleton {ECO:0000250}. Cytoplasm, cytoskeleton, microtubule organizing center, centrosome {ECO:0000250}. Cell junction, focal adhesion {ECO:0000250}. Note=Colocalizes to actin-rich structures in blastocysts and, together with HRAS, RHOA and CDC42, in migrating fibroblasts. Localizes to centrosomes (By similarity). {ECO:0000250}.		actin filament severing [GO:0051014]; actin polymerization or depolymerization [GO:0008154]; barbed-end actin filament capping [GO:0051016]; myofibril assembly [GO:0030239]	actin binding [GO:0003779]; actin filament binding [GO:0051015]; phosphatidylinositol-4,5-bisphosphate binding [GO:0005546]	actin cytoskeleton [GO:0015629]; brush border [GO:0005903]; centriolar satellite [GO:0034451]; cytoplasm [GO:0005737]; cytosol [GO:0005829]; focal adhesion [GO:0005925]; nucleoplasm [GO:0005654]; nucleus [GO:0005634]	GO:0003779; GO:0005546; GO:0005634; GO:0005654; GO:0005737; GO:0005829; GO:0005903; GO:0005925; GO:0008154; GO:0015629; GO:0030239; GO:0034451; GO:0051014; GO:0051015; GO:0051016		hsa:2314;	18.0884	17.969	17.1091	17.0654	17.6292	17.6608	18.0289	18.013	17.4426	17.435
IVL_P07476	1.00665	0.65231	-1.69652	-1.83445	0.0425593	0.439999	0.493353	0.778663	-0.305802	0.423229	IVL	Involucrin	P07476	1.94789	3.13806e-05	-1.94789			sp|P07476|INVO_HUMAN Involucrin OS=Homo sapiens OX=9606 GN=IVL PE=1 SV=2	FUNCTION: Part of the insoluble cornified cell envelope (CE) of stratified squamous epithelia.	SUBCELLULAR LOCATION: Cytoplasm. Note=Constituent of the scaffolding of the cornified envelope.		isopeptide cross-linking via N6-(L-isoglutamyl)-L-lysine [GO:0018153]; keratinization [GO:0031424]; keratinocyte differentiation [GO:0030216]; peptide cross-linking [GO:0018149]; response to UV-B [GO:0010224]		centrosome [GO:0005813]; cornified envelope [GO:0001533]; cytoplasm [GO:0005737]; cytosol [GO:0005829]; extracellular exosome [GO:0070062]; nuclear body [GO:0016604]	GO:0001533; GO:0005737; GO:0005813; GO:0005829; GO:0010224; GO:0016604; GO:0018149; GO:0018153; GO:0030216; GO:0031424; GO:0070062	R-HSA-6809371;	hsa:3713;	21.5516	21.2856	19.5225	19.4189	20.8279	21.1262	21.1663	21.3804	20.5664	21.1136
FAM25G_B3EWG6	0.554507	1.08123	-1.18942	-1.23141	-0.439325	-0.5022	1.02736	1.63032	-0.478625	-0.452435	FAM25G	Protein FAM25G;Protein FAM25C;Protein FAM25A	B3EWG6	2.3417	3.15343e-05	-2.3417			sp|B3EWG6|FM25G_HUMAN Protein FAM25G OS=Homo sapiens OX=9606 GN=FAM25G PE=3 SV=1;sp|B3EWG5|FM25C_HUMAN Protein FAM25C OS=Homo sapiens OX=9606 GN=FAM25C PE=3 SV=1;sp|B3EWG3|FM25A_HUMAN Protein FAM25A OS=Homo sapiens OX=9606 GN=FAM25A PE=3 SV=1									hsa:100133093;hsa:643161;hsa:644054;	17.2357	17.8438	15.2223	15.1738	16.0883	16.0157	17.7816	18.4778	16.0429	16.0732
DNAJB1_P25685	0.985303	0.609513	-1.18128	-1.57912	0.848408	1.01433	0.453086	0.566846	-0.7606	-0.956479	DNAJB1	DnaJ homolog subfamily B member 1	P25685	0.980253	3.1706e-05	-0.980253			sp|P25685|DNJB1_HUMAN DnaJ homolog subfamily B member 1 OS=Homo sapiens OX=9606 GN=DNAJB1 PE=1 SV=4	FUNCTION: Interacts with HSP70 and can stimulate its ATPase activity. Stimulates the association between HSC70 and HIP. Negatively regulates heat shock-induced HSF1 transcriptional activity during the attenuation and recovery phase period of the heat shock response (PubMed:9499401). Stimulates ATP hydrolysis and the folding of unfolded proteins mediated by HSPA1A/B (in vitro) (PubMed:24318877). {…	SUBCELLULAR LOCATION: Cytoplasm {ECO:0000269|PubMed:1586970}. Nucleus {ECO:0000269|PubMed:1586970}. Nucleus, nucleolus {ECO:0000269|PubMed:1586970}. Note=Translocates rapidly from the cytoplasm to the nucleus, and especially to the nucleoli, upon heat shock.		chaperone cofactor-dependent protein refolding [GO:0051085]; forebrain development [GO:0030900]; negative regulation of inclusion body assembly [GO:0090084]; negative regulation of transcription by RNA polymerase II [GO:0000122]; negative regulation of transcription from RNA polymerase II promoter in response to stress [GO:0097201]; positive regulation of ATPase activity [GO:0032781]; regulation …	ATPase activator activity [GO:0001671]; ATPase binding [GO:0051117]; cadherin binding [GO:0045296]; chaperone binding [GO:0051087]; Hsp70 protein binding [GO:0030544]; protein folding chaperone [GO:0044183]; transcription corepressor activity [GO:0003714]; unfolded protein binding [GO:0051082]	cytoplasm [GO:0005737]; cytosol [GO:0005829]; dendritic spine [GO:0043197]; extracellular exosome [GO:0070062]; glutamatergic synapse [GO:0098978]; neuronal cell body [GO:0043025]; nucleolus [GO:0005730]; nucleoplasm [GO:0005654]; nucleus [GO:0005634]; postsynaptic density [GO:0014069]; sperm head [GO:0061827]	GO:0000122; GO:0001671; GO:0003714; GO:0005634; GO:0005654; GO:0005730; GO:0005737; GO:0005829; GO:0006986; GO:0014069; GO:0030544; GO:0030900; GO:0032781; GO:0043025; GO:0043197; GO:0044183; GO:0045296; GO:0051082; GO:0051085; GO:0051087; GO:0051117; GO:0061827; GO:0070062; GO:0090084; GO:0097201; GO:0098978; GO:1900034	R-HSA-3371453;R-HSA-3371497;R-HSA-3371568;R-HSA-3371571;R-HSA-5687128;	hsa:3337;	19.6876	19.5185	18.7123	18.5333	19.626	19.7007	19.4481	19.4993	18.9017	18.8135
KLK11_Q9UBX7	0.949965	1.07552	-1.37696	-1.49915	0.540929	0.52018	0.414894	0.89462	-0.99073	-0.529275	KLK11	Kallikrein-11;Kallikrein-11 inactive chain 1;Kallikrein-11 inactive chain 2	Q9UBX7	1.32949	3.17617e-05	-1.32949			sp|Q9UBX7|KLK11_HUMAN Kallikrein-11 OS=Homo sapiens OX=9606 GN=KLK11 PE=1 SV=2	FUNCTION: Possible multifunctional protease. Efficiently cleaves 'bz-Phe-Arg-4-methylcoumaryl-7-amide', a kallikrein substrate, and weakly cleaves other substrates for kallikrein and trypsin. Cleaves synthetic peptides after arginine but not lysine residues. {ECO:0000269|PubMed:10872828, ECO:0000269|PubMed:16467084}.	SUBCELLULAR LOCATION: [Isoform 1]: Secreted.; SUBCELLULAR LOCATION: [Isoform 2]: Golgi apparatus.			serine-type endopeptidase activity [GO:0004252]; serine-type peptidase activity [GO:0008236]	extracellular exosome [GO:0070062]; extracellular space [GO:0005615]; Golgi apparatus [GO:0005794]; secretory granule [GO:0030141]	GO:0004252; GO:0005615; GO:0005794; GO:0008236; GO:0030141; GO:0070062		hsa:11012;	16.438	16.5061	15.1757	15.1094	16.2161	16.2049	16.1478	16.408	15.3852	15.6356
GRN_P28799	0.783858	1.61916	-1.36272	-1.42306	-0.158816	-0.188305	0.726111	0.92203	-0.564281	-0.353975	GRN	Granulins;Acrogranin;Paragranulin;Granulin-1;Granulin-2;Granulin-3;Granulin-4;Granulin-5;Granulin-6;Granulin-7	P28799	1.26825	3.20124e-05	-1.26825			sp|P28799|GRN_HUMAN Progranulin OS=Homo sapiens OX=9606 GN=GRN PE=1 SV=2	FUNCTION: Secreted protein that acts as a key regulator of lysosomal function and as a growth factor involved in inflammation, wound healing and cell proliferation (PubMed:28541286, PubMed:28073925, PubMed:18378771, PubMed:28453791, PubMed:12526812). Regulates protein trafficking to lysosomes and, also the activity of lysosomal enzymes (PubMed:28453791, PubMed:28541286). Facilitates also the acid…	SUBCELLULAR LOCATION: Secreted {ECO:0000269|PubMed:21092856, ECO:0000269|PubMed:26370502}. Lysosome {ECO:0000269|PubMed:21092856, ECO:0000269|PubMed:26370502, ECO:0000269|PubMed:28073925, ECO:0000269|PubMed:28541286, ECO:0000269|PubMed:28743268}. Note=Endocytosed by SORT1 and delivred to lysosomes (PubMed:21092856, PubMed:28073925). Targeted to lysosome by PSAP via M6PR and LRP1, in both biosynth…	DISEASE: Ubiquitin-positive frontotemporal dementia (UP-FTD) [MIM:607485]: Frontotemporal dementia (FTD) is the second most common cause of dementia in people under the age of 65 years. It is an autosomal dominant neurodegenerative disease. {ECO:0000269|PubMed:16862116, ECO:0000269|PubMed:16983685, ECO:0000269|PubMed:18183624}. Note=The disease is caused by variants affecting the gene represented…	astrocyte activation involved in immune response [GO:0002265]; lysosomal lumen acidification [GO:0007042]; lysosomal transport [GO:0007041]; lysosome organization [GO:0007040]; microglial cell activation involved in immune response [GO:0002282]; negative regulation of microglial cell activation [GO:1903979]; negative regulation of neuron apoptotic process [GO:0043524]; negative regulation of neut…	chaperone binding [GO:0051087]; cytokine activity [GO:0005125]; growth factor activity [GO:0008083]; RNA binding [GO:0003723]	azurophil granule lumen [GO:0035578]; endoplasmic reticulum [GO:0005783]; endosome [GO:0005768]; extracellular exosome [GO:0070062]; extracellular region [GO:0005576]; extracellular space [GO:0005615]; Golgi apparatus [GO:0005794]; late endosome [GO:0005770]; lysosomal membrane [GO:0005765]; lysosome [GO:0005764]; membrane [GO:0016020]; plasma membrane [GO:0005886]; trans-Golgi network [GO:000580…	GO:0002265; GO:0002282; GO:0003723; GO:0005125; GO:0005576; GO:0005615; GO:0005764; GO:0005765; GO:0005768; GO:0005770; GO:0005783; GO:0005794; GO:0005802; GO:0005886; GO:0007040; GO:0007041; GO:0007042; GO:0007165; GO:0008083; GO:0010595; GO:0016020; GO:0030335; GO:0035578; GO:0043524; GO:0043525; GO:0045766; GO:0048680; GO:0050679; GO:0050727; GO:0050821; GO:0051087; GO:0060266; GO:0070062; GO:…	R-HSA-6798695;	hsa:2896;	15.7255	16.1338	14.6762	14.6467	15.2647	15.2503	15.6973	15.7931	15.0665	15.1693
LASP1_Q14847	-0.684937	-0.997911	1.48233	1.37109	-0.450665	-0.700615	-0.578539	-1.05796	0.775336	0.84187	LASP1	LIM and SH3 domain protein 1	Q14847	1.19429	3.20405e-05	1.19429			sp|Q14847|LASP1_HUMAN LIM and SH3 domain protein 1 OS=Homo sapiens OX=9606 GN=LASP1 PE=1 SV=2	FUNCTION: Plays an important role in the regulation of dynamic actin-based, cytoskeletal activities. Agonist-dependent changes in LASP1 phosphorylation may also serve to regulate actin-associated ion transport activities, not only in the parietal cell but also in certain other F-actin-rich secretory epithelial cell types (By similarity). {ECO:0000250}.	SUBCELLULAR LOCATION: Cytoplasm, cell cortex {ECO:0000250}. Cytoplasm, cytoskeleton {ECO:0000250}. Note=Associated with the F-actin rich cortical cytoskeleton. {ECO:0000250}.		ion transport [GO:0006811]	actin filament binding [GO:0051015]; cadherin binding [GO:0045296]; ion transmembrane transporter activity [GO:0015075]; metal ion binding [GO:0046872]	cortical actin cytoskeleton [GO:0030864]; cytoplasm [GO:0005737]; focal adhesion [GO:0005925]	GO:0005737; GO:0005925; GO:0006811; GO:0015075; GO:0030864; GO:0045296; GO:0046872; GO:0051015		hsa:3927;	17.6588	17.494	18.8	18.7414	17.7822	17.6506	17.7149	17.4624	18.4277	18.4628
COTL1_Q14019	-0.979905	-0.925553	1.26801	1.35413	0.129581	-0.359789	-0.74796	-1.32958	0.760837	0.830221	COTL1	Coactosin-like protein	Q14019	1.80776	3.23138e-05	1.80776			sp|Q14019|COTL1_HUMAN Coactosin-like protein OS=Homo sapiens OX=9606 GN=COTL1 PE=1 SV=3	FUNCTION: Binds to F-actin in a calcium-independent manner. Has no direct effect on actin depolymerization. Acts as a chaperone for ALOX5 (5LO), influencing both its stability and activity in leukotrienes synthesis. {ECO:0000269|PubMed:11583571, ECO:0000269|PubMed:19807693}.	SUBCELLULAR LOCATION: Cytoplasm {ECO:0000269|PubMed:11583571}. Cytoplasm, cytoskeleton {ECO:0000269|PubMed:11583571}. Nucleus {ECO:0000269|PubMed:19807693}.		defense response to fungus [GO:0050832]; regulation of actin filament polymerization [GO:0030833]	actin binding [GO:0003779]; actin filament binding [GO:0051015]; enzyme binding [GO:0019899]	cortical actin cytoskeleton [GO:0030864]; cytosol [GO:0005829]; extracellular exosome [GO:0070062]; extracellular region [GO:0005576]; ficolin-1-rich granule lumen [GO:1904813]; nucleus [GO:0005634]; plasma membrane [GO:0005886]; secretory granule lumen [GO:0034774]	GO:0003779; GO:0005576; GO:0005634; GO:0005829; GO:0005886; GO:0019899; GO:0030833; GO:0030864; GO:0034774; GO:0050832; GO:0051015; GO:0070062; GO:1904813	R-HSA-6798695;	hsa:23406;	17.2719	17.3153	19.067	19.1357	18.1579	17.7671	17.4571	16.9927	18.662	18.7174
SUCLG1_P53597	-0.638769	-0.405487	1.16615	2	-0.651045	-0.553624	-0.752967	-1.07647	0.386282	0.465416	SUCLG1	Succinyl-CoA ligase [ADP/GDP-forming] subunit alpha, mitochondrial	P53597	1.28257	3.2366e-05	1.28257			sp|P53597|SUCA_HUMAN Succinate--CoA ligase [ADP/GDP-forming] subunit alpha, mitochondrial OS=Homo sapiens OX=9606 GN=SUCLG1 PE=1 SV=4	FUNCTION: Succinyl-CoA synthetase functions in the citric acid cycle (TCA), coupling the hydrolysis of succinyl-CoA to the synthesis of either ATP or GTP and thus represents the only step of substrate-level phosphorylation in the TCA. The alpha subunit of the enzyme binds the substrates coenzyme A and phosphate, while succinate binding and specificity for either ATP or GTP is provided by differen…	SUBCELLULAR LOCATION: Mitochondrion {ECO:0000255|HAMAP-Rule:MF_03222}.	DISEASE: Mitochondrial DNA depletion syndrome 9 (MTDPS9) [MIM:245400]: A severe disorder due to mitochondrial dysfunction. It is characterized by infantile onset of hypotonia, lactic acidosis, severe psychomotor retardation, progressive neurologic deterioration, and excretion of methylmalonic acid. {ECO:0000269|PubMed:17668387, ECO:0000269|PubMed:19526370, ECO:0000269|PubMed:20453710, ECO:0000269…	tricarboxylic acid cycle [GO:0006099]	nucleotide binding [GO:0000166]; RNA binding [GO:0003723]; succinate-CoA ligase (ADP-forming) activity [GO:0004775]; succinate-CoA ligase (GDP-forming) activity [GO:0004776]	mitochondrial matrix [GO:0005759]; mitochondrion [GO:0005739]; succinate-CoA ligase complex (ADP-forming) [GO:0009361]; succinate-CoA ligase complex (GDP-forming) [GO:0045244]	GO:0000166; GO:0003723; GO:0004775; GO:0004776; GO:0005739; GO:0005759; GO:0006099; GO:0009361; GO:0045244	R-HSA-71403;	hsa:8802;	17.1853	17.3254	18.2693	18.8065	17.1779	17.2364	17.1167	16.9224	17.8009	17.8484
MAP1B_P46821	-0.925932	-0.981711	0.685049	0.521285	-0.757963	-0.524228	-0.412018	-0.71722	1.38344	1.7293	MAP1B	Microtubule-associated protein 1B;MAP1B heavy chain;MAP1 light chain LC1	P46821	1.77673	3.25469e-05	1.77673			sp|P46821|MAP1B_HUMAN Microtubule-associated protein 1B OS=Homo sapiens OX=9606 GN=MAP1B PE=1 SV=2	FUNCTION: Facilitates tyrosination of alpha-tubulin in neuronal microtubules (By similarity). Phosphorylated MAP1B may play a role in the cytoskeletal changes that accompany neurite extension. Possibly MAP1B binds to at least two tubulin subunits in the polymer, and this bridging of subunits might be involved in nucleating microtubule polymerization and in stabilizing microtubules. Acts as a posi…	SUBCELLULAR LOCATION: Cytoplasm, cytoskeleton {ECO:0000269|PubMed:18195017}. Cytoplasm {ECO:0000269|PubMed:18195017}. Cell junction, synapse {ECO:0000250}. Cell projection, dendritic spine {ECO:0000250}. Note=Colocalizes with DAPK1 in the microtubules and cortical actin fibers. {ECO:0000250}.; SUBCELLULAR LOCATION: [MAP1 light chain LC1]: Cytoplasm {ECO:0000250|UniProtKB:P14873}.	DISEASE: Periventricular nodular heterotopia 9 (PVNH9) [MIM:618918]: A form of periventricular nodular heterotopia, a disorder resulting from a defect in the pattern of neuronal migration in which ectopic collections of neurons lie along the lateral ventricles of the brain or just beneath, contiguously or in isolated patches. PVNH9 is an autosomal dominant disorder with incomplete penetrance, cha…	axon extension [GO:0048675]; axonogenesis [GO:0007409]; cellular response to growth factor stimulus [GO:0071363]; cellular response to peptide hormone stimulus [GO:0071375]; dendrite development [GO:0016358]; developmental maturation [GO:0021700]; establishment of monopolar cell polarity [GO:0061162]; induction of synaptic plasticity by chemical substance [GO:0051915]; microtubule bundle formatio…	actin binding [GO:0003779]; microtubule binding [GO:0008017]; phospholipid binding [GO:0005543]; protein-containing complex binding [GO:0044877]; structural molecule activity [GO:0005198]	apical dendrite [GO:0097440]; axon [GO:0030424]; basal dendrite [GO:0097441]; cytosol [GO:0005829]; dendrite [GO:0030425]; dendritic spine [GO:0043197]; growth cone [GO:0030426]; hippocampal mossy fiber [GO:0097457]; microtubule [GO:0005874]; microtubule associated complex [GO:0005875]; neuronal cell body [GO:0043025]; perikaryon [GO:0043204]; perinuclear region of cytoplasm [GO:0048471]; photore…	GO:0000226; GO:0001578; GO:0001750; GO:0001764; GO:0003779; GO:0005198; GO:0005543; GO:0005829; GO:0005874; GO:0005875; GO:0005886; GO:0007026; GO:0007409; GO:0007416; GO:0008017; GO:0009410; GO:0009612; GO:0009743; GO:0010035; GO:0014012; GO:0014069; GO:0016358; GO:0017085; GO:0021700; GO:0030424; GO:0030425; GO:0030426; GO:0031114; GO:0031116; GO:0032355; GO:0032387; GO:0033189; GO:0036477; GO:…		hsa:4131;	10.4832	10.4195	12.3215	12.1346	10.6748	10.9416	11.0696	10.7213	13.1185	13.5131
HMGCL_P35914	-0.613165	-0.62573	1.37324	1.82167	-0.594001	-0.744477	-0.783748	-0.922398	0.366102	0.722502	HMGCL	Hydroxymethylglutaryl-CoA lyase, mitochondrial	P35914	1.148	3.33432e-05	1.148			sp|P35914|HMGCL_HUMAN Hydroxymethylglutaryl-CoA lyase, mitochondrial OS=Homo sapiens OX=9606 GN=HMGCL PE=1 SV=2	FUNCTION: Mitochondrial 3-hydroxymethyl-3-methylglutaryl-CoA lyase that catalyzes a cation-dependent cleavage of (S)-3-hydroxy-3-methylglutaryl-CoA into acetyl-CoA and acetoacetate, a key step in ketogenesis. Terminal step in leucine catabolism. Ketone bodies (beta-hydroxybutyrate, acetoacetate and acetone) are essential as an alternative source of energy to glucose, as lipid precursors and as re…	SUBCELLULAR LOCATION: Mitochondrion matrix {ECO:0000250|UniProtKB:P38060}. Peroxisome {ECO:0000250|UniProtKB:P38060}. Note=Unprocessed form is peroxisomal. {ECO:0000250|UniProtKB:P38060}.	DISEASE: 3-hydroxy-3-methylglutaryl-CoA lyase deficiency (HMGCLD) [MIM:246450]: An autosomal recessive disease affecting ketogenesis and L-leucine catabolism. The disease usually appears in the first year of life after a fasting period and its clinical acute symptoms include vomiting, seizures, metabolic acidosis, hypoketotic hypoglycemia and lethargy. These symptoms sometimes progress to coma, w…	ketone body biosynthetic process [GO:0046951]; leucine catabolic process [GO:0006552]; lipid metabolic process [GO:0006629]; mitochondrion organization [GO:0007005]	hydroxymethylglutaryl-CoA lyase activity [GO:0004419]; magnesium ion binding [GO:0000287]; manganese ion binding [GO:0030145]; metal ion binding [GO:0046872]; structural molecule activity [GO:0005198]	cytosol [GO:0005829]; mitochondrial matrix [GO:0005759]; mitochondrion [GO:0005739]; peroxisomal matrix [GO:0005782]; peroxisome [GO:0005777]; protein-containing complex [GO:0032991]	GO:0000287; GO:0004419; GO:0005198; GO:0005739; GO:0005759; GO:0005777; GO:0005782; GO:0005829; GO:0006552; GO:0006629; GO:0007005; GO:0030145; GO:0032991; GO:0046872; GO:0046951	R-HSA-77111;R-HSA-9033241;	hsa:3155;	18.0274	18.0209	19.056	19.2882	18.0373	17.9594	17.9391	17.8673	18.5345	18.7191
LTA4H_P09960	0.638432	0.538996	-0.953394	-1.26599	0.657742	0.632549	1.17126	0.911505	-1.02815	-1.30295	LTA4H	Leukotriene A-4 hydrolase	P09960	1.15478	3.37046e-05	-1.15478			sp|P09960|LKHA4_HUMAN Leukotriene A-4 hydrolase OS=Homo sapiens OX=9606 GN=LTA4H PE=1 SV=2	FUNCTION: Bifunctional zinc metalloenzyme that comprises both epoxide hydrolase (EH) and aminopeptidase activities. Acts as an epoxide hydrolase to catalyze the conversion of LTA4 to the proinflammatory mediator leukotriene B4 (LTB4) (PubMed:11917124, PubMed:12207002, PubMed:15078870, PubMed:18804029, PubMed:1897988, PubMed:1975494, PubMed:2244921). Has also aminopeptidase activity, with high aff…	SUBCELLULAR LOCATION: Cytoplasm {ECO:0000269|PubMed:6490615}.		cellular protein metabolic process [GO:0044267]; leukotriene biosynthetic process [GO:0019370]; lipid metabolic process [GO:0006629]; peptide catabolic process [GO:0043171]; response to peptide hormone [GO:0043434]; response to zinc ion [GO:0010043]; type I pneumocyte differentiation [GO:0060509]	aminopeptidase activity [GO:0004177]; epoxide hydrolase activity [GO:0004301]; leukotriene-A4 hydrolase activity [GO:0004463]; metalloaminopeptidase activity [GO:0070006]; peptidase activity [GO:0008233]; RNA binding [GO:0003723]; tripeptide aminopeptidase activity [GO:0045148]; zinc ion binding [GO:0008270]	cytosol [GO:0005829]; extracellular exosome [GO:0070062]; extracellular region [GO:0005576]; ficolin-1-rich granule lumen [GO:1904813]; nucleoplasm [GO:0005654]; nucleus [GO:0005634]; tertiary granule lumen [GO:1904724]	GO:0003723; GO:0004177; GO:0004301; GO:0004463; GO:0005576; GO:0005634; GO:0005654; GO:0005829; GO:0006629; GO:0008233; GO:0008270; GO:0010043; GO:0019370; GO:0043171; GO:0043434; GO:0044267; GO:0045148; GO:0060509; GO:0070006; GO:0070062; GO:1904724; GO:1904813	R-HSA-2142691;R-HSA-6798695;R-HSA-9018676;R-HSA-9018681;R-HSA-9018896;R-HSA-9020265;R-HSA-9023661;	hsa:4048;	20.8196	20.752	19.7373	19.5247	20.8327	20.8156	21.1819	21.0053	19.6864	19.4996
ENDOU_P21128	1.26579	1.19879	-1.38127	-0.89317	-0.415516	-0.216945	0.598909	1.27876	-0.792756	-0.642594	ENDOU	Poly(U)-specific endoribonuclease	P21128	1.88168	3.50713e-05	-1.88168			sp|P21128|ENDOU_HUMAN Poly(U)-specific endoribonuclease OS=Homo sapiens OX=9606 GN=ENDOU PE=1 SV=2	FUNCTION: Endoribonuclease that cleaves single-stranded RNAs at 5' of uridylates and releases a product with a 2',3'-cyclic phosphate at the 3'-end. The UU and GU sites are more efficiently cleaved than CU and AU sites. {ECO:0000269|PubMed:18936097}.	SUBCELLULAR LOCATION: Secreted {ECO:0000305}.		female pregnancy [GO:0007565]; immune response [GO:0006955]; proteolysis [GO:0006508]	endoribonuclease activity [GO:0004521]; growth factor activity [GO:0008083]; lyase activity [GO:0016829]; manganese ion binding [GO:0030145]; polysaccharide binding [GO:0030247]; RNA binding [GO:0003723]; scavenger receptor activity [GO:0005044]; serine-type peptidase activity [GO:0008236]	cytoplasm [GO:0005737]; extracellular region [GO:0005576]; extracellular space [GO:0005615]; plasma membrane [GO:0005886]	GO:0003723; GO:0004521; GO:0005044; GO:0005576; GO:0005615; GO:0005737; GO:0005886; GO:0006508; GO:0006955; GO:0007565; GO:0008083; GO:0008236; GO:0016829; GO:0030145; GO:0030247		hsa:8909;	19.5383	19.4851	17.4362	17.8238	18.2032	18.3609	19.0087	19.5486	17.9036	18.0228
NT5C2_P49902	0.461367	0.981341	-1.07184	-1.32749	0.177409	-0.136303	1.20059	1.40206	-0.715916	-0.971215	NT5C2	Cytosolic purine 5-nucleotidase	P49902	2.49963	3.508e-05	-2.49963			sp|P49902|5NTC_HUMAN Cytosolic purine 5-nucleotidase OS=Homo sapiens OX=9606 GN=NT5C2 PE=1 SV=1	FUNCTION: Broad specificity cytosolic 5'-nucleotidase that catalyzes the dephosphorylation of 6-hydroxypurine nucleoside 5'-monophosphates (PubMed:1659319, PubMed:9371705, PubMed:10092873, PubMed:12907246). In addition, possesses a phosphotransferase activity by which it can transfer a phosphate from a donor nucleoside monophosphate to an acceptor nucleoside, preferably inosine, deoxyinosine and …	SUBCELLULAR LOCATION: Cytoplasm, cytosol {ECO:0000269|PubMed:9371705}.	DISEASE: Spastic paraplegia 45, autosomal recessive (SPG45) [MIM:613162]: A form of spastic paraplegia, a neurodegenerative disorder characterized by a slow, gradual, progressive weakness and spasticity of the lower limbs. Rate of progression and the severity of symptoms are quite variable. Initial symptoms may include difficulty with balance, weakness and stiffness in the legs, muscle spasms, an…	adenosine metabolic process [GO:0046085]; allantoin metabolic process [GO:0000255]; IMP catabolic process [GO:0006204]; IMP metabolic process [GO:0046040]	5'-nucleotidase activity [GO:0008253]; IMP 5'-nucleotidase activity [GO:0050483]; metal ion binding [GO:0046872]; nucleotide binding [GO:0000166]	cytosol [GO:0005829]	GO:0000166; GO:0000255; GO:0005829; GO:0006204; GO:0008253; GO:0046040; GO:0046085; GO:0046872; GO:0050483	R-HSA-2161541;R-HSA-74259;	hsa:22978;	18.9604	19.637	16.9654	16.6327	18.5909	18.1827	19.9223	20.1844	17.4285	17.0963
LAMP2_P13473	0.650654	0.596794	-0.901671	-0.71403	0.530026	0.655939	0.987411	1.05454	-1.50259	-1.35707	LAMP2	Lysosome-associated membrane glycoprotein 2	P13473	1.02821	3.54833e-05	-1.02821			sp|P13473|LAMP2_HUMAN Lysosome-associated membrane glycoprotein 2 OS=Homo sapiens OX=9606 GN=LAMP2 PE=1 SV=2	FUNCTION: Plays an important role in chaperone-mediated autophagy, a process that mediates lysosomal degradation of proteins in response to various stresses and as part of the normal turnover of proteins with a long biological half-live (PubMed:8662539, PubMed:11082038, PubMed:18644871, PubMed:24880125, PubMed:27628032). Functions by binding target proteins, such as GAPDH and MLLT11, and targetin…	SUBCELLULAR LOCATION: Cell membrane {ECO:0000269|PubMed:17897319, ECO:0000269|PubMed:2912382}; Single-pass type I membrane protein {ECO:0000255|PROSITE-ProRule:PRU00740, ECO:0000269|PubMed:17897319}. Endosome membrane {ECO:0000269|PubMed:17897319}; Single-pass type I membrane protein {ECO:0000255|PROSITE-ProRule:PRU00740, ECO:0000269|PubMed:17897319}. Lysosome membrane {ECO:0000255|PROSITE-ProRul…	DISEASE: Danon disease (DAND) [MIM:300257]: DAND is a lysosomal glycogen storage disease characterized by the clinical triad of cardiomyopathy, vacuolar myopathy and mental retardation. It is often associated with an accumulation of glycogen in muscle and lysosomes. {ECO:0000269|PubMed:15673802, ECO:0000269|PubMed:15907287}. Note=The disease is caused by variants affecting the gene represented in…	autophagosome maturation [GO:0097352]; cellular response to starvation [GO:0009267]; chaperone-mediated autophagy [GO:0061684]; establishment of protein localization to organelle [GO:0072594]; lysosomal protein catabolic process [GO:1905146]; muscle cell cellular homeostasis [GO:0046716]; negative regulation of protein-containing complex assembly [GO:0031333]; protein import [GO:0017038]; protein…	enzyme binding [GO:0019899]; protein domain specific binding [GO:0019904]	autolysosome [GO:0044754]; azurophil granule membrane [GO:0035577]; chaperone-mediated autophagy translocation complex [GO:0061742]; extracellular exosome [GO:0070062]; extracellular space [GO:0005615]; ficolin-1-rich granule membrane [GO:0101003]; integral component of autophagosome membrane [GO:0097637]; late endosome [GO:0005770]; late endosome membrane [GO:0031902]; lysosomal lumen [GO:004320…	GO:0005615; GO:0005764; GO:0005765; GO:0005770; GO:0005802; GO:0005886; GO:0006605; GO:0009267; GO:0016020; GO:0017038; GO:0019899; GO:0019904; GO:0030670; GO:0031088; GO:0031333; GO:0031647; GO:0031902; GO:0035577; GO:0043202; GO:0044754; GO:0046716; GO:0048471; GO:0050821; GO:0061684; GO:0061740; GO:0061742; GO:0070062; GO:0072594; GO:0097352; GO:0097637; GO:0101003; GO:1905146	R-HSA-114608;R-HSA-6798695;R-HSA-9613829;	hsa:3920;	17.2674	17.2288	16.1525	16.2873	17.1808	17.2712	17.5093	17.5575	15.7209	15.8254
CKB_P12277	-0.535882	-0.734393	1.33193	2	-0.501483	-0.696282	-0.637352	-0.634747	-0.0960433	0.327686	CKB	Creatine kinase B-type	P12277	2.274	3.57492e-05	2.274			sp|P12277|KCRB_HUMAN Creatine kinase B-type OS=Homo sapiens OX=9606 GN=CKB PE=1 SV=1	FUNCTION: Reversibly catalyzes the transfer of phosphate between ATP and various phosphogens (e.g. creatine phosphate) (PubMed:8186255). Creatine kinase isoenzymes play a central role in energy transduction in tissues with large, fluctuating energy demands, such as skeletal muscle, heart, brain and spermatozoa (Probable). Acts as a key regulator of adaptive thermogenesis as part of the futile cre…	SUBCELLULAR LOCATION: Cytoplasm, cytosol {ECO:0000250|UniProtKB:Q04447}. Mitochondrion {ECO:0000250|UniProtKB:Q04447}. Note=Localizes to the mitochondria of thermogenic fat cells via the internal MTS-like signal (iMTS-L) region. {ECO:0000250|UniProtKB:Q04447}.		cellular chloride ion homeostasis [GO:0030644]; cerebellum development [GO:0021549]; phosphocreatine biosynthetic process [GO:0046314]; substantia nigra development [GO:0021762]	ATP binding [GO:0005524]; creatine kinase activity [GO:0004111]; kinase activity [GO:0016301]; ubiquitin protein ligase binding [GO:0031625]	cytosol [GO:0005829]; dendrite [GO:0030425]; extracellular exosome [GO:0070062]; extracellular space [GO:0005615]; mitochondrion [GO:0005739]; neuronal cell body [GO:0043025]; nucleus [GO:0005634]	GO:0004111; GO:0005524; GO:0005615; GO:0005634; GO:0005739; GO:0005829; GO:0016301; GO:0021549; GO:0021762; GO:0030425; GO:0030644; GO:0031625; GO:0043025; GO:0046314; GO:0070062	R-HSA-71288;R-HSA-9696264;	hsa:1152;	20.0289	19.84	21.8065	22.6103	20.0616	19.8762	19.9323	19.9348	20.4475	20.8507
ACTN1_P12814	-1.03698	-1.32828	0.555566	0.557925	0.36179	0.0828174	-0.924109	-0.960548	1.30678	1.38504	ACTN1	Alpha-actinin-1	P12814	1.06107	3.57662e-05	1.06107			sp|P12814|ACTN1_HUMAN Alpha-actinin-1 OS=Homo sapiens OX=9606 GN=ACTN1 PE=1 SV=2	FUNCTION: F-actin cross-linking protein which is thought to anchor actin to a variety of intracellular structures. This is a bundling protein.	SUBCELLULAR LOCATION: Cytoplasm, cytoskeleton {ECO:0000269|PubMed:24069336, ECO:0000269|PubMed:7750553}. Cytoplasm, myofibril, sarcomere, Z line {ECO:0000269|PubMed:7750553}. Cell membrane {ECO:0000250|UniProtKB:Q9Z1P2}. Cell junction {ECO:0000250|UniProtKB:Q9Z1P2}. Cell projection, ruffle {ECO:0000250|UniProtKB:Q7TPR4}. Note=Colocalizes with MYOZ2 and PPP3CA at the Z-line of heart and skeletal m…	DISEASE: Bleeding disorder, platelet-type, 15 (BDPLT15) [MIM:615193]: An autosomal dominant form of macrothrombocytopenia. Affected individuals usually have no or only mild bleeding tendency, such as epistaxis. Laboratory studies show decreased numbers of large platelets and anisocytosis, but the platelets show no in vitro functional abnormalities. {ECO:0000269|PubMed:23434115, ECO:0000269|PubMed…	actin cytoskeleton organization [GO:0030036]; actin filament bundle assembly [GO:0051017]; actin filament network formation [GO:0051639]; actin filament organization [GO:0007015]; focal adhesion assembly [GO:0048041]; muscle cell development [GO:0055001]; negative regulation of cellular component movement [GO:0051271]; platelet formation [GO:0030220]; platelet morphogenesis [GO:0036344]; regulati…	actin filament binding [GO:0051015]; calcium ion binding [GO:0005509]; cytoskeletal regulatory protein binding [GO:0005519]; double-stranded RNA binding [GO:0003725]; integrin binding [GO:0005178]; nuclear receptor coactivator activity [GO:0030374]; protein domain specific binding [GO:0019904]; protein homodimerization activity [GO:0042803]; structural constituent of postsynapse [GO:0099186]; tra…	brush border [GO:0005903]; cell-cell junction [GO:0005911]; cell junction [GO:0030054]; cell projection [GO:0042995]; cortical actin cytoskeleton [GO:0030864]; cytoplasm [GO:0005737]; cytosol [GO:0005829]; dendritic spine [GO:0043197]; extracellular exosome [GO:0070062]; extracellular region [GO:0005576]; extracellular space [GO:0005615]; fascia adherens [GO:0005916]; focal adhesion [GO:0005925];…	GO:0001725; GO:0001726; GO:0003725; GO:0005178; GO:0005509; GO:0005519; GO:0005576; GO:0005615; GO:0005634; GO:0005737; GO:0005829; GO:0005886; GO:0005903; GO:0005911; GO:0005916; GO:0005925; GO:0007015; GO:0017166; GO:0019904; GO:0030018; GO:0030036; GO:0030054; GO:0030220; GO:0030374; GO:0030864; GO:0031093; GO:0031143; GO:0036344; GO:0042803; GO:0042981; GO:0042995; GO:0043197; GO:0044325; GO:…	R-HSA-114608;R-HSA-3000170;R-HSA-373753;R-HSA-446388;R-HSA-9013405;R-HSA-9013418;R-HSA-9035034;	hsa:87;	19.4625	19.2848	20.434	20.4354	20.3158	20.1456	19.5313	19.5091	20.8922	20.94
TUBA1A_Q71U36	1.01223	0.800047	0.0345279	-0.454987	0.438912	0.748419	0.494461	0.38515	-1.72847	-1.73029	TUBA1A	Tubulin alpha-1A chain;Tubulin alpha-3E chain	Q71U36	1.79674	3.62991e-05	-1.76242			sp|Q71U36|TBA1A_HUMAN Tubulin alpha-1A chain OS=Homo sapiens OX=9606 GN=TUBA1A PE=1 SV=1;sp|P0DPH8|TBA3D_HUMAN Tubulin alpha-3D chain OS=Homo sapiens OX=9606 GN=TUBA3D PE=1 SV=1;sp|P0DPH7|TBA3C_HUMAN Tubulin alpha-3C chain OS=Homo sapiens OX=9606 GN=TUBA3C	FUNCTION: Tubulin is the major constituent of microtubules. It binds two moles of GTP, one at an exchangeable site on the beta chain and one at a non-exchangeable site on the alpha chain.	SUBCELLULAR LOCATION: Cytoplasm, cytoskeleton.	DISEASE: Lissencephaly 3 (LIS3) [MIM:611603]: A classic type lissencephaly associated with psychomotor retardation and seizures. Features include agyria or pachygyria or laminar heterotopia, severe mental retardation, motor delay, variable presence of seizures, and abnormalities of corpus callosum, hippocampus, cerebellar vermis and brainstem. {ECO:0000269|PubMed:17584854, ECO:0000269|PubMed:2581…	cell division [GO:0051301]; cytoskeleton-dependent intracellular transport [GO:0030705]; microtubule-based process [GO:0007017]; microtubule cytoskeleton organization [GO:0000226]; mitotic cell cycle [GO:0000278]; regulation of synapse organization [GO:0050807]	GTPase activity [GO:0003924]; GTP binding [GO:0005525]; identical protein binding [GO:0042802]; structural constituent of cytoskeleton [GO:0005200]; structural molecule activity [GO:0005198]	cytoplasm [GO:0005737]; cytoplasmic microtubule [GO:0005881]; cytoplasmic ribonucleoprotein granule [GO:0036464]; cytosol [GO:0005829]; extracellular exosome [GO:0070062]; microtubule [GO:0005874]; microtubule cytoskeleton [GO:0015630]; neuromuscular junction [GO:0031594]; nucleus [GO:0005634]; recycling endosome [GO:0055037]	GO:0000226; GO:0000278; GO:0003924; GO:0005198; GO:0005200; GO:0005525; GO:0005634; GO:0005737; GO:0005829; GO:0005874; GO:0005881; GO:0007017; GO:0015630; GO:0030705; GO:0031594; GO:0036464; GO:0042802; GO:0050807; GO:0051301; GO:0055037; GO:0070062	R-HSA-1445148;R-HSA-190840;R-HSA-190861;R-HSA-2132295;R-HSA-2467813;R-HSA-2500257;R-HSA-2565942;R-HSA-3371497;R-HSA-380259;R-HSA-380270;R-HSA-380284;R-HSA-380320;R-HSA-389957;R-HSA-389960;R-HSA-389977;R-HSA-437239;R-HSA-5610787;R-HSA-5617833;R-HSA-5620912;R-HSA-5620924;R-HSA-5626467;R-HSA-5663220;R-HSA-6807878;R-HSA-6811434;R-HSA-6811436;R-HSA-68877;R-HSA-8852276;R-HSA-8854518;R-HSA-8955332;R-HSA…	hsa:7846;	16.3674	16.0325	14.8239	14.0511	15.4623	15.951	15.55	15.3775	12.0407	12.0378
RBBP7_Q16576	1.09365	0.57427	-1.06369	-1.43963	-0.319095	-0.477464	1.04724	1.54382	-0.466197	-0.492904	RBBP7	Histone-binding protein RBBP7	Q16576	1.1695	3.72286e-05	-1.1695			sp|Q16576|RBBP7_HUMAN Histone-binding protein RBBP7 OS=Homo sapiens OX=9606 GN=RBBP7 PE=1 SV=1	FUNCTION: Core histone-binding subunit that may target chromatin remodeling factors, histone acetyltransferases and histone deacetylases to their histone substrates in a manner that is regulated by nucleosomal DNA. Component of several complexes which regulate chromatin metabolism. These include the type B histone acetyltransferase (HAT) complex, which is required for chromatin assembly following…	SUBCELLULAR LOCATION: Nucleus.		cellular heat acclimation [GO:0070370]; chromatin remodeling [GO:0006338]; DNA replication [GO:0006260]; heterochromatin assembly [GO:0031507]; histone deacetylation [GO:0016575]; negative regulation of cell growth [GO:0030308]; negative regulation of transcription by RNA polymerase II [GO:0000122]; regulation of gene expression [GO:0010468]; regulation of transcription, DNA-templated [GO:0006355…	histone binding [GO:0042393]; RNA binding [GO:0003723]	ATPase complex [GO:1904949]; chromosome, telomeric region [GO:0000781]; cytosol [GO:0005829]; ESC/E(Z) complex [GO:0035098]; histone deacetylase complex [GO:0000118]; nucleoplasm [GO:0005654]; nucleus [GO:0005634]; NuRD complex [GO:0016581]; NURF complex [GO:0016589]	GO:0000118; GO:0000122; GO:0000781; GO:0003723; GO:0005634; GO:0005654; GO:0005829; GO:0006260; GO:0006338; GO:0006355; GO:0010468; GO:0016575; GO:0016581; GO:0016589; GO:0030308; GO:0031507; GO:0035098; GO:0042393; GO:0048545; GO:0070370; GO:1904949	R-HSA-212300;R-HSA-2559580;R-HSA-3214815;R-HSA-3214841;R-HSA-3214847;R-HSA-3214858;R-HSA-427389;R-HSA-5617472;R-HSA-606279;R-HSA-6804758;R-HSA-73762;R-HSA-8943724;R-HSA-8951664;R-HSA-8953750;R-HSA-9609690;R-HSA-9679191;R-HSA-9710421;	hsa:5931;	16.8526	16.5613	15.6429	15.4321	16.0604	15.9716	16.8266	17.105	15.9779	15.9629
ATP5J_P18859	-0.759966	-0.618469	1.19196	2	-0.720991	-0.819661	-0.0964198	-0.165162	-0.0970741	-0.223259	ATP5J	ATP synthase-coupling factor 6, mitochondrial	P18859	1.3145	3.73141e-05	1.3145			sp|P18859|ATP5J_HUMAN ATP synthase-coupling factor 6, mitochondrial OS=Homo sapiens OX=9606 GN=ATP5PF PE=1 SV=1	FUNCTION: Mitochondrial membrane ATP synthase (F(1)F(0) ATP synthase or Complex V) produces ATP from ADP in the presence of a proton gradient across the membrane which is generated by electron transport complexes of the respiratory chain. F-type ATPases consist of two structural domains, F(1) - containing the extramembraneous catalytic core and F(0) - containing the membrane proton channel, linke…	SUBCELLULAR LOCATION: Mitochondrion. Mitochondrion inner membrane.		mitochondrial ATP synthesis coupled proton transport [GO:0042776]; substantia nigra development [GO:0021762]	proton transmembrane transporter activity [GO:0015078]	mitochondrial inner membrane [GO:0005743]; mitochondrial proton-transporting ATP synthase complex [GO:0005753]; mitochondrial proton-transporting ATP synthase complex, coupling factor F(o) [GO:0000276]; mitochondrion [GO:0005739]	GO:0000276; GO:0005739; GO:0005743; GO:0005753; GO:0015078; GO:0021762; GO:0042776	R-HSA-163210;R-HSA-8949613;	hsa:522;	18.3119	18.3881	19.3636	19.9654	18.3329	18.2797	18.6694	18.6324	18.6691	18.6011
GSR_P00390	-0.992156	-0.983707	1.3759	1.60356	0.197915	-0.106339	-0.615721	-1.33002	0.532867	0.317704	GSR	Glutathione reductase, mitochondrial	P00390	1.59425	3.75663e-05	1.59425			sp|P00390|GSHR_HUMAN Glutathione reductase, mitochondrial OS=Homo sapiens OX=9606 GN=GSR PE=1 SV=2	FUNCTION: Maintains high levels of reduced glutathione in the cytosol.	SUBCELLULAR LOCATION: [Isoform Mitochondrial]: Mitochondrion.; SUBCELLULAR LOCATION: [Isoform Cytoplasmic]: Cytoplasm.	DISEASE: Hemolytic anemia due to glutathione reductase deficiency (HAGRD) [MIM:618660]: An autosomal recessive disease characterized by hemolytic anemia and impaired activity of glutathione reductase. Patients experience hemolytic anemia in response to oxidative stress or ingestion of fava beans. {ECO:0000269|PubMed:17185460}. Note=The disease is caused by variants affecting the gene represented …	cell redox homeostasis [GO:0045454]; cellular response to oxidative stress [GO:0034599]; glutathione metabolic process [GO:0006749]	electron transfer activity [GO:0009055]; flavin adenine dinucleotide binding [GO:0050660]; glutathione-disulfide reductase (NADPH) activity [GO:0004362]; NADP binding [GO:0050661]	cytosol [GO:0005829]; external side of plasma membrane [GO:0009897]; extracellular exosome [GO:0070062]; mitochondrial matrix [GO:0005759]; mitochondrion [GO:0005739]	GO:0004362; GO:0005739; GO:0005759; GO:0005829; GO:0006749; GO:0009055; GO:0009897; GO:0034599; GO:0045454; GO:0050660; GO:0050661; GO:0070062	R-HSA-2408550 [P00390-2];R-HSA-3299685;R-HSA-499943 [P00390-2];R-HSA-5628897 [P00390-2];	hsa:2936;	18.586	18.5914	20.1097	20.2562	19.3518	19.156	18.8282	18.3686	19.5673	19.4288
METTL21EP_A6NDL7	-0.719685	-0.728645	0.706512	0.694416	-0.708284	-0.655869	-0.76297	-0.865613	1.72658	1.31355	METTL21EP	Putative methyltransferase-like protein 21E pseudogene	A6NDL7	1.35514	3.8123e-05	1.35514			sp|A6NDL7|MT21E_HUMAN Putative methyltransferase-like protein 21E pseudogene OS=Homo sapiens OX=9606 GN=METTL21EP PE=5 SV=2	FUNCTION: Protein-lysine methyltransferase. {ECO:0000250}.			peptidyl-lysine methylation [GO:0018022]; peptidyl-lysine trimethylation [GO:0018023]	protein-lysine N-methyltransferase activity [GO:0016279]	cytoplasm [GO:0005737]; cytosol [GO:0005829]	GO:0005737; GO:0005829; GO:0016279; GO:0018022; GO:0018023			12.5449	12.5364	13.9015	13.89	12.5557	12.6056	12.5037	12.4061	14.8718	14.479
PKP4_Q99569	-0.718676	-0.647062	0.517477	0.84829	-0.783133	-0.684237	-0.629238	-0.949707	1.69364	1.35264	PKP4	Plakophilin-4	Q99569	2.46738	3.83184e-05	2.46738			sp|Q99569|PKP4_HUMAN Plakophilin-4 OS=Homo sapiens OX=9606 GN=PKP4 PE=1 SV=2	FUNCTION: Plays a role as a regulator of Rho activity during cytokinesis. May play a role in junctional plaques. {ECO:0000269|PubMed:17115030}.	SUBCELLULAR LOCATION: Cell junction, desmosome {ECO:0000269|PubMed:17115030}. Cytoplasm, cytoskeleton, spindle {ECO:0000269|PubMed:17115030}. Midbody {ECO:0000269|PubMed:17115030}. Cell membrane {ECO:0000269|PubMed:17115030}; Peripheral membrane protein {ECO:0000269|PubMed:17115030}. Note=Associated with the pericentrosomal region in interphase and with spindle poles during mitosis. In anaphase, …		cell-cell adhesion [GO:0098609]; cell-cell junction assembly [GO:0007043]; cell-cell signaling [GO:0007267]; positive regulation of cytokinesis [GO:0032467]; positive regulation of GTPase activity [GO:0043547]; regulation of cell adhesion [GO:0030155]	cadherin binding [GO:0045296]	adherens junction [GO:0005912]; cell-cell junction [GO:0005911]; cell junction [GO:0030054]; cornified envelope [GO:0001533]; cytoplasm [GO:0005737]; cytoplasmic side of plasma membrane [GO:0009898]; cytoskeleton [GO:0005856]; desmosome [GO:0030057]; midbody [GO:0030496]; mitotic spindle [GO:0072686]; nucleus [GO:0005634]; perinuclear region of cytoplasm [GO:0048471]; plasma membrane [GO:0005886]…	GO:0000922; GO:0001533; GO:0005634; GO:0005737; GO:0005856; GO:0005886; GO:0005911; GO:0005912; GO:0007043; GO:0007267; GO:0009898; GO:0014069; GO:0030054; GO:0030057; GO:0030155; GO:0030496; GO:0032467; GO:0043547; GO:0045296; GO:0048471; GO:0051233; GO:0072686; GO:0098609	R-HSA-6805567;R-HSA-6809371;R-HSA-9696264;R-HSA-9696270;R-HSA-9696273;	hsa:8502;	13.0753	13.2047	15.3086	15.9062	12.9589	13.1375	13.2369	12.6579	17.4334	16.8174
FHL1_Q13642	-0.702121	-1.11832	0.680897	0.778406	-0.654419	-0.61276	-0.684848	-0.670849	1.41493	1.56908	FHL1	Four and a half LIM domains protein 1	Q13642	1.12433	3.83519e-05	1.12433			sp|Q13642|FHL1_HUMAN Four and a half LIM domains protein 1 OS=Homo sapiens OX=9606 GN=FHL1 PE=1 SV=4	FUNCTION: May have an involvement in muscle development or hypertrophy.	SUBCELLULAR LOCATION: [Isoform 1]: Cytoplasm.; SUBCELLULAR LOCATION: [Isoform 3]: Cytoplasm. Nucleus.; SUBCELLULAR LOCATION: [Isoform 2]: Nucleus. Cytoplasm, cytosol. Note=Predominantly nuclear in myoblasts but is cytosolic in differentiated myotubes.	DISEASE: Emery-Dreifuss muscular dystrophy 6, X-linked (EDMD6) [MIM:300696]: A form of Emery-Dreifuss muscular dystrophy, a degenerative myopathy characterized by weakness and atrophy of muscle without involvement of the nervous system, early contractures of the elbows, Achilles tendons and spine, and cardiomyopathy associated with cardiac conduction defects. {ECO:0000269|PubMed:19716112, ECO:000…	animal organ morphogenesis [GO:0009887]; cell differentiation [GO:0030154]; muscle organ development [GO:0007517]; negative regulation of cell growth [GO:0030308]; negative regulation of G1/S transition of mitotic cell cycle [GO:2000134]; negative regulation of G2/M transition of mitotic cell cycle [GO:0010972]; positive regulation of potassium ion transport [GO:0043268]; regulation of membrane d…	metal ion binding [GO:0046872]; transmembrane transporter binding [GO:0044325]	cytoplasm [GO:0005737]; cytosol [GO:0005829]; focal adhesion [GO:0005925]; nucleus [GO:0005634]; plasma membrane [GO:0005886]	GO:0003254; GO:0005634; GO:0005737; GO:0005829; GO:0005886; GO:0005925; GO:0007517; GO:0009887; GO:0010972; GO:0030154; GO:0030308; GO:0043268; GO:0044325; GO:0046872; GO:1901016; GO:2000134		hsa:2273;	17.5827	17.2974	18.5309	18.5978	17.6154	17.644	17.5946	17.6042	19.0342	19.1399
RPS25_P62851	1.43675	0.573167	-0.988455	-1.39024	0.172067	0.355892	0.738494	1.04892	-0.994943	-0.951653	RPS25	40S ribosomal protein S25	P62851	1.07318	3.91625e-05	-1.07318			sp|P62851|RS25_HUMAN 40S ribosomal protein S25 OS=Homo sapiens OX=9606 GN=RPS25 PE=1 SV=1				cytoplasmic translation [GO:0002181]; ribosomal small subunit biogenesis [GO:0042274]; rRNA processing [GO:0006364]; translation [GO:0006412]	RNA binding [GO:0003723]; structural constituent of ribosome [GO:0003735]	cytosol [GO:0005829]; cytosolic ribosome [GO:0022626]; cytosolic small ribosomal subunit [GO:0022627]; extracellular exosome [GO:0070062]; nucleolus [GO:0005730]; nucleoplasm [GO:0005654]; nucleus [GO:0005634]; postsynaptic density [GO:0014069]; ribosome [GO:0005840]; small ribosomal subunit [GO:0015935]	GO:0002181; GO:0003723; GO:0003735; GO:0005634; GO:0005654; GO:0005730; GO:0005829; GO:0005840; GO:0006364; GO:0006412; GO:0014069; GO:0015935; GO:0022626; GO:0022627; GO:0042274; GO:0070062	R-HSA-156827;R-HSA-156902;R-HSA-1799339;R-HSA-192823;R-HSA-2408557;R-HSA-6791226;R-HSA-72649;R-HSA-72689;R-HSA-72695;R-HSA-72702;R-HSA-72706;R-HSA-72764;R-HSA-9010553;R-HSA-9633012;R-HSA-975956;R-HSA-975957;	hsa:6230;	19.1083	18.686	17.9222	17.7257	18.4898	18.5797	18.7668	18.9187	17.9191	17.9402
CTNNBIP1_Q9NSA3	1.14783	0.970835	-1.3663	-1.23638	-0.360747	0.299169	0.933929	1.07085	-0.585753	-0.873434	CTNNBIP1	Beta-catenin-interacting protein 1	Q9NSA3	1.49497	3.92738e-05	-1.49497			sp|Q9NSA3|CNBP1_HUMAN Beta-catenin-interacting protein 1 OS=Homo sapiens OX=9606 GN=CTNNBIP1 PE=1 SV=1	FUNCTION: Prevents the interaction between CTNNB1 and TCF family members, and acts as negative regulator of the Wnt signaling pathway. {ECO:0000269|PubMed:12408824}.	SUBCELLULAR LOCATION: Cytoplasm {ECO:0000250}. Nucleus {ECO:0000250}.		anterior/posterior pattern specification [GO:0009952]; branching involved in ureteric bud morphogenesis [GO:0001658]; negative regulation of canonical Wnt signaling pathway [GO:0090090]; negative regulation of DNA binding [GO:0043392]; negative regulation of DNA-binding transcription factor activity [GO:0043433]; negative regulation of mesenchymal cell proliferation [GO:0072201]; negative regulat…	armadillo repeat domain binding [GO:0070016]; beta-catenin binding [GO:0008013]	beta-catenin destruction complex [GO:0030877]; beta-catenin-ICAT complex [GO:1990711]; cytoplasm [GO:0005737]; cytosol [GO:0005829]; nucleoplasm [GO:0005654]; nucleus [GO:0005634]	GO:0001658; GO:0002528; GO:0005634; GO:0005654; GO:0005737; GO:0005829; GO:0008013; GO:0009952; GO:0016055; GO:0030178; GO:0030877; GO:0031333; GO:0032091; GO:0043392; GO:0043433; GO:0045657; GO:0045669; GO:0048662; GO:0060633; GO:0070016; GO:0072201; GO:0090090; GO:1990711	R-HSA-3769402;	hsa:56998;	17.3583	17.2462	15.7661	15.8484	16.4029	16.8208	17.2228	17.3095	16.2604	16.0782
AIFM1_O95831	-0.714392	-0.824729	0.966532	1.86107	-0.878999	-1.01242	-0.471038	-0.461423	0.751016	0.784378	AIFM1	Apoptosis-inducing factor 1, mitochondrial	O95831	1.56256	3.93727e-05	1.56256			sp|O95831|AIFM1_HUMAN Apoptosis-inducing factor 1, mitochondrial OS=Homo sapiens OX=9606 GN=AIFM1 PE=1 SV=1	FUNCTION: Functions both as NADH oxidoreductase and as regulator of apoptosis (PubMed:20362274, PubMed:23217327, PubMed:17094969). In response to apoptotic stimuli, it is released from the mitochondrion intermembrane space into the cytosol and to the nucleus, where it functions as a proapoptotic factor in a caspase-independent pathway. The soluble form (AIFsol) found in the nucleus induces 'parth…	SUBCELLULAR LOCATION: Mitochondrion intermembrane space {ECO:0000269|PubMed:15775970, ECO:0000269|PubMed:24914854, ECO:0000269|PubMed:26004228}. Mitochondrion inner membrane. Cytoplasm {ECO:0000269|PubMed:15775970}. Nucleus {ECO:0000269|PubMed:15775970, ECO:0000269|PubMed:17094969}. Cytoplasm, perinuclear region {ECO:0000269|PubMed:17094969}. Note=Proteolytic cleavage during or just after translo…	DISEASE: Combined oxidative phosphorylation deficiency 6 (COXPD6) [MIM:300816]: A mitochondrial disease resulting in a neurodegenerative disorder characterized by psychomotor delay, hypotonia, areflexia, muscle weakness and wasting. Some patients manifest prenatal ventriculomegaly and severe postnatal encephalomyopathy. {ECO:0000269|PubMed:20362274, ECO:0000269|PubMed:22019070, ECO:0000269|PubMed…	activation of cysteine-type endopeptidase activity involved in apoptotic process [GO:0006919]; apoptotic process [GO:0006915]; cellular response to aldosterone [GO:1904045]; cellular response to estradiol stimulus [GO:0071392]; cellular response to hydrogen peroxide [GO:0070301]; cellular response to nitric oxide [GO:0071732]; cellular response to oxygen-glucose deprivation [GO:0090650]; chromoso…	DNA binding [GO:0003677]; FAD binding [GO:0071949]; NAD(P)H oxidase H2O2-forming activity [GO:0016174]; NADH dehydrogenase activity [GO:0003954]; oxidoreductase activity, acting on NAD(P)H [GO:0016651]; protein dimerization activity [GO:0046983]	cytoplasm [GO:0005737]; cytosol [GO:0005829]; mitochondrial inner membrane [GO:0005743]; mitochondrial intermembrane space [GO:0005758]; mitochondrion [GO:0005739]; nucleus [GO:0005634]; perinuclear region of cytoplasm [GO:0048471]	GO:0002931; GO:0003677; GO:0003954; GO:0005634; GO:0005737; GO:0005739; GO:0005743; GO:0005758; GO:0005829; GO:0006915; GO:0006919; GO:0009636; GO:0012501; GO:0016174; GO:0016651; GO:0030182; GO:0030261; GO:0032981; GO:0033108; GO:0043065; GO:0043525; GO:0045041; GO:0046983; GO:0048471; GO:0051402; GO:0070059; GO:0070301; GO:0071392; GO:0071732; GO:0071949; GO:0090650; GO:1902065; GO:1902510; GO:…		hsa:9131;	19.2936	19.2147	20.4966	21.1368	19.1758	19.0803	19.4678	19.4747	20.3424	20.3662
FASN_P49327	0.793655	0.917712	-1.41909	-2	0.4958	0.53187	0.439772	0.462741	-0.0128828	-0.0712052	FASN	Fatty acid synthase;[Acyl-carrier-protein] S-acetyltransferase;[Acyl-carrier-protein] S-malonyltransferase;3-oxoacyl-[acyl-carrier-protein] synthase;3-oxoacyl-[acyl-carrier-protein] reductase;3-hydroxyacyl-[acyl-carrier-protein] dehydratase;Enoyl-[acyl-carrier-protein] reductase;Oleoyl-[acyl-carrier-protein] hydrolase	P49327	1.07881	4.01348e-05	-1.07881			sp|P49327|FAS_HUMAN Fatty acid synthase OS=Homo sapiens OX=9606 GN=FASN PE=1 SV=3	FUNCTION: Fatty acid synthetase is a multifunctional enzyme that catalyzes the de novo biosynthesis of long-chain saturated fatty acids starting from acetyl-CoA and malonyl-CoA in the presence of NADPH. This multifunctional protein contains 7 catalytic activities and a site for the binding of the prosthetic group 4'-phosphopantetheine of the acyl carrier protein ([ACP]) domain. {ECO:0000269|PubMe…	SUBCELLULAR LOCATION: Cytoplasm {ECO:0000269|PubMed:17081065}. Melanosome {ECO:0000269|PubMed:17081065}. Note=Identified by mass spectrometry in melanosome fractions from stage I to stage IV.		cellular response to interleukin-4 [GO:0071353]; establishment of endothelial intestinal barrier [GO:0090557]; ether lipid biosynthetic process [GO:0008611]; fatty acid biosynthetic process [GO:0006633]; fatty acid metabolic process [GO:0006631]; glandular epithelial cell development [GO:0002068]; inflammatory response [GO:0006954]; mammary gland development [GO:0030879]; monocyte differentiation…	(3R)-hydroxymyristoyl-[acyl-carrier-protein] dehydratase activity [GO:0008659]; [acyl-carrier-protein] S-acetyltransferase activity [GO:0004313]; [acyl-carrier-protein] S-malonyltransferase activity [GO:0004314]; 3-hydroxydecanoyl-[acyl-carrier-protein] dehydratase activity [GO:0008693]; 3-hydroxyoctanoyl-[acyl-carrier-protein] dehydratase activity [GO:0047451]; 3-hydroxypalmitoyl-[acyl-carrier-p…	cytoplasm [GO:0005737]; cytosol [GO:0005829]; extracellular exosome [GO:0070062]; glycogen granule [GO:0042587]; Golgi apparatus [GO:0005794]; melanosome [GO:0042470]; membrane [GO:0016020]; plasma membrane [GO:0005886]	GO:0001649; GO:0002068; GO:0003723; GO:0004312; GO:0004313; GO:0004314; GO:0004315; GO:0004316; GO:0004317; GO:0004320; GO:0005737; GO:0005794; GO:0005829; GO:0005886; GO:0006631; GO:0006633; GO:0006954; GO:0008611; GO:0008659; GO:0008693; GO:0016020; GO:0016295; GO:0016296; GO:0030223; GO:0030224; GO:0030879; GO:0031177; GO:0042470; GO:0042587; GO:0045296; GO:0047117; GO:0047451; GO:0070062; GO:…	R-HSA-163765;R-HSA-199220;R-HSA-2426168;R-HSA-75105;R-HSA-9029558;	hsa:2194;	21.4947	21.5455	20.5886	20.294	21.3727	21.3875	21.3498	21.3592	21.1644	21.1405
ITGB1_P05556	-0.758121	-1.42026	0.982812	0.532122	-0.1263	-0.202858	-0.706637	-0.980445	1.18025	1.49944	ITGB1	Integrin beta-1	P05556	1.11774	4.04836e-05	1.11774			sp|P05556|ITB1_HUMAN Integrin beta-1 OS=Homo sapiens OX=9606 GN=ITGB1 PE=1 SV=2	FUNCTION: Integrins alpha-1/beta-1, alpha-2/beta-1, alpha-10/beta-1 and alpha-11/beta-1 are receptors for collagen. Integrins alpha-1/beta-1 and alpha-2/beta-2 recognize the proline-hydroxylated sequence G-F-P-G-E-R in collagen. Integrins alpha-2/beta-1, alpha-3/beta-1, alpha-4/beta-1, alpha-5/beta-1, alpha-8/beta-1, alpha-10/beta-1, alpha-11/beta-1 and alpha-V/beta-1 are receptors for fibronecti…	SUBCELLULAR LOCATION: Cell membrane {ECO:0000269|PubMed:32487760, ECO:0000303|PubMed:10455171}; Single-pass type I membrane protein {ECO:0000255}. Cell projection, invadopodium membrane {ECO:0000269|PubMed:10455171}; Single-pass type I membrane protein {ECO:0000255}. Cell projection, ruffle membrane {ECO:0000303|PubMed:10455171}; Single-pass type I membrane protein {ECO:0000255}. Recycling endoso…		axon extension [GO:0048675]; basement membrane organization [GO:0071711]; B cell differentiation [GO:0030183]; calcium-independent cell-matrix adhesion [GO:0007161]; cardiac muscle cell differentiation [GO:0055007]; CD40 signaling pathway [GO:0023035]; cell adhesion [GO:0007155]; cell adhesion mediated by integrin [GO:0033627]; cell-cell adhesion mediated by integrin [GO:0033631]; cell fate speci…	actin binding [GO:0003779]; cadherin binding [GO:0045296]; cell adhesion molecule binding [GO:0050839]; collagen binding involved in cell-matrix adhesion [GO:0098639]; coreceptor activity [GO:0015026]; fibronectin binding [GO:0001968]; integrin binding [GO:0005178]; laminin binding [GO:0043236]; metal ion binding [GO:0046872]; protease binding [GO:0002020]; protein-containing complex binding [GO:…	cell surface [GO:0009986]; cleavage furrow [GO:0032154]; cytoplasm [GO:0005737]; dendritic spine [GO:0043197]; endosome membrane [GO:0010008]; external side of plasma membrane [GO:0009897]; extracellular exosome [GO:0070062]; filopodium [GO:0030175]; focal adhesion [GO:0005925]; glial cell projection [GO:0097386]; glutamatergic synapse [GO:0098978]; integral component of synaptic membrane [GO:009…	GO:0000082; GO:0000132; GO:0001618; GO:0001701; GO:0001708; GO:0001726; GO:0001968; GO:0002020; GO:0002042; GO:0003779; GO:0005178; GO:0005737; GO:0005886; GO:0005925; GO:0006909; GO:0006968; GO:0007155; GO:0007156; GO:0007159; GO:0007160; GO:0007161; GO:0007229; GO:0007520; GO:0008284; GO:0008354; GO:0008542; GO:0009897; GO:0009986; GO:0010008; GO:0010710; GO:0010763; GO:0014704; GO:0015026; GO:…	R-HSA-1566948;R-HSA-1566977;R-HSA-198933;R-HSA-202733;R-HSA-210991;R-HSA-2129379;R-HSA-216083;R-HSA-3000157;R-HSA-3000170;R-HSA-3000178;R-HSA-416700;R-HSA-445144;R-HSA-446343;R-HSA-447041;R-HSA-5663220;R-HSA-6785807;R-HSA-75892;R-HSA-8874081;R-HSA-8875513;R-HSA-9013149;R-HSA-9013404;R-HSA-9013408;R-HSA-9013423;R-HSA-9609690;R-HSA-9679191;	hsa:3688;	18.0131	17.6124	19.0669	18.7941	18.3956	18.3492	18.0443	17.8786	19.1864	19.3796
BDH2_Q9BUT1	-0.885976	-1.10776	1.11279	1.38431	-0.217736	-0.470088	-0.732285	-1.04447	0.895181	1.06603	BDH2	3-hydroxybutyrate dehydrogenase type 2	Q9BUT1	1.12565	4.07051e-05	1.12565			sp|Q9BUT1|BDH2_HUMAN 3-hydroxybutyrate dehydrogenase type 2 OS=Homo sapiens OX=9606 GN=BDH2 PE=1 SV=2	FUNCTION: Dehydrogenase that mediates the formation of 2,5-dihydroxybenzoic acid (2,5-DHBA), a siderophore that shares structural similarities with bacterial enterobactin and associates with LCN2, thereby playing a key role in iron assimilation and homeostasis. Plays a role in susceptibility to bacterial infection by providing an assimilable source of iron that is exploited by pathogenic bacteria…	SUBCELLULAR LOCATION: Cytoplasm {ECO:0000269|PubMed:16380372}.		epithelial cell differentiation [GO:0030855]; fatty acid beta-oxidation [GO:0006635]; heme metabolic process [GO:0042168]; iron ion homeostasis [GO:0055072]; siderophore biosynthetic process [GO:0019290]	3-hydroxybutyrate dehydrogenase activity [GO:0003858]; NAD binding [GO:0051287]; oxidoreductase activity [GO:0016491]; oxidoreductase activity, acting on the CH-CH group of donors, NAD or NADP as acceptor [GO:0016628]; oxidoreductase activity, acting on the CH-OH group of donors, NAD or NADP as acceptor [GO:0016616]	cytoplasm [GO:0005737]; cytosol [GO:0005829]; extracellular exosome [GO:0070062]	GO:0003858; GO:0005737; GO:0005829; GO:0006635; GO:0016491; GO:0016616; GO:0016628; GO:0019290; GO:0030855; GO:0042168; GO:0051287; GO:0055072; GO:0070062	R-HSA-77111;	hsa:56898;	17.3121	17.2009	18.3141	18.4502	17.6471	17.5206	17.3891	17.2326	18.205	18.2906
SEC16A_O15027	-0.94532	-1.02067	1.15083	1.04164	-0.705449	-0.780325	-0.836823	-0.250439	1.30065	1.0459	SEC16A	Protein transport protein Sec16A	O15027	1.37425	4.07741e-05	1.37425			sp|O15027|SC16A_HUMAN Protein transport protein Sec16A OS=Homo sapiens OX=9606 GN=SEC16A PE=1 SV=4	FUNCTION: Acts as a molecular scaffold that plays a key role in the organization of the endoplasmic reticulum exit sites (ERES), also known as transitional endoplasmic reticulum (tER). SAR1A-GTP-dependent assembly of SEC16A on the ER membrane forms an organized scaffold defining an ERES. Required for secretory cargo traffic from the endoplasmic reticulum to the Golgi apparatus (PubMed:17192411, P…	SUBCELLULAR LOCATION: Endoplasmic reticulum membrane {ECO:0000269|PubMed:17005010, ECO:0000269|PubMed:29300766}; Peripheral membrane protein {ECO:0000269|PubMed:17005010}. Golgi apparatus membrane {ECO:0000305}; Peripheral membrane protein {ECO:0000305}. Cytoplasm, perinuclear region {ECO:0000250|UniProtKB:E9QAT4}. Cytoplasm, cytosol {ECO:0000269|PubMed:17428803, ECO:0000269|PubMed:21768384}. Mic…		autophagy [GO:0006914]; COPII vesicle coating [GO:0048208]; endoplasmic reticulum organization [GO:0007029]; endoplasmic reticulum to Golgi vesicle-mediated transport [GO:0006888]; Golgi organization [GO:0007030]; Golgi to plasma membrane CFTR protein transport [GO:0043000]; protein exit from endoplasmic reticulum [GO:0032527]; protein localization to endoplasmic reticulum exit site [GO:0070973];…		cytosol [GO:0005829]; endoplasmic reticulum [GO:0005783]; endoplasmic reticulum exit site [GO:0070971]; endoplasmic reticulum membrane [GO:0005789]; ER to Golgi transport vesicle membrane [GO:0012507]; Golgi apparatus [GO:0005794]; Golgi membrane [GO:0000139]; organelle membrane [GO:0031090]; perinuclear region of cytoplasm [GO:0048471]	GO:0000139; GO:0005783; GO:0005789; GO:0005794; GO:0005829; GO:0006888; GO:0006914; GO:0007029; GO:0007030; GO:0012507; GO:0021762; GO:0031090; GO:0032527; GO:0034976; GO:0043000; GO:0048208; GO:0048471; GO:0050821; GO:0070971; GO:0070973; GO:0072659	R-HSA-204005;	hsa:9919;	14.5964	14.5466	15.9818	15.9096	14.7549	14.7054	14.6681	15.0556	16.0808	15.9124
SAFB_Q15424	0.767988	0.526741	-0.921276	-1.32927	1.24807	0.711742	0.689047	0.596025	-1.18217	-1.1069	SAFB	Scaffold attachment factor B1	Q15424	1.41912	4.096e-05	-1.41912			sp|Q15424|SAFB1_HUMAN Scaffold attachment factor B1 OS=Homo sapiens OX=9606 GN=SAFB PE=1 SV=4	FUNCTION: Binds to scaffold/matrix attachment region (S/MAR) DNA and forms a molecular assembly point to allow the formation of a 'transcriptosomal' complex (consisting of SR proteins and RNA polymerase II) coupling transcription and RNA processing (PubMed:9671816). Functions as an estrogen receptor corepressor and can also bind to the HSP27 promoter and decrease its transcription (PubMed:1266024…	SUBCELLULAR LOCATION: Nucleus {ECO:0000269|PubMed:19674106, ECO:0000269|PubMed:22693546}.		chromatin organization [GO:0006325]; intracellular estrogen receptor signaling pathway [GO:0030520]; regulation of mRNA processing [GO:0050684]; regulation of transcription by RNA polymerase II [GO:0006357]	chromatin binding [GO:0003682]; double-stranded DNA binding [GO:0003690]; RNA binding [GO:0003723]; RNA polymerase II cis-regulatory region sequence-specific DNA binding [GO:0000978]; sequence-specific DNA binding [GO:0043565]	midbody [GO:0030496]; nucleoplasm [GO:0005654]; nucleus [GO:0005634]	GO:0000978; GO:0003682; GO:0003690; GO:0003723; GO:0005634; GO:0005654; GO:0006325; GO:0006357; GO:0030496; GO:0030520; GO:0043565; GO:0050684	R-HSA-3899300;	hsa:6294;	17.644	17.4509	16.2917	15.965	18.0284	17.599	17.5808	17.5064	16.0828	16.1431
MLPH_Q9BV36	-1.10832	-1.12345	1.0137	0.896425	-0.832927	-0.557226	-0.734692	-0.047847	1.14435	1.34999	MLPH	Melanophilin	Q9BV36	2.21221	4.09677e-05	2.21221			sp|Q9BV36|MELPH_HUMAN Melanophilin OS=Homo sapiens OX=9606 GN=MLPH PE=1 SV=1	FUNCTION: Rab effector protein involved in melanosome transport. Serves as link between melanosome-bound RAB27A and the motor protein MYO5A. {ECO:0000269|PubMed:12062444}.	SUBCELLULAR LOCATION: Cytoplasm.	DISEASE: Griscelli syndrome 3 (GS3) [MIM:609227]: Rare autosomal recessive disorder characterized by pigmentary dilution of the skin and hair, the presence of large clumps of pigment in hair shafts, and an accumulation of melanosomes in melanocytes, without other clinical manifestations. {ECO:0000269|PubMed:12897212}. Note=The disease is caused by variants affecting the gene represented in this e…	intracellular protein transport [GO:0006886]; melanosome transport [GO:0032402]	actin binding [GO:0003779]; metal ion binding [GO:0046872]; myosin binding [GO:0017022]; protein-macromolecule adaptor activity [GO:0030674]; small GTPase binding [GO:0031267]	cortical actin cytoskeleton [GO:0030864]; dendrite [GO:0030425]; extracellular exosome [GO:0070062]; perinuclear region of cytoplasm [GO:0048471]	GO:0003779; GO:0006886; GO:0017022; GO:0030425; GO:0030674; GO:0030864; GO:0031267; GO:0032402; GO:0046872; GO:0048471; GO:0070062		hsa:79083;	11.2181	11.2019	13.4848	13.3595	11.5122	11.8067	11.6172	12.3509	13.6244	13.844
RRBP1_Q9P2E9	-0.960272	-1.04654	0.987964	0.978581	-0.433755	-0.669113	-0.710957	-0.7278	1.4407	1.14119	RRBP1	Ribosome-binding protein 1	Q9P2E9	1.00985	4.13128e-05	1.00985			sp|Q9P2E9|RRBP1_HUMAN Ribosome-binding protein 1 OS=Homo sapiens OX=9606 GN=RRBP1 PE=1 SV=5	FUNCTION: Acts as a ribosome receptor and mediates interaction between the ribosome and the endoplasmic reticulum membrane. {ECO:0000250}.	SUBCELLULAR LOCATION: Endoplasmic reticulum membrane {ECO:0000250}; Single-pass type III membrane protein {ECO:0000250}.		osteoblast differentiation [GO:0001649]; protein transport [GO:0015031]; translation [GO:0006412]	RNA binding [GO:0003723]; signaling receptor activity [GO:0038023]	endoplasmic reticulum [GO:0005783]; integral component of endoplasmic reticulum membrane [GO:0030176]; membrane [GO:0016020]; ribosome [GO:0005840]	GO:0001649; GO:0003723; GO:0005783; GO:0005840; GO:0006412; GO:0015031; GO:0016020; GO:0030176; GO:0038023	R-HSA-9725370;	hsa:6238;	20.1976	20.1538	21.1879	21.1832	20.4653	20.3456	20.3244	20.3158	21.4181	21.2658
ARRB1_P49407	-1.46132	-1.40542	1.01236	1.57961	0.404658	-0.27583	-0.434888	-0.435635	0.166201	0.850264	ARRB1	Beta-arrestin-1	P49407	2.36079	4.13442e-05	2.36079			sp|P49407|ARRB1_HUMAN Beta-arrestin-1 OS=Homo sapiens OX=9606 GN=ARRB1 PE=1 SV=2	FUNCTION: Functions in regulating agonist-mediated G-protein coupled receptor (GPCR) signaling by mediating both receptor desensitization and resensitization processes. During homologous desensitization, beta-arrestins bind to the GPRK-phosphorylated receptor and sterically preclude its coupling to the cognate G-protein; the binding appears to require additional receptor determinants exposed only…	SUBCELLULAR LOCATION: Cytoplasm. Nucleus. Cell membrane. Membrane, clathrin-coated pit {ECO:0000305}. Cell projection, pseudopodium {ECO:0000250}. Cytoplasmic vesicle. Note=Translocates to the plasma membrane and colocalizes with antagonist-stimulated GPCRs. The monomeric form is predominantly located in the nucleus. The oligomeric form is located in the cytoplasm. Translocates to the nucleus upo…		G protein-coupled receptor internalization [GO:0002031]; negative regulation of interleukin-6 production [GO:0032715]; negative regulation of interleukin-8 production [GO:0032717]; negative regulation of NF-kappaB transcription factor activity [GO:0032088]; negative regulation of Notch signaling pathway [GO:0045746]; negative regulation of protein ubiquitination [GO:0031397]; positive regulation …	angiotensin receptor binding [GO:0031701]; arrestin family protein binding [GO:1990763]; enzyme inhibitor activity [GO:0004857]; G protein-coupled receptor binding [GO:0001664]; GTPase activator activity [GO:0005096]; insulin-like growth factor receptor binding [GO:0005159]; transcription coactivator activity [GO:0003713]; transcription factor binding [GO:0008134]; ubiquitin protein ligase bindin…	chromatin [GO:0000785]; clathrin-coated pit [GO:0005905]; cytoplasm [GO:0005737]; cytoplasmic vesicle [GO:0031410]; cytoplasmic vesicle membrane [GO:0030659]; cytosol [GO:0005829]; Golgi membrane [GO:0000139]; lysosomal membrane [GO:0005765]; nuclear body [GO:0016604]; nucleoplasm [GO:0005654]; nucleus [GO:0005634]; plasma membrane [GO:0005886]; pseudopodium [GO:0031143]	GO:0000139; GO:0000785; GO:0001664; GO:0001934; GO:0002031; GO:0002092; GO:0003713; GO:0004857; GO:0005096; GO:0005159; GO:0005634; GO:0005654; GO:0005737; GO:0005765; GO:0005829; GO:0005886; GO:0005905; GO:0006357; GO:0006511; GO:0007165; GO:0008134; GO:0015031; GO:0016567; GO:0016604; GO:0030659; GO:0031143; GO:0031397; GO:0031410; GO:0031625; GO:0031701; GO:0032088; GO:0032715; GO:0032717; GO:…	R-HSA-2122948;R-HSA-418555;R-HSA-432720;R-HSA-432722;R-HSA-456926;R-HSA-5635838;R-HSA-5674135;R-HSA-5689880;R-HSA-6802946;R-HSA-6802948;R-HSA-6802952;R-HSA-6802955;R-HSA-8856825;R-HSA-8856828;R-HSA-9649948;R-HSA-9656223;	hsa:408;	11.7576	11.8059	13.8972	14.3879	13.3716	12.783	12.6454	12.6448	13.1653	13.757
VSIG2_Q96IQ7	-0.440524	-0.58521	1.49249	1.74348	-0.796436	-0.797473	-0.627959	-0.921117	0.818604	0.11414	VSIG2	V-set and immunoglobulin domain-containing protein 2	Q96IQ7	2.51128	4.15108e-05	2.51128			sp|Q96IQ7|VSIG2_HUMAN V-set and immunoglobulin domain-containing protein 2 OS=Homo sapiens OX=9606 GN=VSIG2 PE=1 SV=1		SUBCELLULAR LOCATION: Membrane {ECO:0000305}; Single-pass type I membrane protein {ECO:0000305}.		lipid metabolic process [GO:0006629]		integral component of plasma membrane [GO:0005887]; membrane [GO:0016020]	GO:0005887; GO:0006629; GO:0016020		hsa:23584;	14.8518	14.6813	17.13	17.4258	14.4324	14.4312	14.6309	14.2854	16.3358	15.5055
S100P_P25815	-0.810367	-0.644128	1.49951	1.33924	-0.602614	-0.842986	-0.83521	-0.717571	1.19266	0.421473	S100P	Protein S100-P	P25815	3.39571	4.25683e-05	3.39571			sp|P25815|S100P_HUMAN Protein S100-P OS=Homo sapiens OX=9606 GN=S100P PE=1 SV=2	FUNCTION: May function as calcium sensor and contribute to cellular calcium signaling. In a calcium-dependent manner, functions by interacting with other proteins, such as EZR and PPP5C, and indirectly plays a role in physiological processes like the formation of microvilli in epithelial cells. May stimulate cell proliferation in an autocrine manner via activation of the receptor for activated gl…	SUBCELLULAR LOCATION: Nucleus. Cytoplasm. Cell projection, microvillus membrane. Note=Colocalizes with S100PBP in the nucleus. Colocolizes with EZR in the microvilli in a calcium-dependent manner.		endothelial cell migration [GO:0043542]; response to organic substance [GO:0010033]	cadherin binding [GO:0045296]; calcium-dependent protein binding [GO:0048306]; calcium ion binding [GO:0005509]; magnesium ion binding [GO:0000287]; protein homodimerization activity [GO:0042803]; transition metal ion binding [GO:0046914]	cytoplasm [GO:0005737]; extracellular exosome [GO:0070062]; extracellular region [GO:0005576]; microvillus membrane [GO:0031528]; nucleoplasm [GO:0005654]; nucleus [GO:0005634]; secretory granule lumen [GO:0034774]	GO:0000287; GO:0005509; GO:0005576; GO:0005634; GO:0005654; GO:0005737; GO:0010033; GO:0031528; GO:0034774; GO:0042803; GO:0043542; GO:0045296; GO:0046914; GO:0048306; GO:0070062	R-HSA-6798695;	hsa:6286;	15.9095	16.1725	19.5635	19.31	16.2382	15.8579	15.8702	16.0563	19.0781	17.8582
NAA10_P41227	0.993653	0.669201	-0.825737	-1.05689	0.34256	0.307012	0.9629	1.16438	-1.24618	-1.3109	NAA10	N-alpha-acetyltransferase 10	P41227	0.927971	4.30318e-05	-0.927971			sp|P41227|NAA10_HUMAN N-alpha-acetyltransferase 10 OS=Homo sapiens OX=9606 GN=NAA10 PE=1 SV=1	FUNCTION: Catalytic subunit of N-terminal acetyltransferase complexes which display alpha (N-terminal) acetyltransferase activity (PubMed:15496142, PubMed:19826488, PubMed:19420222, PubMed:20145209, PubMed:27708256, PubMed:25489052, PubMed:29754825, PubMed:20154145, PubMed:32042062). Acetylates amino termini that are devoid of initiator methionine (PubMed:19420222). The alpha (N-terminal) acetylt…	SUBCELLULAR LOCATION: Cytoplasm {ECO:0000269|PubMed:12464182, ECO:0000269|PubMed:25489052, ECO:0000269|PubMed:25732826}. Nucleus {ECO:0000269|PubMed:12464182, ECO:0000269|PubMed:15496142, ECO:0000269|PubMed:25732826}. Note=Also present in the free cytosolic and cytoskeleton-bound polysomes. {ECO:0000269|PubMed:15496142}.	DISEASE: N-terminal acetyltransferase deficiency (NATD) [MIM:300855]: An enzymatic deficiency resulting in postnatal growth failure with severe delays and dysmorphic features. It is clinically characterized by wrinkled forehead, prominent eyes, widely opened anterior and posterior fontanels, downsloping palpebral fissures, thickened lids, large ears, flared nares, hypoplastic alae, short columell…	DNA packaging [GO:0006323]; internal protein amino acid acetylation [GO:0006475]; negative regulation of maintenance of mitotic sister chromatid cohesion, centromeric [GO:2000719]; N-terminal peptidyl-glutamic acid acetylation [GO:0018002]; N-terminal peptidyl-serine acetylation [GO:0017198]; N-terminal protein amino acid acetylation [GO:0006474]; protein acetylation [GO:0006473]	N-acetyltransferase activity [GO:0008080]; peptide alpha-N-acetyltransferase activity [GO:0004596]; peptide-glutamate-N-acetyltransferase activity [GO:1990190]; peptide-serine-N-acetyltransferase activity [GO:1990189]	cytoplasm [GO:0005737]; cytosol [GO:0005829]; membrane [GO:0016020]; NatA complex [GO:0031415]; nucleolus [GO:0005730]; nucleus [GO:0005634]	GO:0004596; GO:0005634; GO:0005730; GO:0005737; GO:0005829; GO:0006323; GO:0006473; GO:0006474; GO:0006475; GO:0008080; GO:0016020; GO:0017198; GO:0018002; GO:0031415; GO:1990189; GO:1990190; GO:2000719		hsa:8260;	16.6032	16.4334	15.6508	15.5298	16.2624	16.2438	16.5871	16.6926	15.4307	15.3968
PDIA4_P13667	-0.837593	-1.32521	1.90723	0.549215	-0.4675	-0.468154	-0.474806	-0.635371	0.899998	0.852197	PDIA4	Protein disulfide-isomerase A4	P13667	1.19125	4.34039e-05	1.19125			sp|P13667|PDIA4_HUMAN Protein disulfide-isomerase A4 OS=Homo sapiens OX=9606 GN=PDIA4 PE=1 SV=2		SUBCELLULAR LOCATION: Endoplasmic reticulum lumen {ECO:0000269|PubMed:12643545}. Melanosome {ECO:0000269|PubMed:17081065}. Note=Identified by mass spectrometry in melanosome fractions from stage I to stage IV (PubMed:17081065). {ECO:0000269|PubMed:17081065}.		chaperone-mediated protein folding [GO:0061077]; protein folding [GO:0006457]; protein secretion [GO:0009306]; response to endoplasmic reticulum stress [GO:0034976]	protein disulfide isomerase activity [GO:0003756]; protein-disulfide reductase activity [GO:0015035]; RNA binding [GO:0003723]	cell surface [GO:0009986]; endoplasmic reticulum [GO:0005783]; endoplasmic reticulum lumen [GO:0005788]; extracellular space [GO:0005615]; melanosome [GO:0042470]	GO:0003723; GO:0003756; GO:0005615; GO:0005783; GO:0005788; GO:0006457; GO:0009306; GO:0009986; GO:0015035; GO:0034976; GO:0042470; GO:0061077		hsa:9601;	20.0872	19.8357	21.5029	20.8025	20.2781	20.2777	20.2743	20.1915	20.9834	20.9587
TRIM23_P36406	1.28879	1.20595	-0.301893	-0.959895	0.205972	0.261091	0.561841	0.561025	-1.14047	-1.68241	TRIM23	E3 ubiquitin-protein ligase TRIM23	P36406	1.86134	4.36094e-05	-1.86134			sp|P36406|TRI23_HUMAN E3 ubiquitin-protein ligase TRIM23 OS=Homo sapiens OX=9606 GN=TRIM23 PE=1 SV=1	FUNCTION: Acts as an E3 ubiquitin-protein ligase. Plays an essential role in autophagy activation during viral infection. Mechanistically, activates TANK-binding kinase 1/TBK1 by facilitating its dimerization and ability to phosphorylate the selective autophagy receptor SQSTM1. In order to achieve this function, TRIM23 mediates 'Lys-27'-linked auto-ubiquitination of its ADP-ribosylation factor (A…	SUBCELLULAR LOCATION: Cytoplasm {ECO:0000269|PubMed:28871090}. Endomembrane system {ECO:0000269|PubMed:9671726}. Golgi apparatus membrane {ECO:0000269|PubMed:9671726}. Lysosome membrane {ECO:0000269|PubMed:9671726}. Note=Membrane-associated with the Golgi complex and lysosomal structures.		innate immune response [GO:0045087]; intracellular protein transport [GO:0006886]; protein ubiquitination [GO:0016567]; vesicle-mediated transport [GO:0016192]	enzyme activator activity [GO:0008047]; GDP binding [GO:0019003]; GTPase activity [GO:0003924]; GTP binding [GO:0005525]; identical protein binding [GO:0042802]; ubiquitin-protein transferase activity [GO:0004842]; zinc ion binding [GO:0008270]	Golgi membrane [GO:0000139]; lysosomal membrane [GO:0005765]; nucleus [GO:0005634]; plasma membrane [GO:0005886]	GO:0000139; GO:0003924; GO:0004842; GO:0005525; GO:0005634; GO:0005765; GO:0005886; GO:0006886; GO:0008047; GO:0008270; GO:0016192; GO:0016567; GO:0019003; GO:0042802; GO:0045087		hsa:373;	17.6307	17.5486	16.0544	15.4023	16.5577	16.6123	16.9103	16.9095	15.2234	14.6863
VIM_P08670	-0.702721	-0.7213	1.30804	0.857782	-0.642295	-0.483581	-0.774049	-1.20467	1.02171	1.34107	VIM	Vimentin	P08670	1.74166	4.38839e-05	1.74166			sp|P08670|VIME_HUMAN Vimentin OS=Homo sapiens OX=9606 GN=VIM PE=1 SV=4	FUNCTION: Vimentins are class-III intermediate filaments found in various non-epithelial cells, especially mesenchymal cells. Vimentin is attached to the nucleus, endoplasmic reticulum, and mitochondria, either laterally or terminally. {ECO:0000269|PubMed:21746880}.; FUNCTION: Involved with LARP6 in the stabilization of type I collagen mRNAs for CO1A1 and CO1A2. {ECO:0000269|PubMed:21746880}.	SUBCELLULAR LOCATION: Cytoplasm {ECO:0000269|PubMed:21465480, ECO:0000269|PubMed:29496907}. Cytoplasm, cytoskeleton {ECO:0000269|PubMed:18408015, ECO:0000269|PubMed:29496907}. Nucleus matrix {ECO:0000250|UniProtKB:P31000}. Cell membrane {ECO:0000250|UniProtKB:P20152}.	DISEASE: Cataract 30, multiple types (CTRCT30) [MIM:116300]: An opacification of the crystalline lens of the eye that frequently results in visual impairment or blindness. Opacities vary in morphology, are often confined to a portion of the lens, and may be static or progressive. In general, the more posteriorly located and dense an opacity, the greater the impact on visual function. {ECO:0000269…	astrocyte development [GO:0014002]; Bergmann glial cell differentiation [GO:0060020]; cellular response to interferon-gamma [GO:0071346]; cellular response to lipopolysaccharide [GO:0071222]; cellular response to muramyl dipeptide [GO:0071225]; intermediate filament organization [GO:0045109]; lens fiber cell development [GO:0070307]; negative regulation of neuron projection development [GO:001097…	double-stranded RNA binding [GO:0003725]; identical protein binding [GO:0042802]; keratin filament binding [GO:1990254]; protein domain specific binding [GO:0019904]; scaffold protein binding [GO:0097110]; structural constituent of cytoskeleton [GO:0005200]; structural constituent of eye lens [GO:0005212]	cell leading edge [GO:0031252]; cytoplasm [GO:0005737]; cytoskeleton [GO:0005856]; cytosol [GO:0005829]; extracellular exosome [GO:0070062]; focal adhesion [GO:0005925]; intermediate filament [GO:0005882]; intermediate filament cytoskeleton [GO:0045111]; microtubule organizing center [GO:0005815]; neuron projection [GO:0043005]; nuclear matrix [GO:0016363]; peroxisome [GO:0005777]; phagocytic ves…	GO:0003725; GO:0005200; GO:0005212; GO:0005737; GO:0005777; GO:0005815; GO:0005829; GO:0005844; GO:0005856; GO:0005882; GO:0005886; GO:0005925; GO:0010977; GO:0014002; GO:0016363; GO:0019904; GO:0031252; GO:0032967; GO:0042802; GO:0043005; GO:0043488; GO:0045109; GO:0045111; GO:0045335; GO:0045727; GO:0060020; GO:0060395; GO:0070062; GO:0070307; GO:0071222; GO:0071225; GO:0071346; GO:0097110; GO:…	R-HSA-264870;R-HSA-390522;R-HSA-6785807;R-HSA-9013422;R-HSA-9613829;R-HSA-9615710;R-HSA-9646399;	hsa:7431;	20.7558	20.7377	22.7068	22.2699	20.8144	20.9684	20.6865	20.2687	22.429	22.7389
SPTBN1_Q01082	-0.855577	-0.811072	1.52851	1.12732	-0.683719	-0.85319	-0.548898	-0.819154	0.949432	0.966358	SPTBN1	Spectrin beta chain, non-erythrocytic 1	Q01082	1.01893	4.39787e-05	1.01893			sp|Q01082|SPTB2_HUMAN Spectrin beta chain, non-erythrocytic 1 OS=Homo sapiens OX=9606 GN=SPTBN1 PE=1 SV=2	FUNCTION: Fodrin, which seems to be involved in secretion, interacts with calmodulin in a calcium-dependent manner and is thus candidate for the calcium-dependent movement of the cytoskeleton at the membrane.	SUBCELLULAR LOCATION: Cytoplasm, cytoskeleton {ECO:0000250}. Cytoplasm, myofibril, sarcomere, M line {ECO:0000250}. Note=Colocalizes with ANK2 in a distinct intracellular compartment of neonatal cardiomyocytes. {ECO:0000250}.; SUBCELLULAR LOCATION: [Isoform 2]: Cell membrane {ECO:0000250}; Peripheral membrane protein {ECO:0000250}; Cytoplasmic side {ECO:0000250}.		actin cytoskeleton organization [GO:0030036]; actin filament capping [GO:0051693]; common-partner SMAD protein phosphorylation [GO:0007182]; Golgi to plasma membrane protein transport [GO:0043001]; membrane assembly [GO:0071709]; mitotic cytokinesis [GO:0000281]; plasma membrane organization [GO:0007009]; positive regulation of interleukin-2 production [GO:0032743]; positive regulation of protein…	actin binding [GO:0003779]; actin filament binding [GO:0051015]; ankyrin binding [GO:0030506]; cadherin binding [GO:0045296]; calmodulin binding [GO:0005516]; GTPase binding [GO:0051020]; phospholipid binding [GO:0005543]; RNA binding [GO:0003723]; structural constituent of cytoskeleton [GO:0005200]	axolemma [GO:0030673]; cell junction [GO:0030054]; cell projection [GO:0042995]; cortical actin cytoskeleton [GO:0030864]; cuticular plate [GO:0032437]; cytoplasm [GO:0005737]; cytosol [GO:0005829]; extracellular exosome [GO:0070062]; glutamatergic synapse [GO:0098978]; M band [GO:0031430]; nucleolus [GO:0005730]; plasma membrane [GO:0005886]; postsynaptic density [GO:0014069]; spectrin [GO:00080…	GO:0000281; GO:0003723; GO:0003779; GO:0005200; GO:0005516; GO:0005543; GO:0005730; GO:0005737; GO:0005829; GO:0005886; GO:0007009; GO:0007182; GO:0008091; GO:0014069; GO:0014731; GO:0030036; GO:0030054; GO:0030506; GO:0030673; GO:0030864; GO:0031430; GO:0032437; GO:0032743; GO:0042995; GO:0043001; GO:0045296; GO:0051015; GO:0051020; GO:0051693; GO:0060390; GO:0070062; GO:0071709; GO:0072659; GO:…	R-HSA-373753;R-HSA-375165;R-HSA-445095;R-HSA-5673001;R-HSA-6807878;R-HSA-9013420;R-HSA-9013424;R-HSA-9662360;R-HSA-9662361;R-HSA-9703465;	hsa:6711;	20.6606	20.6816	21.7846	21.5955	20.7416	20.6617	20.8052	20.6778	21.5116	21.5196
CD109_Q6YHK3	0.658668	0.609069	-1.15688	-1.38633	1.41774	1.39265	0.0630784	-0.290011	-0.509204	-0.798787	CD109	CD109 antigen	Q6YHK3	1.09485	4.57303e-05	-1.09485			sp|Q6YHK3|CD109_HUMAN CD109 antigen OS=Homo sapiens OX=9606 GN=CD109 PE=1 SV=2	FUNCTION: Modulates negatively TGFB1 signaling in keratinocytes. {ECO:0000269|PubMed:16754747}.	SUBCELLULAR LOCATION: Cell membrane {ECO:0000269|PubMed:11861284, ECO:0000269|PubMed:16754747}; Lipid-anchor, GPI-anchor {ECO:0000269|PubMed:11861284, ECO:0000269|PubMed:16754747}.		hair follicle development [GO:0001942]; negative regulation of keratinocyte proliferation [GO:0010839]; negative regulation of protein phosphorylation [GO:0001933]; negative regulation of transforming growth factor beta receptor signaling pathway [GO:0030512]; negative regulation of wound healing [GO:0061045]; osteoclast fusion [GO:0072675]; regulation of keratinocyte differentiation [GO:0045616]	serine-type endopeptidase inhibitor activity [GO:0004867]; transforming growth factor beta binding [GO:0050431]	anchored component of membrane [GO:0031225]; cell surface [GO:0009986]; cytosol [GO:0005829]; extracellular region [GO:0005576]; extracellular space [GO:0005615]; plasma membrane [GO:0005886]; platelet alpha granule membrane [GO:0031092]	GO:0001933; GO:0001942; GO:0004867; GO:0005576; GO:0005615; GO:0005829; GO:0005886; GO:0009986; GO:0010839; GO:0030512; GO:0031092; GO:0031225; GO:0045616; GO:0050431; GO:0061045; GO:0072675	R-HSA-114608;R-HSA-163125;	hsa:135228;	16.9764	16.9479	15.9333	15.8014	17.4126	17.3982	16.6342	16.4313	16.3054	16.139
MIA3_Q5JRA6	-0.797821	-0.953047	1.33109	1.16637	-0.344092	-0.613922	-0.70864	-1.11583	1.08123	0.954653	MIA3	Melanoma inhibitory activity protein 3	Q5JRA6	1.06392	4.64438e-05	1.06392			sp|Q5JRA6|TGO1_HUMAN Transport and Golgi organization protein 1 homolog OS=Homo sapiens OX=9606 GN=MIA3 PE=1 SV=1	FUNCTION: Plays a role in the transport of cargos that are too large to fit into COPII-coated vesicles and require specific mechanisms to be incorporated into membrane-bound carriers and exported from the endoplasmic reticulum. This protein is required for collagen VII (COL7A1) secretion by loading COL7A1 into transport carriers. It may participate in cargo loading of COL7A1 at endoplasmic reticu…	SUBCELLULAR LOCATION: Endoplasmic reticulum membrane {ECO:0000269|PubMed:19269366, ECO:0000269|PubMed:21525241, ECO:0000269|PubMed:32101163}; Single-pass membrane protein {ECO:0000269|PubMed:19269366}. Note=Localizes at endoplasmic reticulum exit sites (ERES), also known as transitional endoplasmic reticulum (tER) (PubMed:32101163). SEC16A is required for its proper localization to ERES. After lo…	DISEASE: Odontochondrodysplasia 2 with hearing loss and diabetes (ODCD2) [MIM:619269]: An autosomal recessive disorder characterized by dentinogenesis imperfecta, delayed tooth eruption, growth retardation with proportionate short stature, skeletal abnormalities, and dysmorphic facies in association with insulin-dependent diabetes mellitus, sensorineural hearing loss, and mild intellectual disabi…	cell migration involved in sprouting angiogenesis [GO:0002042]; cellular response to oxidised low-density lipoprotein particle stimulus [GO:0140052]; COPII-coated vesicle cargo loading [GO:0090110]; endoplasmic reticulum organization [GO:0007029]; endoplasmic reticulum to Golgi vesicle-mediated transport [GO:0006888]; exocytosis [GO:0006887]; lipoprotein transport [GO:0042953]; negative regulatio…	cargo receptor activity [GO:0038024]	endoplasmic reticulum exit site [GO:0070971]; endoplasmic reticulum lumen [GO:0005788]; endoplasmic reticulum membrane [GO:0005789]; integral component of membrane [GO:0016021]; intracellular membrane-bounded organelle [GO:0043231]; membrane [GO:0016020]	GO:0002042; GO:0002687; GO:0005788; GO:0005789; GO:0006887; GO:0006888; GO:0007029; GO:0007162; GO:0009306; GO:0015031; GO:0016020; GO:0016021; GO:0030336; GO:0035459; GO:0038024; GO:0042060; GO:0042953; GO:0043231; GO:0070971; GO:0070973; GO:0090110; GO:0140052; GO:1903038; GO:2000402	R-HSA-381426;R-HSA-5694530;R-HSA-8957275;	hsa:375056;	15.3521	15.2744	16.4184	16.3359	15.5794	15.4442	15.3968	15.1929	16.2933	16.2299
NRK_Q7Z2Y5	-0.247704	-0.563278	1.27339	1.3676	-0.245365	-0.233844	-1.27597	-1.52285	0.821645	0.626373	NRK	Nik-related protein kinase	Q7Z2Y5	1.08682	4.66374e-05	1.08682			sp|Q7Z2Y5|NRK_HUMAN Nik-related protein kinase OS=Homo sapiens OX=9606 GN=NRK PE=1 SV=2	FUNCTION: May phosphorylate cofilin-1 and induce actin polymerization through this process, during the late stages of embryogenesis. Involved in the TNF-alpha-induced signaling pathway (By similarity). {ECO:0000250}.			actin cytoskeleton reorganization [GO:0031532]; intracellular signal transduction [GO:0035556]; MAPK cascade [GO:0000165]; neuron projection morphogenesis [GO:0048812]; protein phosphorylation [GO:0006468]; regulation of MAPK cascade [GO:0043408]	ATP binding [GO:0005524]; protein serine/threonine/tyrosine kinase activity [GO:0004712]; protein serine/threonine kinase activity [GO:0004674]; protein serine kinase activity [GO:0106310]	cytoplasm [GO:0005737]	GO:0000165; GO:0004674; GO:0004712; GO:0005524; GO:0005737; GO:0006468; GO:0031532; GO:0035556; GO:0043408; GO:0048812; GO:0106310		hsa:203447;	13.3789	13.1802	14.3367	14.396	13.3804	13.3876	12.7314	12.5759	14.0522	13.9293
[truncated: 2,764 more rows]

## Sheet: (B) Phospho
	Normalized Log2 Intensity, Row Z Score														fBE		fHealthy																Normalized Log2 Intensity
[truncated: 2,346 more rows]
