# Supplementary material for: Pilot Study Showing Feasibility of Phosphoproteomic Profiling of Pathway-Level Molecular Alterations in Barrett’s Esophagus
Source: Genes (Basel). 2022 Jul 7;13(7):1215. doi: 10.3390/genes13071215 (PMC9325186; doi:10.3390/genes13071215)
Supplement: Supplementary file 1 [file genes-13-01215-s001.zip › Supplementary_Table_4.xlsx]

## Sheet: (A)Proteomics BE-Adj
	Normalized Log2 Intensity, Row Z Score										fBE												Normalized Log2 Intensity
FEATURE	Adjacent Sample 1	Adjacent Sample 2	Adjacent Sample 3	BE Sample 1	BE Sample 2	BE Sample 3	GENE	PROTEIN	UNIPROT	MAXFC	P.VALUE	LOGFC	FASTA_HEADERS	UNIPROT_FUNCTION	UNIPROT_CELLULAR_LOCATION	UNIPROT_DISEASE	GO_BIOLOGICAL_PROCESS	GO_MOLECULAR_FUNCTION	GO_CELLULAR_COMPONENT	GO_ID	REACTOMEID	KEGG_ID	X109B.1	X111B.1	X112B.1	X109A.1	X111A.1	X112A.1
SPRR3_Q9UBC9	0.226762	0.832876	1.2747	-1.47826	-0.625962	-0.230118	SPRR3	Small proline-rich protein 3	Q9UBC9	1.81766	0.000140647	-1.81766	sp|Q9UBC9|SPRR3_HUMAN Small proline-rich protein 3 OS=Homo sapiens OX=9606 GN=SPRR3 PE=1 SV=2	FUNCTION: Cross-linked envelope protein of keratinocytes.	SUBCELLULAR LOCATION: Cytoplasm.		epidermis development [GO:0008544]; keratinization [GO:0031424]; keratinocyte differentiation [GO:0030216]; peptide cross-linking [GO:0018149]; wound healing [GO:0042060]	structural molecule activity [GO:0005198]	cornified envelope [GO:0001533]; cytosol [GO:0005829]; extracellular exosome [GO:0070062]; Golgi apparatus [GO:0005794]; perinuclear region of cytoplasm [GO:0048471]	GO:0001533; GO:0005198; GO:0005794; GO:0005829; GO:0008544; GO:0018149; GO:0030216; GO:0031424; GO:0042060; GO:0048471; GO:0070062	R-HSA-6809371;	hsa:6707;	22.8144	23.5223	24.0383	20.8229	21.8184	22.2807
NAV3_Q8IVL0	-0.485788	0.980843	1.09203	-1.58144	-0.235696	0.230043	NAV3	Neuron navigator 3	Q8IVL0	1.98838	0.000209572	-1.98838	sp|Q8IVL0|NAV3_HUMAN Neuron navigator 3 OS=Homo sapiens OX=9606 GN=NAV3 PE=1 SV=3	FUNCTION: May regulate IL2 production by T-cells. May be involved in neuron regeneration. {ECO:0000269|PubMed:16166283}.	SUBCELLULAR LOCATION: Nucleus outer membrane {ECO:0000250}.	DISEASE: Note=A chromosomal aberration disrupting NAV3 has been found in patients with Sezary syndrome (PubMed:16166283). Translocation t(12;18)(q21;q21.2) (PubMed:16166283). {ECO:0000269|PubMed:16166283}.	negative regulation of cell migration [GO:0030336]; negative regulation of interleukin-2 production [GO:0032703]; negative regulation of microtubule depolymerization [GO:0007026]; nervous system development [GO:0007399]; neurogenesis [GO:0022008]; positive regulation of microtubule polymerization [GO:0031116]	ATP binding [GO:0005524]; microtubule binding [GO:0008017]	nuclear outer membrane [GO:0005640]	GO:0005524; GO:0005640; GO:0007026; GO:0007399; GO:0008017; GO:0022008; GO:0030336; GO:0031116; GO:0032703		hsa:89795;	13.9825	16.7387	16.9476	11.9235	14.4525	15.3277
KRT15_P19012	0.583315	1.26293	0.783656	-1.05889	-1.00385	-0.567171	KRT15	Keratin, type I cytoskeletal 15	P19012	3.25535	0.000285856	-3.25535	sp|P19012|K1C15_HUMAN Keratin, type I cytoskeletal 15 OS=Homo sapiens OX=9606 GN=KRT15 PE=1 SV=3				epidermis development [GO:0008544]	scaffold protein binding [GO:0097110]; structural constituent of cytoskeleton [GO:0005200]	cytosol [GO:0005829]; extracellular exosome [GO:0070062]; intermediate filament [GO:0005882]; nucleus [GO:0005634]	GO:0005200; GO:0005634; GO:0005829; GO:0005882; GO:0008544; GO:0070062; GO:0097110	R-HSA-6805567;R-HSA-6809371;	hsa:3866;	17.4926	18.7545	17.8646	14.4435	14.5457	15.3564
HORMAD1_Q86X24	0.419753	-0.938672	-1.24655	1.53602	0.075041	0.154404	HORMAD1	HORMA domain-containing protein 1	Q86X24	1.37837	0.000707021	1.37837	sp|Q86X24|HORM1_HUMAN HORMA domain-containing protein 1 OS=Homo sapiens OX=9606 GN=HORMAD1 PE=2 SV=1	FUNCTION: Plays a key role in meiotic progression. Regulates 3 different functions during meiosis: ensures that sufficient numbers of processed DNA double-strand breaks (DSBs) are available for successful homology search by increasing the steady-state numbers of single-stranded DSB ends. Promotes synaptonemal-complex formation independently of its role in homology search. Plays a key role in the …	SUBCELLULAR LOCATION: Nucleus {ECO:0000250|UniProtKB:Q9D5T7}. Chromosome {ECO:0000250|UniProtKB:Q9D5T7}. Note=Preferentially localizes to unsynapsed or desynapsed chromosomal regions during the prophase I stage of meiosis. TRIP13 is required for depletion from synapsed chromosomes. The expression of the phosphorylated form at Ser-377 is restricted to unsynapsed chromosomal regions (By similarity)…		blastocyst development [GO:0001824]; meiotic cell cycle [GO:0051321]; meiotic DNA double-strand break formation [GO:0042138]; meiotic recombination checkpoint signaling [GO:0051598]; meiotic sister chromatid cohesion [GO:0051177]; oogenesis [GO:0048477]; regulation of homologous chromosome segregation [GO:0060629]; spermatogenesis [GO:0007283]; synaptonemal complex assembly [GO:0007130]		chromosome [GO:0005694]; nucleus [GO:0005634]; synaptonemal complex [GO:0000795]	GO:0000795; GO:0001824; GO:0005634; GO:0005694; GO:0007130; GO:0007283; GO:0042138; GO:0048477; GO:0051177; GO:0051321; GO:0051598; GO:0060629		hsa:84072;	12.3102	10.7193	10.3588	13.6175	11.9065	11.9994
IVL_P07476	0.119067	0.561424	1.42605	-1.25849	-1.01293	0.164878	IVL	Involucrin	P07476	1.22201	0.000859945	-1.22201	sp|P07476|INVO_HUMAN Involucrin OS=Homo sapiens OX=9606 GN=IVL PE=1 SV=2	FUNCTION: Part of the insoluble cornified cell envelope (CE) of stratified squamous epithelia.	SUBCELLULAR LOCATION: Cytoplasm. Note=Constituent of the scaffolding of the cornified envelope.		isopeptide cross-linking via N6-(L-isoglutamyl)-L-lysine [GO:0018153]; keratinization [GO:0031424]; keratinocyte differentiation [GO:0030216]; peptide cross-linking [GO:0018149]; response to UV-B [GO:0010224]		centrosome [GO:0005813]; cornified envelope [GO:0001533]; cytoplasm [GO:0005737]; cytosol [GO:0005829]; extracellular exosome [GO:0070062]; nuclear body [GO:0016604]	GO:0001533; GO:0005737; GO:0005813; GO:0005829; GO:0010224; GO:0016604; GO:0018149; GO:0018153; GO:0030216; GO:0031424; GO:0070062	R-HSA-6809371;	hsa:3713;	22.3014	22.6863	23.4387	21.1027	21.3164	22.3413
LY6G6C_O95867	-0.125091	0.775324	1.48068	-1.28104	-0.732027	-0.11784	LY6G6C	Lymphocyte antigen 6 complex locus protein G6c	O95867	1.24923	0.000982538	-1.24923	sp|O95867|LY66C_HUMAN Lymphocyte antigen 6 complex locus protein G6c OS=Homo sapiens OX=9606 GN=LY6G6C PE=1 SV=1		SUBCELLULAR LOCATION: Cell membrane {ECO:0000269|PubMed:17008713}; Lipid-anchor, GPI-anchor {ECO:0000269|PubMed:17008713}.			identical protein binding [GO:0042802]	anchored component of membrane [GO:0031225]; extracellular region [GO:0005576]; plasma membrane [GO:0005886]; protein-containing complex [GO:0032991]	GO:0005576; GO:0005886; GO:0031225; GO:0032991; GO:0042802	R-HSA-163125;	hsa:80740;	14.3238	15.1155	15.7358	13.3073	13.79	14.3301
FBLN5_Q9UBX5	-0.744123	-1.19759	-0.74855	0.847691	1.0547	0.787874	FBLN5	Fibulin-5	Q9UBX5	1.27418	0.00125376	1.27418	sp|Q9UBX5|FBLN5_HUMAN Fibulin-5 OS=Homo sapiens OX=9606 GN=FBLN5 PE=1 SV=1	FUNCTION: Essential for elastic fiber formation, is involved in the assembly of continuous elastin (ELN) polymer and promotes the interaction of microfibrils and ELN (PubMed:18185537). Stabilizes and organizes elastic fibers in the skin, lung and vasculature (By similarity). Promotes adhesion of endothelial cells through interaction of integrins and the RGD motif. Vascular ligand for integrin rec…	SUBCELLULAR LOCATION: Secreted {ECO:0000269|PubMed:16652333, ECO:0000269|PubMed:17035250, ECO:0000269|PubMed:20599547}. Secreted, extracellular space, extracellular matrix {ECO:0000269|PubMed:17035250}. Note=co-localizes with ELN in elastic fibers. {ECO:0000269|PubMed:17035250}.	DISEASE: Neuropathy, hereditary, with or without age-related macular degeneration (HNARMD) [MIM:608895]: An autosomal dominant neuropathy of the Charcot-Marie-Tooth disease group, characterized by distal muscle weakness and atrophy variably affecting the lower and upper limbs. Distal sensory impairment and decreased nerve conduction velocities are present in most but not all patients. Additional …	cell-matrix adhesion [GO:0007160]; elastic fiber assembly [GO:0048251]; protein localization to cell surface [GO:0034394]; regulation of cell growth [GO:0001558]; regulation of removal of superoxide radicals [GO:2000121]; secretion [GO:0046903]	calcium ion binding [GO:0005509]; integrin binding [GO:0005178]; protein C-terminus binding [GO:0008022]; protein homodimerization activity [GO:0042803]	collagen-containing extracellular matrix [GO:0062023]; extracellular exosome [GO:0070062]; extracellular matrix [GO:0031012]; extracellular region [GO:0005576]; extracellular space [GO:0005615]	GO:0001558; GO:0005178; GO:0005509; GO:0005576; GO:0005615; GO:0007160; GO:0008022; GO:0031012; GO:0034394; GO:0042803; GO:0046903; GO:0048251; GO:0062023; GO:0070062; GO:2000121	R-HSA-1566948;R-HSA-2129379;	hsa:10516;	17.101	16.7788	17.0978	18.2319	18.3789	18.1894
TRIO_O75962	-0.297565	1.1031	1.17285	-1.33099	-0.734775	0.0873791	TRIO	Triple functional domain protein	O75962	1.62682	0.00161619	-1.62682	sp|O75962|TRIO_HUMAN Triple functional domain protein OS=Homo sapiens OX=9606 GN=TRIO PE=1 SV=2	FUNCTION: Guanine nucleotide exchange factor (GEF) for RHOA and RAC1 GTPases (PubMed:8643598, PubMed:22155786, PubMed:27418539). Involved in coordinating actin remodeling, which is necessary for cell migration and growth (PubMed:10341202, PubMed:22155786). Plays a key role in the regulation of neurite outgrowth and lamellipodia formation (PubMed:32109419). In developing hippocampal neurons, limit…	SUBCELLULAR LOCATION: Cytoplasm {ECO:0000305|PubMed:22155786}. Cell projection {ECO:0000250|UniProtKB:Q0KL02}.	DISEASE: Intellectual developmental disorder, autosomal dominant 44, with microcephaly (MRD44) [MIM:617061]: A disorder characterized by developmental delay, variable intellectual disability, distinctive facial features, and abnormalities of the fingers. Most patients also have microcephaly. {ECO:0000269|PubMed:26721934, ECO:0000269|PubMed:27418539, ECO:0000269|PubMed:32109419}. Note=The disease …	axon guidance [GO:0007411]; central nervous system development [GO:0007417]; negative regulation of fat cell differentiation [GO:0045599]; neuron projection morphogenesis [GO:0048812]; regulation of small GTPase mediated signal transduction [GO:0051056]; transmembrane receptor protein tyrosine phosphatase signaling pathway [GO:0007185]	ATP binding [GO:0005524]; guanyl-nucleotide exchange factor activity [GO:0005085]; protein serine/threonine kinase activity [GO:0004674]; protein serine kinase activity [GO:0106310]; protein threonine kinase activity [GO:0106311]	cell projection [GO:0042995]; cytosol [GO:0005829]	GO:0004674; GO:0005085; GO:0005524; GO:0005829; GO:0007185; GO:0007411; GO:0007417; GO:0042995; GO:0045599; GO:0048812; GO:0051056; GO:0106310; GO:0106311	R-HSA-193648;R-HSA-416476;R-HSA-416482;R-HSA-418885;R-HSA-8980692;R-HSA-9013148;R-HSA-9013149;R-HSA-9013404;R-HSA-9013408;R-HSA-9013409;R-HSA-9013423;	hsa:7204;	14.0301	15.7578	15.8438	12.7555	13.4909	14.5049
UTP20_O75691	-0.161744	0.565572	1.33888	-1.69038	-0.0622258	0.00989667	UTP20	Small subunit processome component 20 homolog	O75691	1.82881	0.00232028	-1.82881	sp|O75691|UTP20_HUMAN Small subunit processome component 20 homolog OS=Homo sapiens OX=9606 GN=UTP20 PE=1 SV=3	FUNCTION: Involved in 18S pre-rRNA processing. Associates with U3 snoRNA. {ECO:0000269|PubMed:17498821}.	SUBCELLULAR LOCATION: Nucleus, nucleolus {ECO:0000269|PubMed:11790298, ECO:0000269|PubMed:12429849, ECO:0000269|PubMed:16458307}. Note=Colocalizes with NCL in the nucleolus.		endonucleolytic cleavage in 5'-ETS of tricistronic rRNA transcript (SSU-rRNA, 5.8S rRNA, LSU-rRNA) [GO:0000480]; endonucleolytic cleavage in ITS1 to separate SSU-rRNA from 5.8S rRNA and LSU-rRNA from tricistronic rRNA transcript (SSU-rRNA, 5.8S rRNA, LSU-rRNA) [GO:0000447]; endonucleolytic cleavage to generate mature 5'-end of SSU-rRNA from (SSU-rRNA, 5.8S rRNA, LSU-rRNA) [GO:0000472]; negative r…	RNA binding [GO:0003723]	90S preribosome [GO:0030686]; cytoplasm [GO:0005737]; nucleolus [GO:0005730]; nucleoplasm [GO:0005654]; plasma membrane [GO:0005886]; preribosome, small subunit precursor [GO:0030688]; small-subunit processome [GO:0032040]	GO:0000447; GO:0000472; GO:0000480; GO:0003723; GO:0005654; GO:0005730; GO:0005737; GO:0005886; GO:0006364; GO:0008285; GO:0030686; GO:0030688; GO:0032040	R-HSA-6790901;R-HSA-6791226;	hsa:27340;	18.8561	20.001	21.2183	16.4499	19.0128	19.1263
CSTA_P01040	-0.00757617	1.24668	0.813995	-1.64095	-0.153613	-0.25853	CSTA	Cystatin-A;Cystatin-A, N-terminally processed	P01040	0.964726	0.00302148	-0.964726	sp|P01040|CYTA_HUMAN Cystatin-A OS=Homo sapiens OX=9606 GN=CSTA PE=1 SV=1	FUNCTION: This is an intracellular thiol proteinase inhibitor. Has an important role in desmosome-mediated cell-cell adhesion in the lower levels of the epidermis. {ECO:0000269|PubMed:21944047}.	SUBCELLULAR LOCATION: Cytoplasm {ECO:0000269|PubMed:21944047}.	DISEASE: Peeling skin syndrome 4 (PSS4) [MIM:607936]: A genodermatosis characterized by congenital exfoliative ichthyosis, sharing some features with ichthyosis bullosa of Siemens and annular epidermolytic ichthyosis. PSS4 presents shortly after birth as dry, scaly skin over most of the body with coarse peeling of non-erythematous skin on the palms and soles, which is exacerbated by excessive moi…	cell-cell adhesion [GO:0098609]; keratinocyte differentiation [GO:0030216]; negative regulation of peptidase activity [GO:0010466]; negative regulation of proteolysis [GO:0045861]; peptide cross-linking [GO:0018149]	cysteine-type endopeptidase inhibitor activity [GO:0004869]; protease binding [GO:0002020]	cornified envelope [GO:0001533]; cytoplasm [GO:0005737]; cytosol [GO:0005829]; extracellular space [GO:0005615]; nucleoplasm [GO:0005654]	GO:0001533; GO:0002020; GO:0004869; GO:0005615; GO:0005654; GO:0005737; GO:0005829; GO:0010466; GO:0018149; GO:0030216; GO:0045861; GO:0098609	R-HSA-6809371;	hsa:1475;	18.6178	19.5019	19.1969	17.4666	18.5149	18.4409
VANGL2_Q9ULK5	-0.293377	0.816353	1.21179	-1.48089	-0.653142	0.399264	VANGL2	Vang-like protein 2	Q9ULK5	1.0623	0.00306897	-1.0623	sp|Q9ULK5|VANG2_HUMAN Vang-like protein 2 OS=Homo sapiens OX=9606 GN=VANGL2 PE=1 SV=2	FUNCTION: Involved in the control of early morphogenesis and patterning of both axial midline structures and the development of neural plate. Plays a role in the regulation of planar cell polarity, particularly in the orientation of stereociliary bundles in the cochlea. Required for polarization and movement of myocardializing cells in the outflow tract and seems to act via RHOA signaling to regu…	SUBCELLULAR LOCATION: Cell membrane {ECO:0000250}; Multi-pass membrane protein {ECO:0000250}.	DISEASE: Neural tube defects (NTD) [MIM:182940]: Congenital malformations of the central nervous system and adjacent structures related to defective neural tube closure during the first trimester of pregnancy. Failure of neural tube closure can occur at any level of the embryonic axis. Common NTD forms include anencephaly, myelomeningocele and spina bifida, which result from the failure of fusion…	apical protein localization [GO:0045176]; cell migration involved in kidney development [GO:0035787]; establishment of planar polarity [GO:0001736]; heart looping [GO:0001947]; neural tube closure [GO:0001843]; non-motile cilium assembly [GO:1905515]; Wnt signaling pathway, planar cell polarity pathway [GO:0060071]		apical plasma membrane [GO:0016324]; cell-cell junction [GO:0005911]; integral component of membrane [GO:0016021]; lateral plasma membrane [GO:0016328]; plasma membrane [GO:0005886]	GO:0001736; GO:0001843; GO:0001947; GO:0005886; GO:0005911; GO:0016021; GO:0016324; GO:0016328; GO:0035787; GO:0045176; GO:0060071; GO:1905515	R-HSA-4086400;R-HSA-4608870;R-HSA-9696264;R-HSA-9696270;R-HSA-9696273;	hsa:57216;	14.0268	15.0461	15.4094	12.936	13.6963	14.663
MFSD9_Q8NBP5	-0.679514	-0.752791	-1.22586	1.03581	1.01109	0.611256	MFSD9	Major facilitator superfamily domain-containing protein 9	Q8NBP5	0.871289	0.00319228	0.871289	sp|Q8NBP5|MFSD9_HUMAN Major facilitator superfamily domain-containing protein 9 OS=Homo sapiens OX=9606 GN=MFSD9 PE=2 SV=2		SUBCELLULAR LOCATION: Membrane {ECO:0000305}; Multi-pass membrane protein {ECO:0000305}.			transmembrane transporter activity [GO:0022857]	integral component of membrane [GO:0016021]	GO:0016021; GO:0022857		hsa:84804;	10.5335	10.4975	10.2649	11.3769	11.3648	11.1682
SCARF2_Q96GP6	0.154549	-0.637454	-1.27724	1.14402	1.15654	-0.540425	SCARF2	Scavenger receptor class F member 2	Q96GP6	2.22593	0.00321841	2.22593	sp|Q96GP6|SREC2_HUMAN Scavenger receptor class F member 2 OS=Homo sapiens OX=9606 GN=SCARF2 PE=1 SV=5	FUNCTION: Probable adhesion protein, which mediates homophilic and heterophilic interactions. In contrast to SCARF1, it poorly mediates the binding and degradation of acetylated low density lipoprotein (Ac-LDL) (By similarity). {ECO:0000250}.	SUBCELLULAR LOCATION: Membrane {ECO:0000305}; Single-pass type I membrane protein {ECO:0000305}.	DISEASE: Van den Ende-Gupta syndrome (VDEGS) [MIM:600920]: A syndrome characterized by craniofacial and skeletal abnormalities that include blepharophimosis, a flat and wide nasal bridge, narrow and beaked nose, hypoplastic maxilla with or without cleft palate and everted lower lip, prominent ears, down-slanting eyes, arachnodactyly, and camptodactyly. Patients present congenital joint contractur…	heterophilic cell-cell adhesion via plasma membrane cell adhesion molecules [GO:0007157]	scavenger receptor activity [GO:0005044]	focal adhesion [GO:0005925]; integral component of membrane [GO:0016021]	GO:0005044; GO:0005925; GO:0007157; GO:0016021		hsa:91179;	12.5513	11.049	9.83532	14.4283	14.4521	11.233
TNPO2_O14787	-0.564945	0.348122	1.44554	-1.47983	-0.227031	0.478137	TNPO2	Transportin-2	O14787	0.974531	0.00358568	-0.974531	sp|O14787|TNPO2_HUMAN Transportin-2 OS=Homo sapiens OX=9606 GN=TNPO2 PE=1 SV=3	FUNCTION: Probably functions in nuclear protein import as nuclear transport receptor. Serves as receptor for nuclear localization signals (NLS) in cargo substrates. Is thought to mediate docking of the importin/substrate complex to the nuclear pore complex (NPC) through binding to nucleoporin and the complex is subsequently translocated through the pore by an energy requiring, Ran-dependent mecha…	SUBCELLULAR LOCATION: Cytoplasm {ECO:0000250}. Nucleus {ECO:0000250}.		protein import into nucleus [GO:0006606]	nuclear import signal receptor activity [GO:0061608]; nuclear localization sequence binding [GO:0008139]; small GTPase binding [GO:0031267]	cytoplasm [GO:0005737]; nucleus [GO:0005634]	GO:0005634; GO:0005737; GO:0006606; GO:0008139; GO:0031267; GO:0061608		hsa:30000;	17.1118	18.198	19.5036	16.0233	17.5138	18.3527
CES1_P23141	1.43519	-0.0204062	0.707648	0.0821394	-1.06894	-1.13563	CES1	Liver carboxylesterase 1	P23141	0.999344	0.00365852	-0.999344	sp|P23141|EST1_HUMAN Liver carboxylesterase 1 OS=Homo sapiens OX=9606 GN=CES1 PE=1 SV=2	FUNCTION: Involved in the detoxification of xenobiotics and in the activation of ester and amide prodrugs (PubMed:7980644, PubMed:9169443, PubMed:9490062, PubMed:18762277). Hydrolyzes aromatic and aliphatic esters, but has no catalytic activity toward amides or a fatty acyl-CoA ester (PubMed:7980644, PubMed:9169443, PubMed:9490062, PubMed:18762277). Hydrolyzes the methyl ester group of cocaine to…	SUBCELLULAR LOCATION: Endoplasmic reticulum lumen {ECO:0000269|PubMed:10562416}. Cytoplasm {ECO:0000269|PubMed:16024911}. Lipid droplet {ECO:0000269|PubMed:16024911}. Note=Moves from cytoplasm to lipid droplets upon lipid loading. Associates with lipid droplets independently of triglycerides (TG) content of the droplets and hydrolyzes cholesteryl esters more efficiently from mixed droplets. {ECO:…		cellular response to cholesterol [GO:0071397]; cellular response to low-density lipoprotein particle stimulus [GO:0071404]; cholesterol biosynthetic process [GO:0006695]; cholesterol ester hydrolysis involved in cholesterol transport [GO:0090122]; cholesterol homeostasis [GO:0042632]; cholesterol metabolic process [GO:0008203]; epithelial cell differentiation [GO:0030855]; lipid catabolic process…	carboxylic ester hydrolase activity [GO:0052689]; methyl indole-3-acetate esterase activity [GO:0080030]; methylumbelliferyl-acetate deacetylase activity [GO:0047374]; sterol esterase activity [GO:0004771]	cytoplasm [GO:0005737]; cytosol [GO:0005829]; endoplasmic reticulum [GO:0005783]; endoplasmic reticulum lumen [GO:0005788]; lipid droplet [GO:0005811]	GO:0004771; GO:0005737; GO:0005783; GO:0005788; GO:0005811; GO:0005829; GO:0006695; GO:0008203; GO:0009636; GO:0010875; GO:0010887; GO:0016042; GO:0030855; GO:0042632; GO:0043691; GO:0047374; GO:0051791; GO:0052689; GO:0070857; GO:0071397; GO:0071404; GO:0080030; GO:0090122; GO:0090205; GO:0120188	R-HSA-2022377;R-HSA-211945;	hsa:1066;	20.5016	19.4736	19.9878	19.546	18.733	18.6859
AIF1L_Q9BQI0	-0.165722	1.08326	1.18861	-1.17503	-1.00039	0.0692741	AIF1L	Allograft inflammatory factor 1-like	Q9BQI0	1.34697	0.00390134	-1.34697	sp|Q9BQI0|AIF1L_HUMAN Allograft inflammatory factor 1-like OS=Homo sapiens OX=9606 GN=AIF1L PE=1 SV=1	FUNCTION: Actin-binding protein that promotes actin bundling. May neither bind calcium nor depend on calcium for function. {ECO:0000269|PubMed:18699778}.	SUBCELLULAR LOCATION: Cytoplasm, cytoskeleton {ECO:0000269|PubMed:18699778}. Cell projection, ruffle membrane {ECO:0000269|PubMed:18699778}; Peripheral membrane protein {ECO:0000269|PubMed:18699778}; Cytoplasmic side {ECO:0000269|PubMed:18699778}. Note=Colocalizes with F-actin. Partially relocates to membrane ruffles in response to invading bacteria.		actin filament bundle assembly [GO:0051017]; ruffle assembly [GO:0097178]	actin filament binding [GO:0051015]; calcium ion binding [GO:0005509]	actin cytoskeleton [GO:0015629]; cytoplasm [GO:0005737]; extracellular exosome [GO:0070062]; focal adhesion [GO:0005925]; protein-containing complex [GO:0032991]; ruffle membrane [GO:0032587]	GO:0005509; GO:0005737; GO:0005925; GO:0015629; GO:0032587; GO:0032991; GO:0051015; GO:0051017; GO:0070062; GO:0097178		hsa:83543;	17.3214	18.5195	18.6206	16.3531	16.5207	17.5468
SKOR1_P84550	-0.0979607	0.222678	1.44687	-1.58182	-0.410319	0.42056	SKOR1	SKI family transcriptional corepressor 1	P84550	1.1845	0.00449565	-1.1845	sp|P84550|SKOR1_HUMAN SKI family transcriptional corepressor 1 OS=Homo sapiens OX=9606 GN=SKOR1 PE=1 SV=1	FUNCTION: Acts as a transcriptional corepressor of LBX1 (By similarity). Inhibits BMP signaling. {ECO:0000250}.	SUBCELLULAR LOCATION: Nucleus {ECO:0000250}.		negative regulation of BMP signaling pathway [GO:0030514]; negative regulation of transcription by RNA polymerase II [GO:0000122]; regulation of transcription, DNA-templated [GO:0006355]	DNA-binding transcription factor activity, RNA polymerase II-specific [GO:0000981]; RNA polymerase II cis-regulatory region sequence-specific DNA binding [GO:0000978]; sequence-specific double-stranded DNA binding [GO:1990837]; SMAD binding [GO:0046332]	dendrite [GO:0030425]; neuronal cell body [GO:0043025]; nucleus [GO:0005634]; transcription regulator complex [GO:0005667]	GO:0000122; GO:0000978; GO:0000981; GO:0005634; GO:0005667; GO:0006355; GO:0030425; GO:0030514; GO:0043025; GO:0046332; GO:1990837			14.6445	15.007	16.391	12.9669	14.2914	15.2307
KRT6B_P04259	0.162526	0.563108	1.39422	-1.60378	-0.318738	-0.197337	KRT6B	Keratin, type II cytoskeletal 6B	P04259	1.00202	0.00450554	-1.00202	sp|P04259|K2C6B_HUMAN Keratin, type II cytoskeletal 6B OS=Homo sapiens OX=9606 GN=KRT6B PE=1 SV=5			DISEASE: Pachyonychia congenita 4 (PC4) [MIM:615728]: An autosomal dominant genodermatosis characterized by hypertrophic nail dystrophy, painful and highly debilitating plantar keratoderma, oral leukokeratosis, and a variety of epidermal cysts. {ECO:0000269|PubMed:16250206, ECO:0000269|PubMed:21326300, ECO:0000269|PubMed:9618173}. Note=The disease is caused by variants affecting the gene represen…	ectoderm development [GO:0007398]	structural constituent of cytoskeleton [GO:0005200]	cytosol [GO:0005829]; extracellular exosome [GO:0070062]; keratin filament [GO:0045095]	GO:0005200; GO:0005829; GO:0007398; GO:0045095; GO:0070062	R-HSA-6805567;R-HSA-6809371;	hsa:3854;	19.2767	19.5607	20.15	18.0243	18.9354	19.0215
FAM171A2_A8MVW0	0.717464	0.308238	1.29597	-1.43466	-0.803414	-0.0835936	FAM171A2	Protein FAM171A2	A8MVW0	1.01043	0.00478117	-1.01043	sp|A8MVW0|F1712_HUMAN Protein FAM171A2 OS=Homo sapiens OX=9606 GN=FAM171A2 PE=1 SV=1		SUBCELLULAR LOCATION: Membrane {ECO:0000305}; Single-pass type I membrane protein {ECO:0000305}.				integral component of membrane [GO:0016021]	GO:0016021		hsa:284069;	11.9808	11.7137	12.3585	10.5758	10.9879	11.4579
PMM1_Q92871	0.192715	0.678213	1.12317	-1.6557	-0.63972	0.301318	PMM1	Phosphomannomutase 1	Q92871	1.0833	0.0048542	-1.0833	sp|Q92871|PMM1_HUMAN Phosphomannomutase 1 OS=Homo sapiens OX=9606 GN=PMM1 PE=1 SV=2	FUNCTION: Involved in the synthesis of the GDP-mannose and dolichol-phosphate-mannose required for a number of critical mannosyl transfer reactions. In addition, may be responsible for the degradation of glucose-1,6-bisphosphate in ischemic brain. {ECO:0000269|PubMed:16540464}.	SUBCELLULAR LOCATION: Cytoplasm {ECO:0000250|UniProtKB:O35621}.		cellular response to leukemia inhibitory factor [GO:1990830]; GDP-mannose biosynthetic process [GO:0009298]; mannose metabolic process [GO:0006013]; protein N-linked glycosylation [GO:0006487]	metal ion binding [GO:0046872]; phosphomannomutase activity [GO:0004615]	cytosol [GO:0005829]; neuronal cell body [GO:0043025]	GO:0004615; GO:0005829; GO:0006013; GO:0006487; GO:0009298; GO:0043025; GO:0046872; GO:1990830	R-HSA-446205;	hsa:5372;	16.4086	16.8042	17.1668	14.9023	15.7302	16.4971
DIAPH3_Q9NSV4	-0.87213	-0.69939	-1.02182	0.426804	1.38077	0.785763	DIAPH3	Protein diaphanous homolog 3	Q9NSV4	0.861047	0.0048884	0.861047	sp|Q9NSV4|DIAP3_HUMAN Protein diaphanous homolog 3 OS=Homo sapiens OX=9606 GN=DIAPH3 PE=1 SV=4	FUNCTION: Actin nucleation and elongation factor required for the assembly of F-actin structures, such as actin cables and stress fibers. Required for cytokinesis, stress fiber formation and transcriptional activation of the serum response factor. Binds to GTP-bound form of Rho and to profilin: acts in a Rho-dependent manner to recruit profilin to the membrane, where it promotes actin polymerizat…	SUBCELLULAR LOCATION: Cytoplasm {ECO:0000269|PubMed:18755006, ECO:0000269|PubMed:19457867}. Nucleus {ECO:0000250|UniProtKB:Q9Z207}. Note=During mitosis, co-localizes with the actin-rich cleavage furrow and with the microtubule-rich central spindle during cytokinesis (PubMed:18755006, PubMed:19457867). Shuttles between the cytoplasm and the nucleus (By similarity). {ECO:0000250|UniProtKB:Q9Z207, E…	DISEASE: Auditory neuropathy, autosomal dominant, 1 (AUNA1) [MIM:609129]: A form of sensorineural hearing loss with absent or severely abnormal auditory brainstem response, in the presence of normal cochlear outer hair cell function and normal otoacoustic emissions. Auditory neuropathies result from a lesion in the area including the inner hair cells, connections between the inner hair cells and …	actin cytoskeleton organization [GO:0030036]; actin filament polymerization [GO:0030041]; cytoskeleton organization [GO:0007010]	actin binding [GO:0003779]; cadherin binding [GO:0045296]; small GTPase binding [GO:0031267]	cytoplasm [GO:0005737]; cytosol [GO:0005829]; nucleus [GO:0005634]	GO:0003779; GO:0005634; GO:0005737; GO:0005829; GO:0007010; GO:0030036; GO:0030041; GO:0031267; GO:0045296	R-HSA-5663220;R-HSA-8980692;R-HSA-9013026;R-HSA-9013106;R-HSA-9013148;R-HSA-9013149;R-HSA-9013404;R-HSA-9013405;R-HSA-9013406;R-HSA-9013408;R-HSA-9013409;R-HSA-9013423;R-HSA-9035034;	hsa:81624;	10.0871	10.1731	10.0125	10.734	11.2091	10.9128
CSTB_P04080	-0.221952	0.60833	1.72496	-0.953453	-0.692415	-0.465472	CSTB	Cystatin-B	P04080	2.09587	0.00488873	-2.09587	sp|P04080|CYTB_HUMAN Cystatin-B OS=Homo sapiens OX=9606 GN=CSTB PE=1 SV=2	FUNCTION: This is an intracellular thiol proteinase inhibitor. Tightly binding reversible inhibitor of cathepsins L, H and B.	SUBCELLULAR LOCATION: Cytoplasm {ECO:0000269|PubMed:11139332}. Nucleus {ECO:0000269|PubMed:11139332}.	DISEASE: Epilepsy, progressive myoclonic 1 (EPM1) [MIM:254800]: A form of progressive myoclonic epilepsy, a clinically and genetically heterogeneous group of disorders defined by the combination of action and reflex myoclonus, other types of epileptic seizures, and progressive neurodegeneration and neurocognitive impairment. EPM1 is an autosomal recessive form characterized by severe, stimulus-se…	adult locomotory behavior [GO:0008344]; negative regulation of peptidase activity [GO:0010466]; negative regulation of proteolysis [GO:0045861]	cysteine-type endopeptidase inhibitor activity [GO:0004869]; endopeptidase inhibitor activity [GO:0004866]; protease binding [GO:0002020]; RNA binding [GO:0003723]	collagen-containing extracellular matrix [GO:0062023]; cytoplasm [GO:0005737]; cytosol [GO:0005829]; extracellular exosome [GO:0070062]; extracellular region [GO:0005576]; extracellular space [GO:0005615]; ficolin-1-rich granule lumen [GO:1904813]; nucleolus [GO:0005730]; nucleus [GO:0005634]; secretory granule lumen [GO:0034774]; tertiary granule lumen [GO:1904724]	GO:0002020; GO:0003723; GO:0004866; GO:0004869; GO:0005576; GO:0005615; GO:0005634; GO:0005730; GO:0005737; GO:0005829; GO:0008344; GO:0010466; GO:0034774; GO:0045861; GO:0062023; GO:0070062; GO:1904724; GO:1904813	R-HSA-6798695;	hsa:1476;	19.4745	20.7108	22.3735	18.3853	18.774	19.1119
PREX1_Q8TCU6	0.00339946	-0.869047	-1.07425	1.68888	0.447161	-0.196136	PREX1	Phosphatidylinositol 3,4,5-trisphosphate-dependent Rac exchanger 1 protein	Q8TCU6	0.93537	0.00503891	0.93537	sp|Q8TCU6|PREX1_HUMAN Phosphatidylinositol 3,4,5-trisphosphate-dependent Rac exchanger 1 protein OS=Homo sapiens OX=9606 GN=PREX1 PE=1 SV=3	FUNCTION: Functions as a RAC guanine nucleotide exchange factor (GEF), which activates the Rac proteins by exchanging bound GDP for free GTP. Its activity is synergistically activated by phosphatidylinositol 3,4,5-trisphosphate and the beta gamma subunits of heterotrimeric G protein. May function downstream of heterotrimeric G proteins in neutrophils.	SUBCELLULAR LOCATION: Cytoplasm, cytosol. Cell membrane. Note=Mainly cytosolic. Some amount is apparently associated to the plasma membrane.		actin filament polymerization [GO:0030041]; G protein-coupled receptor signaling pathway [GO:0007186]; intracellular signal transduction [GO:0035556]; neutrophil activation [GO:0042119]; neutrophil chemotaxis [GO:0030593]; positive regulation of cell migration [GO:0030335]; positive regulation of GTPase activity [GO:0043547]; positive regulation of substrate adhesion-dependent cell spreading [GO:…	enzyme binding [GO:0019899]; GTPase activator activity [GO:0005096]; guanyl-nucleotide exchange factor activity [GO:0005085]; phospholipid binding [GO:0005543]	cytosol [GO:0005829]; dendritic shaft [GO:0043198]; growth cone [GO:0030426]; perinuclear region of cytoplasm [GO:0048471]; plasma membrane [GO:0005886]	GO:0005085; GO:0005096; GO:0005543; GO:0005829; GO:0005886; GO:0006801; GO:0007186; GO:0019899; GO:0030041; GO:0030217; GO:0030335; GO:0030426; GO:0030593; GO:0030833; GO:0035556; GO:0042119; GO:0043198; GO:0043547; GO:0048471; GO:0050773; GO:0051056; GO:1900026	R-HSA-193648;R-HSA-416482;R-HSA-8980692;R-HSA-9013026;R-HSA-9013106;R-HSA-9013148;R-HSA-9013149;R-HSA-9013404;R-HSA-9013406;R-HSA-9013408;R-HSA-9013409;R-HSA-9013423;	hsa:57580;	14.6528	14.0218	13.8734	15.8718	14.9738	14.5085
SNCG_O76070	0.447939	0.582198	1.49468	-1.09059	-0.78206	-0.652172	SNCG	Gamma-synuclein	O76070	0.834967	0.0056848	-0.834967	sp|O76070|SYUG_HUMAN Gamma-synuclein OS=Homo sapiens OX=9606 GN=SNCG PE=1 SV=2	FUNCTION: Plays a role in neurofilament network integrity. May be involved in modulating axonal architecture during development and in the adult. In vitro, increases the susceptibility of neurofilament-H to calcium-dependent proteases (By similarity). May also function in modulating the keratin network in skin. Activates the MAPK and Elk-1 signal transduction pathway (By similarity). {ECO:0000250…	SUBCELLULAR LOCATION: Cytoplasm, perinuclear region {ECO:0000269|PubMed:11746666}. Cytoplasm, cytoskeleton, microtubule organizing center, centrosome {ECO:0000269|PubMed:11746666}. Cytoplasm, cytoskeleton, spindle {ECO:0000269|PubMed:11746666}. Note=Associated with centrosomes in several interphase cells. In mitotic cells, localized to the poles of the spindle.		adult locomotory behavior [GO:0008344]; chemical synaptic transmission [GO:0007268]; protein secretion [GO:0009306]; regulation of dopamine secretion [GO:0014059]; regulation of neuron death [GO:1901214]; regulation of neurotransmitter secretion [GO:0046928]; synapse organization [GO:0050808]; synaptic vesicle endocytosis [GO:0048488]	cuprous ion binding [GO:1903136]	axon terminus [GO:0043679]; centrosome [GO:0005813]; cytoplasm [GO:0005737]; extracellular exosome [GO:0070062]; neuronal cell body [GO:0043025]; perinuclear region of cytoplasm [GO:0048471]; spindle [GO:0005819]	GO:0005737; GO:0005813; GO:0005819; GO:0007268; GO:0008344; GO:0009306; GO:0014059; GO:0043025; GO:0043679; GO:0046928; GO:0048471; GO:0048488; GO:0050808; GO:0070062; GO:1901214; GO:1903136		hsa:6623;	17.5158	17.5824	18.0351	16.7527	16.9057	16.9701
C4BPB_P20851	-0.226469	0.591984	1.59846	-1.11823	-0.889303	0.0435653	C4BPB	C4b-binding protein beta chain	P20851	0.854547	0.0058489	-0.854547	sp|P20851|C4BPB_HUMAN C4b-binding protein beta chain OS=Homo sapiens OX=9606 GN=C4BPB PE=1 SV=1	FUNCTION: Controls the classical pathway of complement activation. It binds as a cofactor to C3b/C4b inactivator (C3bINA), which then hydrolyzes the complement fragment C4b. It also accelerates the degradation of the C4bC2a complex (C3 convertase) by dissociating the complement fragment C2a. It also interacts with anticoagulant protein S and with serum amyloid P component. The beta chain binds pr…	SUBCELLULAR LOCATION: Secreted.		blood coagulation [GO:0007596]; complement activation, classical pathway [GO:0006958]; innate immune response [GO:0045087]; negative regulation of complement activation, classical pathway [GO:0045959]; positive regulation of protein catabolic process [GO:0045732]; regulation of opsonization [GO:1903027]; response to symbiotic bacterium [GO:0009609]		extracellular region [GO:0005576]; extracellular space [GO:0005615]; plasma membrane [GO:0005886]	GO:0005576; GO:0005615; GO:0005886; GO:0006958; GO:0007596; GO:0009609; GO:0045087; GO:0045732; GO:0045959; GO:1903027	R-HSA-977606;	hsa:725;	15.5963	16.1305	16.7873	15.0143	15.1637	15.7725
SLC22A18_Q96BI1	0.613832	0.917816	0.891643	-1.51449	-0.82801	-0.0807937	SLC22A18	Solute carrier family 22 member 18	Q96BI1	0.945296	0.00608243	-0.945296	sp|Q96BI1|S22AI_HUMAN Solute carrier family 22 member 18 OS=Homo sapiens OX=9606 GN=SLC22A18 PE=1 SV=3	FUNCTION: May act as a transporter of organic cations based on a proton efflux antiport mechanism. May play a role in the transport of chloroquine and quinidine-related compounds in kidney. {ECO:0000269|PubMed:9744804}.	SUBCELLULAR LOCATION: Apical cell membrane {ECO:0000305}; Multi-pass membrane protein {ECO:0000305}. Note=Localized at the apical membrane surface of renal proximal tubules. {ECO:0000269|PubMed:9744804}.	DISEASE: Lung cancer (LNCR) [MIM:211980]: A common malignancy affecting tissues of the lung. The most common form of lung cancer is non-small cell lung cancer (NSCLC) that can be divided into 3 major histologic subtypes: squamous cell carcinoma, adenocarcinoma, and large cell lung cancer. NSCLC is often diagnosed at an advanced stage and has a poor prognosis. {ECO:0000269|PubMed:9751628}. Note=Th…	excretion [GO:0007588]; organic cation transport [GO:0015695]; xenobiotic detoxification by transmembrane export across the plasma membrane [GO:1990961]; xenobiotic transport [GO:0042908]	solute:proton antiporter activity [GO:0015299]; symporter activity [GO:0015293]; transmembrane transporter activity [GO:0022857]; ubiquitin protein ligase binding [GO:0031625]	apical plasma membrane [GO:0016324]; cytoplasm [GO:0005737]; integral component of membrane [GO:0016021]; membrane [GO:0016020]; nuclear envelope [GO:0005635]; plasma membrane [GO:0005886]	GO:0005635; GO:0005737; GO:0005886; GO:0007588; GO:0015293; GO:0015299; GO:0015695; GO:0016020; GO:0016021; GO:0016324; GO:0022857; GO:0031625; GO:0042908; GO:1990961	R-HSA-549127;R-HSA-5619066;	hsa:5002;	14.8002	14.978	14.9627	13.5548	13.9565	14.3937
PAFAH1B3_Q15102	-0.435538	1.03219	1.2083	-1.41106	-0.525757	0.13186	PAFAH1B3	Platelet-activating factor acetylhydrolase IB subunit gamma	Q15102	0.825591	0.0061695	-0.825591	sp|Q15102|PA1B3_HUMAN Platelet-activating factor acetylhydrolase IB subunit gamma OS=Homo sapiens OX=9606 GN=PAFAH1B3 PE=1 SV=1	FUNCTION: Alpha1 catalytic subunit of the cytosolic type I platelet-activating factor (PAF) acetylhydrolase (PAF-AH (I)) heterotetrameric enzyme that catalyzes the hydrolyze of the acetyl group at the sn-2 position of PAF and its analogs and modulates the action of PAF. The activity and substrate specificity of PAF-AH (I) are affected by its subunit composition. Both alpha1/alpha1 homodimer (PAFA…	SUBCELLULAR LOCATION: Cytoplasm.		brain development [GO:0007420]; lipid catabolic process [GO:0016042]; lipid metabolic process [GO:0006629]; nervous system development [GO:0007399]; spermatogenesis [GO:0007283]	1-alkyl-2-acetylglycerophosphocholine esterase activity [GO:0003847]; identical protein binding [GO:0042802]; platelet-activating factor acetyltransferase activity [GO:0047179]; protein-containing complex binding [GO:0044877]; protein heterodimerization activity [GO:0046982]; protein homodimerization activity [GO:0042803]	1-alkyl-2-acetylglycerophosphocholine esterase complex [GO:0008247]; cytoplasm [GO:0005737]; cytosol [GO:0005829]; membrane [GO:0016020]	GO:0003847; GO:0005737; GO:0005829; GO:0006629; GO:0007283; GO:0007399; GO:0007420; GO:0008247; GO:0016020; GO:0016042; GO:0042802; GO:0042803; GO:0044877; GO:0046982; GO:0047179	R-HSA-6811436;	hsa:5050;	17.4833	18.4903	18.6111	16.814	17.4214	17.8726
KPRP_Q5T749	0.0726872	0.185224	1.51266	-1.48497	-0.604506	0.318907	KPRP	Keratinocyte proline-rich protein	Q5T749	0.861763	0.00672908	-0.861763	sp|Q5T749|KPRP_HUMAN Keratinocyte proline-rich protein OS=Homo sapiens OX=9606 GN=KPRP PE=1 SV=1		SUBCELLULAR LOCATION: Cytoplasm {ECO:0000250}.				cytoplasm [GO:0005737]; extracellular exosome [GO:0070062]	GO:0005737; GO:0070062		hsa:448834;	15.0454	15.1276	16.0967	13.9082	14.551	15.2252
TULP3_O75386	0.0565077	0.0652368	1.71177	-1.29084	-0.624086	0.0814117	TULP3	Tubby-related protein 3	O75386	0.950663	0.00683881	-0.950663	sp|O75386|TULP3_HUMAN Tubby-related protein 3 OS=Homo sapiens OX=9606 GN=TULP3 PE=1 SV=2	FUNCTION: Negative regulator of the Shh signaling transduction pathway: recruited to primary cilia via association with the IFT complex A (IFT-A) and is required for recruitment of G protein-coupled receptor GPR161 to cilia, a promoter of PKA-dependent basal repression machinery in Shh signaling. Binds to phosphorylated inositide (phosphoinositide) lipids. Both IFT-A- and phosphoinositide-binding…	SUBCELLULAR LOCATION: Nucleus. Cell membrane. Cell projection, cilium {ECO:0000269|PubMed:27932497}. Cytoplasm {ECO:0000250}. Secreted {ECO:0000250}. Note=Does not have a cleavable signal peptide and is secreted by a non-conventional pathway (By similarity). Translocates from the plasma membrane to the nucleus upon activation of guanine nucleotide-binding protein G(q) subunit alpha. {ECO:0000250}.		anterior/posterior pattern specification [GO:0009952]; bone development [GO:0060348]; brain development [GO:0007420]; bronchus morphogenesis [GO:0060434]; central nervous system neuron differentiation [GO:0021953]; embryonic camera-type eye development [GO:0031076]; embryonic digit morphogenesis [GO:0042733]; embryonic neurocranium morphogenesis [GO:0048702]; ganglion development [GO:0061548]; G …	enzyme binding [GO:0019899]; G protein-coupled receptor binding [GO:0001664]; intraciliary transport particle A binding [GO:0120160]; phosphatidylinositol-4,5-bisphosphate binding [GO:0005546]; phosphatidylinositol binding [GO:0035091]; protein-containing complex binding [GO:0044877]	9+0 non-motile cilium [GO:0097731]; axoneme [GO:0005930]; ciliary base [GO:0097546]; cilium [GO:0005929]; extracellular region [GO:0005576]; nucleolus [GO:0005730]; nucleoplasm [GO:0005654]; nucleus [GO:0005634]; plasma membrane [GO:0005886]	GO:0001664; GO:0001843; GO:0005546; GO:0005576; GO:0005634; GO:0005654; GO:0005730; GO:0005886; GO:0005929; GO:0005930; GO:0006355; GO:0007186; GO:0007420; GO:0008277; GO:0009952; GO:0019899; GO:0021914; GO:0021953; GO:0031076; GO:0035091; GO:0042733; GO:0044877; GO:0045879; GO:0048702; GO:0060348; GO:0060434; GO:0060831; GO:0061512; GO:0061548; GO:0097546; GO:0097731; GO:0120160; GO:1901621	R-HSA-5610787;	hsa:7289;	13.1535	13.1603	14.4409	12.1057	12.6242	13.1729
IGFL1_Q6UW32	0.883142	-0.0723134	1.33917	-1.35333	-0.76753	-0.0291363	IGFL1	Insulin growth factor-like family member 1	Q6UW32	1.4855	0.00707381	-1.4855	sp|Q6UW32|IGFL1_HUMAN Insulin growth factor-like family member 1 OS=Homo sapiens OX=9606 GN=IGFL1 PE=1 SV=1	FUNCTION: Probable ligand of the IGFLR1 cell membrane receptor. {ECO:0000269|PubMed:21454693}.	SUBCELLULAR LOCATION: Secreted {ECO:0000269|PubMed:16890402, ECO:0000269|PubMed:21454693}.			signaling receptor binding [GO:0005102]	extracellular space [GO:0005615]	GO:0005102; GO:0005615		hsa:374918;	18.7257	17.7355	19.1983	16.4078	17.0149	17.7802
NAV1_Q8NEY1	-0.547576	-1.2275	-0.744671	0.27318	0.980602	1.26596	NAV1	Neuron navigator 1	Q8NEY1	1.02918	0.00728285	1.02918	sp|Q8NEY1|NAV1_HUMAN Neuron navigator 1 OS=Homo sapiens OX=9606 GN=NAV1 PE=1 SV=2	FUNCTION: May be involved in neuronal migration. {ECO:0000250}.	SUBCELLULAR LOCATION: Cytoplasm, cytoskeleton {ECO:0000250}. Note=Associates with a subset of microtubule plus ends. Enriched in neuronal growth cones (By similarity). {ECO:0000250}.		microtubule bundle formation [GO:0001578]; nervous system development [GO:0007399]; neuron migration [GO:0001764]		axon initial segment [GO:0043194]; cytoplasm [GO:0005737]; microtubule [GO:0005874]; microtubule cytoskeleton [GO:0015630]	GO:0001578; GO:0001764; GO:0005737; GO:0005874; GO:0007399; GO:0015630; GO:0043194		hsa:89796;	11.5462	11.1296	11.4254	12.049	12.4824	12.6573
SBSN_Q6UWP8	-0.400202	0.517614	1.55412	-1.33367	-0.569478	0.231608	SBSN	Suprabasin	Q6UWP8	0.735863	0.00762017	-0.735863	sp|Q6UWP8|SBSN_HUMAN Suprabasin OS=Homo sapiens OX=9606 GN=SBSN PE=1 SV=2		SUBCELLULAR LOCATION: Secreted {ECO:0000250}.				extracellular exosome [GO:0070062]	GO:0070062		hsa:374897;	20.7198	21.3259	22.0103	20.1034	20.608	21.137
SOD2_P04179	-0.446518	-0.572482	-1.09479	1.67265	0.656037	-0.214904	SOD2	Superoxide dismutase [Mn], mitochondrial	P04179	1.01334	0.00774794	1.01334	sp|P04179|SODM_HUMAN Superoxide dismutase [Mn], mitochondrial OS=Homo sapiens OX=9606 GN=SOD2 PE=1 SV=3	FUNCTION: Destroys superoxide anion radicals which are normally produced within the cells and which are toxic to biological systems. {ECO:0000269|PubMed:10334867}.	SUBCELLULAR LOCATION: Mitochondrion matrix.	DISEASE: Microvascular complications of diabetes 6 (MVCD6) [MIM:612634]: Pathological conditions that develop in numerous tissues and organs as a consequence of diabetes mellitus. They include diabetic retinopathy, diabetic nephropathy leading to end-stage renal disease, and diabetic neuropathy. Diabetic retinopathy remains the major cause of new-onset blindness among diabetic adults. It is chara…	acetylcholine-mediated vasodilation involved in regulation of systemic arterial blood pressure [GO:0003069]; age-dependent response to reactive oxygen species [GO:0001315]; cellular response to ethanol [GO:0071361]; hydrogen peroxide biosynthetic process [GO:0050665]; negative regulation of cell population proliferation [GO:0008285]; negative regulation of membrane hyperpolarization [GO:1902631];…	DNA binding [GO:0003677]; enzyme binding [GO:0019899]; identical protein binding [GO:0042802]; manganese ion binding [GO:0030145]; oxygen binding [GO:0019825]; superoxide dismutase activity [GO:0004784]	extracellular exosome [GO:0070062]; mitochondrial matrix [GO:0005759]; mitochondrial nucleoid [GO:0042645]; mitochondrion [GO:0005739]	GO:0000303; GO:0001315; GO:0001666; GO:0001836; GO:0003069; GO:0003677; GO:0004784; GO:0005739; GO:0005759; GO:0006357; GO:0006801; GO:0008217; GO:0008285; GO:0009314; GO:0009409; GO:0010042; GO:0010043; GO:0010269; GO:0010729; GO:0014823; GO:0019430; GO:0019825; GO:0019899; GO:0030145; GO:0030335; GO:0032364; GO:0032496; GO:0033591; GO:0034021; GO:0035900; GO:0035902; GO:0042493; GO:0042542; GO:…	R-HSA-2151201;R-HSA-3299685;R-HSA-8862803;R-HSA-8950505;R-HSA-9615017;	hsa:6648;	18.1132	18.0226	17.6471	19.6371	18.9061	18.2798
MCM3AP_O60318	0.366945	0.964962	0.874717	-1.67817	-0.590715	0.0622579	MCM3AP	Germinal-center associated nuclear protein	O60318	0.942585	0.00783257	-0.942585	sp|O60318|GANP_HUMAN Germinal-center associated nuclear protein OS=Homo sapiens OX=9606 GN=MCM3AP PE=1 SV=2	FUNCTION: [Isoform GANP]: As a component of the TREX-2 complex, involved in the export of mRNAs to the cytoplasm through the nuclear pores (PubMed:20005110, PubMed:20384790, PubMed:23591820, PubMed:22307388). Through the acetylation of histones, affects the assembly of nucleosomes at immunoglobulin variable region genes and promotes the recruitment and positioning of transcription complex to favo…	SUBCELLULAR LOCATION: [Isoform GANP]: Nucleus envelope {ECO:0000269|PubMed:20005110, ECO:0000269|PubMed:21195085, ECO:0000269|PubMed:22307388, ECO:0000269|PubMed:23591820, ECO:0000269|PubMed:28633435}. Nucleus, nuclear pore complex {ECO:0000269|PubMed:22307388, ECO:0000269|PubMed:23591820}. Nucleus, nucleoplasm {ECO:0000269|PubMed:20005110}. Chromosome {ECO:0000269|PubMed:23652018}. Note=Predomin…	DISEASE: Peripheral neuropathy, autosomal recessive, with or without impaired intellectual development (PNRIID) [MIM:618124]: An autosomal recessive disorder characterized by early childhood-onset of peripheral sensorimotor neuropathy, progressive distal muscle weakness, atrophy in hands and feet, and gait difficulties, often with loss of ambulation. Most affected individuals also have impaired i…	mRNA export from nucleus [GO:0006406]; nucleosome organization [GO:0034728]; poly(A)+ mRNA export from nucleus [GO:0016973]; protein transport [GO:0015031]; somatic hypermutation of immunoglobulin genes [GO:0016446]	chromatin binding [GO:0003682]; H3 histone acetyltransferase activity [GO:0010484]; histone acetyltransferase activity [GO:0004402]; histone binding [GO:0042393]; nucleic acid binding [GO:0003676]	chromosome [GO:0005694]; cytoplasm [GO:0005737]; cytosol [GO:0005829]; nuclear membrane [GO:0031965]; nuclear pore nuclear basket [GO:0044615]; nucleoplasm [GO:0005654]; nucleus [GO:0005634]; transcription export complex 2 [GO:0070390]	GO:0003676; GO:0003682; GO:0004402; GO:0005634; GO:0005654; GO:0005694; GO:0005737; GO:0005829; GO:0006406; GO:0010484; GO:0015031; GO:0016446; GO:0016973; GO:0031965; GO:0034728; GO:0042393; GO:0044615; GO:0070390		hsa:8888;	16.6892	17.0724	17.0146	15.3788	16.0756	16.494
STK38L_Q9Y2H1	-0.618956	0.363896	1.5206	-1.27314	-0.521241	0.52884	STK38L	Serine/threonine-protein kinase 38-like	Q9Y2H1	0.736676	0.0080215	-0.736676	sp|Q9Y2H1|ST38L_HUMAN Serine/threonine-protein kinase 38-like OS=Homo sapiens OX=9606 GN=STK38L PE=1 SV=3	FUNCTION: Involved in the regulation of structural processes in differentiating and mature neuronal cells. {ECO:0000250, ECO:0000269|PubMed:15037617, ECO:0000269|PubMed:15067004}.	SUBCELLULAR LOCATION: Cytoplasm. Cytoplasm, cytoskeleton. Membrane. Note=Associated with the actin cytoskeleton. Co-localizes with STK24/MST3 in the membrane.		intracellular signal transduction [GO:0035556]; peptidyl-serine phosphorylation [GO:0018105]; protein phosphorylation [GO:0006468]; regulation of cellular component organization [GO:0051128]	actin binding [GO:0003779]; ATP binding [GO:0005524]; magnesium ion binding [GO:0000287]; protein serine/threonine kinase activity [GO:0004674]; protein serine kinase activity [GO:0106310]; protein threonine kinase activity [GO:0106311]	actin cytoskeleton [GO:0015629]; cytoplasm [GO:0005737]; cytosol [GO:0005829]; membrane [GO:0016020]	GO:0000287; GO:0003779; GO:0004674; GO:0005524; GO:0005737; GO:0005829; GO:0006468; GO:0015629; GO:0016020; GO:0018105; GO:0035556; GO:0051128; GO:0106310; GO:0106311		hsa:23012;	16.5282	17.3864	18.3964	15.957	16.6136	17.5304
AHI1_Q8N157	0.0761187	1.18636	0.729387	-1.63749	-0.571255	0.216883	AHI1	Jouberin	Q8N157	1.27269	0.00804083	-1.27269	sp|Q8N157|AHI1_HUMAN Jouberin OS=Homo sapiens OX=9606 GN=AHI1 PE=1 SV=1	FUNCTION: Involved in vesicle trafficking and required for ciliogenesis, formation of primary non-motile cilium, and recruitment of RAB8A to the basal body of primary cilium. Component of the tectonic-like complex, a complex localized at the transition zone of primary cilia and acting as a barrier that prevents diffusion of transmembrane proteins between the cilia and plasma membranes. Involved i…	SUBCELLULAR LOCATION: Cytoplasm, cytoskeleton, cilium basal body {ECO:0000269|PubMed:21623382, ECO:0000269|PubMed:23532844}. Cell junction, adherens junction {ECO:0000269|PubMed:18633336, ECO:0000269|PubMed:23532844}. Cytoplasm, cytoskeleton, microtubule organizing center, centrosome, centriole {ECO:0000250|UniProtKB:Q8K3E5}. Note=In the retinal photoreceptor cell layer, localizes at the connecti…	DISEASE: Joubert syndrome 3 (JBTS3) [MIM:608629]: A disorder presenting with cerebellar ataxia, oculomotor apraxia, hypotonia, neonatal breathing abnormalities and psychomotor delay. Neuroradiologically, it is characterized by cerebellar vermian hypoplasia/aplasia, thickened and reoriented superior cerebellar peduncles, and an abnormally large interpeduncular fossa, giving the appearance of a mol…	cellular protein localization [GO:0034613]; central nervous system development [GO:0007417]; cilium assembly [GO:0060271]; cloaca development [GO:0035844]; heart looping [GO:0001947]; hindbrain development [GO:0030902]; Kupffer's vesicle development [GO:0070121]; left/right axis specification [GO:0070986]; morphogenesis of a polarized epithelium [GO:0001738]; negative regulation of apoptotic proc…	identical protein binding [GO:0042802]	adherens junction [GO:0005912]; cell-cell junction [GO:0005911]; centriole [GO:0005814]; centrosome [GO:0005813]; ciliary basal body [GO:0036064]; cilium [GO:0005929]; cytosol [GO:0005829]; MKS complex [GO:0036038]; non-motile cilium [GO:0097730]	GO:0001738; GO:0001947; GO:0002092; GO:0005813; GO:0005814; GO:0005829; GO:0005911; GO:0005912; GO:0005929; GO:0007169; GO:0007417; GO:0010842; GO:0016192; GO:0030862; GO:0030902; GO:0034613; GO:0035844; GO:0035845; GO:0036038; GO:0036064; GO:0039008; GO:0039023; GO:0042802; GO:0043066; GO:0045944; GO:0050795; GO:0060271; GO:0065001; GO:0070121; GO:0070986; GO:0071599; GO:0097730	R-HSA-5620912;	hsa:54806;	12.2574	13.3215	12.8835	10.6151	11.637	12.3923
DYNLL1_P63167	-0.148011	0.905472	1.27509	-1.46442	-0.620545	0.0524172	DYNLL1	Dynein light chain 1, cytoplasmic	P63167	0.704524	0.00822735	-0.704524	sp|P63167|DYL1_HUMAN Dynein light chain 1, cytoplasmic OS=Homo sapiens OX=9606 GN=DYNLL1 PE=1 SV=1	FUNCTION: Acts as one of several non-catalytic accessory components of the cytoplasmic dynein 1 complex that are thought to be involved in linking dynein to cargos and to adapter proteins that regulate dynein function. Cytoplasmic dynein 1 acts as a motor for the intracellular retrograde motility of vesicles and organelles along microtubules. May play a role in changing or maintaining the spatial…	SUBCELLULAR LOCATION: Cytoplasm, cytoskeleton, microtubule organizing center, centrosome {ECO:0000269|PubMed:14654843}. Cytoplasm, cytoskeleton {ECO:0000269|PubMed:20921139}. Nucleus {ECO:0000269|PubMed:15891768}. Mitochondrion {ECO:0000269|PubMed:18084006}. Note=Upon induction of apoptosis translocates together with BCL2L11 to mitochondria. {ECO:0000269|PubMed:18084006}.		apoptotic process [GO:0006915]; cilium assembly [GO:0060271]; microtubule-based process [GO:0007017]; negative regulation of nitric oxide biosynthetic process [GO:0045019]; negative regulation of phosphorylation [GO:0042326]; positive regulation of ATP-dependent microtubule motor activity, plus-end-directed [GO:2000582]; positive regulation of insulin secretion involved in cellular response to gl…	dynein intermediate chain binding [GO:0045505]; dynein light intermediate chain binding [GO:0051959]; enzyme binding [GO:0019899]; enzyme inhibitor activity [GO:0004857]; identical protein binding [GO:0042802]; nitric-oxide synthase regulator activity [GO:0030235]; protein-containing complex binding [GO:0044877]; scaffold protein binding [GO:0097110]	axon cytoplasm [GO:1904115]; centrosome [GO:0005813]; ciliary tip [GO:0097542]; cilium [GO:0005929]; cytoplasm [GO:0005737]; cytoplasmic dynein complex [GO:0005868]; cytosol [GO:0005829]; dynein complex [GO:0030286]; ficolin-1-rich granule membrane [GO:0101003]; kinetochore [GO:0000776]; membrane [GO:0016020]; microtubule [GO:0005874]; mitochondrion [GO:0005739]; mitotic spindle [GO:0072686]; nuc…	GO:0000776; GO:0004857; GO:0005634; GO:0005737; GO:0005739; GO:0005813; GO:0005829; GO:0005868; GO:0005874; GO:0005886; GO:0005929; GO:0006915; GO:0007017; GO:0007286; GO:0016020; GO:0019899; GO:0021762; GO:0030235; GO:0030286; GO:0035774; GO:0042326; GO:0042802; GO:0044877; GO:0045019; GO:0045505; GO:0051959; GO:0060271; GO:0070821; GO:0072686; GO:0097110; GO:0097542; GO:0101003; GO:1904115; GO:…	R-HSA-111446;R-HSA-141444;R-HSA-1632852;R-HSA-2132295;R-HSA-2467813;R-HSA-2500257;R-HSA-2565942;R-HSA-3371497;R-HSA-380259;R-HSA-380270;R-HSA-380284;R-HSA-380320;R-HSA-5620912;R-HSA-5620924;R-HSA-5663220;R-HSA-6798695;R-HSA-6807878;R-HSA-6811436;R-HSA-68877;R-HSA-8854518;R-HSA-9609690;R-HSA-9646399;R-HSA-9648025;	hsa:8655;	19.8215	20.3692	20.5614	19.137	19.5758	19.9257
AACS_Q86V21	0.524753	0.687978	1.0836	-1.55353	-0.811734	0.0689333	AACS	Acetoacetyl-CoA synthetase	Q86V21	0.811073	0.00866475	-0.811073	sp|Q86V21|AACS_HUMAN Acetoacetyl-CoA synthetase OS=Homo sapiens OX=9606 GN=AACS PE=1 SV=1	FUNCTION: Activates acetoacetate to acetoacetyl-CoA. May be involved in utilizing ketone body for the fatty acid-synthesis during adipose tissue development (By similarity). {ECO:0000250}.	SUBCELLULAR LOCATION: Cytoplasm, cytosol {ECO:0000250}.		adipose tissue development [GO:0060612]; cellular response to cholesterol [GO:0071397]; cellular response to glucose stimulus [GO:0071333]; cellular response to testosterone stimulus [GO:0071394]; fatty acid metabolic process [GO:0006631]; ketone body biosynthetic process [GO:0046951]; liver development [GO:0001889]; positive regulation of insulin secretion [GO:0032024]; response to drug [GO:0042…	acetoacetate-CoA ligase activity [GO:0030729]; ATP binding [GO:0005524]; butyrate-CoA ligase activity [GO:0047760]	cytosol [GO:0005829]	GO:0001889; GO:0005524; GO:0005829; GO:0006631; GO:0007584; GO:0014074; GO:0030729; GO:0032024; GO:0034201; GO:0042493; GO:0042594; GO:0045471; GO:0046951; GO:0047760; GO:0050872; GO:0060612; GO:0071333; GO:0071394; GO:0071397	R-HSA-77111;	hsa:65985;	18.4535	18.54	18.7496	17.3525	17.7455	18.212
LCE3E_Q5T5B0	-0.167188	0.820834	1.13541	-1.16986	-1.16073	0.541528	LCE3E	Late cornified envelope protein 3E	Q5T5B0	1.75979	0.00871554	-1.75979	sp|Q5T5B0|LCE3E_HUMAN Late cornified envelope protein 3E OS=Homo sapiens OX=9606 GN=LCE3E PE=1 SV=1	FUNCTION: Precursors of the cornified envelope of the stratum corneum.			keratinization [GO:0031424]			GO:0031424	R-HSA-6809371;	hsa:353145;	9.26364	10.7214	11.1856	7.78423	7.79771	10.3093
TLCD1_Q96CP7	0.836806	-0.268797	1.53717	-0.775772	-1.1001	-0.2293	TLCD1	Calfacilitin	Q96CP7	0.816219	0.00878563	-0.816219	sp|Q96CP7|TLCD1_HUMAN Calfacilitin OS=Homo sapiens OX=9606 GN=TLCD1 PE=2 SV=1	FUNCTION: Regulates the composition and fluidity of the plasma membrane (PubMed:30509349). Inhibits the incorporation of membrane-fluidizing phospholipids containing omega-3 long-chain polyunsaturated fatty acids (LCPUFA) and thereby promotes membrane rigidity (PubMed:30509349). Does not appear to have any effect on LCPUFA synthesis (PubMed:30509349). {ECO:0000269|PubMed:30509349}.	SUBCELLULAR LOCATION: Cell membrane {ECO:0000305|PubMed:30509349}; Multi-pass membrane protein {ECO:0000250|UniProtKB:F1NZP5}.		lipid homeostasis [GO:0055088]; membrane assembly [GO:0071709]; phospholipid homeostasis [GO:0055091]; plasma membrane organization [GO:0007009]; regulation of membrane lipid distribution [GO:0097035]		integral component of membrane [GO:0016021]; plasma membrane [GO:0005886]	GO:0005886; GO:0007009; GO:0016021; GO:0055088; GO:0055091; GO:0071709; GO:0097035		hsa:116238;	12.205	11.562	12.6123	11.2671	11.0785	11.5849
NSD1_Q96L73	-0.274999	0.713941	1.25449	-1.48834	-0.652417	0.447323	NSD1	Histone-lysine N-methyltransferase, H3 lysine-36 and H4 lysine-20 specific	Q96L73	0.733986	0.00910702	-0.733986	sp|Q96L73|NSD1_HUMAN Histone-lysine N-methyltransferase, H3 lysine-36 and H4 lysine-20 specific OS=Homo sapiens OX=9606 GN=NSD1 PE=1 SV=1	FUNCTION: Histone methyltransferase that dimethylates Lys-36 of histone H3 (H3K36me2). Transcriptional intermediary factor capable of both negatively or positively influencing transcription, depending on the cellular context. {ECO:0000269|PubMed:21196496}.	SUBCELLULAR LOCATION: Nucleus. Chromosome {ECO:0000305}.	DISEASE: Sotos syndrome 1 (SOTOS1) [MIM:117550]: A childhood overgrowth syndrome characterized by pre- and postnatal overgrowth, developmental delay, mental retardation, advanced bone age, and abnormal craniofacial morphology including macrodolichocephaly with frontal bossing, frontoparietal sparseness of hair, apparent hypertelorism, downslanting palpebral fissures, and facial flushing. Common o…	histone methylation [GO:0016571]; negative regulation of transcription by RNA polymerase II [GO:0000122]; positive regulation of transcription, DNA-templated [GO:0045893]; regulation of histone H3-K36 methylation [GO:0000414]; regulation of peptidyl-serine phosphorylation [GO:0033135]; regulation of RNA polymerase II regulatory region sequence-specific DNA binding [GO:1903025]; regulation of tran…	androgen receptor binding [GO:0050681]; chromatin binding [GO:0003682]; estrogen receptor binding [GO:0030331]; histone-lysine N-methyltransferase activity [GO:0018024]; histone methyltransferase activity (H3-K36 specific) [GO:0046975]; histone methyltransferase activity (H4-K20 specific) [GO:0042799]; retinoic acid receptor binding [GO:0042974]; retinoid X receptor binding [GO:0046965]; RNA poly…	chromatin [GO:0000785]; nucleoplasm [GO:0005654]; nucleus [GO:0005634]	GO:0000122; GO:0000414; GO:0000785; GO:0000978; GO:0003682; GO:0003712; GO:0003714; GO:0005634; GO:0005654; GO:0006355; GO:0008270; GO:0016571; GO:0018024; GO:0030331; GO:0033135; GO:0042799; GO:0042974; GO:0045893; GO:0046965; GO:0046966; GO:0046975; GO:0050681; GO:1903025	R-HSA-3214841;	hsa:64324;	13.8032	14.4462	14.7976	13.0144	13.5579	14.2729
ALOX12_P18054	-0.143417	1.08355	1.06676	-1.4112	-0.797086	0.201396	ALOX12	Arachidonate 12-lipoxygenase, 12S-type	P18054	0.825638	0.00927744	-0.825638	sp|P18054|LOX12_HUMAN Arachidonate 12-lipoxygenase, 12S-type OS=Homo sapiens OX=9606 GN=ALOX12 PE=1 SV=4	FUNCTION: Catalyzes the regio and stereo-specific incorporation of molecular oxygen into free and esterified polyunsaturated fatty acids generating lipid hydroperoxides that can be further reduced to the corresponding hydroxy species (PubMed:17493578, PubMed:1851637, PubMed:8319693, PubMed:8500694, PubMed:18311922, PubMed:32404334). Mainly converts arachidonate ((5Z,8Z,11Z,14Z)-eicosatetraenoate)…	SUBCELLULAR LOCATION: Cytoplasm, cytosol. Membrane. Note=Membrane association is stimulated by EGF.	DISEASE: Esophageal cancer (ESCR) [MIM:133239]: A malignancy of the esophagus. The most common types are esophageal squamous cell carcinoma and adenocarcinoma. Cancer of the esophagus remains a devastating disease because it is usually not detected until it has progressed to an advanced incurable stage. {ECO:0000269|PubMed:17460548}. Note=Disease susceptibility may be associated with variants aff…	aging [GO:0007568]; arachidonic acid metabolic process [GO:0019369]; cellular response to lipid [GO:0071396]; establishment of skin barrier [GO:0061436]; fatty acid oxidation [GO:0019395]; hepoxilin biosynthetic process [GO:0051122]; leukotriene A4 metabolic process [GO:1901751]; linoleic acid metabolic process [GO:0043651]; lipid metabolic process [GO:0006629]; lipid oxidation [GO:0034440]; lipo…	arachidonate 12(S)-lipoxygenase activity [GO:0004052]; arachidonate 15-lipoxygenase activity [GO:0050473]; hepoxilin-epoxide hydrolase activity [GO:0047977]; iron ion binding [GO:0005506]; linoleate 13S-lipoxygenase activity [GO:0016165]; oxidoreductase activity, acting on single donors with incorporation of molecular oxygen, incorporation of two atoms of oxygen [GO:0016702]	cytoplasm [GO:0005737]; cytosol [GO:0005829]; extracellular exosome [GO:0070062]; membrane [GO:0016020]; plasma membrane [GO:0005886]; sarcolemma [GO:0042383]	GO:0004052; GO:0005506; GO:0005737; GO:0005829; GO:0005886; GO:0006629; GO:0007568; GO:0010628; GO:0010656; GO:0016020; GO:0016165; GO:0016702; GO:0019369; GO:0019372; GO:0019395; GO:0033559; GO:0034440; GO:0042383; GO:0042554; GO:0043065; GO:0043280; GO:0043536; GO:0043651; GO:0047977; GO:0048661; GO:0050473; GO:0051122; GO:0051901; GO:0061436; GO:0070062; GO:0071396; GO:0090331; GO:1901751; GO:…	R-HSA-2142696;R-HSA-2142700;R-HSA-2142712;R-HSA-9018677;R-HSA-9025106;R-HSA-9026290;	hsa:239;	18.8266	19.5837	19.5734	18.0442	18.4232	19.0393
PSMD14_O00487	-0.546312	1.08124	1.39025	-1.1106	-0.538559	-0.276013	PSMD14	26S proteasome non-ATPase regulatory subunit 14	O00487	0.990383	0.00935714	-0.990383	sp|O00487|PSDE_HUMAN 26S proteasome non-ATPase regulatory subunit 14 OS=Homo sapiens OX=9606 GN=PSMD14 PE=1 SV=1	FUNCTION: Component of the 26S proteasome, a multiprotein complex involved in the ATP-dependent degradation of ubiquitinated proteins. This complex plays a key role in the maintenance of protein homeostasis by removing misfolded or damaged proteins, which could impair cellular functions, and by removing proteins whose functions are no longer required. Therefore, the proteasome participates in num…			double-strand break repair via homologous recombination [GO:0000724]; double-strand break repair via nonhomologous end joining [GO:0006303]; proteasome-mediated ubiquitin-dependent protein catabolic process [GO:0043161]; protein deubiquitination [GO:0016579]; protein K63-linked deubiquitination [GO:0070536]; regulation of proteasomal protein catabolic process [GO:0061136]; response to ethanol [GO…	endopeptidase activator activity [GO:0061133]; isopeptidase activity [GO:0070122]; Lys63-specific deubiquitinase activity [GO:0061578]; metal ion binding [GO:0046872]; metallopeptidase activity [GO:0008237]; proteasome binding [GO:0070628]; thiol-dependent deubiquitinase [GO:0004843]	cytosol [GO:0005829]; cytosolic proteasome complex [GO:0031597]; extracellular region [GO:0005576]; ficolin-1-rich granule lumen [GO:1904813]; nucleoplasm [GO:0005654]; nucleus [GO:0005634]; proteasome accessory complex [GO:0022624]; proteasome complex [GO:0000502]; proteasome regulatory particle, lid subcomplex [GO:0008541]; secretory granule lumen [GO:0034774]	GO:0000502; GO:0000724; GO:0004843; GO:0005576; GO:0005634; GO:0005654; GO:0005829; GO:0006303; GO:0006511; GO:0008237; GO:0008541; GO:0016579; GO:0022624; GO:0031597; GO:0034774; GO:0043161; GO:0045471; GO:0046872; GO:0061133; GO:0061136; GO:0061578; GO:0070122; GO:0070536; GO:0070628; GO:1904813	R-HSA-1169091;R-HSA-1234176;R-HSA-1236974;R-HSA-1236978;R-HSA-174084;R-HSA-174113;R-HSA-174154;R-HSA-174178;R-HSA-174184;R-HSA-180534;R-HSA-180585;R-HSA-187577;R-HSA-195253;R-HSA-202424;R-HSA-211733;R-HSA-2467813;R-HSA-2871837;R-HSA-349425;R-HSA-350562;R-HSA-382556;R-HSA-450408;R-HSA-4608870;R-HSA-4641257;R-HSA-4641258;R-HSA-5358346;R-HSA-5362768;R-HSA-5607761;R-HSA-5607764;R-HSA-5610780;R-HSA-56…	hsa:10213;	18.9372	20.1931	20.4316	18.5018	18.9432	19.1458
SEPT4_O43236	-1.18694	-1.32083	0.278918	0.656989	0.560349	1.01151	SEPT4	Septin-4	O43236	0.872942	0.00999101	0.872942	sp|O43236|SEPT4_HUMAN Septin-4 OS=Homo sapiens OX=9606 GN=SEPT4 PE=1 SV=1	FUNCTION: Filament-forming cytoskeletal GTPase (Probable). Plays an important role in male fertility and sperm motility (By similarity). During spermiogenesis, essential for the establishment of the annulus (a fibrous ring structure connecting the midpiece and the principal piece of the sperm flagellum) which is a requisite for the structural and mechanical integrity of the sperm (By similarity).…	SUBCELLULAR LOCATION: Cytoplasm {ECO:0000250|UniProtKB:P28661}. Cell projection, cilium, flagellum {ECO:0000269|PubMed:25588830}. Cytoplasmic vesicle, secretory vesicle {ECO:0000269|PubMed:15116257}. Cell projection, axon {ECO:0000250|UniProtKB:P28661}. Cell projection, dendrite {ECO:0000250|UniProtKB:P28661}. Perikaryon {ECO:0000250|UniProtKB:P28661}. Note=In platelets, found in areas surroundin…		apoptotic process [GO:0006915]; cellular protein localization [GO:0034613]; cytoskeleton-dependent cytokinesis [GO:0061640]; flagellated sperm motility [GO:0030317]; neuron migration [GO:0001764]; positive regulation of apoptotic process [GO:0043065]; positive regulation of intrinsic apoptotic signaling pathway [GO:2001244]; positive regulation of protein ubiquitination [GO:0031398]; regulation o…	GTPase activity [GO:0003924]; GTP binding [GO:0005525]; identical protein binding [GO:0042802]; magnesium ion binding [GO:0000287]; molecular adaptor activity [GO:0060090]; structural molecule activity [GO:0005198]	axon [GO:0030424]; cell division site [GO:0032153]; cytosol [GO:0005829]; dendrite [GO:0030425]; microtubule cytoskeleton [GO:0015630]; mitochondrial outer membrane [GO:0005741]; mitochondrion [GO:0005739]; nucleoplasm [GO:0005654]; nucleus [GO:0005634]; perikaryon [GO:0043204]; septin complex [GO:0031105]; septin ring [GO:0005940]; sperm annulus [GO:0097227]; synaptic vesicle [GO:0008021]	GO:0000287; GO:0001764; GO:0003924; GO:0005198; GO:0005525; GO:0005634; GO:0005654; GO:0005739; GO:0005741; GO:0005829; GO:0005940; GO:0006915; GO:0008021; GO:0015630; GO:0017157; GO:0030317; GO:0030424; GO:0030425; GO:0031105; GO:0031398; GO:0032153; GO:0034613; GO:0042802; GO:0042981; GO:0043065; GO:0043204; GO:0048515; GO:0060090; GO:0061640; GO:0097227; GO:2001244	R-HSA-111457 [O43236-6];R-HSA-111469 [O43236-6];	hsa:5414;	12.8413	12.7626	13.7025	13.9246	13.8678	14.1329
DSG1_Q02413	0.469229	0.0279932	1.40238	-1.53996	-0.613527	0.253885	DSG1	Desmoglein-1	Q02413	1.09619	0.0104706	-1.09619	sp|Q02413|DSG1_HUMAN Desmoglein-1 OS=Homo sapiens OX=9606 GN=DSG1 PE=1 SV=2	FUNCTION: Component of intercellular desmosome junctions. Involved in the interaction of plaque proteins and intermediate filaments mediating cell-cell adhesion.	SUBCELLULAR LOCATION: Cell membrane {ECO:0000250}; Single-pass type I membrane protein {ECO:0000250}. Cell junction, desmosome.	DISEASE: Palmoplantar keratoderma 1, striate, focal, or diffuse (PPKS1) [MIM:148700]: A dermatological disorder characterized by thickening of the skin on the palms and soles, and longitudinal hyperkeratotic lesions on the palms, running the length of each finger. {ECO:0000269|PubMed:10332028}. Note=The disease is caused by variants affecting the gene represented in this entry.; DISEASE: Erythrod…	calcium-dependent cell-cell adhesion via plasma membrane cell adhesion molecules [GO:0016339]; cell-cell adhesion [GO:0098609]; cell-cell junction assembly [GO:0007043]; homophilic cell adhesion via plasma membrane adhesion molecules [GO:0007156]; protein stabilization [GO:0050821]	calcium ion binding [GO:0005509]; gamma-catenin binding [GO:0045295]; toxic substance binding [GO:0015643]	cornified envelope [GO:0001533]; cytoplasmic side of plasma membrane [GO:0009898]; cytosol [GO:0005829]; desmosome [GO:0030057]; ficolin-1-rich granule membrane [GO:0101003]; integral component of membrane [GO:0016021]; plasma membrane [GO:0005886]	GO:0001533; GO:0005509; GO:0005829; GO:0005886; GO:0007043; GO:0007156; GO:0009898; GO:0015643; GO:0016021; GO:0016339; GO:0030057; GO:0045295; GO:0050821; GO:0098609; GO:0101003	R-HSA-351906;R-HSA-6798695;R-HSA-6805567;R-HSA-6809371;R-HSA-9696264;R-HSA-9696270;	hsa:1828;	20.7388	20.3569	21.5466	18.9997	19.8016	20.5524
CRISP3_P54108	1.00371	0.4922	0.744804	-1.20391	-1.2958	0.258997	CRISP3	Cysteine-rich secretory protein 3	P54108	1.39318	0.0105091	-1.39318	sp|P54108|CRIS3_HUMAN Cysteine-rich secretory protein 3 OS=Homo sapiens OX=9606 GN=CRISP3 PE=1 SV=1		SUBCELLULAR LOCATION: Secreted. Note=In neutrophils, localized in specific granules.		defense response [GO:0006952]; innate immune response [GO:0045087]		extracellular matrix [GO:0031012]; extracellular region [GO:0005576]; extracellular space [GO:0005615]; specific granule [GO:0042581]; specific granule lumen [GO:0035580]; tertiary granule lumen [GO:1904724]	GO:0005576; GO:0005615; GO:0006952; GO:0031012; GO:0035580; GO:0042581; GO:0045087; GO:1904724	R-HSA-6798695;	hsa:10321;	18.2373	17.7602	17.9958	16.1784	16.0927	17.5427
S100A10_P60903	-0.15646	1.22403	0.821135	-1.64839	-0.288894	0.0485752	S100A10	Protein S100-A10	P60903	0.746122	0.010624	-0.746122	sp|P60903|S10AA_HUMAN Protein S100-A10 OS=Homo sapiens OX=9606 GN=S100A10 PE=1 SV=2	FUNCTION: Because S100A10 induces the dimerization of ANXA2/p36, it may function as a regulator of protein phosphorylation in that the ANXA2 monomer is the preferred target (in vitro) of tyrosine-specific kinase.			membrane raft assembly [GO:0001765]; positive regulation of binding [GO:0051099]; positive regulation of focal adhesion assembly [GO:0051894]; positive regulation of GTPase activity [GO:0043547]; positive regulation of stress fiber assembly [GO:0051496]; positive regulation of substrate adhesion-dependent cell spreading [GO:1900026]; protein localization to plasma membrane [GO:0072659]; response …	calcium-dependent protein binding [GO:0048306]; calcium ion binding [GO:0005509]; protein homodimerization activity [GO:0042803]; transmembrane transporter binding [GO:0044325]	AnxA2-p11 complex [GO:1990665]; collagen-containing extracellular matrix [GO:0062023]; cytoplasm [GO:0005737]; endoplasmic reticulum [GO:0005783]; extracellular exosome [GO:0070062]; extracellular region [GO:0005576]; extracellular space [GO:0005615]; extrinsic component of plasma membrane [GO:0019897]	GO:0001765; GO:0005509; GO:0005576; GO:0005615; GO:0005737; GO:0005783; GO:0006900; GO:0019897; GO:0042493; GO:0042803; GO:0043547; GO:0044325; GO:0048306; GO:0051099; GO:0051496; GO:0051894; GO:0062023; GO:0070062; GO:0072659; GO:1900026; GO:1990665	R-HSA-75205;	hsa:6281;	20.4604	21.2784	21.0397	19.5763	20.3819	20.5819
NDRG4_Q9ULP0	0.2473	0.748162	0.939488	-1.81462	-0.373511	0.253182	NDRG4	Protein NDRG4	Q9ULP0	1.06839	0.0108124	-1.06839	sp|Q9ULP0|NDRG4_HUMAN Protein NDRG4 OS=Homo sapiens OX=9606 GN=NDRG4 PE=1 SV=2	FUNCTION: Contributes to the maintenance of intracerebral BDNF levels within the normal range, which is necessary for the preservation of spatial learning and the resistance to neuronal cell death caused by ischemic stress (By similarity). May enhance growth factor-induced ERK1 and ERK2 phosphorylation, including that induced by PDGF and FGF. May attenuate NGF-promoted ELK1 phosphorylation in a m…	SUBCELLULAR LOCATION: Cytoplasm, cytosol {ECO:0000269|PubMed:12755708, ECO:0000269|PubMed:19592488}.		brain development [GO:0007420]; cardiac muscle cell proliferation [GO:0060038]; cell differentiation [GO:0030154]; cell migration involved in heart development [GO:0060973]; embryonic heart tube development [GO:0035050]; heart looping [GO:0001947]; negative regulation of platelet-derived growth factor receptor signaling pathway [GO:0010642]; negative regulation of smooth muscle cell migration [GO…		basolateral plasma membrane [GO:0016323]; cell projection membrane [GO:0031253]; cytoplasm [GO:0005737]; cytosol [GO:0005829]; endoplasmic reticulum membrane [GO:0005789]; mitochondrion [GO:0005739]	GO:0001947; GO:0005737; GO:0005739; GO:0005789; GO:0005829; GO:0007165; GO:0007420; GO:0008542; GO:0010642; GO:0010976; GO:0014912; GO:0016323; GO:0030154; GO:0031253; GO:0035050; GO:0048278; GO:0048662; GO:0060038; GO:0060973; GO:0070374; GO:2001135		hsa:65009;	17.3084	17.7233	17.8817	15.6007	16.7943	17.3133
HOPX_Q9BPY8	-0.103441	1.51838	0.68489	-1.28715	-0.743818	-0.0688641	HOPX	Homeodomain-only protein	Q9BPY8	1.08455	0.0110855	-1.08455	sp|Q9BPY8|HOP_HUMAN Homeodomain-only protein OS=Homo sapiens OX=9606 GN=HOPX PE=1 SV=1	FUNCTION: Atypical homeodomain protein which does not bind DNA and is required to modulate cardiac growth and development. Acts via its interaction with SRF, thereby modulating the expression of SRF-dependent cardiac-specific genes and cardiac development. Prevents SRF-dependent transcription either by inhibiting SRF binding to DNA or by recruiting histone deacetylase (HDAC) proteins that prevent…	SUBCELLULAR LOCATION: Nucleus {ECO:0000250|UniProtKB:Q8R1H0}. Cytoplasm {ECO:0000250|UniProtKB:Q8R1H0}.		bundle of His development [GO:0003166]; chaperone-mediated protein complex assembly [GO:0051131]; histone deacetylation [GO:0016575]; lung alveolus development [GO:0048286]; negative regulation of cell differentiation [GO:0045596]; negative regulation of transcription by RNA polymerase II [GO:0000122]; positive regulation of skeletal muscle tissue regeneration [GO:0043415]; positive regulation of…	DNA binding [GO:0003677]	chromatin [GO:0000785]; cytoplasm [GO:0005737]; nucleus [GO:0005634]	GO:0000122; GO:0000785; GO:0001829; GO:0003166; GO:0003677; GO:0005634; GO:0005737; GO:0006357; GO:0008016; GO:0016575; GO:0043393; GO:0043415; GO:0045596; GO:0048286; GO:0051131; GO:0051155		hsa:84525;	16.3537	17.6102	16.9645	15.4366	15.8576	16.3805
KLHDC10_Q6PID8	0.0258012	1.26407	1.09756	-0.533434	-0.615865	-1.23813	KLHDC10	Kelch domain-containing protein 10	Q6PID8	1.18402	0.0111311	-1.18402	sp|Q6PID8|KLD10_HUMAN Kelch domain-containing protein 10 OS=Homo sapiens OX=9606 GN=KLHDC10 PE=1 SV=1	FUNCTION: Substrate-recognition component of a Cul2-RING (CRL2) E3 ubiquitin-protein ligase complex of the DesCEND (destruction via C-end degrons) pathway, which recognizes a C-degron located at the extreme C terminus of target proteins, leading to their ubiquitination and degradation (PubMed:29779948). The C-degron recognized by the DesCEND pathway is usually a motif of less than ten residues an…	SUBCELLULAR LOCATION: Nucleus {ECO:0000269|PubMed:23102700}. Cytoplasm {ECO:0000269|PubMed:23102700}.		positive regulation of stress-activated MAPK cascade [GO:0032874]; ubiquitin-dependent protein catabolic process via the C-end degron rule pathway [GO:0140627]	ubiquitin ligase-substrate adaptor activity [GO:1990756]	Cul2-RING ubiquitin ligase complex [GO:0031462]; cytoplasm [GO:0005737]; nucleoplasm [GO:0005654]	GO:0005654; GO:0005737; GO:0031462; GO:0032874; GO:0140627; GO:1990756		hsa:23008;	8.58027	9.50143	9.37756	8.16425	8.10293	7.64002
COX7A2_P14406	0.0170715	-0.830633	-1.15786	1.70906	0.0480251	0.214333	COX7A2	Cytochrome c oxidase subunit 7A2, mitochondrial	P14406	0.719183	0.0111715	0.719183	sp|P14406|CX7A2_HUMAN Cytochrome c oxidase subunit 7A2, mitochondrial OS=Homo sapiens OX=9606 GN=COX7A2 PE=1 SV=1	FUNCTION: Component of the cytochrome c oxidase, the last enzyme in the mitochondrial electron transport chain which drives oxidative phosphorylation. The respiratory chain contains 3 multisubunit complexes succinate dehydrogenase (complex II, CII), ubiquinol-cytochrome c oxidoreductase (cytochrome b-c1 complex, complex III, CIII) and cytochrome c oxidase (complex IV, CIV), that cooperate to tran…	SUBCELLULAR LOCATION: Mitochondrion inner membrane {ECO:0000269|PubMed:30030519}; Single-pass membrane protein {ECO:0000269|PubMed:30030519}.		mitochondrial electron transport, cytochrome c to oxygen [GO:0006123]; mitochondrial respirasome assembly [GO:0097250]; regulation of oxidative phosphorylation [GO:0002082]	electron transfer activity [GO:0009055]	integral component of membrane [GO:0016021]; mitochondrial respirasome [GO:0005746]; mitochondrial respiratory chain complex IV [GO:0005751]	GO:0002082; GO:0005746; GO:0005751; GO:0006123; GO:0009055; GO:0016021; GO:0097250		hsa:1347;	18.0734	17.6096	17.4305	18.9993	18.0904	18.1814
SRPX2_O60687	-0.114934	1.08877	1.05121	-1.41128	-0.814956	0.201195	SRPX2	Sushi repeat-containing protein SRPX2	O60687	0.772212	0.0114433	-0.772212	sp|O60687|SRPX2_HUMAN Sushi repeat-containing protein SRPX2 OS=Homo sapiens OX=9606 GN=SRPX2 PE=1 SV=1	FUNCTION: Acts as a ligand for the urokinase plasminogen activator surface receptor. Plays a role in angiogenesis by inducing endothelial cell migration and the formation of vascular network (cords). Involved in cellular migration and adhesion. Increases the phosphorylation levels of FAK. Interacts with and increases the mitogenic activity of HGF. Promotes synapse formation. May have a role in th…	SUBCELLULAR LOCATION: Secreted. Cytoplasm. Cell surface. Cell junction, synapse {ECO:0000250}.	DISEASE: Rolandic epilepsy with speech dyspraxia and mental retardation X-linked (RESDX) [MIM:300643]: A condition characterized by the association of rolandic seizures with oral and speech dyspraxia, and mental retardation. Rolandic seizures occur during a period of significant brain maturation. During this time, dysfunction of neural network activities such as focal discharges may be associated…	angiogenesis [GO:0001525]; cell-cell adhesion [GO:0098609]; cell motility [GO:0048870]; positive regulation of cell migration involved in sprouting angiogenesis [GO:0090050]; positive regulation of synapse assembly [GO:0051965]; regulation of phosphorylation [GO:0042325]; vocalization behavior [GO:0071625]	hepatocyte growth factor binding [GO:0036458]; identical protein binding [GO:0042802]; signaling receptor binding [GO:0005102]	cell surface [GO:0009986]; collagen-containing extracellular matrix [GO:0062023]; cytoplasm [GO:0005737]; excitatory synapse [GO:0060076]; extracellular space [GO:0005615]; synaptic membrane [GO:0097060]	GO:0001525; GO:0005102; GO:0005615; GO:0005737; GO:0009986; GO:0036458; GO:0042325; GO:0042802; GO:0048870; GO:0051965; GO:0060076; GO:0062023; GO:0071625; GO:0090050; GO:0097060; GO:0098609		hsa:27286;	14.8772	15.5657	15.5442	14.1357	14.4768	15.058
CEP250_Q9BV73	-1.5459	-0.282729	-0.43424	0.537459	1.39389	0.331518	CEP250	Centrosome-associated protein CEP250	Q9BV73	0.830105	0.0115439	0.830105	sp|Q9BV73|CP250_HUMAN Centrosome-associated protein CEP250 OS=Homo sapiens OX=9606 GN=CEP250 PE=1 SV=2	FUNCTION: May be involved in ciliogenesis (PubMed:28005958). Probably plays an important role in centrosome cohesion during interphase. {ECO:0000269|PubMed:28005958}.	SUBCELLULAR LOCATION: Cytoplasm, perinuclear region {ECO:0000269|PubMed:9647649}. Cytoplasm, cytoskeleton, microtubule organizing center, centrosome, centriole {ECO:0000269|PubMed:26337392, ECO:0000269|PubMed:9647649}. Cytoplasm, cytoskeleton, microtubule organizing center, centrosome {ECO:0000269|PubMed:14654843, ECO:0000269|PubMed:31974111}. Cytoplasm, cytoskeleton, cilium basal body {ECO:00002…	DISEASE: Cone-rod dystrophy and hearing loss 2 (CRDHL2) [MIM:618358]: An autosomal recessive disease defined by the association of progressive cone-rod dystrophy with sensorineural hearing loss. Cone-rod dystrophy is characterized by retinal pigment deposits visible on fundus examination, predominantly in the macular region, and initial loss of cone photoreceptors followed by rod degeneration. Th…	centriole-centriole cohesion [GO:0010457]; cilium assembly [GO:0060271]; detection of light stimulus involved in visual perception [GO:0050908]; mitotic cell cycle [GO:0000278]; non-motile cilium assembly [GO:1905515]; positive regulation of protein localization to centrosome [GO:1904781]; protein localization [GO:0008104]; protein localization to organelle [GO:0033365]; regulation of centriole-c…	protein C-terminus binding [GO:0008022]; protein domain specific binding [GO:0019904]; protein kinase binding [GO:0019901]	centriole [GO:0005814]; centrosome [GO:0005813]; ciliary basal body [GO:0036064]; cytosol [GO:0005829]; extracellular exosome [GO:0070062]; microtubule organizing center [GO:0005815]; perinuclear region of cytoplasm [GO:0048471]; photoreceptor inner segment [GO:0001917]; photoreceptor outer segment [GO:0001750]; protein-containing complex [GO:0032991]	GO:0000278; GO:0001750; GO:0001917; GO:0005813; GO:0005814; GO:0005815; GO:0005829; GO:0008022; GO:0008104; GO:0010457; GO:0019901; GO:0019904; GO:0030997; GO:0032991; GO:0033365; GO:0036064; GO:0048471; GO:0050908; GO:0060271; GO:0070062; GO:1904781; GO:1905515	R-HSA-2565942;R-HSA-380259;R-HSA-380270;R-HSA-380284;R-HSA-380320;R-HSA-5620912;R-HSA-8854518;	hsa:11190;	9.40219	10.0973	10.0139	10.5486	11.0198	10.4353
SPINK7_P58062	0.168915	0.33657	1.28654	-1.33298	-1.04218	0.58313	SPINK7	Serine protease inhibitor Kazal-type 7	P58062	0.739057	0.0117325	-0.739057	sp|P58062|ISK7_HUMAN Serine protease inhibitor Kazal-type 7 OS=Homo sapiens OX=9606 GN=SPINK7 PE=1 SV=1	FUNCTION: Probable serine protease inhibitor.	SUBCELLULAR LOCATION: Secreted {ECO:0000305}.			serine-type endopeptidase inhibitor activity [GO:0004867]	extracellular region [GO:0005576]	GO:0004867; GO:0005576		hsa:84651;	17.0832	17.1869	17.7746	16.1541	16.334	17.3395
AFAP1_Q8N556	-1.35982	0.177746	-1.12199	1.00547	0.593352	0.70525	AFAP1	Actin filament-associated protein 1	Q8N556	1.72462	0.012041	1.72462	sp|Q8N556|AFAP1_HUMAN Actin filament-associated protein 1 OS=Homo sapiens OX=9606 GN=AFAP1 PE=1 SV=2	FUNCTION: Can cross-link actin filaments into both network and bundle structures (By similarity). May modulate changes in actin filament integrity and induce lamellipodia formation. May function as an adapter molecule that links other proteins, such as SRC and PKC to the actin cytoskeleton. Seems to play a role in the development and progression of prostate adenocarcinoma by regulating cell-matri…	SUBCELLULAR LOCATION: Cytoplasm, cytoskeleton, stress fiber {ECO:0000269|PubMed:15485829}.		regulation of cytoskeleton organization [GO:0051493]; regulation of signal transduction [GO:0009966]	actin binding [GO:0003779]; SH2 domain binding [GO:0042169]; SH3 domain binding [GO:0017124]	actin cytoskeleton [GO:0015629]; cytosol [GO:0005829]; focal adhesion [GO:0005925]	GO:0003779; GO:0005829; GO:0005925; GO:0009966; GO:0015629; GO:0017124; GO:0042169; GO:0051493		hsa:60312;	9.44285	11.1692	9.70987	12.0985	11.6358	11.7614
PLEKHA3_Q9HB20	-1.10392	-0.535299	-0.692252	1.47294	0.917898	-0.0593615	PLEKHA3	Pleckstrin homology domain-containing family A member 3	Q9HB20	1.3664	0.0122151	1.3664	sp|Q9HB20|PKHA3_HUMAN Pleckstrin homology domain-containing family A member 3 OS=Homo sapiens OX=9606 GN=PLEKHA3 PE=1 SV=2	FUNCTION: Plays a role in regulation of vesicular cargo transport from the trans-Golgi network (TGN) to the plasma membrane (PubMed:15107860). Regulates Golgi phosphatidylinositol 4-phosphate (PtdIns(4)P) levels and activates the PtdIns(4)P phosphatase activity of SACM1L when it binds PtdIns(4)P in 'trans' configuration (PubMed:30659099). Binds preferentially to PtdIns(4)P (PubMed:11001876, PubMe…	SUBCELLULAR LOCATION: Golgi apparatus, trans-Golgi network membrane {ECO:0000269|PubMed:15107860}; Peripheral membrane protein {ECO:0000269|PubMed:15107860}. Note=Localizes to ER-trans Golgi network (TGN) contacts sites. {ECO:0000269|PubMed:30659099}.		ceramide transport [GO:0035627]; intermembrane lipid transfer [GO:0120009]	ceramide 1-phosphate binding [GO:1902387]; ceramide 1-phosphate transfer activity [GO:1902388]; identical protein binding [GO:0042802]; phosphatidylinositol-4-phosphate binding [GO:0070273]	cytosol [GO:0005829]; Golgi apparatus [GO:0005794]; Golgi membrane [GO:0000139]; membrane [GO:0016020]	GO:0000139; GO:0005794; GO:0005829; GO:0016020; GO:0035627; GO:0042802; GO:0070273; GO:0120009; GO:1902387; GO:1902388	R-HSA-1660499;	hsa:65977;	7.88196	8.38184	8.24386	10.1473	9.65934	8.80023
DHRS1_Q96LJ7	0.0379498	0.935791	1.42594	-1.09025	-0.507086	-0.802346	DHRS1	Dehydrogenase/reductase SDR family member 1	Q96LJ7	0.723541	0.0122761	-0.723541	sp|Q96LJ7|DHRS1_HUMAN Dehydrogenase/reductase SDR family member 1 OS=Homo sapiens OX=9606 GN=DHRS1 PE=1 SV=1					oxidoreductase activity [GO:0016491]	endoplasmic reticulum [GO:0005783]	GO:0005783; GO:0016491		hsa:115817;	19.2299	19.6359	19.8576	18.7196	18.9834	18.8498
KLK10_O43240	0.277093	1.11715	0.713054	-1.72793	-0.423176	0.0438149	KLK10	Kallikrein-10	O43240	0.85288	0.0123884	-0.85288	sp|O43240|KLK10_HUMAN Kallikrein-10 OS=Homo sapiens OX=9606 GN=KLK10 PE=1 SV=3	FUNCTION: Has a tumor-suppressor role for NES1 in breast and prostate cancer.	SUBCELLULAR LOCATION: Secreted {ECO:0000305}.		cell cycle [GO:0007049]	serine-type endopeptidase activity [GO:0004252]; serine-type peptidase activity [GO:0008236]	extracellular region [GO:0005576]; secretory granule [GO:0030141]	GO:0004252; GO:0005576; GO:0007049; GO:0008236; GO:0030141		hsa:5655;	17.5211	18.0311	17.7858	16.3039	17.096	17.3795
INIP_Q9NRY2	-0.177184	0.591108	1.47669	-1.53684	-0.0928608	-0.260913	INIP	SOSS complex subunit C	Q9NRY2	0.77866	0.0124031	-0.77866	sp|Q9NRY2|SOSSC_HUMAN SOSS complex subunit C OS=Homo sapiens OX=9606 GN=INIP PE=1 SV=1	FUNCTION: Component of the SOSS complex, a multiprotein complex that functions downstream of the MRN complex to promote DNA repair and G2/M checkpoint. The SOSS complex associates with single-stranded DNA at DNA lesions and influences diverse endpoints in the cellular DNA damage response including cell-cycle checkpoint activation, recombinational repair and maintenance of genomic stability. Requi…	SUBCELLULAR LOCATION: Nucleus {ECO:0000269|PubMed:19605351, ECO:0000269|PubMed:19683501}. Note=Localizes to nuclear foci following DNA damage.		cellular response to DNA damage stimulus [GO:0006974]; DNA repair [GO:0006281]; response to ionizing radiation [GO:0010212]		nucleoplasm [GO:0005654]; nucleus [GO:0005634]; site of double-strand break [GO:0035861]; SOSS complex [GO:0070876]	GO:0005634; GO:0005654; GO:0006281; GO:0006974; GO:0010212; GO:0035861; GO:0070876		hsa:58493;	13.2347	13.7094	14.2565	12.3947	13.2868	13.183
SERPINB13_Q9UIV8	0.135626	0.769584	0.942913	-1.83081	-0.280899	0.263589	SERPINB13	Serpin B13	Q9UIV8	0.955039	0.0124568	-0.955039	sp|Q9UIV8|SPB13_HUMAN Serpin B13 OS=Homo sapiens OX=9606 GN=SERPINB13 PE=1 SV=2	FUNCTION: May play a role in the proliferation or differentiation of keratinocytes.	SUBCELLULAR LOCATION: Cytoplasm.		negative regulation of endopeptidase activity [GO:0010951]; negative regulation of keratinocyte apoptotic process [GO:1902173]; regulation of proteolysis [GO:0030162]; response to UV [GO:0009411]	cysteine-type endopeptidase inhibitor activity [GO:0004869]; protease binding [GO:0002020]; serine-type endopeptidase inhibitor activity [GO:0004867]	cytoplasm [GO:0005737]; cytosol [GO:0005829]; extracellular exosome [GO:0070062]; extracellular space [GO:0005615]; lysosomal lumen [GO:0043202]; nuclear speck [GO:0016607]; nucleoplasm [GO:0005654]	GO:0002020; GO:0004867; GO:0004869; GO:0005615; GO:0005654; GO:0005737; GO:0005829; GO:0009411; GO:0010951; GO:0016607; GO:0030162; GO:0043202; GO:0070062; GO:1902173	R-HSA-8939242;	hsa:5275;	20.48	20.9714	21.1057	18.9557	20.1571	20.5792
BBOX1_O75936	0.265624	0.705081	1.0361	-1.58924	-0.81949	0.401933	BBOX1	Gamma-butyrobetaine dioxygenase	O75936	0.830493	0.0126036	-0.830493	sp|O75936|BODG_HUMAN Gamma-butyrobetaine dioxygenase OS=Homo sapiens OX=9606 GN=BBOX1 PE=1 SV=1	FUNCTION: Catalyzes the formation of L-carnitine from gamma-butyrobetaine.	SUBCELLULAR LOCATION: Cytoplasm.		carnitine biosynthetic process [GO:0045329]	gamma-butyrobetaine dioxygenase activity [GO:0008336]; identical protein binding [GO:0042802]; iron ion binding [GO:0005506]; zinc ion binding [GO:0008270]	cytosol [GO:0005829]; extracellular exosome [GO:0070062]; mitochondrion [GO:0005739]	GO:0005506; GO:0005739; GO:0005829; GO:0008270; GO:0008336; GO:0042802; GO:0045329; GO:0070062	R-HSA-71262;	hsa:8424;	16.422	16.6948	16.9003	15.2706	15.7484	16.5066
AIG1_Q9NVV5	0.557261	1.28075	0.729401	-1.26382	-0.839141	-0.464448	AIG1	Androgen-induced gene 1 protein	Q9NVV5	0.670888	0.0128532	-0.670888	sp|Q9NVV5|AIG1_HUMAN Androgen-induced gene 1 protein OS=Homo sapiens OX=9606 GN=AIG1 PE=1 SV=2	FUNCTION: Hydrolyzes bioactive fatty-acid esters of hydroxy-fatty acids (FAHFAs), but not other major classes of lipids (PubMed:27018888). Show a preference for FAHFAs with branching distal from the carboxylate head group of the lipids (PubMed:27018888). {ECO:0000269|PubMed:27018888}.	SUBCELLULAR LOCATION: Cell membrane {ECO:0000269|PubMed:27018888}; Multi-pass membrane protein {ECO:0000255}.		long-chain fatty acid catabolic process [GO:0042758]	hydrolase activity [GO:0016787]	integral component of membrane [GO:0016021]; membrane [GO:0016020]; plasma membrane [GO:0005886]	GO:0005886; GO:0016020; GO:0016021; GO:0016787; GO:0042758		hsa:51390;	11.4407	11.7243	11.5082	10.7269	10.8934	11.0403
FAM25G_B3EWG6	0.274862	0.860826	0.895334	-1.59306	-0.83056	0.392598	FAM25G	Protein FAM25G;Protein FAM25C;Protein FAM25A	B3EWG6	0.956555	0.0129812	-0.956555	sp|B3EWG6|FM25G_HUMAN Protein FAM25G OS=Homo sapiens OX=9606 GN=FAM25G PE=3 SV=1;sp|B3EWG5|FM25C_HUMAN Protein FAM25C OS=Homo sapiens OX=9606 GN=FAM25C PE=3 SV=1;sp|B3EWG3|FM25A_HUMAN Protein FAM25A OS=Homo sapiens OX=9606 GN=FAM25A PE=3 SV=1									hsa:100133093;hsa:643161;hsa:644054;	17.4953	17.9092	17.9336	16.1757	16.7143	17.5784
CST6_Q15828	0.614707	0.261992	1.20856	-1.58563	-0.726187	0.226555	CST6	Cystatin-M	Q15828	0.858951	0.0132539	-0.858951	sp|Q15828|CYTM_HUMAN Cystatin-M OS=Homo sapiens OX=9606 GN=CST6 PE=1 SV=1	FUNCTION: High affinity inhibitor for cathepsin L, cathepsin L2 (cathepsin V), and legumain (PubMed:30425301). Involved in the regulation of epidermal cornification, and hair follicle morphogenesis and maintenance (PubMed:30425301). {ECO:0000269|PubMed:30425301}.	SUBCELLULAR LOCATION: Secreted.	DISEASE: Ectodermal dysplasia 15, hypohidrotic/hair type (ECTD15) [MIM:618535]: A form of ectodermal dysplasia, a disorder due to abnormal development of two or more ectodermal structures. ECTD15 is an autosomal recessive form characterized by hypotrichosis and absence of sweating except with extreme exercise. Skin is dry from birth and eczematous lesions may develop in adulthood. Other features …	anatomical structure morphogenesis [GO:0009653]; epidermis development [GO:0008544]	cysteine-type endopeptidase inhibitor activity [GO:0004869]	cornified envelope [GO:0001533]; extracellular exosome [GO:0070062]	GO:0001533; GO:0004869; GO:0008544; GO:0009653; GO:0070062		hsa:1474;	15.5163	15.2983	15.8832	14.1567	14.6877	15.2764
TGM3_Q08188	0.34911	0.823799	0.840889	-1.69768	-0.687346	0.371231	TGM3	Protein-glutamine gamma-glutamyltransferase E;Protein-glutamine gamma-glutamyltransferase E 50 kDa catalytic chain;Protein-glutamine gamma-glutamyltransferase E 27 kDa non-catalytic chain	Q08188	1.08082	0.0134496	-1.08082	sp|Q08188|TGM3_HUMAN Protein-glutamine gamma-glutamyltransferase E OS=Homo sapiens OX=9606 GN=TGM3 PE=1 SV=4	FUNCTION: Catalyzes the calcium-dependent formation of isopeptide cross-links between glutamine and lysine residues in various proteins, as well as the conjugation of polyamines to proteins. Involved in the formation of the cornified envelope (CE), a specialized component consisting of covalent cross-links of proteins beneath the plasma membrane of terminally differentiated keratinocytes. Catalyz…	SUBCELLULAR LOCATION: Cytoplasm {ECO:0000269|PubMed:27866708}.	DISEASE: Uncombable hair syndrome 2 (UHS2) [MIM:617251]: A form of uncombable hair syndrome, a condition characterized by scalp hair that is impossible to comb due to the haphazard arrangement of the hair bundles. A characteristic morphologic feature is a triangular to reniform to heart shape on cross-sections, and a groove, canal or flattening along the entire length of the hair. Most individual…	cell envelope organization [GO:0043163]; cellular protein modification process [GO:0006464]; hair follicle morphogenesis [GO:0031069]; keratinization [GO:0031424]; keratinocyte differentiation [GO:0030216]; peptide cross-linking [GO:0018149]	acyltransferase activity [GO:0016746]; calcium ion binding [GO:0005509]; catalytic activity [GO:0003824]; protein-glutamine gamma-glutamyltransferase activity [GO:0003810]; structural molecule activity [GO:0005198]	cytoplasm [GO:0005737]; extracellular exosome [GO:0070062]; extrinsic component of cytoplasmic side of plasma membrane [GO:0031234]; protein-containing complex [GO:0032991]	GO:0003810; GO:0003824; GO:0005198; GO:0005509; GO:0005737; GO:0006464; GO:0016746; GO:0018149; GO:0030216; GO:0031069; GO:0031234; GO:0031424; GO:0032991; GO:0043163; GO:0070062		hsa:7053;	22.2308	22.6129	22.6267	20.583	21.3964	22.2486
MFAP4_P55083	-0.316851	-0.600793	-1.0692	1.78927	0.394149	-0.196571	MFAP4	Microfibril-associated glycoprotein 4	P55083	0.859695	0.0136499	0.859695	sp|P55083|MFAP4_HUMAN Microfibril-associated glycoprotein 4 OS=Homo sapiens OX=9606 GN=MFAP4 PE=1 SV=2	FUNCTION: Could be involved in calcium-dependent cell adhesion or intercellular interactions. May contribute to the elastic fiber assembly and/or maintenance (PubMed:26601954). {ECO:0000269|PubMed:26601954}.	SUBCELLULAR LOCATION: Secreted, extracellular space, extracellular matrix {ECO:0000269|PubMed:26601954}.		cell adhesion [GO:0007155]; cellular response to UV-B [GO:0071493]; complement activation, lectin pathway [GO:0001867]; elastic fiber assembly [GO:0048251]; regulation of collagen metabolic process [GO:0010712]; supramolecular fiber organization [GO:0097435]; UV protection [GO:0009650]	antigen binding [GO:0003823]; carbohydrate derivative binding [GO:0097367]; signaling receptor binding [GO:0005102]	collagen-containing extracellular matrix [GO:0062023]; elastic fiber [GO:0071953]; extracellular region [GO:0005576]; extracellular space [GO:0005615]; microfibril [GO:0001527]	GO:0001527; GO:0001867; GO:0003823; GO:0005102; GO:0005576; GO:0005615; GO:0007155; GO:0009650; GO:0010712; GO:0048251; GO:0062023; GO:0071493; GO:0071953; GO:0097367; GO:0097435	R-HSA-2129379;	hsa:4239;	17.475	17.2908	16.9867	18.842	17.9365	17.5531
CRNN_Q9UBG3	0.651238	0.745601	0.743651	-1.69839	-0.713331	0.271233	CRNN	Cornulin	Q9UBG3	1.4112	0.0137772	-1.4112	sp|Q9UBG3|CRNN_HUMAN Cornulin OS=Homo sapiens OX=9606 GN=CRNN PE=1 SV=1	FUNCTION: Promotes cell proliferation, G1/S cell cycle progression and induces expression of the cell cycle regulator CCND1 (PubMed:30009832). Regulates proliferation induced by proinflammatory cytokine response via activation of NFKB1 and PI3K/AKT signaling pathways (PubMed:30009832). {ECO:0000269|PubMed:30009832}.	SUBCELLULAR LOCATION: Cytoplasm {ECO:0000269|PubMed:15854041, ECO:0000269|PubMed:16640557}. Note=Does not colocalize with TGM1.	DISEASE: Esophageal cancer (ESCR) [MIM:133239]: A malignancy of the esophagus. The most common types are esophageal squamous cell carcinoma and adenocarcinoma. Cancer of the esophagus remains a devastating disease because it is usually not detected until it has progressed to an advanced incurable stage. {ECO:0000269|PubMed:19558548}. Note=Disease susceptibility is associated with variants affecti…	cell-cell adhesion [GO:0098609]; cellular response to cytokine stimulus [GO:0071345]; positive regulation of cell cycle G1/S phase transition [GO:1902808]; positive regulation of keratinocyte proliferation [GO:0010838]; positive regulation of NF-kappaB transcription factor activity [GO:0051092]; regulation of gene expression [GO:0010468]; regulation of phosphatidylinositol 3-kinase signaling [GO:…	calcium-dependent protein binding [GO:0048306]; calcium ion binding [GO:0005509]; transition metal ion binding [GO:0046914]	cytoplasm [GO:0005737]; extracellular exosome [GO:0070062]; membrane [GO:0016020]	GO:0005509; GO:0005737; GO:0009408; GO:0010468; GO:0010838; GO:0014066; GO:0016020; GO:0046914; GO:0048306; GO:0051092; GO:0070062; GO:0071345; GO:0098609; GO:1902808		hsa:49860;	22.741	22.8343	22.8323	20.4173	21.3915	22.3652
ENDOU_P21128	0.126541	1.0163	0.884335	-1.64208	-0.638921	0.253831	ENDOU	Poly(U)-specific endoribonuclease	P21128	0.784522	0.0139145	-0.784522	sp|P21128|ENDOU_HUMAN Poly(U)-specific endoribonuclease OS=Homo sapiens OX=9606 GN=ENDOU PE=1 SV=2	FUNCTION: Endoribonuclease that cleaves single-stranded RNAs at 5' of uridylates and releases a product with a 2',3'-cyclic phosphate at the 3'-end. The UU and GU sites are more efficiently cleaved than CU and AU sites. {ECO:0000269|PubMed:18936097}.	SUBCELLULAR LOCATION: Secreted {ECO:0000305}.		female pregnancy [GO:0007565]; immune response [GO:0006955]; proteolysis [GO:0006508]	endoribonuclease activity [GO:0004521]; growth factor activity [GO:0008083]; manganese ion binding [GO:0030145]; polysaccharide binding [GO:0030247]; RNA binding [GO:0003723]; scavenger receptor activity [GO:0005044]; serine-type peptidase activity [GO:0008236]	cytoplasm [GO:0005737]; extracellular region [GO:0005576]; extracellular space [GO:0005615]; plasma membrane [GO:0005886]	GO:0003723; GO:0004521; GO:0005044; GO:0005576; GO:0005615; GO:0005737; GO:0005886; GO:0006508; GO:0006955; GO:0007565; GO:0008083; GO:0008236; GO:0030145; GO:0030247		hsa:8909;	19.4875	20.004	19.9274	18.4608	19.0431	19.5614
ACAT2_Q9BWD1	-0.198177	0.139879	1.81129	-1.0061	-0.803111	0.0562261	ACAT2	Acetyl-CoA acetyltransferase, cytosolic	Q9BWD1	0.754696	0.0140495	-0.754696	sp|Q9BWD1|THIC_HUMAN Acetyl-CoA acetyltransferase, cytosolic OS=Homo sapiens OX=9606 GN=ACAT2 PE=1 SV=2	FUNCTION: Involved in the biosynthetic pathway of cholesterol. {ECO:0000303|PubMed:15733928}.	SUBCELLULAR LOCATION: Cytoplasm, cytosol {ECO:0000305|PubMed:7911016}.		fatty acid beta-oxidation [GO:0006635]; lipid metabolic process [GO:0006629]	acetyl-CoA C-acetyltransferase activity [GO:0003985]	cytoplasm [GO:0005737]; cytosol [GO:0005829]; extracellular exosome [GO:0070062]; mitochondrion [GO:0005739]	GO:0003985; GO:0005737; GO:0005739; GO:0005829; GO:0006629; GO:0006635; GO:0070062	R-HSA-191273;	hsa:39;	18.4484	18.6667	19.746	17.9266	18.0577	18.6127
INPP4B_O15327	-0.528244	1.12835	1.0721	-1.26814	-0.75365	0.349591	INPP4B	Type II inositol 3,4-bisphosphate 4-phosphatase	O15327	1.03701	0.014091	-1.03701	sp|O15327|INP4B_HUMAN Type II inositol 3,4-bisphosphate 4-phosphatase OS=Homo sapiens OX=9606 GN=INPP4B PE=1 SV=4	FUNCTION: Catalyzes the hydrolysis of the 4-position phosphate of phosphatidylinositol 3,4-bisphosphate, inositol 1,3,4-trisphosphate and inositol 3,4-trisphosphate (PubMed:24070612, PubMed:24591580). Plays a role in the late stages of macropinocytosis by dephosphorylating phosphatidylinositol 3,4-bisphosphate in membrane ruffles (PubMed:24591580). The lipid phosphatase activity is critical for t…			inositol phosphate dephosphorylation [GO:0046855]; inositol phosphate metabolic process [GO:0043647]; phosphatidylinositol biosynthetic process [GO:0006661]; phosphatidylinositol dephosphorylation [GO:0046856]; signal transduction [GO:0007165]	inositol-1,3,4-trisphosphate 4-phosphatase activity [GO:0017161]; inositol-3,4-bisphosphate 4-phosphatase activity [GO:0052828]; phosphatidylinositol-3,4-bisphosphate 4-phosphatase activity [GO:0016316]; phosphatidylinositol-4,5-bisphosphate 4-phosphatase activity [GO:0034597]	cytoplasm [GO:0005737]; cytosol [GO:0005829]	GO:0005737; GO:0005829; GO:0006661; GO:0007165; GO:0016316; GO:0017161; GO:0034597; GO:0043647; GO:0046855; GO:0046856; GO:0052828	R-HSA-1660499;R-HSA-1660516;R-HSA-1855183;	hsa:8821;	13.5159	15.0569	15.0046	12.8276	13.3062	14.3325
IGF2BP2_Q9Y6M1	0.441827	-0.665709	-1.18273	1.64315	0.224398	-0.460938	IGF2BP2	Insulin-like growth factor 2 mRNA-binding protein 2	Q9Y6M1	0.645916	0.0141055	0.645916	sp|Q9Y6M1|IF2B2_HUMAN Insulin-like growth factor 2 mRNA-binding protein 2 OS=Homo sapiens OX=9606 GN=IGF2BP2 PE=1 SV=2	FUNCTION: RNA-binding factor that recruits target transcripts to cytoplasmic protein-RNA complexes (mRNPs). This transcript 'caging' into mRNPs allows mRNA transport and transient storage. It also modulates the rate and location at which target transcripts encounter the translational apparatus and shields them from endonuclease attacks or microRNA-mediated degradation (By similarity). Binds to th…	SUBCELLULAR LOCATION: Nucleus. Cytoplasm. Note=Localized in cytoplasmic mRNP granules containing untranslated mRNAs. Localizes at the connecting piece and the tail of the spermatozoa. In response to cellular stress, such as oxidative stress, recruited to stress granules.		anatomical structure morphogenesis [GO:0009653]; mRNA transport [GO:0051028]; negative regulation of translation [GO:0017148]; nervous system development [GO:0007399]; regulation of cytokine production [GO:0001817]; regulation of gene expression [GO:0010468]; regulation of RNA metabolic process [GO:0051252]	mRNA 3'-UTR binding [GO:0003730]; mRNA 5'-UTR binding [GO:0048027]; mRNA binding [GO:0003729]; RNA binding [GO:0003723]; translation regulator activity [GO:0045182]	cytoplasm [GO:0005737]; cytoskeleton [GO:0005856]; cytosol [GO:0005829]; nucleus [GO:0005634]	GO:0001817; GO:0003723; GO:0003729; GO:0003730; GO:0005634; GO:0005737; GO:0005829; GO:0005856; GO:0007399; GO:0009653; GO:0010468; GO:0017148; GO:0045182; GO:0048027; GO:0051028; GO:0051252	R-HSA-428359;	hsa:10644;	16.4129	15.65	15.2939	17.2403	16.2631	15.7911
DUSP14_O95147	0.719979	0.743074	0.949958	-1.59858	-0.671744	-0.14269	DUSP14	Dual specificity protein phosphatase 14	O95147	0.705873	0.0147179	-0.705873	sp|O95147|DUS14_HUMAN Dual specificity protein phosphatase 14 OS=Homo sapiens OX=9606 GN=DUSP14 PE=1 SV=1	FUNCTION: Involved in the inactivation of MAP kinases. Dephosphorylates ERK, JNK and p38 MAP-kinases.				MAP kinase tyrosine/serine/threonine phosphatase activity [GO:0017017]; protein serine phosphatase activity [GO:0106306]; protein threonine phosphatase activity [GO:0106307]; protein tyrosine phosphatase activity [GO:0004725]; RNA binding [GO:0003723]		GO:0003723; GO:0004725; GO:0017017; GO:0106306; GO:0106307		hsa:11072;	14.1119	14.122	14.2128	13.0945	13.5012	13.7334
MID1IP1_Q9NPA3	-1.25312	-1.03243	-0.280752	0.877821	1.05511	0.633364	MID1IP1	Mid1-interacting protein 1	Q9NPA3	0.708112	0.0149343	0.708112	sp|Q9NPA3|M1IP1_HUMAN Mid1-interacting protein 1 OS=Homo sapiens OX=9606 GN=MID1IP1 PE=1 SV=1	FUNCTION: Plays a role in the regulation of lipogenesis in liver. Up-regulates ACACA enzyme activity. Required for efficient lipid biosynthesis, including triacylglycerol, diacylglycerol and phospholipid. Involved in stabilization of microtubules (By similarity). {ECO:0000250}.	SUBCELLULAR LOCATION: Nucleus {ECO:0000250|UniProtKB:Q9CQ20}. Cytoplasm {ECO:0000250|UniProtKB:Q9CQ20}. Cytoplasm, cytoskeleton {ECO:0000250|UniProtKB:Q9CQ20}. Note=Associated with microtubules. {ECO:0000250|UniProtKB:Q9CQ20}.		lipid metabolic process [GO:0006629]; negative regulation of microtubule depolymerization [GO:0007026]; positive regulation of fatty acid biosynthetic process [GO:0045723]; positive regulation of ligase activity [GO:0051351]; protein polymerization [GO:0051258]; regulation of lipid biosynthetic process [GO:0046890]	identical protein binding [GO:0042802]; protein C-terminus binding [GO:0008022]	cytosol [GO:0005829]; microtubule [GO:0005874]; microtubule cytoskeleton [GO:0015630]; nucleus [GO:0005634]	GO:0005634; GO:0005829; GO:0005874; GO:0006629; GO:0007026; GO:0008022; GO:0015630; GO:0042802; GO:0045723; GO:0046890; GO:0051258; GO:0051351	R-HSA-200425;	hsa:58526;	14.2857	14.377	14.6881	15.1677	15.241	15.0665
CREB1_P16220	0.274863	0.665243	1.22515	-1.6011	-0.64143	0.0772695	CREB1	Cyclic AMP-responsive element-binding protein 1;Cyclic AMP-dependent transcription factor ATF-1	P16220	0.636137	0.0149962	-0.636137	sp|P16220|CREB1_HUMAN Cyclic AMP-responsive element-binding protein 1 OS=Homo sapiens OX=9606 GN=CREB1 PE=1 SV=2;sp|P18846|ATF1_HUMAN Cyclic AMP-dependent transcription factor ATF-1 OS=Homo sapiens OX=9606 GN=ATF1 PE=1 SV=2	FUNCTION: Phosphorylation-dependent transcription factor that stimulates transcription upon binding to the DNA cAMP response element (CRE), a sequence present in many viral and cellular promoters. Transcription activation is enhanced by the TORC coactivators which act independently of Ser-119 phosphorylation. Involved in different cellular processes including the synchronization of circadian rhyt…	SUBCELLULAR LOCATION: Nucleus {ECO:0000255|PROSITE-ProRule:PRU00312, ECO:0000255|PROSITE-ProRule:PRU00978, ECO:0000269|PubMed:12552083}.	DISEASE: Angiomatoid fibrous histiocytoma (AFH) [MIM:612160]: A distinct variant of malignant fibrous histiocytoma that typically occurs in children and adolescents and is manifest by nodular subcutaneous growth. Characteristic microscopic features include lobulated sheets of histiocyte-like cells intimately associated with areas of hemorrhage and cystic pseudovascular spaces, as well as a striki…	aging [GO:0007568]; axonogenesis [GO:0007409]; cellular response to fatty acid [GO:0071398]; cellular response to hepatocyte growth factor stimulus [GO:0035729]; cellular response to insulin-like growth factor stimulus [GO:1990314]; cellular response to leukemia inhibitory factor [GO:1990830]; cellular response to nerve growth factor stimulus [GO:1990090]; cellular response to platelet-derived gr…	arrestin family protein binding [GO:1990763]; cAMP response element binding [GO:0035497]; DNA-binding transcription activator activity, RNA polymerase II-specific [GO:0001228]; DNA-binding transcription factor activity [GO:0003700]; DNA-binding transcription factor activity, RNA polymerase II-specific [GO:0000981]; enzyme binding [GO:0019899]; histone acetyltransferase binding [GO:0035035]; Hsp70…	ATF4-CREB1 transcription factor complex [GO:1990589]; axon [GO:0030424]; chromatin [GO:0000785]; euchromatin [GO:0000791]; mitochondrial matrix [GO:0005759]; nucleoplasm [GO:0005654]; nucleus [GO:0005634]; transcription regulator complex [GO:0005667]	GO:0000785; GO:0000791; GO:0000978; GO:0000981; GO:0001223; GO:0001228; GO:0001666; GO:0003700; GO:0005634; GO:0005654; GO:0005667; GO:0005759; GO:0006357; GO:0006366; GO:0006468; GO:0007165; GO:0007179; GO:0007409; GO:0007568; GO:0007595; GO:0007613; GO:0007623; GO:0008361; GO:0008542; GO:0010033; GO:0010629; GO:0010944; GO:0014823; GO:0019899; GO:0021983; GO:0030424; GO:0030544; GO:0032916; GO:…	R-HSA-111931;R-HSA-111932;R-HSA-198693;R-HSA-199920;R-HSA-2151201;R-HSA-2197563;R-HSA-375165;R-HSA-400253;R-HSA-442720;R-HSA-442729;R-HSA-442742;R-HSA-5674400;R-HSA-881907;R-HSA-9022692;R-HSA-9022699;R-HSA-9022702;R-HSA-9022707;R-HSA-9031628;R-HSA-9609690;R-HSA-9616222;R-HSA-9634638;R-HSA-9660821;R-HSA-9664323;R-HSA-9707616;	hsa:1385;	15.5459	15.7179	15.9646	14.7191	15.1421	15.4588
CLIC3_O95833	0.465716	0.769481	0.911353	-1.74769	-0.53595	0.137086	CLIC3	Chloride intracellular channel protein 3	O95833	0.806839	0.0152296	-0.806839	sp|O95833|CLIC3_HUMAN Chloride intracellular channel protein 3 OS=Homo sapiens OX=9606 GN=CLIC3 PE=1 SV=2	FUNCTION: Can insert into membranes and form chloride ion channels. May participate in cellular growth control. {ECO:0000269|PubMed:9880541}.	SUBCELLULAR LOCATION: Nucleus. Membrane; Single-pass membrane protein. Cytoplasm. Note=Predominantly nuclear. Some protein was found in the cytoplasm. Exists both as soluble cytoplasmic protein and as membrane protein with probably a single transmembrane domain (By similarity). {ECO:0000250}.		chloride transport [GO:0006821]; glutathione metabolic process [GO:0006749]; regulation of ion transmembrane transport [GO:0034765]; signal transduction [GO:0007165]	chloride channel activity [GO:0005254]; voltage-gated ion channel activity [GO:0005244]	chloride channel complex [GO:0034707]; cytoplasm [GO:0005737]; extracellular exosome [GO:0070062]; nuclear body [GO:0016604]; nucleus [GO:0005634]	GO:0005244; GO:0005254; GO:0005634; GO:0005737; GO:0006749; GO:0006821; GO:0007165; GO:0016604; GO:0034707; GO:0034765; GO:0070062		hsa:9022;	19.5607	19.732	19.812	18.3127	18.9959	19.3754
GFER_P55789	0.474486	-0.903216	-1.12233	1.41615	0.652633	-0.51772	GFER	FAD-linked sulfhydryl oxidase ALR	P55789	0.752659	0.0154331	0.752659	sp|P55789|ALR_HUMAN FAD-linked sulfhydryl oxidase ALR OS=Homo sapiens OX=9606 GN=GFER PE=1 SV=2	FUNCTION: [Isoform 1]: FAD-dependent sulfhydryl oxidase that regenerates the redox-active disulfide bonds in CHCHD4/MIA40, a chaperone essential for disulfide bond formation and protein folding in the mitochondrial intermembrane space. The reduced form of CHCHD4/MIA40 forms a transient intermolecular disulfide bridge with GFER/ERV1, resulting in regeneration of the essential disulfide bonds in CH…	SUBCELLULAR LOCATION: [Isoform 1]: Mitochondrion intermembrane space. Mitochondrion {ECO:0000269|PubMed:23676665}.; SUBCELLULAR LOCATION: [Isoform 2]: Cytoplasm. Secreted.	DISEASE: Myopathy, mitochondrial progressive, with congenital cataract, hearing loss and developmental delay (MPMCHD) [MIM:613076]: A disease characterized by progressive myopathy and partial combined respiratory-chain deficiency, congenital cataract, sensorineural hearing loss, and developmental delay. {ECO:0000269|PubMed:19409522, ECO:0000269|PubMed:20593814}. Note=The disease is caused by vari…	liver development [GO:0001889]	flavin adenine dinucleotide binding [GO:0050660]; flavin-linked sulfhydryl oxidase activity [GO:0016971]; growth factor activity [GO:0008083]; protein-disulfide reductase activity [GO:0015035]	cytosol [GO:0005829]; extracellular region [GO:0005576]; mitochondrial intermembrane space [GO:0005758]; mitochondrion [GO:0005739]	GO:0001889; GO:0005576; GO:0005739; GO:0005758; GO:0005829; GO:0008083; GO:0015035; GO:0016971; GO:0050660	R-HSA-1268020;	hsa:2671;	13.3362	12.3334	12.1739	14.0216	13.4659	12.614
IL18_Q14116	0.424835	0.934219	0.745577	-1.72349	-0.607597	0.226453	IL18	Interleukin-18	Q14116	0.93918	0.0155759	-0.93918	sp|Q14116|IL18_HUMAN Interleukin-18 OS=Homo sapiens OX=9606 GN=IL18 PE=1 SV=1	FUNCTION: A proinflammatory cytokine primarily involved in polarized T-helper 1 (Th1) cell and natural killer (NK) cell immune responses (Probable). Upon binding to IL18R1 and IL18RAP, forms a signaling ternary complex which activates NF-kappa-B, triggering synthesis of inflammatory mediators (PubMed:14528293, PubMed:25500532). Synergizes with IL12/interleukin-12 to induce IFNG synthesis from T-h…	SUBCELLULAR LOCATION: Cytoplasm {ECO:0000269|PubMed:32272059}. Secreted {ECO:0000269|PubMed:23955712}. Note=The secretion is dependent on protein unfolding and facilitated by the cargo receptor TMED10; it results in protein translocation from the cytoplasm into the ERGIC (endoplasmic reticulum-Golgi intermediate compartment) followed by vesicle entry and secretion. {ECO:0000269|PubMed:32272059}.		activation of protein kinase B activity [GO:0032148]; angiogenesis [GO:0001525]; cell-cell signaling [GO:0007267]; cell population proliferation [GO:0008283]; cellular response to organic cyclic compound [GO:0071407]; cholesterol homeostasis [GO:0042632]; inflammatory response [GO:0006954]; interleukin-18-mediated signaling pathway [GO:0035655]; lipopolysaccharide-mediated signaling pathway [GO:0…	cytokine activity [GO:0005125]; interleukin-18 receptor binding [GO:0045515]	cytosol [GO:0005829]; extracellular region [GO:0005576]; extracellular space [GO:0005615]	GO:0000165; GO:0001525; GO:0005125; GO:0005576; GO:0005615; GO:0005829; GO:0006954; GO:0007267; GO:0008283; GO:0010744; GO:0014068; GO:0030101; GO:0030155; GO:0030431; GO:0031663; GO:0032148; GO:0032722; GO:0032725; GO:0032729; GO:0032736; GO:0032740; GO:0032819; GO:0034105; GO:0035655; GO:0042088; GO:0042092; GO:0042104; GO:0042119; GO:0042267; GO:0042531; GO:0042632; GO:0045515; GO:0045630; GO:…	R-HSA-448706;R-HSA-5620971;R-HSA-6783783;R-HSA-6785807;R-HSA-9012546 [Q14116-2];R-HSA-9660826;	hsa:3606;	19.0024	19.3433	19.217	17.5643	18.3113	18.8696
CCBL2_Q6YP21	0.0656286	1.33517	0.618619	-1.62533	-0.432599	0.0385184	CCBL2	Kynurenine--oxoglutarate transaminase 3	Q6YP21	0.776145	0.015718	-0.776145	sp|Q6YP21|KAT3_HUMAN Kynurenine--oxoglutarate transaminase 3 OS=Homo sapiens OX=9606 GN=KYAT3 PE=1 SV=1	FUNCTION: Catalyzes the irreversible transamination of the L-tryptophan metabolite L-kynurenine to form kynurenic acid (KA), an intermediate in the tryptophan catabolic pathway which is also a broad spectrum antagonist of the three ionotropic excitatory amino acid receptors among others. May catalyze the beta-elimination of S-conjugates and Se-conjugates of L-(seleno)cysteine, resulting in the cl…			2-oxoglutarate metabolic process [GO:0006103]; biosynthetic process [GO:0009058]; cellular amino acid metabolic process [GO:0006520]; kynurenine metabolic process [GO:0070189]; L-kynurenine catabolic process [GO:0097053]	cysteine-S-conjugate beta-lyase activity [GO:0047804]; kynurenine-glyoxylate transaminase activity [GO:0047315]; kynurenine-oxoglutarate transaminase activity [GO:0016212]; protein homodimerization activity [GO:0042803]; pyridoxal phosphate binding [GO:0030170]; RNA binding [GO:0003723]	cytoplasm [GO:0005737]; mitochondrion [GO:0005739]	GO:0003723; GO:0005737; GO:0005739; GO:0006103; GO:0006520; GO:0009058; GO:0016212; GO:0030170; GO:0042803; GO:0047315; GO:0047804; GO:0070189; GO:0097053	R-HSA-71240;	hsa:56267;	18.9192	19.6511	19.238	17.9444	18.632	18.9036
RHOD_O00212	-0.38274	1.14339	1.27125	-1.05273	-0.903369	-0.0758069	RHOD	Rho-related GTP-binding protein RhoD	O00212	0.792607	0.0157771	-0.792607	sp|O00212|RHOD_HUMAN Rho-related GTP-binding protein RhoD OS=Homo sapiens OX=9606 GN=RHOD PE=1 SV=2	FUNCTION: Involved in endosome dynamics. May coordinate membrane transport with the function of the cytoskeleton. Involved in the internalization and trafficking of activated tyrosine kinase receptors such as PDGFRB. Participates in the reorganization of actin cytoskeleton; the function seems to involve WHAMM and includes regulation of filopodia formation and actin filament bundling. Can modulate…	SUBCELLULAR LOCATION: Cell membrane {ECO:0000305}; Lipid-anchor {ECO:0000305}; Cytoplasmic side {ECO:0000305}. Early endosome {ECO:0000269|PubMed:24102721}. Note=Colocalizes with RAB5 to early endosomes (By similarity). {ECO:0000250|UniProtKB:P97348}.		actin filament bundle assembly [GO:0051017]; actin filament organization [GO:0007015]; cell migration [GO:0016477]; cortical cytoskeleton organization [GO:0030865]; establishment or maintenance of cell polarity [GO:0007163]; focal adhesion assembly [GO:0048041]; lamellipodium assembly [GO:0030032]; positive regulation of cell adhesion [GO:0045785]; positive regulation of cell migration [GO:003033…	GTPase activity [GO:0003924]; GTP binding [GO:0005525]; guanyl-nucleotide exchange factor activity [GO:0005085]; protein kinase binding [GO:0019901]	cell cortex [GO:0005938]; cell projection [GO:0042995]; cytoplasmic vesicle [GO:0031410]; cytoskeleton [GO:0005856]; cytosol [GO:0005829]; early endosome [GO:0005769]; endosome membrane [GO:0010008]; Golgi membrane [GO:0000139]; intracellular membrane-bounded organelle [GO:0043231]; mitochondrial outer membrane [GO:0005741]; plasma membrane [GO:0005886]	GO:0000139; GO:0003924; GO:0005085; GO:0005525; GO:0005741; GO:0005769; GO:0005829; GO:0005856; GO:0005886; GO:0005938; GO:0007015; GO:0007163; GO:0007266; GO:0008360; GO:0010008; GO:0016477; GO:0019901; GO:0030032; GO:0030335; GO:0030865; GO:0031410; GO:0032956; GO:0042995; GO:0043231; GO:0045785; GO:0048041; GO:0051017; GO:0051056	R-HSA-5663220;R-HSA-9013405;	hsa:29984;	11.0463	11.9393	12.0141	10.6543	10.7417	11.2259
FGL2_Q14314	-0.478158	-0.995651	-0.713292	1.27594	1.2392	-0.328042	FGL2	Fibroleukin	Q14314	1.16896	0.0160882	1.16896	sp|Q14314|FGL2_HUMAN Fibroleukin OS=Homo sapiens OX=9606 GN=FGL2 PE=1 SV=1	FUNCTION: May play a role in physiologic lymphocyte functions at mucosal sites.	SUBCELLULAR LOCATION: Secreted.		negative regulation of defense response to virus [GO:0050687]; negative regulation of dendritic cell antigen processing and presentation [GO:0002605]; negative regulation of macrophage antigen processing and presentation [GO:0002617]; negative regulation of memory T cell differentiation [GO:0043381]; T cell activation via T cell receptor contact with antigen bound to MHC molecule on antigen prese…	peptidase activity [GO:0008233]; signaling receptor binding [GO:0005102]	collagen-containing extracellular matrix [GO:0062023]; extracellular exosome [GO:0070062]; extracellular region [GO:0005576]; extracellular space [GO:0005615]; fibrinogen complex [GO:0005577]; ficolin-1-rich granule lumen [GO:1904813]	GO:0002291; GO:0002605; GO:0002617; GO:0005102; GO:0005576; GO:0005577; GO:0005615; GO:0008233; GO:0043381; GO:0050687; GO:0062023; GO:0070062; GO:1904813	R-HSA-6798695;	hsa:10875;	12.5176	12.1027	12.3291	13.9239	13.8944	12.6379
MTPN_P58546	-0.328229	1.11384	1.10868	-1.46656	-0.514028	0.0863026	MTPN	Myotrophin	P58546	0.618285	0.0161805	-0.618285	sp|P58546|MTPN_HUMAN Myotrophin OS=Homo sapiens OX=9606 GN=MTPN PE=1 SV=2	FUNCTION: Promotes dimerization of NF-kappa-B subunits and regulates NF-kappa-B transcription factor activity (By similarity). Plays a role in the regulation of the growth of actin filaments. Inhibits the activity of the F-actin-capping protein complex formed by the CAPZA1 and CAPZB heterodimer. Promotes growth of cardiomyocytes, but not cardiomyocyte proliferation. Promotes cardiac muscle hypert…	SUBCELLULAR LOCATION: Cytoplasm {ECO:0000305}. Nucleus {ECO:0000250}. Cytoplasm, perinuclear region {ECO:0000250}.		catecholamine metabolic process [GO:0006584]; cellular response to mechanical stimulus [GO:0071260]; cerebellar granule cell differentiation [GO:0021707]; neuron differentiation [GO:0030182]; positive regulation of cardiac muscle hypertrophy [GO:0010613]; positive regulation of cell growth [GO:0030307]; positive regulation of macromolecule biosynthetic process [GO:0010557]; positive regulation of…	sequence-specific DNA binding [GO:0043565]	axon [GO:0030424]; cytoplasm [GO:0005737]; cytosol [GO:0005829]; F-actin capping protein complex [GO:0008290]; nucleus [GO:0005634]; perinuclear region of cytoplasm [GO:0048471]	GO:0005634; GO:0005737; GO:0005829; GO:0006417; GO:0006584; GO:0008290; GO:0008361; GO:0010557; GO:0010613; GO:0016202; GO:0021707; GO:0030182; GO:0030307; GO:0030424; GO:0043403; GO:0043565; GO:0048471; GO:0051092; GO:0051146; GO:0051247; GO:0071260; GO:2000812		hsa:136319;	19.3783	20.0843	20.0818	18.821	19.2874	19.5813
CRCT1_Q9UGL9	0.573481	0.97393	0.605214	-1.58661	-0.865573	0.299561	CRCT1	Cysteine-rich C-terminal protein 1	Q9UGL9	1.35824	0.0164313	-1.35824	sp|Q9UGL9|CRCT1_HUMAN Cysteine-rich C-terminal protein 1 OS=Homo sapiens OX=9606 GN=CRCT1 PE=1 SV=1									hsa:54544;	17.6185	17.9975	17.6486	15.5741	16.2565	17.3593
ADIRF_Q15847	0.0622139	0.895577	1.32988	-1.01955	-1.17348	-0.0946349	ADIRF	Adipogenesis regulatory factor	Q15847	0.641922	0.0165022	-0.641922	sp|Q15847|ADIRF_HUMAN Adipogenesis regulatory factor OS=Homo sapiens OX=9606 GN=ADIRF PE=1 SV=1	FUNCTION: Plays a role in fat cell development; promotes adipogenic differentiation and stimulates transcription initiation of master adipogenesis factors like PPARG and CEBPA at early stages of preadipocyte differentiation. Its overexpression confers resistance to the anticancer chemotherapeutic drug cisplatin. {ECO:0000269|PubMed:19444912, ECO:0000269|PubMed:23239344}.	SUBCELLULAR LOCATION: Nucleus {ECO:0000269|PubMed:23239344}.		cell differentiation [GO:0030154]; cellular response to cisplatin [GO:0072719]; cellular response to radiation [GO:0071478]; positive regulation of fat cell differentiation [GO:0045600]; positive regulation of transcription by RNA polymerase II [GO:0045944]; regulation of response to drug [GO:2001023]		cytosol [GO:0005829]; extracellular exosome [GO:0070062]; nucleoplasm [GO:0005654]; nucleus [GO:0005634]	GO:0005634; GO:0005654; GO:0005829; GO:0030154; GO:0045600; GO:0045944; GO:0070062; GO:0071478; GO:0072719; GO:2001023	R-HSA-381340;	hsa:10974;	17.5715	17.9223	18.1051	17.1162	17.0514	17.5055
RPS6KB2_Q9UBS0	-0.0874998	0.614401	1.26706	-1.48558	-0.768562	0.460181	RPS6KB2	Ribosomal protein S6 kinase beta-2	Q9UBS0	0.621889	0.0166401	-0.621889	sp|Q9UBS0|KS6B2_HUMAN Ribosomal protein S6 kinase beta-2 OS=Homo sapiens OX=9606 GN=RPS6KB2 PE=1 SV=2	FUNCTION: Phosphorylates specifically ribosomal protein S6 (PubMed:29750193). Seems to act downstream of mTOR signaling in response to growth factors and nutrients to promote cell proliferation, cell growth and cell cycle progression in an alternative pathway regulated by MEAK7 (PubMed:29750193). {ECO:0000269|PubMed:29750193}.	SUBCELLULAR LOCATION: Cytoplasm. Nucleus.		peptidyl-serine phosphorylation [GO:0018105]; positive regulation of translational initiation [GO:0045948]; protein kinase B signaling [GO:0043491]; signal transduction [GO:0007165]; TOR signaling [GO:0031929]; translation [GO:0006412]	ATP binding [GO:0005524]; peptide binding [GO:0042277]; protein kinase activity [GO:0004672]; protein serine/threonine kinase activity [GO:0004674]; protein serine kinase activity [GO:0106310]; protein threonine kinase activity [GO:0106311]; ribosomal protein S6 kinase activity [GO:0004711]	cytoplasm [GO:0005737]; nucleoplasm [GO:0005654]; nucleus [GO:0005634]	GO:0004672; GO:0004674; GO:0004711; GO:0005524; GO:0005634; GO:0005654; GO:0005737; GO:0006412; GO:0007165; GO:0018105; GO:0031929; GO:0042277; GO:0043491; GO:0045948; GO:0106310; GO:0106311	R-HSA-198693;R-HSA-5674400;	hsa:6199;	16.6634	17.0284	17.3677	15.9364	16.3092	16.9482
PRAF2_O60831	0.541351	-1.19118	-0.872429	1.53499	0.285709	-0.298445	PRAF2	PRA1 family protein 2	O60831	0.710084	0.0166629	0.710084	sp|O60831|PRAF2_HUMAN PRA1 family protein 2 OS=Homo sapiens OX=9606 GN=PRAF2 PE=1 SV=1	FUNCTION: May be involved in ER/Golgi transport and vesicular traffic. Plays a proapoptotic role in cerulenin-induced neuroblastoma apoptosis. {ECO:0000269|PubMed:17975142, ECO:0000269|PubMed:18395978}.	SUBCELLULAR LOCATION: Endosome membrane {ECO:0000305|PubMed:17975142}; Multi-pass membrane protein {ECO:0000305|PubMed:17975142}.		L-glutamate transmembrane transport [GO:0015813]; protein transport [GO:0015031]		endosome membrane [GO:0010008]; integral component of membrane [GO:0016021]; membrane [GO:0016020]	GO:0010008; GO:0015031; GO:0015813; GO:0016020; GO:0016021		hsa:11230;	15.3554	14.1431	14.3661	16.0506	15.1765	14.7678
PIN4_Q9Y237	-0.409506	0.871754	1.44228	-1.27328	-0.608641	-0.0226087	PIN4	Peptidyl-prolyl cis-trans isomerase NIMA-interacting 4	Q9Y237	0.619364	0.0167155	-0.619364	sp|Q9Y237|PIN4_HUMAN Peptidyl-prolyl cis-trans isomerase NIMA-interacting 4 OS=Homo sapiens OX=9606 GN=PIN4 PE=1 SV=1	FUNCTION: Isoform 1 is involved as a ribosomal RNA processing factor in ribosome biogenesis. Binds to tightly bent AT-rich stretches of double-stranded DNA. {ECO:0000269|PubMed:19369196}.; FUNCTION: Isoform 2 binds to double-stranded DNA. {ECO:0000269|PubMed:19369196}.	SUBCELLULAR LOCATION: [Isoform 1]: Nucleus, nucleolus. Cytoplasm, cytoskeleton, spindle. Cytoplasm. Note=Colocalizes in the nucleolus during interphase and on the spindle apparatus during mitosis with NPM1.; SUBCELLULAR LOCATION: [Isoform 2]: Mitochondrion. Mitochondrion matrix. Note=Imported in a time- and membrane potential-dependent manner to the mitochondrial matrix, but without concomitant p…		rRNA processing [GO:0006364]	bent DNA binding [GO:0003681]; DNA binding [GO:0003677]; double-stranded DNA binding [GO:0003690]; peptidyl-prolyl cis-trans isomerase activity [GO:0003755]; RNA binding [GO:0003723]	chromosome [GO:0005694]; cytoplasm [GO:0005737]; mitochondrial matrix [GO:0005759]; nucleolus [GO:0005730]; nucleoplasm [GO:0005654]; nucleus [GO:0005634]; preribosome [GO:0030684]; spindle [GO:0005819]	GO:0003677; GO:0003681; GO:0003690; GO:0003723; GO:0003755; GO:0005634; GO:0005654; GO:0005694; GO:0005730; GO:0005737; GO:0005759; GO:0005819; GO:0006364; GO:0030684		hsa:5303;	14.7781	15.4031	15.6814	14.3567	14.6809	14.9668
MSMO1_Q15800	-0.518713	0.285475	1.46297	-1.46423	-0.293669	0.528159	MSMO1	Methylsterol monooxygenase 1	Q15800	0.611396	0.0167912	-0.611396	sp|Q15800|MSMO1_HUMAN Methylsterol monooxygenase 1 OS=Homo sapiens OX=9606 GN=MSMO1 PE=1 SV=1	FUNCTION: Catalyzes the three-step monooxygenation required for the demethylation of 4,4-dimethyl and 4alpha-methylsterols, which can be subsequently metabolized to cholesterol (PubMed:21285510, PubMed:28673550, PubMed:23583456, PubMed:26114596). Also involved in drug metabolism, as it can metabolize eldecalcitol (ED-71 or 1alpha,25-dihydroxy-2beta-(3-hydroxypropoxy)-cholecalciferol), a second-ge…	SUBCELLULAR LOCATION: Endoplasmic reticulum membrane {ECO:0000305}; Multi-pass membrane protein {ECO:0000305}.	DISEASE: Microcephaly, congenital cataract, and psoriasiform dermatitis (MCCPD) [MIM:616834]: An autosomal recessive inborn error of cholesterol metabolism characterized by accumulation of a large amount of methylsterols, particularly dimethylsterols, in affected individuals. Patients manifest psoriasiform dermatitis, arthralgias, congenital cataracts, microcephaly, and developmental delay. {ECO:…	cholesterol biosynthetic process [GO:0006695]; fatty acid metabolic process [GO:0006631]; steroid metabolic process [GO:0008202]; sterol biosynthetic process [GO:0016126]	C-4 methylsterol oxidase activity [GO:0000254]; iron ion binding [GO:0005506]; oxidoreductase activity [GO:0016491]	endoplasmic reticulum [GO:0005783]; endoplasmic reticulum membrane [GO:0005789]; integral component of membrane [GO:0016021]; membrane [GO:0016020]; plasma membrane [GO:0005886]	GO:0000254; GO:0005506; GO:0005783; GO:0005789; GO:0005886; GO:0006631; GO:0006695; GO:0008202; GO:0016020; GO:0016021; GO:0016126; GO:0016491	R-HSA-191273;	hsa:6307;	15.606	16.2057	17.0838	14.9008	15.7738	16.3867
PTPRS_Q13332	0.00603097	-0.968889	-1.06133	1.3787	0.965264	-0.319769	PTPRS	Receptor-type tyrosine-protein phosphatase S	Q13332	0.70063	0.0170804	0.70063	sp|Q13332|PTPRS_HUMAN Receptor-type tyrosine-protein phosphatase S OS=Homo sapiens OX=9606 GN=PTPRS PE=1 SV=3	FUNCTION: Cell surface receptor that binds to glycosaminoglycans, including chondroitin sulfate proteoglycans and heparan sulfate proteoglycan (PubMed:21454754). Binding to chondroitin sulfate and heparan sulfate proteoglycans has opposite effects on PTPRS oligomerization and regulation of neurite outgrowth. Contributes to the inhibition of neurite and axonal outgrowth by chondroitin sulfate prot…	SUBCELLULAR LOCATION: Cell membrane {ECO:0000269|PubMed:26231120}; Single-pass type I membrane protein {ECO:0000305}. Cell projection, axon {ECO:0000250|UniProtKB:B0V2N1}. Perikaryon {ECO:0000250|UniProtKB:B0V2N1}. Cytoplasmic vesicle, secretory vesicle, synaptic vesicle membrane {ECO:0000250|UniProtKB:Q64605}. Cell junction, synapse, synaptosome {ECO:0000250|UniProtKB:Q64605}. Cell junction, syn…		cerebellum development [GO:0021549]; cerebral cortex development [GO:0021987]; corpus callosum development [GO:0022038]; establishment of endothelial intestinal barrier [GO:0090557]; hippocampus development [GO:0021766]; modulation of chemical synaptic transmission [GO:0050804]; negative regulation of axon extension [GO:0030517]; negative regulation of axon regeneration [GO:0048681]; negative reg…	chondroitin sulfate binding [GO:0035374]; heparan sulfate proteoglycan binding [GO:0043395]; heparin binding [GO:0008201]; phosphoprotein phosphatase activity [GO:0004721]; protein tyrosine phosphatase activity [GO:0004725]	axon [GO:0030424]; cytosol [GO:0005829]; extracellular exosome [GO:0070062]; glutamatergic synapse [GO:0098978]; growth cone [GO:0030426]; integral component of plasma membrane [GO:0005887]; integral component of postsynaptic density membrane [GO:0099061]; integral component of presynaptic membrane [GO:0099056]; integral component of synaptic vesicle membrane [GO:0030285]; perikaryon [GO:0043204]…	GO:0004721; GO:0004725; GO:0005829; GO:0005886; GO:0005887; GO:0006470; GO:0008201; GO:0010977; GO:0021510; GO:0021549; GO:0021766; GO:0021987; GO:0022038; GO:0030285; GO:0030424; GO:0030426; GO:0030517; GO:0032687; GO:0032688; GO:0034164; GO:0035335; GO:0035374; GO:0043204; GO:0043395; GO:0048671; GO:0048681; GO:0050804; GO:0061000; GO:0070062; GO:0090557; GO:0098685; GO:0098978; GO:0099056; GO:…	R-HSA-3000178;R-HSA-388844;R-HSA-8849932;R-HSA-9034015;	hsa:5802;	14.4451	13.939	13.891	15.1578	14.9432	14.276
SHPRH_Q149N8	0.509774	1.53067	0.271555	-0.918047	-0.192463	-1.20149	SHPRH	E3 ubiquitin-protein ligase SHPRH	Q149N8	0.575347	0.0175353	-0.575347	sp|Q149N8|SHPRH_HUMAN E3 ubiquitin-protein ligase SHPRH OS=Homo sapiens OX=9606 GN=SHPRH PE=1 SV=2	FUNCTION: E3 ubiquitin-protein ligase involved in DNA repair. Upon genotoxic stress, accepts ubiquitin from the UBE2N-UBE2V2 E2 complex and transfers it to 'Lys-164' of PCNA which had been monoubiquitinated by UBE2A/B-RAD18, promoting the formation of non-canonical poly-ubiquitin chains linked through 'Lys-63'. {ECO:0000269|PubMed:17108083, ECO:0000269|PubMed:17130289, ECO:0000269|PubMed:18719106…			cellular response to DNA damage stimulus [GO:0006974]; DNA repair [GO:0006281]; nucleosome assembly [GO:0006334]; protein polyubiquitination [GO:0000209]; protein ubiquitination [GO:0016567]	ATP binding [GO:0005524]; DNA binding [GO:0003677]; helicase activity [GO:0004386]; hydrolase activity [GO:0016787]; metal ion binding [GO:0046872]; nucleosome-dependent ATPase activity [GO:0070615]; ubiquitin protein ligase activity [GO:0061630]; ubiquitin protein ligase binding [GO:0031625]; ubiquitin-protein transferase activity [GO:0004842]	nucleoplasm [GO:0005654]; nucleosome [GO:0000786]	GO:0000209; GO:0000786; GO:0003677; GO:0004386; GO:0004842; GO:0005524; GO:0005654; GO:0006281; GO:0006334; GO:0006974; GO:0016567; GO:0016787; GO:0031625; GO:0046872; GO:0061630; GO:0070615	R-HSA-8866654;	hsa:257218;	10.7275	11.1086	10.6386	10.1945	10.4654	10.0887
IGLV10-54_A0A075B6I4	-0.20407	-1.15537	-0.0850572	1.4622	-0.868518	0.850816	IGLV10-54		A0A075B6I4	1.47055	0.0175453	1.47055	sp|A0A075B6I4|LVX54_HUMAN Immunoglobulin lambda variable 10-54 OS=Homo sapiens OX=9606 GN=IGLV10-54 PE=3 SV=1	FUNCTION: V region of the variable domain of immunoglobulin light chains that participates in the antigen recognition (PubMed:24600447). Immunoglobulins, also known as antibodies, are membrane-bound or secreted glycoproteins produced by B lymphocytes. In the recognition phase of humoral immunity, the membrane-bound immunoglobulins serve as receptors which, upon binding of a specific antigen, trig…	SUBCELLULAR LOCATION: Secreted {ECO:0000303|PubMed:20176268, ECO:0000303|PubMed:22158414}. Cell membrane {ECO:0000303|PubMed:20176268, ECO:0000303|PubMed:22158414}.		adaptive immune response [GO:0002250]; immune response [GO:0006955]		extracellular space [GO:0005615]; immunoglobulin complex [GO:0019814]; plasma membrane [GO:0005886]	GO:0002250; GO:0005615; GO:0005886; GO:0006955; GO:0019814			11.8229	10.3703	12.0047	14.3674	10.8083	13.4338
RNF141_Q8WVD5	0.0893208	0.975291	0.965861	-1.40568	-0.996802	0.372009	RNF141	RING finger protein 141	Q8WVD5	0.759656	0.0177302	-0.759656	sp|Q8WVD5|RN141_HUMAN RING finger protein 141 OS=Homo sapiens OX=9606 GN=RNF141 PE=1 SV=1	FUNCTION: May be involved in spermatogenesis. {ECO:0000269|PubMed:11672448}.	SUBCELLULAR LOCATION: Membrane {ECO:0000305}; Lipid-anchor {ECO:0000305}.		protein autoubiquitination [GO:0051865]; regulation of transcription, DNA-templated [GO:0006355]	metal ion binding [GO:0046872]; ubiquitin-protein transferase activity [GO:0004842]	membrane [GO:0016020]	GO:0004842; GO:0006355; GO:0016020; GO:0046872; GO:0051865		hsa:50862;	16.9133	17.4105	17.4052	16.0743	16.3037	17.0719
CXCL13_O43927	0.321767	0.927222	0.709761	-1.64675	-0.777493	0.465492	CXCL13	C-X-C motif chemokine 13	O43927	1.38004	0.0177948	-1.38004	sp|O43927|CXL13_HUMAN C-X-C motif chemokine 13 OS=Homo sapiens OX=9606 GN=CXCL13 PE=1 SV=1	FUNCTION: Chemotactic for B-lymphocytes but not for T-lymphocytes, monocytes and neutrophils. Does not induce calcium release in B-lymphocytes. Binds to BLR1/CXCR5.	SUBCELLULAR LOCATION: Secreted.		activation of GTPase activity [GO:0090630]; antimicrobial humoral immune response mediated by antimicrobial peptide [GO:0061844]; B cell chemotaxis [GO:0035754]; cell-cell signaling [GO:0007267]; cell surface receptor signaling pathway [GO:0007166]; cellular response to lipopolysaccharide [GO:0071222]; chemokine-mediated signaling pathway [GO:0070098]; chronic inflammatory response [GO:0002544]; …	CCR10 chemokine receptor binding [GO:0031735]; chemokine activity [GO:0008009]; CXCR3 chemokine receptor binding [GO:0048248]; CXCR5 chemokine receptor binding [GO:0031724]; CXCR chemokine receptor binding [GO:0045236]; fibroblast growth factor binding [GO:0017134]; heparin binding [GO:0008201]; receptor ligand activity [GO:0048018]	extracellular region [GO:0005576]; extracellular space [GO:0005615]	GO:0002467; GO:0002518; GO:0002544; GO:0002920; GO:0005576; GO:0005615; GO:0006954; GO:0006955; GO:0007166; GO:0007204; GO:0007267; GO:0008009; GO:0008201; GO:0010820; GO:0017134; GO:0030593; GO:0031640; GO:0031724; GO:0031735; GO:0033625; GO:0033634; GO:0035754; GO:0035768; GO:0042742; GO:0045236; GO:0045765; GO:0048018; GO:0048248; GO:0061844; GO:0070098; GO:0071222; GO:0090630; GO:2000545	R-HSA-380108;R-HSA-418594;	hsa:10563;	14.5526	15.1925	14.9627	12.4722	13.3909	14.7045
DPYSL5_Q9BPU6	-1.1506	-0.0304327	-0.947109	0.576087	1.56402	-0.0119617	DPYSL5	Dihydropyrimidinase-related protein 5	Q9BPU6	0.614763	0.0178052	0.614763	sp|Q9BPU6|DPYL5_HUMAN Dihydropyrimidinase-related protein 5 OS=Homo sapiens OX=9606 GN=DPYSL5 PE=1 SV=1	FUNCTION: May have a function in neuronal differentiation and/or axon growth.	SUBCELLULAR LOCATION: Cytoplasm {ECO:0000305}.		axon guidance [GO:0007411]; nervous system development [GO:0007399]; signal transduction [GO:0007165]	hydrolase activity, acting on carbon-nitrogen (but not peptide) bonds [GO:0016810]; microtubule binding [GO:0008017]	cytosol [GO:0005829]; dendrite [GO:0030425]; neuronal cell body [GO:0043025]	GO:0005829; GO:0007165; GO:0007399; GO:0007411; GO:0008017; GO:0016810; GO:0030425; GO:0043025	R-HSA-399956;	hsa:56896;	15.5219	16.0073	15.6101	16.2701	16.6982	16.0153
CCDC90B_Q9GZT6	0.250672	0.705534	0.840273	-1.73889	-0.623738	0.566151	CCDC90B	Coiled-coil domain-containing protein 90B, mitochondrial	Q9GZT6	1.49502	0.0178403	-1.49502	sp|Q9GZT6|CC90B_HUMAN Coiled-coil domain-containing protein 90B, mitochondrial OS=Homo sapiens OX=9606 GN=CCDC90B PE=1 SV=2		SUBCELLULAR LOCATION: Mitochondrion membrane {ECO:0000269|PubMed:11256614}; Single-pass membrane protein {ECO:0000255}.				integral component of membrane [GO:0016021]; mitochondrial membrane [GO:0031966]; mitochondrion [GO:0005739]	GO:0005739; GO:0016021; GO:0031966		hsa:60492;	15.7756	16.3434	16.5116	13.2921	14.6841	16.1694
PRIM2_P49643	0.167467	0.631167	0.957808	-1.79316	-0.450727	0.487447	PRIM2	DNA primase large subunit	P49643	0.979872	0.0180603	-0.979872	sp|P49643|PRI2_HUMAN DNA primase large subunit OS=Homo sapiens OX=9606 GN=PRIM2 PE=1 SV=2	FUNCTION: Regulatory subunit of the DNA primase complex and component of the DNA polymerase alpha complex (also known as the alpha DNA polymerase-primase complex) which play an essential role in the initiation of DNA synthesis (PubMed:9705292, PubMed:17893144, PubMed:25550159, PubMed:26975377). During the S phase of the cell cycle, the DNA polymerase alpha complex (composed of a catalytic subunit…			DNA replication, synthesis of RNA primer [GO:0006269]	4 iron, 4 sulfur cluster binding [GO:0051539]; DNA/RNA hybrid binding [GO:0071667]; DNA binding [GO:0003677]; metal ion binding [GO:0046872]	alpha DNA polymerase:primase complex [GO:0005658]; nucleoplasm [GO:0005654]	GO:0003677; GO:0005654; GO:0005658; GO:0006269; GO:0046872; GO:0051539; GO:0071667	R-HSA-113501;R-HSA-174411;R-HSA-174430;R-HSA-68952;R-HSA-68962;R-HSA-69091;R-HSA-69166;R-HSA-69183;R-HSA-9710421;	hsa:5558;	16.3158	16.7038	16.9772	14.6751	15.7985	16.5836
CHSY1_Q86X52	-0.117964	-1.20222	-1.03048	1.0358	1.1778	0.137055	CHSY1	Chondroitin sulfate synthase 1	Q86X52	0.687486	0.0182591	0.687486	sp|Q86X52|CHSS1_HUMAN Chondroitin sulfate synthase 1 OS=Homo sapiens OX=9606 GN=CHSY1 PE=1 SV=3	FUNCTION: Has both beta-1,3-glucuronic acid and beta-1,4-N-acetylgalactosamine transferase activity. Transfers glucuronic acid (GlcUA) from UDP-GlcUA and N-acetylgalactosamine (GalNAc) from UDP-GalNAc to the non-reducing end of the elongating chondroitin polymer. Involved in the negative control of osteogenesis likely through the modulation of NOTCH signaling. {ECO:0000269|PubMed:11514575, ECO:00…	SUBCELLULAR LOCATION: Golgi apparatus, Golgi stack membrane {ECO:0000305|PubMed:11514575}; Single-pass type II membrane protein {ECO:0000305|PubMed:11514575}. Secreted {ECO:0000269|PubMed:21129727}.	DISEASE: Temtamy preaxial brachydactyly syndrome (TPBS) [MIM:605282]: A syndrome characterized by multiple congenital anomalies, mental retardation, sensorineural deafness, talon cusps of upper central incisors, growth retardation, and bilateral symmetric digital anomalies mainly in the form of preaxial brachydactyly and hyperphalangism. {ECO:0000269|PubMed:21129727, ECO:0000269|PubMed:21129728}.…	bone morphogenesis [GO:0060349]; chondrocyte development [GO:0002063]; chondroitin sulfate biosynthetic process [GO:0030206]; negative regulation of ossification [GO:0030279]; positive regulation of smoothened signaling pathway [GO:0045880]; proximal/distal pattern formation [GO:0009954]; response to nutrient levels [GO:0031667]; sulfation [GO:0051923]	acetylgalactosaminyltransferase activity [GO:0008376]; glucuronosyl-N-acetylgalactosaminyl-proteoglycan 4-beta-N-acetylgalactosaminyltransferase activity [GO:0047238]; metal ion binding [GO:0046872]; N-acetylgalactosaminyl-proteoglycan 3-beta-glucuronosyltransferase activity [GO:0050510]	extracellular region [GO:0005576]; Golgi cisterna membrane [GO:0032580]; Golgi membrane [GO:0000139]; integral component of membrane [GO:0016021]; membrane [GO:0016020]	GO:0000139; GO:0002063; GO:0005576; GO:0008376; GO:0009954; GO:0016020; GO:0016021; GO:0030206; GO:0030279; GO:0031667; GO:0032580; GO:0045880; GO:0046872; GO:0047238; GO:0050510; GO:0051923; GO:0060349	R-HSA-2022870;R-HSA-3595177;	hsa:22856;	11.2271	10.7514	10.8268	11.7332	11.7955	11.339
APBA1_Q02410	0.189007	1.05161	0.622522	-1.83972	-0.219085	0.195669	APBA1	Amyloid beta A4 precursor protein-binding family A member 1	Q02410	0.985445	0.0183126	-0.985445	sp|Q02410|APBA1_HUMAN Amyloid-beta A4 precursor protein-binding family A member 1 OS=Homo sapiens OX=9606 GN=APBA1 PE=1 SV=3	FUNCTION: Putative function in synaptic vesicle exocytosis by binding to Munc18-1, an essential component of the synaptic vesicle exocytotic machinery. May modulate processing of the amyloid-beta precursor protein (APP) and hence formation of APP-beta. Component of the LIN-10-LIN-2-LIN-7 complex, which associates with the motor protein KIF17 to transport vesicles containing N-methyl-D-aspartate (…	SUBCELLULAR LOCATION: Cytoplasm {ECO:0000269|PubMed:20531236}. Cytoplasm, perinuclear region {ECO:0000269|PubMed:20531236}. Nucleus {ECO:0000269|PubMed:20531236}. Note=Only about 5% of the protein is located in the nucleus.; SUBCELLULAR LOCATION: [Isoform 2]: Golgi apparatus {ECO:0000269|PubMed:23737971}.		axo-dendritic transport [GO:0008088]; cell adhesion [GO:0007155]; chemical synaptic transmission [GO:0007268]; gamma-aminobutyric acid secretion [GO:0014051]; glutamate secretion [GO:0014047]; intracellular protein transport [GO:0006886]; in utero embryonic development [GO:0001701]; locomotory behavior [GO:0007626]; multicellular organism growth [GO:0035264]; nervous system development [GO:000739…	amyloid-beta binding [GO:0001540]	cytoplasm [GO:0005737]; cytosol [GO:0005829]; dendritic spine [GO:0043197]; glutamatergic synapse [GO:0098978]; Golgi apparatus [GO:0005794]; nucleus [GO:0005634]; perinuclear region of cytoplasm [GO:0048471]; plasma membrane [GO:0005886]; presynaptic active zone membrane [GO:0048787]; Schaffer collateral - CA1 synapse [GO:0098685]; synaptic vesicle [GO:0008021]	GO:0001540; GO:0001701; GO:0005634; GO:0005737; GO:0005794; GO:0005829; GO:0005886; GO:0006886; GO:0007155; GO:0007268; GO:0007399; GO:0007626; GO:0008021; GO:0008088; GO:0010468; GO:0014047; GO:0014051; GO:0035264; GO:0043197; GO:0048471; GO:0048787; GO:0065003; GO:0098685; GO:0098978; GO:2000300	R-HSA-212676;R-HSA-6794361;R-HSA-9609736;	hsa:320;	17.2582	17.9426	17.6022	15.6487	16.9345	17.2635
SNTG1_Q9NSN8	0.0908788	1.07911	0.581487	-1.78049	-0.384601	0.413617	SNTG1	Gamma-1-syntrophin	Q9NSN8	2.1901	0.0184631	-2.1901	sp|Q9NSN8|SNTG1_HUMAN Gamma-1-syntrophin OS=Homo sapiens OX=9606 GN=SNTG1 PE=1 SV=1	FUNCTION: Adapter protein that binds to and probably organizes the subcellular localization of a variety of proteins. May link various receptors to the actin cytoskeleton and the dystrophin glycoprotein complex (By similarity). May participate in regulating the subcellular location of diacylglycerol kinase-zeta to ensure that diacylglycerol is rapidly inactivated following receptor activation. {E…	SUBCELLULAR LOCATION: Cytoplasm, cytoskeleton. Nucleus. Note=Mainly cytoplasmic and weakly nuclear.		cell communication [GO:0007154]	actin binding [GO:0003779]; protein C-terminus binding [GO:0008022]; structural molecule activity [GO:0005198]	cytoplasm [GO:0005737]; cytoskeleton [GO:0005856]; dystrophin-associated glycoprotein complex [GO:0016010]; nucleus [GO:0005634]; ruffle membrane [GO:0032587]; syntrophin complex [GO:0016013]	GO:0003779; GO:0005198; GO:0005634; GO:0005737; GO:0005856; GO:0007154; GO:0008022; GO:0016010; GO:0016013; GO:0032587		hsa:54212;	19.9232	21.7767	20.8434	16.4131	19.0313	20.5285
SEC14L2_O76054	-0.353152	0.186116	1.79358	-1.21764	-0.37394	-0.0349701	SEC14L2	SEC14-like protein 2	O76054	0.889205	0.0184722	-0.889205	sp|O76054|S14L2_HUMAN SEC14-like protein 2 OS=Homo sapiens OX=9606 GN=SEC14L2 PE=1 SV=1	FUNCTION: Carrier protein. Binds to some hydrophobic molecules and promotes their transfer between the different cellular sites. Binds with high affinity to alpha-tocopherol. Also binds with a weaker affinity to other tocopherols and to tocotrienols. May have a transcriptional activatory activity via its association with alpha-tocopherol. Probably recognizes and binds some squalene structure, sug…	SUBCELLULAR LOCATION: Cytoplasm. Nucleus. Note=Cytoplasmic in absence of alpha-tocopherol, and nuclear in presence of alpha-tocopherol.		positive regulation of transcription, DNA-templated [GO:0045893]; regulation of cholesterol biosynthetic process [GO:0045540]	phospholipid binding [GO:0005543]; vitamin E binding [GO:0008431]	cytoplasm [GO:0005737]; cytosol [GO:0005829]; extracellular exosome [GO:0070062]; nucleoplasm [GO:0005654]; nucleus [GO:0005634]	GO:0005543; GO:0005634; GO:0005654; GO:0005737; GO:0005829; GO:0008431; GO:0045540; GO:0045893; GO:0070062		hsa:23541;	17.5318	17.974	19.2921	16.8229	17.5147	17.7927
MFAP2_P55001	0.186212	-0.995101	-1.04062	1.21785	1.09351	-0.461839	MFAP2	Microfibrillar-associated protein 2	P55001	0.928947	0.0185325	0.928947	sp|P55001|MFAP2_HUMAN Microfibrillar-associated protein 2 OS=Homo sapiens OX=9606 GN=MFAP2 PE=2 SV=1	FUNCTION: Component of the elastin-associated microfibrils.	SUBCELLULAR LOCATION: Secreted, extracellular space, extracellular matrix.		embryonic eye morphogenesis [GO:0048048]; positive regulation of cold-induced thermogenesis [GO:0120162]; post-embryonic eye morphogenesis [GO:0048050]		collagen-containing extracellular matrix [GO:0062023]; extracellular region [GO:0005576]; microfibril [GO:0001527]	GO:0001527; GO:0005576; GO:0048048; GO:0048050; GO:0062023; GO:0120162	R-HSA-1566948;R-HSA-2129379;	hsa:4237;	16.8721	15.9821	15.9478	17.6493	17.5557	16.3839
NCAPG_Q9BPX3	-1.03678	-0.166527	-0.96914	0.748253	1.54399	-0.119797	NCAPG	Condensin complex subunit 3	Q9BPX3	0.630682	0.0185528	0.630682	sp|Q9BPX3|CND3_HUMAN Condensin complex subunit 3 OS=Homo sapiens OX=9606 GN=NCAPG PE=1 SV=1	FUNCTION: Regulatory subunit of the condensin complex, a complex required for conversion of interphase chromatin into mitotic-like condense chromosomes. The condensin complex probably introduces positive supercoils into relaxed DNA in the presence of type I topoisomerases and converts nicked DNA into positive knotted forms in the presence of type II topoisomerases. {ECO:0000269|PubMed:11136719}.	SUBCELLULAR LOCATION: Nucleus. Cytoplasm. Chromosome. Note=In interphase cells, the majority of the condensin complex is found in the cytoplasm, while a minority of the complex is associated with chromatin. A subpopulation of the complex however remains associated with chromosome foci in interphase cells. During mitosis, most of the condensin complex is associated with the chromatin. At the onset…		cell division [GO:0051301]; mitotic chromosome condensation [GO:0007076]		condensed chromosome [GO:0000793]; condensed chromosome, centromeric region [GO:0000779]; condensin complex [GO:0000796]; cytoplasm [GO:0005737]; cytosol [GO:0005829]; membrane [GO:0016020]; nucleus [GO:0005634]	GO:0000779; GO:0000793; GO:0000796; GO:0005634; GO:0005737; GO:0005829; GO:0007076; GO:0016020; GO:0051301	R-HSA-2514853;	hsa:64151;	14.0859	14.4649	14.1154	14.8633	15.2098	14.4853
NCF4_Q15080	-0.478493	-1.18866	-0.759787	1.50371	0.677877	0.245359	NCF4	Neutrophil cytosol factor 4	Q15080	0.613034	0.0190375	0.613034	sp|Q15080|NCF4_HUMAN Neutrophil cytosol factor 4 OS=Homo sapiens OX=9606 GN=NCF4 PE=1 SV=2	FUNCTION: Component of the NADPH-oxidase, a multicomponent enzyme system responsible for the oxidative burst in which electrons are transported from NADPH to molecular oxygen, generating reactive oxidant intermediates. It may be important for the assembly and/or activation of the NADPH-oxidase complex. {ECO:0000269|PubMed:8280052}.	SUBCELLULAR LOCATION: Cytoplasm, cytosol {ECO:0000269|PubMed:8280052}. Endosome membrane {ECO:0000269|PubMed:11684018}; Peripheral membrane protein {ECO:0000269|PubMed:11684018}; Cytoplasmic side {ECO:0000269|PubMed:11684018}. Membrane {ECO:0000269|PubMed:11684018}; Peripheral membrane protein {ECO:0000269|PubMed:11684018}.	DISEASE: Granulomatous disease, chronic, cytochrome-b-positive 3, autosomal recessive (CGD3) [MIM:613960]: A form of chronic granulomatous disease, a primary immunodeficiency characterized by severe recurrent bacterial and fungal infections, along with manifestations of chronic granulomatous inflammation. It results from an impaired ability of phagocytes to mount a burst of reactive oxygen specie…	phagocytosis [GO:0006909]; respiratory burst [GO:0045730]; superoxide anion generation [GO:0042554]; superoxide metabolic process [GO:0006801]	molecular adaptor activity [GO:0060090]; phosphatidylinositol-3-phosphate binding [GO:0032266]; superoxide-generating NADPH oxidase activator activity [GO:0016176]	cytoplasm [GO:0005737]; cytosol [GO:0005829]; endosome membrane [GO:0010008]; membrane [GO:0016020]; NADPH oxidase complex [GO:0043020]; phagolysosome [GO:0032010]	GO:0005737; GO:0005829; GO:0006801; GO:0006909; GO:0010008; GO:0016020; GO:0016176; GO:0032010; GO:0032266; GO:0042554; GO:0043020; GO:0045730; GO:0060090	R-HSA-1222556;R-HSA-1236973;R-HSA-3299685;R-HSA-4420097;R-HSA-5668599;R-HSA-9013149;R-HSA-9013404;R-HSA-9013423;	hsa:4689;	13.7951	13.526	13.6885	14.5461	14.2332	14.0693
NCCRP1_Q6ZVX7	0.70707	0.867055	0.614743	-1.70536	-0.657223	0.173711	NCCRP1	F-box only protein 50	Q6ZVX7	1.02222	0.0198233	-1.02222	sp|Q6ZVX7|FBX50_HUMAN F-box only protein 50 OS=Homo sapiens OX=9606 GN=NCCRP1 PE=1 SV=1	FUNCTION: Promotes cell proliferation. {ECO:0000269|PubMed:22087255}.	SUBCELLULAR LOCATION: Cytoplasm {ECO:0000269|PubMed:22087255}.		glycoprotein catabolic process [GO:0006516]; positive regulation of cell population proliferation [GO:0008284]; protein ubiquitination [GO:0016567]; SCF-dependent proteasomal ubiquitin-dependent protein catabolic process [GO:0031146]; ubiquitin-dependent ERAD pathway [GO:0030433]		cytoplasm [GO:0005737]; extracellular exosome [GO:0070062]; SCF ubiquitin ligase complex [GO:0019005]	GO:0005737; GO:0006516; GO:0008284; GO:0016567; GO:0019005; GO:0030433; GO:0031146; GO:0070062		hsa:342897;	19.3052	19.4173	19.2405	17.6153	18.3495	18.9316
FTL_P02792	-0.884752	-0.40322	-0.831518	0.656276	1.69649	-0.233279	FTL	Ferritin light chain	P02792	0.740887	0.0198571	0.740887	sp|P02792|FRIL_HUMAN Ferritin light chain OS=Homo sapiens OX=9606 GN=FTL PE=1 SV=2	FUNCTION: Stores iron in a soluble, non-toxic, readily available form. Important for iron homeostasis. Iron is taken up in the ferrous form and deposited as ferric hydroxides after oxidation. Also plays a role in delivery of iron to cells. Mediates iron uptake in capsule cells of the developing kidney (By similarity). {ECO:0000250, ECO:0000269|PubMed:19923220, ECO:0000269|PubMed:20159981}.		DISEASE: Hyperferritinemia with or without cataract (HRFTC) [MIM:600886]: An autosomal dominant disease characterized by elevated level of ferritin in serum and tissues, and early-onset bilateral cataract. Cataracts may be subclinical in some patients. {ECO:0000269|PubMed:19176363}. Note=The disease is caused by variants affecting the gene represented in this entry.; DISEASE: Neurodegeneration wi…	cellular iron ion homeostasis [GO:0006879]; intracellular sequestering of iron ion [GO:0006880]; iron ion homeostasis [GO:0055072]; iron ion transport [GO:0006826]	ferric iron binding [GO:0008199]; ferrous iron binding [GO:0008198]; identical protein binding [GO:0042802]; iron ion binding [GO:0005506]	autolysosome [GO:0044754]; azurophil granule lumen [GO:0035578]; cytoplasm [GO:0005737]; cytosol [GO:0005829]; extracellular exosome [GO:0070062]; extracellular region [GO:0005576]; intracellular ferritin complex [GO:0008043]; membrane [GO:0016020]	GO:0005506; GO:0005576; GO:0005737; GO:0005829; GO:0006826; GO:0006879; GO:0006880; GO:0008043; GO:0008198; GO:0008199; GO:0016020; GO:0035578; GO:0042802; GO:0044754; GO:0055072; GO:0070062	R-HSA-3000480;R-HSA-432722;R-HSA-6798695;R-HSA-917937;	hsa:2512;	13.6714	13.9239	13.6993	14.4794	15.0249	14.013
MOCS3_O95396	0.0554768	0.167305	1.52984	-1.49525	-0.552732	0.295359	MOCS3	Adenylyltransferase and sulfurtransferase MOCS3;Molybdopterin-synthase adenylyltransferase;Molybdopterin-synthase sulfurtransferase	O95396	0.614111	0.0200461	-0.614111	sp|O95396|MOCS3_HUMAN Adenylyltransferase and sulfurtransferase MOCS3 OS=Homo sapiens OX=9606 GN=MOCS3 PE=1 SV=1	FUNCTION: Plays a central role in 2-thiolation of mcm(5)S(2)U at tRNA wobble positions of cytosolic tRNA(Lys), tRNA(Glu) and tRNA(Gln). Also essential during biosynthesis of the molybdenum cofactor. Acts by mediating the C-terminal thiocarboxylation of sulfur carriers URM1 and MOCS2A. Its N-terminus first activates URM1 and MOCS2A as acyl-adenylates (-COAMP), then the persulfide sulfur on the cat…	SUBCELLULAR LOCATION: Cytoplasm {ECO:0000255|HAMAP-Rule:MF_03049, ECO:0000269|PubMed:15073332}.		Mo-molybdopterin cofactor biosynthetic process [GO:0006777]; protein urmylation [GO:0032447]; tRNA thio-modification [GO:0034227]; tRNA wobble position uridine thiolation [GO:0002143]; tRNA wobble uridine modification [GO:0002098]	ATP binding [GO:0005524]; metal ion binding [GO:0046872]; molybdopterin-synthase adenylyltransferase activity [GO:0061605]; molybdopterin-synthase sulfurtransferase activity [GO:0061604]; nucleotidyltransferase activity [GO:0016779]; sulfurtransferase activity [GO:0016783]; thiosulfate sulfurtransferase activity [GO:0004792]; URM1 activating enzyme activity [GO:0042292]	cytoplasm [GO:0005737]; cytosol [GO:0005829]	GO:0002098; GO:0002143; GO:0004792; GO:0005524; GO:0005737; GO:0005829; GO:0006777; GO:0016779; GO:0016783; GO:0032447; GO:0034227; GO:0042292; GO:0046872; GO:0061604; GO:0061605	R-HSA-947581;	hsa:27304;	16.7332	16.792	17.5082	15.9182	16.4136	16.8593
CHCHD5_Q9BSY4	-0.140837	-0.0140234	1.64292	-1.47018	-0.253071	0.235184	CHCHD5	Coiled-coil-helix-coiled-coil-helix domain-containing protein 5	Q9BSY4	0.940738	0.0203801	-0.940738	sp|Q9BSY4|CHCH5_HUMAN Coiled-coil-helix-coiled-coil-helix domain-containing protein 5 OS=Homo sapiens OX=9606 GN=CHCHD5 PE=1 SV=1		SUBCELLULAR LOCATION: Mitochondrion intermembrane space {ECO:0000305}.				mitochondrial intermembrane space [GO:0005758]; mitochondrion [GO:0005739]	GO:0005739; GO:0005758	R-HSA-1268020;	hsa:84269;	15.9847	16.105	17.6762	14.7241	15.8783	16.3413
VIM_P08670	-0.116776	-0.932421	-0.928271	1.19574	1.26262	-0.480894	VIM	Vimentin	P08670	0.941977	0.0206711	0.941977	sp|P08670|VIME_HUMAN Vimentin OS=Homo sapiens OX=9606 GN=VIM PE=1 SV=4	FUNCTION: Vimentins are class-III intermediate filaments found in various non-epithelial cells, especially mesenchymal cells. Vimentin is attached to the nucleus, endoplasmic reticulum, and mitochondria, either laterally or terminally. {ECO:0000269|PubMed:21746880}.; FUNCTION: Involved with LARP6 in the stabilization of type I collagen mRNAs for CO1A1 and CO1A2. {ECO:0000269|PubMed:21746880}.	SUBCELLULAR LOCATION: Cytoplasm {ECO:0000269|PubMed:21465480, ECO:0000269|PubMed:29496907}. Cytoplasm, cytoskeleton {ECO:0000269|PubMed:18408015, ECO:0000269|PubMed:29496907}. Nucleus matrix {ECO:0000250|UniProtKB:P31000}. Cell membrane {ECO:0000250|UniProtKB:P20152}.	DISEASE: Cataract 30, multiple types (CTRCT30) [MIM:116300]: An opacification of the crystalline lens of the eye that frequently results in visual impairment or blindness. Opacities vary in morphology, are often confined to a portion of the lens, and may be static or progressive. In general, the more posteriorly located and dense an opacity, the greater the impact on visual function. {ECO:0000269…	astrocyte development [GO:0014002]; Bergmann glial cell differentiation [GO:0060020]; cellular response to interferon-gamma [GO:0071346]; cellular response to lipopolysaccharide [GO:0071222]; cellular response to muramyl dipeptide [GO:0071225]; intermediate filament organization [GO:0045109]; lens fiber cell development [GO:0070307]; negative regulation of neuron projection development [GO:001097…	double-stranded RNA binding [GO:0003725]; identical protein binding [GO:0042802]; keratin filament binding [GO:1990254]; protein domain specific binding [GO:0019904]; scaffold protein binding [GO:0097110]; structural constituent of cytoskeleton [GO:0005200]; structural constituent of eye lens [GO:0005212]	cell leading edge [GO:0031252]; cytoplasm [GO:0005737]; cytoskeleton [GO:0005856]; cytosol [GO:0005829]; extracellular exosome [GO:0070062]; focal adhesion [GO:0005925]; intermediate filament [GO:0005882]; intermediate filament cytoskeleton [GO:0045111]; microtubule organizing center [GO:0005815]; neuron projection [GO:0043005]; nuclear matrix [GO:0016363]; peroxisome [GO:0005777]; phagocytic ves…	GO:0003725; GO:0005200; GO:0005212; GO:0005737; GO:0005777; GO:0005815; GO:0005829; GO:0005844; GO:0005856; GO:0005882; GO:0005886; GO:0005925; GO:0010977; GO:0014002; GO:0016363; GO:0019904; GO:0031252; GO:0032967; GO:0042802; GO:0043005; GO:0043488; GO:0045109; GO:0045111; GO:0045335; GO:0045727; GO:0060020; GO:0060395; GO:0070062; GO:0070307; GO:0071222; GO:0071225; GO:0071346; GO:0097110; GO:…	R-HSA-264870;R-HSA-390522;R-HSA-6785807;R-HSA-9013422;R-HSA-9613829;R-HSA-9615710;R-HSA-9646399;	hsa:7431;	21.7126	21.1298	21.1328	22.6504	22.6982	21.4524
NEDD1_Q8NHV4	-0.472166	-0.545187	-1.17313	1.0189	1.41619	-0.244617	NEDD1	Protein NEDD1	Q8NHV4	0.605395	0.0207109	0.605395	sp|Q8NHV4|NEDD1_HUMAN Protein NEDD1 OS=Homo sapiens OX=9606 GN=NEDD1 PE=1 SV=1	FUNCTION: Required for mitosis progression. Promotes the nucleation of microtubules from the spindle. {ECO:0000269|PubMed:19029337, ECO:0000269|PubMed:19509060}.	SUBCELLULAR LOCATION: Cytoplasm, cytoskeleton, microtubule organizing center, centrosome {ECO:0000269|PubMed:14654843, ECO:0000269|PubMed:19029337, ECO:0000269|PubMed:27137183}.		cell cycle [GO:0007049]; cell division [GO:0051301]; protein localization to centrosome [GO:0071539]		centriole [GO:0005814]; centrosome [GO:0005813]; ciliary basal body [GO:0036064]; cytosol [GO:0005829]; nucleoplasm [GO:0005654]; pericentriolar material [GO:0000242]; plasma membrane [GO:0005886]; spindle pole [GO:0000922]	GO:0000242; GO:0000922; GO:0005654; GO:0005813; GO:0005814; GO:0005829; GO:0005886; GO:0007049; GO:0036064; GO:0051301; GO:0071539	R-HSA-2565942;R-HSA-380259;R-HSA-380270;R-HSA-380284;R-HSA-380320;R-HSA-5620912;R-HSA-8854518;	hsa:121441;	14.2508	14.2205	13.9602	14.8689	15.0336	14.3451
AMY2B_P19961	-0.421169	0.835291	1.62694	-0.853557	-0.742599	-0.44491	AMY2B	Alpha-amylase 2B;Pancreatic alpha-amylase;Alpha-amylase 1	P19961	0.836215	0.0207968	-0.836215	sp|P19961|AMY2B_HUMAN Alpha-amylase 2B OS=Homo sapiens OX=9606 GN=AMY2B PE=1 SV=1;sp|P04746|AMYP_HUMAN Pancreatic alpha-amylase OS=Homo sapiens OX=9606 GN=AMY2A PE=1 SV=2;sp|P04745|AMY1_HUMAN Alpha-amylase 1 OS=Homo sapiens OX=9606 GN=AMY1A PE=1 SV=2		SUBCELLULAR LOCATION: Secreted {ECO:0000250}.		carbohydrate metabolic process [GO:0005975]	alpha-amylase activity [GO:0004556]; alpha-amylase activity (releasing maltohexaose) [GO:0103025]; metal ion binding [GO:0046872]	extracellular exosome [GO:0070062]	GO:0004556; GO:0005975; GO:0046872; GO:0070062; GO:0103025	R-HSA-189085;	hsa:280;	15.904	16.6762	17.1627	15.6383	15.7065	15.8894
NCKAP5_O14513	0.253712	0.862475	1.1522	-1.35619	-1.00786	0.0956608	NCKAP5	Nck-associated protein 5	O14513	0.577811	0.0208551	-0.577811	sp|O14513|NCKP5_HUMAN Nck-associated protein 5 OS=Homo sapiens OX=9606 GN=NCKAP5 PE=1 SV=2				microtubule bundle formation [GO:0001578]; microtubule depolymerization [GO:0007019]		microtubule plus-end [GO:0035371]	GO:0001578; GO:0007019; GO:0035371		hsa:344148;	14.3013	14.5339	14.6446	13.6861	13.8192	14.2409
NDUFA4L2_Q9NRX3	-0.35196	0.598568	1.49394	-0.903471	-1.16666	0.329576	NDUFA4L2	NADH dehydrogenase [ubiquinone] 1 alpha subcomplex subunit 4-like 2	Q9NRX3	0.707457	0.0209729	-0.707457	sp|Q9NRX3|NUA4L_HUMAN NADH dehydrogenase [ubiquinone] 1 alpha subcomplex subunit 4-like 2 OS=Homo sapiens OX=9606 GN=NDUFA4L2 PE=3 SV=1				electron transport chain [GO:0022900]; proton transmembrane transport [GO:1902600]		mitochondrial respiratory chain complex IV [GO:0005751]	GO:0005751; GO:0022900; GO:1902600		hsa:56901;	17.2077	17.7872	18.3331	16.8715	16.711	17.6232
RNFT1_Q5M7Z0	0.807551	0.313814	0.876469	-0.598255	-1.73513	0.335554	RNFT1	RING finger and transmembrane domain-containing protein 1	Q5M7Z0	0.754038	0.021103	-0.754038	sp|Q5M7Z0|RNFT1_HUMAN E3 ubiquitin-protein ligase RNFT1 OS=Homo sapiens OX=9606 GN=RNFT1 PE=1 SV=2	FUNCTION: E3 ubiquitin-protein ligase that acts in the endoplasmic reticulum (ER)-associated degradation (ERAD) pathway, which targets misfolded proteins that accumulate in the endoplasmic reticulum (ER) for ubiquitination and subsequent proteasome-mediated degradation. Protects cells from ER stress-induced apoptosis. {ECO:0000269|PubMed:27485036}.	SUBCELLULAR LOCATION: Endoplasmic reticulum membrane {ECO:0000269|PubMed:27485036}; Multi-pass membrane protein {ECO:0000305}.		positive regulation of ERAD pathway [GO:1904294]; protein autoubiquitination [GO:0051865]	metal ion binding [GO:0046872]; ubiquitin binding [GO:0043130]; ubiquitin protein ligase activity [GO:0061630]	endoplasmic reticulum [GO:0005783]; endoplasmic reticulum membrane [GO:0005789]; integral component of membrane [GO:0016021]	GO:0005783; GO:0005789; GO:0016021; GO:0043130; GO:0046872; GO:0051865; GO:0061630; GO:1904294		hsa:51136;	11.7329	11.4534	11.7719	10.937	10.2934	11.4657
CHPF_Q8IZ52	-1.24191	-0.360754	-0.931295	1.23665	0.860076	0.43723	CHPF	Chondroitin sulfate synthase 2	Q8IZ52	0.622605	0.0213392	0.622605	sp|Q8IZ52|CHSS2_HUMAN Chondroitin sulfate synthase 2 OS=Homo sapiens OX=9606 GN=CHPF PE=1 SV=2	FUNCTION: Has both beta-1,3-glucuronic acid and beta-1,4-N-acetylgalactosamine transferase activity. Transfers glucuronic acid (GlcUA) from UDP-GlcUA and N-acetylgalactosamine (GalNAc) from UDP-GalNAc to the non-reducing end of the elongating chondroitin polymer. Isoform 2 may facilitate PRKN transport into the mitochondria. In collaboration with PRKN, isoform 2 may enhance cell viability and pro…	SUBCELLULAR LOCATION: [Isoform 1]: Golgi apparatus, Golgi stack membrane {ECO:0000305}; Single-pass type II membrane protein {ECO:0000305}. Cytoplasm, cytosol {ECO:0000269|PubMed:22082830}.; SUBCELLULAR LOCATION: [Isoform 3]: Cytoplasm, cytosol {ECO:0000269|PubMed:22082830}. Mitochondrion {ECO:0000269|PubMed:22082830}.; SUBCELLULAR LOCATION: [Isoform 2]: Mitochondrion matrix {ECO:0000269|PubMed:2…		chondroitin sulfate biosynthetic process [GO:0030206]	acetylgalactosaminyltransferase activity [GO:0008376]; glucuronosyl-N-acetylgalactosaminyl-proteoglycan 4-beta-N-acetylgalactosaminyltransferase activity [GO:0047238]; metal ion binding [GO:0046872]; N-acetylgalactosaminyl-proteoglycan 3-beta-glucuronosyltransferase activity [GO:0050510]	cytosol [GO:0005829]; Golgi cisterna membrane [GO:0032580]; Golgi membrane [GO:0000139]; integral component of membrane [GO:0016021]; mitochondrial matrix [GO:0005759]	GO:0000139; GO:0005759; GO:0005829; GO:0008376; GO:0016021; GO:0030206; GO:0032580; GO:0046872; GO:0047238; GO:0050510	R-HSA-2022870;	hsa:79586;	9.46039	9.78515	9.57487	10.3739	10.2351	10.0793
NCOA2_Q15596	0.22049	0.532611	1.15213	-1.66211	-0.64507	0.401947	NCOA2	Nuclear receptor coactivator 2	Q15596	0.645629	0.021429	-0.645629	sp|Q15596|NCOA2_HUMAN Nuclear receptor coactivator 2 OS=Homo sapiens OX=9606 GN=NCOA2 PE=1 SV=2	FUNCTION: Transcriptional coactivator for steroid receptors and nuclear receptors. Coactivator of the steroid binding domain (AF-2) but not of the modulating N-terminal domain (AF-1). Required with NCOA1 to control energy balance between white and brown adipose tissues. Critical regulator of glucose metabolism regulation, acts as RORA coactivator to specifically modulate G6PC1 expression. Involve…	SUBCELLULAR LOCATION: Nucleus.	DISEASE: Note=Chromosomal aberrations involving NCOA2 may be a cause of acute myeloid leukemias. Inversion inv(8)(p11;q13) generates the KAT6A-NCOA2 oncogene, which consists of the N-terminal part of KAT6A and the C-terminal part of NCOA2/TIF2. KAT6A-NCOA2 binds to CREBBP and disrupts its function in transcription activation. {ECO:0000269|PubMed:12676584, ECO:0000269|PubMed:15657427, ECO:0000269|…	cellular response to hormone stimulus [GO:0032870]; cellular response to Thyroglobulin triiodothyronine [GO:1904017]; circadian regulation of gene expression [GO:0032922]; locomotor rhythm [GO:0045475]; negative regulation of transcription by RNA polymerase II [GO:0000122]; positive regulation of transcription by RNA polymerase II [GO:0045944]; regulation of glucose metabolic process [GO:0010906]…	aryl hydrocarbon receptor binding [GO:0017162]; chromatin binding [GO:0003682]; nuclear receptor binding [GO:0016922]; nuclear receptor coactivator activity [GO:0030374]; protein dimerization activity [GO:0046983]; protein domain specific binding [GO:0019904]; RNA polymerase II cis-regulatory region sequence-specific DNA binding [GO:0000978]; RNA polymerase II intronic transcription regulatory re…	chromatin [GO:0000785]; cytoplasm [GO:0005737]; nuclear body [GO:0016604]; nucleoplasm [GO:0005654]; nucleus [GO:0005634]; protein-containing complex [GO:0032991]	GO:0000122; GO:0000785; GO:0000978; GO:0001162; GO:0003682; GO:0003713; GO:0005634; GO:0005654; GO:0005737; GO:0006355; GO:0010906; GO:0016604; GO:0016922; GO:0017162; GO:0019904; GO:0030374; GO:0032570; GO:0032870; GO:0032922; GO:0032991; GO:0045475; GO:0045944; GO:0046983; GO:1904017	R-HSA-1368082;R-HSA-1368108;R-HSA-159418;R-HSA-192105;R-HSA-193368;R-HSA-193807;R-HSA-1989781;R-HSA-211976;R-HSA-2151201;R-HSA-2426168;R-HSA-3214847;R-HSA-381340;R-HSA-3899300;R-HSA-400206;R-HSA-400253;R-HSA-5625886;R-HSA-9018519;R-HSA-9707564;R-HSA-9707616;	hsa:10499;	15.8251	15.9837	16.2986	14.8681	15.3851	15.9173
YRDC_Q86U90	0.548314	-0.264195	1.46413	-1.26459	-0.862203	0.37855	YRDC	YrdC domain-containing protein, mitochondrial	Q86U90	0.701366	0.0214596	-0.701366	sp|Q86U90|YRDC_HUMAN YrdC domain-containing protein, mitochondrial OS=Homo sapiens OX=9606 GN=YRDC PE=1 SV=1	FUNCTION: May regulate the activity of some transporters. {ECO:0000250}.	SUBCELLULAR LOCATION: Mitochondrion {ECO:0000305}. Membrane; Peripheral membrane protein. Note=Predominantly localized in the plasma membrane. {ECO:0000250}.		negative regulation of transport [GO:0051051]; regulation of translational fidelity [GO:0006450]	double-stranded RNA binding [GO:0003725]; nucleotidyltransferase activity [GO:0016779]; tRNA binding [GO:0000049]	cytoplasm [GO:0005737]; membrane [GO:0016020]; mitochondrion [GO:0005739]	GO:0000049; GO:0003725; GO:0005737; GO:0005739; GO:0006450; GO:0016020; GO:0016779; GO:0051051		hsa:79693;	15.5477	15.0588	16.0989	14.4568	14.6989	15.4456
TGM2_P21980	-0.418432	-0.847645	-1.07031	1.45144	0.923408	-0.0384667	TGM2	Protein-glutamine gamma-glutamyltransferase 2	P21980	0.577233	0.021549	0.577233	sp|P21980|TGM2_HUMAN Protein-glutamine gamma-glutamyltransferase 2 OS=Homo sapiens OX=9606 GN=TGM2 PE=1 SV=2	FUNCTION: Calcium-dependent acyltransferase that catalyzes the formation of covalent bonds between peptide-bound glutamine and various primary amines, such as gamma-amino group of peptide-bound lysine, or mono- and polyamines, thereby producing cross-linked or aminated proteins, respectively (PubMed:9252372, PubMed:23941696, PubMed:31991788). Involved in many biological processes, such as bone de…	SUBCELLULAR LOCATION: Cytoplasm, cytosol {ECO:0000269|PubMed:24349085, ECO:0000269|PubMed:29618516, ECO:0000269|PubMed:9575137}. Nucleus {ECO:0000269|PubMed:29618516, ECO:0000269|PubMed:9575137}. Chromosome {ECO:0000269|PubMed:9575137}. Secreted, extracellular space, extracellular matrix {ECO:0000269|PubMed:12506096, ECO:0000269|PubMed:1683874}. Cell membrane {ECO:0000250|UniProtKB:Q9WVJ6}. Mitoc…	DISEASE: Note=TGM2 constitutes the major autoantigen in celiac disease, a multifactorial chronic disorder of the small intestine caused by intolerance to gluten (PubMed:9212111, PubMed:9623982). Celiac disease is characterized by immune-mediated enteropathy associated with failed intestinal absorption and malnutrition: intestinal inflammation is precipitated by ingestion of the protein gliadin, a…	apoptotic cell clearance [GO:0043277]; blood vessel remodeling [GO:0001974]; bone development [GO:0060348]; branching involved in salivary gland morphogenesis [GO:0060445]; cellular response to cocaine [GO:0071314]; cellular response to dopamine [GO:1903351]; cellular response to serotonin [GO:1904015]; isopeptide cross-linking via N6-(L-isoglutamyl)-L-lysine [GO:0018153]; negative regulation of …	calcium ion binding [GO:0005509]; GTP binding [GO:0005525]; histone dopaminyltransferase activity [GO:0120297]; histone serotonyltransferase activity [GO:0120295]; identical protein binding [GO:0042802]; peptidase activity [GO:0008233]; peptide histaminyltransferase activity [GO:0120299]; peptide noradrenalinyltransferase activity [GO:0120298]; protein domain specific binding [GO:0019904]; protei…	chromatin [GO:0000785]; collagen-containing extracellular matrix [GO:0062023]; cytosol [GO:0005829]; endoplasmic reticulum [GO:0005783]; extracellular exosome [GO:0070062]; extracellular matrix [GO:0031012]; focal adhesion [GO:0005925]; intrinsic component of plasma membrane [GO:0031226]; mitochondrion [GO:0005739]; nucleus [GO:0005634]; perinuclear region of cytoplasm [GO:0048471]; plasma membra…	GO:0000785; GO:0001974; GO:0003810; GO:0005509; GO:0005525; GO:0005634; GO:0005739; GO:0005783; GO:0005829; GO:0005886; GO:0005925; GO:0007200; GO:0008233; GO:0018149; GO:0018153; GO:0018277; GO:0019904; GO:0031012; GO:0031226; GO:0032471; GO:0042802; GO:0042981; GO:0043065; GO:0043123; GO:0043277; GO:0043547; GO:0045785; GO:0048471; GO:0048661; GO:0050568; GO:0050729; GO:0050769; GO:0051057; GO:…		hsa:7052;	18.7612	18.6021	18.5196	19.4541	19.2585	18.902
MYH13_Q9UKX3	0.11375	0.618082	0.871751	-1.92547	-0.0462395	0.368126	MYH13	Myosin-13;Myosin-1	Q9UKX3	1.92807	0.0215495	-1.92807	sp|Q9UKX3|MYH13_HUMAN Myosin-13 OS=Homo sapiens OX=9606 GN=MYH13 PE=2 SV=2;sp|P12882|MYH1_HUMAN Myosin-1 OS=Homo sapiens OX=9606 GN=MYH1 PE=1 SV=3	FUNCTION: Fast twitching myosin mediating the high-velocity and low-tension contractions of specific striated muscles. {ECO:0000269|PubMed:23908353}.	SUBCELLULAR LOCATION: Cytoplasm, myofibril. Note=Thick filaments of the myofibrils.		cellular response to starvation [GO:0009267]; muscle contraction [GO:0006936]	actin filament binding [GO:0051015]; ATP binding [GO:0005524]; calmodulin binding [GO:0005516]; microfilament motor activity [GO:0000146]	extracellular exosome [GO:0070062]; muscle myosin complex [GO:0005859]; myofibril [GO:0030016]; myosin filament [GO:0032982]	GO:0000146; GO:0005516; GO:0005524; GO:0005859; GO:0006936; GO:0009267; GO:0030016; GO:0032982; GO:0051015; GO:0070062		hsa:8735;	14.5468	15.4564	15.9139	10.869	14.2583	15.0056
ABL1_P00519	-0.137273	1.65574	0.464247	-1.24069	-0.694696	-0.0473248	ABL1	Tyrosine-protein kinase ABL1	P00519	1.05892	0.0217441	-1.05892	sp|P00519|ABL1_HUMAN Tyrosine-protein kinase ABL1 OS=Homo sapiens OX=9606 GN=ABL1 PE=1 SV=4	FUNCTION: Non-receptor tyrosine-protein kinase that plays a role in many key processes linked to cell growth and survival such as cytoskeleton remodeling in response to extracellular stimuli, cell motility and adhesion, receptor endocytosis, autophagy, DNA damage response and apoptosis. Coordinates actin remodeling through tyrosine phosphorylation of proteins controlling cytoskeleton dynamics lik…	SUBCELLULAR LOCATION: Cytoplasm, cytoskeleton. Nucleus. Mitochondrion {ECO:0000250}. Note=Shuttles between the nucleus and cytoplasm depending on environmental signals. Sequestered into the cytoplasm through interaction with 14-3-3 proteins. Localizes to mitochondria in response to oxidative stress (By similarity). {ECO:0000250}.; SUBCELLULAR LOCATION: [Isoform IB]: Nucleus membrane; Lipid-anchor…	DISEASE: Leukemia, chronic myeloid (CML) [MIM:608232]: A clonal myeloproliferative disorder of a pluripotent stem cell with a specific cytogenetic abnormality, the Philadelphia chromosome (Ph), involving myeloid, erythroid, megakaryocytic, B-lymphoid, and sometimes T-lymphoid cells, but not marrow fibroblasts. Note=The gene represented in this entry is involved in disease pathogenesis.; DISEASE: …	actin cytoskeleton organization [GO:0030036]; actin filament branching [GO:0090135]; activated T cell proliferation [GO:0050798]; activation of protein kinase C activity [GO:1990051]; alpha-beta T cell differentiation [GO:0046632]; autophagy [GO:0006914]; B-1 B cell homeostasis [GO:0001922]; B cell proliferation involved in immune response [GO:0002322]; B cell receptor signaling pathway [GO:00508…	actin filament binding [GO:0051015]; actin monomer binding [GO:0003785]; ATP binding [GO:0005524]; bubble DNA binding [GO:0000405]; DNA binding [GO:0003677]; ephrin receptor binding [GO:0046875]; four-way junction DNA binding [GO:0000400]; kinase activity [GO:0016301]; magnesium ion binding [GO:0000287]; manganese ion binding [GO:0030145]; mitogen-activated protein kinase binding [GO:0051019]; ne…	actin cytoskeleton [GO:0015629]; cell leading edge [GO:0031252]; cytoplasm [GO:0005737]; cytosol [GO:0005829]; dendrite [GO:0030425]; mitochondrion [GO:0005739]; neuronal cell body [GO:0043025]; nuclear body [GO:0016604]; nuclear membrane [GO:0031965]; nucleolus [GO:0005730]; nucleoplasm [GO:0005654]; nucleus [GO:0005634]; perinuclear region of cytoplasm [GO:0048471]; postsynapse [GO:0098794]; pr…	GO:0000278; GO:0000287; GO:0000400; GO:0000405; GO:0001784; GO:0001843; GO:0001922; GO:0001934; GO:0002322; GO:0002333; GO:0003677; GO:0003713; GO:0003785; GO:0004515; GO:0004672; GO:0004713; GO:0004714; GO:0004715; GO:0005080; GO:0005524; GO:0005634; GO:0005654; GO:0005730; GO:0005737; GO:0005739; GO:0005829; GO:0006298; GO:0006355; GO:0006464; GO:0006468; GO:0006897; GO:0006914; GO:0006974; GO:…	R-HSA-2029482;R-HSA-428890;R-HSA-525793;R-HSA-5663213;R-HSA-5685938;R-HSA-5693565;R-HSA-69231;R-HSA-8939236;R-HSA-8940973;R-HSA-9664422;R-HSA-983231;	hsa:25;	14.7771	16.2135	15.259	13.8932	14.3306	14.8492
ABCC5_O15440	0.285601	-0.743613	-1.33423	1.03795	1.15928	-0.404988	ABCC5	Multidrug resistance-associated protein 5	O15440	0.690495	0.021827	0.690495	sp|O15440|MRP5_HUMAN Multidrug resistance-associated protein 5 OS=Homo sapiens OX=9606 GN=ABCC5 PE=1 SV=2	FUNCTION: ATP-dependent transporter of the ATP-binding cassette (ABC) family that actively extrudes physiological compounds, and xenobiotics from cells. Mediates ATP-dependent transport of endogenous metabolites such as cAMP and cGMP, folic acid and N-lactoyl-amino acids (in vitro) (PubMed:10893247, PubMed:15899835, PubMed:25964343, PubMed:17229149, PubMed:12695538, PubMed:12637526). Acts also as…	SUBCELLULAR LOCATION: Basolateral cell membrane {ECO:0000269|PubMed:24836561}; Multi-pass membrane protein {ECO:0000255}. Golgi apparatus lumen {ECO:0000269|PubMed:24836561}. Endosome membrane {ECO:0000269|PubMed:24836561}. Cytoplasmic granule {ECO:0000250|UniProtKB:Q9R1X5}. Apical cell membrane {ECO:0000269|PubMed:15501592}; Multi-pass membrane protein {ECO:0000255}. Note=In most cells, routes t…		cAMP transport [GO:0070730]; cGMP transport [GO:0070731]; export across plasma membrane [GO:0140115]; folate transmembrane transport [GO:0098838]; glutathione transmembrane transport [GO:0034775]; heme transmembrane transport [GO:0035351]; hyaluronan biosynthetic process [GO:0030213]; purine nucleotide transport [GO:0015865]; transmembrane transport [GO:0055085]; transport across blood-brain barr…	ABC-type xenobiotic transporter activity [GO:0008559]; ATPase-coupled inorganic anion transmembrane transporter activity [GO:0043225]; ATPase-coupled transmembrane transporter activity [GO:0042626]; ATP binding [GO:0005524]; efflux transmembrane transporter activity [GO:0015562]; glutathione transmembrane transporter activity [GO:0034634]; heme transmembrane transporter activity [GO:0015232]; org…	apical plasma membrane [GO:0016324]; basolateral plasma membrane [GO:0016323]; endosome membrane [GO:0010008]; Golgi lumen [GO:0005796]; integral component of plasma membrane [GO:0005887]; membrane [GO:0016020]; plasma membrane [GO:0005886]	GO:0005524; GO:0005796; GO:0005886; GO:0005887; GO:0008514; GO:0008559; GO:0010008; GO:0015216; GO:0015232; GO:0015562; GO:0015865; GO:0016020; GO:0016323; GO:0016324; GO:0030213; GO:0034634; GO:0034775; GO:0035351; GO:0042626; GO:0042908; GO:0042910; GO:0043225; GO:0055085; GO:0070730; GO:0070731; GO:0098838; GO:0140115; GO:0150104	R-HSA-2142850;R-HSA-382556;	hsa:10057;	12.5355	11.9407	11.5994	12.9703	13.0404	12.1364
CAST_P20810	0.245144	1.14502	0.830837	-1.5161	-0.79492	0.0900172	CAST	Calpastatin	P20810	0.630636	0.0220572	-0.630636	sp|P20810|ICAL_HUMAN Calpastatin OS=Homo sapiens OX=9606 GN=CAST PE=1 SV=4	FUNCTION: Specific inhibition of calpain (calcium-dependent cysteine protease). Plays a key role in postmortem tenderization of meat and have been proposed to be involved in muscle protein degradation in living tissue.		DISEASE: Peeling skin with leukonychia, acral punctate keratoses, cheilitis, and knuckle pads (PLACK) [MIM:616295]: An autosomal recessive disease characterized by generalized, continuous shedding of the outer layers of the epidermis, leukonychia, acral punctate keratosis, cheilitis, knuckle pads with multiple hyperkeratotic micropapules involving the interphalangeal joints, and palmoplantar kera…	inhibition of cysteine-type endopeptidase activity [GO:0097340]; negative regulation of type B pancreatic cell apoptotic process [GO:2000675]; presynaptic active zone organization [GO:1990709]	cadherin binding [GO:0045296]; calcium-dependent cysteine-type endopeptidase inhibitor activity [GO:0010859]; endopeptidase inhibitor activity [GO:0004866]; RNA binding [GO:0003723]	cytoplasm [GO:0005737]; cytosol [GO:0005829]; endoplasmic reticulum [GO:0005783]; membrane [GO:0016020]	GO:0003723; GO:0004866; GO:0005737; GO:0005783; GO:0005829; GO:0010859; GO:0016020; GO:0045296; GO:0097340; GO:1990709; GO:2000675	R-HSA-1474228;R-HSA-8862803;	hsa:831;	21.2044	21.5877	21.4539	20.4543	20.7614	21.1383
TRIM38_O00635	-0.262134	0.173476	1.71605	-1.3186	-0.445929	0.137146	TRIM38	E3 ubiquitin-protein ligase TRIM38	O00635	0.632259	0.0222095	-0.632259	sp|O00635|TRI38_HUMAN E3 ubiquitin-protein ligase TRIM38 OS=Homo sapiens OX=9606 GN=TRIM38 PE=1 SV=1	FUNCTION: E3 ubiquitin-protein ligase. Mediates 'Lys-48'-linked polyubiquitination and proteasomal degradation of the critical TLR adapter TICAM1, inhibiting TLR3-mediated type I interferon signaling. {ECO:0000269|PubMed:23056470}.			innate immune response [GO:0045087]; positive regulation of autophagy [GO:0010508]; positive regulation of DNA-binding transcription factor activity [GO:0051091]; positive regulation of I-kappaB kinase/NF-kappaB signaling [GO:0043123]; positive regulation of NF-kappaB transcription factor activity [GO:0051092]; positive regulation of viral entry into host cell [GO:0046598]; protein polyubiquitina…	protein homodimerization activity [GO:0042803]; protein kinase binding [GO:0019901]; transcription coactivator activity [GO:0003713]; ubiquitin protein ligase activity [GO:0061630]; zinc ion binding [GO:0008270]	cytoplasm [GO:0005737]; cytosol [GO:0005829]; nucleoplasm [GO:0005654]	GO:0000209; GO:0003713; GO:0005654; GO:0005737; GO:0005829; GO:0008270; GO:0010468; GO:0010508; GO:0016567; GO:0019901; GO:0032880; GO:0042803; GO:0043123; GO:0045087; GO:0046596; GO:0046598; GO:0051091; GO:0051092; GO:0061630	R-HSA-877300;	hsa:10475;	16.1312	16.3851	17.284	15.5155	16.0241	16.3639
TSPYL5_Q86VY4	-0.391097	-0.658533	-0.867469	1.43195	1.10649	-0.621343	TSPYL5	Testis-specific Y-encoded-like protein 5	Q86VY4	0.989435	0.0223603	0.989435	sp|Q86VY4|TSYL5_HUMAN Testis-specific Y-encoded-like protein 5 OS=Homo sapiens OX=9606 GN=TSPYL5 PE=1 SV=2	FUNCTION: Involved in modulation of cell growth and cellular response to gamma radiation probably via regulation of the Akt signaling pathway. Involved in regulation of p53/TP53. Suppresses p53/TP53 protein levels and promotes its ubiquitination; the function is dependent on USP7 and independent on MDM2. Proposed to displace p53/TP53 from interaction with USP7. {ECO:0000269|PubMed:20079711, ECO:0…			cellular response to gamma radiation [GO:0071480]; nucleosome assembly [GO:0006334]; positive regulation of cell population proliferation [GO:0008284]; positive regulation of protein kinase B signaling [GO:0051897]; positive regulation of protein ubiquitination [GO:0031398]; regulation of growth [GO:0040008]	chromatin binding [GO:0003682]; histone binding [GO:0042393]	chromatin [GO:0000785]; nucleus [GO:0005634]	GO:0000785; GO:0003682; GO:0005634; GO:0006334; GO:0008284; GO:0031398; GO:0040008; GO:0042393; GO:0051897; GO:0071480		hsa:85453;	12.8653	12.6583	12.4965	14.2767	14.0247	12.6871
PAM16_Q9Y3D7	0.837749	-0.0307424	1.55883	-0.762575	-0.817996	-0.785265	PAM16	Mitochondrial import inner membrane translocase subunit TIM16	Q9Y3D7	0.661851	0.0224841	-0.661851	sp|Q9Y3D7|TIM16_HUMAN Mitochondrial import inner membrane translocase subunit TIM16 OS=Homo sapiens OX=9606 GN=PAM16 PE=1 SV=2	FUNCTION: Regulates ATP-dependent protein translocation into the mitochondrial matrix. Inhibits DNAJC19 stimulation of HSPA9/Mortalin ATPase activity. {ECO:0000269|PubMed:20053669}.	SUBCELLULAR LOCATION: Mitochondrion inner membrane {ECO:0000269|PubMed:11750097, ECO:0000269|PubMed:20053669}; Peripheral membrane protein {ECO:0000269|PubMed:11750097, ECO:0000269|PubMed:20053669}; Matrix side {ECO:0000269|PubMed:11750097, ECO:0000269|PubMed:20053669}.	DISEASE: Spondylometaphyseal dysplasia, Megarbane-Dagher-Melike type (SMDMDM) [MIM:613320]: An autosomal recessive disease characterized by pre- and postnatal short stature, developmental delay, dysmorphic facial appearance, narrow chest, prominent abdomen, platyspondyly, and short limbs. {ECO:0000269|PubMed:24786642}. Note=The disease is caused by variants affecting the gene represented in this …	negative regulation of apoptotic DNA fragmentation [GO:1902511]; negative regulation of ATPase activity [GO:0032780]; negative regulation of release of cytochrome c from mitochondria [GO:0090201]; ossification [GO:0001503]; protein import into mitochondrial matrix [GO:0030150]		extrinsic component of mitochondrial inner membrane [GO:0031314]; mitochondrial matrix [GO:0005759]; PAM complex, Tim23 associated import motor [GO:0001405]; protein-containing complex [GO:0032991]; TIM23 mitochondrial import inner membrane translocase complex [GO:0005744]	GO:0001405; GO:0001503; GO:0005744; GO:0005759; GO:0030150; GO:0031314; GO:0032780; GO:0032991; GO:0090201; GO:1902511	R-HSA-1268020;	hsa:51025;	15.7737	15.4092	16.0763	15.1021	15.0789	15.0926
SREK1IP1_Q8N9Q2	0.229275	-1.01556	-1.36122	0.683644	1.24395	0.219906	SREK1IP1	Protein SREK1IP1	Q8N9Q2	0.827135	0.0225146	0.827135	sp|Q8N9Q2|SR1IP_HUMAN Protein SREK1IP1 OS=Homo sapiens OX=9606 GN=SREK1IP1 PE=1 SV=1	FUNCTION: Possible splicing regulator involved in the control of cellular survival.			mRNA processing [GO:0006397]; RNA splicing [GO:0008380]	nucleic acid binding [GO:0003676]; zinc ion binding [GO:0008270]		GO:0003676; GO:0006397; GO:0008270; GO:0008380		hsa:285672;	13.9418	13.2226	13.0229	14.2043	14.528	13.9363
KAZN_Q674X7	0.289825	0.998133	1.04749	-0.152718	-1.548	-0.634728	KAZN	Kazrin	Q674X7	0.916728	0.022643	-0.916728	sp|Q674X7|KAZRN_HUMAN Kazrin OS=Homo sapiens OX=9606 GN=KAZN PE=1 SV=2	FUNCTION: Component of the cornified envelope of keratinocytes. May be involved in the interplay between adherens junctions and desmosomes. The function in the nucleus is not known. {ECO:0000269|PubMed:15337775}.	SUBCELLULAR LOCATION: Cytoplasm, cytoskeleton {ECO:0000250}.; SUBCELLULAR LOCATION: [Isoform 2]: Cytoplasm. Cell junction, desmosome. Nucleus. Note=Observed at the apical plasma membrane of keratinocytes. Partially colocalizes with PPL and DP at desmosomes, and with PP at the interdesmosomal plasma membrane. Colocalizes with cortical actin-based membrane structures.; SUBCELLULAR LOCATION: [Isofor…		keratinization [GO:0031424]		cornified envelope [GO:0001533]; cytoskeleton [GO:0005856]; cytosol [GO:0005829]; desmosome [GO:0030057]; nuclear speck [GO:0016607]; nucleoplasm [GO:0005654]	GO:0001533; GO:0005654; GO:0005829; GO:0005856; GO:0016607; GO:0030057; GO:0031424	R-HSA-6809371;	hsa:23254;	12.698	13.1151	13.1441	12.4374	11.6159	12.1536
PPAPDC2_Q8IY26	-0.0899485	-0.772202	-1.33729	0.955493	1.30042	-0.0564733	PPAPDC2	Presqualene diphosphate phosphatase	Q8IY26	0.592086	0.0226522	0.592086	sp|Q8IY26|PLPP6_HUMAN Phospholipid phosphatase 6 OS=Homo sapiens OX=9606 GN=PLPP6 PE=1 SV=3	FUNCTION: Phosphatase that dephosphorylates presqualene diphosphate (PSDP) into presqualene monophosphate (PSMP), suggesting that it may be indirectly involved in innate immunity. PSDP is a bioactive lipid that rapidly remodels to presqualene monophosphate PSMP upon cell activation. Displays diphosphate phosphatase activity with a substrate preference for PSDP > FDP > phosphatidic acid. {ECO:0000…	SUBCELLULAR LOCATION: Membrane {ECO:0000305}; Multi-pass membrane protein {ECO:0000305}.		cholesterol biosynthetic process [GO:0006695]; phospholipid dephosphorylation [GO:0046839]	hydrolase activity [GO:0016787]; lipid phosphatase activity [GO:0042577]; sphingosine-1-phosphate phosphatase activity [GO:0042392]	integral component of membrane [GO:0016021]; membrane [GO:0016020]; plasma membrane [GO:0005886]	GO:0005886; GO:0006695; GO:0016020; GO:0016021; GO:0016787; GO:0042392; GO:0042577; GO:0046839	R-HSA-191273;	hsa:403313;	12.6618	12.3863	12.1582	13.084	13.2233	12.6753
POF1B_Q8WVV4	0.395075	0.385802	1.14467	-1.45054	-1.00167	0.526667	POF1B	Protein POF1B	Q8WVV4	0.652304	0.0226604	-0.652304	sp|Q8WVV4|POF1B_HUMAN Protein POF1B OS=Homo sapiens OX=9606 GN=POF1B PE=1 SV=3	FUNCTION: Plays a key role in the organization of epithelial monolayers by regulating the actin cytoskeleton. May be involved in ovary development. {ECO:0000269|PubMed:16773570, ECO:0000269|PubMed:21940798}.	SUBCELLULAR LOCATION: Cell junction, tight junction {ECO:0000269|PubMed:21940798}.	DISEASE: Premature ovarian failure 2B (POF2B) [MIM:300604]: An ovarian disorder defined as the cessation of ovarian function under the age of 40 years. It is characterized by oligomenorrhea or amenorrhea, in the presence of elevated levels of serum gonadotropins and low estradiol. {ECO:0000269|PubMed:16773570, ECO:0000269|PubMed:21940798}. Note=The disease is caused by variants affecting the gene…	actin cytoskeleton organization [GO:0030036]; actin filament organization [GO:0007015]; bicellular tight junction assembly [GO:0070830]; epithelial cell morphogenesis [GO:0003382]	actin filament binding [GO:0051015]	actin filament [GO:0005884]; adherens junction [GO:0005912]; bicellular tight junction [GO:0005923]; desmosome [GO:0030057]	GO:0003382; GO:0005884; GO:0005912; GO:0005923; GO:0007015; GO:0030036; GO:0030057; GO:0051015; GO:0070830		hsa:79983;	20.5283	20.5236	20.9092	19.5905	19.8186	20.5952
CYBA_P13498	-0.438819	-0.700545	-0.882766	1.45105	1.08202	-0.510948	CYBA	Cytochrome b-245 light chain	P13498	0.808158	0.0226867	0.808158	sp|P13498|CY24A_HUMAN Cytochrome b-245 light chain OS=Homo sapiens OX=9606 GN=CYBA PE=1 SV=3	FUNCTION: Critical component of the membrane-bound oxidase of phagocytes that generates superoxide. Associates with NOX3 to form a functional NADPH oxidase constitutively generating superoxide. {ECO:0000269|PubMed:15824103}.	SUBCELLULAR LOCATION: Cell membrane {ECO:0000269|PubMed:15585859, ECO:0000269|PubMed:22808130}. Note=As unassembled monomer may localize to the endoplasmic reticulum. {ECO:0000250|UniProtKB:Q61462}.	DISEASE: Granulomatous disease, chronic, cytochrome-b-negative, autosomal recessive (ARCGD) [MIM:233690]: A form of chronic granulomatous disease, a primary immunodeficiency characterized by severe recurrent bacterial and fungal infections, along with manifestations of chronic granulomatous inflammation. It results from an impaired ability of phagocytes to mount a burst of reactive oxygen species…	cellular response to angiotensin [GO:1904385]; cellular response to gamma radiation [GO:0071480]; cellular response to glucose stimulus [GO:0071333]; cellular response to L-glutamine [GO:1904845]; cellular response to mechanical stimulus [GO:0071260]; cellular response to organic cyclic compound [GO:0071407]; cellular response to tumor necrosis factor [GO:0071356]; cytochrome complex assembly [GO…	electron transfer activity [GO:0009055]; heme binding [GO:0020037]; metal ion binding [GO:0046872]; protein heterodimerization activity [GO:0046982]; SH3 domain binding [GO:0017124]; superoxide-generating NAD(P)H oxidase activity [GO:0016175]	apical plasma membrane [GO:0016324]; dendrite [GO:0030425]; endoplasmic reticulum membrane [GO:0005789]; endosome [GO:0005768]; focal adhesion [GO:0005925]; Golgi apparatus [GO:0005794]; membrane [GO:0016020]; NADPH oxidase complex [GO:0043020]; neuronal cell body [GO:0043025]; nucleus [GO:0005634]; perinuclear endoplasmic reticulum [GO:0097038]; phagocytic vesicle membrane [GO:0030670]; plasma m…	GO:0001666; GO:0001725; GO:0001938; GO:0003106; GO:0005634; GO:0005768; GO:0005789; GO:0005794; GO:0005886; GO:0005925; GO:0006801; GO:0006954; GO:0009055; GO:0014823; GO:0014895; GO:0016020; GO:0016175; GO:0016324; GO:0017004; GO:0017124; GO:0020037; GO:0030141; GO:0030307; GO:0030425; GO:0030670; GO:0031667; GO:0032755; GO:0032760; GO:0032930; GO:0033864; GO:0034137; GO:0035579; GO:0042493; GO:…	R-HSA-1222556;R-HSA-1236973;R-HSA-3299685;R-HSA-4420097;R-HSA-5668599;R-HSA-6798695;R-HSA-9013148;R-HSA-9013149;R-HSA-9013404;R-HSA-9013423;R-HSA-9673324;	hsa:1535;	13.8216	13.6647	13.5555	14.9546	14.7333	13.7784
TMEM40_Q8WWA1	0.246195	0.703716	0.845748	-1.88552	-0.246342	0.336199	TMEM40	Transmembrane protein 40	Q8WWA1	0.974242	0.0228181	-0.974242	sp|Q8WWA1|TMM40_HUMAN Transmembrane protein 40 OS=Homo sapiens OX=9606 GN=TMEM40 PE=1 SV=2		SUBCELLULAR LOCATION: Membrane {ECO:0000269|Ref.6}; Multi-pass membrane protein {ECO:0000269|Ref.6}.				integral component of membrane [GO:0016021]	GO:0016021		hsa:55287;	15.3616	15.7339	15.8495	13.6267	14.9607	15.4348
SLURP1_P55000	0.515774	0.881339	0.607572	-1.71774	-0.689499	0.40255	SLURP1	Secreted Ly-6/uPAR-related protein 1	P55000	1.38867	0.0229874	-1.38867	sp|P55000|SLUR1_HUMAN Secreted Ly-6/uPAR-related protein 1 OS=Homo sapiens OX=9606 GN=SLURP1 PE=1 SV=2	FUNCTION: Has an antitumor activity (PubMed:8742060). Was found to be a marker of late differentiation of the skin. Implicated in maintaining the physiological and structural integrity of the keratinocyte layers of the skin (PubMed:14721776, PubMed:17008884). In vitro down-regulates keratinocyte proliferation; the function may involve the proposed role as modulator of nicotinic acetylcholine rece…	SUBCELLULAR LOCATION: Secreted {ECO:0000269|PubMed:14506129, ECO:0000269|PubMed:25919322, ECO:0000269|PubMed:26905431}.	DISEASE: Mal de Meleda (MDM) [MIM:248300]: A rare autosomal recessive skin disorder, characterized by diffuse transgressive palmoplantar keratoderma with keratotic lesions extending onto the dorsa of the hands and the feet (transgrediens). Patients may have hyperhidrosis. Other features include perioral erythema, lichenoid plaques on the knees and the elbows, and nail abnormalities. {ECO:0000269|…	cell activation [GO:0001775]; cell adhesion [GO:0007155]; locomotory behavior [GO:0007626]; negative regulation of cell migration [GO:0030336]; negative regulation of cell population proliferation [GO:0008285]; negative regulation of keratinocyte proliferation [GO:0010839]; neuromuscular process controlling posture [GO:0050884]; urokinase plasminogen activator signaling pathway [GO:0038195]	acetylcholine receptor activator activity [GO:0030549]; cytokine activity [GO:0005125]	extracellular exosome [GO:0070062]; extracellular region [GO:0005576]; extracellular space [GO:0005615]	GO:0001775; GO:0005125; GO:0005576; GO:0005615; GO:0007155; GO:0007626; GO:0008285; GO:0010839; GO:0030336; GO:0030549; GO:0038195; GO:0050884; GO:0070062		hsa:57152;	17.3988	17.7786	17.4941	15.078	16.1464	17.2811
SNX30_Q5VWJ9	1.02839	1.02552	0.580775	-0.817217	-1.25077	-0.566694	SNX30	Sorting nexin-30	Q5VWJ9	0.571451	0.0233397	-0.571451	sp|Q5VWJ9|SNX30_HUMAN Sorting nexin-30 OS=Homo sapiens OX=9606 GN=SNX30 PE=1 SV=1	FUNCTION: Involved in the regulation of endocytosis and in several stages of intracellular trafficking (PubMed:32513819). Together with SNX4, involved in autophagosome assembly (PubMed:32513819). {ECO:0000269|PubMed:32513819}.	SUBCELLULAR LOCATION: Early endosome membrane {ECO:0000269|PubMed:32513819}; Peripheral membrane protein {ECO:0000250|UniProtKB:O95219}; Cytoplasmic side {ECO:0000250|UniProtKB:O95219}.		protein transport [GO:0015031]	phosphatidylinositol binding [GO:0035091]		GO:0015031; GO:0035091		hsa:401548;	15.0067	15.0057	14.861	14.4062	14.2652	14.4877
A2ML1_A8K2U0	0.655589	0.447274	0.911231	-1.78194	-0.526889	0.294738	A2ML1	Alpha-2-macroglobulin-like protein 1	A8K2U0	1.01092	0.0234414	-1.01092	sp|A8K2U0|A2ML1_HUMAN Alpha-2-macroglobulin-like protein 1 OS=Homo sapiens OX=9606 GN=A2ML1 PE=1 SV=3	FUNCTION: Is able to inhibit all four classes of proteinases by a unique 'trapping' mechanism. This protein has a peptide stretch, called the 'bait region' which contains specific cleavage sites for different proteinases. When a proteinase cleaves the bait region, a conformational change is induced in the protein which traps the proteinase. The entrapped enzyme remains active against low molecula…	SUBCELLULAR LOCATION: Secreted {ECO:0000269|PubMed:16298998}.	DISEASE: Otitis media (OM) [MIM:166760]: An inflammation of the middle ear resulting in earache, fever, hearing disturbance, and vertigo. {ECO:0000269|PubMed:26121085}. Note=Disease susceptibility is associated with variants affecting the gene represented in this entry.	regulation of endopeptidase activity [GO:0052548]	endopeptidase inhibitor activity [GO:0004866]; peptidase inhibitor activity [GO:0030414]; protease binding [GO:0002020]; serine-type endopeptidase inhibitor activity [GO:0004867]	extracellular exosome [GO:0070062]; extracellular space [GO:0005615]	GO:0002020; GO:0004866; GO:0004867; GO:0005615; GO:0030414; GO:0052548; GO:0070062		hsa:144568;	22.8544	22.6976	23.0469	21.0192	21.9642	22.5827
TNC_P24821	-0.416326	-0.586098	-0.887869	0.795267	1.65721	-0.562185	TNC	Tenascin	P24821	1.23255	0.0234844	1.23255	sp|P24821|TENA_HUMAN Tenascin OS=Homo sapiens OX=9606 GN=TNC PE=1 SV=3	FUNCTION: Extracellular matrix protein implicated in guidance of migrating neurons as well as axons during development, synaptic plasticity as well as neuronal regeneration. Promotes neurite outgrowth from cortical neurons grown on a monolayer of astrocytes. Ligand for integrins alpha-8/beta-1, alpha-9/beta-1, alpha-V/beta-3 and alpha-V/beta-6. In tumors, stimulates angiogenesis by elongation, mi…	SUBCELLULAR LOCATION: Secreted, extracellular space, extracellular matrix.	DISEASE: Deafness, autosomal dominant, 56 (DFNA56) [MIM:615629]: A form of non-syndromic sensorineural hearing loss. Sensorineural deafness results from damage to the neural receptors of the inner ear, the nerve pathways to the brain, or the area of the brain that receives sound information. DFNA56 is characterized by progressive hearing impairment with post-lingual onset. {ECO:0000269|PubMed:239…	bud outgrowth involved in lung branching [GO:0060447]; cell adhesion [GO:0007155]; cellular response to prostaglandin D stimulus [GO:0071799]; cellular response to retinoic acid [GO:0071300]; cellular response to vitamin D [GO:0071305]; mesenchymal-epithelial cell signaling involved in prostate gland development [GO:0060739]; negative regulation of cell adhesion [GO:0007162]; neuromuscular juncti…	extracellular matrix structural constituent [GO:0005201]; syndecan binding [GO:0045545]	basement membrane [GO:0005604]; collagen-containing extracellular matrix [GO:0062023]; endoplasmic reticulum lumen [GO:0005788]; extracellular region [GO:0005576]; extracellular space [GO:0005615]; focal adhesion [GO:0005925]; interstitial matrix [GO:0005614]; membrane [GO:0016020]; perisynaptic extracellular matrix [GO:0098966]	GO:0001649; GO:0005201; GO:0005576; GO:0005604; GO:0005614; GO:0005615; GO:0005788; GO:0005925; GO:0007155; GO:0007162; GO:0007528; GO:0008284; GO:0009611; GO:0009612; GO:0010628; GO:0014012; GO:0016020; GO:0042060; GO:0042475; GO:0045471; GO:0045545; GO:0060447; GO:0060739; GO:0060740; GO:0062023; GO:0071300; GO:0071305; GO:0071774; GO:0071799; GO:0098966	R-HSA-216083;R-HSA-3000170;R-HSA-3000178;R-HSA-381426;R-HSA-8957275;	hsa:3371;	19	18.8339	18.5388	20.185	21.028	18.8573
CYBB_P04839	-0.396822	-0.731175	-0.842953	1.44151	1.09515	-0.565713	CYBB	Cytochrome b-245 heavy chain	P04839	0.889444	0.0238366	0.889444	sp|P04839|CY24B_HUMAN Cytochrome b-245 heavy chain OS=Homo sapiens OX=9606 GN=CYBB PE=1 SV=2	FUNCTION: Critical component of the membrane-bound oxidase of phagocytes that generates superoxide. It is the terminal component of a respiratory chain that transfers single electrons from cytoplasmic NADPH across the plasma membrane to molecular oxygen on the exterior. Also functions as a voltage-gated proton channel that mediates the H(+) currents of resting phagocytes. It participates in the r…	SUBCELLULAR LOCATION: Cell membrane; Multi-pass membrane protein. Note=As unassembled monomer may localize to the endoplasmic reticulum. {ECO:0000305|PubMed:28351984}.	DISEASE: Granulomatous disease, chronic, X-linked (CGD) [MIM:306400]: A form of chronic granulomatous disease, a primary immunodeficiency characterized by severe recurrent bacterial and fungal infections, along with manifestations of chronic granulomatous inflammation. It results from an impaired ability of phagocytes to mount a burst of reactive oxygen species in response to pathogens. {ECO:0000…	cellular response to cadmium ion [GO:0071276]; cellular response to ethanol [GO:0071361]; cellular response to L-glutamine [GO:1904845]; defense response [GO:0006952]; electron transport chain [GO:0022900]; hypoxia-inducible factor-1alpha signaling pathway [GO:0097411]; inflammatory response [GO:0006954]; innate immune response [GO:0045087]; positive regulation of angiogenesis [GO:0045766]; posit…	flavin adenine dinucleotide binding [GO:0050660]; heme binding [GO:0020037]; metal ion binding [GO:0046872]; protein heterodimerization activity [GO:0046982]; superoxide-generating NAD(P)H oxidase activity [GO:0016175]; voltage-gated ion channel activity [GO:0005244]	dendrite [GO:0030425]; endoplasmic reticulum membrane [GO:0005789]; Golgi apparatus [GO:0005794]; integral component of plasma membrane [GO:0005887]; NADPH oxidase complex [GO:0043020]; neuronal cell body [GO:0043025]; nuclear envelope [GO:0005635]; perinuclear endoplasmic reticulum [GO:0097038]; phagocytic vesicle membrane [GO:0030670]; plasma membrane [GO:0005886]; rough endoplasmic reticulum […	GO:0005244; GO:0005635; GO:0005789; GO:0005791; GO:0005794; GO:0005886; GO:0005887; GO:0006801; GO:0006952; GO:0006954; GO:0007584; GO:0016175; GO:0020037; GO:0022900; GO:0030425; GO:0030670; GO:0032760; GO:0034765; GO:0035579; GO:0042493; GO:0042554; GO:0043020; GO:0043025; GO:0045087; GO:0045730; GO:0045766; GO:0046872; GO:0046982; GO:0050660; GO:0070821; GO:0071276; GO:0071361; GO:0097038; GO:…	R-HSA-1222556;R-HSA-1236973;R-HSA-3299685;R-HSA-4420097;R-HSA-5668599;R-HSA-6798695;R-HSA-9013149;R-HSA-9013404;R-HSA-9013423;	hsa:1536;	15.222	14.9956	14.92	16.4664	16.2319	15.1076
STARD13_Q9Y3M8	0.338618	1.52175	0.0717655	-1.57493	-0.279229	-0.0779796	STARD13	StAR-related lipid transfer protein 13	Q9Y3M8	1.20855	0.0242472	-1.20855	sp|Q9Y3M8|STA13_HUMAN StAR-related lipid transfer protein 13 OS=Homo sapiens OX=9606 GN=STARD13 PE=1 SV=2	FUNCTION: GTPase-activating protein for RhoA, and perhaps for Cdc42. May be involved in regulation of cytoskeletal reorganization, cell proliferation and cell motility. Acts a tumor suppressor in hepatocellular carcinoma cells. {ECO:0000269|PubMed:14697242, ECO:0000269|PubMed:16217026}.	SUBCELLULAR LOCATION: Cytoplasm. Membrane; Peripheral membrane protein; Cytoplasmic side. Mitochondrion membrane; Peripheral membrane protein; Cytoplasmic side. Lipid droplet.		actin cytoskeleton organization [GO:0030036]; endothelial cell migration [GO:0043542]; endothelial tube lumen extension [GO:0097498]; negative regulation of cell migration involved in sprouting angiogenesis [GO:0090051]; regulation of Rho protein signal transduction [GO:0035023]; regulation of small GTPase mediated signal transduction [GO:0051056]; signal transduction [GO:0007165]	GTPase activator activity [GO:0005096]; lipid binding [GO:0008289]	cytosol [GO:0005829]; lipid droplet [GO:0005811]; mitochondrial membrane [GO:0031966]	GO:0005096; GO:0005811; GO:0005829; GO:0007165; GO:0008289; GO:0030036; GO:0031966; GO:0035023; GO:0043542; GO:0051056; GO:0090051; GO:0097498	R-HSA-8980692;R-HSA-9013026;R-HSA-9013106;R-HSA-9013148;	hsa:90627;	14.9605	16.0705	14.7101	13.1651	14.3808	14.5696
PECAM1_P16284	-0.239737	-0.646516	-0.992629	1.35574	1.14598	-0.622839	PECAM1	Platelet endothelial cell adhesion molecule	P16284	0.750302	0.0245792	0.750302	sp|P16284|PECA1_HUMAN Platelet endothelial cell adhesion molecule OS=Homo sapiens OX=9606 GN=PECAM1 PE=1 SV=2	FUNCTION: Cell adhesion molecule which is required for leukocyte transendothelial migration (TEM) under most inflammatory conditions (PubMed:19342684, PubMed:17580308). Tyr-690 plays a critical role in TEM and is required for efficient trafficking of PECAM1 to and from the lateral border recycling compartment (LBRC) and is also essential for the LBRC membrane to be targeted around migrating leuko…	SUBCELLULAR LOCATION: Cell membrane {ECO:0000269|PubMed:17580308}; Single-pass type I membrane protein {ECO:0000305}. Note=Cell surface expression on neutrophils is down-regulated upon fMLP or CXCL8/IL8-mediated stimulation. {ECO:0000269|PubMed:17580308}.; SUBCELLULAR LOCATION: [Isoform Long]: Cell membrane {ECO:0000269|PubMed:18388311, ECO:0000269|PubMed:19342684}; Single-pass type I membrane pr…		bicellular tight junction assembly [GO:0070830]; cell-cell adhesion [GO:0098609]; cell-cell adhesion via plasma-membrane adhesion molecules [GO:0098742]; cell recognition [GO:0008037]; cell surface receptor signaling pathway [GO:0007166]; diapedesis [GO:0050904]; establishment of endothelial barrier [GO:0061028]; glomerular endothelium development [GO:0072011]; homophilic cell adhesion via plasma…	protein homodimerization activity [GO:0042803]; transmembrane signaling receptor activity [GO:0004888]	cell-cell junction [GO:0005911]; extracellular exosome [GO:0070062]; extracellular space [GO:0005615]; integral component of plasma membrane [GO:0005887]; membrane raft [GO:0045121]; plasma membrane [GO:0005886]; platelet alpha granule membrane [GO:0031092]; protein-containing complex [GO:0032991]; secretory granule membrane [GO:0030667]	GO:0001934; GO:0004888; GO:0005615; GO:0005886; GO:0005887; GO:0005911; GO:0006909; GO:0007156; GO:0007159; GO:0007165; GO:0007166; GO:0008037; GO:0030335; GO:0030667; GO:0031092; GO:0032991; GO:0035633; GO:0035696; GO:0042803; GO:0045121; GO:0050731; GO:0050904; GO:0061028; GO:0070062; GO:0070830; GO:0072011; GO:0072672; GO:0098609; GO:0098742; GO:0150107	R-HSA-114608;R-HSA-202733;R-HSA-210990;R-HSA-216083;R-HSA-432142;R-HSA-6798695;	hsa:5175;	15.673	15.4294	15.2221	16.6287	16.5031	15.4436
SPRR1A_P35321	0.28496	0.124685	1.2713	-1.76775	-0.237973	0.32477	SPRR1A	Cornifin-A	P35321	1.17345	0.0246782	-1.17345	sp|P35321|SPR1A_HUMAN Cornifin-A OS=Homo sapiens OX=9606 GN=SPRR1A PE=1 SV=2	FUNCTION: Cross-linked envelope protein of keratinocytes. It is a keratinocyte protein that first appears in the cell cytosol, but ultimately becomes cross-linked to membrane proteins by transglutaminase. All that results in the formation of an insoluble envelope beneath the plasma membrane.	SUBCELLULAR LOCATION: Cytoplasm.		epidermis development [GO:0008544]; keratinization [GO:0031424]; keratinocyte differentiation [GO:0030216]; peptide cross-linking [GO:0018149]	structural constituent of skin epidermis [GO:0030280]; structural molecule activity [GO:0005198]	cornified envelope [GO:0001533]; cytosol [GO:0005829]	GO:0001533; GO:0005198; GO:0005829; GO:0008544; GO:0018149; GO:0030216; GO:0030280; GO:0031424	R-HSA-6809371;	hsa:6698;	21.1923	21.0245	22.2252	19.0429	20.6448	21.234
LGALS1_P09382	-0.236219	-1.02885	-0.823342	1.40002	1.05511	-0.366714	LGALS1	Galectin-1	P09382	0.727503	0.0250633	0.727503	sp|P09382|LEG1_HUMAN Galectin-1 OS=Homo sapiens OX=9606 GN=LGALS1 PE=1 SV=2	FUNCTION: Lectin that binds beta-galactoside and a wide array of complex carbohydrates. Plays a role in regulating apoptosis, cell proliferation and cell differentiation. Inhibits CD45 protein phosphatase activity and therefore the dephosphorylation of Lyn kinase. Strong inducer of T-cell apoptosis. {ECO:0000269|PubMed:14617626, ECO:0000269|PubMed:18796645, ECO:0000269|PubMed:19497882, ECO:000026…	SUBCELLULAR LOCATION: Secreted, extracellular space, extracellular matrix {ECO:0000269|PubMed:14617626}. Cytoplasm {ECO:0000269|PubMed:32272059}. Secreted {ECO:0000269|PubMed:32272059}. Note=Can be secreted; the secretion is dependent on protein unfolding and facilitated by the cargo receptor TMED10; it results in protein translocation from the cytoplasm into the ERGIC (endoplasmic reticulum-Golg…		apoptotic process [GO:0006915]; cellular response to glucose stimulus [GO:0071333]; cellular response to organic cyclic compound [GO:0071407]; myoblast differentiation [GO:0045445]; negative regulation of cell-substrate adhesion [GO:0010812]; negative regulation of neuron projection development [GO:0010977]; plasma cell differentiation [GO:0002317]; positive regulation of erythrocyte aggregation …	carbohydrate binding [GO:0030246]; identical protein binding [GO:0042802]; lactose binding [GO:0030395]; laminin binding [GO:0043236]; RNA binding [GO:0003723]	cell surface [GO:0009986]; collagen-containing extracellular matrix [GO:0062023]; cytoplasm [GO:0005737]; cytosol [GO:0005829]; endoplasmic reticulum lumen [GO:0005788]; extracellular exosome [GO:0070062]; extracellular region [GO:0005576]; extracellular space [GO:0005615]; nucleus [GO:0005634]	GO:0002317; GO:0003723; GO:0005576; GO:0005615; GO:0005634; GO:0005737; GO:0005788; GO:0005829; GO:0006915; GO:0009986; GO:0010812; GO:0010977; GO:0030246; GO:0030395; GO:0031295; GO:0034120; GO:0035900; GO:0042493; GO:0042802; GO:0042981; GO:0043123; GO:0043236; GO:0045445; GO:0046598; GO:0048678; GO:0062023; GO:0070062; GO:0071333; GO:0071407	R-HSA-381426;R-HSA-8957275;	hsa:3956;	19.2646	18.8504	18.9578	20.1196	19.9394	19.1964
RRM2_P31350	0.202241	0.764196	0.775616	-1.66158	-0.750675	0.670201	RRM2	Ribonucleoside-diphosphate reductase subunit M2	P31350	1.42671	0.0252626	-1.42671	sp|P31350|RIR2_HUMAN Ribonucleoside-diphosphate reductase subunit M2 OS=Homo sapiens OX=9606 GN=RRM2 PE=1 SV=1	FUNCTION: Provides the precursors necessary for DNA synthesis. Catalyzes the biosynthesis of deoxyribonucleotides from the corresponding ribonucleotides. Inhibits Wnt signaling.	SUBCELLULAR LOCATION: Cytoplasm {ECO:0000269|PubMed:22632967}. Nucleus {ECO:0000269|PubMed:22632967}. Note=Localized to the cytoplasm in S phase cells. May localize to the nucleus in G2 phase cells. {ECO:0000269|PubMed:22632967}.		blastocyst development [GO:0001824]; deoxyribonucleotide biosynthetic process [GO:0009263]; DNA replication [GO:0006260]; protein heterotetramerization [GO:0051290]	ferric iron binding [GO:0008199]; protein homodimerization activity [GO:0042803]; ribonucleoside-diphosphate reductase activity, thioredoxin disulfide as acceptor [GO:0004748]	cytosol [GO:0005829]; ribonucleoside-diphosphate reductase complex [GO:0005971]	GO:0001824; GO:0004748; GO:0005829; GO:0005971; GO:0006260; GO:0008199; GO:0009263; GO:0042803; GO:0051290	R-HSA-499943;R-HSA-69205;R-HSA-8953750;	hsa:6241;	15.5634	16.2537	16.2678	13.2737	14.3928	16.1383
NUP85_Q9BW27	-0.387734	0.0990286	1.47025	-1.49809	-0.279809	0.596354	NUP85	Nuclear pore complex protein Nup85	Q9BW27	0.615919	0.025469	-0.615919	sp|Q9BW27|NUP85_HUMAN Nuclear pore complex protein Nup85 OS=Homo sapiens OX=9606 GN=NUP85 PE=1 SV=1	FUNCTION: Essential component of the nuclear pore complex (NPC) that seems to be required for NPC assembly and maintenance (PubMed:12718872). As part of the NPC Nup107-160 subcomplex plays a role in RNA export and in tethering NUP96/Nup98 and NUP153 to the nucleus (PubMed:12718872). The Nup107-160 complex seems to be required for spindle assembly during mitosis (PubMed:16807356). NUP85 is require…	SUBCELLULAR LOCATION: Nucleus, nuclear pore complex {ECO:0000269|PubMed:12196509, ECO:0000269|PubMed:12718872}. Chromosome, centromere, kinetochore {ECO:0000269|PubMed:12718872, ECO:0000269|PubMed:15146057, ECO:0000269|PubMed:16807356}. Cytoplasm, cytoskeleton, spindle {ECO:0000269|PubMed:16807356}. Cytoplasm {ECO:0000269|PubMed:15995708}. Nucleus membrane {ECO:0000269|PubMed:12196509}. Note=Duri…	DISEASE: Nephrotic syndrome 17 (NPHS17) [MIM:618176]: A form of nephrotic syndrome, a renal disease clinically characterized by severe proteinuria, resulting in complications such as hypoalbuminemia, hyperlipidemia and edema. Kidney biopsies show non-specific histologic changes such as focal segmental glomerulosclerosis and diffuse mesangial proliferation. Some affected individuals have an inheri…	lamellipodium assembly [GO:0030032]; macrophage chemotaxis [GO:0048246]; mRNA export from nucleus [GO:0006406]; nephron development [GO:0072006]; positive regulation of transcription, DNA-templated [GO:0045893]; protein import into nucleus [GO:0006606]	structural constituent of nuclear pore [GO:0017056]	cytosol [GO:0005829]; kinetochore [GO:0000776]; membrane [GO:0016020]; nuclear envelope [GO:0005635]; nuclear membrane [GO:0031965]; nuclear pore outer ring [GO:0031080]; nucleoplasm [GO:0005654]; spindle [GO:0005819]	GO:0000776; GO:0005635; GO:0005654; GO:0005819; GO:0005829; GO:0006406; GO:0006606; GO:0016020; GO:0017056; GO:0030032; GO:0031080; GO:0031965; GO:0045893; GO:0048246; GO:0072006	R-HSA-1169408;R-HSA-141444;R-HSA-159227;R-HSA-159230;R-HSA-159231;R-HSA-159236;R-HSA-165054;R-HSA-168271;R-HSA-168276;R-HSA-168325;R-HSA-168333;R-HSA-170822;R-HSA-180746;R-HSA-180910;R-HSA-191859;R-HSA-2467813;R-HSA-2500257;R-HSA-3108214;R-HSA-3232142;R-HSA-3301854;R-HSA-3371453;R-HSA-4085377;R-HSA-4551638;R-HSA-4570464;R-HSA-4615885;R-HSA-5578749;R-HSA-5619107;R-HSA-5663220;R-HSA-6784531;R-HSA-6…	hsa:79902;	18.2099	18.5905	19.6627	17.3417	18.2943	18.9794
HLA-DRB5_Q30154	-0.0993148	0.695884	-1.38273	0.281464	1.3449	-0.840204	HLA-DRB5	HLA class II histocompatibility antigen, DR beta 5 chain	Q30154	0.539007	0.0254798	0.539007	sp|Q30154|DRB5_HUMAN HLA class II histocompatibility antigen, DR beta 5 chain OS=Homo sapiens OX=9606 GN=HLA-DRB5 PE=1 SV=1	FUNCTION: Binds peptides derived from antigens that access the endocytic route of antigen presenting cells (APC) and presents them on the cell surface for recognition by the CD4 T-cells. The peptide binding cleft accommodates peptides of 10-30 residues. The peptides presented by MHC class II molecules are generated mostly by degradation of proteins that access the endocytic route, where they are …	SUBCELLULAR LOCATION: Cell membrane {ECO:0000269|PubMed:18305173}; Single-pass type I membrane protein {ECO:0000269|PubMed:18305173, ECO:0000305}. Endoplasmic reticulum membrane {ECO:0000269|PubMed:18305173}; Single-pass type I membrane protein {ECO:0000269|PubMed:18305173, ECO:0000305}. Golgi apparatus, trans-Golgi network membrane {ECO:0000269|PubMed:18305173}; Single-pass type I membrane prote…		adaptive immune response [GO:0002250]; antigen processing and presentation of peptide or polysaccharide antigen via MHC class II [GO:0002504]	peptide antigen binding [GO:0042605]	clathrin-coated endocytic vesicle membrane [GO:0030669]; endocytic vesicle membrane [GO:0030666]; ER to Golgi transport vesicle membrane [GO:0012507]; extracellular exosome [GO:0070062]; Golgi membrane [GO:0000139]; integral component of lumenal side of endoplasmic reticulum membrane [GO:0071556]; late endosome membrane [GO:0031902]; lysosomal membrane [GO:0005765]; MHC class II protein complex […	GO:0000139; GO:0002250; GO:0002504; GO:0005765; GO:0005886; GO:0012507; GO:0030658; GO:0030666; GO:0030669; GO:0031902; GO:0032588; GO:0042605; GO:0042613; GO:0070062; GO:0071556	R-HSA-202424;R-HSA-202427;R-HSA-202430;R-HSA-202433;R-HSA-2132295;R-HSA-389948;R-HSA-877300;	hsa:3127;	9.8354	10.6532	8.5155	10.227	11.3207	9.07345
RRAS_P10301	-0.228944	-1.36671	-0.914603	1.12585	0.785401	0.599002	RRAS	Ras-related protein R-Ras	P10301	0.537723	0.025505	0.537723	sp|P10301|RRAS_HUMAN Ras-related protein R-Ras OS=Homo sapiens OX=9606 GN=RRAS PE=1 SV=1	FUNCTION: Regulates the organization of the actin cytoskeleton (PubMed:16537651, PubMed:18270267). With OSPBL3, modulates integrin beta-1 (ITGB1) activity (PubMed:18270267). {ECO:0000269|PubMed:16537651, ECO:0000269|PubMed:18270267}.	SUBCELLULAR LOCATION: Cell membrane {ECO:0000250}; Lipid-anchor {ECO:0000250}; Cytoplasmic side {ECO:0000250}. Note=Inner surface of plasma membrane possibly with attachment requiring acylation of the C-terminal cysteine (By similarity with RAS).		face morphogenesis [GO:0060325]; leukocyte differentiation [GO:0002521]; negative regulation of cell migration [GO:0030336]; positive regulation of angiogenesis [GO:0045766]; positive regulation of endothelial cell-matrix adhesion via fibronectin [GO:1904906]; positive regulation of endothelial cell migration [GO:0010595]; positive regulation of vasculogenesis [GO:2001214]; Ras protein signal tra…	GDP binding [GO:0019003]; GTPase activity [GO:0003924]; GTP binding [GO:0005525]; protein-containing complex binding [GO:0044877]	extracellular exosome [GO:0070062]; focal adhesion [GO:0005925]; plasma membrane [GO:0005886]	GO:0002521; GO:0003924; GO:0005525; GO:0005886; GO:0005925; GO:0007265; GO:0010595; GO:0019003; GO:0030336; GO:0044877; GO:0045766; GO:0051896; GO:0060325; GO:0070062; GO:0070372; GO:1904906; GO:2001214	R-HSA-399955;R-HSA-416550;	hsa:6237;	16.2792	15.9136	16.0588	16.7145	16.6051	16.5452
TMPRSS11B_Q86T26	0.842146	0.942934	0.427267	-1.61189	-0.769621	0.16916	TMPRSS11B	Transmembrane protease serine 11B	Q86T26	1.07562	0.0255259	-1.07562	sp|Q86T26|TM11B_HUMAN Transmembrane protease serine 11B OS=Homo sapiens OX=9606 GN=TMPRSS11B PE=2 SV=3	FUNCTION: Serine protease. {ECO:0000269|PubMed:24498351}.	SUBCELLULAR LOCATION: Cell membrane {ECO:0000269|PubMed:24498351}; Single-pass type II membrane protein {ECO:0000305}.			serine-type endopeptidase activity [GO:0004252]; serine-type peptidase activity [GO:0008236]	extracellular exosome [GO:0070062]; integral component of plasma membrane [GO:0005887]; plasma membrane [GO:0005886]	GO:0004252; GO:0005886; GO:0005887; GO:0008236; GO:0070062		hsa:132724;	19.2986	19.3721	18.996	17.5089	18.1231	18.8078
ECE1_P42892	0.32977	0.892473	0.65086	-1.89331	-0.197634	0.217839	ECE1	Endothelin-converting enzyme 1	P42892	0.949927	0.0255315	-0.949927	sp|P42892|ECE1_HUMAN Endothelin-converting enzyme 1 OS=Homo sapiens OX=9606 GN=ECE1 PE=1 SV=2	FUNCTION: Converts big endothelin-1 to endothelin-1. {ECO:0000269|PubMed:9396733}.	SUBCELLULAR LOCATION: Cell membrane; Single-pass type II membrane protein.	DISEASE: Hirschsprung disease, cardiac defects, and autonomic dysfunction (HCAD) [MIM:613870]: A disorder characterized by skip-lesions Hirschsprung disease, craniofacial abnormalities and other dysmorphic features, cardiac defects including ductus arteriosus, small subaortic ventricular septal defect, small atrial septal defect, and autonomic dysfunction. {ECO:0000269|PubMed:9915973}. Note=The d…	bradykinin catabolic process [GO:0010815]; calcitonin catabolic process [GO:0010816]; ear development [GO:0043583]; embryonic digit morphogenesis [GO:0042733]; endothelin maturation [GO:0034959]; G protein-coupled receptor signaling pathway [GO:0007186]; heart development [GO:0007507]; hormone catabolic process [GO:0042447]; peptide hormone processing [GO:0016486]; pharyngeal system development […	endopeptidase activity [GO:0004175]; metalloendopeptidase activity [GO:0004222]; peptide hormone binding [GO:0017046]; protein homodimerization activity [GO:0042803]; zinc ion binding [GO:0008270]	early endosome [GO:0005769]; endosome [GO:0005768]; external side of plasma membrane [GO:0009897]; extracellular exosome [GO:0070062]; integral component of membrane [GO:0016021]; intrinsic component of endosome membrane [GO:0031302]; lysosomal membrane [GO:0005765]; membrane [GO:0016020]; perinuclear region of cytoplasm [GO:0048471]; plasma membrane [GO:0005886]; vesicle [GO:0031982]; Weibel-Pal…	GO:0001921; GO:0003100; GO:0004175; GO:0004222; GO:0005765; GO:0005768; GO:0005769; GO:0005886; GO:0007186; GO:0007507; GO:0008270; GO:0009897; GO:0010814; GO:0010815; GO:0010816; GO:0016020; GO:0016021; GO:0016485; GO:0016486; GO:0017046; GO:0019229; GO:0031302; GO:0031982; GO:0033093; GO:0034959; GO:0042447; GO:0042733; GO:0042803; GO:0043583; GO:0048471; GO:0060037; GO:0070062	R-HSA-375276;	hsa:1889;	15.0134	15.4415	15.2577	13.3223	14.6122	14.9283
CAMK1D_Q8IU85	0.673775	1.03847	0.566397	-1.61762	-0.725234	0.0642093	CAMK1D	Calcium/calmodulin-dependent protein kinase type 1D	Q8IU85	0.715957	0.025895	-0.715957	sp|Q8IU85|KCC1D_HUMAN Calcium/calmodulin-dependent protein kinase type 1D OS=Homo sapiens OX=9606 GN=CAMK1D PE=1 SV=1	FUNCTION: Calcium/calmodulin-dependent protein kinase that operates in the calcium-triggered CaMKK-CaMK1 signaling cascade and, upon calcium influx, activates CREB-dependent gene transcription, regulates calcium-mediated granulocyte function and respiratory burst and promotes basal dendritic growth of hippocampal neurons. In neutrophil cells, required for cytokine-induced proliferative responses …	SUBCELLULAR LOCATION: Cytoplasm {ECO:0000305}. Nucleus {ECO:0000305}. Note=Predominantly cytoplasmic. Nuclear localization increases upon activation by KCl treatment in hippocampal neurons.		inflammatory response [GO:0006954]; negative regulation of apoptotic process [GO:0043066]; nervous system development [GO:0007399]; peptidyl-serine phosphorylation [GO:0018105]; positive regulation of apoptotic process [GO:0043065]; positive regulation of CREB transcription factor activity [GO:0032793]; positive regulation of neuron projection development [GO:0010976]; positive regulation of neut…	ATP binding [GO:0005524]; calmodulin binding [GO:0005516]; calmodulin-dependent protein kinase activity [GO:0004683]; protein serine kinase activity [GO:0106310]; protein threonine kinase activity [GO:0106311]	cytoplasm [GO:0005737]; nucleus [GO:0005634]	GO:0004683; GO:0005516; GO:0005524; GO:0005634; GO:0005737; GO:0006954; GO:0007399; GO:0010976; GO:0018105; GO:0032793; GO:0043065; GO:0043066; GO:0050766; GO:0050773; GO:0060267; GO:0071622; GO:0090023; GO:0106310; GO:0106311		hsa:57118;	16.8273	16.9992	16.7767	15.7474	16.1679	16.54
CCDC50_Q8IVM0	-1.08204	-0.131449	-1.09525	1.43925	0.720139	0.149348	CCDC50	Coiled-coil domain-containing protein 50	Q8IVM0	0.676929	0.0259492	0.676929	sp|Q8IVM0|CCD50_HUMAN Coiled-coil domain-containing protein 50 OS=Homo sapiens OX=9606 GN=CCDC50 PE=1 SV=1	FUNCTION: Involved in EGFR signaling. {ECO:0000269|PubMed:15314609}.	SUBCELLULAR LOCATION: Cytoplasm. Note=Associated with microtubules of the cytoskeleton and mitotic apparatus. {ECO:0000250}.	DISEASE: Deafness, autosomal dominant, 44 (DFNA44) [MIM:607453]: A form of non-syndromic deafness characterized by initially moderate hearing loss that affects mainly low to mid frequencies. Later, it progresses to involve all the frequencies and leads to a profound hearing loss by the 6th decade. {ECO:0000269|PubMed:17503326}. Note=The disease is caused by variants affecting the gene represented…	sensory perception of sound [GO:0007605]	ubiquitin protein ligase binding [GO:0031625]	cytosol [GO:0005829]	GO:0005829; GO:0007605; GO:0031625		hsa:152137;	15.2807	15.6988	15.2749	16.3896	16.0733	15.8223
ZNF765_Q7L2R6	-0.492562	-0.55392	-0.852705	1.84972	0.412523	-0.363055	ZNF765	Zinc finger protein 765;Zinc finger protein 578;Zinc finger protein 813;Zinc finger protein 28;Zinc finger protein 761;Zinc finger protein 808;Zinc finger protein 611;Zinc finger protein 600;Zinc finger protein 726;Zinc finger protein 483	Q7L2R6	1.05838	0.026084	1.05838	sp|Q7L2R6|ZN765_HUMAN Zinc finger protein 765 OS=Homo sapiens OX=9606 GN=ZNF765 PE=1 SV=2;sp|Q96N58|ZN578_HUMAN Zinc finger protein 578 OS=Homo sapiens OX=9606 GN=ZNF578 PE=2 SV=2;sp|Q6ZN06|ZN813_HUMAN Zinc finger protein 813 OS=Homo sapiens OX=9606 GN=ZNF	FUNCTION: May be involved in transcriptional regulation. {ECO:0000250}.	SUBCELLULAR LOCATION: Nucleus {ECO:0000250}.		regulation of transcription by RNA polymerase II [GO:0006357]	DNA-binding transcription factor activity, RNA polymerase II-specific [GO:0000981]; metal ion binding [GO:0046872]; RNA polymerase II cis-regulatory region sequence-specific DNA binding [GO:0000978]	nucleus [GO:0005634]	GO:0000978; GO:0000981; GO:0005634; GO:0006357; GO:0046872		hsa:91661;	14.9352	14.884	14.6342	16.8932	15.6918	15.0435
FBN1_P35555	-0.343868	-0.657553	-0.867019	1.76447	0.589981	-0.486016	FBN1	Fibrillin-1	P35555	0.848218	0.0261549	0.848218	sp|P35555|FBN1_HUMAN Fibrillin-1 OS=Homo sapiens OX=9606 GN=FBN1 PE=1 SV=4	FUNCTION: [Fibrillin-1]: Structural component of the 10-12 nm diameter microfibrils of the extracellular matrix, which conveys both structural and regulatory properties to load-bearing connective tissues (PubMed:1860873, PubMed:15062093). Fibrillin-1-containing microfibrils provide long-term force bearing structural support (PubMed:27026396). In tissues such as the lung, blood vessels and skin, m…	SUBCELLULAR LOCATION: Secreted {ECO:0000269|PubMed:24982166}. Note=Fibrillin-1 and Asprosin chains are still linked together during the secretion from cells, but are subsequently separated by furin (PubMed:24982166). {ECO:0000269|PubMed:24982166}.; SUBCELLULAR LOCATION: [Fibrillin-1]: Secreted, extracellular space, extracellular matrix {ECO:0000269|PubMed:11461921, ECO:0000269|PubMed:24982166}.; …	DISEASE: Marfan syndrome (MFS) [MIM:154700]: A hereditary disorder of connective tissue that affects the skeletal, ocular, and cardiovascular systems. A wide variety of skeletal abnormalities occurs with Marfan syndrome, including scoliosis, chest wall deformity, tall stature, abnormal joint mobility. Ectopia lentis occurs in most of the patients and is almost always bilateral. The leading cause …	activation of protein kinase A activity [GO:0034199]; anatomical structure morphogenesis [GO:0009653]; camera-type eye development [GO:0043010]; cell adhesion mediated by integrin [GO:0033627]; cellular response to insulin-like growth factor stimulus [GO:1990314]; cellular response to transforming growth factor beta stimulus [GO:0071560]; embryonic eye morphogenesis [GO:0048048]; glucose homeosta…	calcium ion binding [GO:0005509]; extracellular matrix constituent conferring elasticity [GO:0030023]; extracellular matrix structural constituent [GO:0005201]; heparin binding [GO:0008201]; hormone activity [GO:0005179]; identical protein binding [GO:0042802]; integrin binding [GO:0005178]; protein-containing complex binding [GO:0044877]	basement membrane [GO:0005604]; collagen-containing extracellular matrix [GO:0062023]; endoplasmic reticulum lumen [GO:0005788]; extracellular matrix [GO:0031012]; extracellular region [GO:0005576]; extracellular space [GO:0005615]; microfibril [GO:0001527]	GO:0001501; GO:0001527; GO:0001656; GO:0005178; GO:0005179; GO:0005201; GO:0005509; GO:0005576; GO:0005604; GO:0005615; GO:0005788; GO:0006006; GO:0007507; GO:0008201; GO:0009653; GO:0010737; GO:0030023; GO:0031012; GO:0033627; GO:0034199; GO:0035582; GO:0035583; GO:0042593; GO:0042802; GO:0043010; GO:0044877; GO:0045671; GO:0048048; GO:0048050; GO:0062023; GO:0071560; GO:1990314; GO:2001205	R-HSA-1474228;R-HSA-1566948;R-HSA-2129379;R-HSA-216083;R-HSA-381426;R-HSA-8957275;	hsa:2200;	21.33	21.1164	20.9738	22.7657	21.9659	21.2332
DCLK1_O15075	-0.493222	-0.356021	-1.02989	1.84683	0.297244	-0.264935	DCLK1	Serine/threonine-protein kinase DCLK1	O15075	1.01394	0.0264123	1.01394	sp|O15075|DCLK1_HUMAN Serine/threonine-protein kinase DCLK1 OS=Homo sapiens OX=9606 GN=DCLK1 PE=1 SV=2	FUNCTION: Probable kinase that may be involved in a calcium-signaling pathway controlling neuronal migration in the developing brain. May also participate in functions of the mature nervous system.			axon extension [GO:0048675]; central nervous system development [GO:0007417]; central nervous system projection neuron axonogenesis [GO:0021952]; dendrite morphogenesis [GO:0048813]; endosomal transport [GO:0016197]; forebrain development [GO:0030900]; intracellular signal transduction [GO:0035556]; negative regulation of protein localization to nucleus [GO:1900181]; nervous system development [G…	ATP binding [GO:0005524]; protein kinase activity [GO:0004672]; protein serine kinase activity [GO:0106310]; protein threonine kinase activity [GO:0106311]	integral component of plasma membrane [GO:0005887]; postsynaptic density [GO:0014069]	GO:0001764; GO:0004672; GO:0005524; GO:0005887; GO:0006468; GO:0007399; GO:0007417; GO:0009615; GO:0014069; GO:0016197; GO:0018105; GO:0021952; GO:0030900; GO:0035556; GO:0048675; GO:0048812; GO:0048813; GO:0106310; GO:0106311; GO:1900181		hsa:9201;	10.981	11.0921	10.5467	12.875	11.6208	11.1658
C14orf1_Q9UKR5	-0.569256	1.14617	1.13472	-1.38456	-0.391731	0.0646589	C14orf1	Probable ergosterol biosynthetic protein 28	Q9UKR5	0.547485	0.0264498	-0.547485	sp|Q9UKR5|ERG28_HUMAN Probable ergosterol biosynthetic protein 28 OS=Homo sapiens OX=9606 GN=ERG28 PE=1 SV=1		SUBCELLULAR LOCATION: Endoplasmic reticulum membrane {ECO:0000305}; Multi-pass membrane protein {ECO:0000305}.		sterol biosynthetic process [GO:0016126]	identical protein binding [GO:0042802]; protein-macromolecule adaptor activity [GO:0030674]	endoplasmic reticulum [GO:0005783]; endoplasmic reticulum membrane [GO:0005789]; integral component of membrane [GO:0016021]; transport vesicle [GO:0030133]	GO:0005783; GO:0005789; GO:0016021; GO:0016126; GO:0030133; GO:0030674; GO:0042802		hsa:11161;	16.4518	17.2748	17.2693	16.0606	16.5369	16.7559
TRPV1_Q8NER1	-0.327448	-1.03729	-0.674219	1.21465	1.29167	-0.467373	TRPV1	Transient receptor potential cation channel subfamily V member 1	Q8NER1	1.15524	0.0271501	1.15524	sp|Q8NER1|TRPV1_HUMAN Transient receptor potential cation channel subfamily V member 1 OS=Homo sapiens OX=9606 GN=TRPV1 PE=1 SV=2	FUNCTION: Ligand-activated non-selective calcium permeant cation channel involved in detection of noxious chemical and thermal stimuli. Seems to mediate proton influx and may be involved in intracellular acidosis in nociceptive neurons. Involved in mediation of inflammatory pain and hyperalgesia. Sensitized by a phosphatidylinositol second messenger system activated by receptor tyrosine kinases, …	SUBCELLULAR LOCATION: Cell junction, synapse, postsynaptic cell membrane {ECO:0000250|UniProtKB:O35433}; Multi-pass membrane protein {ECO:0000250|UniProtKB:O35433}. Cell projection, dendritic spine membrane {ECO:0000250|UniProtKB:O35433}; Multi-pass membrane protein {ECO:0000250|UniProtKB:O35433}. Cell membrane {ECO:0000269|PubMed:11050376, ECO:0000269|PubMed:11243859, ECO:0000269|PubMed:12077606…		behavioral response to pain [GO:0048266]; calcium ion import across plasma membrane [GO:0098703]; calcium ion transmembrane transport [GO:0070588]; cell surface receptor signaling pathway [GO:0007166]; cellular response to acidic pH [GO:0071468]; cellular response to alkaloid [GO:0071312]; cellular response to ATP [GO:0071318]; cellular response to heat [GO:0034605]; cellular response to nerve gr…	ATP binding [GO:0005524]; calcium channel activity [GO:0005262]; calcium-release channel activity [GO:0015278]; calmodulin binding [GO:0005516]; chloride channel regulator activity [GO:0017081]; excitatory extracellular ligand-gated ion channel activity [GO:0005231]; extracellular ligand-gated ion channel activity [GO:0005230]; identical protein binding [GO:0042802]; ion channel activity [GO:0005…	cytosol [GO:0005829]; dendritic spine membrane [GO:0032591]; external side of plasma membrane [GO:0009897]; integral component of membrane [GO:0016021]; integral component of plasma membrane [GO:0005887]; intrinsic component of plasma membrane [GO:0031226]; mitochondrion [GO:0005739]; neuronal cell body [GO:0043025]; plasma membrane [GO:0005886]; postsynaptic membrane [GO:0045211]	GO:0000122; GO:0001660; GO:0001774; GO:0002024; GO:0002790; GO:0003085; GO:0004888; GO:0005216; GO:0005230; GO:0005231; GO:0005245; GO:0005262; GO:0005516; GO:0005524; GO:0005739; GO:0005829; GO:0005886; GO:0005887; GO:0006629; GO:0007166; GO:0007635; GO:0009897; GO:0010459; GO:0010917; GO:0014047; GO:0015278; GO:0016021; GO:0017081; GO:0031226; GO:0032591; GO:0034605; GO:0035091; GO:0042802; GO:…	R-HSA-3295583;	hsa:7442;	12.4656	11.8623	12.1709	13.7762	13.8416	12.3467
UCHL1_P09936	0.386625	-0.719772	-1.1928	1.55649	0.477956	-0.5085	UCHL1	Ubiquitin carboxyl-terminal hydrolase isozyme L1	P09936	0.532281	0.0273932	0.532281	sp|P09936|UCHL1_HUMAN Ubiquitin carboxyl-terminal hydrolase isozyme L1 OS=Homo sapiens OX=9606 GN=UCHL1 PE=1 SV=2	FUNCTION: Ubiquitin-protein hydrolase involved both in the processing of ubiquitin precursors and of ubiquitinated proteins (Probable). This enzyme is a thiol protease that recognizes and hydrolyzes a peptide bond at the C-terminal glycine of ubiquitin (PubMed:9774100, PubMed:8639624, PubMed:12408865, PubMed:23359680). Also binds to free monoubiquitin and may prevent its degradation in lysosomes …	SUBCELLULAR LOCATION: Cytoplasm {ECO:0000269|PubMed:19261853}. Endoplasmic reticulum membrane {ECO:0000269|PubMed:19261853}; Lipid-anchor {ECO:0000269|PubMed:19261853}. Note=About 30% of total UCHL1 is associated with membranes in brain.	DISEASE: Parkinson disease 5 (PARK5) [MIM:613643]: A complex neurodegenerative disorder with manifestations ranging from typical Parkinson disease to dementia with Lewy bodies. Clinical features include parkinsonian symptoms (resting tremor, rigidity, postural instability and bradykinesia), dementia, diffuse Lewy body pathology, autonomic dysfunction, hallucinations and paranoia. {ECO:0000269|Pub…	adult walking behavior [GO:0007628]; axonal transport of mitochondrion [GO:0019896]; axon target recognition [GO:0007412]; cell population proliferation [GO:0008283]; cellular response to drug [GO:0035690]; eating behavior [GO:0042755]; muscle cell development [GO:0055001]; negative regulation of MAP kinase activity [GO:0043407]; neuromuscular process [GO:0050905]; proteasome-mediated ubiquitin-d…	alpha-2A adrenergic receptor binding [GO:0031694]; cysteine-type endopeptidase activity [GO:0004197]; ligase activity [GO:0016874]; omega peptidase activity [GO:0008242]; thiol-dependent deubiquitinase [GO:0004843]; ubiquitin binding [GO:0043130]; ubiquitin protein ligase binding [GO:0031625]	axon cytoplasm [GO:1904115]; cytoplasm [GO:0005737]; cytosol [GO:0005829]; endoplasmic reticulum membrane [GO:0005789]; neuronal cell body [GO:0043025]; neuron projection terminus [GO:0044306]; nucleoplasm [GO:0005654]	GO:0002931; GO:0004197; GO:0004843; GO:0005654; GO:0005737; GO:0005789; GO:0005829; GO:0007412; GO:0007628; GO:0008242; GO:0008283; GO:0016241; GO:0016579; GO:0016874; GO:0019233; GO:0019896; GO:0031625; GO:0031694; GO:0035690; GO:0042755; GO:0043025; GO:0043130; GO:0043161; GO:0043407; GO:0044306; GO:0050905; GO:0055001; GO:1904115	R-HSA-5689603;	hsa:7345;	16.7091	16.1302	15.8827	17.3212	16.7568	16.2407
SPRR2A_P35326	-0.276605	-0.224305	1.42583	-1.34703	-0.473275	0.89538	SPRR2A	Small proline-rich protein 2A	P35326	0.786027	0.0275347	-0.786027	sp|P35326|SPR2A_HUMAN Small proline-rich protein 2A OS=Homo sapiens OX=9606 GN=SPRR2A PE=1 SV=1	FUNCTION: Cross-linked envelope protein of keratinocytes. It is a keratinocyte protein that first appears in the cell cytosol, but ultimately becomes cross-linked to membrane proteins by transglutaminase. All that results in the formation of an insoluble envelope beneath the plasma membrane.	SUBCELLULAR LOCATION: Cytoplasm.		epidermis development [GO:0008544]; keratinization [GO:0031424]; keratinocyte differentiation [GO:0030216]		cornified envelope [GO:0001533]; cytoplasm [GO:0005737]; cytosol [GO:0005829]	GO:0001533; GO:0005737; GO:0005829; GO:0008544; GO:0030216; GO:0031424	R-HSA-6809371;	hsa:6700;	18.9379	19.0046	21.1081	17.5734	18.6872	20.4319
APBB1IP_Q7Z5R6	-0.373518	-0.789401	-1.34028	0.499515	1.30524	0.698437	APBB1IP	Amyloid beta A4 precursor protein-binding family B member 1-interacting protein	Q7Z5R6	0.568896	0.0276321	0.568896	sp|Q7Z5R6|AB1IP_HUMAN Amyloid beta A4 precursor protein-binding family B member 1-interacting protein OS=Homo sapiens OX=9606 GN=APBB1IP PE=1 SV=1	FUNCTION: Appears to function in the signal transduction from Ras activation to actin cytoskeletal remodeling. Suppresses insulin-induced promoter activities through AP1 and SRE. Mediates Rap1-induced adhesion. {ECO:0000269|PubMed:14530287, ECO:0000269|PubMed:15469846}.	SUBCELLULAR LOCATION: Cell membrane {ECO:0000250}; Peripheral membrane protein {ECO:0000250}. Cell projection, lamellipodium {ECO:0000250}. Cell junction, focal adhesion {ECO:0000250}. Cytoplasm, cytoskeleton {ECO:0000250}. Note=Colocalizes with ENA/VASP proteins at lamellipodia tips and focal adhesions, and F-actin at the leading edge. At the membrane surface, associates, via the PH domain, pref…		positive regulation of cell adhesion [GO:0045785]; signal transduction [GO:0007165]; T cell activation via T cell receptor contact with antigen bound to MHC molecule on antigen presenting cell [GO:0002291]		cytoskeleton [GO:0005856]; cytosol [GO:0005829]; focal adhesion [GO:0005925]; lamellipodium [GO:0030027]; plasma membrane [GO:0005886]; T cell receptor complex [GO:0042101]	GO:0002291; GO:0005829; GO:0005856; GO:0005886; GO:0005925; GO:0007165; GO:0030027; GO:0042101; GO:0045785	R-HSA-354192;R-HSA-354194;R-HSA-372708;R-HSA-5674135;R-HSA-6802946;R-HSA-6802948;R-HSA-6802952;R-HSA-6802955;R-HSA-9649948;R-HSA-9656223;	hsa:54518;	14.9989	14.8571	14.6694	15.2965	15.5712	15.3644
UCHL3_P15374	0.349262	0.918261	1.01709	-1.6076	-0.644119	-0.0329018	UCHL3	Ubiquitin carboxyl-terminal hydrolase isozyme L3	P15374	0.533925	0.0276596	-0.533925	sp|P15374|UCHL3_HUMAN Ubiquitin carboxyl-terminal hydrolase isozyme L3 OS=Homo sapiens OX=9606 GN=UCHL3 PE=1 SV=1	FUNCTION: Deubiquitinating enzyme (DUB) that controls levels of cellular ubiquitin through processing of ubiquitin precursors and ubiquitinated proteins. Thiol protease that recognizes and hydrolyzes a peptide bond at the C-terminal glycine of either ubiquitin or NEDD8. Has a 10-fold preference for Arg and Lys at position P3'', and exhibits a preference towards 'Lys-48'-linked ubiquitin chains. D…	SUBCELLULAR LOCATION: Cytoplasm.		post-translational protein modification [GO:0043687]; protein catabolic process [GO:0030163]; protein deubiquitination [GO:0016579]; protein ubiquitination [GO:0016567]; ubiquitin-dependent protein catabolic process [GO:0006511]	NEDD8-specific protease activity [GO:0019784]; peptidase activity [GO:0008233]; thiol-dependent deubiquitinase [GO:0004843]; ubiquitin binding [GO:0043130]	cytoplasm [GO:0005737]; cytosol [GO:0005829]; nucleoplasm [GO:0005654]	GO:0004843; GO:0005654; GO:0005737; GO:0005829; GO:0006511; GO:0008233; GO:0016567; GO:0016579; GO:0019784; GO:0030163; GO:0043130; GO:0043687	R-HSA-5689603;R-HSA-8866652;R-HSA-8951664;	hsa:7347;	18.7635	18.9629	18.9976	18.0775	18.4152	18.6295
CLASRP_Q8N2M8	-0.0457816	-1.07066	-1.33005	1.05655	0.682918	0.707026	CLASRP	CLK4-associating serine/arginine rich protein	Q8N2M8	0.532509	0.0277147	0.532509	sp|Q8N2M8|CLASR_HUMAN CLK4-associating serine/arginine rich protein OS=Homo sapiens OX=9606 GN=CLASRP PE=1 SV=4	FUNCTION: Probably functions as an alternative splicing regulator. May regulate the mRNA splicing of genes such as CLK1. May act by regulating members of the CLK kinase family (By similarity). {ECO:0000250}.	SUBCELLULAR LOCATION: Nucleus {ECO:0000250}.		mRNA processing [GO:0006397]; RNA splicing [GO:0008380]		nucleoplasm [GO:0005654]	GO:0005654; GO:0006397; GO:0008380		hsa:11129;	12.547	12.2123	12.1277	12.9069	12.7849	12.7927
ACOX3_O15254	0.468368	1.04313	0.669988	-1.67805	-0.639697	0.136263	ACOX3	Peroxisomal acyl-coenzyme A oxidase 3	O15254	0.657495	0.0277875	-0.657495	sp|O15254|ACOX3_HUMAN Peroxisomal acyl-coenzyme A oxidase 3 OS=Homo sapiens OX=9606 GN=ACOX3 PE=1 SV=2	FUNCTION: Oxidizes the CoA-esters of 2-methyl-branched fatty acids. {ECO:0000250|UniProtKB:Q63448}.	SUBCELLULAR LOCATION: Peroxisome {ECO:0000305}.		fatty acid beta-oxidation using acyl-CoA oxidase [GO:0033540]; lipid homeostasis [GO:0055088]	acyl-CoA oxidase activity [GO:0003997]; FAD binding [GO:0071949]; fatty acid binding [GO:0005504]; flavin adenine dinucleotide binding [GO:0050660]; pristanoyl-CoA oxidase activity [GO:0016402]	cytosol [GO:0005829]; membrane [GO:0016020]; peroxisomal matrix [GO:0005782]; peroxisome [GO:0005777]	GO:0003997; GO:0005504; GO:0005777; GO:0005782; GO:0005829; GO:0016020; GO:0016402; GO:0033540; GO:0050660; GO:0055088; GO:0071949	R-HSA-389887;R-HSA-9033241;	hsa:8310;	19.1857	19.4456	19.2769	18.2153	18.6848	19.0356
MAP3K11_Q16584	0.270758	-1.09325	-0.81359	1.68509	0.313754	-0.362761	MAP3K11	Mitogen-activated protein kinase kinase kinase 11	Q16584	0.611424	0.0279917	0.611424	sp|Q16584|M3K11_HUMAN Mitogen-activated protein kinase kinase kinase 11 OS=Homo sapiens OX=9606 GN=MAP3K11 PE=1 SV=1	FUNCTION: Activates the JUN N-terminal pathway. Required for serum-stimulated cell proliferation and for mitogen and cytokine activation of MAPK14 (p38), MAPK3 (ERK) and MAPK8 (JNK1) through phosphorylation and activation of MAP2K4/MKK4 and MAP2K7/MKK7. Plays a role in mitogen-stimulated phosphorylation and activation of BRAF, but does not phosphorylate BRAF directly. Influences microtubule organ…	SUBCELLULAR LOCATION: Cytoplasm, cytoskeleton, microtubule organizing center, centrosome {ECO:0000269|PubMed:12529434}. Note=Location is cell cycle dependent.		activation of JUN kinase activity [GO:0007257]; activation of MAPK activity [GO:0000187]; cell cycle G1/S phase transition [GO:0044843]; cell death [GO:0008219]; JNK cascade [GO:0007254]; microtubule-based process [GO:0007017]; positive regulation of apoptotic process [GO:0043065]; positive regulation of JNK cascade [GO:0046330]; positive regulation of JUN kinase activity [GO:0043507]; positive r…	ATP binding [GO:0005524]; identical protein binding [GO:0042802]; JUN kinase kinase kinase activity [GO:0004706]; mitogen-activated protein kinase kinase binding [GO:0031434]; mitogen-activated protein kinase kinase kinase binding [GO:0031435]; protein homodimerization activity [GO:0042803]; protein kinase activity [GO:0004672]; protein serine/threonine kinase activity [GO:0004674]; protein serin…	centrosome [GO:0005813]; cytosol [GO:0005829]; membrane [GO:0016020]; microtubule [GO:0005874]	GO:0000187; GO:0004672; GO:0004674; GO:0004706; GO:0005524; GO:0005813; GO:0005829; GO:0005874; GO:0006468; GO:0007017; GO:0007254; GO:0007257; GO:0008219; GO:0016020; GO:0031267; GO:0031434; GO:0031435; GO:0042802; GO:0042803; GO:0043065; GO:0043507; GO:0043525; GO:0044843; GO:0046330; GO:0046777; GO:0106310; GO:0106311	R-HSA-5673000;R-HSA-6802946;R-HSA-6802955;R-HSA-9013148;R-HSA-9013408;R-HSA-9649948;	hsa:4296;	11.4026	10.638	10.7947	12.1954	11.4267	11.0475
CABLES1_Q8TDN4	-0.712059	-0.750041	-0.714385	1.75835	0.556096	-0.13796	CABLES1	CDK5 and ABL1 enzyme substrate 1	Q8TDN4	0.745512	0.0281913	0.745512	sp|Q8TDN4|CABL1_HUMAN CDK5 and ABL1 enzyme substrate 1 OS=Homo sapiens OX=9606 GN=CABLES1 PE=1 SV=2	FUNCTION: Cyclin-dependent kinase binding protein. Enhances cyclin-dependent kinase tyrosine phosphorylation by nonreceptor tyrosine kinases, such as that of CDK5 by activated ABL1, which leads to increased CDK5 activity and is critical for neuronal development, and that of CDK2 by WEE1, which leads to decreased CDK2 activity and growth inhibition. Positively affects neuronal outgrowth. Plays a r…	SUBCELLULAR LOCATION: Nucleus {ECO:0000250}. Cytoplasm {ECO:0000250}. Note=Located in the cell body and proximal region of the developing axonal shaft of immature neurons. Located in axonal growth cone, but not in the distal part of the axon shaft or in dendritic growth cone of mature neurons (By similarity). {ECO:0000250}.		cell cycle [GO:0007049]; cell division [GO:0051301]; regulation of cell cycle [GO:0051726]		cytosol [GO:0005829]; nucleus [GO:0005634]	GO:0005634; GO:0005829; GO:0007049; GO:0051301; GO:0051726	R-HSA-69202;R-HSA-69656;R-HSA-983231;	hsa:91768;	13.2581	13.2386	13.2569	14.5274	13.9097	13.5531
SPG11_Q96JI7	0.0652968	0.222771	1.31178	-1.783	-0.0297829	0.212937	SPG11	Spatacsin	Q96JI7	0.927829	0.0282901	-0.927829	sp|Q96JI7|SPTCS_HUMAN Spatacsin OS=Homo sapiens OX=9606 GN=SPG11 PE=1 SV=3	FUNCTION: May play a role in neurite plasticity by maintaining cytoskeleton stability and regulating synaptic vesicle transport. {ECO:0000269|PubMed:24794856}.	SUBCELLULAR LOCATION: Cytoplasm, cytosol {ECO:0000269|PubMed:17322883}. Nucleus {ECO:0000269|PubMed:17322883}. Cell projection, axon {ECO:0000269|PubMed:24794856}. Cell projection, dendrite {ECO:0000269|PubMed:24794856}. Note=Mainly cytoplasmic. {ECO:0000269|PubMed:17322883}.	DISEASE: Spastic paraplegia 11, autosomal recessive (SPG11) [MIM:604360]: A form of spastic paraplegia, a neurodegenerative disorder characterized by a slow, gradual, progressive weakness and spasticity of the lower limbs. Rate of progression and the severity of symptoms are quite variable. Initial symptoms may include difficulty with balance, weakness and stiffness in the legs, muscle spasms, an…	axo-dendritic transport [GO:0008088]; axon extension [GO:0048675]; chemical synaptic transmission [GO:0007268]; phagosome-lysosome fusion involved in apoptotic cell clearance [GO:0090389]; synaptic vesicle transport [GO:0048489]; walking behavior [GO:0090659]		axon [GO:0030424]; cytoplasm [GO:0005737]; cytoplasmic vesicle [GO:0031410]; cytosol [GO:0005829]; dendrite [GO:0030425]; lysosomal membrane [GO:0005765]; nucleolus [GO:0005730]; plasma membrane [GO:0005886]; synapse [GO:0045202]	GO:0005730; GO:0005737; GO:0005765; GO:0005829; GO:0005886; GO:0007268; GO:0008088; GO:0030424; GO:0030425; GO:0031410; GO:0045202; GO:0048489; GO:0048675; GO:0090389; GO:0090659		hsa:80208;	15.9346	16.0716	17.019	14.3268	15.8519	16.0631
TTC9_Q92623	0.171433	1.31328	0.528996	-1.56218	-0.686056	0.234522	TTC9	Tetratricopeptide repeat protein 9A	Q92623	0.78025	0.0283558	-0.78025	sp|Q92623|TTC9A_HUMAN Tetratricopeptide repeat protein 9A OS=Homo sapiens OX=9606 GN=TTC9 PE=1 SV=3									hsa:23508;	17.482	18.1457	17.6898	16.4744	16.9836	17.5187
SH2B1_Q9NRF2	0.704023	0.358885	1.37566	-0.58901	-1.38616	-0.463398	SH2B1	SH2B adapter protein 1	Q9NRF2	0.509285	0.0283677	-0.509285	sp|Q9NRF2|SH2B1_HUMAN SH2B adapter protein 1 OS=Homo sapiens OX=9606 GN=SH2B1 PE=1 SV=3	FUNCTION: Adapter protein for several members of the tyrosine kinase receptor family. Involved in multiple signaling pathways mediated by Janus kinase (JAK) and receptor tyrosine kinases, including the receptors of insulin (INS), insulin-like growth factor I (IGF1), nerve growth factor (NGF), brain-derived neurotrophic factor (BDNF), glial cell line-derived neurotrophic factor (GDNF), platelet-de…	SUBCELLULAR LOCATION: Cytoplasm {ECO:0000250}. Membrane {ECO:0000305}. Nucleus {ECO:0000250}. Note=Shuttles between the nucleus and the cytoplasm. {ECO:0000250}.		intracellular signal transduction [GO:0035556]; positive regulation of SMAD protein signal transduction [GO:0060391]	transmembrane receptor protein tyrosine kinase adaptor activity [GO:0005068]	cytosol [GO:0005829]; nucleus [GO:0005634]; plasma membrane [GO:0005886]	GO:0005068; GO:0005634; GO:0005829; GO:0005886; GO:0035556; GO:0060391	R-HSA-1170546 [Q9NRF2-2];R-HSA-2586552 [Q9NRF2-2];R-HSA-982772 [Q9NRF2-2];R-HSA-983231;	hsa:25970;	12.2843	12.1762	12.4947	11.8792	11.6295	11.9186
FAM83A_Q86UY5	-0.0784011	0.914853	1.17728	-1.26171	-1.04543	0.293406	FAM83A	Protein FAM83A	Q86UY5	0.563527	0.0283806	-0.563527	sp|Q86UY5|FA83A_HUMAN Protein FAM83A OS=Homo sapiens OX=9606 GN=FAM83A PE=1 SV=1	FUNCTION: Probable proto-oncogene that functions in the epidermal growth factor receptor/EGFR signaling pathway. Activates both RAS/MAPK and PI3K/AKT/TOR signaling cascades downstream of EGFR. Required for the RAS/MAPK signaling cascade activation upon EGFR stimulation, it also activates both signaling cascades independently of EGFR activation. {ECO:0000269|PubMed:22886303}.	SUBCELLULAR LOCATION: Cytoplasm {ECO:0000305|PubMed:22886303}.		cell population proliferation [GO:0008283]; epidermal growth factor receptor signaling pathway [GO:0007173]; signal transduction [GO:0007165]	identical protein binding [GO:0042802]; phosphatidylinositol 3-kinase regulatory subunit binding [GO:0036312]; protein kinase binding [GO:0019901]	cytoplasm [GO:0005737]	GO:0005737; GO:0007165; GO:0007173; GO:0008283; GO:0019901; GO:0036312; GO:0042802		hsa:84985;	16.5161	16.9331	17.0432	16.0194	16.1102	16.6722
MPHOSPH8_Q99549	0.180348	0.615078	1.22801	-1.65741	-0.548489	0.182461	MPHOSPH8	M-phase phosphoprotein 8	Q99549	0.533198	0.0284749	-0.533198	sp|Q99549|MPP8_HUMAN M-phase phosphoprotein 8 OS=Homo sapiens OX=9606 GN=MPHOSPH8 PE=1 SV=2	FUNCTION: Heterochromatin component that specifically recognizes and binds methylated 'Lys-9' of histone H3 (H3K9me) and promotes recruitment of proteins that mediate epigenetic repression (PubMed:20871592, PubMed:26022416). Mediates recruitment of the HUSH complex to H3K9me3 sites: the HUSH complex is recruited to genomic loci rich in H3K9me3 and is required to maintain transcriptional silencing…	SUBCELLULAR LOCATION: Nucleus {ECO:0000269|PubMed:20871592, ECO:0000269|PubMed:23416073, ECO:0000269|PubMed:26022416, ECO:0000269|PubMed:28581500, ECO:0000269|PubMed:8885239}. Chromosome {ECO:0000269|PubMed:23416073, ECO:0000269|PubMed:26022416, ECO:0000269|PubMed:28581500}. Note=Detected on heterochromatin (PubMed:20871592, PubMed:26022416). Dissociates from chromatin during interphase and early…		negative regulation of gene expression, epigenetic [GO:0045814]; negative regulation of single stranded viral RNA replication via double stranded DNA intermediate [GO:0045869]; negative regulation of transcription, DNA-templated [GO:0045892]; positive regulation of DNA methylation-dependent heterochromatin assembly [GO:0090309]; regulation of DNA methylation [GO:0044030]	chromatin binding [GO:0003682]; methylated histone binding [GO:0035064]	cytoplasm [GO:0005737]; cytosol [GO:0005829]; heterochromatin [GO:0000792]; nucleolus [GO:0005730]; nucleoplasm [GO:0005654]; nucleosome [GO:0000786]; nucleus [GO:0005634]; plasma membrane [GO:0005886]	GO:0000786; GO:0000792; GO:0003682; GO:0005634; GO:0005654; GO:0005730; GO:0005737; GO:0005829; GO:0005886; GO:0035064; GO:0044030; GO:0045814; GO:0045869; GO:0045892; GO:0090309		hsa:54737;	12.0686	12.2404	12.4827	11.3422	11.7805	12.0694
RBM15B_Q8NDT2	-0.404751	-0.891608	-0.759714	0.97957	1.51934	-0.442834	RBM15B	Putative RNA-binding protein 15B	Q8NDT2	0.971695	0.0284834	0.971695	sp|Q8NDT2|RB15B_HUMAN Putative RNA-binding protein 15B OS=Homo sapiens OX=9606 GN=RBM15B PE=1 SV=3	FUNCTION: RNA-binding protein that acts as a key regulator of N6-methyladenosine (m6A) methylation of RNAs, thereby regulating different processes, such as alternative splicing of mRNAs and X chromosome inactivation mediated by Xist RNA (PubMed:16129689, PubMed:27602518). Associated component of the WMM complex, a complex that mediates N6-methyladenosine (m6A) methylation of RNAs, a modification …	SUBCELLULAR LOCATION: Nucleus, nucleoplasm {ECO:0000269|PubMed:16129689}. Nucleus speckle {ECO:0000269|PubMed:19586903}. Nucleus envelope {ECO:0000269|PubMed:19586903}. Note=Colocalizes with BMLF1 in the nucleus. Localized in the nucleoplasm with a granular staining pattern and excluded from the nucleoli. {ECO:0000269|PubMed:16129689}.		dosage compensation by inactivation of X chromosome [GO:0009048]; mRNA export from nucleus [GO:0006406]; mRNA splicing, via spliceosome [GO:0000398]; regulation of alternative mRNA splicing, via spliceosome [GO:0000381]; RNA methylation [GO:0001510]	nucleic acid binding [GO:0003676]; RNA binding [GO:0003723]	nuclear envelope [GO:0005635]; nuclear speck [GO:0016607]; nucleoplasm [GO:0005654]; nucleus [GO:0005634]; RNA N6-methyladenosine methyltransferase complex [GO:0036396]	GO:0000381; GO:0000398; GO:0001510; GO:0003676; GO:0003723; GO:0005634; GO:0005635; GO:0005654; GO:0006406; GO:0009048; GO:0016607; GO:0036396		hsa:29890;	13.8612	13.5161	13.6096	14.8426	15.2252	13.8343
COL1A1_P02452	-0.546729	-0.490907	-0.860474	1.5234	1.00244	-0.62773	COL1A1	Collagen alpha-1(I) chain	P02452	0.886488	0.029095	0.886488	sp|P02452|CO1A1_HUMAN Collagen alpha-1(I) chain OS=Homo sapiens OX=9606 GN=COL1A1 PE=1 SV=5	FUNCTION: Type I collagen is a member of group I collagen (fibrillar forming collagen).	SUBCELLULAR LOCATION: Secreted, extracellular space, extracellular matrix {ECO:0000255|PROSITE-ProRule:PRU00793}.	DISEASE: Caffey disease (CAFYD) [MIM:114000]: An autosomal dominant disorder characterized by an infantile episode of massive subperiosteal new bone formation that typically involves the diaphyses of the long bones, mandible, and clavicles. The involved bones may also appear inflamed, with painful swelling and systemic fever often accompanying the illness. The bone changes usually begin before 5 …	blood vessel development [GO:0001568]; bone trabecula formation [GO:0060346]; cartilage development involved in endochondral bone morphogenesis [GO:0060351]; cellular response to amino acid stimulus [GO:0071230]; cellular response to epidermal growth factor stimulus [GO:0071364]; cellular response to fibroblast growth factor stimulus [GO:0044344]; cellular response to fluoride [GO:1902618]; cellu…	extracellular matrix structural constituent [GO:0005201]; extracellular matrix structural constituent conferring tensile strength [GO:0030020]; identical protein binding [GO:0042802]; metal ion binding [GO:0046872]; platelet-derived growth factor binding [GO:0048407]; protease binding [GO:0002020]	collagen-containing extracellular matrix [GO:0062023]; collagen type I trimer [GO:0005584]; cytoplasm [GO:0005737]; endoplasmic reticulum lumen [GO:0005788]; extracellular matrix [GO:0031012]; extracellular region [GO:0005576]; extracellular space [GO:0005615]; Golgi apparatus [GO:0005794]; secretory granule [GO:0030141]	GO:0001501; GO:0001503; GO:0001568; GO:0001649; GO:0001957; GO:0001958; GO:0002020; GO:0005201; GO:0005576; GO:0005584; GO:0005615; GO:0005737; GO:0005788; GO:0005794; GO:0007601; GO:0007605; GO:0009612; GO:0010718; GO:0010812; GO:0015031; GO:0030020; GO:0030141; GO:0030198; GO:0030199; GO:0030335; GO:0031012; GO:0031960; GO:0032355; GO:0032964; GO:0034504; GO:0034505; GO:0038063; GO:0042060; GO:…	R-HSA-114604;R-HSA-1442490;R-HSA-1474244;R-HSA-1650814;R-HSA-198933;R-HSA-2022090;R-HSA-202733;R-HSA-216083;R-HSA-2214320;R-HSA-2243919;R-HSA-3000170;R-HSA-3000171;R-HSA-3000178;R-HSA-3000480;R-HSA-430116;R-HSA-75892;R-HSA-76009;R-HSA-8874081;R-HSA-8940973;R-HSA-8948216;	hsa:1277;	17.5676	17.6067	17.3478	19.0178	18.6529	17.5109
GID8_Q9NWU2	0.112557	0.830661	0.926211	-1.76929	-0.439987	0.339848	GID8	Glucose-induced degradation protein 8 homolog	Q9NWU2	0.607277	0.0292053	-0.607277	sp|Q9NWU2|GID8_HUMAN Glucose-induced degradation protein 8 homolog OS=Homo sapiens OX=9606 GN=GID8 PE=1 SV=1	FUNCTION: Core component of the CTLH E3 ubiquitin-protein ligase complex that selectively accepts ubiquitin from UBE2H and mediates ubiquitination and subsequent proteasomal degradation of the transcription factor HBP1 (PubMed:29911972). Acts as a positive regulator of Wnt signaling pathway by promoting beta-catenin (CTNNB1) nuclear accumulation (PubMed:28829046). {ECO:0000269|PubMed:28829046, EC…	SUBCELLULAR LOCATION: Cytoplasm {ECO:0000269|PubMed:17467196, ECO:0000269|PubMed:24143168, ECO:0000269|PubMed:28829046}. Nucleus {ECO:0000269|PubMed:12559565, ECO:0000269|PubMed:17467196, ECO:0000269|PubMed:24143168, ECO:0000269|PubMed:28829046, ECO:0000269|PubMed:29911972}. Note=Localizes in the cytoplasm in the absence of Wnt stimulation and in the nucleus in the presence of Wnt stimulation. {E…		positive regulation of canonical Wnt signaling pathway [GO:0090263]; positive regulation of cell population proliferation [GO:0008284]; proteasome-mediated ubiquitin-dependent protein catabolic process [GO:0043161]; Wnt signaling pathway [GO:0016055]	protein homodimerization activity [GO:0042803]	cell junction [GO:0030054]; cytoplasm [GO:0005737]; cytosol [GO:0005829]; nucleoplasm [GO:0005654]; nucleus [GO:0005634]; ubiquitin ligase complex [GO:0000151]	GO:0000151; GO:0005634; GO:0005654; GO:0005737; GO:0005829; GO:0008284; GO:0016055; GO:0030054; GO:0042803; GO:0043161; GO:0090263		hsa:54994;	17.5424	17.8923	17.9388	16.6254	17.2731	17.6531
COTL1_Q14019	-0.462681	-0.619643	-0.797466	1.86867	0.375719	-0.364597	COTL1	Coactosin-like protein	Q14019	0.995485	0.0292399	0.995485	sp|Q14019|COTL1_HUMAN Coactosin-like protein OS=Homo sapiens OX=9606 GN=COTL1 PE=1 SV=3	FUNCTION: Binds to F-actin in a calcium-independent manner. Has no direct effect on actin depolymerization. Acts as a chaperone for ALOX5 (5LO), influencing both its stability and activity in leukotrienes synthesis. {ECO:0000269|PubMed:11583571, ECO:0000269|PubMed:19807693}.	SUBCELLULAR LOCATION: Cytoplasm {ECO:0000269|PubMed:11583571}. Cytoplasm, cytoskeleton {ECO:0000269|PubMed:11583571}. Nucleus {ECO:0000269|PubMed:19807693}.		defense response to fungus [GO:0050832]; regulation of actin filament polymerization [GO:0030833]	actin binding [GO:0003779]; actin filament binding [GO:0051015]; enzyme binding [GO:0019899]	cortical actin cytoskeleton [GO:0030864]; cytosol [GO:0005829]; extracellular exosome [GO:0070062]; extracellular region [GO:0005576]; ficolin-1-rich granule lumen [GO:1904813]; nucleus [GO:0005634]; plasma membrane [GO:0005886]; secretory granule lumen [GO:0034774]	GO:0003779; GO:0005576; GO:0005634; GO:0005829; GO:0005886; GO:0019899; GO:0030833; GO:0030864; GO:0034774; GO:0050832; GO:0051015; GO:0070062; GO:1904813	R-HSA-6798695;	hsa:23406;	18.1452	18.0205	17.8793	19.9971	18.8112	18.2231
ADCY6_O43306	0.634847	0.175451	1.07888	-1.67437	-0.643872	0.429065	ADCY6	Adenylate cyclase type 6;Adenylate cyclase type 5	O43306	0.840401	0.0292414	-0.840401	sp|O43306|ADCY6_HUMAN Adenylate cyclase type 6 OS=Homo sapiens OX=9606 GN=ADCY6 PE=1 SV=2;sp|O95622|ADCY5_HUMAN Adenylate cyclase type 5 OS=Homo sapiens OX=9606 GN=ADCY5 PE=1 SV=3	FUNCTION: Catalyzes the formation of the signaling molecule cAMP downstream of G protein-coupled receptors (PubMed:17916776, PubMed:17110384). Functions in signaling cascades downstream of beta-adrenergic receptors in the heart and in vascular smooth muscle cells (PubMed:17916776). Functions in signaling cascades downstream of the vasopressin receptor in the kidney and has a role in renal water r…	SUBCELLULAR LOCATION: Cell membrane {ECO:0000269|PubMed:17110384}; Multi-pass membrane protein {ECO:0000305}. Cell projection, cilium {ECO:0000250|UniProtKB:Q01341}. Cell projection, stereocilium {ECO:0000250|UniProtKB:Q01341}.	DISEASE: Lethal congenital contracture syndrome 8 (LCCS8) [MIM:616287]: A form of lethal congenital contracture syndrome, an autosomal recessive disorder characterized by degeneration of anterior horn neurons, extreme skeletal muscle atrophy and congenital non-progressive joint contractures. The contractures can involve the upper or lower limbs and/or the vertebral column, leading to various degr…	adenylate cyclase-activating G protein-coupled receptor signaling pathway [GO:0007189]; adenylate cyclase-inhibiting G protein-coupled receptor signaling pathway [GO:0007193]; blood vessel diameter maintenance [GO:0097746]; cAMP biosynthetic process [GO:0006171]; cellular response to catecholamine stimulus [GO:0071870]; cellular response to forskolin [GO:1904322]; cellular response to prostagland…	adenylate cyclase activity [GO:0004016]; ATP binding [GO:0005524]; metal ion binding [GO:0046872]; protein kinase binding [GO:0019901]; protein kinase C binding [GO:0005080]	cilium [GO:0005929]; integral component of plasma membrane [GO:0005887]; intrinsic component of plasma membrane [GO:0031226]; membrane [GO:0016020]; plasma membrane [GO:0005886]; stereocilium [GO:0032420]	GO:0003091; GO:0004016; GO:0005080; GO:0005524; GO:0005886; GO:0005887; GO:0005929; GO:0006171; GO:0007189; GO:0007193; GO:0007212; GO:0010977; GO:0016020; GO:0019901; GO:0031226; GO:0032420; GO:0035556; GO:0035811; GO:0046872; GO:0071380; GO:0071870; GO:0097746; GO:1904117; GO:1904322	R-HSA-163359;R-HSA-163615;R-HSA-164378;R-HSA-170660;R-HSA-170670;R-HSA-381676;R-HSA-400042;R-HSA-418555;R-HSA-418594;R-HSA-418597;R-HSA-432040;R-HSA-5610787;R-HSA-9660821;R-HSA-9664323;	hsa:112;	12.1666	11.8601	12.4629	10.6257	11.3134	12.0293
BAG2_O95816	-0.148474	-0.987137	-0.703499	1.65858	0.699127	-0.518596	BAG2	BAG family molecular chaperone regulator 2	O95816	0.868233	0.02925	0.868233	sp|O95816|BAG2_HUMAN BAG family molecular chaperone regulator 2 OS=Homo sapiens OX=9606 GN=BAG2 PE=1 SV=1	FUNCTION: Co-chaperone for HSP70 and HSC70 chaperone proteins. Acts as a nucleotide-exchange factor (NEF) promoting the release of ADP from the HSP70 and HSC70 proteins thereby triggering client/substrate protein release (PubMed:24318877, PubMed:9873016). {ECO:0000269|PubMed:24318877, ECO:0000269|PubMed:9873016}.			negative regulation of protein binding [GO:0032091]; negative regulation of protein ubiquitination [GO:0031397]; negative regulation of ubiquitin protein ligase activity [GO:1904667]; positive regulation of proteasomal protein catabolic process [GO:1901800]; positive regulation of protein processing [GO:0010954]; protein folding [GO:0006457]; protein metabolic process [GO:0019538]; protein stabil…	adenyl-nucleotide exchange factor activity [GO:0000774]; chaperone binding [GO:0051087]; heat shock protein binding [GO:0031072]; identical protein binding [GO:0042802]; tau protein binding [GO:0048156]; transmembrane transporter binding [GO:0044325]; ubiquitin protein ligase binding [GO:0031625]	axon [GO:0030424]; chaperone complex [GO:0101031]; cytosol [GO:0005829]; dendrite [GO:0030425]; dendritic microtubule [GO:1901588]	GO:0000774; GO:0005829; GO:0006457; GO:0010954; GO:0019538; GO:0030424; GO:0030425; GO:0031072; GO:0031397; GO:0031625; GO:0032091; GO:0042802; GO:0044325; GO:0048156; GO:0050821; GO:0051087; GO:0101031; GO:1901588; GO:1901800; GO:1904667	R-HSA-3371453;	hsa:9532;	13.6827	13.0889	13.2897	14.9624	14.283	13.4206
SLC30A4_O14863	0.663869	0.896639	0.624526	-1.70367	-0.657185	0.175818	SLC30A4	Zinc transporter 4	O14863	0.730585	0.0293331	-0.730585	sp|O14863|ZNT4_HUMAN Zinc transporter 4 OS=Homo sapiens OX=9606 GN=SLC30A4 PE=1 SV=2	FUNCTION: Probably involved in zinc transport out of the cytoplasm, maybe by sequestration into an intracellular compartment.	SUBCELLULAR LOCATION: Endosome membrane {ECO:0000305}; Multi-pass membrane protein {ECO:0000305}. Late endosome membrane {ECO:0000269|PubMed:17349999}; Multi-pass membrane protein {ECO:0000255}. Lysosome membrane {ECO:0000269|PubMed:17349999}; Multi-pass membrane protein {ECO:0000255}.		regulation of sequestering of zinc ion [GO:0061088]; response to toxic substance [GO:0009636]; response to zinc ion [GO:0010043]; zinc ion homeostasis [GO:0055069]; zinc ion transmembrane transport [GO:0071577]	zinc ion transmembrane transporter activity [GO:0005385]	cytoplasm [GO:0005737]; integral component of membrane [GO:0016021]; late endosome [GO:0005770]; late endosome membrane [GO:0031902]; lysosomal membrane [GO:0005765]; plasma membrane [GO:0005886]	GO:0005385; GO:0005737; GO:0005765; GO:0005770; GO:0005886; GO:0009636; GO:0010043; GO:0016021; GO:0031902; GO:0055069; GO:0061088; GO:0071577		hsa:7782;	12.6099	12.7267	12.5902	11.4225	11.9474	12.3651
RCSD1_Q6JBY9	-0.677449	-0.66153	-0.726156	1.78487	0.559124	-0.278859	RCSD1	CapZ-interacting protein	Q6JBY9	0.868489	0.0293598	0.868489	sp|Q6JBY9|CPZIP_HUMAN CapZ-interacting protein OS=Homo sapiens OX=9606 GN=RCSD1 PE=1 SV=1	FUNCTION: Stress-induced phosphorylation of CAPZIP may regulate the ability of F-actin-capping protein to remodel actin filament assembly. {ECO:0000269|PubMed:15850461}.			cellular hyperosmotic response [GO:0071474]; skeletal muscle contraction [GO:0003009]	actin filament binding [GO:0051015]	actin filament [GO:0005884]	GO:0003009; GO:0005884; GO:0051015; GO:0071474		hsa:92241;	14.2565	14.2666	14.2258	15.8098	15.0366	14.508
DOCK3_Q8IZD9	-0.0293922	-0.530413	1.71392	-0.875097	-0.83792	0.558902	DOCK3	Dedicator of cytokinesis protein 3;Dedicator of cytokinesis protein 4	Q8IZD9	0.628758	0.0294883	-0.628758	sp|Q8IZD9|DOCK3_HUMAN Dedicator of cytokinesis protein 3 OS=Homo sapiens OX=9606 GN=DOCK3 PE=1 SV=1;sp|Q8N1I0|DOCK4_HUMAN Dedicator of cytokinesis protein 4 OS=Homo sapiens OX=9606 GN=DOCK4 PE=1 SV=3	FUNCTION: Potential guanine nucleotide exchange factor (GEF). GEF proteins activate some small GTPases by exchanging bound GDP for free GTP. Its interaction with presenilin proteins as well as its ability to stimulate Tau/MAPT phosphorylation suggest that it may be involved in Alzheimer disease. Ectopic expression in nerve cells decreases the secretion of amyloid-beta APBA1 protein and lowers the…	SUBCELLULAR LOCATION: Cytoplasm {ECO:0000250}.	DISEASE: Note=A chromosomal aberration involving DOCK3 has been found in a family with early-onset behavioral/developmental disorder with features of attention deficit-hyperactivity disorder and intellectual disability. Inversion inv(3)(p14:q21). The inversion disrupts DOCK3 and SLC9A9. {ECO:0000269|PubMed:14569117}.; DISEASE: Neurodevelopmental disorder with impaired intellectual development, hy…	positive regulation of non-membrane spanning protein tyrosine kinase activity [GO:1903997]; regulation of small GTPase mediated signal transduction [GO:0051056]; small GTPase mediated signal transduction [GO:0007264]	guanyl-nucleotide exchange factor activity [GO:0005085]; SH3 domain binding [GO:0017124]	cytosol [GO:0005829]	GO:0005085; GO:0005829; GO:0007264; GO:0017124; GO:0051056; GO:1903997	R-HSA-9013149;R-HSA-9013404;R-HSA-9013408;R-HSA-9032759;R-HSA-983231;	hsa:1795;	15.6911	15.2817	17.1157	15	15.0304	16.1719
SULT2B1_O00204	0.11949	1.05231	0.918812	-1.54124	-0.778583	0.229216	SULT2B1	Sulfotransferase family cytosolic 2B member 1	O00204	0.566312	0.0294951	-0.566312	sp|O00204|ST2B1_HUMAN Sulfotransferase family cytosolic 2B member 1 OS=Homo sapiens OX=9606 GN=SULT2B1 PE=1 SV=2	FUNCTION: Sulfotransferase that utilizes 3'-phospho-5'-adenylyl sulfate (PAPS) as sulfonate donor to catalyze the sulfate conjugation. Responsible for the sulfation of cholesterol (PubMed:19589875, PubMed:12145317). Catalyzes sulfation of the 3beta-hydroxyl groups of steroids, such as, pregnenolone and dehydroepiandrosterone (DHEA) (PubMed:9799594, PubMed:12145317, PubMed:21855633, PubMed:1685505…	SUBCELLULAR LOCATION: Cytoplasm, cytosol {ECO:0000269|PubMed:12923182, ECO:0000269|PubMed:16855051, ECO:0000269|PubMed:21855633, ECO:0000269|PubMed:28575648}. Microsome {ECO:0000269|PubMed:16855051, ECO:0000269|PubMed:21855633}. Nucleus {ECO:0000269|PubMed:16855051, ECO:0000269|PubMed:21855633}. Note=Phosphorylation of Ser-348 is required for translocation to the nucleus. {ECO:0000269|PubMed:2185…	DISEASE: Ichthyosis, congenital, autosomal recessive 14 (ARCI14) [MIM:617571]: A form of autosomal recessive congenital ichthyosis, a disorder of keratinization with abnormal differentiation and desquamation of the epidermis, resulting in abnormal skin scaling over the whole body. The main skin phenotypes are lamellar ichthyosis (LI) and non-bullous congenital ichthyosiform erythroderma (NCIE), a…	3'-phosphoadenosine 5'-phosphosulfate metabolic process [GO:0050427]; cholesterol metabolic process [GO:0008203]; negative regulation of cell population proliferation [GO:0008285]; positive regulation of epidermal cell differentiation [GO:0045606]; steroid metabolic process [GO:0008202]; sulfation [GO:0051923]	alcohol sulfotransferase activity [GO:0004027]; cholesterol binding [GO:0015485]; nucleic acid binding [GO:0003676]; steroid hormone binding [GO:1990239]; steroid sulfotransferase activity [GO:0050294]; sulfotransferase activity [GO:0008146]	cytoplasm [GO:0005737]; cytosol [GO:0005829]; endoplasmic reticulum [GO:0005783]; extracellular exosome [GO:0070062]; intracellular membrane-bounded organelle [GO:0043231]; nucleus [GO:0005634]	GO:0003676; GO:0004027; GO:0005634; GO:0005737; GO:0005783; GO:0005829; GO:0008146; GO:0008202; GO:0008203; GO:0008285; GO:0015485; GO:0043231; GO:0045606; GO:0050294; GO:0050427; GO:0051923; GO:0070062; GO:1990239	R-HSA-156584;	hsa:6820;	18.9642	19.3432	19.289	18.2894	18.5993	19.0088
RSPRY1_Q96DX4	0.599887	0.768547	0.788577	-1.63286	-0.82066	0.296505	RSPRY1	RING finger and SPRY domain-containing protein 1	Q96DX4	0.673419	0.0294984	-0.673419	sp|Q96DX4|RSPRY_HUMAN RING finger and SPRY domain-containing protein 1 OS=Homo sapiens OX=9606 GN=RSPRY1 PE=1 SV=1		SUBCELLULAR LOCATION: Secreted {ECO:0000305}.	DISEASE: Spondyloepimetaphyseal dysplasia, Faden-Alkuraya type (SEMDFA) [MIM:616723]: An autosomal recessive skeletal disorder characterized by spondyloepimetaphyseal dysplasia, short stature, facial dysmorphism, short fourth metatarsals, and intellectual disability. {ECO:0000269|PubMed:26365341}. Note=The disease is caused by variants affecting the gene represented in this entry.	proteolysis involved in cellular protein catabolic process [GO:0051603]	metal ion binding [GO:0046872]; ubiquitin-protein transferase activity [GO:0004842]	cytoplasm [GO:0005737]; extracellular region [GO:0005576]	GO:0004842; GO:0005576; GO:0005737; GO:0046872; GO:0051603		hsa:89970;	13.6533	13.7323	13.7417	12.6078	12.9881	13.5113
CDA_P32320	0.555585	0.0160963	1.28669	-1.64785	-0.49121	0.280684	CDA	Cytidine deaminase	P32320	0.789295	0.0296613	-0.789295	sp|P32320|CDD_HUMAN Cytidine deaminase OS=Homo sapiens OX=9606 GN=CDA PE=1 SV=2	FUNCTION: This enzyme scavenges exogenous and endogenous cytidine and 2'-deoxycytidine for UMP synthesis.			cell surface receptor signaling pathway [GO:0007166]; cytidine deamination [GO:0009972]; cytosine metabolic process [GO:0019858]; negative regulation of cell growth [GO:0030308]; negative regulation of nucleotide metabolic process [GO:0045980]; pyrimidine-containing compound salvage [GO:0008655]	cytidine deaminase activity [GO:0004126]; deoxycytidine deaminase activity [GO:0047844]; identical protein binding [GO:0042802]; nucleoside binding [GO:0001882]; protein homodimerization activity [GO:0042803]; zinc ion binding [GO:0008270]	cytosol [GO:0005829]; extracellular region [GO:0005576]; ficolin-1-rich granule lumen [GO:1904813]; secretory granule lumen [GO:0034774]; tertiary granule lumen [GO:1904724]	GO:0001882; GO:0004126; GO:0005576; GO:0005829; GO:0007166; GO:0008270; GO:0008655; GO:0009972; GO:0019858; GO:0030308; GO:0034774; GO:0042802; GO:0042803; GO:0045980; GO:0047844; GO:1904724; GO:1904813	R-HSA-6798695;R-HSA-73614;	hsa:978;	18.9068	18.5631	19.3726	17.503	18.2399	18.7317
ERP27_Q96DN0	0.197263	1.283	0.880211	-0.569272	-1.44876	-0.342445	ERP27	Endoplasmic reticulum resident protein 27	Q96DN0	0.714912	0.0297353	-0.714912	sp|Q96DN0|ERP27_HUMAN Endoplasmic reticulum resident protein 27 OS=Homo sapiens OX=9606 GN=ERP27 PE=1 SV=1	FUNCTION: Specifically binds unfolded proteins and may recruit protein disulfide isomerase PDIA3 to unfolded substrates (PubMed:16940051, PubMed:23192347). Binds protein substrates via a hydrophobic pocket in the C-terminal domain (PubMed:16940051, PubMed:23192347). May play a role in the unfolded stress response (PubMed:23192347). {ECO:0000269|PubMed:16940051, ECO:0000269|PubMed:23192347}.	SUBCELLULAR LOCATION: Endoplasmic reticulum lumen {ECO:0000269|PubMed:16940051}.		protein folding [GO:0006457]; response to endoplasmic reticulum stress [GO:0034976]; response to unfolded protein [GO:0006986]		endoplasmic reticulum [GO:0005783]; endoplasmic reticulum lumen [GO:0005788]	GO:0005783; GO:0005788; GO:0006457; GO:0006986; GO:0034976		hsa:121506;	13.1854	13.6786	13.4956	12.8371	12.4376	12.9402
OTOP3_Q7RTS5	-0.694605	0.584203	1.51132	-1.36209	0.114975	-0.153804	OTOP3	Otopetrin-3	Q7RTS5	0.758001	0.0298163	-0.758001	sp|Q7RTS5|OTOP3_HUMAN Proton channel OTOP3 OS=Homo sapiens OX=9606 GN=OTOP3 PE=1 SV=1	FUNCTION: Proton-selective channel that specifically transports protons into cells. Proton-selective channel activity is probably required in cell types that use changes in intracellular pH for cell signaling or to regulate biochemical or developmental processes. {ECO:0000250|UniProtKB:Q80UF9}.	SUBCELLULAR LOCATION: Cell membrane {ECO:0000250|UniProtKB:Q80VM9}; Multi-pass membrane protein {ECO:0000255}.		proton transmembrane transport [GO:1902600]	proton channel activity [GO:0015252]	integral component of membrane [GO:0016021]; plasma membrane [GO:0005886]	GO:0005886; GO:0015252; GO:0016021; GO:1902600		hsa:347741;	12.2188	13.2567	14.0091	11.677	12.8758	12.6577
GLIPR2_Q9H4G4	-0.460833	-0.500618	-0.86214	1.68574	0.755397	-0.617551	GLIPR2	Golgi-associated plant pathogenesis-related protein 1	Q9H4G4	0.985959	0.0299373	0.985959	sp|Q9H4G4|GAPR1_HUMAN Golgi-associated plant pathogenesis-related protein 1 OS=Homo sapiens OX=9606 GN=GLIPR2 PE=1 SV=3		SUBCELLULAR LOCATION: Golgi apparatus membrane {ECO:0000269|PubMed:11865038}; Lipid-anchor {ECO:0000269|PubMed:11865038}. Note=Binds lipid-enriched microdomains of Golgi membranes not only by ionic interactions but also through the myristate.		positive regulation of epithelial cell migration [GO:0010634]; positive regulation of epithelial to mesenchymal transition [GO:0010718]; positive regulation of ERK1 and ERK2 cascade [GO:0070374]	protein homodimerization activity [GO:0042803]	extracellular exosome [GO:0070062]; extracellular space [GO:0005615]; Golgi membrane [GO:0000139]	GO:0000139; GO:0005615; GO:0010634; GO:0010718; GO:0042803; GO:0070062; GO:0070374		hsa:152007;	15.0783	15.046	14.7528	16.8192	16.0646	14.9512
PPP1R10_Q96QC0	-0.437453	0.877366	0.955372	-1.74971	0.20749	0.146935	PPP1R10	Serine/threonine-protein phosphatase 1 regulatory subunit 10	Q96QC0	0.535618	0.0300713	-0.535618	sp|Q96QC0|PP1RA_HUMAN Serine/threonine-protein phosphatase 1 regulatory subunit 10 OS=Homo sapiens OX=9606 GN=PPP1R10 PE=1 SV=1	FUNCTION: Scaffold protein which mediates the formation of the PTW/PP1 phosphatase complex by providing a binding platform to each component of the complex. The PTW/PP1 phosphatase complex plays a role in the control of chromatin structure and cell cycle progression during the transition from mitosis into interphase. Mediates interaction of WDR82 and PPP1CA. Inhibitor of PPP1CA and PPP1CC phospha…	SUBCELLULAR LOCATION: Nucleus {ECO:0000255|PROSITE-ProRule:PRU00649, ECO:0000269|PubMed:9450550}. Note=Found in discrete nucleoplasmic bodies and within nucleoli. Associates with chromatin during interphase, excluded from condensed chromosomes during early mitosis and is reloaded onto chromosomes at the late telophase (By similarity). {ECO:0000250}.		negative regulation of cardiac muscle cell apoptotic process [GO:0010667]; negative regulation of mitotic DNA damage checkpoint [GO:1904290]; positive regulation of telomere maintenance [GO:0032206]; protein import into nucleus [GO:0006606]	DNA binding [GO:0003677]; metal ion binding [GO:0046872]; protein phosphatase inhibitor activity [GO:0004864]; RNA binding [GO:0003723]	chromatin [GO:0000785]; nuclear body [GO:0016604]; nucleoplasm [GO:0005654]; nucleus [GO:0005634]; PTW/PP1 phosphatase complex [GO:0072357]	GO:0000785; GO:0003677; GO:0003723; GO:0004864; GO:0005634; GO:0005654; GO:0006606; GO:0010667; GO:0016604; GO:0032206; GO:0046872; GO:0072357; GO:1904290		hsa:5514;	17.807	18.5641	18.609	17.0514	18.1784	18.1435
THBS4_P35443	0.0412537	0.401502	1.7614	-0.609962	-1.0113	-0.582902	THBS4	Thrombospondin-4	P35443	0.637052	0.0300831	-0.637052	sp|P35443|TSP4_HUMAN Thrombospondin-4 OS=Homo sapiens OX=9606 GN=THBS4 PE=1 SV=2	FUNCTION: Adhesive glycoprotein that mediates cell-to-cell and cell-to-matrix interactions and is involved in various processes including cellular proliferation, migration, adhesion and attachment, inflammatory response to CNS injury, regulation of vascular inflammation and adaptive responses of the heart to pressure overload and in myocardial function and remodeling. Binds to structural extracel…	SUBCELLULAR LOCATION: Endoplasmic reticulum {ECO:0000250|UniProtKB:Q9Z1T2}. Sarcoplasmic reticulum {ECO:0000250|UniProtKB:Q9Z1T2}. Secreted {ECO:0000250|UniProtKB:Q9Z1T2}. Secreted, extracellular space {ECO:0000250|UniProtKB:Q9Z1T2}. Secreted, extracellular space, extracellular matrix {ECO:0000250|UniProtKB:Q9Z1T2}.		behavioral response to pain [GO:0048266]; endothelial cell-cell adhesion [GO:0071603]; myoblast migration [GO:0051451]; negative regulation of angiogenesis [GO:0016525]; positive regulation of cell division [GO:0051781]; positive regulation of endothelial cell proliferation [GO:0001938]; positive regulation of neutrophil chemotaxis [GO:0090023]; positive regulation of peptidyl-tyrosine phosphoryl…	calcium ion binding [GO:0005509]; growth factor activity [GO:0008083]; heparin binding [GO:0008201]; integrin binding [GO:0005178]	basement membrane [GO:0005604]; collagen-containing extracellular matrix [GO:0062023]; endoplasmic reticulum [GO:0005783]; extracellular exosome [GO:0070062]; extracellular region [GO:0005576]; extracellular space [GO:0005615]; sarcoplasmic reticulum [GO:0016529]	GO:0001938; GO:0005178; GO:0005509; GO:0005576; GO:0005604; GO:0005615; GO:0005783; GO:0006986; GO:0008083; GO:0008201; GO:0016525; GO:0016529; GO:0034103; GO:0034976; GO:0048266; GO:0048771; GO:0050731; GO:0051451; GO:0051781; GO:0062023; GO:0070062; GO:0071603; GO:0090023	R-HSA-186797;	hsa:7060;	11.6712	11.8273	12.4169	11.3888	11.2148	11.4006
MT2A_P02795	-0.148593	-0.108815	-1.21771	1.60676	0.602353	-0.733993	MT2A	Metallothionein-2;Metallothionein-1M	P02795	0.753186	0.0303799	0.753186	sp|P02795|MT2_HUMAN Metallothionein-2 OS=Homo sapiens OX=9606 GN=MT2A PE=1 SV=1;sp|Q8N339|MT1M_HUMAN Metallothionein-1M OS=Homo sapiens OX=9606 GN=MT1M PE=3 SV=2	FUNCTION: Metallothioneins have a high content of cysteine residues that bind various heavy metals; these proteins are transcriptionally regulated by both heavy metals and glucocorticoids.			cellular copper ion homeostasis [GO:0006878]; cellular response to cadmium ion [GO:0071276]; cellular response to copper ion [GO:0071280]; cellular response to erythropoietin [GO:0036018]; cellular response to interleukin-3 [GO:0036016]; cellular response to zinc ion [GO:0071294]; cellular zinc ion homeostasis [GO:0006882]; detoxification of copper ion [GO:0010273]; negative regulation of growth …	metal ion binding [GO:0046872]; zinc ion binding [GO:0008270]	cytoplasm [GO:0005737]; cytosol [GO:0005829]; nucleus [GO:0005634]	GO:0005634; GO:0005737; GO:0005829; GO:0006878; GO:0006882; GO:0008270; GO:0010273; GO:0036016; GO:0036018; GO:0045926; GO:0046872; GO:0071276; GO:0071280; GO:0071294	R-HSA-5661231;R-HSA-877300;	hsa:4502;	13.3426	13.373	12.5237	14.687	13.9177	12.8942
EIF6_P56537	0.0742748	0.823028	0.892255	-1.87206	-0.0392934	0.121796	EIF6	Eukaryotic translation initiation factor 6	P56537	0.61353	0.0304196	-0.61353	sp|P56537|IF6_HUMAN Eukaryotic translation initiation factor 6 OS=Homo sapiens OX=9606 GN=EIF6 PE=1 SV=1	FUNCTION: Binds to the 60S ribosomal subunit and prevents its association with the 40S ribosomal subunit to form the 80S initiation complex in the cytoplasm. Behaves as a stimulatory translation initiation factor downstream insulin/growth factors. Is also involved in ribosome biogenesis. Associates with pre-60S subunits in the nucleus and is involved in its nuclear export. Cytoplasmic release of …	SUBCELLULAR LOCATION: Cytoplasm. Nucleus, nucleolus. Note=Shuttles between cytoplasm and nucleus/nucleolus.		assembly of large subunit precursor of preribosome [GO:1902626]; gene silencing by miRNA [GO:0035195]; maturation of 5.8S rRNA [GO:0000460]; maturation of LSU-rRNA [GO:0000470]; mature ribosome assembly [GO:0042256]; miRNA mediated inhibition of translation [GO:0035278]; positive regulation of translation [GO:0045727]; regulation of fatty acid biosynthetic process [GO:0042304]; regulation of glyc…	ribosomal large subunit binding [GO:0043023]; ribosome binding [GO:0043022]; translation initiation factor activity [GO:0003743]	cytoplasm [GO:0005737]; cytosol [GO:0005829]; extracellular exosome [GO:0070062]; lamin filament [GO:0005638]; nucleolus [GO:0005730]; nucleoplasm [GO:0005654]; nucleus [GO:0005634]; preribosome, large subunit precursor [GO:0030687]	GO:0000054; GO:0000460; GO:0000470; GO:0003743; GO:0005634; GO:0005638; GO:0005654; GO:0005730; GO:0005737; GO:0005829; GO:0006110; GO:0030687; GO:0032868; GO:0035195; GO:0035278; GO:0042256; GO:0042304; GO:0043022; GO:0043023; GO:0045652; GO:0045727; GO:0070062; GO:1902626; GO:2000377		hsa:3692;	18.67	19.0551	19.0907	17.6691	18.6116	18.6945
MTA3_Q9BTC8	-0.124311	0.391443	1.49235	-1.58721	-0.273421	0.101149	MTA3	Metastasis-associated protein MTA3	Q9BTC8	0.536733	0.0304983	-0.536733	sp|Q9BTC8|MTA3_HUMAN Metastasis-associated protein MTA3 OS=Homo sapiens OX=9606 GN=MTA3 PE=1 SV=2	FUNCTION: Plays a role in maintenance of the normal epithelial architecture through the repression of SNAI1 transcription in a histone deacetylase-dependent manner, and thus the regulation of E-cadherin levels. Contributes to transcriptional repression by BCL6. {ECO:0000269|PubMed:12705869, ECO:0000269|PubMed:15454082}.	SUBCELLULAR LOCATION: Nucleus {ECO:0000255|PROSITE-ProRule:PRU00512, ECO:0000255|PROSITE-ProRule:PRU00624, ECO:0000269|PubMed:12705869}.		histone deacetylation [GO:0016575]; negative regulation of transcription, DNA-templated [GO:0045892]; negative regulation of transcription by RNA polymerase II [GO:0000122]; positive regulation of cell population proliferation [GO:0008284]; positive regulation of G2/M transition of mitotic cell cycle [GO:0010971]	chromatin binding [GO:0003682]; histone deacetylase binding [GO:0042826]; protein-containing complex binding [GO:0044877]; RNA polymerase II-specific DNA-binding transcription factor binding [GO:0061629]; sequence-specific DNA binding [GO:0043565]; transcription coactivator activity [GO:0003713]; transcription corepressor activity [GO:0003714]; zinc ion binding [GO:0008270]	cytoplasm [GO:0005737]; intracellular membrane-bounded organelle [GO:0043231]; nucleoplasm [GO:0005654]; NuRD complex [GO:0016581]	GO:0000122; GO:0003682; GO:0003713; GO:0003714; GO:0005654; GO:0005737; GO:0008270; GO:0008284; GO:0010971; GO:0016575; GO:0016581; GO:0042826; GO:0043231; GO:0043565; GO:0044877; GO:0045892; GO:0061629	R-HSA-3214815;R-HSA-427389;R-HSA-73762;R-HSA-8943724;R-HSA-9679191;	hsa:57504;	15.3863	15.6223	16.126	14.7169	15.318	15.4894
FAM49B_Q9NUQ9	0.617876	1.14051	0.429671	-1.7016	-0.487233	0.000780555	FAM49B	Protein FAM49B	Q9NUQ9	0.706191	0.0305168	-0.706191	sp|Q9NUQ9|FA49B_HUMAN Protein FAM49B OS=Homo sapiens OX=9606 GN=FAM49B PE=1 SV=1	FUNCTION: Negatively regulates RAC1 signaling and RAC1-driven cytoskeletal remodeling (PubMed:31285585, PubMed:30250061). Regulates chemotaxis, cell migration and epithelial polarization by controlling the polarity, plasticity, duration and extent of protrusions. Limits Rac1 mediated activation of the Scar/WAVE complex, focuses protrusion signals and regulates pseudopod complexity by inhibiting S…	SUBCELLULAR LOCATION: Membrane {ECO:0000305}; Lipid-anchor {ECO:0000305}. Mitochondrion {ECO:0000269|PubMed:29059164}.		cellular response to molecule of bacterial origin [GO:0071219]; negative regulation of actin filament polymerization [GO:0030837]; negative regulation of small GTPase mediated signal transduction [GO:0051058]; positive regulation of interferon-gamma production [GO:0032729]; positive regulation of memory T cell activation [GO:2000568]; positive regulation of T cell activation [GO:0050870]; positiv…	MHC class Ib protein binding, via antigen binding groove [GO:0023030]; small GTPase binding [GO:0031267]	cilium [GO:0005929]; extracellular exosome [GO:0070062]; extracellular region [GO:0005576]; membrane [GO:0016020]; mitochondrion [GO:0005739]; platelet alpha granule lumen [GO:0031093]	GO:0001916; GO:0005576; GO:0005739; GO:0005929; GO:0016020; GO:0023030; GO:0030334; GO:0030837; GO:0031093; GO:0031267; GO:0032729; GO:0050870; GO:0050920; GO:0051058; GO:0070062; GO:0071219; GO:0090140; GO:2000114; GO:2000568	R-HSA-114608;	hsa:51571;	19.1644	19.4174	19.0733	18.0415	18.6294	18.8656
SLC22A23_A1A5C7	0.477712	0.521605	0.816215	-1.81989	-0.508453	0.512814	SLC22A23	Solute carrier family 22 member 23	A1A5C7	1.22098	0.0307126	-1.22098	sp|A1A5C7|S22AN_HUMAN Solute carrier family 22 member 23 OS=Homo sapiens OX=9606 GN=SLC22A23 PE=1 SV=2		SUBCELLULAR LOCATION: Membrane {ECO:0000305}; Multi-pass membrane protein {ECO:0000305}.		ion transport [GO:0006811]	transmembrane transporter activity [GO:0022857]	integral component of membrane [GO:0016021]	GO:0006811; GO:0016021; GO:0022857		hsa:63027;	14.4039	14.4482	14.7454	12.0861	13.4091	14.4393
DAPP1_Q9UN19	-0.0342137	0.960377	0.869821	-1.73861	-0.413079	0.355703	DAPP1	Dual adapter for phosphotyrosine and 3-phosphotyrosine and 3-phosphoinositide	Q9UN19	0.589614	0.0308006	-0.589614	sp|Q9UN19|DAPP1_HUMAN Dual adapter for phosphotyrosine and 3-phosphotyrosine and 3-phosphoinositide OS=Homo sapiens OX=9606 GN=DAPP1 PE=1 SV=1	FUNCTION: May act as a B-cell-associated adapter that regulates B-cell antigen receptor (BCR)-signaling downstream of PI3K. {ECO:0000269|PubMed:10770799}.	SUBCELLULAR LOCATION: Cytoplasm {ECO:0000269|PubMed:10770799}. Membrane {ECO:0000269|PubMed:10770799}; Peripheral membrane protein {ECO:0000269|PubMed:10770799}. Note=Membrane-associated after cell stimulation leading to its translocation.		protein dephosphorylation [GO:0006470]; signal transduction [GO:0007165]	phosphatidylinositol-3,4,5-trisphosphate binding [GO:0005547]; phosphatidylinositol-3,4-bisphosphate binding [GO:0043325]; phospholipid binding [GO:0005543]	cytosol [GO:0005829]; plasma membrane [GO:0005886]	GO:0005543; GO:0005547; GO:0005829; GO:0005886; GO:0006470; GO:0007165; GO:0043325	R-HSA-983695;	hsa:27071;	16.268	16.7577	16.7131	15.4286	16.0814	16.46
UVSSA_Q2YD98	-0.44423	-0.133659	1.81941	-0.685989	-0.929556	0.374027	UVSSA	UV-stimulated scaffold protein A	Q2YD98	0.807166	0.0309837	-0.807166	sp|Q2YD98|UVSSA_HUMAN UV-stimulated scaffold protein A OS=Homo sapiens OX=9606 GN=UVSSA PE=1 SV=2	FUNCTION: Factor involved in transcription-coupled nucleotide excision repair (TC-NER) in response to UV damage. TC-NER allows RNA polymerase II-blocking lesions to be rapidly removed from the transcribed strand of active genes. Acts by promoting stabilization of ERCC6 by recruiting deubiquitinating enzyme USP7 to TC-NER complexes, preventing UV-induced degradation of ERCC6 by the proteasome. Int…	SUBCELLULAR LOCATION: Chromosome {ECO:0000269|PubMed:22466611, ECO:0000269|PubMed:22466612}. Note=Accumulates at UV DNA damage sites. {ECO:0000269|PubMed:22466611}.	DISEASE: UV-sensitive syndrome 3 (UVSS3) [MIM:614640]: An autosomal recessive disorder characterized by cutaneous photosensitivity and slight dyspigmentation, without an increased risk of skin tumors. {ECO:0000269|PubMed:22466610, ECO:0000269|PubMed:22466611, ECO:0000269|PubMed:22466612}. Note=The disease is caused by variants affecting the gene represented in this entry.	protein ubiquitination [GO:0016567]; response to UV [GO:0009411]; transcription-coupled nucleotide-excision repair [GO:0006283]	RNA polymerase II complex binding [GO:0000993]	chromosome [GO:0005694]; nucleoplasm [GO:0005654]	GO:0000993; GO:0005654; GO:0005694; GO:0006283; GO:0009411; GO:0016567	R-HSA-6781823;R-HSA-6781827;R-HSA-6782135;R-HSA-6782210;	hsa:57654;	14.14	14.4428	16.3475	13.9042	13.6667	14.9379
EPN1_Q9Y6I3	-0.147431	0.768122	1.33525	-1.33553	-0.87112	0.250711	EPN1	Epsin-1	Q9Y6I3	0.499664	0.0314168	-0.499664	sp|Q9Y6I3|EPN1_HUMAN Epsin-1 OS=Homo sapiens OX=9606 GN=EPN1 PE=1 SV=2	FUNCTION: Binds to membranes enriched in phosphatidylinositol 4,5-bisphosphate (PtdIns(4,5)P2). Modifies membrane curvature and facilitates the formation of clathrin-coated invaginations (By similarity). Regulates receptor-mediated endocytosis (PubMed:10557078, PubMed:10393179). {ECO:0000250|UniProtKB:O88339, ECO:0000269|PubMed:10393179, ECO:0000269|PubMed:10557078}.	SUBCELLULAR LOCATION: Cytoplasm {ECO:0000250}. Cell membrane {ECO:0000250}; Peripheral membrane protein {ECO:0000250}. Nucleus {ECO:0000250}. Membrane, clathrin-coated pit {ECO:0000250}. Note=Associated with the cytoplasmic membrane at sites where clathrin-coated pits are forming. Colocalizes with clathrin and AP-2 in a punctate pattern on the plasma membrane. Detected in presynaptic nerve termin…		embryonic organ development [GO:0048568]; endocytosis [GO:0006897]; female pregnancy [GO:0007565]; in utero embryonic development [GO:0001701]; negative regulation of sprouting angiogenesis [GO:1903671]; Notch signaling pathway [GO:0007219]	clathrin binding [GO:0030276]; phospholipid binding [GO:0005543]	clathrin-coated pit [GO:0005905]; clathrin vesicle coat [GO:0030125]; cytosol [GO:0005829]; endosome [GO:0005768]; intracellular membrane-bounded organelle [GO:0043231]; nucleus [GO:0005634]; plasma membrane [GO:0005886]	GO:0001701; GO:0005543; GO:0005634; GO:0005768; GO:0005829; GO:0005886; GO:0005905; GO:0006897; GO:0007219; GO:0007565; GO:0030125; GO:0030276; GO:0043231; GO:0048568; GO:1903671	R-HSA-182971;R-HSA-8856825;R-HSA-8856828;	hsa:29924;	16.6539	17.0048	17.2221	16.1987	16.3766	16.8065
FRMD6_Q96NE9	1.73454	0.281804	0.204651	-0.782546	-1.05323	-0.385227	FRMD6	FERM domain-containing protein 6	Q96NE9	0.69113	0.0316703	-0.69113	sp|Q96NE9|FRMD6_HUMAN FERM domain-containing protein 6 OS=Homo sapiens OX=9606 GN=FRMD6 PE=1 SV=1		SUBCELLULAR LOCATION: Cytoplasm {ECO:0000269|PubMed:16137681}. Cell membrane {ECO:0000269|PubMed:16137681}; Peripheral membrane protein {ECO:0000269|PubMed:16137681}; Cytoplasmic side {ECO:0000269|PubMed:16137681}. Note=Can colocalize with actin.		actomyosin structure organization [GO:0031032]		cytoplasm [GO:0005737]; cytoskeleton [GO:0005856]; plasma membrane [GO:0005886]	GO:0005737; GO:0005856; GO:0005886; GO:0031032		hsa:122786;	15.8662	15.1881	15.1521	14.6913	14.5649	14.8767
FAM195A_Q9BUT9	0.208345	-1.08676	-0.817789	1.33531	0.973724	-0.612835	FAM195A	Protein FAM195A	Q9BUT9	1.0764	0.031708	1.0764	sp|Q9BUT9|MCRI2_HUMAN MAPK regulated corepressor interacting protein 2 OS=Homo sapiens OX=9606 GN=MCRIP2 PE=1 SV=2		SUBCELLULAR LOCATION: Cytoplasm, Stress granule {ECO:0000269|PubMed:26184334}. Nucleus {ECO:0000269|PubMed:26184334}.				cytoplasm [GO:0005737]; cytoplasmic stress granule [GO:0010494]; nucleus [GO:0005634]	GO:0005634; GO:0005737; GO:0010494		hsa:84331;	12.8063	11.5735	11.8295	13.879	13.5348	12.0246
ZC3HC1_Q86WB0	-0.702989	-0.590212	-0.817561	1.66228	0.783398	-0.334915	ZC3HC1	Nuclear-interacting partner of ALK	Q86WB0	0.70462	0.0317673	0.70462	sp|Q86WB0|NIPA_HUMAN Nuclear-interacting partner of ALK OS=Homo sapiens OX=9606 GN=ZC3HC1 PE=1 SV=1	FUNCTION: Essential component of a SCF-type E3 ligase complex, SCF(NIPA), a complex that controls mitotic entry by mediating ubiquitination and subsequent degradation of cyclin B1 (CCNB1). Its cell-cycle-dependent phosphorylation regulates the assembly of the SCF(NIPA) complex, restricting CCNB1 ubiquitination activity to interphase. Its inactivation results in nuclear accumulation of CCNB1 in in…	SUBCELLULAR LOCATION: Nucleus {ECO:0000269|PubMed:12748172}.		cell cycle [GO:0007049]; cell division [GO:0051301]; negative regulation of extrinsic apoptotic signaling pathway in absence of ligand [GO:2001240]; protein ubiquitination [GO:0016567]	protein kinase binding [GO:0019901]; zinc ion binding [GO:0008270]	nuclear membrane [GO:0031965]; nucleoplasm [GO:0005654]; nucleus [GO:0005634]	GO:0005634; GO:0005654; GO:0007049; GO:0008270; GO:0016567; GO:0019901; GO:0031965; GO:0051301; GO:2001240		hsa:51530;	16.6676	16.7241	16.6103	17.852	17.4119	16.8519
UPK3BL_E5RIL1	0.579577	0.0876514	1.34072	-1.66512	-0.054132	-0.288698	UPK3BL	Uroplakin-3b-like protein	E5RIL1	1.0113	0.0318197	-1.0113	sp|E5RIL1|UPKL2_HUMAN Uroplakin-3b-like protein 2 OS=Homo sapiens OX=9606 GN=UPK3BL2 PE=3 SV=2;sp|B0FP48|UPK3L_HUMAN Uroplakin-3b-like protein 1 OS=Homo sapiens OX=9606 GN=UPK3BL1 PE=2 SV=1		SUBCELLULAR LOCATION: Membrane {ECO:0000255}; Single-pass type I membrane protein {ECO:0000255}.				integral component of membrane [GO:0016021]	GO:0016021		hsa:100134938;	15.4911	15.1195	16.0662	13.7953	15.0124	14.8352
GUCY1A3_Q02108	-0.483222	-0.550941	-0.842422	1.43478	1.11452	-0.672713	GUCY1A3	Guanylate cyclase soluble subunit alpha-3	Q02108	0.84538	0.0318817	0.84538	sp|Q02108|GCYA1_HUMAN Guanylate cyclase soluble subunit alpha-1 OS=Homo sapiens OX=9606 GN=GUCY1A1 PE=1 SV=2		SUBCELLULAR LOCATION: Cytoplasm {ECO:0000305}.	DISEASE: Moyamoya disease 6 with or without achalasia (MYMY6) [MIM:615750]: A form of Moyamoya disease, a progressive cerebral angiopathy characterized by bilateral intracranial carotid artery stenosis and telangiectatic vessels in the region of the basal ganglia. The abnormal vessels resemble a 'puff of smoke' (moyamoya) on cerebral angiogram. Affected individuals can develop transient ischemic …	blood circulation [GO:0008015]; cGMP biosynthetic process [GO:0006182]; nitric oxide mediated signal transduction [GO:0007263]; positive regulation of nitric oxide mediated signal transduction [GO:0010750]; regulation of blood pressure [GO:0008217]; relaxation of vascular associated smooth muscle [GO:0060087]; retrograde trans-synaptic signaling by nitric oxide, modulating synaptic transmission […	GTP binding [GO:0005525]; guanylate cyclase activity [GO:0004383]; heme binding [GO:0020037]; signaling receptor activity [GO:0038023]	GABA-ergic synapse [GO:0098982]; glutamatergic synapse [GO:0098978]; guanylate cyclase complex, soluble [GO:0008074]	GO:0004383; GO:0005525; GO:0006182; GO:0007263; GO:0008015; GO:0008074; GO:0008217; GO:0010750; GO:0020037; GO:0038023; GO:0060087; GO:0098925; GO:0098978; GO:0098982	R-HSA-392154;R-HSA-445355;	hsa:2982;	10.8286	10.7829	10.5859	12.1247	11.9083	10.7006
PAX9_P55771	0.830896	0.759072	0.662705	-1.74275	-0.507004	-0.00291888	PAX9	Paired box protein Pax-9;Paired box protein Pax-1	P55771	0.680584	0.0319315	-0.680584	sp|P55771|PAX9_HUMAN Paired box protein Pax-9 OS=Homo sapiens OX=9606 GN=PAX9 PE=1 SV=3;sp|P15863|PAX1_HUMAN Paired box protein Pax-1 OS=Homo sapiens OX=9606 GN=PAX1 PE=1 SV=4	FUNCTION: Transcription factor required for normal development of thymus, parathyroid glands, ultimobranchial bodies, teeth, skeletal elements of skull and larynx as well as distal limbs. {ECO:0000250, ECO:0000269|PubMed:12657635}.	SUBCELLULAR LOCATION: Nucleus.	DISEASE: Tooth agenesis, selective, 3 (STHAG3) [MIM:604625]: A form of selective tooth agenesis, a common anomaly characterized by the congenital absence of one or more teeth. Selective tooth agenesis without associated systemic disorders has sometimes been divided into 2 types: oligodontia, defined as agenesis of 6 or more permanent teeth, and hypodontia, defined as agenesis of less than 6 teeth…	anatomical structure development [GO:0048856]; cellular response to growth factor stimulus [GO:0071363]; endoderm development [GO:0007492]; face morphogenesis [GO:0060325]; negative regulation of transcription, DNA-templated [GO:0045892]; odontogenesis [GO:0042476]; regulation of odontogenesis [GO:0042481]; regulation of transcription by RNA polymerase II [GO:0006357]	DNA-binding transcription activator activity, RNA polymerase II-specific [GO:0001228]; DNA-binding transcription factor activity, RNA polymerase II-specific [GO:0000981]; RNA polymerase II cis-regulatory region sequence-specific DNA binding [GO:0000978]; sequence-specific double-stranded DNA binding [GO:1990837]	chromatin [GO:0000785]; nucleus [GO:0005634]	GO:0000785; GO:0000978; GO:0000981; GO:0001228; GO:0005634; GO:0006357; GO:0007492; GO:0042476; GO:0042481; GO:0045892; GO:0048856; GO:0060325; GO:0071363; GO:1990837		hsa:5083;	17.2469	17.2143	17.1706	16.0805	16.6405	16.869
ITGA5_P08648	0.472243	-0.777562	-1.17815	1.65697	0.0222082	-0.195709	ITGA5	Integrin alpha-5;Integrin alpha-5 heavy chain;Integrin alpha-5 light chain	P08648	0.492424	0.0320605	0.492424	sp|P08648|ITA5_HUMAN Integrin alpha-5 OS=Homo sapiens OX=9606 GN=ITGA5 PE=1 SV=2	FUNCTION: Integrin alpha-5/beta-1 (ITGA5:ITGB1) is a receptor for fibronectin and fibrinogen. It recognizes the sequence R-G-D in its ligands. ITGA5:ITGB1 binds to PLA2G2A via a site (site 2) which is distinct from the classical ligand-binding site (site 1) and this induces integrin conformational changes and enhanced ligand binding to site 1 (PubMed:18635536, PubMed:25398877). ITGA5:ITGB1 acts a…	SUBCELLULAR LOCATION: Membrane; Single-pass type I membrane protein. Cell junction, focal adhesion {ECO:0000269|PubMed:17158881}. Cell surface {ECO:0000269|PubMed:17158881}.		angiogenesis [GO:0001525]; CD40 signaling pathway [GO:0023035]; cell adhesion [GO:0007155]; cell adhesion mediated by integrin [GO:0033627]; cell-substrate adhesion [GO:0031589]; endodermal cell differentiation [GO:0035987]; heterotypic cell-cell adhesion [GO:0034113]; integrin-mediated signaling pathway [GO:0007229]; negative regulation of anoikis [GO:2000811]; positive regulation of peptidyl-ty…	metal ion binding [GO:0046872]; platelet-derived growth factor receptor binding [GO:0005161]; vascular endothelial growth factor receptor 2 binding [GO:0043184]; virus receptor activity [GO:0001618]	alphav-beta3 integrin-vitronectin complex [GO:0071062]; cell surface [GO:0009986]; focal adhesion [GO:0005925]; integrin alpha5-beta1 complex [GO:0034674]; integrin complex [GO:0008305]; plasma membrane [GO:0005886]; ruffle [GO:0001726]	GO:0001525; GO:0001618; GO:0001726; GO:0005161; GO:0005886; GO:0005925; GO:0007155; GO:0007229; GO:0008305; GO:0009986; GO:0023035; GO:0030949; GO:0031589; GO:0033627; GO:0034113; GO:0034674; GO:0035313; GO:0035987; GO:0043184; GO:0046872; GO:0050731; GO:0071062; GO:1903672; GO:2000811	R-HSA-1566948;R-HSA-1566977;R-HSA-202733;R-HSA-216083;R-HSA-445144;R-HSA-8941332;	hsa:3678;	16.8628	16.2405	16.0411	17.4527	16.6387	16.5302
CYB5R2_Q6BCY4	-0.0136288	1.16763	1.13254	-0.805306	-1.2921	-0.189129	CYB5R2	NADH-cytochrome b5 reductase 2	Q6BCY4	0.603066	0.0323585	-0.603066	sp|Q6BCY4|NB5R2_HUMAN NADH-cytochrome b5 reductase 2 OS=Homo sapiens OX=9606 GN=CYB5R2 PE=1 SV=1	FUNCTION: NADH-cytochrome b5 reductases are involved in desaturation and elongation of fatty acids, cholesterol biosynthesis, drug metabolism, and, in erythrocyte, methemoglobin reduction (By similarity). Responsible for NADH-dependent lucigenin chemiluminescence in spermatozoa by reducing both lucigenin and 2-[4-iodophenyl]-3-[4-nitrophenyl]-5-[2,4-disulfophenyl]-2H tetrazolium monosodium salt (…			bicarbonate transport [GO:0015701]; sterol biosynthetic process [GO:0016126]	cytochrome-b5 reductase activity, acting on NAD(P)H [GO:0004128]; FAD binding [GO:0071949]	endoplasmic reticulum membrane [GO:0005789]; membrane [GO:0016020]; nucleus [GO:0005634]	GO:0004128; GO:0005634; GO:0005789; GO:0015701; GO:0016020; GO:0016126; GO:0071949	R-HSA-1237044;	hsa:51700;	16.3285	16.7958	16.7819	16.0153	15.8227	16.259
SFT2D2_O95562	-0.179881	1.08287	1.22535	-0.794003	-1.28882	-0.0455118	SFT2D2	Vesicle transport protein SFT2B	O95562	0.649886	0.0326221	-0.649886	sp|O95562|SFT2B_HUMAN Vesicle transport protein SFT2B OS=Homo sapiens OX=9606 GN=SFT2D2 PE=1 SV=1	FUNCTION: May be involved in fusion of retrograde transport vesicles derived from an endocytic compartment with the Golgi complex. {ECO:0000250|UniProtKB:P38166}.	SUBCELLULAR LOCATION: Membrane {ECO:0000255}; Multi-pass membrane protein {ECO:0000255}.		protein transport [GO:0015031]; vesicle-mediated transport [GO:0016192]		extracellular exosome [GO:0070062]; integral component of membrane [GO:0016021]	GO:0015031; GO:0016021; GO:0016192; GO:0070062		hsa:375035;	15.0608	15.6392	15.7044	14.7795	14.5529	15.1224
APOL3_O95236	-1.41938	-0.453332	-0.409634	1.48889	0.597305	0.196153	APOL3	Apolipoprotein L3	O95236	0.956854	0.0327473	0.956854	sp|O95236|APOL3_HUMAN Apolipoprotein L3 OS=Homo sapiens OX=9606 GN=APOL3 PE=1 SV=3	FUNCTION: May affect the movement of lipids in the cytoplasm or allow the binding of lipids to organelles.	SUBCELLULAR LOCATION: Cytoplasm {ECO:0000305}.		inflammatory response [GO:0006954]; lipoprotein metabolic process [GO:0042157]; positive regulation of I-kappaB kinase/NF-kappaB signaling [GO:0043123]	lipid binding [GO:0008289]; lipid transporter activity [GO:0005319]	cytoplasm [GO:0005737]; extracellular region [GO:0005576]; membrane [GO:0016020]	GO:0005319; GO:0005576; GO:0005737; GO:0006954; GO:0008289; GO:0016020; GO:0042157; GO:0043123		hsa:80833;	12.6097	13.2172	13.2447	14.4386	13.8779	13.6256
CRADD_P78560	0.890528	0.881958	0.641681	-1.08844	-1.35347	0.0277444	CRADD	Death domain-containing protein CRADD	P78560	0.585717	0.0332066	-0.585717	sp|P78560|CRADD_HUMAN Death domain-containing protein CRADD OS=Homo sapiens OX=9606 GN=CRADD PE=1 SV=1	FUNCTION: Adapter protein that associates with PIDD1 and the caspase CASP2 to form the PIDDosome, a complex that activates CASP2 and triggers apoptosis (PubMed:9044836, PubMed:15073321, PubMed:16652156, PubMed:17159900, PubMed:17289572). Also recruits CASP2 to the TNFR-1 signaling complex through its interaction with RIPK1 and TRADD and may play a role in the tumor necrosis factor-mediated signal…	SUBCELLULAR LOCATION: Cytoplasm {ECO:0000250|UniProtKB:O88843}. Nucleus {ECO:0000250|UniProtKB:O88843}.	DISEASE: Mental retardation, autosomal recessive 34, with variant lissencephaly (MRT34) [MIM:614499]: A disorder characterized by significantly below average general intellectual functioning associated with impairments in adaptive behavior and manifested during the developmental period. MRT34 is a non-syndromic form. Affected individuals have mildly delayed development and significantly impaired …	activation of cysteine-type endopeptidase activity involved in apoptotic process [GO:0006919]; apoptotic signaling pathway [GO:0097190]; cellular response to mechanical stimulus [GO:0071260]; DNA damage response, signal transduction by p53 class mediator resulting in cell cycle arrest [GO:0006977]; extrinsic apoptotic signaling pathway via death domain receptors [GO:0008625]; positive regulation …	death domain binding [GO:0070513]; protease binding [GO:0002020]; protein-macromolecule adaptor activity [GO:0030674]	cytoplasm [GO:0005737]; cytosol [GO:0005829]; nucleus [GO:0005634]	GO:0002020; GO:0005634; GO:0005737; GO:0005829; GO:0006919; GO:0006977; GO:0008625; GO:0030674; GO:0043065; GO:0070513; GO:0071260; GO:0097190; GO:2001235	R-HSA-6803207;	hsa:8738;	13.7443	13.7411	13.6537	13.0241	12.9276	13.4303
IL1RN_P18510	0.446473	0.815715	0.681321	-1.71508	-0.707284	0.47886	IL1RN	Interleukin-1 receptor antagonist protein	P18510	0.849774	0.0332525	-0.849774	sp|P18510|IL1RA_HUMAN Interleukin-1 receptor antagonist protein OS=Homo sapiens OX=9606 GN=IL1RN PE=1 SV=1	FUNCTION: Inhibits the activity of interleukin-1 by binding to receptor IL1R1 and preventing its association with the coreceptor IL1RAP for signaling. Has no interleukin-1 like activity. Binds functional interleukin-1 receptor IL1R1 with greater affinity than decoy receptor IL1R2; however, the physiological relevance of the latter association is unsure. {ECO:0000269|PubMed:7775431}.	SUBCELLULAR LOCATION: [Isoform 1]: Secreted.; SUBCELLULAR LOCATION: [Isoform 2]: Cytoplasm.; SUBCELLULAR LOCATION: [Isoform 3]: Cytoplasm.; SUBCELLULAR LOCATION: [Isoform 4]: Cytoplasm.	DISEASE: Microvascular complications of diabetes 4 (MVCD4) [MIM:612628]: Pathological conditions that develop in numerous tissues and organs as a consequence of diabetes mellitus. They include diabetic retinopathy, diabetic nephropathy leading to end-stage renal disease, and diabetic neuropathy. Diabetic retinopathy remains the major cause of new-onset blindness among diabetic adults. It is chara…	acute-phase response [GO:0006953]; immune response [GO:0006955]; inflammatory response [GO:0006954]; inflammatory response to antigenic stimulus [GO:0002437]; insulin secretion [GO:0030073]; lipid metabolic process [GO:0006629]; negative regulation of heterotypic cell-cell adhesion [GO:0034115]; negative regulation of interleukin-1-mediated signaling pathway [GO:2000660]; response to glucocortico…	cytokine activity [GO:0005125]; interleukin-1, type II receptor binding [GO:0005151]; interleukin-1, type I receptor binding [GO:0005150]; interleukin-1 receptor antagonist activity [GO:0005152]; interleukin-1 receptor binding [GO:0005149]; interleukin-1 type II receptor antagonist activity [GO:0045353]; interleukin-1 type I receptor antagonist activity [GO:0045352]	cytoplasm [GO:0005737]; extracellular exosome [GO:0070062]; extracellular space [GO:0005615]; plasma membrane [GO:0005886]	GO:0002437; GO:0005125; GO:0005149; GO:0005150; GO:0005151; GO:0005152; GO:0005615; GO:0005737; GO:0005886; GO:0006629; GO:0006953; GO:0006954; GO:0006955; GO:0030073; GO:0034115; GO:0045352; GO:0045353; GO:0051384; GO:0070062; GO:2000660	R-HSA-6783783;R-HSA-9020702;	hsa:3557;	19.6555	19.8977	19.8096	18.2379	18.8988	19.6768
HERPUD1_Q15011	-0.31026	-0.710709	-0.907005	1.83586	0.363333	-0.271225	HERPUD1	Homocysteine-responsive endoplasmic reticulum-resident ubiquitin-like domain member 1 protein	Q15011	0.625481	0.0333143	0.625481	sp|Q15011|HERP1_HUMAN Homocysteine-responsive endoplasmic reticulum-resident ubiquitin-like domain member 1 protein OS=Homo sapiens OX=9606 GN=HERPUD1 PE=1 SV=1	FUNCTION: Component of the endoplasmic reticulum quality control (ERQC) system also called ER-associated degradation (ERAD) involved in ubiquitin-dependent degradation of misfolded endoplasmic reticulum proteins (PubMed:16289116, PubMed:28827405). Could enhance presenilin-mediated amyloid-beta protein 40 generation. Binds to ubiquilins and this interaction is required for efficient degradation of…	SUBCELLULAR LOCATION: Endoplasmic reticulum membrane {ECO:0000269|PubMed:10922362}; Multi-pass membrane protein {ECO:0000269|PubMed:10922362}.		endoplasmic reticulum calcium ion homeostasis [GO:0032469]; endoplasmic reticulum unfolded protein response [GO:0030968]; negative regulation of cysteine-type endopeptidase activity involved in apoptotic process [GO:0043154]; negative regulation of endoplasmic reticulum stress-induced intrinsic apoptotic signaling pathway [GO:1902236]; negative regulation of intrinsic apoptotic signaling pathway …	transmembrane transporter binding [GO:0044325]; ubiquitin ligase-substrate adaptor activity [GO:1990756]	endoplasmic reticulum [GO:0005783]; endoplasmic reticulum membrane [GO:0005789]; endoplasmic reticulum quality control compartment [GO:0044322]; integral component of membrane [GO:0016021]; Lewy body core [GO:1990037]; membrane [GO:0016020]	GO:0005783; GO:0005789; GO:0006511; GO:0006986; GO:0016020; GO:0016021; GO:0030433; GO:0030968; GO:0030970; GO:0031396; GO:0032469; GO:0034976; GO:0043154; GO:0044322; GO:0044325; GO:0045047; GO:1902236; GO:1903069; GO:1903071; GO:1990037; GO:1990756; GO:2001243	R-HSA-380994;	hsa:9709;	13.4134	13.2186	13.123	14.4578	13.7412	13.4324
ARHGAP5_Q13017	-0.307773	1.34972	0.972038	-1.1405	-0.914467	0.0409791	ARHGAP5	Rho GTPase-activating protein 5	Q13017	0.617683	0.03344	-0.617683	sp|Q13017|RHG05_HUMAN Rho GTPase-activating protein 5 OS=Homo sapiens OX=9606 GN=ARHGAP5 PE=1 SV=2	FUNCTION: GTPase-activating protein for Rho family members (PubMed:8537347). {ECO:0000269|PubMed:8537347}.	SUBCELLULAR LOCATION: Cytoplasm {ECO:0000269|PubMed:8537347}. Cell membrane {ECO:0000269|PubMed:8537347}; Peripheral membrane protein {ECO:0000269|PubMed:8537347}. Note=Also membrane-associated in a fibrillar pattern that colocalizes with the alpha5-beta1 integrin receptor (ITGA5/ITGB1) for fibronectin. {ECO:0000269|PubMed:8537347}.		cell adhesion [GO:0007155]; mammary gland development [GO:0030879]; regulation of small GTPase mediated signal transduction [GO:0051056]; Rho protein signal transduction [GO:0007266]	GTPase activator activity [GO:0005096]; GTPase activity [GO:0003924]; GTP binding [GO:0005525]; SH2 domain binding [GO:0042169]	cytoplasm [GO:0005737]; cytosol [GO:0005829]; endoplasmic reticulum [GO:0005783]; plasma membrane [GO:0005886]	GO:0003924; GO:0005096; GO:0005525; GO:0005737; GO:0005783; GO:0005829; GO:0005886; GO:0007155; GO:0007266; GO:0030879; GO:0042169; GO:0051056	R-HSA-8980692;R-HSA-9013026;R-HSA-9013106;R-HSA-9013148;R-HSA-9013149;R-HSA-9013405;R-HSA-9013406;R-HSA-9013408;R-HSA-9013409;R-HSA-9013423;R-HSA-9035034;R-HSA-9696264;R-HSA-9696270;R-HSA-9696273;	hsa:394;	17.5873	18.3498	18.1761	17.2042	17.3082	17.7478
ALDH3A1_P30838	-0.223574	0.915617	1.36293	-0.63753	-1.35798	-0.0594694	ALDH3A1	Aldehyde dehydrogenase, dimeric NADP-preferring	P30838	0.693273	0.0334991	-0.693273	sp|P30838|AL3A1_HUMAN Aldehyde dehydrogenase, dimeric NADP-preferring OS=Homo sapiens OX=9606 GN=ALDH3A1 PE=1 SV=3	FUNCTION: ALDHs play a major role in the detoxification of alcohol-derived acetaldehyde (Probable). They are involved in the metabolism of corticosteroids, biogenic amines, neurotransmitters, and lipid peroxidation (Probable). Oxidizes medium and long chain aldehydes into non-toxic fatty acids (PubMed:1737758). Preferentially oxidizes aromatic aldehyde substrates (PubMed:1737758). Comprises about…	SUBCELLULAR LOCATION: Cytoplasm {ECO:0000250|UniProtKB:P47739}.		aging [GO:0007568]; cellular aldehyde metabolic process [GO:0006081]; positive regulation of cell population proliferation [GO:0008284]; response to cAMP [GO:0051591]; response to drug [GO:0042493]; response to glucocorticoid [GO:0051384]; response to hypoxia [GO:0001666]; response to nutrient [GO:0007584]; xenobiotic metabolic process [GO:0006805]	3-chloroallyl aldehyde dehydrogenase activity [GO:0004028]; alcohol dehydrogenase (NADP+) activity [GO:0008106]; aldehyde dehydrogenase (NAD+) activity [GO:0004029]; aldehyde dehydrogenase [NAD(P)+] activity [GO:0004030]; benzaldehyde dehydrogenase (NAD+) activity [GO:0018479]	cytosol [GO:0005829]; endoplasmic reticulum [GO:0005783]; extracellular space [GO:0005615]; integral component of membrane [GO:0016021]; plasma membrane [GO:0005886]	GO:0001666; GO:0004028; GO:0004029; GO:0004030; GO:0005615; GO:0005783; GO:0005829; GO:0005886; GO:0006081; GO:0006805; GO:0007568; GO:0007584; GO:0008106; GO:0008284; GO:0016021; GO:0018479; GO:0042493; GO:0051384; GO:0051591	R-HSA-211945;	hsa:218;	21.5663	22.1427	22.3691	21.3568	20.9922	21.6493
RHCG_Q9UBD6	0.474013	0.83356	0.674264	-1.77124	-0.588192	0.377599	RHCG	Ammonium transporter Rh type C	Q9UBD6	0.779609	0.0335544	-0.779609	sp|Q9UBD6|RHCG_HUMAN Ammonium transporter Rh type C OS=Homo sapiens OX=9606 GN=RHCG PE=1 SV=1	FUNCTION: Functions as an electroneutral and bidirectional ammonium transporter. May regulate transepithelial ammonia secretion. {ECO:0000269|PubMed:11062476, ECO:0000269|PubMed:14761968, ECO:0000269|PubMed:15929723, ECO:0000269|PubMed:16477434}.	SUBCELLULAR LOCATION: Apical cell membrane {ECO:0000269|PubMed:10852913, ECO:0000269|PubMed:12204676}; Multi-pass membrane protein {ECO:0000269|PubMed:10852913, ECO:0000269|PubMed:12204676}. Note=Also detected at the basolateral membrane and in subapical vesicles. {ECO:0000250}.		amine transport [GO:0015837]; ammonium transmembrane transport [GO:0072488]; ammonium transport [GO:0015696]; cellular ion homeostasis [GO:0006873]; epithelial cell differentiation [GO:0030855]; homeostatic process [GO:0042592]; regulation of pH [GO:0006885]; transepithelial ammonium transport [GO:0070634]	ammonium transmembrane transporter activity [GO:0008519]; ankyrin binding [GO:0030506]; identical protein binding [GO:0042802]	apical plasma membrane [GO:0016324]; basolateral plasma membrane [GO:0016323]; cytoplasmic vesicle [GO:0031410]; extracellular exosome [GO:0070062]; integral component of plasma membrane [GO:0005887]; plasma membrane [GO:0005886]	GO:0005886; GO:0005887; GO:0006873; GO:0006885; GO:0008519; GO:0015696; GO:0015837; GO:0016323; GO:0016324; GO:0030506; GO:0030855; GO:0031410; GO:0042592; GO:0042802; GO:0070062; GO:0070634; GO:0072488	R-HSA-444411;	hsa:51458;	17.1075	17.3196	17.2256	15.7826	16.4807	17.0506
COL16A1_Q07092	-0.329421	-0.767029	-0.678072	1.56094	0.938665	-0.725083	COL16A1	Collagen alpha-1(XVI) chain	Q07092	1.89653	0.0335609	1.89653	sp|Q07092|COGA1_HUMAN Collagen alpha-1(XVI) chain OS=Homo sapiens OX=9606 GN=COL16A1 PE=1 SV=2	FUNCTION: Involved in mediating cell attachment and inducing integrin-mediated cellular reactions, such as cell spreading and alterations in cell morphology. {ECO:0000269|PubMed:16754661}.	SUBCELLULAR LOCATION: Secreted, extracellular space, extracellular matrix {ECO:0000269|PubMed:9022684}.		cell adhesion [GO:0007155]; cell adhesion mediated by integrin [GO:0033627]; cellular response to amino acid stimulus [GO:0071230]; extracellular matrix organization [GO:0030198]; female pregnancy [GO:0007565]; integrin activation [GO:0033622]; integrin-mediated signaling pathway [GO:0007229]; positive regulation of focal adhesion assembly [GO:0051894]	extracellular matrix structural constituent [GO:0005201]; extracellular matrix structural constituent conferring tensile strength [GO:0030020]; integrin binding [GO:0005178]	collagen-containing extracellular matrix [GO:0062023]; collagen type V trimer [GO:0005588]; collagen type XVI trimer [GO:0005597]; endoplasmic reticulum lumen [GO:0005788]; extracellular matrix [GO:0031012]; extracellular region [GO:0005576]; extracellular space [GO:0005615]	GO:0005178; GO:0005201; GO:0005576; GO:0005588; GO:0005597; GO:0005615; GO:0005788; GO:0007155; GO:0007229; GO:0007565; GO:0030020; GO:0030198; GO:0031012; GO:0033622; GO:0033627; GO:0051894; GO:0062023; GO:0071230	R-HSA-1442490;R-HSA-1650814;R-HSA-216083;R-HSA-8948216;	hsa:1307;	11.9847	11.2832	11.4258	15.0152	14.0176	11.3504
MUC21_Q5SSG8	0.335458	0.811898	0.723166	-1.8548	-0.371802	0.356082	MUC21	Mucin-21	Q5SSG8	0.76389	0.0336602	-0.76389	sp|Q5SSG8|MUC21_HUMAN Mucin-21 OS=Homo sapiens OX=9606 GN=MUC21 PE=1 SV=2		SUBCELLULAR LOCATION: Cell membrane {ECO:0000269|PubMed:17977904}; Single-pass type I membrane protein {ECO:0000269|PubMed:17977904}; Extracellular side {ECO:0000269|PubMed:17977904}.		negative regulation of cell-cell adhesion [GO:0022408]		Golgi lumen [GO:0005796]; integral component of membrane [GO:0016021]; plasma membrane [GO:0005886]	GO:0005796; GO:0005886; GO:0016021; GO:0022408	R-HSA-5083625;R-HSA-5083632;R-HSA-5083636;R-HSA-5621480;R-HSA-913709;R-HSA-977068;	hsa:394263;	18.4655	18.7574	18.703	17.1238	18.0323	18.4782
SLC41A3_Q96GZ6	-0.790725	-0.340868	-0.877695	1.8408	0.290996	-0.122502	SLC41A3	Solute carrier family 41 member 3	Q96GZ6	1.06259	0.0337131	1.06259	sp|Q96GZ6|S41A3_HUMAN Solute carrier family 41 member 3 OS=Homo sapiens OX=9606 GN=SLC41A3 PE=1 SV=2		SUBCELLULAR LOCATION: Cell membrane; Multi-pass membrane protein.			cation transmembrane transporter activity [GO:0008324]	integral component of membrane [GO:0016021]; plasma membrane [GO:0005886]	GO:0005886; GO:0008324; GO:0016021		hsa:54946;	11.3979	11.7547	11.3289	13.4854	12.256	11.9279
SHOC2_Q9UQ13	-0.374299	0.0614944	1.8606	-1.09854	-0.432708	-0.0165472	SHOC2	Leucine-rich repeat protein SHOC-2	Q9UQ13	0.738332	0.0338624	-0.738332	sp|Q9UQ13|SHOC2_HUMAN Leucine-rich repeat protein SHOC-2 OS=Homo sapiens OX=9606 GN=SHOC2 PE=1 SV=2	FUNCTION: Regulatory subunit of protein phosphatase 1 (PP1c) that acts as a M-Ras/MRAS effector and participates in MAPK pathway activation. Upon M-Ras/MRAS activation, targets PP1c to specifically dephosphorylate the 'Ser-259' inhibitory site of RAF1 kinase and stimulate RAF1 activity at specialized signaling complexes. {ECO:0000269|PubMed:10783161, ECO:0000269|PubMed:16630891, ECO:0000269|PubMe…	SUBCELLULAR LOCATION: Cytoplasm {ECO:0000269|PubMed:19684605, ECO:0000269|PubMed:25137548}. Nucleus {ECO:0000269|PubMed:19684605, ECO:0000269|PubMed:25137548}. Note=Translocates from cytoplasm to nucleus upon growth factor stimulation. {ECO:0000269|PubMed:19684605}.	DISEASE: Noonan syndrome-like disorder with loose anagen hair 1 (NSLH1) [MIM:607721]: A syndrome characterized by Noonan dysmorphic features such as macrocephaly, high forehead, hypertelorism, palpebral ptosis, low-set and posteriorly rotated ears, short and webbed neck, pectus anomalies, in association with pluckable, sparse, thin and slow-growing hair. {ECO:0000269|PubMed:19684605, ECO:0000269|…	fibroblast growth factor receptor signaling pathway [GO:0008543]; positive regulation of Ras protein signal transduction [GO:0046579]; Ras protein signal transduction [GO:0007265]; signal transduction [GO:0007165]	protein phosphatase 1 binding [GO:0008157]; protein phosphatase binding [GO:0019903]; protein phosphatase regulator activity [GO:0019888]	cytoplasm [GO:0005737]; cytosol [GO:0005829]; nucleoplasm [GO:0005654]; nucleus [GO:0005634]; protein phosphatase type 1 complex [GO:0000164]	GO:0000164; GO:0005634; GO:0005654; GO:0005737; GO:0005829; GO:0007165; GO:0007265; GO:0008157; GO:0008543; GO:0019888; GO:0019903; GO:0046579	R-HSA-5673000;R-HSA-9660537;	hsa:8036;	17.2047	17.5165	18.8039	16.6865	17.1629	17.4607
GBP7_Q8N8V2	0.172878	0.980854	0.597037	-1.85613	-0.264182	0.369545	GBP7	Guanylate-binding protein 7	Q8N8V2	0.840991	0.0338997	-0.840991	sp|Q8N8V2|GBP7_HUMAN Guanylate-binding protein 7 OS=Homo sapiens OX=9606 GN=GBP7 PE=2 SV=2	FUNCTION: Hydrolyzes GTP to GMP in two consecutive cleavage reactions. Promotes oxidative killing and delivers antimicrobial peptides to autophagolysosomes, providing broad host protection against different pathogen classes (By similarity). {ECO:0000250}.	SUBCELLULAR LOCATION: Membrane {ECO:0000305}.		cellular response to interferon-gamma [GO:0071346]; defense response to Gram-positive bacterium [GO:0050830]; defense response to protozoan [GO:0042832]	GTPase activity [GO:0003924]; GTP binding [GO:0005525]	cytoplasmic vesicle [GO:0031410]; membrane [GO:0016020]	GO:0003924; GO:0005525; GO:0016020; GO:0031410; GO:0042832; GO:0050830; GO:0071346	R-HSA-877300;	hsa:388646;	18.2963	18.8785	18.6019	16.8343	17.9814	18.438
RAB2A_P61019	-0.0341249	1.1553	1.05394	-1.04843	-1.20342	0.076731	RAB2A	Ras-related protein Rab-2A	P61019	0.580344	0.0339848	-0.580344	sp|P61019|RAB2A_HUMAN Ras-related protein Rab-2A OS=Homo sapiens OX=9606 GN=RAB2A PE=1 SV=1	FUNCTION: Required for protein transport from the endoplasmic reticulum to the Golgi complex.	SUBCELLULAR LOCATION: Endoplasmic reticulum-Golgi intermediate compartment membrane {ECO:0000269|PubMed:17081065}; Lipid-anchor {ECO:0000269|PubMed:17081065}. Melanosome {ECO:0000269|PubMed:17081065}. Endoplasmic reticulum membrane {ECO:0000305}; Lipid-anchor {ECO:0000305}. Golgi apparatus membrane {ECO:0000305}; Lipid-anchor {ECO:0000305}. Note=Identified by mass spectrometry in melanosome fract…		endoplasmic reticulum to Golgi vesicle-mediated transport [GO:0006888]; Golgi organization [GO:0007030]; protein transport [GO:0015031]	GDP binding [GO:0019003]; GTPase activity [GO:0003924]; GTP binding [GO:0005525]	cytosol [GO:0005829]; endoplasmic reticulum-Golgi intermediate compartment membrane [GO:0033116]; endoplasmic reticulum membrane [GO:0005789]; extracellular exosome [GO:0070062]; Golgi apparatus [GO:0005794]; Golgi membrane [GO:0000139]; lysosomal membrane [GO:0005765]; melanosome [GO:0042470]; nucleus [GO:0005634]	GO:0000139; GO:0003924; GO:0005525; GO:0005634; GO:0005765; GO:0005789; GO:0005794; GO:0005829; GO:0006888; GO:0007030; GO:0015031; GO:0019003; GO:0033116; GO:0042470; GO:0070062	R-HSA-162658;R-HSA-8873719;	hsa:5862;	19.6872	20.1632	20.1226	19.2812	19.2192	19.7315
HSPE1_P61604	0.283625	-1.1897	-1.26417	0.98411	0.9352	0.250936	HSPE1	10 kDa heat shock protein, mitochondrial	P61604	0.556643	0.0339898	0.556643	sp|P61604|CH10_HUMAN 10 kDa heat shock protein, mitochondrial OS=Homo sapiens OX=9606 GN=HSPE1 PE=1 SV=2	FUNCTION: Co-chaperonin implicated in mitochondrial protein import and macromolecular assembly. Together with Hsp60, facilitates the correct folding of imported proteins. May also prevent misfolding and promote the refolding and proper assembly of unfolded polypeptides generated under stress conditions in the mitochondrial matrix (PubMed:7912672, PubMed:1346131, PubMed:11422376). The functional u…	SUBCELLULAR LOCATION: Mitochondrion matrix.		activation of cysteine-type endopeptidase activity involved in apoptotic process [GO:0006919]; chaperone cofactor-dependent protein refolding [GO:0051085]; osteoblast differentiation [GO:0001649]; protein folding [GO:0006457]; response to unfolded protein [GO:0006986]	ATP binding [GO:0005524]; chaperone binding [GO:0051087]; metal ion binding [GO:0046872]; RNA binding [GO:0003723]; unfolded protein binding [GO:0051082]	extracellular exosome [GO:0070062]; membrane [GO:0016020]; mitochondrial matrix [GO:0005759]; mitochondrion [GO:0005739]	GO:0001649; GO:0003723; GO:0005524; GO:0005739; GO:0005759; GO:0006457; GO:0006919; GO:0006986; GO:0016020; GO:0046872; GO:0051082; GO:0051085; GO:0051087; GO:0070062	R-HSA-9013408;	hsa:3336;	20.2605	19.6937	19.665	20.53	20.5112	20.2479
PCDH1_Q08174	0.306632	0.73481	1.25901	-1.36992	-0.950697	0.0201662	PCDH1	Protocadherin-1	Q08174	0.480632	0.034001	-0.480632	sp|Q08174|PCDH1_HUMAN Protocadherin-1 OS=Homo sapiens OX=9606 GN=PCDH1 PE=1 SV=2	FUNCTION: May be involved in cell-cell interaction processes and in cell adhesion.	SUBCELLULAR LOCATION: Cell junction. Cell membrane {ECO:0000305}; Single-pass type I membrane protein {ECO:0000305}. Note=Found at cell-cell boundaries and probably at cell-matrix boundaries.		cell adhesion [GO:0007155]; cell-cell signaling [GO:0007267]; homophilic cell adhesion via plasma membrane adhesion molecules [GO:0007156]; nervous system development [GO:0007399]	calcium ion binding [GO:0005509]	cell-cell junction [GO:0005911]; cell junction [GO:0030054]; integral component of plasma membrane [GO:0005887]; intracellular membrane-bounded organelle [GO:0043231]; nucleolus [GO:0005730]; nucleoplasm [GO:0005654]; plasma membrane [GO:0005886]	GO:0005509; GO:0005654; GO:0005730; GO:0005886; GO:0005887; GO:0005911; GO:0007155; GO:0007156; GO:0007267; GO:0007399; GO:0030054; GO:0043231		hsa:5097;	17.8726	18.0068	18.1711	17.3472	17.4786	17.7829
RNASET2_O00584	-0.471516	-1.08735	-0.799381	1.45549	0.915259	-0.0125023	RNASET2	Ribonuclease T2	O00584	0.532863	0.0340923	0.532863	sp|O00584|RNT2_HUMAN Ribonuclease T2 OS=Homo sapiens OX=9606 GN=RNASET2 PE=1 SV=2	FUNCTION: Ribonuclease that plays an essential role in innate immune response by recognizing and degrading RNAs from microbial pathogens that are subsequently sensed by TLR8 (PubMed:31778653). Cleaves preferentially single-stranded RNA molecules between purine and uridine residues, which critically contributes to the supply of catabolic uridine and the generation of purine-2',3'-cyclophosphate-te…	SUBCELLULAR LOCATION: Secreted {ECO:0000269|PubMed:15809705, ECO:0000269|PubMed:16620762}. Lysosome lumen {ECO:0000269|PubMed:16620762}. Endoplasmic reticulum lumen {ECO:0000269|PubMed:16620762}. Mitochondrion intermembrane space {ECO:0000269|PubMed:28730546, ECO:0000269|PubMed:30184494, ECO:0000269|PubMed:30385512}. Note=Full-length RNASET2 is found in the endoplasmic reticulum while smaller RNA…	DISEASE: Leukoencephalopathy, cystic, without megalencephaly (LCWM) [MIM:612951]: An infantile-onset syndrome of cerebral leukoencephalopathy. Affected newborns develop microcephaly and neurologic abnormalities including psychomotor impairment, seizures and sensorineural hearing impairment. The brain shows multifocal white matter lesions, anterior temporal lobe subcortical cysts, pericystic abnor…	innate immune response [GO:0045087]; RNA catabolic process [GO:0006401]	endoribonuclease activity [GO:0004521]; ribonuclease activity [GO:0004540]; ribonuclease T2 activity [GO:0033897]; RNA binding [GO:0003723]	azurophil granule lumen [GO:0035578]; endoplasmic reticulum lumen [GO:0005788]; extracellular exosome [GO:0070062]; extracellular region [GO:0005576]; extracellular space [GO:0005615]; lysosomal lumen [GO:0043202]; lysosome [GO:0005764]; mitochondrial intermembrane space [GO:0005758]	GO:0003723; GO:0004521; GO:0004540; GO:0005576; GO:0005615; GO:0005758; GO:0005764; GO:0005788; GO:0006401; GO:0033897; GO:0035578; GO:0043202; GO:0045087; GO:0070062	R-HSA-6798695;	hsa:8635;	16.8008	16.5921	16.6897	17.454	17.2709	16.9564
HOMER2_Q9NSB8	0.0546966	0.424566	1.53924	-1.09339	-1.10446	0.179347	HOMER2	Homer protein homolog 2	Q9NSB8	0.477822	0.0341591	-0.477822	sp|Q9NSB8|HOME2_HUMAN Homer protein homolog 2 OS=Homo sapiens OX=9606 GN=HOMER2 PE=1 SV=1	FUNCTION: Postsynaptic density scaffolding protein. Binds and cross-links cytoplasmic regions of GRM1, GRM5, ITPR1, DNM3, RYR1, RYR2, SHANK1 and SHANK3. By physically linking GRM1 and GRM5 with ER-associated ITPR1 receptors, it aids the coupling of surface receptors to intracellular calcium release. May also couple GRM1 to PI3 kinase through its interaction with AGAP2. Isoforms can be differently…	SUBCELLULAR LOCATION: Cytoplasm {ECO:0000269|PubMed:25816005}. Cell membrane {ECO:0000250|UniProtKB:O88801}. Cell junction, synapse, postsynaptic density. Cell junction, synapse. Cell projection, stereocilium {ECO:0000250|UniProtKB:Q9QWW1}. Note=Postsynaptic density of neuronal cells. The stabilization and clustering of the metabotropic glutamate receptors appears to be mediated by isoform 1 and …	DISEASE: Deafness, autosomal dominant, 68 (DFNA68) [MIM:616707]: A form of non-syndromic sensorineural hearing loss with postlingual onset. Sensorineural deafness results from damage to the neural receptors of the inner ear, the nerve pathways to the brain, or the area of the brain that receives sound information. {ECO:0000269|PubMed:25816005}. Note=The disease is caused by variants affecting the…	behavioral response to cocaine [GO:0048148]; calcium-mediated signaling using intracellular calcium source [GO:0035584]; chemical homeostasis within a tissue [GO:0048875]; G protein-coupled glutamate receptor signaling pathway [GO:0007216]; negative regulation of calcineurin-NFAT signaling cascade [GO:0070885]; negative regulation of interleukin-2 production [GO:0032703]; regulation of G protein-…	actin binding [GO:0003779]; G protein-coupled glutamate receptor binding [GO:0035256]; identical protein binding [GO:0042802]; protein-containing complex binding [GO:0044877]; protein domain specific binding [GO:0019904]; synaptic receptor adaptor activity [GO:0030160]	apical part of cell [GO:0045177]; cytoplasm [GO:0005737]; cytosol [GO:0005829]; dendrite [GO:0030425]; glutamatergic synapse [GO:0098978]; intracellular organelle [GO:0043229]; neuronal cell body [GO:0043025]; plasma membrane [GO:0005886]; postsynaptic density [GO:0014069]; stereocilium tip [GO:0032426]	GO:0003779; GO:0005737; GO:0005829; GO:0005886; GO:0007216; GO:0007605; GO:0008277; GO:0014069; GO:0019904; GO:0030160; GO:0030425; GO:0032426; GO:0032703; GO:0035256; GO:0035584; GO:0042802; GO:0043025; GO:0043229; GO:0044877; GO:0045177; GO:0048148; GO:0048875; GO:0070885; GO:0098978; GO:2001256	R-HSA-6794361;	hsa:9455;	15.5935	15.7249	16.1207	15.1859	15.1819	15.6378
MISP_Q8IVT2	-0.553307	-0.684292	-0.717787	1.86452	0.38442	-0.293553	MISP	Mitotic interactor and substrate of PLK1	Q8IVT2	0.850127	0.0341717	0.850127	sp|Q8IVT2|MISP_HUMAN Mitotic interactor and substrate of PLK1 OS=Homo sapiens OX=9606 GN=MISP PE=1 SV=1	FUNCTION: Plays a role in mitotic spindle orientation and mitotic progression. Regulates the distribution of dynactin at the cell cortex in a PLK1-dependent manner, thus stabilizing cortical and astral microtubule attachments required for proper mitotic spindle positioning. May link microtubules to the actin cytospkeleton and focal adhesions. May be required for directed cell migration and centro…	SUBCELLULAR LOCATION: Cell junction, focal adhesion. Cytoplasm, cytoskeleton. Cytoplasm, cell cortex. Note=Predominantly localizes to cortical actin structures during interphase and mitosis. Present in retraction fibers, which are formed at former adhesion sites during mitosis, and at spicular membrane protrusions in re-attaching cytokinetic cells. Partially colocalizes with cytoplasmic F-actin. …		cell division [GO:0051301]; cell migration [GO:0016477]; establishment of centrosome localization [GO:0051660]; establishment of mitotic spindle orientation [GO:0000132]; mitotic spindle assembly [GO:0090307]; organelle localization [GO:0051640]; regulation of protein localization to cell cortex [GO:1904776]	actin filament binding [GO:0051015]	actin filament [GO:0005884]; cell cortex [GO:0005938]; focal adhesion [GO:0005925]; intracellular membrane-bounded organelle [GO:0043231]; plasma membrane [GO:0005886]; spindle pole centrosome [GO:0031616]	GO:0000132; GO:0005884; GO:0005886; GO:0005925; GO:0005938; GO:0016477; GO:0031616; GO:0043231; GO:0051015; GO:0051301; GO:0051640; GO:0051660; GO:0090307; GO:1904776		hsa:126353;	14.2692	14.1838	14.162	15.846	14.8808	14.4386
RNASE3_P12724	-0.474468	-0.899124	-0.674968	1.10772	1.42991	-0.48907	RNASE3	Eosinophil cationic protein	P12724	0.88946	0.0342968	0.88946	sp|P12724|ECP_HUMAN Eosinophil cationic protein OS=Homo sapiens OX=9606 GN=RNASE3 PE=1 SV=2	FUNCTION: Cytotoxin and helminthotoxin with low-efficiency ribonuclease activity. Possesses a wide variety of biological activities. Exhibits antibacterial activity, including cytoplasmic membrane depolarization of preferentially Gram-negative, but also Gram-positive strains. Promotes E.coli outer membrane detachment, alteration of the overall cell shape and partial loss of cell content. {ECO:000…	SUBCELLULAR LOCATION: Secreted. Note=Located in the matrix of eosinophil large specific granule, which are released following activation by an immune stimulus.		antibacterial humoral response [GO:0019731]; antimicrobial humoral immune response mediated by antimicrobial peptide [GO:0061844]; chemotaxis [GO:0006935]; defense response to Gram-negative bacterium [GO:0050829]; defense response to Gram-positive bacterium [GO:0050830]; induction of bacterial agglutination [GO:0043152]; innate immune response [GO:0045087]; innate immune response in mucosa [GO:00…	endonuclease activity [GO:0004519]; lipopolysaccharide binding [GO:0001530]; nucleic acid binding [GO:0003676]; ribonuclease activity [GO:0004540]	azurophil granule lumen [GO:0035578]; extracellular region [GO:0005576]; extracellular space [GO:0005615]	GO:0001530; GO:0002227; GO:0003676; GO:0004519; GO:0004540; GO:0005576; GO:0005615; GO:0006401; GO:0006935; GO:0019731; GO:0035578; GO:0043152; GO:0045087; GO:0050829; GO:0050830; GO:0061844	R-HSA-6798695;R-HSA-6803157;	hsa:6037;	15.1113	14.8348	14.9807	16.1418	16.3516	15.1018
HACL1_Q9UJ83	-0.139485	0.170402	1.771	-0.908504	-0.990114	0.096698	HACL1	2-hydroxyacyl-CoA lyase 1	Q9UJ83	0.514822	0.0343848	-0.514822	sp|Q9UJ83|HACL1_HUMAN 2-hydroxyacyl-CoA lyase 1 OS=Homo sapiens OX=9606 GN=HACL1 PE=1 SV=2	FUNCTION: Peroxisomal 2-OH acyl-CoA lyase involved in the cleavage (C1 removal) reaction in the fatty acid alpha-oxydation in a thiamine pyrophosphate (TPP)-dependent manner (PubMed:28289220, PubMed:21708296, PubMed:10468558). Involved in the degradation of 3-methyl-branched fatty acids like phytanic acid and the shortening of 2-hydroxy long-chain fatty acids (PubMed:28289220, PubMed:21708296, Pu…	SUBCELLULAR LOCATION: Peroxisome {ECO:0000269|PubMed:10468558, ECO:0000269|PubMed:21708296, ECO:0000269|PubMed:28289220}.		fatty acid alpha-oxidation [GO:0001561]; fatty acid metabolic process [GO:0006631]; methyl-branched fatty acid metabolic process [GO:0097089]; phytanic acid metabolic process [GO:1903512]; protein targeting to peroxisome [GO:0006625]	2-hydroxy-3-methylhexadecanoyl-CoA lyase activity [GO:0106360]; 2-hydroxyphytanoyl-CoA lyase activity [GO:0106376]; ATP binding [GO:0005524]; carbon-carbon lyase activity [GO:0016830]; identical protein binding [GO:0042802]; magnesium ion binding [GO:0000287]; thiamine pyrophosphate binding [GO:0030976]	cytosol [GO:0005829]; intracellular membrane-bounded organelle [GO:0043231]; nucleoplasm [GO:0005654]; peroxisomal matrix [GO:0005782]; peroxisome [GO:0005777]	GO:0000287; GO:0001561; GO:0005524; GO:0005654; GO:0005777; GO:0005782; GO:0005829; GO:0006625; GO:0006631; GO:0016830; GO:0030976; GO:0042802; GO:0043231; GO:0097089; GO:0106360; GO:0106376; GO:1903512	R-HSA-389599;R-HSA-9033241;	hsa:26061;	15.148	15.2808	15.9668	14.8184	14.7835	15.2492
LAMA2_P24043	-0.384687	-0.767508	-0.781846	1.88046	0.265628	-0.21205	LAMA2	Laminin subunit alpha-2	P24043	0.681561	0.0344265	0.681561	sp|P24043|LAMA2_HUMAN Laminin subunit alpha-2 OS=Homo sapiens OX=9606 GN=LAMA2 PE=1 SV=4	FUNCTION: Binding to cells via a high affinity receptor, laminin is thought to mediate the attachment, migration and organization of cells into tissues during embryonic development by interacting with other extracellular matrix components.	SUBCELLULAR LOCATION: Secreted, extracellular space, extracellular matrix, basement membrane. Note=Major component.	DISEASE: Merosin-deficient congenital muscular dystrophy 1A (MDC1A) [MIM:607855]: Characterized by difficulty walking, hypotonia, proximal weakness, hyporeflexia, and white matter hypodensity on MRI. {ECO:0000269|PubMed:11591858, ECO:0000269|PubMed:12552556, ECO:0000269|PubMed:24611677, ECO:0000269|PubMed:27234031}. Note=The disease is caused by variants affecting the gene represented in this ent…	animal organ morphogenesis [GO:0009887]; axon guidance [GO:0007411]; cell adhesion [GO:0007155]; maintenance of blood-brain barrier [GO:0035633]; muscle organ development [GO:0007517]; positive regulation of synaptic transmission, cholinergic [GO:0032224]; regulation of cell adhesion [GO:0030155]; regulation of cell migration [GO:0030334]; regulation of embryonic development [GO:0045995]; Schwann…	extracellular matrix structural constituent [GO:0005201]; signaling receptor binding [GO:0005102]; structural molecule activity [GO:0005198]	basement membrane [GO:0005604]; collagen-containing extracellular matrix [GO:0062023]; dendritic spine [GO:0043197]; extracellular region [GO:0005576]; neuromuscular junction [GO:0031594]; sarcolemma [GO:0042383]; synaptic cleft [GO:0043083]	GO:0005102; GO:0005198; GO:0005201; GO:0005576; GO:0005604; GO:0007155; GO:0007411; GO:0007517; GO:0009887; GO:0009888; GO:0014037; GO:0030155; GO:0030334; GO:0031594; GO:0032224; GO:0035633; GO:0042383; GO:0043083; GO:0043197; GO:0045995; GO:0062023	R-HSA-3000157;R-HSA-3000171;R-HSA-3000178;R-HSA-8874081;R-HSA-9619665;	hsa:3908;	17.1126	16.9102	16.9026	18.3099	17.4563	17.2038
DCAF11_Q8TEB1	-0.128987	1.15577	1.07532	-1.39229	-0.742753	0.0329389	DCAF11	DDB1- and CUL4-associated factor 11	Q8TEB1	0.500526	0.0344304	-0.500526	sp|Q8TEB1|DCA11_HUMAN DDB1- and CUL4-associated factor 11 OS=Homo sapiens OX=9606 GN=DCAF11 PE=1 SV=1	FUNCTION: May function as a substrate receptor for CUL4-DDB1 E3 ubiquitin-protein ligase complex. {ECO:0000269|PubMed:16949367, ECO:0000269|PubMed:16964240}.			proteasome-mediated ubiquitin-dependent protein catabolic process [GO:0043161]; protein ubiquitination [GO:0016567]		Cul4-RING E3 ubiquitin ligase complex [GO:0080008]; nucleoplasm [GO:0005654]	GO:0005654; GO:0016567; GO:0043161; GO:0080008	R-HSA-8951664;	hsa:80344;	15.8513	16.3101	16.2814	15.4001	15.6321	15.9091
RPTN_Q6XPR3	-0.591655	1.05614	1.19761	-1.04924	0.330581	-0.943434	RPTN	Repetin	Q6XPR3	0.947279	0.0344635	-0.947279	sp|Q6XPR3|RPTN_HUMAN Repetin OS=Homo sapiens OX=9606 GN=RPTN PE=1 SV=1	FUNCTION: Involved in the cornified cell envelope formation. Multifunctional epidermal matrix protein. Reversibly binds calcium.	SUBCELLULAR LOCATION: Secreted, extracellular space, extracellular matrix.			calcium ion binding [GO:0005509]; transition metal ion binding [GO:0046914]	cornified envelope [GO:0001533]; cytosol [GO:0005829]; extracellular region [GO:0005576]	GO:0001533; GO:0005509; GO:0005576; GO:0005829; GO:0046914	R-HSA-6809371;	hsa:126638;	14.7793	16.188	16.309	14.3881	15.5677	14.4786
ANKRD35_Q8N283	0.643379	1.1435	0.49631	-1.66042	-0.512904	-0.109864	ANKRD35	Ankyrin repeat domain-containing protein 35	Q8N283	0.587479	0.0345107	-0.587479	sp|Q8N283|ANR35_HUMAN Ankyrin repeat domain-containing protein 35 OS=Homo sapiens OX=9606 GN=ANKRD35 PE=2 SV=2									hsa:148741;	18.9208	19.1138	18.864	18.0316	18.4745	18.6301
MAPK3_P27361	0.531527	0.769909	1.24022	-1.02054	-1.20111	-0.319999	MAPK3	Mitogen-activated protein kinase 3	P27361	0.476059	0.0345666	-0.476059	sp|P27361|MK03_HUMAN Mitogen-activated protein kinase 3 OS=Homo sapiens OX=9606 GN=MAPK3 PE=1 SV=4	FUNCTION: Serine/threonine kinase which acts as an essential component of the MAP kinase signal transduction pathway. MAPK1/ERK2 and MAPK3/ERK1 are the 2 MAPKs which play an important role in the MAPK/ERK cascade. They participate also in a signaling cascade initiated by activated KIT and KITLG/SCF. Depending on the cellular context, the MAPK/ERK cascade mediates diverse biological functions such…	SUBCELLULAR LOCATION: Cytoplasm {ECO:0000250|UniProtKB:P21708}. Nucleus. Membrane, caveola {ECO:0000250|UniProtKB:P21708}. Cell junction, focal adhesion {ECO:0000250|UniProtKB:Q63844}. Note=Autophosphorylation at Thr-207 promotes nuclear localization (PubMed:19060905). PEA15-binding redirects the biological outcome of MAPK3 kinase-signaling by sequestering MAPK3 into the cytoplasm (By similarity)…		aging [GO:0007568]; apoptotic process [GO:0006915]; arachidonic acid metabolic process [GO:0019369]; Bergmann glial cell differentiation [GO:0060020]; BMP signaling pathway [GO:0030509]; cardiac neural crest cell development involved in heart development [GO:0061308]; cartilage development [GO:0051216]; caveolin-mediated endocytosis [GO:0072584]; cell cycle [GO:0007049]; cell surface receptor sig…	ATP binding [GO:0005524]; identical protein binding [GO:0042802]; MAP kinase activity [GO:0004707]; MAP kinase kinase activity [GO:0004708]; phosphatase binding [GO:0019902]; phosphotyrosine residue binding [GO:0001784]; protein serine/threonine kinase activity [GO:0004674]; protein serine kinase activity [GO:0106310]; protein threonine kinase activity [GO:0106311]; scaffold protein binding [GO:0…	caveola [GO:0005901]; cytoplasm [GO:0005737]; cytoskeleton [GO:0005856]; cytosol [GO:0005829]; early endosome [GO:0005769]; endoplasmic reticulum lumen [GO:0005788]; focal adhesion [GO:0005925]; Golgi apparatus [GO:0005794]; late endosome [GO:0005770]; mitochondrion [GO:0005739]; nuclear envelope [GO:0005635]; nucleoplasm [GO:0005654]; nucleus [GO:0005634]; plasma membrane [GO:0005886]; protein-c…	GO:0000165; GO:0001784; GO:0001934; GO:0004674; GO:0004707; GO:0004708; GO:0005524; GO:0005634; GO:0005635; GO:0005654; GO:0005737; GO:0005739; GO:0005769; GO:0005770; GO:0005788; GO:0005794; GO:0005829; GO:0005856; GO:0005886; GO:0005901; GO:0005925; GO:0006351; GO:0006468; GO:0006915; GO:0006975; GO:0007049; GO:0007166; GO:0007568; GO:0009636; GO:0010628; GO:0010759; GO:0016310; GO:0018105; GO:…	R-HSA-110056;R-HSA-112409;R-HSA-1169408;R-HSA-1295596;R-HSA-162658 [P27361-3];R-HSA-170968;R-HSA-198753;R-HSA-202670;R-HSA-2029482;R-HSA-2559580;R-HSA-2559582;R-HSA-2559585;R-HSA-2871796;R-HSA-3371453;R-HSA-375165;R-HSA-444257;R-HSA-445144;R-HSA-450341;R-HSA-456926;R-HSA-5654726;R-HSA-5654727;R-HSA-5654732;R-HSA-5654733;R-HSA-5663213;R-HSA-5668599;R-HSA-5673001;R-HSA-5674135;R-HSA-5674499;R-HSA-5…	hsa:5595;	18.1523	18.2193	18.3515	17.7163	17.6656	17.9131
EMCN_Q9ULC0	-0.34292	-0.794425	-0.73403	1.5542	0.948092	-0.630923	EMCN	Endomucin	Q9ULC0	0.881402	0.0346277	0.881402	sp|Q9ULC0|MUCEN_HUMAN Endomucin OS=Homo sapiens OX=9606 GN=EMCN PE=1 SV=2	FUNCTION: Endothelial sialomucin, also called endomucin or mucin-like sialoglycoprotein, which interferes with the assembly of focal adhesion complexes and inhibits interaction between cells and the extracellular matrix.	SUBCELLULAR LOCATION: [Isoform 1]: Cell membrane; Single-pass type I membrane protein. Membrane; Single-pass type I membrane protein. Note=Consistently localized to the plasma membrane and less abundantly to Golgi-like perinuclear stacks.; SUBCELLULAR LOCATION: [Isoform 2]: Secreted {ECO:0000305}.		hematopoietic stem cell homeostasis [GO:0061484]		extracellular region [GO:0005576]; integral component of membrane [GO:0016021]; plasma membrane [GO:0005886]	GO:0005576; GO:0005886; GO:0016021; GO:0061484		hsa:51705;	12.7861	12.4671	12.5097	14.1264	13.6981	12.5826
FABP4_P15090	-0.398464	-1.03933	-0.463517	1.85327	0.258951	-0.210912	FABP4	Fatty acid-binding protein, adipocyte	P15090	0.854206	0.0348678	0.854206	sp|P15090|FABP4_HUMAN Fatty acid-binding protein, adipocyte OS=Homo sapiens OX=9606 GN=FABP4 PE=1 SV=3	FUNCTION: Lipid transport protein in adipocytes. Binds both long chain fatty acids and retinoic acid. Delivers long-chain fatty acids and retinoic acid to their cognate receptors in the nucleus. {ECO:0000250|UniProtKB:P04117}.	SUBCELLULAR LOCATION: Cytoplasm {ECO:0000250|UniProtKB:P04117}. Nucleus {ECO:0000250|UniProtKB:P04117}. Note=Depending on the nature of the ligand, a conformation change exposes a nuclear localization motif and the protein is transported into the nucleus. Subject to constitutive nuclear export. {ECO:0000250|UniProtKB:P04117}.		brown fat cell differentiation [GO:0050873]; cellular response to lithium ion [GO:0071285]; cellular response to tumor necrosis factor [GO:0071356]; cholesterol homeostasis [GO:0042632]; long-chain fatty acid transport [GO:0015909]; negative regulation of protein kinase activity [GO:0006469]; negative regulation of transcription, DNA-templated [GO:0045892]; positive regulation of cold-induced the…	fatty acid binding [GO:0005504]; hormone receptor binding [GO:0051427]; long-chain fatty acid binding [GO:0036041]; long-chain fatty acid transporter activity [GO:0005324]	cytoplasm [GO:0005737]; cytosol [GO:0005829]; extracellular exosome [GO:0070062]; lipid droplet [GO:0005811]; nucleus [GO:0005634]	GO:0005324; GO:0005504; GO:0005634; GO:0005737; GO:0005811; GO:0005829; GO:0006469; GO:0009617; GO:0015909; GO:0036041; GO:0042632; GO:0045892; GO:0050729; GO:0050872; GO:0050873; GO:0051427; GO:0070062; GO:0071285; GO:0071356; GO:0120162	R-HSA-163560;R-HSA-381340;	hsa:2167;	14.0724	13.6405	14.0286	15.5899	14.5155	14.1988
CRYAB_P02511	0.340837	0.125156	1.09824	-1.46427	-0.919739	0.819773	CRYAB	Alpha-crystallin B chain	P02511	0.742077	0.0349335	-0.742077	sp|P02511|CRYAB_HUMAN Alpha-crystallin B chain OS=Homo sapiens OX=9606 GN=CRYAB PE=1 SV=2	FUNCTION: May contribute to the transparency and refractive index of the lens. Has chaperone-like activity, preventing aggregation of various proteins under a wide range of stress conditions.	SUBCELLULAR LOCATION: Cytoplasm {ECO:0000269|PubMed:19464326, ECO:0000269|PubMed:28493373}. Nucleus {ECO:0000269|PubMed:19464326}. Secreted {ECO:0000269|PubMed:32272059}. Note=Translocates to the nucleus during heat shock and resides in sub-nuclear structures known as SC35 speckles or nuclear splicing speckles (PubMed:19464326). Localizes at the Z-bands and the intercalated disk in cardiomyocytes…	DISEASE: Myopathy, myofibrillar, 2 (MFM2) [MIM:608810]: A form of myofibrillar myopathy, a group of chronic neuromuscular disorders characterized at ultrastructural level by disintegration of the sarcomeric Z disk and myofibrils, and replacement of the normal myofibrillar markings by small dense granules, or larger hyaline masses, or amorphous material. MFM2 is characterized by weakness of the pr…	apoptotic process involved in morphogenesis [GO:0060561]; cellular response to gamma radiation [GO:0071480]; lens development in camera-type eye [GO:0002088]; microtubule polymerization or depolymerization [GO:0031109]; multicellular organism aging [GO:0010259]; muscle contraction [GO:0006936]; muscle organ development [GO:0007517]; negative regulation of amyloid fibril formation [GO:1905907]; ne…	amyloid-beta binding [GO:0001540]; identical protein binding [GO:0042802]; metal ion binding [GO:0046872]; microtubule binding [GO:0008017]; protein-containing complex binding [GO:0044877]; protein homodimerization activity [GO:0042803]; structural constituent of eye lens [GO:0005212]; structural molecule activity [GO:0005198]; unfolded protein binding [GO:0051082]	actin filament bundle [GO:0032432]; axon [GO:0030424]; cardiac myofibril [GO:0097512]; cell surface [GO:0009986]; cytoplasm [GO:0005737]; cytosol [GO:0005829]; dendritic spine [GO:0043197]; extracellular exosome [GO:0070062]; Golgi apparatus [GO:0005794]; M band [GO:0031430]; microtubule cytoskeleton [GO:0015630]; mitochondrion [GO:0005739]; nucleoplasm [GO:0005654]; nucleus [GO:0005634]; perikar…	GO:0001540; GO:0001666; GO:0002088; GO:0005198; GO:0005212; GO:0005634; GO:0005654; GO:0005737; GO:0005739; GO:0005794; GO:0005829; GO:0006457; GO:0006936; GO:0007021; GO:0007517; GO:0008017; GO:0009986; GO:0010259; GO:0010629; GO:0010941; GO:0014069; GO:0015630; GO:0030018; GO:0030308; GO:0030424; GO:0031109; GO:0031333; GO:0031430; GO:0032355; GO:0032387; GO:0032432; GO:0032991; GO:0042542; GO:…	R-HSA-3371571;	hsa:1410;	18.7818	18.6284	19.3208	17.4973	17.8848	19.1227
IL36RN_Q9UBH0	0.341654	0.564251	1.02947	-0.973213	-1.50457	0.542404	IL36RN	Interleukin-36 receptor antagonist protein	Q9UBH0	0.615587	0.0350582	-0.615587	sp|Q9UBH0|I36RA_HUMAN Interleukin-36 receptor antagonist protein OS=Homo sapiens OX=9606 GN=IL36RN PE=1 SV=1	FUNCTION: Inhibits the activity of interleukin-36 (IL36A,IL36B and IL36G) by binding to receptor IL1RL2 and preventing its association with the coreceptor IL1RAP for signaling. Part of the IL-36 signaling system that is thought to be present in epithelial barriers and to take part in local inflammatory response; similar to the IL-1 system with which it shares the coreceptor. Proposed to play a ro…	SUBCELLULAR LOCATION: Cytoplasm {ECO:0000269|PubMed:32272059}. Secreted {ECO:0000269|PubMed:32272059}. Note=The secretion is dependent on protein unfolding and facilitated by the cargo receptor TMED10; it results in protein translocation from the cytoplasm into the ERGIC (endoplasmic reticulum-Golgi intermediate compartment) followed by vesicle entry and secretion. {ECO:0000269|PubMed:32272059}.	DISEASE: Psoriasis 14, pustular (PSORS14) [MIM:614204]: A life-threatening disease defined by repeated flares of sudden onset consisting of diffuse erythematous skin eruption characterized by rapid coverage with pustules, high-grade fever, asthenia, marked leukocytosis, and elevated serum levels of C-reactive protein. {ECO:0000269|PubMed:21839423, ECO:0000269|PubMed:21848462, ECO:0000269|PubMed:2…	antifungal humoral response [GO:0019732]; cellular response to lipopolysaccharide [GO:0071222]; inflammatory response [GO:0006954]; inflammatory response to antigenic stimulus [GO:0002437]; innate immune response [GO:0045087]; negative regulation of cytokine-mediated signaling pathway [GO:0001960]; negative regulation of interferon-gamma production [GO:0032689]; negative regulation of interleukin…	cytokine activity [GO:0005125]; interleukin-1 receptor antagonist activity [GO:0005152]; interleukin-1 receptor binding [GO:0005149]	cytoplasm [GO:0005737]; extracellular region [GO:0005576]; extracellular space [GO:0005615]	GO:0001960; GO:0002437; GO:0005125; GO:0005149; GO:0005152; GO:0005576; GO:0005615; GO:0005737; GO:0006954; GO:0019732; GO:0032689; GO:0032700; GO:0032715; GO:0045087; GO:0071222	R-HSA-9014826;	hsa:26525;	16.1041	16.2103	16.4322	15.4767	15.2232	16.1998
PTPRA_P18433	0.63111	0.635299	1.27339	-1.31856	-0.825408	-0.395833	PTPRA	Receptor-type tyrosine-protein phosphatase alpha	P18433	0.473045	0.0353573	-0.473045	sp|P18433|PTPRA_HUMAN Receptor-type tyrosine-protein phosphatase alpha OS=Homo sapiens OX=9606 GN=PTPRA PE=1 SV=3	FUNCTION: Tyrosine protein phosphatase which is involved in integrin-mediated focal adhesion formation (By similarity). Following integrin engagement, specifically recruits BCAR3, BCAR1 and CRK to focal adhesions thereby promoting SRC-mediated phosphorylation of BRAC1 and the subsequent activation of PAK and small GTPase RAC1 and CDC42 (By similarity). {ECO:0000250|UniProtKB:P18052}.	SUBCELLULAR LOCATION: Cell membrane {ECO:0000255}; Single-pass type I membrane protein {ECO:0000255}. Cell junction, focal adhesion {ECO:0000250|UniProtKB:P18052}. Note=Localizes to focal adhesion sites following integrin engagement. {ECO:0000250|UniProtKB:P18052}.		insulin receptor signaling pathway [GO:0008286]; integrin-mediated signaling pathway [GO:0007229]; modulation of chemical synaptic transmission [GO:0050804]; protein dephosphorylation [GO:0006470]; protein phosphorylation [GO:0006468]; regulation of focal adhesion assembly [GO:0051893]	protein tyrosine phosphatase activity [GO:0004725]; transmembrane receptor protein tyrosine phosphatase activity [GO:0005001]	extracellular exosome [GO:0070062]; focal adhesion [GO:0005925]; integral component of plasma membrane [GO:0005887]; integral component of synaptic membrane [GO:0099699]; membrane [GO:0016020]; plasma membrane [GO:0005886]; receptor complex [GO:0043235]; Schaffer collateral - CA1 synapse [GO:0098685]	GO:0004725; GO:0005001; GO:0005886; GO:0005887; GO:0005925; GO:0006468; GO:0006470; GO:0007229; GO:0008286; GO:0016020; GO:0043235; GO:0050804; GO:0051893; GO:0070062; GO:0098685; GO:0099699	R-HSA-375165;R-HSA-5673001;	hsa:5786;	15.8171	15.8183	15.9965	15.2724	15.4102	15.5302
ABLIM1_O14639	0.418835	1.08619	0.812255	-1.41413	-0.988894	0.0857409	ABLIM1	Actin-binding LIM protein 1	O14639	0.534455	0.0357119	-0.534455	sp|O14639|ABLM1_HUMAN Actin-binding LIM protein 1 OS=Homo sapiens OX=9606 GN=ABLIM1 PE=1 SV=3	FUNCTION: May act as scaffold protein (By similarity). May play a role in the development of the retina. Has been suggested to play a role in axon guidance. {ECO:0000250, ECO:0000269|PubMed:9245787}.	SUBCELLULAR LOCATION: Cytoplasm {ECO:0000250}. Cytoplasm, cytoskeleton {ECO:0000250}. Note=Associated with the cytoskeleton. {ECO:0000250}.		animal organ morphogenesis [GO:0009887]; cilium assembly [GO:0060271]; cytoskeleton organization [GO:0007010]; lamellipodium assembly [GO:0030032]; visual perception [GO:0007601]	actin binding [GO:0003779]; actin filament binding [GO:0051015]; metal ion binding [GO:0046872]	actin cytoskeleton [GO:0015629]; cytoplasm [GO:0005737]; lamellipodium [GO:0030027]; stress fiber [GO:0001725]	GO:0001725; GO:0003779; GO:0005737; GO:0007010; GO:0007601; GO:0009887; GO:0015629; GO:0030027; GO:0030032; GO:0046872; GO:0051015; GO:0060271	R-HSA-418885;	hsa:3983;	20.1536	20.3845	20.2897	19.5195	19.6666	20.0384
PPP3R1_P63098	-1.0621	-0.461033	0.165848	-0.838215	0.588251	1.60725	PPP3R1	Calcineurin subunit B type 1	P63098	0.673519	0.0357379	0.673519	sp|P63098|CANB1_HUMAN Calcineurin subunit B type 1 OS=Homo sapiens OX=9606 GN=PPP3R1 PE=1 SV=2	FUNCTION: Regulatory subunit of calcineurin, a calcium-dependent, calmodulin stimulated protein phosphatase. Confers calcium sensitivity. {ECO:0000269|PubMed:26794871}.	SUBCELLULAR LOCATION: Cytoplasm, cytosol {ECO:0000250|UniProtKB:Q63810}. Cell membrane {ECO:0000250|UniProtKB:Q63810}. Cell membrane, sarcolemma {ECO:0000250|UniProtKB:Q63810}. Cell membrane {ECO:0000269|PubMed:25255805}; Lipid-anchor {ECO:0000269|PubMed:25255805}. Note=Translocates from the cytosol to the sarcolemma in a CIB1-dependent manner during cardiomyocyte hypertrophy. {ECO:0000250|UniPro…		branching involved in blood vessel morphogenesis [GO:0001569]; calcineurin-NFAT signaling cascade [GO:0033173]; epithelial to mesenchymal transition [GO:0001837]; heart development [GO:0007507]; lung epithelial cell differentiation [GO:0060487]; myelination in peripheral nervous system [GO:0022011]; positive regulation of transcription by RNA polymerase II [GO:0045944]; postsynaptic modulation of…	calcium-dependent protein serine/threonine phosphatase activity [GO:0004723]; calcium-dependent protein serine/threonine phosphatase regulator activity [GO:0008597]; calcium ion binding [GO:0005509]; calmodulin binding [GO:0005516]; cyclosporin A binding [GO:0016018]; phosphatase binding [GO:0019902]; protein domain specific binding [GO:0019904]	calcineurin complex [GO:0005955]; cytosol [GO:0005829]; glutamatergic synapse [GO:0098978]; nucleoplasm [GO:0005654]; parallel fiber to Purkinje cell synapse [GO:0098688]; postsynapse [GO:0098794]; sarcolemma [GO:0042383]; Schaffer collateral - CA1 synapse [GO:0098685]	GO:0001569; GO:0001837; GO:0004723; GO:0005509; GO:0005516; GO:0005654; GO:0005829; GO:0005955; GO:0006606; GO:0007507; GO:0008597; GO:0016018; GO:0019902; GO:0019904; GO:0022011; GO:0033173; GO:0042383; GO:0045944; GO:0060487; GO:0098685; GO:0098688; GO:0098794; GO:0098978; GO:0099149; GO:0099170	R-HSA-111447;R-HSA-180024;R-HSA-2025928;R-HSA-2871809;R-HSA-4086398;R-HSA-5607763;	hsa:5534;	16.3052	16.7526	17.2192	16.4718	17.5336	18.2921
XYLT1_Q86Y38	0.450314	0.592232	0.831708	-1.71376	-0.714639	0.554142	XYLT1	Xylosyltransferase 1	Q86Y38	0.767511	0.0357471	-0.767511	sp|Q86Y38|XYLT1_HUMAN Xylosyltransferase 1 OS=Homo sapiens OX=9606 GN=XYLT1 PE=1 SV=1	FUNCTION: Catalyzes the first step in the biosynthesis of chondroitin sulfate and dermatan sulfate proteoglycans, such as DCN. Transfers D-xylose from UDP-D-xylose to specific serine residues of the core protein (PubMed:15461586, PubMed:17189265, PubMed:24581741, PubMed:23982343). Required for normal embryonic and postnatal skeleton development, especially of the long bones (PubMed:24581741, PubM…	SUBCELLULAR LOCATION: Golgi apparatus membrane {ECO:0000269|PubMed:23982343, ECO:0000269|PubMed:28462984}; Single-pass type II membrane protein {ECO:0000305}. Secreted {ECO:0000269|PubMed:11087729, ECO:0000269|PubMed:16571645}. Note=Detected predominantly in the Golgi apparatus. {ECO:0000269|PubMed:28462984}.	DISEASE: Desbuquois dysplasia 2 (DBQD2) [MIM:615777]: A chondrodysplasia characterized by severe prenatal and postnatal growth retardation (less than -5 SD), joint laxity, short extremities, progressive scoliosis, round face, midface hypoplasia, prominent bulging eyes. The main radiologic features are short long bones with metaphyseal splay, a 'Swedish key' appearance of the proximal femur (exagg…	chondroitin sulfate biosynthetic process [GO:0030206]; chondroitin sulfate proteoglycan biosynthetic process [GO:0050650]; embryonic skeletal system development [GO:0048706]; glycosaminoglycan biosynthetic process [GO:0006024]; glycosaminoglycan metabolic process [GO:0030203]; heparan sulfate proteoglycan biosynthetic process [GO:0015012]; ossification involved in bone maturation [GO:0043931]; pr…	metal ion binding [GO:0046872]; protein xylosyltransferase activity [GO:0030158]	extracellular space [GO:0005615]; Golgi cis cisterna [GO:0000137]; Golgi membrane [GO:0000139]; integral component of membrane [GO:0016021]	GO:0000137; GO:0000139; GO:0005615; GO:0006024; GO:0015012; GO:0016021; GO:0030158; GO:0030166; GO:0030203; GO:0030206; GO:0043931; GO:0046872; GO:0048706; GO:0050650	R-HSA-1971475;	hsa:64131;	15.1866	15.2738	15.4209	13.8573	14.471	15.2504
COL6A3_P12111	-0.11713	-0.846366	-0.913419	1.12239	1.34968	-0.595157	COL6A3	Collagen alpha-3(VI) chain	P12111	0.756938	0.0358136	0.756938	sp|P12111|CO6A3_HUMAN Collagen alpha-3(VI) chain OS=Homo sapiens OX=9606 GN=COL6A3 PE=1 SV=5	FUNCTION: Collagen VI acts as a cell-binding protein.	SUBCELLULAR LOCATION: Secreted, extracellular space, extracellular matrix {ECO:0000250}.	DISEASE: Bethlem myopathy 1 (BTHLM1) [MIM:158810]: A benign proximal myopathy characterized by early childhood onset and joint contractures most frequently affecting the elbows and ankles. {ECO:0000269|PubMed:10399756, ECO:0000269|PubMed:15689448, ECO:0000269|PubMed:17886299, ECO:0000269|PubMed:9536084}. Note=The disease is caused by variants affecting the gene represented in this entry.; DISEASE…	cell adhesion [GO:0007155]; muscle organ development [GO:0007517]	extracellular matrix structural constituent conferring tensile strength [GO:0030020]; serine-type endopeptidase inhibitor activity [GO:0004867]	collagen-containing extracellular matrix [GO:0062023]; collagen type VI trimer [GO:0005589]; endoplasmic reticulum lumen [GO:0005788]; extracellular exosome [GO:0070062]; extracellular matrix [GO:0031012]; extracellular region [GO:0005576]; extracellular space [GO:0005615]; extracellular vesicle [GO:1903561]; sarcolemma [GO:0042383]	GO:0004867; GO:0005576; GO:0005589; GO:0005615; GO:0005788; GO:0007155; GO:0007517; GO:0030020; GO:0031012; GO:0042383; GO:0062023; GO:0070062; GO:1903561	R-HSA-1442490;R-HSA-1650814;R-HSA-186797;R-HSA-2022090;R-HSA-216083;R-HSA-3000178;R-HSA-419037;R-HSA-8948216;	hsa:1293;	21.7506	21.3095	21.2689	22.5004	22.6379	21.4614
AFAP1L2_Q8N4X5	0.615059	-0.394976	1.64739	-1.2427	-0.390952	-0.233816	AFAP1L2	Actin filament-associated protein 1-like 2	Q8N4X5	1.13302	0.0359437	-1.13302	sp|Q8N4X5|AF1L2_HUMAN Actin filament-associated protein 1-like 2 OS=Homo sapiens OX=9606 GN=AFAP1L2 PE=1 SV=1	FUNCTION: May play a role in a signaling cascade by enhancing the kinase activity of SRC. Contributes to SRC-regulated transcription activation. {ECO:0000269|PubMed:17412687}.	SUBCELLULAR LOCATION: Cytoplasm {ECO:0000269|PubMed:17412687}.		inflammatory response [GO:0006954]; positive regulation of epidermal growth factor receptor signaling pathway [GO:0045742]; positive regulation of interleukin-8 production [GO:0032757]; positive regulation of transcription, DNA-templated [GO:0045893]; regulation of interleukin-6 production [GO:0032675]; regulation of mitotic cell cycle [GO:0007346]	protein tyrosine kinase activator activity [GO:0030296]; SH2 domain binding [GO:0042169]; SH3 domain binding [GO:0017124]; signaling adaptor activity [GO:0035591]	cytoplasm [GO:0005737]; cytosol [GO:0005829]; plasma membrane [GO:0005886]	GO:0005737; GO:0005829; GO:0005886; GO:0006954; GO:0007346; GO:0017124; GO:0030296; GO:0032675; GO:0032757; GO:0035591; GO:0042169; GO:0045742; GO:0045893		hsa:84632;	16.4258	15.5066	17.3653	14.7351	15.5103	15.6533
DAB2_P98082	-0.403233	-0.820609	-0.77053	1.60617	0.87054	-0.482342	DAB2	Disabled homolog 2	P98082	0.672536	0.0359994	0.672536	sp|P98082|DAB2_HUMAN Disabled homolog 2 OS=Homo sapiens OX=9606 GN=DAB2 PE=1 SV=3	FUNCTION: Adapter protein that functions as clathrin-associated sorting protein (CLASP) required for clathrin-mediated endocytosis of selected cargo proteins. Can bind and assemble clathrin, and binds simultaneously to phosphatidylinositol 4,5-bisphosphate (PtdIns(4,5)P2) and cargos containing non-phosphorylated NPXY internalization motifs, such as the LDL receptor, to recruit them to clathrin-co…	SUBCELLULAR LOCATION: Cytoplasm. Cytoplasmic vesicle, clathrin-coated vesicle membrane. Membrane, clathrin-coated pit. Note=Colocalizes with large insert-containing isoforms of MYO6 at clathrin-coated pits/vesicles. During mitosis is progressively displaced from the membrane and translocated to the cytoplasm.		apoptotic process [GO:0006915]; leading edge cell differentiation [GO:0035026]; negative regulation of androgen receptor signaling pathway [GO:0060766]; negative regulation of apoptotic process [GO:0043066]; negative regulation of canonical Wnt signaling pathway [GO:0090090]; negative regulation of protein binding [GO:0032091]; negative regulation of protein localization to plasma membrane [GO:19…	cargo receptor activity [GO:0038024]; clathrin adaptor activity [GO:0035615]; protein C-terminus binding [GO:0008022]; SMAD binding [GO:0046332]	clathrin-coated pit [GO:0005905]; clathrin-coated vesicle [GO:0030136]; clathrin-coated vesicle membrane [GO:0030665]; cytoplasm [GO:0005737]; cytosol [GO:0005829]; fibrillar center [GO:0001650]; focal adhesion [GO:0005925]; intracellular membrane-bounded organelle [GO:0043231]; lysosomal membrane [GO:0005765]; plasma membrane [GO:0005886]	GO:0000122; GO:0001650; GO:0001934; GO:0005737; GO:0005765; GO:0005829; GO:0005886; GO:0005905; GO:0005925; GO:0006898; GO:0006915; GO:0008022; GO:0010718; GO:0010862; GO:0015031; GO:0016055; GO:0030136; GO:0030335; GO:0030511; GO:0030665; GO:0032091; GO:0032436; GO:0035026; GO:0035615; GO:0038024; GO:0043066; GO:0043231; GO:0045807; GO:0045944; GO:0046332; GO:0060391; GO:0060766; GO:0090090; GO:…	R-HSA-190873;R-HSA-196025;R-HSA-8856825;R-HSA-8856828;	hsa:1601;	14.0841	13.8729	13.8983	15.1005	14.7284	14.044
TRAF3IP2_O43734	0.0979544	1.09908	1.23614	-1.23592	-0.527278	-0.669982	TRAF3IP2	Adapter protein CIKS	O43734	0.472412	0.0361771	-0.472412	sp|O43734|CIKS_HUMAN Adapter protein CIKS OS=Homo sapiens OX=9606 GN=TRAF3IP2 PE=1 SV=3	FUNCTION: E3 ubiquitin ligase that catalyzes 'Lys-63'-linked polyubiquitination of target protein, enhancing protein-protein interaction and cell signaling (PubMed:19825828). Transfers ubiquitin from E2 ubiquitin-conjugating enzyme UBE2V1-UBE2N to substrate protein (PubMed:19825828). Essential adapter molecule in IL17A-mediated signaling (PubMed:19825828, PubMed:24120361). Upon IL17A stimulation,…		DISEASE: Psoriasis 13 (PSORS13) [MIM:614070]: A common, chronic inflammatory disease of the skin with multifactorial etiology. It is characterized by red, scaly plaques usually found on the scalp, elbows and knees. These lesions are caused by abnormal keratinocyte proliferation and infiltration of inflammatory cells into the dermis and epidermis. {ECO:0000269|PubMed:20953186, ECO:0000269|PubMed:2…	B cell affinity maturation [GO:0002344]; B cell apoptotic process [GO:0001783]; B cell homeostasis [GO:0001782]; CD40 signaling pathway [GO:0023035]; eosinophil homeostasis [GO:1990959]; eosinophil mediated immunity [GO:0002447]; establishment of T cell polarity [GO:0001768]; heart development [GO:0007507]; humoral immune response [GO:0006959]; inflammatory response [GO:0006954]; interleukin-17A-…	signaling receptor binding [GO:0005102]; ubiquitin protein ligase activity [GO:0061630]	cytoplasmic vesicle [GO:0031410]	GO:0001768; GO:0001782; GO:0001783; GO:0001822; GO:0002230; GO:0002269; GO:0002334; GO:0002344; GO:0002447; GO:0005102; GO:0006954; GO:0006959; GO:0007507; GO:0023019; GO:0023035; GO:0030217; GO:0031410; GO:0033209; GO:0034504; GO:0035556; GO:0038173; GO:0042092; GO:0042119; GO:0042493; GO:0043123; GO:0043588; GO:0048255; GO:0048535; GO:0048536; GO:0061630; GO:0070254; GO:0070534; GO:0097400; GO:…		hsa:10758;	14.2281	14.5197	14.5596	13.8397	14.046	14.0045
UPP1_Q16831	-0.235479	0.956482	0.842187	-1.79954	-0.0463467	0.282696	UPP1	Uridine phosphorylase 1	Q16831	0.538082	0.0362076	-0.538082	sp|Q16831|UPP1_HUMAN Uridine phosphorylase 1 OS=Homo sapiens OX=9606 GN=UPP1 PE=1 SV=1	FUNCTION: Catalyzes the reversible phosphorylytic cleavage of uridine and deoxyuridine to uracil and ribose- or deoxyribose-1-phosphate (PubMed:7488099). The produced molecules are then utilized as carbon and energy sources or in the rescue of pyrimidine bases for nucleotide synthesis. {ECO:0000269|PubMed:7488099, ECO:0000305}.			cellular response to glucose starvation [GO:0042149]; CMP catabolic process [GO:0006248]; dCMP catabolic process [GO:0006249]; dTMP catabolic process [GO:0046074]; dUMP catabolic process [GO:0046079]; nucleobase-containing compound metabolic process [GO:0006139]; UMP catabolic process [GO:0046050]; UMP salvage [GO:0044206]; uridine catabolic process [GO:0006218]	deoxyuridine phosphorylase activity [GO:0047847]; identical protein binding [GO:0042802]; thymidine phosphorylase activity [GO:0009032]; uridine phosphorylase activity [GO:0004850]	cytosol [GO:0005829]; nucleoplasm [GO:0005654]	GO:0004850; GO:0005654; GO:0005829; GO:0006139; GO:0006218; GO:0006248; GO:0006249; GO:0009032; GO:0042149; GO:0042802; GO:0044206; GO:0046050; GO:0046074; GO:0046079; GO:0047847	R-HSA-73614;R-HSA-73621;	hsa:7378;	17.5701	18.1856	18.1265	16.7625	17.6678	17.8377
PDE6D_O43924	0.11002	1.41889	0.327989	-1.621	-0.443206	0.207307	PDE6D	Retinal rod rhodopsin-sensitive cGMP 3,5-cyclic phosphodiesterase subunit delta	O43924	0.810267	0.0362715	-0.810267	sp|O43924|PDE6D_HUMAN Retinal rod rhodopsin-sensitive cGMP 3,5-cyclic phosphodiesterase subunit delta OS=Homo sapiens OX=9606 GN=PDE6D PE=1 SV=1	FUNCTION: Promotes the release of prenylated target proteins from cellular membranes (PubMed:9712853). Modulates the activity of prenylated or palmitoylated Ras family members by regulating their subcellular location (PubMed:22002721, PubMed:23698361). Required for normal ciliary targeting of farnesylated target proteins, such as INPP5E (PubMed:24166846). Modulates the subcellular location of tar…	SUBCELLULAR LOCATION: Cytoplasm, cytosol {ECO:0000269|PubMed:22002721, ECO:0000269|PubMed:23698361, ECO:0000269|PubMed:9712853}. Cytoplasmic vesicle membrane {ECO:0000269|PubMed:9712853}; Peripheral membrane protein {ECO:0000269|PubMed:9712853}. Cytoplasm, cytoskeleton, cilium basal body {ECO:0000269|PubMed:24166846}.	DISEASE: Joubert syndrome 22 (JBTS22) [MIM:615665]: A disorder presenting with cerebellar ataxia, oculomotor apraxia, hypotonia, neonatal breathing abnormalities and psychomotor delay. Neuroradiologically, it is characterized by cerebellar vermian hypoplasia/aplasia, thickened and reoriented superior cerebellar peduncles, and an abnormally large interpeduncular fossa, giving the appearance of a m…	response to stimulus [GO:0050896]; visual perception [GO:0007601]	GTPase inhibitor activity [GO:0005095]; small GTPase binding [GO:0031267]	cilium [GO:0005929]; cytoplasm [GO:0005737]; cytoplasmic vesicle [GO:0031410]; cytoplasmic vesicle membrane [GO:0030659]; cytoskeleton [GO:0005856]; cytosol [GO:0005829]	GO:0005095; GO:0005737; GO:0005829; GO:0005856; GO:0005929; GO:0007601; GO:0030659; GO:0031267; GO:0031410; GO:0050896	R-HSA-5624958;R-HSA-9648002;	hsa:5147;	15.6745	16.5312	15.8172	14.5415	15.3124	15.7382
CLC_Q05315	-0.981067	-0.552083	-0.453271	1.1282	1.40023	-0.54201	CLC	Galectin-10	Q05315	1.87115	0.0363065	1.87115	sp|Q05315|LEG10_HUMAN Galectin-10 OS=Homo sapiens OX=9606 GN=CLC PE=1 SV=3	FUNCTION: Regulates immune responses through the recognition of cell-surface glycans. Essential for the anergy and suppressive function of CD25-positive regulatory T-cells (Treg). {ECO:0000269|PubMed:17502455}.	SUBCELLULAR LOCATION: Cytoplasm, cytosol {ECO:0000269|PubMed:17502455}. Cytoplasmic granule {ECO:0000269|PubMed:17502455}. Note=Localized in granules from where it may be secreted or transported to other locations in the cell.		multicellular organism development [GO:0007275]; regulation of activated T cell proliferation [GO:0046006]; regulation of T cell anergy [GO:0002667]; regulation of T cell cytokine production [GO:0002724]; T cell apoptotic process [GO:0070231]	carbohydrate binding [GO:0030246]; cysteine-type endopeptidase activity involved in apoptotic process [GO:0097153]; identical protein binding [GO:0042802]	collagen-containing extracellular matrix [GO:0062023]; cytosol [GO:0005829]	GO:0002667; GO:0002724; GO:0005829; GO:0007275; GO:0030246; GO:0042802; GO:0046006; GO:0062023; GO:0070231; GO:0097153		hsa:1178;	13.9214	14.5275	14.6671	16.9017	17.286	14.5417
IGHV3-23_P0DP03	-1.09292	-0.610166	-0.403218	1.60304	-0.284221	0.787478	IGHV3-23	Ig heavy chain V-III region CAM;Ig heavy chain V-III region 23	P0DP03	1.03152	0.03635	1.03152	sp|P0DP03|HV335_HUMAN Immunoglobulin heavy variable 3-30-5 OS=Homo sapiens OX=9606 GN=IGHV3-30-5 PE=3 SV=1;sp|P01768|HV330_HUMAN Immunoglobulin heavy variable 3-30 OS=Homo sapiens OX=9606 GN=IGHV3-30 PE=1 SV=2;sp|P01764|HV323_HUMAN Immunoglobulin heavy var	FUNCTION: V region of the variable domain of immunoglobulin heavy chains that participates in the antigen recognition (PubMed:24600447). Immunoglobulins, also known as antibodies, are membrane-bound or secreted glycoproteins produced by B lymphocytes. In the recognition phase of humoral immunity, the membrane-bound immunoglobulins serve as receptors which, upon binding of a specific antigen, trig…	SUBCELLULAR LOCATION: Secreted {ECO:0000303|PubMed:20176268, ECO:0000303|PubMed:22158414}. Cell membrane {ECO:0000303|PubMed:20176268, ECO:0000303|PubMed:22158414}.		B cell receptor signaling pathway [GO:0050853]; complement activation, classical pathway [GO:0006958]; defense response to bacterium [GO:0042742]; innate immune response [GO:0045087]; phagocytosis, engulfment [GO:0006911]; phagocytosis, recognition [GO:0006910]; positive regulation of B cell activation [GO:0050871]	antigen binding [GO:0003823]; immunoglobulin receptor binding [GO:0034987]	external side of plasma membrane [GO:0009897]; immunoglobulin complex, circulating [GO:0042571]	GO:0003823; GO:0006910; GO:0006911; GO:0006958; GO:0009897; GO:0034987; GO:0042571; GO:0042742; GO:0045087; GO:0050853; GO:0050871			16.4592	16.8138	16.9659	18.4396	17.0533	17.8405
NUF2_Q9BZD4	0.64082	0.715629	0.552835	-1.88267	-0.350039	0.32343	NUF2	Kinetochore protein Nuf2	Q9BZD4	1.54287	0.0363716	-1.54287	sp|Q9BZD4|NUF2_HUMAN Kinetochore protein Nuf2 OS=Homo sapiens OX=9606 GN=NUF2 PE=1 SV=2	FUNCTION: Acts as a component of the essential kinetochore-associated NDC80 complex, which is required for chromosome segregation and spindle checkpoint activity (PubMed:12438418, PubMed:14654001, PubMed:15062103, PubMed:15235793, PubMed:15239953, PubMed:15548592, PubMed:17535814). Required for kinetochore integrity and the organization of stable microtubule binding sites in the outer plate of th…	SUBCELLULAR LOCATION: Nucleus. Chromosome, centromere, kinetochore. Note=Localizes to kinetochores from late prophase to anaphase. Localizes specifically to the outer plate of the kinetochore. NDC80 is required for efficient kinetochore localization.		attachment of mitotic spindle microtubules to kinetochore [GO:0051315]; cell division [GO:0051301]; chromosome segregation [GO:0007059]; kinetochore organization [GO:0051383]; meiotic chromosome segregation [GO:0045132]; mitotic spindle organization [GO:0007052]	protein-containing complex binding [GO:0044877]	chromosome, centromeric region [GO:0000775]; cytosol [GO:0005829]; kinetochore [GO:0000776]; membrane [GO:0016020]; Ndc80 complex [GO:0031262]; nucleoplasm [GO:0005654]	GO:0000775; GO:0000776; GO:0005654; GO:0005829; GO:0007052; GO:0007059; GO:0016020; GO:0031262; GO:0044877; GO:0045132; GO:0051301; GO:0051315; GO:0051383	R-HSA-141444;R-HSA-2467813;R-HSA-2500257;R-HSA-5663220;R-HSA-68877;R-HSA-9648025;	hsa:83540;	15.3473	15.438	15.2407	12.2885	14.1463	14.9626
ENSA_O43768	0.226706	0.552518	1.05459	-1.87163	-0.0982661	0.136081	ENSA	Alpha-endosulfine	O43768	0.614773	0.0365208	-0.614773	sp|O43768|ENSA_HUMAN Alpha-endosulfine OS=Homo sapiens OX=9606 GN=ENSA PE=1 SV=1	FUNCTION: Protein phosphatase inhibitor that specifically inhibits protein phosphatase 2A (PP2A) during mitosis. When phosphorylated at Ser-67 during mitosis, specifically interacts with PPP2R2D (PR55-delta) and inhibits its activity, leading to inactivation of PP2A, an essential condition to keep cyclin-B1-CDK1 activity high during M phase (By similarity). Also acts as a stimulator of insulin se…	SUBCELLULAR LOCATION: Cytoplasm {ECO:0000250}.		cell division [GO:0051301]; G2/M transition of mitotic cell cycle [GO:0000086]; mitotic cell cycle [GO:0000278]; negative regulation of protein dephosphorylation [GO:0035308]; regulation of insulin secretion [GO:0050796]; response to glucose [GO:0009749]; response to nutrient [GO:0007584]	ion channel inhibitor activity [GO:0008200]; phosphatase inhibitor activity [GO:0019212]; potassium channel inhibitor activity [GO:0019870]; protein phosphatase 2A binding [GO:0051721]; protein phosphatase inhibitor activity [GO:0004864]; protein phosphatase regulator activity [GO:0019888]; signaling receptor binding [GO:0005102]	cytoplasm [GO:0005737]; nucleoplasm [GO:0005654]	GO:0000086; GO:0000278; GO:0004864; GO:0005102; GO:0005654; GO:0005737; GO:0007584; GO:0008200; GO:0009749; GO:0019212; GO:0019870; GO:0019888; GO:0035308; GO:0050796; GO:0051301; GO:0051721	R-HSA-2465910;	hsa:2029;	18.6677	18.8315	19.084	17.6125	18.5043	18.6221
HSPD1_P10809	-0.483606	-0.861862	-0.831574	1.45085	1.05706	-0.330865	HSPD1	60 kDa heat shock protein, mitochondrial	P10809	0.574446	0.0365527	0.574446	sp|P10809|CH60_HUMAN 60 kDa heat shock protein, mitochondrial OS=Homo sapiens OX=9606 GN=HSPD1 PE=1 SV=2	FUNCTION: Chaperonin implicated in mitochondrial protein import and macromolecular assembly. Together with Hsp10, facilitates the correct folding of imported proteins. May also prevent misfolding and promote the refolding and proper assembly of unfolded polypeptides generated under stress conditions in the mitochondrial matrix (PubMed:1346131, PubMed:11422376). The functional units of these chape…	SUBCELLULAR LOCATION: Mitochondrion matrix.	DISEASE: Spastic paraplegia 13, autosomal dominant (SPG13) [MIM:605280]: A form of spastic paraplegia, a neurodegenerative disorder characterized by a slow, gradual, progressive weakness and spasticity of the lower limbs. Rate of progression and the severity of symptoms are quite variable. Initial symptoms may include difficulty with balance, weakness and stiffness in the legs, muscle spasms, and…	'de novo' protein folding [GO:0006458]; activation of cysteine-type endopeptidase activity involved in apoptotic process [GO:0006919]; apoptotic mitochondrial changes [GO:0008637]; B cell activation [GO:0042113]; B cell proliferation [GO:0042100]; biological process involved in interaction with symbiont [GO:0051702]; cellular response to heat [GO:0034605]; cellular response to interleukin-7 [GO:0…	apolipoprotein A-I binding [GO:0034186]; apolipoprotein binding [GO:0034185]; ATPase [GO:0016887]; ATP binding [GO:0005524]; chaperone binding [GO:0051087]; DNA replication origin binding [GO:0003688]; double-stranded RNA binding [GO:0003725]; enzyme binding [GO:0019899]; high-density lipoprotein particle binding [GO:0008035]; isomerase activity [GO:0016853]; lipopolysaccharide binding [GO:000153…	cell surface [GO:0009986]; clathrin-coated pit [GO:0005905]; coated vesicle [GO:0030135]; cytoplasm [GO:0005737]; cytosol [GO:0005829]; early endosome [GO:0005769]; extracellular exosome [GO:0070062]; extracellular space [GO:0005615]; Golgi cisterna [GO:0031985]; lipopolysaccharide receptor complex [GO:0046696]; membrane [GO:0016020]; membrane raft [GO:0045121]; mitochondrial crista [GO:0030061];…	GO:0001530; GO:0001666; GO:0002039; GO:0002755; GO:0002842; GO:0002931; GO:0003688; GO:0003697; GO:0003723; GO:0003725; GO:0005524; GO:0005615; GO:0005737; GO:0005739; GO:0005743; GO:0005759; GO:0005769; GO:0005782; GO:0005791; GO:0005829; GO:0005886; GO:0005905; GO:0006457; GO:0006458; GO:0006919; GO:0006986; GO:0008035; GO:0008637; GO:0009409; GO:0009986; GO:0014823; GO:0016020; GO:0016853; GO:…	R-HSA-1268020;R-HSA-8869496;	hsa:3329;	21.5343	21.3846	21.3966	22.3	22.1441	21.5948
GOLPH3L_Q9H4A5	0.326801	1.14205	0.781422	-0.711704	-1.57184	0.0332634	GOLPH3L	Golgi phosphoprotein 3-like	Q9H4A5	0.685086	0.036663	-0.685086	sp|Q9H4A5|GLP3L_HUMAN Golgi phosphoprotein 3-like OS=Homo sapiens OX=9606 GN=GOLPH3L PE=1 SV=1	FUNCTION: Phosphatidylinositol-4-phosphate-binding protein that may antagonize the action of GOLPH3 which is required for the process of vesicle budding at the Golgi and anterograde transport to the plasma membrane. {ECO:0000269|PubMed:23345592}.	SUBCELLULAR LOCATION: Golgi apparatus, Golgi stack membrane {ECO:0000269|PubMed:23345592}; Peripheral membrane protein {ECO:0000269|PubMed:23345592}; Cytoplasmic side {ECO:0000269|PubMed:23345592}. Golgi apparatus, trans-Golgi network membrane {ECO:0000269|PubMed:23345592}; Peripheral membrane protein {ECO:0000269|PubMed:23345592}; Cytoplasmic side {ECO:0000269|PubMed:23345592}. Note=Phosphatidyl…		Golgi organization [GO:0007030]; Golgi to plasma membrane protein transport [GO:0043001]; Golgi vesicle budding [GO:0048194]; positive regulation of protein secretion [GO:0050714]; retrograde vesicle-mediated transport, Golgi to endoplasmic reticulum [GO:0006890]	phosphatidylinositol-4-phosphate binding [GO:0070273]	cytosol [GO:0005829]; Golgi apparatus [GO:0005794]; Golgi cisterna [GO:0031985]; Golgi cisterna membrane [GO:0032580]; Golgi membrane [GO:0000139]; trans-Golgi network [GO:0005802]; trans-Golgi network membrane [GO:0032588]	GO:0000139; GO:0005794; GO:0005802; GO:0005829; GO:0006890; GO:0007030; GO:0031985; GO:0032580; GO:0032588; GO:0043001; GO:0048194; GO:0050714; GO:0070273		hsa:55204;	15.8609	16.2332	16.0685	15.3866	14.9939	15.7269
F9_P00740	-0.564746	-1.04871	-0.604567	1.04752	1.43184	-0.261333	F9	Coagulation factor IX;Coagulation factor IXa light chain;Coagulation factor IXa heavy chain	P00740	0.708112	0.0367539	0.708112	sp|P00740|FA9_HUMAN Coagulation factor IX OS=Homo sapiens OX=9606 GN=F9 PE=1 SV=2	FUNCTION: Factor IX is a vitamin K-dependent plasma protein that participates in the intrinsic pathway of blood coagulation by converting factor X to its active form in the presence of Ca(2+) ions, phospholipids, and factor VIIIa. {ECO:0000269|PubMed:1730085, ECO:0000269|PubMed:19846852, ECO:0000269|PubMed:20121197, ECO:0000269|PubMed:20121198, ECO:0000269|PubMed:2592373, ECO:0000269|PubMed:82958…	SUBCELLULAR LOCATION: Secreted {ECO:0000269|PubMed:19846852, ECO:0000269|PubMed:2592373, ECO:0000269|PubMed:3857619, ECO:0000269|PubMed:8295821, ECO:0000269|PubMed:9169594}.	DISEASE: Hemophilia B (HEMB) [MIM:306900]: An X-linked blood coagulation disorder characterized by a permanent tendency to hemorrhage, due to factor IX deficiency. It is phenotypically similar to hemophilia A, but patients present with fewer symptoms. Many patients are asymptomatic until the hemostatic system is stressed by surgery or trauma. {ECO:0000269|PubMed:10094553, ECO:0000269|PubMed:10698…	blood coagulation [GO:0007596]; proteolysis [GO:0006508]; zymogen activation [GO:0031638]	calcium ion binding [GO:0005509]; endopeptidase activity [GO:0004175]; serine-type endopeptidase activity [GO:0004252]	collagen-containing extracellular matrix [GO:0062023]; endoplasmic reticulum lumen [GO:0005788]; extracellular exosome [GO:0070062]; extracellular region [GO:0005576]; extracellular space [GO:0005615]; Golgi lumen [GO:0005796]; plasma membrane [GO:0005886]	GO:0004175; GO:0004252; GO:0005509; GO:0005576; GO:0005615; GO:0005788; GO:0005796; GO:0005886; GO:0006508; GO:0007596; GO:0031638; GO:0062023; GO:0070062	R-HSA-140834;R-HSA-140837;R-HSA-159740;R-HSA-159763;R-HSA-159782;R-HSA-9672383;R-HSA-9672396;R-HSA-9673202;R-HSA-9673218;R-HSA-9673221;R-HSA-9673240;	hsa:2158;	16.2645	16.0327	16.2454	17.0366	17.2206	16.4098
ELMO1_Q92556	-0.533162	-0.749905	-0.785798	1.6386	0.830894	-0.40063	ELMO1	Engulfment and cell motility protein 1	Q92556	0.636311	0.0367864	0.636311	sp|Q92556|ELMO1_HUMAN Engulfment and cell motility protein 1 OS=Homo sapiens OX=9606 GN=ELMO1 PE=1 SV=2	FUNCTION: Involved in cytoskeletal rearrangements required for phagocytosis of apoptotic cells and cell motility. Acts in association with DOCK1 and CRK. Was initially proposed to be required in complex with DOCK1 to activate Rac Rho small GTPases. May enhance the guanine nucleotide exchange factor (GEF) activity of DOCK1. {ECO:0000269|PubMed:11595183, ECO:0000269|PubMed:12134158}.	SUBCELLULAR LOCATION: Cytoplasm. Cell membrane. Note=Translocation to plasma membrane seems to be mediated by DOCK1 and CRK.		actin cytoskeleton organization [GO:0030036]; actin filament organization [GO:0007015]; apoptotic process [GO:0006915]; cell migration [GO:0016477]; cell motility [GO:0048870]; phagocytosis, engulfment [GO:0006911]; Rac protein signal transduction [GO:0016601]; regulation of catalytic activity [GO:0050790]	SH3 domain binding [GO:0017124]	cytoplasm [GO:0005737]; cytosol [GO:0005829]; guanyl-nucleotide exchange factor complex [GO:0032045]; membrane [GO:0016020]; plasma membrane [GO:0005886]	GO:0005737; GO:0005829; GO:0005886; GO:0006911; GO:0006915; GO:0007015; GO:0016020; GO:0016477; GO:0016601; GO:0017124; GO:0030036; GO:0032045; GO:0048870; GO:0050790	R-HSA-164944;R-HSA-2029482;R-HSA-4420097;R-HSA-8849471;R-HSA-9664422;	hsa:9844;	16.4952	16.3953	16.3787	17.4972	17.1246	16.5564
SNAPC5_O75971	-1.27807	-0.0844867	-1.02826	1.24559	0.790346	0.35488	SNAPC5	snRNA-activating protein complex subunit 5	O75971	0.550428	0.0373424	0.550428	sp|O75971|SNPC5_HUMAN snRNA-activating protein complex subunit 5 OS=Homo sapiens OX=9606 GN=SNAPC5 PE=1 SV=1	FUNCTION: Part of the SNAPc complex required for the transcription of both RNA polymerase II and III small-nuclear RNA genes. Binds to the proximal sequence element (PSE), a non-TATA-box basal promoter element common to these 2 types of genes. Recruits TBP and BRF2 to the U6 snRNA TATA box.	SUBCELLULAR LOCATION: Nucleus.		snRNA transcription by RNA polymerase II [GO:0042795]; snRNA transcription by RNA polymerase III [GO:0042796]; transcription initiation from RNA polymerase III promoter [GO:0006384]	RNA polymerase II general transcription initiation factor activity [GO:0016251]; RNA polymerase III general transcription initiation factor activity [GO:0000995]	nuclear body [GO:0016604]; nucleolus [GO:0005730]; nucleoplasm [GO:0005654]; nucleus [GO:0005634]	GO:0000995; GO:0005634; GO:0005654; GO:0005730; GO:0006384; GO:0016251; GO:0016604; GO:0042795; GO:0042796	R-HSA-6807505;R-HSA-749476;R-HSA-76071;	hsa:10302;	13.2537	13.6659	13.34	14.1252	13.968	13.8176
SERPINB8_P50452	-0.0321558	0.848458	0.809103	-1.88846	0.0230267	0.240032	SERPINB8	Serpin B8	P50452	0.605565	0.0374748	-0.605565	sp|P50452|SPB8_HUMAN Serpin B8 OS=Homo sapiens OX=9606 GN=SERPINB8 PE=1 SV=2	FUNCTION: Has an important role in epithelial desmosome-mediated cell-cell adhesion. {ECO:0000269|PubMed:27476651}.	SUBCELLULAR LOCATION: Cytoplasm.	DISEASE: Peeling skin syndrome 5 (PSS5) [MIM:617115]: A form of peeling skin syndrome, a genodermatosis characterized by generalized, continuous shedding of the outer layers of the epidermis. Two main PSS subtypes have been suggested. Patients with non-inflammatory PSS (type A) manifest white scaling, with painless and easy removal of the skin, irritation when in contact with water, dust and sand…	epithelial cell-cell adhesion [GO:0090136]; negative regulation of endopeptidase activity [GO:0010951]	serine-type endopeptidase inhibitor activity [GO:0004867]	collagen-containing extracellular matrix [GO:0062023]; cytoplasm [GO:0005737]; cytosol [GO:0005829]; extracellular exosome [GO:0070062]; extracellular space [GO:0005615]	GO:0004867; GO:0005615; GO:0005737; GO:0005829; GO:0010951; GO:0062023; GO:0070062; GO:0090136	R-HSA-75205;	hsa:5271;	18.1202	18.6124	18.5904	17.0828	18.1511	18.2723
ATG2B_Q96BY7	-0.21067	1.06699	0.952743	-1.60938	-0.486741	0.28706	ATG2B	Autophagy-related protein 2 homolog B	Q96BY7	0.502377	0.0376104	-0.502377	sp|Q96BY7|ATG2B_HUMAN Autophagy-related protein 2 homolog B OS=Homo sapiens OX=9606 GN=ATG2B PE=1 SV=5	FUNCTION: Lipid transfer protein required for both autophagosome formation and regulation of lipid droplet morphology and dispersion (PubMed:22219374, PubMed:31721365). Tethers the edge of the isolation membrane (IM) to the endoplasmic reticulum (ER) and mediates direct lipid transfer from ER to IM for IM expansion (PubMed:22219374, PubMed:31721365). Binds to the ER exit site (ERES), which is the…	SUBCELLULAR LOCATION: Preautophagosomal structure membrane {ECO:0000269|PubMed:22219374}; Peripheral membrane protein {ECO:0000269|PubMed:22219374}. Lipid droplet {ECO:0000269|PubMed:22219374}. Endoplasmic reticulum membrane {ECO:0000250|UniProtKB:P53855}; Peripheral membrane protein {ECO:0000250|UniProtKB:P53855}.		autophagosome assembly [GO:0000045]; autophagy of mitochondrion [GO:0000422]; late nucleophagy [GO:0044805]; piecemeal microautophagy of the nucleus [GO:0034727]; reticulophagy [GO:0061709]	lipid transfer activity [GO:0120013]; phosphatidylinositol-3-phosphate binding [GO:0032266]	endoplasmic reticulum membrane [GO:0005789]; extrinsic component of membrane [GO:0019898]; lipid droplet [GO:0005811]; nucleoplasm [GO:0005654]; phagophore assembly site [GO:0000407]; phagophore assembly site membrane [GO:0034045]	GO:0000045; GO:0000407; GO:0000422; GO:0005654; GO:0005789; GO:0005811; GO:0019898; GO:0032266; GO:0034045; GO:0034727; GO:0044805; GO:0061709; GO:0120013		hsa:55102;	15.4168	15.949	15.9014	14.8341	15.3018	15.6241
CAPSL_Q8WWF8	0.591424	0.832841	1.22161	-1.00493	-1.0529	-0.588039	CAPSL	Calcyphosin-like protein	Q8WWF8	0.46049	0.0376516	-0.46049	sp|Q8WWF8|CAPSL_HUMAN Calcyphosin-like protein OS=Homo sapiens OX=9606 GN=CAPSL PE=2 SV=4		SUBCELLULAR LOCATION: Cytoplasm {ECO:0000305}.			calcium ion binding [GO:0005509]	cytoplasm [GO:0005737]	GO:0005509; GO:0005737		hsa:133690;	11.9801	12.0432	12.1447	11.5634	11.5509	11.6722
DHFR_P00374	0.708092	1.29403	0.435839	-1.46464	-0.399263	-0.574062	DHFR	Dihydrofolate reductase	P00374	0.493895	0.0377141	-0.493895	sp|P00374|DYR_HUMAN Dihydrofolate reductase OS=Homo sapiens OX=9606 GN=DHFR PE=1 SV=2	FUNCTION: Key enzyme in folate metabolism. Contributes to the de novo mitochondrial thymidylate biosynthesis pathway. Catalyzes an essential reaction for de novo glycine and purine synthesis, and for DNA precursor synthesis. Binds its own mRNA and that of DHFR2. {ECO:0000269|PubMed:12096917, ECO:0000269|PubMed:21876188}.	SUBCELLULAR LOCATION: Mitochondrion {ECO:0000250|UniProtKB:P00375}. Cytoplasm {ECO:0000250|UniProtKB:P00375}.	DISEASE: Megaloblastic anemia due to dihydrofolate reductase deficiency (DHFRD) [MIM:613839]: An inborn error of metabolism, characterized by megaloblastic anemia and/or pancytopenia, severe cerebral folate deficiency, and cerebral tetrahydrobiopterin deficiency. Clinical features include variable neurologic symptoms, ranging from severe developmental delay and generalized seizures in infancy, to…	axon regeneration [GO:0031103]; dihydrofolate metabolic process [GO:0046452]; folic acid metabolic process [GO:0046655]; glycine biosynthetic process [GO:0006545]; negative regulation of translation [GO:0017148]; one-carbon metabolic process [GO:0006730]; positive regulation of nitric-oxide synthase activity [GO:0051000]; regulation of removal of superoxide radicals [GO:2000121]; response to meth…	dihydrofolate reductase activity [GO:0004146]; drug binding [GO:0008144]; folic acid binding [GO:0005542]; methotrexate binding [GO:0051870]; mRNA binding [GO:0003729]; NADP binding [GO:0050661]; NADPH binding [GO:0070402]; sequence-specific mRNA binding [GO:1990825]; translation repressor activity, mRNA regulatory element binding [GO:0000900]	cytosol [GO:0005829]; mitochondrion [GO:0005739]	GO:0000900; GO:0003729; GO:0004146; GO:0005542; GO:0005739; GO:0005829; GO:0006545; GO:0006729; GO:0006730; GO:0008144; GO:0017148; GO:0031103; GO:0031427; GO:0046452; GO:0046653; GO:0046654; GO:0046655; GO:0050661; GO:0051000; GO:0051870; GO:0070402; GO:1990825; GO:2000121	R-HSA-1474151;R-HSA-196757;R-HSA-69205;	hsa:1719;	15.1394	15.3174	15.0566	14.4791	14.8029	14.7498
CPE_P16870	-0.809723	-0.655285	-0.852909	1.47537	0.993909	-0.151366	CPE	Carboxypeptidase E	P16870	0.541353	0.0378212	0.541353	sp|P16870|CBPE_HUMAN Carboxypeptidase E OS=Homo sapiens OX=9606 GN=CPE PE=1 SV=1	FUNCTION: Sorting receptor that directs prohormones to the regulated secretory pathway. Acts also as a prohormone processing enzyme in neuro/endocrine cells, removing dibasic residues from the C-terminal end of peptide hormone precursors after initial endoprotease cleavage. {ECO:0000250|UniProtKB:Q00493}.	SUBCELLULAR LOCATION: [Isoform 1]: Cytoplasmic vesicle, secretory vesicle {ECO:0000250|UniProtKB:Q00493}. Cytoplasmic vesicle, secretory vesicle membrane {ECO:0000250|UniProtKB:P15087}; Peripheral membrane protein {ECO:0000250|UniProtKB:P15087}. Secreted {ECO:0000250|UniProtKB:P15087}. Note=Associated with the secretory granule membrane through direct binding to lipid rafts in intragranular condi…		cardiac left ventricle morphogenesis [GO:0003214]; cellular protein modification process [GO:0006464]; neuropeptide signaling pathway [GO:0007218]; peptide metabolic process [GO:0006518]; protein localization to membrane [GO:0072657]; protein processing [GO:0016485]; Wnt signaling pathway [GO:0016055]	carboxypeptidase activity [GO:0004180]; cell adhesion molecule binding [GO:0050839]; metallocarboxypeptidase activity [GO:0004181]; neurexin family protein binding [GO:0042043]; zinc ion binding [GO:0008270]	extracellular exosome [GO:0070062]; extracellular space [GO:0005615]; Golgi apparatus [GO:0005794]; plasma membrane [GO:0005886]; transport vesicle membrane [GO:0030658]	GO:0003214; GO:0004180; GO:0004181; GO:0005615; GO:0005794; GO:0005886; GO:0006464; GO:0006518; GO:0007218; GO:0008270; GO:0016055; GO:0016485; GO:0030658; GO:0042043; GO:0050839; GO:0070062; GO:0072657	R-HSA-264876;	hsa:1363;	15.4412	15.4953	15.426	16.2417	16.073	15.6718
NAGK_Q9UJ70	0.469796	0.957322	0.632439	-1.70317	-0.677463	0.32108	NAGK	N-acetyl-D-glucosamine kinase	Q9UJ70	0.660611	0.0378659	-0.660611	sp|Q9UJ70|NAGK_HUMAN N-acetyl-D-glucosamine kinase OS=Homo sapiens OX=9606 GN=NAGK PE=1 SV=4	FUNCTION: Converts endogenous N-acetylglucosamine (GlcNAc), a major component of complex carbohydrates, from lysosomal degradation or nutritional sources into GlcNAc 6-phosphate. Involved in the N-glycolylneuraminic acid (Neu5Gc) degradation pathway: although human is not able to catalyze formation of Neu5Gc due to the inactive CMAHP enzyme, Neu5Gc is present in food and must be degraded. Also ha…			N-acetylglucosamine metabolic process [GO:0006044]; N-acetylmannosamine metabolic process [GO:0006051]; N-acetylneuraminate catabolic process [GO:0019262]	ATP binding [GO:0005524]; N-acetylglucosamine kinase activity [GO:0045127]	cytosol [GO:0005829]; extracellular exosome [GO:0070062]	GO:0005524; GO:0005829; GO:0006044; GO:0006051; GO:0019262; GO:0045127; GO:0070062	R-HSA-446210;	hsa:55577;	19.5916	19.8261	19.6698	18.5461	19.0396	19.52
ACE_P12821	-0.538772	-0.614984	-0.7472	1.73966	0.686365	-0.525069	ACE	Angiotensin-converting enzyme;Angiotensin-converting enzyme, soluble form	P12821	0.837795	0.0379725	0.837795	sp|P12821|ACE_HUMAN Angiotensin-converting enzyme OS=Homo sapiens OX=9606 GN=ACE PE=1 SV=1	FUNCTION: Converts angiotensin I to angiotensin II by release of the terminal His-Leu, this results in an increase of the vasoconstrictor activity of angiotensin. Also able to inactivate bradykinin, a potent vasodilator. Has also a glycosidase activity which releases GPI-anchored proteins from the membrane by cleaving the mannose linkage in the GPI moiety.	SUBCELLULAR LOCATION: [Angiotensin-converting enzyme, soluble form]: Secreted.; SUBCELLULAR LOCATION: Cell membrane; Single-pass type I membrane protein. Cytoplasm {ECO:0000250}. Note=Detected in both cell membrane and cytoplasm in neurons. {ECO:0000250}.	DISEASE: Ischemic stroke (ISCHSTR) [MIM:601367]: A stroke is an acute neurologic event leading to death of neural tissue of the brain and resulting in loss of motor, sensory and/or cognitive function. Ischemic strokes, resulting from vascular occlusion, is considered to be a highly complex disease consisting of a group of heterogeneous disorders with multiple genetic and environmental risk factor…	amyloid-beta metabolic process [GO:0050435]; angiotensin maturation [GO:0002003]; antigen processing and presentation of peptide antigen via MHC class I [GO:0002474]; arachidonic acid secretion [GO:0050482]; blood vessel diameter maintenance [GO:0097746]; blood vessel remodeling [GO:0001974]; cell proliferation in bone marrow [GO:0071838]; heart contraction [GO:0060047]; hematopoietic stem cell d…	actin binding [GO:0003779]; bradykinin receptor binding [GO:0031711]; carboxypeptidase activity [GO:0004180]; chloride ion binding [GO:0031404]; endopeptidase activity [GO:0004175]; exopeptidase activity [GO:0008238]; metallodipeptidase activity [GO:0070573]; metallopeptidase activity [GO:0008237]; mitogen-activated protein kinase binding [GO:0051019]; mitogen-activated protein kinase kinase bind…	endosome [GO:0005768]; external side of plasma membrane [GO:0009897]; extracellular exosome [GO:0070062]; extracellular region [GO:0005576]; extracellular space [GO:0005615]; integral component of membrane [GO:0016021]; lysosome [GO:0005764]; plasma membrane [GO:0005886]	GO:0001822; GO:0001974; GO:0002003; GO:0002019; GO:0002446; GO:0002474; GO:0003081; GO:0003084; GO:0003779; GO:0004175; GO:0004180; GO:0005576; GO:0005615; GO:0005764; GO:0005768; GO:0005886; GO:0006508; GO:0007283; GO:0008217; GO:0008237; GO:0008238; GO:0008240; GO:0008241; GO:0008270; GO:0009897; GO:0010608; GO:0010629; GO:0014910; GO:0016021; GO:0019229; GO:0031404; GO:0031434; GO:0031711; GO:…	R-HSA-2022377;	hsa:1636;	13.596	13.5456	13.4582	15.1022	14.4059	13.605
PKP3_Q9Y446	0.450828	0.437689	0.980169	-1.84804	-0.348683	0.32804	PKP3	Plakophilin-3	Q9Y446	0.700506	0.03801	-0.700506	sp|Q9Y446|PKP3_HUMAN Plakophilin-3 OS=Homo sapiens OX=9606 GN=PKP3 PE=1 SV=1	FUNCTION: May play a role in junctional plaques.	SUBCELLULAR LOCATION: Nucleus. Cell junction, desmosome. Note=Nuclear and associated with desmosomes.		cell-cell adhesion [GO:0098609]; cell-cell junction assembly [GO:0007043]; desmosome assembly [GO:0002159]; negative regulation of mRNA catabolic process [GO:1902373]; positive regulation of gene expression [GO:0010628]; protein localization to plasma membrane [GO:0072659]; regulation of translation [GO:0006417]	alpha-catenin binding [GO:0045294]; cadherin binding [GO:0045296]; cadherin binding involved in cell-cell adhesion [GO:0098641]; cell adhesion molecule binding [GO:0050839]; enzyme binding [GO:0019899]	adherens junction [GO:0005912]; cell-cell junction [GO:0005911]; cell junction [GO:0030054]; cornified envelope [GO:0001533]; cytoplasm [GO:0005737]; desmosome [GO:0030057]; messenger ribonucleoprotein complex [GO:1990124]; nucleoplasm [GO:0005654]; nucleus [GO:0005634]; plasma membrane [GO:0005886]	GO:0001533; GO:0002159; GO:0005634; GO:0005654; GO:0005737; GO:0005886; GO:0005911; GO:0005912; GO:0006417; GO:0007043; GO:0010628; GO:0019899; GO:0030054; GO:0030057; GO:0045294; GO:0045296; GO:0050839; GO:0072659; GO:0098609; GO:0098641; GO:1902373; GO:1990124	R-HSA-6805567;R-HSA-6809371;	hsa:11187;	20.8903	20.883	21.188	19.5977	20.4408	20.8213
BCL10_O95999	1.05527	1.0601	0.120714	-1.53457	-0.62193	-0.0795825	BCL10	B-cell lymphoma/leukemia 10	O95999	0.828631	0.038119	-0.828631	sp|O95999|BCL10_HUMAN B-cell lymphoma/leukemia 10 OS=Homo sapiens OX=9606 GN=BCL10 PE=1 SV=1	FUNCTION: Plays a key role in both adaptive and innate immune signaling by bridging CARD domain-containing proteins to immune activation (PubMed:10187770, PubMed:10364242, PubMed:10400625, PubMed:25365219, PubMed:24074955). Acts by channeling adaptive and innate immune signaling downstream of CARD domain-containing proteins CARD9, CARD11 and CARD14 to activate NF-kappa-B and MAP kinase p38 (MAPK1…	SUBCELLULAR LOCATION: Cytoplasm, perinuclear region {ECO:0000269|PubMed:17287217}. Membrane raft {ECO:0000269|PubMed:17287217}. Note=Appears to have a perinuclear, compact and filamentous pattern of expression. Also found in the nucleus of several types of tumor cells. Colocalized with DPP4 in membrane rafts. {ECO:0000269|PubMed:17287217}.	DISEASE: Note=A chromosomal aberration involving BCL10 is recurrent in low-grade mucosa-associated lymphoid tissue (MALT lymphoma). Translocation t(1;14)(p22;q32). Although the BCL10/IgH translocation leaves the coding region of BCL10 intact, frequent BCL10 mutations could be attributed to the Ig somatic hypermutation mechanism resulting in nucleotide transitions. {ECO:0000269|PubMed:9989495}.; D…	adaptive immune response [GO:0002250]; antifungal innate immune response [GO:0061760]; B cell apoptotic process [GO:0001783]; cell death [GO:0008219]; cellular defense response [GO:0006968]; cellular response to lipopolysaccharide [GO:0071222]; cellular response to mechanical stimulus [GO:0071260]; I-kappaB kinase/NF-kappaB signaling [GO:0007249]; immunoglobulin mediated immune response [GO:00160…	CARD domain binding [GO:0050700]; enzyme binding [GO:0019899]; general transcription initiation factor binding [GO:0140296]; identical protein binding [GO:0042802]; kinase binding [GO:0019900]; NF-kappaB binding [GO:0051059]; protease binding [GO:0002020]; protein-containing complex binding [GO:0044877]; protein C-terminus binding [GO:0008022]; protein kinase B binding [GO:0043422]; protein kinas…	CBM complex [GO:0032449]; cytoplasm [GO:0005737]; cytoplasmic microtubule [GO:0005881]; cytosol [GO:0005829]; immunological synapse [GO:0001772]; lysosome [GO:0005764]; membrane raft [GO:0045121]; nucleus [GO:0005634]; perinuclear region of cytoplasm [GO:0048471]; polkadots [GO:0002096]; protein-containing complex [GO:0032991]	GO:0001772; GO:0001783; GO:0001843; GO:0002020; GO:0002096; GO:0002224; GO:0002250; GO:0002906; GO:0003713; GO:0005634; GO:0005737; GO:0005764; GO:0005829; GO:0005881; GO:0006968; GO:0007249; GO:0008022; GO:0008219; GO:0016064; GO:0019899; GO:0019900; GO:0019901; GO:0031398; GO:0031625; GO:0031663; GO:0032094; GO:0032449; GO:0032755; GO:0032757; GO:0032761; GO:0032765; GO:0032991; GO:0033674; GO:…	R-HSA-1169091;R-HSA-202424;R-HSA-2871837;R-HSA-5607764;R-HSA-8866654;	hsa:8915;	15.4741	15.4768	14.9547	14.0346	14.5419	14.8433
WNK4_Q96J92	1.55186	-0.637696	0.782053	-0.45271	-1.16736	-0.0761508	WNK4	Serine/threonine-protein kinase WNK4	Q96J92	0.643967	0.0382405	-0.643967	sp|Q96J92|WNK4_HUMAN Serine/threonine-protein kinase WNK4 OS=Homo sapiens OX=9606 GN=WNK4 PE=1 SV=1	FUNCTION: Serine/threonine kinase which plays an important role in the regulation of electrolyte homeostasis, cell signaling, survival and proliferation. Acts as an activator and inhibitor of sodium-coupled chloride cotransporters and potassium-coupled chloride cotransporters respectively. Activates SCNN1A, SCNN1B, SCNN1D, SGK1, TRPV5 and TRPV6. Regulates the activity of the thiazide-sensitive Na…	SUBCELLULAR LOCATION: Cell junction, tight junction {ECO:0000250|UniProtKB:Q80UE6}. Note=Present exclusively in intercellular junctions in the distal convoluted tubule and in both the cytoplasm and intercellular junctions in the cortical collecting duct. WNK4 is part of the tight junction complex. {ECO:0000250|UniProtKB:Q80UE6}.	DISEASE: Pseudohypoaldosteronism 2B (PHA2B) [MIM:614491]: An autosomal dominant disorder characterized by hypertension, hyperkalemia, hyperchloremia, mild hyperchloremic metabolic acidosis, and correction of physiologic abnormalities by thiazide diuretics. {ECO:0000269|PubMed:11498583, ECO:0000269|PubMed:23387299, ECO:0000269|PubMed:23453970, ECO:0000269|PubMed:23576762}. Note=The disease is caus…	chloride transport [GO:0006821]; distal tubule morphogenesis [GO:0072156]; intracellular signal transduction [GO:0035556]; ion homeostasis [GO:0050801]; ion transport [GO:0006811]; negative regulation of pancreatic juice secretion [GO:0090188]; negative regulation of sodium ion transport [GO:0010766]; positive regulation of potassium ion import across plasma membrane [GO:1903288]; positive regula…	ATP binding [GO:0005524]; chloride channel inhibitor activity [GO:0019869]; potassium channel inhibitor activity [GO:0019870]; protein serine/threonine kinase activity [GO:0004674]; protein serine kinase activity [GO:0106310]; protein threonine kinase activity [GO:0106311]	bicellular tight junction [GO:0005923]; cytoplasm [GO:0005737]; cytosol [GO:0005829]; membrane [GO:0016020]	GO:0004674; GO:0005524; GO:0005737; GO:0005829; GO:0005923; GO:0006468; GO:0006811; GO:0006821; GO:0008104; GO:0010766; GO:0016020; GO:0019869; GO:0019870; GO:0035556; GO:0050794; GO:0050801; GO:0070294; GO:0072156; GO:0090188; GO:0106310; GO:0106311; GO:1903288; GO:2000651	R-HSA-2672351;	hsa:65266;	13.092	11.8451	12.6536	11.9504	11.5435	12.1649
[truncated: 6,552 more rows]

## Sheet: (B)Phospho BE-Adj
	Normalized Log2 Intensity, Row Z Score										fBE																Normalized Log2 Intensity
FEATURE	Adjacent Sample 1	Adjacent Sample 2	Adjacent Sample 3	BE Sample 1	BE Sample 2	BE Sample 3	GENE	PROTEIN	UNIPROT	MAXFC	P.VALUE	LOGFC	FASTA_HEADERS	UNIPROT_FUNCTION	UNIPROT_CELLULAR_LOCATION	UNIPROT_DISEASE	GO_BIOLOGICAL_PROCESS	GO_MOLECULAR_FUNCTION	GO_CELLULAR_COMPONENT	GO_ID	REACTOMEID	KEGG_ID	PROTEINS	LOCALIZATION PROBABILITY	AMINO ACID	PEPTIDE SEQUENCE	X109B.1	X111B.1	X112B.1	X109A.1	X111A.1	X112A.1
[truncated: 6,395 more rows]

## Sheet: (C) BE protein Signature
FEATURE
HORMAD1_Q86X24
FBLN5_Q9UBX5
MFSD9_Q8NBP5
SCARF2_Q96GP6
DIAPH3_Q9NSV4
PREX1_Q8TCU6
NAV1_Q8NEY1
SOD2_P04179
SEPT4_O43236
CEP250_Q9BV73
AFAP1_Q8N556
PLEKHA3_Q9HB20
MFAP4_P55083
SPRR3_Q9UBC9
NAV3_Q8IVL0
[truncated: 44 more rows]

## Sheet: (D) BE phos Signature
FEATURE
[truncated: 64 more rows]
