# Supplementary material for: Pilot Study Showing Feasibility of Phosphoproteomic Profiling of Pathway-Level Molecular Alterations in Barrett’s Esophagus
Source: Genes (Basel). 2022 Jul 7;13(7):1215. doi: 10.3390/genes13071215 (PMC9325186; doi:10.3390/genes13071215)
Supplement: Supplementary file 1 [file genes-13-01215-s001.zip › Supplementary_Table_5.xlsx]

## Sheet: (A) BE markers overlap
GENE	PROTEIN	UNIPROT
TGM3	Protein-glutamine gamma-glutamyltransferase E;Protein-glutamine gamma-glutamyltransferase E 50 kDa catalytic chain;Protein-glutamine gamma-glutamyltransferase E 27 kDa non-catalytic chain	Q08188
SPRR3	Small proline-rich protein 3	Q9UBC9
CSTB	Cystatin-B	P04080
AIF1L	Allograft inflammatory factor 1-like	Q9BQI0
SERPINB13	Serpin B13	Q9UIV8
CRNN	Cornulin	Q9UBG3
MFAP4	Microfibril-associated glycoprotein 4	P55083
IVL	Involucrin	P07476
FAM25G	Protein FAM25G;Protein FAM25C;Protein FAM25A	B3EWG6
ENDOU	Poly(U)-specific endoribonuclease	P21128
FBLN5	Fibulin-5	Q9UBX5
DSG1	Desmoglein-1	Q02413
PMM1	Phosphomannomutase 1	Q92871
CRISP3	Cysteine-rich secretory protein 3	P54108
LY6G6C	Lymphocyte antigen 6 complex locus protein G6c	O95867
CES1	Liver carboxylesterase 1	P23141
KRT6B	Keratin, type II cytoskeletal 6B	P04259
KLK10	Kallikrein-10	O43240
TRIO	Triple functional domain protein	O75962
SOD2	Superoxide dismutase [Mn], mitochondrial	P04179
CSTA	Cystatin-A;Cystatin-A, N-terminally processed	P01040
AACS	Acetoacetyl-CoA synthetase	Q86V21
PSMD14	26S proteasome non-ATPase regulatory subunit 14	O00487
ALOX12	Arachidonate 12-lipoxygenase, 12S-type	P18054
BBOX1	Gamma-butyrobetaine dioxygenase	O75936
PAFAH1B3	Platelet-activating factor acetylhydrolase IB subunit gamma	Q15102
KRT15	Keratin, type I cytoskeletal 15	P19012
SNCG	Gamma-synuclein	O76070

## Sheet: (B) Proteomic cohort 2
	Normalized Log2 Intensity, Row Z Score								fBE												Normalized Log2 Intensity
FEATURE	Adjacent Sample 5	Adjacent Sample 4	BE Sample 5	BE Sample 4	GENE	PROTEIN	UNIPROT	MAXFC	P.VALUE	LOGFC	FASTA_HEADERS	UNIPROT_FUNCTION	UNIPROT_CELLULAR_LOCATION	UNIPROT_DISEASE	GO_BIOLOGICAL_PROCESS	GO_MOLECULAR_FUNCTION	GO_CELLULAR_COMPONENT	GO_ID	REACTOMEID	KEGG_ID	X105B.1	X103B.1	X105A.1	X103A.1
PXDN_Q92626	0.855479	0.875981	-0.896022	-0.835438	PXDN	Peroxidasin homolog	Q92626	4.60018	1.671e-06	-4.60018	sp|Q92626|PXDN_HUMAN Peroxidasin homolog OS=Homo sapiens OX=9606 GN=PXDN PE=1 SV=2	FUNCTION: Displays low peroxidase activity and is likely to participate in H(2)O(2) metabolism and peroxidative reactions in the cardiovascular system. Plays a role in extracellular matrix formation. {ECO:0000269|PubMed:18929642, ECO:0000269|PubMed:19590037}.	SUBCELLULAR LOCATION: Secreted, extracellular space, extracellular matrix {ECO:0000269|PubMed:19590037, ECO:0000269|Ref.8}. Note=Enriched in the peritubular space of fibrotic kidneys.	DISEASE: Anterior segment dysgenesis 7 (ASGD7) [MIM:269400]: A form of anterior segment dysgenesis, a group of defects affecting anterior structures of the eye including cornea, iris, lens, trabecular meshwork, and Schlemm canal. Anterior segment dysgeneses result from abnormal migration or differentiation of the neural crest derived mesenchymal cells that give rise to components of the anterior …	basement membrane assembly [GO:0070831]; collagen fibril organization [GO:0030199]; extracellular matrix organization [GO:0030198]; hydrogen peroxide catabolic process [GO:0042744]; immune response [GO:0006955]; response to oxidative stress [GO:0006979]	bromide peroxidase activity [GO:0019806]; extracellular matrix structural constituent [GO:0005201]; heme binding [GO:0020037]; interleukin-1 receptor antagonist activity [GO:0005152]; metal ion binding [GO:0046872]; peroxidase activity [GO:0004601]	collagen-containing extracellular matrix [GO:0062023]; endoplasmic reticulum [GO:0005783]; extracellular exosome [GO:0070062]; extracellular region [GO:0005576]; extracellular space [GO:0005615]	GO:0004601; GO:0005152; GO:0005201; GO:0005576; GO:0005615; GO:0005783; GO:0006955; GO:0006979; GO:0019806; GO:0020037; GO:0030198; GO:0030199; GO:0042744; GO:0046872; GO:0062023; GO:0070062; GO:0070831	R-HSA-2243919;	hsa:7837;	14.6836	14.7381	10.0302	10.1912
YKT6_O15498	0.940366	0.78412	-0.778759	-0.945727	YKT6	Synaptobrevin homolog YKT6	O15498	4.21898	2.21672e-06	-4.21898	sp|O15498|YKT6_HUMAN Synaptobrevin homolog YKT6 OS=Homo sapiens OX=9606 GN=YKT6 PE=1 SV=1	FUNCTION: Vesicular soluble NSF attachment protein receptor (v-SNARE) mediating vesicle docking and fusion to a specific acceptor cellular compartment. Functions in endoplasmic reticulum to Golgi transport; as part of a SNARE complex composed of GOSR1, GOSR2 and STX5. Functions in early/recycling endosome to TGN transport; as part of a SNARE complex composed of BET1L, GOSR1 and STX5. Has a S-palm…	SUBCELLULAR LOCATION: Cytoplasm, cytosol. Cytoplasmic vesicle membrane; Lipid-anchor; Cytoplasmic side. Golgi apparatus membrane; Lipid-anchor; Cytoplasmic side. Note=Probably cycles through vesicles between Golgi and endosomes.		endoplasmic reticulum to Golgi vesicle-mediated transport [GO:0006888]; protein transport [GO:0015031]; retrograde transport, endosome to Golgi [GO:0042147]; vesicle docking involved in exocytosis [GO:0006904]; vesicle targeting [GO:0006903]	cadherin binding [GO:0045296]; protein-cysteine S-palmitoyltransferase activity [GO:0019706]; SNAP receptor activity [GO:0005484]	apical dendrite [GO:0097440]; basal dendrite [GO:0097441]; cytoplasm [GO:0005737]; cytoplasmic vesicle membrane [GO:0030659]; cytosol [GO:0005829]; endoplasmic reticulum [GO:0005783]; endoplasmic reticulum-Golgi intermediate compartment membrane [GO:0033116]; endosome [GO:0005768]; Golgi apparatus [GO:0005794]; Golgi membrane [GO:0000139]; integral component of plasma membrane [GO:0005887]; mitoc…	GO:0000139; GO:0005484; GO:0005737; GO:0005739; GO:0005768; GO:0005783; GO:0005794; GO:0005829; GO:0005887; GO:0006888; GO:0006903; GO:0006904; GO:0015031; GO:0019706; GO:0030133; GO:0030659; GO:0031201; GO:0033116; GO:0042147; GO:0043025; GO:0045296; GO:0097440; GO:0097441	R-HSA-204005;R-HSA-6807878;R-HSA-6811438;R-HSA-8980692;R-HSA-9013148;R-HSA-9013149;R-HSA-9013408;R-HSA-9013423;	hsa:10652;	18.5145	18.1322	14.3086	13.9001
COL3A1_P02461	-0.810831	-0.918937	0.832789	0.896979	COL3A1	Collagen alpha-1(III) chain	P02461	4.89466	4.70263e-06	4.89466	sp|P02461|CO3A1_HUMAN Collagen alpha-1(III) chain OS=Homo sapiens OX=9606 GN=COL3A1 PE=1 SV=4	FUNCTION: Collagen type III occurs in most soft connective tissues along with type I collagen. Involved in regulation of cortical development. Is the major ligand of ADGRG1 in the developing brain and binding to ADGRG1 inhibits neuronal migration and activates the RhoA pathway by coupling ADGRG1 to GNA13 and possibly GNA12.	SUBCELLULAR LOCATION: Secreted, extracellular space, extracellular matrix {ECO:0000255|PROSITE-ProRule:PRU00793}.	DISEASE: Ehlers-Danlos syndrome, vascular type (EDSVASC) [MIM:130050]: A severe form of Ehlers-Danlos syndrome, a group of connective tissue disorders characterized by skin hyperextensibility, articular hypermobility, and tissue fragility. EDSVASC is an autosomal dominant disease characterized by joint and dermal manifestations as in other forms of the syndrome, and by proneness to spontaneous ru…	aorta smooth muscle tissue morphogenesis [GO:0060414]; cell-matrix adhesion [GO:0007160]; cellular response to amino acid stimulus [GO:0071230]; cerebral cortex development [GO:0021987]; chondrocyte differentiation [GO:0002062]; collagen fibril organization [GO:0030199]; digestive tract development [GO:0048565]; elastic fiber assembly [GO:0048251]; endochondral bone morphogenesis [GO:0060350]; ex…	extracellular matrix structural constituent [GO:0005201]; extracellular matrix structural constituent conferring tensile strength [GO:0030020]; integrin binding [GO:0005178]; metal ion binding [GO:0046872]; platelet-derived growth factor binding [GO:0048407]; protease binding [GO:0002020]; SMAD binding [GO:0046332]	collagen-containing extracellular matrix [GO:0062023]; collagen type III trimer [GO:0005586]; endoplasmic reticulum lumen [GO:0005788]; extracellular matrix [GO:0031012]; extracellular region [GO:0005576]; extracellular space [GO:0005615]	GO:0001701; GO:0001894; GO:0002020; GO:0002062; GO:0005178; GO:0005201; GO:0005576; GO:0005586; GO:0005615; GO:0005788; GO:0007160; GO:0007179; GO:0007229; GO:0007507; GO:0009314; GO:0018149; GO:0021987; GO:0030020; GO:0030168; GO:0030198; GO:0030199; GO:0030324; GO:0031012; GO:0032905; GO:0034097; GO:0035025; GO:0035264; GO:0036022; GO:0042060; GO:0043588; GO:0046332; GO:0046872; GO:0048144; GO:…	R-HSA-1442490;R-HSA-1474244;R-HSA-1650814;R-HSA-186797;R-HSA-198933;R-HSA-2022090;R-HSA-216083;R-HSA-3000170;R-HSA-3000171;R-HSA-3000178;R-HSA-3000480;R-HSA-419037;R-HSA-8874081;R-HSA-8948216;	hsa:1281;	14.1533	13.8474	18.8042	18.9858
PCDH9_Q9HC56	-1.12483	-0.481952	0.478133	1.12865	PCDH9	Protocadherin-9	Q9HC56	3.30667	6.23081e-06	3.30667	sp|Q9HC56|PCDH9_HUMAN Protocadherin-9 OS=Homo sapiens OX=9606 GN=PCDH9 PE=1 SV=2	FUNCTION: Potential calcium-dependent cell-adhesion protein.	SUBCELLULAR LOCATION: Cell membrane {ECO:0000250}; Single-pass type I membrane protein {ECO:0000250}.		cell adhesion [GO:0007155]; homophilic cell adhesion via plasma membrane adhesion molecules [GO:0007156]	calcium ion binding [GO:0005509]	cell-cell contact zone [GO:0044291]; growth cone [GO:0030426]; integral component of plasma membrane [GO:0005887]	GO:0005509; GO:0005887; GO:0007155; GO:0007156; GO:0030426; GO:0044291		hsa:5101;	10.1211	11.4441	13.4199	14.7586
PRIM2_P49643	0.804882	0.924933	-0.848581	-0.881235	PRIM2	DNA primase large subunit	P49643	3.96456	6.56628e-06	-3.96456	sp|P49643|PRI2_HUMAN DNA primase large subunit OS=Homo sapiens OX=9606 GN=PRIM2 PE=1 SV=2	FUNCTION: Regulatory subunit of the DNA primase complex and component of the DNA polymerase alpha complex (also known as the alpha DNA polymerase-primase complex) which play an essential role in the initiation of DNA synthesis (PubMed:9705292, PubMed:17893144, PubMed:25550159, PubMed:26975377). During the S phase of the cell cycle, the DNA polymerase alpha complex (composed of a catalytic subunit…			DNA replication, synthesis of RNA primer [GO:0006269]; DNA replication initiation [GO:0006270]; positive regulation of DNA primase activity [GO:1903934]	4 iron, 4 sulfur cluster binding [GO:0051539]; DNA/RNA hybrid binding [GO:0071667]; DNA binding [GO:0003677]; metal ion binding [GO:0046872]	alpha DNA polymerase:primase complex [GO:0005658]; nucleoplasm [GO:0005654]	GO:0003677; GO:0005654; GO:0005658; GO:0006269; GO:0006270; GO:0046872; GO:0051539; GO:0071667; GO:1903934	R-HSA-113501;R-HSA-174411;R-HSA-174430;R-HSA-68952;R-HSA-68962;R-HSA-69091;R-HSA-69166;R-HSA-69183;R-HSA-9710421;	hsa:5558;	16.0665	16.3416	12.2769	12.2021
EIF4E_P06730	0.853738	0.87641	-0.808813	-0.921335	EIF4E	Eukaryotic translation initiation factor 4E	P06730	3.62007	7.51407e-06	-3.62007	sp|P06730|IF4E_HUMAN Eukaryotic translation initiation factor 4E OS=Homo sapiens OX=9606 GN=EIF4E PE=1 SV=2	FUNCTION: Recognizes and binds the 7-methylguanosine-containing mRNA cap during an early step in the initiation of protein synthesis and facilitates ribosome binding by inducing the unwinding of the mRNAs secondary structures (PubMed:16271312, PubMed:22578813). In addition to its role in translation initiation, also acts as a regulator of translation and stability in the cytoplasm (PubMed:2433528…	SUBCELLULAR LOCATION: Cytoplasm, P-body {ECO:0000269|PubMed:16157702, ECO:0000269|PubMed:20616046, ECO:0000269|PubMed:24335285, ECO:0000269|PubMed:25923732}. Cytoplasm {ECO:0000269|PubMed:10856257, ECO:0000269|PubMed:21883093}. Cytoplasm, Stress granule {ECO:0000269|PubMed:21883093}. Nucleus {ECO:0000269|PubMed:10856257}. Note=Interaction with EIF4ENIF1/4E-T is required for localization to proces…	DISEASE: Autism 19 (AUTS19) [MIM:615091]: A complex multifactorial, pervasive developmental disorder characterized by impairments in reciprocal social interaction and communication, restricted and stereotyped patterns of interests and activities, and the presence of developmental abnormalities by 3 years of age. Most individuals with autism also manifest moderate mental retardation. {ECO:0000269|…	behavioral fear response [GO:0001662]; cellular response to dexamethasone stimulus [GO:0071549]; G1/S transition of mitotic cell cycle [GO:0000082]; negative regulation of neuron differentiation [GO:0045665]; negative regulation of translation [GO:0017148]; positive regulation of mitotic cell cycle [GO:0045931]; regulation of translation [GO:0006417]; regulation of translation at postsynapse, mod…	DNA-binding transcription factor binding [GO:0140297]; enzyme binding [GO:0019899]; eukaryotic initiation factor 4G binding [GO:0031370]; RNA 7-methylguanosine cap binding [GO:0000340]; RNA binding [GO:0003723]; RNA cap binding [GO:0000339]; translation initiation factor activity [GO:0003743]	chromatoid body [GO:0033391]; cytoplasm [GO:0005737]; cytoplasmic ribonucleoprotein granule [GO:0036464]; cytoplasmic stress granule [GO:0010494]; cytosol [GO:0005829]; eukaryotic translation initiation factor 4F complex [GO:0016281]; extracellular exosome [GO:0070062]; glutamatergic synapse [GO:0098978]; mRNA cap binding complex [GO:0005845]; nucleus [GO:0005634]; P-body [GO:0000932]; perinuclea…	GO:0000082; GO:0000339; GO:0000340; GO:0000932; GO:0001662; GO:0003723; GO:0003743; GO:0005634; GO:0005737; GO:0005829; GO:0005845; GO:0006417; GO:0010494; GO:0016281; GO:0016442; GO:0017148; GO:0019827; GO:0019899; GO:0031370; GO:0033391; GO:0036464; GO:0045665; GO:0045931; GO:0048471; GO:0070062; GO:0071549; GO:0098794; GO:0098978; GO:0099578; GO:0140297	R-HSA-1169408;R-HSA-156827;R-HSA-159227;R-HSA-159230;R-HSA-159231;R-HSA-166208;R-HSA-429947;R-HSA-72649;R-HSA-72662;R-HSA-72702;R-HSA-72706;	hsa:1977;	17.6708	17.7182	14.1921	13.9567
DICER1_Q9UPY3	0.939574	0.786396	-0.794815	-0.931156	DICER1	Endoribonuclease Dicer	Q9UPY3	3.16618	7.53753e-06	-3.16618	sp|Q9UPY3|DICER_HUMAN Endoribonuclease Dicer OS=Homo sapiens OX=9606 GN=DICER1 PE=1 SV=3	FUNCTION: Double-stranded RNA (dsRNA) endoribonuclease playing a central role in short dsRNA-mediated post-transcriptional gene silencing. Cleaves naturally occurring long dsRNAs and short hairpin pre-microRNAs (miRNA) into fragments of twenty-one to twenty-three nucleotides with 3' overhang of two nucleotides, producing respectively short interfering RNAs (siRNA) and mature microRNAs. SiRNAs and…	SUBCELLULAR LOCATION: Cytoplasm {ECO:0000269|PubMed:16424907}. Cytoplasm, perinuclear region {ECO:0000269|PubMed:19022417}.	DISEASE: Pleuropulmonary blastoma (PPB) [MIM:601200]: A rare pediatric intrathoracic neoplasm. The tumor arises from the lung, pleura, or both, and appears to be purely mesenchymal in phenotype. It lacks malignant epithelial elements, a feature that distinguishes it from the classic adult-type pulmonary blastoma. It arises during fetal lung development and is often part of an inherited cancer syn…	apoptotic DNA fragmentation [GO:0006309]; conversion of ds siRNA to ss siRNA [GO:0036404]; conversion of ds siRNA to ss siRNA involved in RNA interference [GO:0033168]; miRNA loading onto RISC involved in gene silencing by miRNA [GO:0035280]; miRNA metabolic process [GO:0010586]; negative regulation of gene expression [GO:0010629]; negative regulation of Schwann cell proliferation [GO:0010626]; n…	ATP binding [GO:0005524]; deoxyribonuclease I activity [GO:0004530]; DNA binding [GO:0003677]; double-stranded RNA binding [GO:0003725]; endoribonuclease activity [GO:0004521]; helicase activity [GO:0004386]; metal ion binding [GO:0046872]; pre-miRNA binding [GO:0070883]; protein domain specific binding [GO:0019904]; ribonuclease III activity [GO:0004525]; RNA binding [GO:0003723]; siRNA binding …	ARC complex [GO:0033167]; cytoplasm [GO:0005737]; cytosol [GO:0005829]; extracellular exosome [GO:0070062]; nucleus [GO:0005634]; perinuclear region of cytoplasm [GO:0048471]; RISC complex [GO:0016442]; RISC-loading complex [GO:0070578]	GO:0000122; GO:0003677; GO:0003723; GO:0003725; GO:0004386; GO:0004521; GO:0004525; GO:0004530; GO:0005524; GO:0005634; GO:0005737; GO:0005829; GO:0006309; GO:0010586; GO:0010626; GO:0010629; GO:0014040; GO:0016078; GO:0016442; GO:0019904; GO:0021675; GO:0030422; GO:0030423; GO:0031054; GO:0031643; GO:0032290; GO:0032720; GO:0033167; GO:0033168; GO:0035087; GO:0035196; GO:0035197; GO:0035280; GO:…	R-HSA-203927;R-HSA-426486;R-HSA-9708296;	hsa:23405;	17.4611	17.1801	14.2795	14.0294
MYH10_P35580	0.909159	0.821489	-0.842819	-0.88783	MYH10	Myosin-10	P35580	3.08277	8.78041e-06	-3.08277	sp|P35580|MYH10_HUMAN Myosin-10 OS=Homo sapiens OX=9606 GN=MYH10 PE=1 SV=3	FUNCTION: Cellular myosin that appears to play a role in cytokinesis, cell shape, and specialized functions such as secretion and capping. Involved with LARP6 in the stabilization of type I collagen mRNAs for CO1A1 and CO1A2. During cell spreading, plays an important role in cytoskeleton reorganization, focal contacts formation (in the central part but not the margins of spreading cells), and lam…	SUBCELLULAR LOCATION: Cell projection, lamellipodium {ECO:0000269|PubMed:20052411, ECO:0000269|PubMed:22480440}. Note=Colocalizes with MCC at the leading edge of migrating cells.	DISEASE: Note=Associated with severe intellectual disability, microcephaly, and feeding difficulties as well as cerebral atrophy. {ECO:0000269|PubMed:25003005, ECO:0000269|PubMed:25356899}.	actin filament-based movement [GO:0030048]; actomyosin structure organization [GO:0031032]; cell adhesion [GO:0007155]; mitotic cytokinesis [GO:0000281]; positive regulation of protein secretion [GO:0050714]; regulation of cell shape [GO:0008360]	actin binding [GO:0003779]; actin filament binding [GO:0051015]; ADP binding [GO:0043531]; ATP binding [GO:0005524]; calmodulin binding [GO:0005516]; microfilament motor activity [GO:0000146]; mRNA 5'-UTR binding [GO:0048027]; RNA stem-loop binding [GO:0035613]	actomyosin [GO:0042641]; cell cortex [GO:0005938]; cleavage furrow [GO:0032154]; cytoplasm [GO:0005737]; cytosol [GO:0005829]; extracellular exosome [GO:0070062]; lamellipodium [GO:0030027]; midbody [GO:0030496]; myosin complex [GO:0016459]; myosin II complex [GO:0016460]; myosin II filament [GO:0097513]; nucleus [GO:0005634]; polysome [GO:0005844]; stress fiber [GO:0001725]	GO:0000146; GO:0000281; GO:0001725; GO:0003779; GO:0005516; GO:0005524; GO:0005634; GO:0005737; GO:0005829; GO:0005844; GO:0005938; GO:0007155; GO:0008360; GO:0016459; GO:0016460; GO:0030027; GO:0030048; GO:0030496; GO:0031032; GO:0032154; GO:0035613; GO:0042641; GO:0043531; GO:0048027; GO:0050714; GO:0051015; GO:0070062; GO:0097513	R-HSA-3928663;R-HSA-416572;R-HSA-5625740;R-HSA-5625900;R-HSA-5627117;R-HSA-5627123;	hsa:4628;	16.1736	16.0174	13.0528	12.9726
LTBP1_Q14766	-0.917466	-0.81077	0.802849	0.925388	LTBP1	Latent-transforming growth factor beta-binding protein 1	Q14766	2.80379	1.26005e-05	2.80379	sp|Q14766|LTBP1_HUMAN Latent-transforming growth factor beta-binding protein 1 OS=Homo sapiens OX=9606 GN=LTBP1 PE=1 SV=4	FUNCTION: Key regulator of transforming growth factor beta (TGFB1, TGFB2 and TGFB3) that controls TGF-beta activation by maintaining it in a latent state during storage in extracellular space (PubMed:2022183, PubMed:8617200, PubMed:8939931). Associates specifically via disulfide bonds with the Latency-associated peptide (LAP), which is the regulatory chain of TGF-beta, and regulates integrin-depe…	SUBCELLULAR LOCATION: Secreted {ECO:0000269|PubMed:16157329}. Secreted, extracellular space, extracellular matrix {ECO:0000269|PubMed:16157329, ECO:0000269|PubMed:8617200}.		regulation of transforming growth factor beta activation [GO:1901388]; sequestering of TGFbeta in extracellular matrix [GO:0035583]	calcium ion binding [GO:0005509]; microfibril binding [GO:0050436]; transforming growth factor beta-activated receptor activity [GO:0005024]; transforming growth factor beta binding [GO:0050431]	collagen-containing extracellular matrix [GO:0062023]; endoplasmic reticulum lumen [GO:0005788]; extracellular matrix [GO:0031012]; extracellular region [GO:0005576]; microfibril [GO:0001527]; protein-containing complex [GO:0032991]	GO:0001527; GO:0005024; GO:0005509; GO:0005576; GO:0005788; GO:0031012; GO:0032991; GO:0035583; GO:0050431; GO:0050436; GO:0062023; GO:1901388	R-HSA-2129379;R-HSA-381426;R-HSA-8957275;	hsa:4052;	12.652	12.8251	15.4429	15.6417
CDC5L_Q99459	0.747148	0.971969	-0.957951	-0.761167	CDC5L	Cell division cycle 5-like protein	Q99459	2.80116	1.27995e-05	-2.80116	sp|Q99459|CDC5L_HUMAN Cell division cycle 5-like protein OS=Homo sapiens OX=9606 GN=CDC5L PE=1 SV=2	FUNCTION: DNA-binding protein involved in cell cycle control. May act as a transcription activator. Plays role in pre-mRNA splicing as core component of precatalytic, catalytic and postcatalytic spliceosomal complexes (PubMed:11991638, PubMed:20176811, PubMed:28502770, PubMed:28076346, PubMed:29361316, PubMed:29360106, PubMed:29301961, PubMed:30728453, PubMed:30705154). Component of the PRP19-CDC…	SUBCELLULAR LOCATION: Nucleus {ECO:0000269|PubMed:10570151, ECO:0000269|PubMed:11544257, ECO:0000269|PubMed:18583928, ECO:0000269|PubMed:28076346, ECO:0000269|PubMed:28502770, ECO:0000269|PubMed:29301961, ECO:0000269|PubMed:29360106, ECO:0000269|PubMed:29361316, ECO:0000269|PubMed:30705154, ECO:0000269|PubMed:30728453, ECO:0000269|PubMed:9038199, ECO:0000269|PubMed:9598309}. Nucleus speckle {ECO:…	DISEASE: Note=A chromosomal aberration involving CDC5L is found in multicystic renal dysplasia. Translocation t(6;19)(p21;q13.1) with USF2.	cell cycle [GO:0007049]; DNA damage checkpoint signaling [GO:0000077]; DNA repair [GO:0006281]; mRNA splicing, via spliceosome [GO:0000398]; positive regulation of transcription by RNA polymerase II [GO:0045944]; regulation of transcription by RNA polymerase II [GO:0006357]	DNA binding [GO:0003677]; DNA-binding transcription activator activity, RNA polymerase II-specific [GO:0001228]; DNA-binding transcription factor activity, RNA polymerase II-specific [GO:0000981]; identical protein binding [GO:0042802]; RNA binding [GO:0003723]; RNA polymerase II transcription regulatory region sequence-specific DNA binding [GO:0000977]; WD40-repeat domain binding [GO:0071987]	catalytic step 2 spliceosome [GO:0071013]; cytoplasm [GO:0005737]; membrane [GO:0016020]; nuclear speck [GO:0016607]; nucleoplasm [GO:0005654]; nucleus [GO:0005634]; Prp19 complex [GO:0000974]; spliceosomal complex [GO:0005681]; U2-type catalytic step 2 spliceosome [GO:0071007]	GO:0000077; GO:0000398; GO:0000974; GO:0000977; GO:0000981; GO:0001228; GO:0003677; GO:0003723; GO:0005634; GO:0005654; GO:0005681; GO:0005737; GO:0006281; GO:0006357; GO:0007049; GO:0016020; GO:0016607; GO:0042802; GO:0045944; GO:0071007; GO:0071013; GO:0071987	R-HSA-72163;	hsa:988;	15.8706	16.2369	13.0923	13.4129
FGFBP1_Q14512	0.840306	0.890958	-0.838753	-0.89251	FGFBP1	Fibroblast growth factor-binding protein 1	Q14512	2.86615	1.44034e-05	-2.86615	sp|Q14512|FGFP1_HUMAN Fibroblast growth factor-binding protein 1 OS=Homo sapiens OX=9606 GN=FGFBP1 PE=1 SV=1	FUNCTION: Acts as a carrier protein that release fibroblast-binding factors (FGFs) from the extracellular matrix (EM) storage and thus enhance the mitogenic activity of FGFs. Enhances FGF2 signaling during tissue repair, angiogenesis and in tumor growth. {ECO:0000269|PubMed:11509569, ECO:0000269|PubMed:15806171, ECO:0000269|PubMed:1885605, ECO:0000269|PubMed:9334727}.	SUBCELLULAR LOCATION: Secreted, extracellular space {ECO:0000269|PubMed:11148217, ECO:0000269|PubMed:15806171}. Cell membrane {ECO:0000269|PubMed:11148217, ECO:0000269|PubMed:15806171}; Peripheral membrane protein {ECO:0000269|PubMed:11148217, ECO:0000269|PubMed:15806171}. Note=Extracellular and plasma membrane-associated. Colocalizes with HSPG2 in the pericellular environment of squamous cell ca…		cell-cell signaling [GO:0007267]; negative regulation of cell population proliferation [GO:0008285]; positive regulation of blood vessel endothelial cell proliferation involved in sprouting angiogenesis [GO:1903589]; positive regulation of cell migration involved in sprouting angiogenesis [GO:0090050]; positive regulation of fibroblast growth factor receptor signaling pathway [GO:0045743]; signal…	fibroblast growth factor binding [GO:0017134]; growth factor binding [GO:0019838]; heparin binding [GO:0008201]	cell surface [GO:0009986]; extracellular region [GO:0005576]; extracellular space [GO:0005615]; plasma membrane [GO:0005886]	GO:0005576; GO:0005615; GO:0005886; GO:0007165; GO:0007267; GO:0008201; GO:0008285; GO:0009986; GO:0017134; GO:0019838; GO:0045743; GO:0090050; GO:1903589	R-HSA-190377;	hsa:9982;	18.3647	18.4486	15.585	15.496
S100A9_P06702	0.811407	0.918973	-0.866005	-0.864375	S100A9	Protein S100-A9	P06702	2.77891	1.63083e-05	-2.77891	sp|P06702|S10A9_HUMAN Protein S100-A9 OS=Homo sapiens OX=9606 GN=S100A9 PE=1 SV=1	FUNCTION: S100A9 is a calcium- and zinc-binding protein which plays a prominent role in the regulation of inflammatory processes and immune response (PubMed:12626582, PubMed:15331440, PubMed:20103766, PubMed:8423249, PubMed:16258195, PubMed:19122197, PubMed:21325622). It can induce neutrophil chemotaxis, adhesion, can increase the bactericidal activity of neutrophils by promoting phagocytosis via…	SUBCELLULAR LOCATION: Secreted. Cytoplasm {ECO:0000269|PubMed:15598812, ECO:0000269|PubMed:8423249}. Cytoplasm, cytoskeleton {ECO:0000269|PubMed:22489132, ECO:0000269|PubMed:9083090}. Cell membrane {ECO:0000269|PubMed:18786929}; Peripheral membrane protein {ECO:0000305|PubMed:18786929}. Note=Predominantly localized in the cytoplasm. Upon elevation of the intracellular calcium level, translocated …		activation of cysteine-type endopeptidase activity involved in apoptotic process [GO:0006919]; antimicrobial humoral immune response mediated by antimicrobial peptide [GO:0061844]; apoptotic process [GO:0006915]; astrocyte development [GO:0014002]; autocrine signaling [GO:0035425]; autophagy [GO:0006914]; cell-cell signaling [GO:0007267]; chronic inflammatory response [GO:0002544]; defense respon…	antioxidant activity [GO:0016209]; arachidonic acid binding [GO:0050544]; calcium-dependent protein binding [GO:0048306]; calcium ion binding [GO:0005509]; microtubule binding [GO:0008017]; RAGE receptor binding [GO:0050786]; Toll-like receptor 4 binding [GO:0035662]; zinc ion binding [GO:0008270]	cell junction [GO:0030054]; collagen-containing extracellular matrix [GO:0062023]; cytoplasm [GO:0005737]; cytoskeleton [GO:0005856]; cytosol [GO:0005829]; extracellular exosome [GO:0070062]; extracellular region [GO:0005576]; extracellular space [GO:0005615]; nucleoplasm [GO:0005654]; nucleus [GO:0005634]; plasma membrane [GO:0005886]; secretory granule lumen [GO:0034774]	GO:0002523; GO:0002544; GO:0005509; GO:0005576; GO:0005615; GO:0005634; GO:0005654; GO:0005737; GO:0005829; GO:0005856; GO:0005886; GO:0006914; GO:0006915; GO:0006919; GO:0006954; GO:0007267; GO:0008017; GO:0008270; GO:0010976; GO:0014002; GO:0016209; GO:0018119; GO:0030054; GO:0030307; GO:0030593; GO:0032119; GO:0032496; GO:0034774; GO:0035425; GO:0035606; GO:0035662; GO:0035821; GO:0042742; GO:…	R-HSA-1236974;R-HSA-166058;R-HSA-5602498;R-HSA-5603041;R-HSA-5668599;R-HSA-5686938;R-HSA-6798695;R-HSA-6799990;	hsa:6280;	22.2744	22.4472	19.5806	19.5832
MFAP4_P55083	-0.865157	-0.866418	0.83711	0.894465	MFAP4	Microfibril-associated glycoprotein 4	P55083	2.66648	1.65647e-05	2.66648	sp|P55083|MFAP4_HUMAN Microfibril-associated glycoprotein 4 OS=Homo sapiens OX=9606 GN=MFAP4 PE=1 SV=2	FUNCTION: Could be involved in calcium-dependent cell adhesion or intercellular interactions. May contribute to the elastic fiber assembly and/or maintenance (PubMed:26601954). {ECO:0000269|PubMed:26601954}.	SUBCELLULAR LOCATION: Secreted, extracellular space, extracellular matrix {ECO:0000269|PubMed:26601954}.		cell adhesion [GO:0007155]; cellular response to UV-B [GO:0071493]; complement activation, lectin pathway [GO:0001867]; elastic fiber assembly [GO:0048251]; regulation of collagen metabolic process [GO:0010712]; supramolecular fiber organization [GO:0097435]; UV protection [GO:0009650]	antigen binding [GO:0003823]; carbohydrate derivative binding [GO:0097367]; signaling receptor binding [GO:0005102]	collagen-containing extracellular matrix [GO:0062023]; elastic fiber [GO:0071953]; extracellular region [GO:0005576]; extracellular space [GO:0005615]; microfibril [GO:0001527]	GO:0001527; GO:0001867; GO:0003823; GO:0005102; GO:0005576; GO:0005615; GO:0007155; GO:0009650; GO:0010712; GO:0048251; GO:0062023; GO:0071493; GO:0071953; GO:0097367; GO:0097435	R-HSA-2129379;	hsa:4239;	18.2357	18.2337	20.857	20.9454
SPRR3_Q9UBC9	0.790709	0.937952	-0.885408	-0.843253	SPRR3	Small proline-rich protein 3	Q9UBC9	2.75648	1.67709e-05	-2.75648	sp|Q9UBC9|SPRR3_HUMAN Small proline-rich protein 3 OS=Homo sapiens OX=9606 GN=SPRR3 PE=1 SV=2	FUNCTION: Cross-linked envelope protein of keratinocytes.	SUBCELLULAR LOCATION: Cytoplasm.		epidermis development [GO:0008544]; keratinization [GO:0031424]; keratinocyte differentiation [GO:0030216]; peptide cross-linking [GO:0018149]; wound healing [GO:0042060]	structural molecule activity [GO:0005198]	cornified envelope [GO:0001533]; cytosol [GO:0005829]; extracellular exosome [GO:0070062]; Golgi apparatus [GO:0005794]; perinuclear region of cytoplasm [GO:0048471]	GO:0001533; GO:0005198; GO:0005794; GO:0005829; GO:0008544; GO:0018149; GO:0030216; GO:0031424; GO:0042060; GO:0048471; GO:0070062	R-HSA-6809371;	hsa:6707;	23.6841	23.9189	21.0114	21.0787
NCCRP1_Q6ZVX7	0.84828	0.883578	-0.861176	-0.870682	NCCRP1	F-box only protein 50	Q6ZVX7	2.63157	1.70302e-05	-2.63157	sp|Q6ZVX7|FBX50_HUMAN F-box only protein 50 OS=Homo sapiens OX=9606 GN=NCCRP1 PE=1 SV=1	FUNCTION: Promotes cell proliferation. {ECO:0000269|PubMed:22087255}.	SUBCELLULAR LOCATION: Cytoplasm {ECO:0000269|PubMed:22087255}.		glycoprotein catabolic process [GO:0006516]; positive regulation of cell population proliferation [GO:0008284]; protein ubiquitination [GO:0016567]; SCF-dependent proteasomal ubiquitin-dependent protein catabolic process [GO:0031146]; ubiquitin-dependent ERAD pathway [GO:0030433]		cytoplasm [GO:0005737]; extracellular exosome [GO:0070062]; SCF ubiquitin ligase complex [GO:0019005]	GO:0005737; GO:0006516; GO:0008284; GO:0016567; GO:0019005; GO:0030433; GO:0031146; GO:0070062		hsa:342897;	19.231	19.2846	16.6335	16.619
SFN_P31947	0.866241	0.863587	-0.802905	-0.926923	SFN	14-3-3 protein sigma	P31947	2.76889	1.76546e-05	-2.76889	sp|P31947|1433S_HUMAN 14-3-3 protein sigma OS=Homo sapiens OX=9606 GN=SFN PE=1 SV=1	FUNCTION: Adapter protein implicated in the regulation of a large spectrum of both general and specialized signaling pathways. Binds to a large number of partners, usually by recognition of a phosphoserine or phosphothreonine motif. Binding generally results in the modulation of the activity of the binding partner. When bound to KRT17, regulates protein synthesis and epithelial cell growth by sti…	SUBCELLULAR LOCATION: Cytoplasm. Nucleus {ECO:0000250}. Secreted. Note=May be secreted by a non-classical secretory pathway.		cellular protein localization [GO:0034613]; establishment of skin barrier [GO:0061436]; intrinsic apoptotic signaling pathway in response to DNA damage [GO:0008630]; keratinization [GO:0031424]; keratinocyte development [GO:0003334]; negative regulation of cysteine-type endopeptidase activity involved in apoptotic process [GO:0043154]; negative regulation of keratinocyte proliferation [GO:0010839…	cadherin binding [GO:0045296]; identical protein binding [GO:0042802]; phosphoprotein binding [GO:0051219]; protein kinase binding [GO:0019901]; protein kinase C inhibitor activity [GO:0008426]	cytoplasm [GO:0005737]; cytosol [GO:0005829]; extracellular exosome [GO:0070062]; extracellular space [GO:0005615]; nucleus [GO:0005634]	GO:0000079; GO:0001836; GO:0003334; GO:0005615; GO:0005634; GO:0005737; GO:0005829; GO:0006469; GO:0007165; GO:0008426; GO:0008630; GO:0010482; GO:0010839; GO:0019901; GO:0030307; GO:0031424; GO:0034613; GO:0042802; GO:0043154; GO:0045296; GO:0045606; GO:0046827; GO:0051219; GO:0061436; GO:0070062	R-HSA-111447;R-HSA-1445148;R-HSA-5625740;R-HSA-5628897;R-HSA-6804114;R-HSA-75035;R-HSA-9614399;	hsa:2810;	22.4525	22.4483	19.7808	19.5823
NBEAL1_Q6ZS30	-0.812536	-0.914904	0.936909	0.79053	NBEAL1	Neurobeachin-like protein 1	Q6ZS30	2.60238	1.78202e-05	2.60238	sp|Q6ZS30|NBEL1_HUMAN Neurobeachin-like protein 1 OS=Homo sapiens OX=9606 GN=NBEAL1 PE=2 SV=3				protein localization [GO:0008104]	protein kinase binding [GO:0019901]	cytosol [GO:0005829]; membrane [GO:0016020]	GO:0005829; GO:0008104; GO:0016020; GO:0019901		hsa:65065;	15.9218	15.7676	18.5573	18.3368
CENPF_P49454	0.980509	0.741166	-0.800864	-0.920811	CENPF	Centromere protein F	P49454	2.68187	1.97596e-05	-2.68187	sp|P49454|CENPF_HUMAN Centromere protein F OS=Homo sapiens OX=9606 GN=CENPF PE=1 SV=3	FUNCTION: Required for kinetochore function and chromosome segregation in mitosis. Required for kinetochore localization of dynein, LIS1, NDE1 and NDEL1. Regulates recycling of the plasma membrane by acting as a link between recycling vesicles and the microtubule network though its association with STX4 and SNAP25. Acts as a potential inhibitor of pocket protein-mediated cellular processes during…	SUBCELLULAR LOCATION: Cytoplasm, perinuclear region. Nucleus matrix. Chromosome, centromere, kinetochore. Cytoplasm, cytoskeleton, spindle. Note=Relocalizes to the kinetochore/centromere (coronal surface of the outer plate) and the spindle during mitosis. Observed in nucleus during interphase but not in the nucleolus. At metaphase becomes localized to areas including kinetochore and mitotic appar…	DISEASE: Stromme syndrome (STROMS) [MIM:243605]: An autosomal recessive congenital disorder characterized by intestinal atresia, ocular anomalies, microcephaly, and renal and cardiac abnormalities in some patients. The disease has features of a ciliopathy, and lethality in early childhood is observed in severe cases. {ECO:0000269|PubMed:25564561, ECO:0000269|PubMed:26820108}. Note=The disease is …	cell differentiation [GO:0030154]; cell division [GO:0051301]; chromosome segregation [GO:0007059]; DNA biosynthetic process [GO:0071897]; kidney development [GO:0001822]; kinetochore assembly [GO:0051382]; metaphase plate congression [GO:0051310]; mitotic cell cycle [GO:0000278]; mitotic spindle assembly checkpoint signaling [GO:0007094]; muscle organ development [GO:0007517]; negative regulatio…	chromatin binding [GO:0003682]; DNA-binding transcription factor binding [GO:0140297]; dynein complex binding [GO:0070840]; microtubule binding [GO:0008017]; protein C-terminus binding [GO:0008022]; protein homodimerization activity [GO:0042803]	axoneme [GO:0005930]; centrosome [GO:0005813]; chromosome, centromeric region [GO:0000775]; ciliary basal body [GO:0036064]; ciliary transition fiber [GO:0097539]; cytoplasm [GO:0005737]; cytosol [GO:0005829]; kinetochore [GO:0000776]; midbody [GO:0030496]; nuclear envelope [GO:0005635]; nuclear matrix [GO:0016363]; nucleoplasm [GO:0005654]; nucleus [GO:0005634]; outer kinetochore [GO:0000940]; p…	GO:0000278; GO:0000775; GO:0000776; GO:0000922; GO:0000940; GO:0001822; GO:0003682; GO:0005634; GO:0005635; GO:0005654; GO:0005737; GO:0005813; GO:0005819; GO:0005829; GO:0005930; GO:0007059; GO:0007094; GO:0007517; GO:0008017; GO:0008022; GO:0009410; GO:0010389; GO:0015031; GO:0016202; GO:0016363; GO:0021591; GO:0030154; GO:0030496; GO:0036064; GO:0042803; GO:0045120; GO:0045892; GO:0048471; GO:…	R-HSA-141444;R-HSA-156711;R-HSA-2467813;R-HSA-2500257;R-HSA-5663220;R-HSA-68877;R-HSA-9648025;	hsa:1063;	18.5805	18.2076	15.8056	15.6188
TGM3_Q08188	0.898022	0.832027	-0.816277	-0.913772	TGM3	Protein-glutamine gamma-glutamyltransferase E;Protein-glutamine gamma-glutamyltransferase E 50 kDa catalytic chain;Protein-glutamine gamma-glutamyltransferase E 27 kDa non-catalytic chain	Q08188	2.51444	2.02339e-05	-2.51444	sp|Q08188|TGM3_HUMAN Protein-glutamine gamma-glutamyltransferase E OS=Homo sapiens OX=9606 GN=TGM3 PE=1 SV=4	FUNCTION: Catalyzes the calcium-dependent formation of isopeptide cross-links between glutamine and lysine residues in various proteins, as well as the conjugation of polyamines to proteins. Involved in the formation of the cornified envelope (CE), a specialized component consisting of covalent cross-links of proteins beneath the plasma membrane of terminally differentiated keratinocytes. Catalyz…	SUBCELLULAR LOCATION: Cytoplasm {ECO:0000269|PubMed:27866708}.	DISEASE: Uncombable hair syndrome 2 (UHS2) [MIM:617251]: A form of uncombable hair syndrome, a condition characterized by scalp hair that is impossible to comb due to the haphazard arrangement of the hair bundles. A characteristic morphologic feature is a triangular to reniform to heart shape on cross-sections, and a groove, canal or flattening along the entire length of the hair. Most individual…	cell envelope organization [GO:0043163]; cellular protein modification process [GO:0006464]; hair follicle morphogenesis [GO:0031069]; keratinization [GO:0031424]; keratinocyte differentiation [GO:0030216]; peptide cross-linking [GO:0018149]	acyltransferase activity [GO:0016746]; calcium ion binding [GO:0005509]; catalytic activity [GO:0003824]; protein-glutamine gamma-glutamyltransferase activity [GO:0003810]; structural molecule activity [GO:0005198]	cytoplasm [GO:0005737]; extracellular exosome [GO:0070062]; extrinsic component of cytoplasmic side of plasma membrane [GO:0031234]; protein-containing complex [GO:0032991]	GO:0003810; GO:0003824; GO:0005198; GO:0005509; GO:0005737; GO:0006464; GO:0016746; GO:0018149; GO:0030216; GO:0031069; GO:0031234; GO:0031424; GO:0032991; GO:0043163; GO:0070062		hsa:7053;	23.4431	23.3472	20.9516	20.8099
ALDH1A1_P00352	-0.951109	-0.756107	0.671397	1.03582	ALDH1A1	Retinal dehydrogenase 1	P00352	2.85466	2.06216e-05	2.85466	sp|P00352|AL1A1_HUMAN Retinal dehydrogenase 1 OS=Homo sapiens OX=9606 GN=ALDH1A1 PE=1 SV=2	FUNCTION: Cytosolic dehydrogenase that catalyzes the irreversible oxidation of a wide range of aldehydes to their corresponding carboxylic acid (PubMed:19296407, PubMed:12941160, PubMed:15623782, PubMed:17175089, PubMed:26373694, PubMed:25450233). Functions downstream of retinol dehydrogenases and catalyzes the oxidation of retinaldehyde into retinoic acid, the second step in the oxidation of ret…	SUBCELLULAR LOCATION: Cytoplasm, cytosol {ECO:0000269|PubMed:12941160}. Cell projection, axon {ECO:0000250|UniProtKB:P24549}.		cellular aldehyde metabolic process [GO:0006081]; cellular detoxification of aldehyde [GO:0110095]; fructosamine catabolic process [GO:0030392]; gamma-aminobutyric acid biosynthetic process [GO:0009449]; maintenance of lens transparency [GO:0036438]; negative regulation of cold-induced thermogenesis [GO:0120163]; retinoid metabolic process [GO:0001523]; retinol metabolic process [GO:0042572]	3-deoxyglucosone dehydrogenase activity [GO:0106373]; aldehyde dehydrogenase (NAD+) activity [GO:0004029]; aminobutyraldehyde dehydrogenase activity [GO:0019145]; androgen binding [GO:0005497]; benzaldehyde dehydrogenase (NAD+) activity [GO:0018479]; glyceraldehyde-3-phosphate dehydrogenase (NAD+) (non-phosphorylating) activity [GO:0043878]; GTPase activator activity [GO:0005096]; NAD binding [GO…	axon [GO:0030424]; cytoplasm [GO:0005737]; cytosol [GO:0005829]; extracellular exosome [GO:0070062]; synapse [GO:0045202]	GO:0001523; GO:0001758; GO:0004029; GO:0005096; GO:0005497; GO:0005737; GO:0005829; GO:0006081; GO:0009449; GO:0018479; GO:0019145; GO:0030392; GO:0030424; GO:0036438; GO:0042572; GO:0043878; GO:0045202; GO:0051287; GO:0070062; GO:0106373; GO:0110095; GO:0120163	R-HSA-5365859;R-HSA-70350;R-HSA-71384;	hsa:216;	20.686	21.012	23.399	24.0083
MUC5AC_P98088	-0.867956	-0.863796	0.888533	0.843219	MUC5AC	Mucin-5AC	P98088	2.51567	2.07e-05	2.51567	sp|P98088|MUC5A_HUMAN Mucin-5AC OS=Homo sapiens OX=9606 GN=MUC5AC PE=1 SV=4	FUNCTION: Gel-forming glycoprotein of gastric and respiratory tract epithelia that protects the mucosa from infection and chemical damage by binding to inhaled microorganisms and particles that are subsequently removed by the mucociliary system (PubMed:14535999, PubMed:14718370). Interacts with H.pylori in the gastric epithelium, Barrett's esophagus as well as in gastric metaplasia of the duodenu…	SUBCELLULAR LOCATION: Secreted {ECO:0000269|PubMed:14718370}.		phosphatidylinositol-mediated signaling [GO:0048015]	extracellular matrix structural constituent [GO:0005201]	cytoplasm [GO:0005737]; extracellular exosome [GO:0070062]; extracellular matrix [GO:0031012]; extracellular space [GO:0005615]; Golgi lumen [GO:0005796]; mucus layer [GO:0070701]; plasma membrane [GO:0005886]	GO:0005201; GO:0005615; GO:0005737; GO:0005796; GO:0005886; GO:0031012; GO:0048015; GO:0070062; GO:0070701	R-HSA-5083625;R-HSA-5083632;R-HSA-5083636;R-HSA-5621480;R-HSA-913709;R-HSA-977068;	hsa:4586;	21.6167	21.6227	24.1683	24.1025
CTSH_P09668	0.769991	0.956342	-0.828443	-0.89789	CTSH	Pro-cathepsin H;Cathepsin H mini chain;Cathepsin H;Cathepsin H heavy chain;Cathepsin H light chain	P09668	3.54916	2.16128e-05	-3.54916	sp|P09668|CATH_HUMAN Pro-cathepsin H OS=Homo sapiens OX=9606 GN=CTSH PE=1 SV=4	FUNCTION: Important for the overall degradation of proteins in lysosomes.	SUBCELLULAR LOCATION: Lysosome.		adaptive immune response [GO:0002250]; antigen processing and presentation [GO:0019882]; bradykinin catabolic process [GO:0010815]; cellular response to thyroid hormone stimulus [GO:0097067]; dichotomous subdivision of terminal units involved in lung branching [GO:0060448]; ERK1 and ERK2 cascade [GO:0070371]; immune response-regulating signaling pathway [GO:0002764]; membrane protein proteolysis …	aminopeptidase activity [GO:0004177]; cysteine-type endopeptidase activator activity involved in apoptotic process [GO:0008656]; cysteine-type endopeptidase activity [GO:0004197]; cysteine-type peptidase activity [GO:0008234]; endopeptidase activity [GO:0004175]; HLA-A specific activating MHC class I receptor activity [GO:0030108]; peptidase activity [GO:0008233]; serine-type endopeptidase activi…	alveolar lamellar body [GO:0097208]; collagen-containing extracellular matrix [GO:0062023]; cytoplasmic ribonucleoprotein granule [GO:0036464]; cytosol [GO:0005829]; extracellular exosome [GO:0070062]; extracellular region [GO:0005576]; extracellular space [GO:0005615]; ficolin-1-rich granule lumen [GO:1904813]; intracellular membrane-bounded organelle [GO:0043231]; lysosome [GO:0005764]; multive…	GO:0001656; GO:0001913; GO:0002250; GO:0002764; GO:0004175; GO:0004177; GO:0004197; GO:0004252; GO:0005576; GO:0005615; GO:0005764; GO:0005829; GO:0006508; GO:0008233; GO:0008234; GO:0008284; GO:0008656; GO:0010628; GO:0010634; GO:0010813; GO:0010815; GO:0010952; GO:0019882; GO:0030108; GO:0030335; GO:0031638; GO:0031648; GO:0032526; GO:0033619; GO:0034774; GO:0036464; GO:0043066; GO:0043129; GO:…	R-HSA-2132295;R-HSA-5683826;R-HSA-6798695;	hsa:1512;	17.6616	18.0448	14.3754	14.2327
ANXA1_P04083	0.851749	0.879899	-0.888139	-0.84351	ANXA1	Annexin A1	P04083	2.38844	2.48329e-05	-2.38844	sp|P04083|ANXA1_HUMAN Annexin A1 OS=Homo sapiens OX=9606 GN=ANXA1 PE=1 SV=2	FUNCTION: Plays important roles in the innate immune response as effector of glucocorticoid-mediated responses and regulator of the inflammatory process. Has anti-inflammatory activity (PubMed:8425544). Plays a role in glucocorticoid-mediated down-regulation of the early phase of the inflammatory response (By similarity). Contributes to the adaptive immune response by enhancing signaling cascades…	SUBCELLULAR LOCATION: Nucleus {ECO:0000269|PubMed:10772777, ECO:0000269|PubMed:19625660}. Cytoplasm {ECO:0000269|PubMed:10772777, ECO:0000269|PubMed:17008549, ECO:0000269|PubMed:19625660}. Cell projection, cilium {ECO:0000250|UniProtKB:P46193}. Cell membrane {ECO:0000269|PubMed:10772777}. Membrane {ECO:0000269|PubMed:17008549, ECO:0000269|PubMed:2532504, ECO:0000269|PubMed:8557678}; Peripheral me…		actin cytoskeleton reorganization [GO:0031532]; adaptive immune response [GO:0002250]; alpha-beta T cell differentiation [GO:0046632]; arachidonic acid secretion [GO:0050482]; cell surface receptor signaling pathway [GO:0007166]; cellular response to glucocorticoid stimulus [GO:0071385]; cellular response to hydrogen peroxide [GO:0070301]; cellular response to vascular endothelial growth factor s…	cadherin binding involved in cell-cell adhesion [GO:0098641]; calcium-dependent phospholipid binding [GO:0005544]; calcium-dependent protein binding [GO:0048306]; calcium ion binding [GO:0005509]; phospholipase A2 inhibitor activity [GO:0019834]; phospholipid binding [GO:0005543]; signaling receptor binding [GO:0005102]	adherens junction [GO:0005912]; apical plasma membrane [GO:0016324]; basolateral plasma membrane [GO:0016323]; cell surface [GO:0009986]; collagen-containing extracellular matrix [GO:0062023]; cornified envelope [GO:0001533]; cytoplasm [GO:0005737]; cytosol [GO:0005829]; early endosome membrane [GO:0031901]; endosome [GO:0005768]; extracellular exosome [GO:0070062]; extracellular region [GO:00055…	GO:0001533; GO:0001780; GO:0001891; GO:0002250; GO:0002548; GO:0002685; GO:0005102; GO:0005509; GO:0005543; GO:0005544; GO:0005576; GO:0005615; GO:0005634; GO:0005654; GO:0005737; GO:0005768; GO:0005829; GO:0005886; GO:0005912; GO:0005925; GO:0006909; GO:0006954; GO:0007165; GO:0007166; GO:0007187; GO:0008360; GO:0009986; GO:0010165; GO:0014839; GO:0016323; GO:0016324; GO:0016328; GO:0018149; GO:…	R-HSA-416476;R-HSA-418594;R-HSA-444473;R-HSA-445355;R-HSA-6785807;	hsa:301;	23.6908	23.7297	21.291	21.3526
AGRN_O00468	-1.00307	-0.703873	0.709264	0.997678	AGRN	Agrin;Agrin N-terminal 110 kDa subunit;Agrin C-terminal 110 kDa subunit;Agrin C-terminal 90 kDa fragment;Agrin C-terminal 22 kDa fragment	O00468	2.37939	2.51754e-05	2.37939	sp|O00468|AGRIN_HUMAN Agrin OS=Homo sapiens OX=9606 GN=AGRN PE=1 SV=6	FUNCTION: [Isoform 1]: Heparan sulfate basal lamina glycoprotein that plays a central role in the formation and the maintenance of the neuromuscular junction (NMJ) and directs key events in postsynaptic differentiation. Component of the AGRN-LRP4 receptor complex that induces the phosphorylation and activation of MUSK. The activation of MUSK in myotubes induces the formation of NMJ by regulating …	SUBCELLULAR LOCATION: [Isoform 1]: Secreted, extracellular space, extracellular matrix {ECO:0000269|PubMed:20551380}. Note=Synaptic basal lamina at the neuromuscular junction. {ECO:0000250|UniProtKB:P31696}.; SUBCELLULAR LOCATION: [Isoform 2]: Cell junction, synapse {ECO:0000250|UniProtKB:A2ASQ1}. Cell membrane {ECO:0000250|UniProtKB:A2ASQ1}; Single-pass type II membrane protein {ECO:0000250|UniP…	DISEASE: Myasthenic syndrome, congenital, 8 (CMS8) [MIM:615120]: A form of congenital myasthenic syndrome, a group of disorders characterized by failure of neuromuscular transmission, including pre-synaptic, synaptic, and post-synaptic disorders that are not of autoimmune origin. Clinical features are easy fatigability and muscle weakness. CMS8 is an autosomal recessive disease characterized by p…	animal organ morphogenesis [GO:0009887]; clustering of voltage-gated sodium channels [GO:0045162]; G protein-coupled acetylcholine receptor signaling pathway [GO:0007213]; neuromuscular junction development [GO:0007528]; positive regulation of filopodium assembly [GO:0051491]; positive regulation of GTPase activity [GO:0043547]; positive regulation of synaptic assembly at neuromuscular junction […	calcium ion binding [GO:0005509]; chondroitin sulfate binding [GO:0035374]; dystroglycan binding [GO:0002162]; heparan sulfate proteoglycan binding [GO:0043395]; laminin binding [GO:0043236]; sialic acid binding [GO:0033691]; structural constituent of cytoskeleton [GO:0005200]	basement membrane [GO:0005604]; collagen-containing extracellular matrix [GO:0062023]; extracellular exosome [GO:0070062]; extracellular region [GO:0005576]; Golgi lumen [GO:0005796]; integral component of membrane [GO:0016021]; lysosomal lumen [GO:0043202]; plasma membrane [GO:0005886]; synapse [GO:0045202]	GO:0002162; GO:0005200; GO:0005509; GO:0005576; GO:0005604; GO:0005796; GO:0005886; GO:0007165; GO:0007213; GO:0007528; GO:0009887; GO:0009888; GO:0016021; GO:0033691; GO:0035374; GO:0043113; GO:0043202; GO:0043236; GO:0043395; GO:0043547; GO:0045162; GO:0045202; GO:0045887; GO:0045944; GO:0050808; GO:0051491; GO:0062023; GO:0070062	R-HSA-1971475;R-HSA-2022928;R-HSA-2024096;R-HSA-216083;R-HSA-3000171;R-HSA-3000178;R-HSA-3560783;R-HSA-3560801;R-HSA-3656237;R-HSA-3656253;R-HSA-419037;R-HSA-4420332;R-HSA-975634;	hsa:375790;	10.9812	11.3983	13.3681	13.7702
S100P_P25815	-0.954696	-0.771498	0.90477	0.821424	S100P	Protein S100-P	P25815	3.40196	2.5795e-05	3.40196	sp|P25815|S100P_HUMAN Protein S100-P OS=Homo sapiens OX=9606 GN=S100P PE=1 SV=2	FUNCTION: May function as calcium sensor and contribute to cellular calcium signaling. In a calcium-dependent manner, functions by interacting with other proteins, such as EZR and PPP5C, and indirectly plays a role in physiological processes like the formation of microvilli in epithelial cells. May stimulate cell proliferation in an autocrine manner via activation of the receptor for activated gl…	SUBCELLULAR LOCATION: Nucleus. Cytoplasm. Cell projection, microvillus membrane. Note=Colocalizes with S100PBP in the nucleus. Colocolizes with EZR in the microvilli in a calcium-dependent manner.		endothelial cell migration [GO:0043542]; response to organic substance [GO:0010033]	cadherin binding [GO:0045296]; calcium-dependent protein binding [GO:0048306]; calcium ion binding [GO:0005509]; magnesium ion binding [GO:0000287]; protein homodimerization activity [GO:0042803]; transition metal ion binding [GO:0046914]	cytoplasm [GO:0005737]; extracellular exosome [GO:0070062]; extracellular region [GO:0005576]; microvillus membrane [GO:0031528]; nucleoplasm [GO:0005654]; nucleus [GO:0005634]; secretory granule lumen [GO:0034774]	GO:0000287; GO:0005509; GO:0005576; GO:0005634; GO:0005654; GO:0005737; GO:0010033; GO:0031528; GO:0034774; GO:0042803; GO:0043542; GO:0045296; GO:0046914; GO:0048306; GO:0070062	R-HSA-6798695;	hsa:6286;	16.4978	16.8589	20.1624	19.9982
HMOX1_P09601	0.786528	0.938441	-0.942934	-0.782035	HMOX1	Heme oxygenase 1	P09601	2.35646	2.62121e-05	-2.35646	sp|P09601|HMOX1_HUMAN Heme oxygenase 1 OS=Homo sapiens OX=9606 GN=HMOX1 PE=1 SV=1	FUNCTION: Heme oxygenase cleaves the heme ring at the alpha methene bridge to form biliverdin. Biliverdin is subsequently converted to bilirubin by biliverdin reductase. Under physiological conditions, the activity of heme oxygenase is highest in the spleen, where senescent erythrocytes are sequestrated and destroyed. Exhibits cytoprotective effects since excess of free heme sensitizes cells to u…	SUBCELLULAR LOCATION: Microsome {ECO:0000269|PubMed:22419571}. Endoplasmic reticulum membrane {ECO:0000269|PubMed:22419571}; Peripheral membrane protein {ECO:0000269|PubMed:22419571}; Cytoplasmic side {ECO:0000269|PubMed:22419571}.	DISEASE: Heme oxygenase 1 deficiency (HMOX1D) [MIM:614034]: A disease characterized by impaired stress hematopoiesis, resulting in marked erythrocyte fragmentation and intravascular hemolysis, coagulation abnormalities, endothelial damage, and iron deposition in renal and hepatic tissues. Clinical features include persistent hemolytic anemia, asplenia, nephritis, generalized erythematous rash, gr…	angiogenesis [GO:0001525]; cell death [GO:0008219]; cellular iron ion homeostasis [GO:0006879]; cellular response to arsenic-containing substance [GO:0071243]; cellular response to cadmium ion [GO:0071276]; cellular response to cisplatin [GO:0072719]; cellular response to heat [GO:0034605]; cellular response to hypoxia [GO:0071456]; cellular response to nutrient [GO:0031670]; endothelial cell pro…	enzyme binding [GO:0019899]; heme binding [GO:0020037]; heme oxygenase (decyclizing) activity [GO:0004392]; identical protein binding [GO:0042802]; metal ion binding [GO:0046872]; phospholipase D activity [GO:0004630]; protein homodimerization activity [GO:0042803]; structural molecule activity [GO:0005198]	caveola [GO:0005901]; cytosol [GO:0005829]; endoplasmic reticulum [GO:0005783]; endoplasmic reticulum membrane [GO:0005789]; extracellular space [GO:0005615]; membrane [GO:0016020]; mitochondrial outer membrane [GO:0005741]; nucleolus [GO:0005730]; nucleoplasm [GO:0005654]; nucleus [GO:0005634]; perinuclear region of cytoplasm [GO:0048471]	GO:0001525; GO:0001935; GO:0002246; GO:0002686; GO:0004392; GO:0004630; GO:0005198; GO:0005615; GO:0005634; GO:0005654; GO:0005730; GO:0005741; GO:0005783; GO:0005789; GO:0005829; GO:0005901; GO:0006788; GO:0006879; GO:0006979; GO:0007264; GO:0007588; GO:0008217; GO:0008219; GO:0008630; GO:0009410; GO:0010656; GO:0014806; GO:0016020; GO:0016239; GO:0016242; GO:0019899; GO:0020037; GO:0031670; GO:…	R-HSA-189483;R-HSA-6785807;R-HSA-844456;R-HSA-917937;R-HSA-9609523;R-HSA-9660826;R-HSA-9707564;R-HSA-9707587;R-HSA-9707616;	hsa:3162;	14.3829	14.5904	12.0203	12.2401
KIAA1324_Q6UXG2	-0.827051	-0.904091	0.85606	0.875082	KIAA1324	UPF0577 protein KIAA1324	Q6UXG2	2.42054	2.69636e-05	2.42054	sp|Q6UXG2|K1324_HUMAN UPF0577 protein KIAA1324 OS=Homo sapiens OX=9606 GN=KIAA1324 PE=2 SV=2	FUNCTION: May protect cells from cell death by inducing cytosolic vacuolization and up-regulating the autophagy pathway (PubMed:21072319). May play a role in apoptosis and cell proliferation through its interaction with HSPA5 (PubMed:26045166). {ECO:0000269|PubMed:21072319, ECO:0000269|PubMed:26045166}.	SUBCELLULAR LOCATION: Cell membrane {ECO:0000269|PubMed:21072319, ECO:0000269|PubMed:26045166}; Single-pass type I membrane protein {ECO:0000269|PubMed:21072319}. Late endosome membrane {ECO:0000269|PubMed:21072319}; Single-pass type I membrane protein {ECO:0000269|PubMed:21072319}. Golgi apparatus, trans-Golgi network membrane {ECO:0000269|PubMed:21072319}; Single-pass type I membrane protein {E…		autophagosome assembly [GO:0000045]; cellular response to starvation [GO:0009267]; positive regulation of autophagosome assembly [GO:2000786]; positive regulation of vacuole organization [GO:0044090]	RNA binding [GO:0003723]	endoplasmic reticulum membrane [GO:0005789]; extracellular exosome [GO:0070062]; Golgi apparatus [GO:0005794]; integral component of membrane [GO:0016021]; integral component of plasma membrane [GO:0005887]; late endosome membrane [GO:0031902]; lysosomal membrane [GO:0005765]; plasma membrane [GO:0005886]	GO:0000045; GO:0003723; GO:0005765; GO:0005789; GO:0005794; GO:0005886; GO:0005887; GO:0009267; GO:0016021; GO:0031902; GO:0044090; GO:0070062; GO:2000786		hsa:57535;	12.181	12.0733	14.5344	14.561
GOLM1_Q8NBJ4	-0.781183	-0.938866	0.980439	0.73961	GOLM1	Golgi membrane protein 1	Q8NBJ4	2.39622	2.71524e-05	2.39622	sp|Q8NBJ4|GOLM1_HUMAN Golgi membrane protein 1 OS=Homo sapiens OX=9606 GN=GOLM1 PE=1 SV=1	FUNCTION: Unknown. Cellular response protein to viral infection.	SUBCELLULAR LOCATION: Golgi apparatus, cis-Golgi network membrane {ECO:0000269|PubMed:10831838, ECO:0000269|PubMed:12191016}; Single-pass type II membrane protein {ECO:0000269|PubMed:10831838, ECO:0000269|PubMed:12191016}. Note=Early Golgi. Cycles via the cell surface and endosomes upon lumenal pH disruption.		nucleus organization [GO:0006997]; regulation of lipid metabolic process [GO:0019216]		endoplasmic reticulum lumen [GO:0005788]; extracellular space [GO:0005615]; Golgi apparatus [GO:0005794]; integral component of plasma membrane [GO:0005887]	GO:0005615; GO:0005788; GO:0005794; GO:0005887; GO:0006997; GO:0019216	R-HSA-381426;R-HSA-8957275;	hsa:51280;	16.3711	16.1514	18.8252	18.4897
MUC21_Q5SSG8	0.848696	0.877392	-0.963566	-0.762522	MUC21	Mucin-21	Q5SSG8	2.60139	2.81655e-05	-2.60139	sp|Q5SSG8|MUC21_HUMAN Mucin-21 OS=Homo sapiens OX=9606 GN=MUC21 PE=1 SV=2		SUBCELLULAR LOCATION: Cell membrane {ECO:0000269|PubMed:17977904}; Single-pass type I membrane protein {ECO:0000269|PubMed:17977904}; Extracellular side {ECO:0000269|PubMed:17977904}.		negative regulation of cell-cell adhesion [GO:0022408]		Golgi lumen [GO:0005796]; integral component of membrane [GO:0016021]; plasma membrane [GO:0005886]	GO:0005796; GO:0005886; GO:0016021; GO:0022408	R-HSA-5083625;R-HSA-5083632;R-HSA-5083636;R-HSA-5621480;R-HSA-913709;R-HSA-977068;	hsa:394263;	16.9106	16.9538	14.1793	14.4823
AGFG1_P52594	1.182	0.265942	-0.232101	-1.21584	AGFG1	Arf-GAP domain and FG repeat-containing protein 1	P52594	2.34353	2.95017e-05	-2.34353	sp|P52594|AGFG1_HUMAN Arf-GAP domain and FG repeat-containing protein 1 OS=Homo sapiens OX=9606 GN=AGFG1 PE=1 SV=2	FUNCTION: Required for vesicle docking or fusion during acrosome biogenesis (By similarity). May play a role in RNA trafficking or localization. In case of infection by HIV-1, acts as a cofactor for viral Rev and promotes movement of Rev-responsive element-containing RNAs from the nuclear periphery to the cytoplasm. This step is essential for HIV-1 replication. {ECO:0000250, ECO:0000269|PubMed:10…	SUBCELLULAR LOCATION: Nucleus {ECO:0000269|PubMed:10613896, ECO:0000269|PubMed:7634337}. Cytoplasmic vesicle {ECO:0000269|PubMed:10613896}.		cell differentiation [GO:0030154]; mRNA export from nucleus [GO:0006406]; spermatogenesis [GO:0007283]	DNA binding [GO:0003677]; GTPase activator activity [GO:0005096]; metal ion binding [GO:0046872]; RNA binding [GO:0003723]	cytoplasmic vesicle [GO:0031410]; cytosol [GO:0005829]; intracellular membrane-bounded organelle [GO:0043231]; nuclear pore [GO:0005643]	GO:0003677; GO:0003723; GO:0005096; GO:0005643; GO:0005829; GO:0006406; GO:0007283; GO:0030154; GO:0031410; GO:0043231; GO:0046872	R-HSA-8856825;R-HSA-8856828;	hsa:3267;	12.1775	10.6948	9.8887	8.29649
PI3_P19957	0.858421	0.872853	-0.829692	-0.901583	PI3	Elafin	P19957	2.33143	3.05137e-05	-2.33143	sp|P19957|ELAF_HUMAN Elafin OS=Homo sapiens OX=9606 GN=PI3 PE=1 SV=3	FUNCTION: Neutrophil and pancreatic elastase-specific inhibitor of skin. It may prevent elastase-mediated tissue proteolysis. Has been shown to inhibit the alpha-4-beta-2/CHRNA2-CHRNB2 nicotinic acetylcholine receptor and to produce a weak inhibition on Kv11.1/KCNH2/ERG1 and on the transient receptor potential cation channel subfamily V member 1 (TRPV1) (PubMed:29483648). {ECO:0000269|PubMed:2948…	SUBCELLULAR LOCATION: Secreted.		antibacterial humoral response [GO:0019731]; copulation [GO:0007620]; innate immune response [GO:0045087]; peptide cross-linking [GO:0018149]	endopeptidase inhibitor activity [GO:0004866]; serine-type endopeptidase inhibitor activity [GO:0004867]; structural constituent of skin epidermis [GO:0030280]	cornified envelope [GO:0001533]; cytosol [GO:0005829]; extracellular matrix [GO:0031012]; extracellular region [GO:0005576]; extracellular space [GO:0005615]	GO:0001533; GO:0004866; GO:0004867; GO:0005576; GO:0005615; GO:0005829; GO:0007620; GO:0018149; GO:0019731; GO:0030280; GO:0031012; GO:0045087	R-HSA-6803157;R-HSA-6809371;	hsa:5266;	19.4458	19.4653	17.1725	17.0757
SPAST_Q9UBP0	0.723797	0.995895	-0.91296	-0.806732	SPAST	Spastin	Q9UBP0	2.50998	3.0909e-05	-2.50998	sp|Q9UBP0|SPAST_HUMAN Spastin OS=Homo sapiens OX=9606 GN=SPAST PE=1 SV=1	FUNCTION: ATP-dependent microtubule severing protein that specifically recognizes and cuts microtubules that are polyglutamylated (PubMed:11809724, PubMed:15716377, PubMed:16219033, PubMed:17389232, PubMed:20530212, PubMed:22637577, PubMed:26875866). Preferentially recognizes and acts on microtubules decorated with short polyglutamate tails: severing activity increases as the number of glutamates…	SUBCELLULAR LOCATION: Membrane {ECO:0000255|HAMAP-Rule:MF_03021, ECO:0000269|PubMed:19000169}; Peripheral membrane protein {ECO:0000255|HAMAP-Rule:MF_03021, ECO:0000305|PubMed:20200447}. Endoplasmic reticulum {ECO:0000255|HAMAP-Rule:MF_03021, ECO:0000269|PubMed:16602018}. Midbody {ECO:0000255|HAMAP-Rule:MF_03021, ECO:0000269|PubMed:18997780, ECO:0000269|PubMed:21310966}. Cytoplasm, cytoskeleton, …	DISEASE: Spastic paraplegia 4, autosomal dominant (SPG4) [MIM:182601]: A form of spastic paraplegia, a neurodegenerative disorder characterized by a slow, gradual, progressive weakness and spasticity of the lower limbs. Rate of progression and the severity of symptoms are quite variable. Initial symptoms may include difficulty with balance, weakness and stiffness in the legs, muscle spasms, and d…	anterograde axonal transport [GO:0008089]; axonal transport of mitochondrion [GO:0019896]; axonogenesis [GO:0007409]; cytokinetic process [GO:0032506]; cytoskeleton-dependent cytokinesis [GO:0061640]; endoplasmic reticulum to Golgi vesicle-mediated transport [GO:0006888]; exit from mitosis [GO:0010458]; membrane fission [GO:0090148]; metabolic process [GO:0008152]; microtubule bundle formation [G…	alpha-tubulin binding [GO:0043014]; ATP binding [GO:0005524]; ATP hydrolysis activity [GO:0016887]; beta-tubulin binding [GO:0048487]; isomerase activity [GO:0016853]; microtubule binding [GO:0008017]; microtubule-severing ATPase activity [GO:0008568]; protein-containing complex binding [GO:0044877]	axon cytoplasm [GO:1904115]; centrosome [GO:0005813]; cytoplasm [GO:0005737]; cytoplasmic vesicle [GO:0031410]; cytosol [GO:0005829]; endoplasmic reticulum membrane [GO:0005789]; endoplasmic reticulum tubular network [GO:0071782]; endosome [GO:0005768]; extracellular exosome [GO:0070062]; integral component of membrane [GO:0016021]; lipid droplet [GO:0005811]; microtubule [GO:0005874]; midbody [G…	GO:0000281; GO:0001578; GO:0005524; GO:0005634; GO:0005654; GO:0005737; GO:0005768; GO:0005789; GO:0005811; GO:0005813; GO:0005819; GO:0005829; GO:0005874; GO:0006888; GO:0007084; GO:0007409; GO:0008017; GO:0008089; GO:0008152; GO:0008568; GO:0010458; GO:0016021; GO:0016853; GO:0016887; GO:0019896; GO:0030496; GO:0031117; GO:0031410; GO:0031468; GO:0031965; GO:0032467; GO:0032506; GO:0034214; GO:…	R-HSA-9668328;	hsa:6683;	15.4188	15.816	13.0299	13.185
AJUBA_Q96IF1	1.14165	0.511285	-0.640556	-1.01238	AJUBA	LIM domain-containing protein ajuba	Q96IF1	3.15309	3.11198e-05	-3.15309	sp|Q96IF1|AJUBA_HUMAN LIM domain-containing protein ajuba OS=Homo sapiens OX=9606 GN=AJUBA PE=1 SV=1	FUNCTION: Adapter or scaffold protein which participates in the assembly of numerous protein complexes and is involved in several cellular processes such as cell fate determination, cytoskeletal organization, repression of gene transcription, mitosis, cell-cell adhesion, cell differentiation, proliferation and migration. Contributes to the linking and/or strengthening of epithelia cell-cell junct…	SUBCELLULAR LOCATION: Cytoplasm, cytoskeleton. Cell membrane. Cell junction. Nucleus. Cytoplasm, cytoskeleton, microtubule organizing center, centrosome. Cytoplasm, P-body. Note=Shuttles between the cytoplasm and the nucleus. Localizes on centrosomes during G2-M phase. Preferentially co- localizes with cadherin-adhesive complexes at sites of cell-cell contacts. Colocalizes with GFI1 in the nucleu…		calcium-dependent cell-cell adhesion via plasma membrane cell adhesion molecules [GO:0016339]; cell cycle [GO:0007049]; cellular protein localization [GO:0034613]; cytoskeleton organization [GO:0007010]; focal adhesion assembly [GO:0048041]; gene silencing by miRNA [GO:0035195]; glycerophospholipid biosynthetic process [GO:0046474]; lamellipodium assembly [GO:0030032]; negative regulation of hipp…	actin filament binding [GO:0051015]; alpha-catenin binding [GO:0045294]; chromatin binding [GO:0003682]; metal ion binding [GO:0046872]; transcription corepressor activity [GO:0003714]	adherens junction [GO:0005912]; cell-cell junction [GO:0005911]; cytosol [GO:0005829]; focal adhesion [GO:0005925]; Golgi apparatus [GO:0005794]; lamellipodium [GO:0030027]; microtubule organizing center [GO:0005815]; nucleoplasm [GO:0005654]; nucleus [GO:0005634]; P-body [GO:0000932]; plasma membrane [GO:0005886]; transcription regulator complex [GO:0005667]	GO:0000122; GO:0000932; GO:0001666; GO:0003682; GO:0003714; GO:0005634; GO:0005654; GO:0005667; GO:0005794; GO:0005815; GO:0005829; GO:0005886; GO:0005911; GO:0005912; GO:0005925; GO:0006355; GO:0007010; GO:0007049; GO:0016339; GO:0030027; GO:0030032; GO:0030334; GO:0031328; GO:0031334; GO:0033673; GO:0034613; GO:0035195; GO:0035313; GO:0035331; GO:0043087; GO:0043123; GO:0043406; GO:0045294; GO:…	R-HSA-1234176;R-HSA-2565942;R-HSA-5617472;	hsa:84962;	14.1638	12.9614	10.7641	10.0549
SERPINB8_P50452	0.758296	0.964951	-0.928963	-0.794283	SERPINB8	Serpin B8	P50452	2.30116	3.11828e-05	-2.30116	sp|P50452|SPB8_HUMAN Serpin B8 OS=Homo sapiens OX=9606 GN=SERPINB8 PE=1 SV=2	FUNCTION: Has an important role in epithelial desmosome-mediated cell-cell adhesion. {ECO:0000269|PubMed:27476651}.	SUBCELLULAR LOCATION: Cytoplasm.	DISEASE: Peeling skin syndrome 5 (PSS5) [MIM:617115]: A form of peeling skin syndrome, a genodermatosis characterized by generalized, continuous shedding of the outer layers of the epidermis. Two main PSS subtypes have been suggested. Patients with non-inflammatory PSS (type A) manifest white scaling, with painless and easy removal of the skin, irritation when in contact with water, dust and sand…	epithelial cell-cell adhesion [GO:0090136]; negative regulation of endopeptidase activity [GO:0010951]	serine-type endopeptidase inhibitor activity [GO:0004867]	collagen-containing extracellular matrix [GO:0062023]; cytoplasm [GO:0005737]; cytosol [GO:0005829]; extracellular exosome [GO:0070062]; extracellular space [GO:0005615]	GO:0004867; GO:0005615; GO:0005737; GO:0005829; GO:0010951; GO:0062023; GO:0070062; GO:0090136	R-HSA-75205;	hsa:5271;	14.6266	14.9025	12.3735	12.5533
SLURP1_P55000	0.807212	0.922171	-0.900931	-0.828451	SLURP1	Secreted Ly-6/uPAR-related protein 1	P55000	2.27357	3.12462e-05	-2.27357	sp|P55000|SLUR1_HUMAN Secreted Ly-6/uPAR-related protein 1 OS=Homo sapiens OX=9606 GN=SLURP1 PE=1 SV=2	FUNCTION: Has an antitumor activity (PubMed:8742060). Was found to be a marker of late differentiation of the skin. Implicated in maintaining the physiological and structural integrity of the keratinocyte layers of the skin (PubMed:14721776, PubMed:17008884). In vitro down-regulates keratinocyte proliferation; the function may involve the proposed role as modulator of nicotinic acetylcholine rece…	SUBCELLULAR LOCATION: Secreted {ECO:0000269|PubMed:14506129, ECO:0000269|PubMed:25919322, ECO:0000269|PubMed:26905431}.	DISEASE: Mal de Meleda (MDM) [MIM:248300]: A rare autosomal recessive skin disorder, characterized by diffuse transgressive palmoplantar keratoderma with keratotic lesions extending onto the dorsa of the hands and the feet (transgrediens). Patients may have hyperhidrosis. Other features include perioral erythema, lichenoid plaques on the knees and the elbows, and nail abnormalities. {ECO:0000269|…	cell activation [GO:0001775]; cell adhesion [GO:0007155]; locomotory behavior [GO:0007626]; negative regulation of cell migration [GO:0030336]; negative regulation of cell population proliferation [GO:0008285]; negative regulation of keratinocyte proliferation [GO:0010839]; neuromuscular process controlling posture [GO:0050884]; urokinase plasminogen activator signaling pathway [GO:0038195]	acetylcholine receptor activator activity [GO:0030549]; cytokine activity [GO:0005125]	extracellular exosome [GO:0070062]; extracellular region [GO:0005576]; extracellular space [GO:0005615]	GO:0001775; GO:0005125; GO:0005576; GO:0005615; GO:0007155; GO:0007626; GO:0008285; GO:0010839; GO:0030336; GO:0030549; GO:0038195; GO:0050884; GO:0070062		hsa:57152;	14.6393	14.7904	12.3936	12.4889
NUF2_Q9BZD4	0.778173	0.948061	-0.809796	-0.916437	NUF2	Kinetochore protein Nuf2	Q9BZD4	3.22109	3.12662e-05	-3.22109	sp|Q9BZD4|NUF2_HUMAN Kinetochore protein Nuf2 OS=Homo sapiens OX=9606 GN=NUF2 PE=1 SV=2	FUNCTION: Acts as a component of the essential kinetochore-associated NDC80 complex, which is required for chromosome segregation and spindle checkpoint activity (PubMed:12438418, PubMed:14654001, PubMed:15062103, PubMed:15235793, PubMed:15239953, PubMed:15548592, PubMed:17535814). Required for kinetochore integrity and the organization of stable microtubule binding sites in the outer plate of th…	SUBCELLULAR LOCATION: Nucleus. Chromosome, centromere, kinetochore. Note=Localizes to kinetochores from late prophase to anaphase. Localizes specifically to the outer plate of the kinetochore. NDC80 is required for efficient kinetochore localization.		attachment of mitotic spindle microtubules to kinetochore [GO:0051315]; attachment of spindle microtubules to kinetochore [GO:0008608]; cell division [GO:0051301]; chromosome segregation [GO:0007059]; kinetochore organization [GO:0051383]; meiotic chromosome segregation [GO:0045132]; mitotic spindle organization [GO:0007052]	protein-containing complex binding [GO:0044877]	chromosome, centromeric region [GO:0000775]; cytosol [GO:0005829]; kinetochore [GO:0000776]; membrane [GO:0016020]; Ndc80 complex [GO:0031262]; nucleoplasm [GO:0005654]	GO:0000775; GO:0000776; GO:0005654; GO:0005829; GO:0007052; GO:0007059; GO:0008608; GO:0016020; GO:0031262; GO:0044877; GO:0045132; GO:0051301; GO:0051315; GO:0051383	R-HSA-141444;R-HSA-2467813;R-HSA-2500257;R-HSA-5663220;R-HSA-68877;R-HSA-9648025;	hsa:83540;	15.3588	15.6758	12.3957	12.1967
FBP2_O00757	-0.922028	-0.807423	0.829866	0.899586	FBP2	Fructose-1,6-bisphosphatase isozyme 2	O00757	2.23967	3.33648e-05	2.23967	sp|O00757|F16P2_HUMAN Fructose-1,6-bisphosphatase isozyme 2 OS=Homo sapiens OX=9606 GN=FBP2 PE=1 SV=2	FUNCTION: Catalyzes the hydrolysis of fructose 1,6-bisphosphate to fructose 6-phosphate in the presence of divalent cations and probably participates in glycogen synthesis from carbohydrate precursors, such as lactate. {ECO:0000269|PubMed:17350621, ECO:0000269|PubMed:18214967}.	SUBCELLULAR LOCATION: Cell junction {ECO:0000250}. Cytoplasm. Nucleus. Cytoplasm, myofibril, sarcomere, Z line. Note=In neonatal cardiomyocytes, distributed throughout the cytosol, accumulating in the intercalated disks which occur at the Z line of cardiomyocytes and connect adjacent cells, and also located in the nucleus; dissociates from the Z line following an increase in cytosolic Ca(2+) conc…		fructose 1,6-bisphosphate metabolic process [GO:0030388]; fructose 6-phosphate metabolic process [GO:0006002]; fructose metabolic process [GO:0006000]; gluconeogenesis [GO:0006094]; sucrose biosynthetic process [GO:0005986]	fructose 1,6-bisphosphate 1-phosphatase activity [GO:0042132]; identical protein binding [GO:0042802]; metal ion binding [GO:0046872]	cell junction [GO:0030054]; cytoplasm [GO:0005737]; cytosol [GO:0005829]; extracellular exosome [GO:0070062]; nucleus [GO:0005634]; plasma membrane [GO:0005886]; Z disc [GO:0030018]	GO:0005634; GO:0005737; GO:0005829; GO:0005886; GO:0005986; GO:0006000; GO:0006002; GO:0006094; GO:0030018; GO:0030054; GO:0030388; GO:0042132; GO:0042802; GO:0046872; GO:0070062	R-HSA-70263;	hsa:8789;	15.3787	15.5272	17.6475	17.7378
LYPD3_O95274	0.886982	0.834426	-0.72771	-0.993698	LYPD3	Ly6/PLAUR domain-containing protein 3	O95274	2.63689	3.38703e-05	-2.63689	sp|O95274|LYPD3_HUMAN Ly6/PLAUR domain-containing protein 3 OS=Homo sapiens OX=9606 GN=LYPD3 PE=1 SV=2	FUNCTION: Supports cell migration. May be involved in urothelial cell-matrix interactions. May be involved in tumor progression. {ECO:0000269|PubMed:11179665, ECO:0000269|PubMed:11245483, ECO:0000269|PubMed:12592373, ECO:0000269|PubMed:15012588}.	SUBCELLULAR LOCATION: Cell membrane; Lipid-anchor, GPI-anchor.		cell-matrix adhesion [GO:0007160]; negative regulation of smooth muscle cell apoptotic process [GO:0034392]	laminin binding [GO:0043236]	anchored component of plasma membrane [GO:0046658]; extracellular region [GO:0005576]; extracellular space [GO:0005615]; integral component of membrane [GO:0016021]; plasma membrane [GO:0005886]	GO:0005576; GO:0005615; GO:0005886; GO:0007160; GO:0016021; GO:0034392; GO:0043236; GO:0046658	R-HSA-163125;	hsa:27076;	17.7485	17.668	15.2751	14.8677
MLPH_Q9BV36	-0.910145	-0.820741	0.869733	0.861153	MLPH	Melanophilin	Q9BV36	2.2853	3.40422e-05	2.2853	sp|Q9BV36|MELPH_HUMAN Melanophilin OS=Homo sapiens OX=9606 GN=MLPH PE=1 SV=1	FUNCTION: Rab effector protein involved in melanosome transport. Serves as link between melanosome-bound RAB27A and the motor protein MYO5A. {ECO:0000269|PubMed:12062444}.	SUBCELLULAR LOCATION: Cytoplasm.	DISEASE: Griscelli syndrome 3 (GS3) [MIM:609227]: Rare autosomal recessive disorder characterized by pigmentary dilution of the skin and hair, the presence of large clumps of pigment in hair shafts, and an accumulation of melanosomes in melanocytes, without other clinical manifestations. {ECO:0000269|PubMed:12897212}. Note=The disease is caused by variants affecting the gene represented in this e…	intracellular protein transport [GO:0006886]; melanosome transport [GO:0032402]	actin binding [GO:0003779]; metal ion binding [GO:0046872]; myosin binding [GO:0017022]; protein-macromolecule adaptor activity [GO:0030674]; small GTPase binding [GO:0031267]	cortical actin cytoskeleton [GO:0030864]; dendrite [GO:0030425]; extracellular exosome [GO:0070062]; perinuclear region of cytoplasm [GO:0048471]	GO:0003779; GO:0006886; GO:0017022; GO:0030425; GO:0030674; GO:0030864; GO:0031267; GO:0032402; GO:0046872; GO:0048471; GO:0070062		hsa:79083;	11.6734	11.7915	14.0234	14.0121
CSTB_P04080	1.0002	0.718862	-0.808266	-0.910794	CSTB	Cystatin-B	P04080	2.47679	3.44155e-05	-2.47679	sp|P04080|CYTB_HUMAN Cystatin-B OS=Homo sapiens OX=9606 GN=CSTB PE=1 SV=2	FUNCTION: This is an intracellular thiol proteinase inhibitor. Tightly binding reversible inhibitor of cathepsins L, H and B.	SUBCELLULAR LOCATION: Cytoplasm {ECO:0000269|PubMed:11139332}. Nucleus {ECO:0000269|PubMed:11139332}.	DISEASE: Epilepsy, progressive myoclonic 1 (EPM1) [MIM:254800]: A form of progressive myoclonic epilepsy, a clinically and genetically heterogeneous group of disorders defined by the combination of action and reflex myoclonus, other types of epileptic seizures, and progressive neurodegeneration and neurocognitive impairment. EPM1 is an autosomal recessive form characterized by severe, stimulus-se…	adult locomotory behavior [GO:0008344]; negative regulation of peptidase activity [GO:0010466]; negative regulation of proteolysis [GO:0045861]	cysteine-type endopeptidase inhibitor activity [GO:0004869]; endopeptidase inhibitor activity [GO:0004866]; protease binding [GO:0002020]; RNA binding [GO:0003723]	collagen-containing extracellular matrix [GO:0062023]; cytoplasm [GO:0005737]; cytosol [GO:0005829]; extracellular exosome [GO:0070062]; extracellular region [GO:0005576]; extracellular space [GO:0005615]; ficolin-1-rich granule lumen [GO:1904813]; nucleolus [GO:0005730]; nucleus [GO:0005634]; secretory granule lumen [GO:0034774]; tertiary granule lumen [GO:1904724]	GO:0002020; GO:0003723; GO:0004866; GO:0004869; GO:0005576; GO:0005615; GO:0005634; GO:0005730; GO:0005737; GO:0005829; GO:0008344; GO:0010466; GO:0034774; GO:0045861; GO:0062023; GO:0070062; GO:1904724; GO:1904813	R-HSA-6798695;	hsa:1476;	20.8954	20.4901	18.2898	18.1421
EEF1A2_Q05639	-0.946687	-0.756562	0.650544	1.05271	EEF1A2	Elongation factor 1-alpha 2	Q05639	2.60589	3.52665e-05	2.60589	sp|Q05639|EF1A2_HUMAN Elongation factor 1-alpha 2 OS=Homo sapiens OX=9606 GN=EEF1A2 PE=1 SV=1	FUNCTION: This protein promotes the GTP-dependent binding of aminoacyl-tRNA to the A-site of ribosomes during protein biosynthesis.	SUBCELLULAR LOCATION: Nucleus {ECO:0000250}.	DISEASE: Developmental and epileptic encephalopathy 33 (DEE33) [MIM:616409]: A form of epileptic encephalopathy, a heterogeneous group of severe early-onset epilepsies characterized by refractory seizures, neurodevelopmental impairment, and poor prognosis. Development is normal prior to seizure onset, after which cognitive and motor delays become apparent. {ECO:0000269|PubMed:23033978, ECO:000026…	positive regulation of apoptotic process [GO:0043065]; positive regulation of lipid kinase activity [GO:0090218]; regulation of chaperone-mediated autophagy [GO:1904714]; translation [GO:0006412]; translational elongation [GO:0006414]	GTPase activity [GO:0003924]; GTP binding [GO:0005525]; protein kinase binding [GO:0019901]; translation elongation factor activity [GO:0003746]; translation factor activity, RNA binding [GO:0008135]	cytoplasm [GO:0005737]; cytoplasmic side of lysosomal membrane [GO:0098574]; eukaryotic translation elongation factor 1 complex [GO:0005853]; synapse [GO:0045202]	GO:0003746; GO:0003924; GO:0005525; GO:0005737; GO:0005853; GO:0006412; GO:0006414; GO:0008135; GO:0019901; GO:0043065; GO:0045202; GO:0090218; GO:0098574; GO:1904714	R-HSA-156842;	hsa:1917;	15.072	15.3629	17.5157	18.131
CA2_P00918	-0.862919	-0.854932	0.702467	1.01538	CA2	Carbonic anhydrase 2	P00918	3.38094	3.60935e-05	3.38094	sp|P00918|CAH2_HUMAN Carbonic anhydrase 2 OS=Homo sapiens OX=9606 GN=CA2 PE=1 SV=2	FUNCTION: Essential for bone resorption and osteoclast differentiation (By similarity). Reversible hydration of carbon dioxide. Can hydrate cyanamide to urea. Involved in the regulation of fluid secretion into the anterior chamber of the eye. Contributes to intracellular pH regulation in the duodenal upper villous epithelium during proton-coupled peptide absorption. Stimulates the chloride-bicarb…	SUBCELLULAR LOCATION: Cytoplasm {ECO:0000269|PubMed:15990874}. Cell membrane {ECO:0000269|PubMed:15990874}. Note=Colocalized with SLC26A6 at the surface of the cell membrane in order to form a bicarbonate transport metabolon. Displaced from the cytosolic surface of the cell membrane by PKC in phorbol myristate acetate (PMA)-induced cells.	DISEASE: Osteopetrosis, autosomal recessive 3 (OPTB3) [MIM:259730]: A rare genetic disease characterized by abnormally dense bone, due to defective resorption of immature bone. Osteopetrosis occurs in two forms: a severe autosomal recessive form occurring in utero, infancy, or childhood, and a benign autosomal dominant form occurring in adolescence or adulthood. Recessive osteopetrosis commonly m…	angiotensin-activated signaling pathway [GO:0038166]; carbon dioxide transport [GO:0015670]; morphogenesis of an epithelium [GO:0002009]; one-carbon metabolic process [GO:0006730]; positive regulation of cellular pH reduction [GO:0032849]; positive regulation of dipeptide transmembrane transport [GO:2001150]; positive regulation of synaptic transmission, GABAergic [GO:0032230]; regulation of anio…	arylesterase activity [GO:0004064]; carbonate dehydratase activity [GO:0004089]; hydro-lyase activity [GO:0016836]; zinc ion binding [GO:0008270]	apical part of cell [GO:0045177]; cytoplasm [GO:0005737]; cytosol [GO:0005829]; extracellular exosome [GO:0070062]; myelin sheath [GO:0043209]; plasma membrane [GO:0005886]	GO:0002009; GO:0004064; GO:0004089; GO:0005737; GO:0005829; GO:0005886; GO:0006730; GO:0008270; GO:0015670; GO:0016836; GO:0032230; GO:0032849; GO:0038166; GO:0043209; GO:0044070; GO:0045177; GO:0046903; GO:0051453; GO:0070062; GO:2001150; GO:2001225	R-HSA-1237044;R-HSA-1247673;R-HSA-1475029;	hsa:760;	19.821	19.8367	22.9019	23.5177
A2ML1_A8K2U0	0.896298	0.835128	-0.877796	-0.85363	A2ML1	Alpha-2-macroglobulin-like protein 1	A8K2U0	2.23449	3.61214e-05	-2.23449	sp|A8K2U0|A2ML1_HUMAN Alpha-2-macroglobulin-like protein 1 OS=Homo sapiens OX=9606 GN=A2ML1 PE=1 SV=3	FUNCTION: Is able to inhibit all four classes of proteinases by a unique 'trapping' mechanism. This protein has a peptide stretch, called the 'bait region' which contains specific cleavage sites for different proteinases. When a proteinase cleaves the bait region, a conformational change is induced in the protein which traps the proteinase. The entrapped enzyme remains active against low molecula…	SUBCELLULAR LOCATION: Secreted {ECO:0000269|PubMed:16298998}.	DISEASE: Otitis media (OM) [MIM:166760]: An inflammation of the middle ear resulting in earache, fever, hearing disturbance, and vertigo. {ECO:0000269|PubMed:26121085}. Note=Disease susceptibility is associated with variants affecting the gene represented in this entry.	regulation of endopeptidase activity [GO:0052548]	endopeptidase inhibitor activity [GO:0004866]; peptidase inhibitor activity [GO:0030414]; protease binding [GO:0002020]; serine-type endopeptidase inhibitor activity [GO:0004867]	extracellular exosome [GO:0070062]; extracellular space [GO:0005615]	GO:0002020; GO:0004866; GO:0004867; GO:0005615; GO:0030414; GO:0052548; GO:0070062		hsa:144568;	23.1604	23.0815	20.8709	20.9021
APBA1_Q02410	0.840774	0.885506	-0.76578	-0.9605	APBA1	Amyloid beta A4 precursor protein-binding family A member 1	Q02410	2.70407	3.6723e-05	-2.70407	sp|Q02410|APBA1_HUMAN Amyloid-beta A4 precursor protein-binding family A member 1 OS=Homo sapiens OX=9606 GN=APBA1 PE=1 SV=3	FUNCTION: Putative function in synaptic vesicle exocytosis by binding to Munc18-1, an essential component of the synaptic vesicle exocytotic machinery. May modulate processing of the amyloid-beta precursor protein (APP) and hence formation of APP-beta. Component of the LIN-10-LIN-2-LIN-7 complex, which associates with the motor protein KIF17 to transport vesicles containing N-methyl-D-aspartate (…	SUBCELLULAR LOCATION: Cytoplasm {ECO:0000269|PubMed:20531236}. Cytoplasm, perinuclear region {ECO:0000269|PubMed:20531236}. Nucleus {ECO:0000269|PubMed:20531236}. Note=Only about 5% of the protein is located in the nucleus.; SUBCELLULAR LOCATION: [Isoform 2]: Golgi apparatus {ECO:0000269|PubMed:23737971}.		axo-dendritic transport [GO:0008088]; cell adhesion [GO:0007155]; chemical synaptic transmission [GO:0007268]; gamma-aminobutyric acid secretion [GO:0014051]; glutamate secretion [GO:0014047]; intracellular protein transport [GO:0006886]; in utero embryonic development [GO:0001701]; locomotory behavior [GO:0007626]; multicellular organism growth [GO:0035264]; nervous system development [GO:000739…	amyloid-beta binding [GO:0001540]	cytoplasm [GO:0005737]; cytosol [GO:0005829]; dendritic spine [GO:0043197]; glutamatergic synapse [GO:0098978]; Golgi apparatus [GO:0005794]; nucleus [GO:0005634]; perinuclear region of cytoplasm [GO:0048471]; plasma membrane [GO:0005886]; presynaptic active zone membrane [GO:0048787]; Schaffer collateral - CA1 synapse [GO:0098685]; synaptic vesicle [GO:0008021]	GO:0001540; GO:0001701; GO:0005634; GO:0005737; GO:0005794; GO:0005829; GO:0005886; GO:0006886; GO:0007155; GO:0007268; GO:0007399; GO:0007626; GO:0008021; GO:0008088; GO:0010468; GO:0014047; GO:0014051; GO:0035264; GO:0043197; GO:0048471; GO:0048787; GO:0065003; GO:0098685; GO:0098978; GO:2000300	R-HSA-212676;R-HSA-6794361;R-HSA-9609736;	hsa:320;	18.729	18.799	16.2124	15.9074
CCDC90B_Q9GZT6	0.744921	0.97798	-0.908638	-0.814263	CCDC90B	Coiled-coil domain-containing protein 90B, mitochondrial	Q9GZT6	2.31633	3.67786e-05	-2.31633	sp|Q9GZT6|CC90B_HUMAN Coiled-coil domain-containing protein 90B, mitochondrial OS=Homo sapiens OX=9606 GN=CCDC90B PE=1 SV=2		SUBCELLULAR LOCATION: Mitochondrion membrane {ECO:0000269|PubMed:11256614}; Single-pass membrane protein {ECO:0000255}.				integral component of membrane [GO:0016021]; mitochondrial membrane [GO:0031966]; mitochondrion [GO:0005739]	GO:0005739; GO:0016021; GO:0031966		hsa:60492;	17.3008	17.6141	15.0777	15.2046
GKN1_Q9NS71	-0.829072	-0.89612	0.759001	0.966192	GKN1	Gastrokine-1	Q9NS71	2.87483	3.9569e-05	2.87483	sp|Q9NS71|GKN1_HUMAN Gastrokine-1 OS=Homo sapiens OX=9606 GN=GKN1 PE=2 SV=3	FUNCTION: Has mitogenic activity and may be involved in maintaining the integrity of the gastric mucosal epithelium. {ECO:0000269|PubMed:12851218}.	SUBCELLULAR LOCATION: Secreted {ECO:0000269|PubMed:15221938}. Cytoplasmic granule {ECO:0000269|PubMed:15221938}. Golgi apparatus {ECO:0000305|PubMed:15221938}. Note=Shows abundant granular cytoplasmic staining, with perinuclear accentuation suggestive of the Golgi apparatus. {ECO:0000269|PubMed:15221938}.		digestion [GO:0007586]; positive regulation of cell division [GO:0051781]; regulation of cell population proliferation [GO:0042127]		extracellular region [GO:0005576]; extracellular space [GO:0005615]; Golgi apparatus [GO:0005794]	GO:0005576; GO:0005615; GO:0005794; GO:0007586; GO:0042127; GO:0051781		hsa:56287;	19.3655	19.2538	22.0119	22.3571
CYSTM1_Q9H1C7	-0.894003	-0.83754	0.85675	0.874794	CYSTM1	Cysteine-rich and transmembrane domain-containing protein 1	Q9H1C7	2.12589	4.11993e-05	2.12589	sp|Q9H1C7|CYTM1_HUMAN Cysteine-rich and transmembrane domain-containing protein 1 OS=Homo sapiens OX=9606 GN=CYSTM1 PE=1 SV=1		SUBCELLULAR LOCATION: Membrane {ECO:0000305}; Single-pass membrane protein {ECO:0000305}.				extracellular exosome [GO:0070062]; integral component of membrane [GO:0016021]; plasma membrane [GO:0005886]; tertiary granule membrane [GO:0070821]	GO:0005886; GO:0016021; GO:0070062; GO:0070821	R-HSA-6798695;	hsa:84418;	12.9784	13.0478	15.1279	15.1501
AGPS_O00116	0.817768	0.911875	-0.820609	-0.909034	AGPS	Alkyldihydroxyacetonephosphate synthase, peroxisomal	O00116	2.35594	4.12623e-05	-2.35594	sp|O00116|ADAS_HUMAN Alkyldihydroxyacetonephosphate synthase, peroxisomal OS=Homo sapiens OX=9606 GN=AGPS PE=1 SV=1	FUNCTION: Catalyzes the exchange of the acyl chain in acyl-dihydroxyacetonephosphate (acyl-DHAP) for a long chain fatty alcohol, yielding the first ether linked intermediate, i.e. alkyl-dihydroxyacetonephosphate (alkyl-DHAP), in the pathway of ether lipid biosynthesis. {ECO:0000269|PubMed:8399344, ECO:0000269|PubMed:9553082}.	SUBCELLULAR LOCATION: Peroxisome membrane {ECO:0000250|UniProtKB:P97275}. Peroxisome {ECO:0000250|UniProtKB:P97275}.	DISEASE: Rhizomelic chondrodysplasia punctata 3 (RCDP3) [MIM:600121]: A form of rhizomelic chondrodysplasia punctata, a disease characterized by severely disturbed endochondral bone formation, rhizomelic shortening of femur and humerus, vertebral disorders, dwarfism, cataract, cutaneous lesions, facial dysmorphism, and severe mental retardation with spasticity. {ECO:0000269|PubMed:11152660, ECO:0…	ether lipid biosynthetic process [GO:0008611]; lipid biosynthetic process [GO:0008610]	alkylglycerone-phosphate synthase activity [GO:0008609]; FAD binding [GO:0071949]; oxidoreductase activity [GO:0016491]	cytosol [GO:0005829]; membrane [GO:0016020]; mitochondrion [GO:0005739]; nucleolus [GO:0005730]; peroxisomal matrix [GO:0005782]; peroxisomal membrane [GO:0005778]; peroxisome [GO:0005777]	GO:0005730; GO:0005739; GO:0005777; GO:0005778; GO:0005782; GO:0005829; GO:0008609; GO:0008610; GO:0008611; GO:0016020; GO:0016491; GO:0071949	R-HSA-75896;R-HSA-9033241;R-HSA-9033500;	hsa:8540;	18.9175	19.0456	16.6858	16.5654
ITPKB_P27987	0.890699	0.83854	-0.79992	-0.929319	ITPKB	Inositol-trisphosphate 3-kinase B	P27987	2.14095	4.22683e-05	-2.14095	sp|P27987|IP3KB_HUMAN Inositol-trisphosphate 3-kinase B OS=Homo sapiens OX=9606 GN=ITPKB PE=1 SV=5	FUNCTION: Catalyzes the phosphorylation of 1D-myo-inositol 1,4,5-trisphosphate (InsP3) into 1D-myo-inositol 1,3,4,5-tetrakisphosphate and participates to the regulation of calcium homeostasis. {ECO:0000269|PubMed:1654894}.			cell surface receptor signaling pathway [GO:0007166]; cellular response to calcium ion [GO:0071277]; common myeloid progenitor cell proliferation [GO:0035726]; inositol phosphate biosynthetic process [GO:0032958]; inositol trisphosphate metabolic process [GO:0032957]; MAPK cascade [GO:0000165]; myeloid cell homeostasis [GO:0002262]; negative regulation of myeloid cell differentiation [GO:0045638]…	ATP binding [GO:0005524]; calmodulin binding [GO:0005516]; inositol-1,4,5-trisphosphate 3-kinase activity [GO:0008440]; inositol hexakisphosphate kinase activity [GO:0000828]; kinase activity [GO:0016301]	cytoplasm [GO:0005737]; cytosol [GO:0005829]; membrane [GO:0016020]; nucleus [GO:0005634]	GO:0000165; GO:0000828; GO:0001932; GO:0002262; GO:0005516; GO:0005524; GO:0005634; GO:0005737; GO:0005829; GO:0007165; GO:0007166; GO:0008440; GO:0016020; GO:0016301; GO:0032957; GO:0032958; GO:0033030; GO:0035726; GO:0045059; GO:0045638; GO:0046579; GO:0046638; GO:0046854; GO:0071277	R-HSA-1855204;	hsa:3707;	15.517	15.4525	13.4239	13.2637
RPS29_P62273	0.986447	0.726338	-0.728846	-0.98394	RPS29	40S ribosomal protein S29	P62273	2.10384	4.22937e-05	-2.10384	sp|P62273|RS29_HUMAN 40S ribosomal protein S29 OS=Homo sapiens OX=9606 GN=RPS29 PE=1 SV=2		SUBCELLULAR LOCATION: Cytoplasm, cytosol {ECO:0000269|PubMed:25957688}. Cytoplasm {ECO:0000305|PubMed:23636399, ECO:0000305|PubMed:25901680}. Rough endoplasmic reticulum {ECO:0000250|UniProtKB:Q6QAP6}. Note=Detected on cytosolic polysomes (PubMed:25957688). Detected in ribosomes that are associated with the rough endoplasmic reticulum (By similarity). {ECO:0000250|UniProtKB:Q6QAP6, ECO:0000269|Pu…	DISEASE: Diamond-Blackfan anemia 13 (DBA13) [MIM:615909]: A form of Diamond-Blackfan anemia, a congenital non-regenerative hypoplastic anemia that usually presents early in infancy. Diamond-Blackfan anemia is characterized by a moderate to severe macrocytic anemia, erythroblastopenia, and an increased risk of malignancy. 30 to 40% of Diamond-Blackfan anemia patients present with short stature and…	cytoplasmic translation [GO:0002181]; translation [GO:0006412]	structural constituent of ribosome [GO:0003735]; zinc ion binding [GO:0008270]	cytoplasmic side of rough endoplasmic reticulum membrane [GO:0098556]; cytosol [GO:0005829]; cytosolic small ribosomal subunit [GO:0022627]; extracellular exosome [GO:0070062]; focal adhesion [GO:0005925]; nucleoplasm [GO:0005654]; polysomal ribosome [GO:0042788]; small ribosomal subunit [GO:0015935]	GO:0002181; GO:0003735; GO:0005654; GO:0005829; GO:0005925; GO:0006412; GO:0008270; GO:0015935; GO:0022627; GO:0042788; GO:0070062; GO:0098556	R-HSA-156827;R-HSA-156902;R-HSA-1799339;R-HSA-192823;R-HSA-2408557;R-HSA-6791226;R-HSA-72649;R-HSA-72689;R-HSA-72695;R-HSA-72702;R-HSA-72706;R-HSA-72764;R-HSA-9010553;R-HSA-9633012;R-HSA-975956;R-HSA-975957;	hsa:6235;	18.2601	17.9406	16.1532	15.8399
COL1A1_P02452	-0.859003	-0.871632	0.816212	0.914423	COL1A1	Collagen alpha-1(I) chain	P02452	2.17402	4.28947e-05	2.17402	sp|P02452|CO1A1_HUMAN Collagen alpha-1(I) chain OS=Homo sapiens OX=9606 GN=COL1A1 PE=1 SV=5	FUNCTION: Type I collagen is a member of group I collagen (fibrillar forming collagen).	SUBCELLULAR LOCATION: Secreted, extracellular space, extracellular matrix {ECO:0000255|PROSITE-ProRule:PRU00793}.	DISEASE: Caffey disease (CAFYD) [MIM:114000]: An autosomal dominant disorder characterized by an infantile episode of massive subperiosteal new bone formation that typically involves the diaphyses of the long bones, mandible, and clavicles. The involved bones may also appear inflamed, with painful swelling and systemic fever often accompanying the illness. The bone changes usually begin before 5 …	blood vessel development [GO:0001568]; bone trabecula formation [GO:0060346]; cartilage development involved in endochondral bone morphogenesis [GO:0060351]; cellular response to amino acid stimulus [GO:0071230]; cellular response to epidermal growth factor stimulus [GO:0071364]; cellular response to fibroblast growth factor stimulus [GO:0044344]; cellular response to fluoride [GO:1902618]; cellu…	extracellular matrix structural constituent [GO:0005201]; extracellular matrix structural constituent conferring tensile strength [GO:0030020]; identical protein binding [GO:0042802]; metal ion binding [GO:0046872]; platelet-derived growth factor binding [GO:0048407]; protease binding [GO:0002020]	collagen-containing extracellular matrix [GO:0062023]; collagen type I trimer [GO:0005584]; cytoplasm [GO:0005737]; endoplasmic reticulum lumen [GO:0005788]; extracellular matrix [GO:0031012]; extracellular region [GO:0005576]; extracellular space [GO:0005615]; Golgi apparatus [GO:0005794]; secretory granule [GO:0030141]	GO:0001501; GO:0001503; GO:0001568; GO:0001649; GO:0001957; GO:0001958; GO:0002020; GO:0005201; GO:0005576; GO:0005584; GO:0005615; GO:0005737; GO:0005788; GO:0005794; GO:0007601; GO:0007605; GO:0009410; GO:0009612; GO:0010718; GO:0010812; GO:0015031; GO:0030020; GO:0030141; GO:0030198; GO:0030199; GO:0030335; GO:0031012; GO:0031960; GO:0032355; GO:0032964; GO:0034504; GO:0034505; GO:0038063; GO:…	R-HSA-114604;R-HSA-1442490;R-HSA-1474244;R-HSA-1650814;R-HSA-198933;R-HSA-2022090;R-HSA-202733;R-HSA-216083;R-HSA-2214320;R-HSA-2243919;R-HSA-3000170;R-HSA-3000171;R-HSA-3000178;R-HSA-3000480;R-HSA-430116;R-HSA-75892;R-HSA-76009;R-HSA-8874081;R-HSA-8940973;R-HSA-8948216;	hsa:1277;	17.227	17.2111	19.3314	19.4548
CRABP2_P29373	0.936446	0.791144	-0.913162	-0.814429	CRABP2	Cellular retinoic acid-binding protein 2	P29373	2.54567	4.45743e-05	-2.54567	sp|P29373|RABP2_HUMAN Cellular retinoic acid-binding protein 2 OS=Homo sapiens OX=9606 GN=CRABP2 PE=1 SV=2	FUNCTION: Transports retinoic acid to the nucleus. Regulates the access of retinoic acid to the nuclear retinoic acid receptors.	SUBCELLULAR LOCATION: Cytoplasm. Endoplasmic reticulum. Nucleus. Note=Upon ligand binding, a conformation change exposes a nuclear localization motif and the protein is transported into the nucleus.		embryonic forelimb morphogenesis [GO:0035115]; epidermis development [GO:0008544]; fatty acid transport [GO:0015908]; positive regulation of collateral sprouting [GO:0048672]; regulation of transcription, DNA-templated [GO:0006355]; retinoic acid biosynthetic process [GO:0002138]; signal transduction [GO:0007165]	cyclin binding [GO:0030332]; fatty acid binding [GO:0005504]; retinal binding [GO:0016918]; retinoic acid binding [GO:0001972]; retinoid binding [GO:0005501]; retinol binding [GO:0019841]	cytoplasm [GO:0005737]; cytosol [GO:0005829]; endoplasmic reticulum [GO:0005783]; extracellular exosome [GO:0070062]; nucleoplasm [GO:0005654]; nucleus [GO:0005634]	GO:0001972; GO:0002138; GO:0005501; GO:0005504; GO:0005634; GO:0005654; GO:0005737; GO:0005783; GO:0005829; GO:0006355; GO:0007165; GO:0008544; GO:0015908; GO:0016918; GO:0019841; GO:0030332; GO:0035115; GO:0048672; GO:0070062	R-HSA-5362517;	hsa:1382;	21.7708	21.5567	19.0454	19.1909
CALML3_P27482	0.913108	0.816902	-0.830079	-0.899931	CALML3	Calmodulin-like protein 3	P27482	2.07553	4.51358e-05	-2.07553	sp|P27482|CALL3_HUMAN Calmodulin-like protein 3 OS=Homo sapiens OX=9606 GN=CALML3 PE=1 SV=2	FUNCTION: May function as a specific light chain of unconventional myosin-10 (MYO10), also enhances MYO10 translation, possibly by acting as a chaperone for the emerging MYO10 heavy chain protein. May compete with calmodulin by binding, with different affinities, to cellular substrates. {ECO:0000269|PubMed:11278607, ECO:0000269|PubMed:18295593}.				calcium ion binding [GO:0005509]; enzyme regulator activity [GO:0030234]	extracellular exosome [GO:0070062]	GO:0005509; GO:0030234; GO:0070062		hsa:810;	20.6134	20.4979	18.522	18.4382
AKAP12_Q02952	-0.907294	-0.823716	0.873039	0.85797	AKAP12	A-kinase anchor protein 12	Q02952	2.1264	4.54287e-05	2.1264	sp|Q02952|AKA12_HUMAN A-kinase anchor protein 12 OS=Homo sapiens OX=9606 GN=AKAP12 PE=1 SV=4	FUNCTION: Anchoring protein that mediates the subcellular compartmentation of protein kinase A (PKA) and protein kinase C (PKC).	SUBCELLULAR LOCATION: Cytoplasm, cell cortex {ECO:0000305}. Cytoplasm, cytoskeleton {ECO:0000305}. Membrane {ECO:0000305}; Lipid-anchor {ECO:0000305}. Note=May be part of the cortical cytoskeleton.		adenylate cyclase-inhibiting G protein-coupled receptor signaling pathway [GO:0007193]; cellular response to interleukin-1 [GO:0071347]; cellular response to tumor necrosis factor [GO:0071356]; G protein-coupled receptor signaling pathway [GO:0007186]; hepatic stellate cell activation [GO:0035733]; modulation of chemical synaptic transmission [GO:0050804]; negative regulation of vascular permeabi…	adenylate cyclase binding [GO:0008179]; calmodulin binding [GO:0005516]; protein kinase A binding [GO:0051018]	cell cortex [GO:0005938]; cytoplasm [GO:0005737]; cytoskeleton [GO:0005856]; cytosol [GO:0005829]; focal adhesion [GO:0005925]; neuronal cell body [GO:0043025]; plasma membrane [GO:0005886]; Schaffer collateral - CA1 synapse [GO:0098685]	GO:0005516; GO:0005737; GO:0005829; GO:0005856; GO:0005886; GO:0005925; GO:0005938; GO:0007186; GO:0007193; GO:0008179; GO:0010738; GO:0010739; GO:0032496; GO:0032760; GO:0035733; GO:0043025; GO:0043116; GO:0050804; GO:0051018; GO:0051602; GO:0051770; GO:0061870; GO:0070374; GO:0071347; GO:0071356; GO:0090036; GO:0098685; GO:1900143	R-HSA-9013405;R-HSA-9035034;	hsa:9590;	13.4216	13.5243	15.6086	15.5901
ANXA8L2_Q5VT79	0.893456	0.835636	-0.929994	-0.799099	ANXA8L2	Annexin A8-like protein 2	Q5VT79	2.30047	4.59969e-05	-2.30047	sp|Q5VT79|AXA81_HUMAN Annexin A8-like protein 1 OS=Homo sapiens OX=9606 GN=ANXA8L1 PE=2 SV=2				endosomal transport [GO:0016197]; endosome organization [GO:0007032]; negative regulation of phospholipase A2 activity [GO:1900138]; negative regulation of serine-type endopeptidase activity [GO:1900004]	calcium-dependent phospholipid binding [GO:0005544]; calcium ion binding [GO:0005509]	cytoplasm [GO:0005737]	GO:0005509; GO:0005544; GO:0005737; GO:0007032; GO:0016197; GO:1900004; GO:1900138		hsa:728113;	16.9221	16.8451	14.4961	14.6702
ST6GAL1_P15907	0.784418	0.941162	-0.791752	-0.933827	ST6GAL1	Beta-galactoside alpha-2,6-sialyltransferase 1	P15907	2.86056	4.73772e-05	-2.86056	sp|P15907|SIAT1_HUMAN Beta-galactoside alpha-2,6-sialyltransferase 1 OS=Homo sapiens OX=9606 GN=ST6GAL1 PE=1 SV=1	FUNCTION: Transfers sialic acid from CMP-sialic acid to galactose-containing acceptor substrates. {ECO:0000269|PubMed:21081508, ECO:0000269|PubMed:23999306}.	SUBCELLULAR LOCATION: Golgi apparatus, Golgi stack membrane {ECO:0000269|PubMed:20378551}; Single-pass type II membrane protein {ECO:0000305}. Secreted. Note=Membrane-bound form in trans cisternae of Golgi. Secreted into the body fluid.		humoral immune response [GO:0006959]; N-acetylneuraminate metabolic process [GO:0006054]; negative regulation of chemotaxis [GO:0050922]; negative regulation of macrophage apoptotic process [GO:2000110]; O-glycan processing [GO:0016266]; positive regulation of mononuclear cell proliferation [GO:0032946]; protein N-linked glycosylation via asparagine [GO:0018279]; protein sialylation [GO:1990743];…	beta-galactoside alpha-2,6-sialyltransferase activity [GO:0003835]; protein homodimerization activity [GO:0042803]; sialyltransferase activity [GO:0008373]	endoplasmic reticulum [GO:0005783]; extracellular region [GO:0005576]; Golgi cisterna membrane [GO:0032580]; Golgi medial cisterna [GO:0005797]; Golgi membrane [GO:0000139]; Golgi trans cisterna [GO:0000138]; integral component of membrane [GO:0016021]	GO:0000138; GO:0000139; GO:0003835; GO:0005576; GO:0005783; GO:0005797; GO:0006054; GO:0006959; GO:0008373; GO:0016021; GO:0016266; GO:0018279; GO:0019082; GO:0032580; GO:0032946; GO:0042803; GO:0045471; GO:0050922; GO:0097503; GO:1900024; GO:1990743; GO:2000110	R-HSA-4085001;R-HSA-9683673;R-HSA-9694548;R-HSA-9694719;R-HSA-975577;R-HSA-977068;	hsa:6480;	15.5693	15.8291	12.9564	12.7209
GALNT4_Q8N4A0	-0.886175	-0.841809	0.944884	0.7831	GALNT4	Polypeptide N-acetylgalactosaminyltransferase 4	Q8N4A0	2.33157	4.7659e-05	2.33157	sp|Q8N4A0|GALT4_HUMAN Polypeptide N-acetylgalactosaminyltransferase 4 OS=Homo sapiens OX=9606 GN=GALNT4 PE=1 SV=2	FUNCTION: Catalyzes the initial reaction in O-linked oligosaccharide biosynthesis, the transfer of an N-acetyl-D-galactosamine residue to a serine or threonine residue on the protein receptor. Has a highest activity toward Muc7, EA2 and Muc2, with a lowest activity than GALNT2. Glycosylates 'Thr-57' of SELPLG. {ECO:0000269|PubMed:10984485, ECO:0000269|PubMed:29208955, ECO:0000269|PubMed:9804815}.	SUBCELLULAR LOCATION: Golgi apparatus membrane {ECO:0000305|PubMed:9804815}; Single-pass type II membrane protein {ECO:0000305|PubMed:9804815}.		O-glycan processing [GO:0016266]; protein O-linked glycosylation via serine [GO:0018242]; protein O-linked glycosylation via threonine [GO:0018243]	carbohydrate binding [GO:0030246]; manganese ion binding [GO:0030145]; polypeptide N-acetylgalactosaminyltransferase activity [GO:0004653]	extracellular exosome [GO:0070062]; Golgi membrane [GO:0000139]; integral component of membrane [GO:0016021]; perinuclear region of cytoplasm [GO:0048471]	GO:0000139; GO:0004653; GO:0016021; GO:0016266; GO:0018242; GO:0018243; GO:0030145; GO:0030246; GO:0048471; GO:0070062	R-HSA-913709;	hsa:100528030;hsa:8693;	15.0897	15.1496	17.5604	17.3421
VSIG2_Q96IQ7	-0.849368	-0.87396	0.739517	0.983811	VSIG2	V-set and immunoglobulin domain-containing protein 2	Q96IQ7	2.58069	4.9956e-05	2.58069	sp|Q96IQ7|VSIG2_HUMAN V-set and immunoglobulin domain-containing protein 2 OS=Homo sapiens OX=9606 GN=VSIG2 PE=1 SV=1		SUBCELLULAR LOCATION: Membrane {ECO:0000305}; Single-pass type I membrane protein {ECO:0000305}.		lipid metabolic process [GO:0006629]		integral component of plasma membrane [GO:0005887]; membrane [GO:0016020]	GO:0005887; GO:0006629; GO:0016020		hsa:23584;	15.3858	15.3489	17.7651	18.131
GBP6_Q6ZN66	0.978097	0.746118	-0.852708	-0.871507	GBP6	Guanylate-binding protein 6	Q6ZN66	2.29924	5.16496e-05	-2.29924	sp|Q6ZN66|GBP6_HUMAN Guanylate-binding protein 6 OS=Homo sapiens OX=9606 GN=GBP6 PE=2 SV=1	FUNCTION: Hydrolyzes GTP to GMP in 2 consecutive cleavage reactions (By similarity). Confers protection to several pathogens, including the bacterial pathogens Listeria monocytogenes and Mycobacterium bovis BCG as well as the protozoan pathogen Toxoplasma gondii (By similarity). {ECO:0000250|UniProtKB:A0A0G2JDV3, ECO:0000250|UniProtKB:P32455}.	SUBCELLULAR LOCATION: Cytoplasmic vesicle {ECO:0000250|UniProtKB:A0A0G2JDV3}.		cellular response to interferon-gamma [GO:0071346]; defense response to bacterium [GO:0042742]; defense response to Gram-positive bacterium [GO:0050830]; defense response to protozoan [GO:0042832]; immune response [GO:0006955]	GTPase activity [GO:0003924]; GTP binding [GO:0005525]	cytoplasmic vesicle [GO:0031410]; extracellular exosome [GO:0070062]	GO:0003924; GO:0005525; GO:0006955; GO:0031410; GO:0042742; GO:0042832; GO:0050830; GO:0070062; GO:0071346	R-HSA-877300;	hsa:163351;	22.7273	22.4179	20.2859	20.2608
TRPM4_Q8TD43	0.925554	0.80161	-0.795671	-0.931493	TRPM4	Transient receptor potential cation channel subfamily M member 4	Q8TD43	2.00376	5.2014e-05	-2.00376	sp|Q8TD43|TRPM4_HUMAN Transient receptor potential cation channel subfamily M member 4 OS=Homo sapiens OX=9606 GN=TRPM4 PE=1 SV=1	FUNCTION: Calcium-activated non selective (CAN) cation channel that mediates membrane depolarization (PubMed:12015988, PubMed:29211723, PubMed:30528822). While it is activated by increase in intracellular Ca(2+), it is impermeable to it (PubMed:12015988). Mediates transport of monovalent cations (Na(+) > K(+) > Cs(+) > Li(+)), leading to depolarize the membrane. It thereby plays a central role in…	SUBCELLULAR LOCATION: [Isoform 1]: Cell membrane {ECO:0000269|PubMed:12015988, ECO:0000269|PubMed:15331675, ECO:0000269|PubMed:15590641, ECO:0000269|PubMed:19945433, ECO:0000269|PubMed:29211723}; Multi-pass membrane protein {ECO:0000269|PubMed:29211723, ECO:0000269|PubMed:29217581}. Endoplasmic reticulum {ECO:0000269|PubMed:19945433}. Golgi apparatus {ECO:0000269|PubMed:19945433}.; SUBCELLULAR LO…	DISEASE: Progressive familial heart block 1B (PFHB1B) [MIM:604559]: A cardiac bundle branch disorder characterized by progressive alteration of cardiac conduction through the His-Purkinje system, with a pattern of a right bundle-branch block and/or left anterior hemiblock occurring individually or together. It leads to complete atrio-ventricular block causing syncope and sudden death. {ECO:000026…	adaptive immune response [GO:0002250]; calcium ion transmembrane transport [GO:0070588]; calcium-mediated signaling [GO:0019722]; cation transmembrane transport [GO:0098655]; cellular response to ATP [GO:0071318]; dendritic cell chemotaxis [GO:0002407]; inorganic cation transmembrane transport [GO:0098662]; membrane depolarization during AV node cell action potential [GO:0086045]; membrane depola…	ATP binding [GO:0005524]; calcium activated cation channel activity [GO:0005227]; calcium ion binding [GO:0005509]; calmodulin binding [GO:0005516]; cation channel activity [GO:0005261]; identical protein binding [GO:0042802]; ligand-gated calcium channel activity [GO:0099604]; sodium channel activity [GO:0005272]	cytosol [GO:0005829]; endoplasmic reticulum [GO:0005783]; Golgi apparatus [GO:0005794]; integral component of plasma membrane [GO:0005887]; neuronal cell body [GO:0043025]; nucleoplasm [GO:0005654]; plasma membrane [GO:0005886]; sodium channel complex [GO:0034706]; spanning component of membrane [GO:0089717]; spanning component of plasma membrane [GO:0044214]	GO:0002250; GO:0002407; GO:0002724; GO:0005227; GO:0005261; GO:0005272; GO:0005509; GO:0005516; GO:0005524; GO:0005654; GO:0005783; GO:0005794; GO:0005829; GO:0005886; GO:0005887; GO:0007204; GO:0008284; GO:0010460; GO:0016925; GO:0019722; GO:0030502; GO:0034706; GO:0035774; GO:0042310; GO:0042802; GO:0043025; GO:0044214; GO:0045600; GO:0045668; GO:0045907; GO:0051289; GO:0070588; GO:0071318; GO:…	R-HSA-3295583;R-HSA-9717207;	hsa:54795;	17.4614	17.3176	15.4645	15.307
BRD4_O60885	1.02549	0.689878	-0.882207	-0.833159	BRD4	Bromodomain-containing protein 4	O60885	4.20993	5.29409e-05	-4.20993	sp|O60885|BRD4_HUMAN Bromodomain-containing protein 4 OS=Homo sapiens OX=9606 GN=BRD4 PE=1 SV=2	FUNCTION: Chromatin reader protein that recognizes and binds acetylated histones and plays a key role in transmission of epigenetic memory across cell divisions and transcription regulation. Remains associated with acetylated chromatin throughout the entire cell cycle and provides epigenetic memory for postmitotic G1 gene transcription by preserving acetylated chromatin status and maintaining hig…	SUBCELLULAR LOCATION: Nucleus {ECO:0000269|PubMed:16109376}. Chromosome {ECO:0000269|PubMed:16109376, ECO:0000269|PubMed:21890894}. Note=Associates with acetylated chromatin (PubMed:21890894, PubMed:16109376). Released from chromatin upon deacetylation of histones that can be triggered by different signals such as activation of the JNK pathway or nocodazole treatment (PubMed:21890894, PubMed:1610…	DISEASE: Note=A chromosomal aberration involving BRD4 is found in a rare, aggressive, and lethal carcinoma arising in midline organs of young people. Translocation t(15;19)(q14;p13) with NUTM1 which produces a BRD4-NUTM1 fusion protein. {ECO:0000269|PubMed:11733348, ECO:0000269|PubMed:12543779}.	cellular response to DNA damage stimulus [GO:0006974]; chromatin remodeling [GO:0006338]; negative regulation by host of viral transcription [GO:0043922]; negative regulation of DNA damage checkpoint [GO:2000002]; positive regulation of G2/M transition of mitotic cell cycle [GO:0010971]; positive regulation of histone H3-K36 trimethylation [GO:2001255]; positive regulation of I-kappaB kinase/NF-k…	chromatin binding [GO:0003682]; enzyme binding [GO:0019899]; lysine-acetylated histone binding [GO:0070577]; nucleosomal histone binding [GO:0031493]; p53 binding [GO:0002039]; P-TEFb complex binding [GO:0106140]; RNA polymerase II CTD heptapeptide repeat kinase activity [GO:0008353]; RNA polymerase II C-terminal domain binding [GO:0099122]; transcription coactivator activity [GO:0003713]; transc…	chromatin [GO:0000785]; chromosome [GO:0005694]; condensed nuclear chromosome [GO:0000794]; nucleoplasm [GO:0005654]; nucleus [GO:0005634]	GO:0000083; GO:0000785; GO:0000794; GO:0002039; GO:0003682; GO:0003712; GO:0003713; GO:0005634; GO:0005654; GO:0005694; GO:0006338; GO:0006355; GO:0006974; GO:0008353; GO:0010971; GO:0019899; GO:0031493; GO:0032968; GO:0043123; GO:0043922; GO:0045893; GO:0045944; GO:0050727; GO:0070577; GO:0099122; GO:0106140; GO:1901407; GO:2000002; GO:2001255	R-HSA-9679191;	hsa:23476;	16.4867	15.6631	11.8048	11.9252
AKR7A3_O95154	-0.903989	-0.80075	0.64197	1.06277	AKR7A3	Aflatoxin B1 aldehyde reductase member 3	O95154	2.91177	5.34373e-05	2.91177	sp|O95154|ARK73_HUMAN Aflatoxin B1 aldehyde reductase member 3 OS=Homo sapiens OX=9606 GN=AKR7A3 PE=1 SV=2	FUNCTION: Can reduce the dialdehyde protein-binding form of aflatoxin B1 (AFB1) to the non-binding AFB1 dialcohol. May be involved in protection of liver against the toxic and carcinogenic effects of AFB1, a potent hepatocarcinogen. {ECO:0000269|PubMed:18416522}.	SUBCELLULAR LOCATION: Cytoplasm.		aflatoxin catabolic process [GO:0046223]; cellular aldehyde metabolic process [GO:0006081]	aldo-keto reductase (NADP) activity [GO:0004033]; D-threo-aldose 1-dehydrogenase activity [GO:0047834]; electron transfer activity [GO:0009055]; identical protein binding [GO:0042802]	cytoplasm [GO:0005737]; cytosol [GO:0005829]; extracellular exosome [GO:0070062]	GO:0004033; GO:0005737; GO:0005829; GO:0006081; GO:0009055; GO:0042802; GO:0046223; GO:0047834; GO:0070062	R-HSA-5423646;	hsa:22977;	16.6182	16.7945	19.2587	19.9775
SLC7A5_Q01650	0.942098	0.786287	-0.847671	-0.880714	SLC7A5	Large neutral amino acids transporter small subunit 1	Q01650	2.04687	5.60492e-05	-2.04687	sp|Q01650|LAT1_HUMAN Large neutral amino acids transporter small subunit 1 OS=Homo sapiens OX=9606 GN=SLC7A5 PE=1 SV=2	FUNCTION: The heterodimer with SLC3A2 functions as sodium-independent, high-affinity transporter that mediates uptake of large neutral amino acids such as phenylalanine, tyrosine, L-DOPA, leucine, histidine, methionine and tryptophan (PubMed:9751058, PubMed:10049700, PubMed:11557028, PubMed:10391915, PubMed:10574970, PubMed:11311135, PubMed:11564694, PubMed:12117417, PubMed:12225859, PubMed:25998…	SUBCELLULAR LOCATION: Apical cell membrane {ECO:0000269|PubMed:11742812}; Multi-pass membrane protein {ECO:0000269|PubMed:30867591}. Cell membrane {ECO:0000269|PubMed:10049700, ECO:0000269|PubMed:10391915, ECO:0000269|PubMed:10574970, ECO:0000269|PubMed:11311135, ECO:0000269|PubMed:11389679, ECO:0000269|PubMed:11557028, ECO:0000269|PubMed:11564694, ECO:0000269|PubMed:12117417, ECO:0000269|PubMed:…		amino acid import across plasma membrane [GO:0089718]; leucine import across plasma membrane [GO:0098713]; L-leucine import across plasma membrane [GO:1903801]; L-tryptophan transmembrane transport [GO:1904556]; negative regulation of gene expression [GO:0010629]; neutral amino acid transport [GO:0015804]; phenylalanine transport [GO:0015823]; positive regulation of cytokine production involved i…	amino acid transmembrane transporter activity [GO:0015171]; aromatic amino acid transmembrane transporter activity [GO:0015173]; L-amino acid transmembrane transporter activity [GO:0015179]; L-leucine transmembrane transporter activity [GO:0015190]; L-tryptophan transmembrane transporter activity [GO:0015196]; neutral amino acid transmembrane transporter activity [GO:0015175]; peptide antigen bin…	amino acid transport complex [GO:1990184]; apical plasma membrane [GO:0016324]; basal plasma membrane [GO:0009925]; basolateral plasma membrane [GO:0016323]; cytosol [GO:0005829]; external side of apical plasma membrane [GO:0098591]; extracellular exosome [GO:0070062]; integral component of membrane [GO:0016021]; intracellular membrane-bounded organelle [GO:0043231]; lysosomal membrane [GO:000576…	GO:0002720; GO:0005765; GO:0005829; GO:0005886; GO:0009925; GO:0010629; GO:0015171; GO:0015173; GO:0015175; GO:0015179; GO:0015190; GO:0015196; GO:0015349; GO:0015804; GO:0015823; GO:0016020; GO:0016021; GO:0016323; GO:0016324; GO:0031528; GO:0032729; GO:0032740; GO:0032753; GO:0042605; GO:0042908; GO:0043231; GO:0070062; GO:0070327; GO:0089718; GO:0098591; GO:0098713; GO:0150104; GO:1903801; GO:…	R-HSA-210991;R-HSA-352230;R-HSA-71240;	hsa:8140;	16.8749	16.6904	14.7554	14.7162
SRXN1_Q9BYN0	0.707748	1.01008	-0.899851	-0.817981	SRXN1	Sulfiredoxin-1	Q9BYN0	2.26743	5.61004e-05	-2.26743	sp|Q9BYN0|SRXN1_HUMAN Sulfiredoxin-1 OS=Homo sapiens OX=9606 GN=SRXN1 PE=1 SV=2	FUNCTION: Contributes to oxidative stress resistance by reducing cysteine-sulfinic acid formed under exposure to oxidants in the peroxiredoxins PRDX1, PRDX2, PRDX3 and PRDX4. Does not act on PRDX5 or PRDX6. May catalyze the reduction in a multi-step process by acting both as a specific phosphotransferase and a thioltransferase. {ECO:0000269|PubMed:15448164, ECO:0000269|PubMed:15590625}.	SUBCELLULAR LOCATION: Cytoplasm {ECO:0000269|PubMed:15448164}.		cellular response to oxidative stress [GO:0034599]; response to oxidative stress [GO:0006979]	ATP binding [GO:0005524]; oxidoreductase activity, acting on a sulfur group of donors [GO:0016667]; sulfiredoxin activity [GO:0032542]	cytoplasm [GO:0005737]; cytosol [GO:0005829]	GO:0005524; GO:0005737; GO:0005829; GO:0006979; GO:0016667; GO:0032542; GO:0034599		hsa:140809;	17.087	17.486	14.9651	15.0731
GPSM2_P81274	1.10221	0.578063	-0.699941	-0.980334	GPSM2	G-protein-signaling modulator 2	P81274	2.35186	5.79539e-05	-2.35186	sp|P81274|GPSM2_HUMAN G-protein-signaling modulator 2 OS=Homo sapiens OX=9606 GN=GPSM2 PE=1 SV=3	FUNCTION: Plays an important role in mitotic spindle pole organization via its interaction with NUMA1 (PubMed:11781568, PubMed:15632202, PubMed:21816348). Required for cortical dynein-dynactin complex recruitment during metaphase (PubMed:22327364). Plays a role in metaphase spindle orientation (PubMed:22327364). Plays also an important role in asymmetric cell divisions (PubMed:21816348). Has guan…	SUBCELLULAR LOCATION: Cytoplasm {ECO:0000269|PubMed:11781568, ECO:0000269|PubMed:15632202, ECO:0000269|PubMed:22074847}. Cytoplasm, cell cortex {ECO:0000269|PubMed:15632202, ECO:0000269|PubMed:21816348, ECO:0000269|PubMed:22074847, ECO:0000269|PubMed:22327364}. Cytoplasm, cytoskeleton, spindle pole {ECO:0000269|PubMed:11781568, ECO:0000269|PubMed:21816348}. Lateral cell membrane {ECO:0000269|PubM…	DISEASE: Chudley-McCullough syndrome (CMCS) [MIM:604213]: An autosomal recessive neurologic disorder characterized by early-onset sensorineural deafness and specific brain anomalies on MRI, including hypoplasia of the corpus callosum, enlarged cysterna magna with mild focal cerebellar dysplasia, and nodular heterotopia. Some patients have hydrocephalus. Psychomotor development is normal. {ECO:000…	cell division [GO:0051301]; establishment of mitotic spindle orientation [GO:0000132]; G protein-coupled receptor signaling pathway [GO:0007186]; maintenance of centrosome location [GO:0051661]; mitotic spindle organization [GO:0007052]; positive regulation of protein localization to cell cortex [GO:1904778]; positive regulation of spindle assembly [GO:1905832]; Ran protein signal transduction [G…	dynein complex binding [GO:0070840]; GDP-dissociation inhibitor activity [GO:0005092]; G-protein alpha-subunit binding [GO:0001965]; identical protein binding [GO:0042802]; nucleotide binding [GO:0000166]; protein C-terminus binding [GO:0008022]; protein domain specific binding [GO:0019904]; protein self-association [GO:0043621]	cell cortex [GO:0005938]; cell cortex region [GO:0099738]; centrosome [GO:0005813]; cytoplasm [GO:0005737]; cytosol [GO:0005829]; lateral cell cortex [GO:0097575]; lateral plasma membrane [GO:0016328]; mitotic spindle pole [GO:0097431]; protein-containing complex [GO:0032991]	GO:0000132; GO:0000166; GO:0001965; GO:0005092; GO:0005737; GO:0005813; GO:0005829; GO:0005938; GO:0007052; GO:0007186; GO:0008022; GO:0016328; GO:0019904; GO:0031291; GO:0032991; GO:0042802; GO:0043621; GO:0051301; GO:0051661; GO:0060236; GO:0070840; GO:0097431; GO:0097575; GO:0099738; GO:1904778; GO:1905832	R-HSA-418594;	hsa:29899;	17.4477	16.714	14.9252	14.5328
CLCA4_Q14CN2	0.887741	0.843949	-0.877883	-0.853808	CLCA4	Calcium-activated chloride channel regulator 4;Calcium-activated chloride channel regulator 4, 110 kDa form;Calcium-activated chloride channel regulator 4, 30 kDa form	Q14CN2	1.973	5.81742e-05	-1.973	sp|Q14CN2|CLCA4_HUMAN Calcium-activated chloride channel regulator 4 OS=Homo sapiens OX=9606 GN=CLCA4 PE=1 SV=2	FUNCTION: May be involved in mediating calcium-activated chloride conductance.	SUBCELLULAR LOCATION: Cell membrane {ECO:0000250}; Single-pass membrane protein {ECO:0000250}. Apical cell membrane {ECO:0000250}. Secreted {ECO:0000250}. Note=The C-terminus 30 kDa form is anchored to the membrane. The N-terminus 110 kDa form is released from the membrane triggered by an unknown stimulus. {ECO:0000250}.		chloride transport [GO:0006821]; ion transmembrane transport [GO:0034220]	chloride channel activity [GO:0005254]; intracellular calcium activated chloride channel activity [GO:0005229]; metal ion binding [GO:0046872]; metalloendopeptidase activity [GO:0004222]	apical plasma membrane [GO:0016324]; extracellular region [GO:0005576]; integral component of plasma membrane [GO:0005887]; plasma membrane [GO:0005886]	GO:0004222; GO:0005229; GO:0005254; GO:0005576; GO:0005886; GO:0005887; GO:0006821; GO:0016324; GO:0034220; GO:0046872	R-HSA-2672351;	hsa:22802;	21.7163	21.6665	19.7047	19.7321
CMBL_Q96DG6	-0.867135	-0.864913	0.864423	0.867626	CMBL	Carboxymethylenebutenolidase homolog	Q96DG6	1.9493	5.83299e-05	1.9493	sp|Q96DG6|CMBL_HUMAN Carboxymethylenebutenolidase homolog OS=Homo sapiens OX=9606 GN=CMBL PE=1 SV=1	FUNCTION: Cysteine hydrolase. Can convert the prodrug olmesartan medoxomil into its pharmacologically active metabolite olmerstatan, an angiotensin receptor blocker, in liver and intestine. May also activate beta-lactam antibiotics faropenem medoxomil and lenampicillin. {ECO:0000269|PubMed:20177059}.	SUBCELLULAR LOCATION: Cytoplasm, cytosol {ECO:0000269|PubMed:20177059}.		xenobiotic metabolic process [GO:0006805]	hydrolase activity [GO:0016787]	cytosol [GO:0005829]; extracellular exosome [GO:0070062]	GO:0005829; GO:0006805; GO:0016787; GO:0070062	R-HSA-211945;	hsa:134147;	16.446	16.4485	18.3948	18.3984
SERPINB5_P36952	0.792046	0.935517	-0.914942	-0.812621	SERPINB5	Serpin B5	P36952	1.95267	5.89341e-05	-1.95267	sp|P36952|SPB5_HUMAN Serpin B5 OS=Homo sapiens OX=9606 GN=SERPINB5 PE=1 SV=2	FUNCTION: Tumor suppressor. It blocks the growth, invasion, and metastatic properties of mammary tumors. As it does not undergo the S (stressed) to R (relaxed) conformational transition characteristic of active serpins, it exhibits no serine protease inhibitory activity.	SUBCELLULAR LOCATION: Secreted, extracellular space.		extracellular matrix organization [GO:0030198]; morphogenesis of an epithelium [GO:0002009]; negative regulation of endopeptidase activity [GO:0010951]; prostate gland morphogenesis [GO:0060512]; regulation of epithelial cell proliferation [GO:0050678]	serine-type endopeptidase inhibitor activity [GO:0004867]	cytoplasm [GO:0005737]; extracellular space [GO:0005615]	GO:0002009; GO:0004867; GO:0005615; GO:0005737; GO:0010951; GO:0030198; GO:0050678; GO:0060512		hsa:5268;	21.9974	22.1595	20.068	20.1836
S100A16_Q96FQ6	0.913602	0.816073	-0.823191	-0.906483	S100A16	Protein S100-A16	Q96FQ6	1.94234	5.93379e-05	-1.94234	sp|Q96FQ6|S10AG_HUMAN Protein S100-A16 OS=Homo sapiens OX=9606 GN=S100A16 PE=1 SV=1	FUNCTION: Calcium-binding protein. Binds one calcium ion per monomer (PubMed:17030513). Can promote differentiation of adipocytes (in vitro) (By similarity). Overexpression in preadipocytes increases their proliferation, enhances adipogenesis and reduces insulin-stimulated glucose uptake (By similarity). {ECO:0000250|UniProtKB:Q9D708, ECO:0000269|PubMed:17030513}.	SUBCELLULAR LOCATION: Nucleus, nucleolus {ECO:0000269|PubMed:17030513}. Cytoplasm {ECO:0000269|PubMed:17030513}. Note=Primarily nucleolar. A high intracellular calcium level induces nucleolar exit and nucleocytoplasmic transport, whereas a low intracellular calcium level leads to nuclear translocation and accumulation within specific region of nucleoli (PubMed:17030513).		response to calcium ion [GO:0051592]	calcium-dependent protein binding [GO:0048306]; calcium ion binding [GO:0005509]; protein homodimerization activity [GO:0042803]; RNA binding [GO:0003723]	cytoplasm [GO:0005737]; cytosol [GO:0005829]; extracellular exosome [GO:0070062]; extracellular space [GO:0005615]; nucleolus [GO:0005730]; nucleus [GO:0005634]; plasma membrane [GO:0005886]	GO:0003723; GO:0005509; GO:0005615; GO:0005634; GO:0005730; GO:0005737; GO:0005829; GO:0005886; GO:0042803; GO:0048306; GO:0051592; GO:0070062		hsa:140576;	19.5014	19.3919	17.5511	17.4575
SNF8_Q96H20	0.783777	0.944499	-0.872778	-0.855498	SNF8	Vacuolar-sorting protein SNF8	Q96H20	2.04541	5.95265e-05	-2.04541	sp|Q96H20|SNF8_HUMAN Vacuolar-sorting protein SNF8 OS=Homo sapiens OX=9606 GN=SNF8 PE=1 SV=1	FUNCTION: Component of the endosomal sorting complex required for transport II (ESCRT-II), which is required for multivesicular body (MVB) formation and sorting of endosomal cargo proteins into MVBs. The MVB pathway mediates delivery of transmembrane proteins into the lumen of the lysosome for degradation. The ESCRT-II complex is probably involved in the recruitment of the ESCRT-III complex. The …	SUBCELLULAR LOCATION: Cytoplasm. Endosome membrane. Nucleus {ECO:0000305}. Late endosome membrane. Note=Recruited to the endosome membrane to participate in vesicle formation.		early endosome to late endosome transport [GO:0045022]; endocytic recycling [GO:0032456]; macroautophagy [GO:0016236]; multivesicular body assembly [GO:0036258]; multivesicular body sorting pathway [GO:0071985]; positive regulation of exosomal secretion [GO:1903543]; positive regulation of gene expression [GO:0010628]; positive regulation of protein catabolic process [GO:0045732]; protein transpo…	channel regulator activity [GO:0016247]; protein C-terminus binding [GO:0008022]; protein homodimerization activity [GO:0042803]; protein N-terminus binding [GO:0047485]	cytoplasm [GO:0005737]; cytosol [GO:0005829]; endosome membrane [GO:0010008]; ESCRT II complex [GO:0000814]; extracellular exosome [GO:0070062]; late endosome membrane [GO:0031902]; membrane [GO:0016020]; nucleoplasm [GO:0005654]; nucleus [GO:0005634]; perinuclear region of cytoplasm [GO:0048471]; plasma membrane [GO:0005886]; recycling endosome [GO:0055037]; transcription regulator complex [GO:0…	GO:0000814; GO:0005634; GO:0005654; GO:0005667; GO:0005737; GO:0005829; GO:0005886; GO:0006357; GO:0008022; GO:0010008; GO:0010628; GO:0016020; GO:0016236; GO:0016247; GO:0031902; GO:0032456; GO:0036258; GO:0042176; GO:0042803; GO:0043328; GO:0045022; GO:0045732; GO:0047485; GO:0048471; GO:0055037; GO:0061635; GO:0070062; GO:0071985; GO:1903543; GO:1903772	R-HSA-917729;R-HSA-9610379;	hsa:11267;	14.3617	14.552	12.4012	12.4217
AKR1B10_O60218	-0.843579	-0.88592	0.92774	0.80176	AKR1B10	Aldo-keto reductase family 1 member B10	O60218	1.96127	6.10993e-05	1.96127	sp|O60218|AK1BA_HUMAN Aldo-keto reductase family 1 member B10 OS=Homo sapiens OX=9606 GN=AKR1B10 PE=1 SV=2	FUNCTION: Catalyzes the NADPH-dependent reduction of a wide variety of carbonyl-containing compounds to their corresponding alcohols (PubMed:9565553, PubMed:18087047, PubMed:12732097, PubMed:19013440, PubMed:19563777). Displays strong enzymatic activity toward all-trans-retinal, 9-cis-retinal, and 13-cis-retinal (PubMed:12732097, PubMed:18087047). Plays a critical role in detoxifying dietary and …	SUBCELLULAR LOCATION: Lysosome {ECO:0000269|PubMed:21585341}. Secreted {ECO:0000269|PubMed:21585341}. Note=Secreted through a lysosome-mediated non-classical pathway.		cellular detoxification of aldehyde [GO:0110095]; daunorubicin metabolic process [GO:0044597]; doxorubicin metabolic process [GO:0044598]; farnesol catabolic process [GO:0016488]; retinoid metabolic process [GO:0001523]	alcohol dehydrogenase (NADP+) activity [GO:0008106]; alditol:NADP+ 1-oxidoreductase activity [GO:0004032]; aldo-keto reductase (NADP) activity [GO:0004033]; allyl-alcohol dehydrogenase activity [GO:0047655]; D-threo-aldose 1-dehydrogenase activity [GO:0047834]; geranylgeranyl reductase activity [GO:0045550]; indanol dehydrogenase activity [GO:0047718]; NADP-retinol dehydrogenase activity [GO:0052…	cytosol [GO:0005829]; extracellular region [GO:0005576]; lysosome [GO:0005764]; mitochondrion [GO:0005739]	GO:0001523; GO:0001758; GO:0004032; GO:0004033; GO:0005576; GO:0005739; GO:0005764; GO:0005829; GO:0008106; GO:0016488; GO:0044597; GO:0044598; GO:0045550; GO:0047655; GO:0047718; GO:0047834; GO:0052650; GO:0110095	R-HSA-975634;	hsa:57016;	20.5987	20.5507	22.6074	22.4646
PKP4_Q99569	-0.924606	-0.774767	0.625067	1.07431	PKP4	Plakophilin-4	Q99569	2.54214	6.40172e-05	2.54214	sp|Q99569|PKP4_HUMAN Plakophilin-4 OS=Homo sapiens OX=9606 GN=PKP4 PE=1 SV=2	FUNCTION: Plays a role as a regulator of Rho activity during cytokinesis. May play a role in junctional plaques. {ECO:0000269|PubMed:17115030}.	SUBCELLULAR LOCATION: Cell junction, desmosome {ECO:0000269|PubMed:17115030}. Cytoplasm, cytoskeleton, spindle {ECO:0000269|PubMed:17115030}. Midbody {ECO:0000269|PubMed:17115030}. Cell membrane {ECO:0000269|PubMed:17115030}; Peripheral membrane protein {ECO:0000269|PubMed:17115030}. Note=Associated with the pericentrosomal region in interphase and with spindle poles during mitosis. In anaphase, …		cell-cell adhesion [GO:0098609]; cell-cell junction assembly [GO:0007043]; cell-cell signaling [GO:0007267]; positive regulation of cytokinesis [GO:0032467]; positive regulation of GTPase activity [GO:0043547]; regulation of cell adhesion [GO:0030155]	cadherin binding [GO:0045296]	adherens junction [GO:0005912]; cell-cell junction [GO:0005911]; cell junction [GO:0030054]; cornified envelope [GO:0001533]; cytoplasm [GO:0005737]; cytoplasmic side of plasma membrane [GO:0009898]; cytoskeleton [GO:0005856]; desmosome [GO:0030057]; midbody [GO:0030496]; mitotic spindle [GO:0072686]; nucleus [GO:0005634]; perinuclear region of cytoplasm [GO:0048471]; plasma membrane [GO:0005886]…	GO:0000922; GO:0001533; GO:0005634; GO:0005737; GO:0005856; GO:0005886; GO:0005911; GO:0005912; GO:0007043; GO:0007267; GO:0009898; GO:0014069; GO:0030054; GO:0030057; GO:0030155; GO:0030496; GO:0032467; GO:0043547; GO:0045296; GO:0048471; GO:0051233; GO:0072686; GO:0098609	R-HSA-6805567;R-HSA-6809371;R-HSA-9696264;R-HSA-9696270;R-HSA-9696273;	hsa:8502;	13.6092	13.8334	15.9274	16.5995
ENAH_Q8N8S7	-0.88431	-0.847332	0.846662	0.884979	ENAH	Protein enabled homolog	Q8N8S7	1.90442	6.4343e-05	1.90442	sp|Q8N8S7|ENAH_HUMAN Protein enabled homolog OS=Homo sapiens OX=9606 GN=ENAH PE=1 SV=2	FUNCTION: Ena/VASP proteins are actin-associated proteins involved in a range of processes dependent on cytoskeleton remodeling and cell polarity such as axon guidance and lamellipodial and filopodial dynamics in migrating cells. ENAH induces the formation of F-actin rich outgrowths in fibroblasts. Acts synergistically with BAIAP2-alpha and downstream of NTN1 to promote filipodia formation (By si…	SUBCELLULAR LOCATION: Cytoplasm. Cytoplasm, cytoskeleton {ECO:0000250}. Cell projection, lamellipodium {ECO:0000250}. Cell projection, filopodium {ECO:0000250}. Cell junction, synapse {ECO:0000250}. Cell junction, focal adhesion. Note=Targeted to the leading edge of lamellipodia and filopodia by MRL family members. Colocalizes at filopodial tips with a number of other proteins including vinculin …		actin polymerization-dependent cell motility [GO:0070358]; actin polymerization or depolymerization [GO:0008154]; axon guidance [GO:0007411]	actin binding [GO:0003779]; profilin binding [GO:0005522]; SH3 domain binding [GO:0017124]; WW domain binding [GO:0050699]	cell junction [GO:0030054]; cytoskeleton [GO:0005856]; cytosol [GO:0005829]; filopodium [GO:0030175]; focal adhesion [GO:0005925]; lamellipodium [GO:0030027]; plasma membrane [GO:0005886]; synapse [GO:0045202]	GO:0003779; GO:0005522; GO:0005829; GO:0005856; GO:0005886; GO:0005925; GO:0007411; GO:0008154; GO:0017124; GO:0030027; GO:0030054; GO:0030175; GO:0045202; GO:0050699; GO:0070358	R-HSA-202433;R-HSA-376176;	hsa:55740;	14.6572	14.6978	16.5608	16.603
S100A14_Q9HCY8	0.780572	0.947302	-0.880544	-0.84733	S100A14	Protein S100-A14	Q9HCY8	1.97832	6.57896e-05	-1.97832	sp|Q9HCY8|S10AE_HUMAN Protein S100-A14 OS=Homo sapiens OX=9606 GN=S100A14 PE=1 SV=1	FUNCTION: Modulates P53/TP53 protein levels, and thereby plays a role in the regulation of cell survival and apoptosis. Depending on the context, it can promote cell proliferation or apoptosis. Plays a role in the regulation of cell migration by modulating the levels of MMP2, a matrix protease that is under transcriptional control of P53/TP53. Does not bind calcium. {ECO:0000269|PubMed:21559403, …	SUBCELLULAR LOCATION: Cytoplasm {ECO:0000269|PubMed:11944983}.		apoptotic process [GO:0006915]; calcium ion homeostasis [GO:0055074]; defense response to bacterium [GO:0042742]; positive regulation of granulocyte chemotaxis [GO:0071624]; positive regulation of monocyte chemotaxis [GO:0090026]; response to lipopolysaccharide [GO:0032496]; toll-like receptor 4 signaling pathway [GO:0034142]	calcium-dependent protein binding [GO:0048306]; calcium ion binding [GO:0005509]; chemokine receptor binding [GO:0042379]	extracellular exosome [GO:0070062]; extracellular space [GO:0005615]; perinuclear region of cytoplasm [GO:0048471]	GO:0005509; GO:0005615; GO:0006915; GO:0032496; GO:0034142; GO:0042379; GO:0042742; GO:0048306; GO:0048471; GO:0055074; GO:0070062; GO:0071624; GO:0090026		hsa:57402;	20.0336	20.2245	18.1317	18.1697
JUP_P14923	0.970821	0.752411	-0.804089	-0.919144	JUP	Junction plakoglobin	P14923	1.93035	6.76195e-05	-1.93035	sp|P14923|PLAK_HUMAN Junction plakoglobin OS=Homo sapiens OX=9606 GN=JUP PE=1 SV=3	FUNCTION: Common junctional plaque protein. The membrane-associated plaques are architectural elements in an important strategic position to influence the arrangement and function of both the cytoskeleton and the cells within the tissue. The presence of plakoglobin in both the desmosomes and in the intermediate junctions suggests that it plays a central role in the structure and function of subme…	SUBCELLULAR LOCATION: Cell junction, adherens junction {ECO:0000269|PubMed:22781308}. Cell junction, desmosome {ECO:0000269|PubMed:22781308}. Cytoplasm, cytoskeleton {ECO:0000269|PubMed:22781308}. Membrane {ECO:0000269|PubMed:22781308}; Peripheral membrane protein {ECO:0000269|PubMed:22781308}. Note=Cytoplasmic in a soluble and membrane-associated form.	DISEASE: Naxos disease (NXD) [MIM:601214]: An autosomal recessive disorder characterized by the association of diffuse non-epidermolytic palmoplantar keratoderma with woolly hair and cardiac abnormalities such as dilated cardiomyopathy and arrhythmogenic right ventricular dysplasia. {ECO:0000269|PubMed:10902626}. Note=The disease is caused by variants affecting the gene represented in this entry.…	bundle of His cell-Purkinje myocyte adhesion involved in cell communication [GO:0086073]; cell-cell adhesion [GO:0098609]; cell migration [GO:0016477]; cellular response to indole-3-methanol [GO:0071681]; desmosome assembly [GO:0002159]; detection of mechanical stimulus [GO:0050982]; endothelial cell-cell adhesion [GO:0071603]; negative regulation of blood vessel endothelial cell migration [GO:00…	alpha-catenin binding [GO:0045294]; cadherin binding [GO:0045296]; cell adhesion molecule binding [GO:0050839]; cell adhesive protein binding involved in bundle of His cell-Purkinje myocyte communication [GO:0086083]; cytoskeletal protein-membrane anchor activity [GO:0106006]; protein-containing complex binding [GO:0044877]; protein homodimerization activity [GO:0042803]; protein kinase binding […	actin cytoskeleton [GO:0015629]; adherens junction [GO:0005912]; apicolateral plasma membrane [GO:0016327]; catenin complex [GO:0016342]; cell-cell junction [GO:0005911]; cornified envelope [GO:0001533]; cytoplasm [GO:0005737]; cytoplasmic side of plasma membrane [GO:0009898]; cytoskeleton [GO:0005856]; cytosol [GO:0005829]; desmosome [GO:0030057]; extracellular exosome [GO:0070062]; extracellula…	GO:0001533; GO:0001954; GO:0002159; GO:0003713; GO:0005198; GO:0005576; GO:0005634; GO:0005737; GO:0005829; GO:0005856; GO:0005882; GO:0005886; GO:0005911; GO:0005912; GO:0005915; GO:0005916; GO:0005925; GO:0009898; GO:0014704; GO:0015629; GO:0016327; GO:0016328; GO:0016342; GO:0016477; GO:0019901; GO:0019903; GO:0030018; GO:0030057; GO:0032993; GO:0035580; GO:0042127; GO:0042307; GO:0042803; GO:…	R-HSA-418990;R-HSA-5218920;R-HSA-6798695;R-HSA-6805567;R-HSA-6809371;R-HSA-8980692;R-HSA-9013026;R-HSA-9013106;R-HSA-9013148;R-HSA-9013406;R-HSA-9013407;R-HSA-9013409;	hsa:3728;	22.6838	22.4392	20.6956	20.5667
IVL_P07476	0.968736	0.756326	-0.834251	-0.890812	IVL	Involucrin	P07476	1.99173	6.83311e-05	-1.99173	sp|P07476|INVO_HUMAN Involucrin OS=Homo sapiens OX=9606 GN=IVL PE=1 SV=2	FUNCTION: Part of the insoluble cornified cell envelope (CE) of stratified squamous epithelia.	SUBCELLULAR LOCATION: Cytoplasm. Note=Constituent of the scaffolding of the cornified envelope.		isopeptide cross-linking via N6-(L-isoglutamyl)-L-lysine [GO:0018153]; keratinization [GO:0031424]; keratinocyte differentiation [GO:0030216]; peptide cross-linking [GO:0018149]; response to UV-B [GO:0010224]		centrosome [GO:0005813]; cornified envelope [GO:0001533]; cytoplasm [GO:0005737]; cytosol [GO:0005829]; extracellular exosome [GO:0070062]; nuclear body [GO:0016604]	GO:0001533; GO:0005737; GO:0005813; GO:0005829; GO:0010224; GO:0016604; GO:0018149; GO:0018153; GO:0030216; GO:0031424; GO:0070062	R-HSA-6809371;	hsa:3713;	22.3569	22.1116	20.2752	20.2099
ARRB1_P49407	-0.927782	-0.77258	0.630267	1.0701	ARRB1	Beta-arrestin-1	P49407	2.37558	6.93974e-05	2.37558	sp|P49407|ARRB1_HUMAN Beta-arrestin-1 OS=Homo sapiens OX=9606 GN=ARRB1 PE=1 SV=2	FUNCTION: Functions in regulating agonist-mediated G-protein coupled receptor (GPCR) signaling by mediating both receptor desensitization and resensitization processes. During homologous desensitization, beta-arrestins bind to the GPRK-phosphorylated receptor and sterically preclude its coupling to the cognate G-protein; the binding appears to require additional receptor determinants exposed only…	SUBCELLULAR LOCATION: Cytoplasm. Nucleus. Cell membrane. Membrane, clathrin-coated pit {ECO:0000305}. Cell projection, pseudopodium {ECO:0000250}. Cytoplasmic vesicle. Note=Translocates to the plasma membrane and colocalizes with antagonist-stimulated GPCRs. The monomeric form is predominantly located in the nucleus. The oligomeric form is located in the cytoplasm. Translocates to the nucleus upo…		G protein-coupled receptor internalization [GO:0002031]; negative regulation of interleukin-6 production [GO:0032715]; negative regulation of interleukin-8 production [GO:0032717]; negative regulation of NF-kappaB transcription factor activity [GO:0032088]; negative regulation of Notch signaling pathway [GO:0045746]; negative regulation of protein ubiquitination [GO:0031397]; positive regulation …	angiotensin receptor binding [GO:0031701]; arrestin family protein binding [GO:1990763]; enzyme inhibitor activity [GO:0004857]; G protein-coupled receptor binding [GO:0001664]; GTPase activator activity [GO:0005096]; insulin-like growth factor receptor binding [GO:0005159]; transcription coactivator activity [GO:0003713]; transcription factor binding [GO:0008134]; ubiquitin protein ligase bindin…	chromatin [GO:0000785]; clathrin-coated pit [GO:0005905]; cytoplasm [GO:0005737]; cytoplasmic vesicle [GO:0031410]; cytoplasmic vesicle membrane [GO:0030659]; cytosol [GO:0005829]; Golgi membrane [GO:0000139]; lysosomal membrane [GO:0005765]; nuclear body [GO:0016604]; nucleoplasm [GO:0005654]; nucleus [GO:0005634]; plasma membrane [GO:0005886]; pseudopodium [GO:0031143]	GO:0000139; GO:0000785; GO:0001664; GO:0001934; GO:0002031; GO:0002092; GO:0003713; GO:0004857; GO:0005096; GO:0005159; GO:0005634; GO:0005654; GO:0005737; GO:0005765; GO:0005829; GO:0005886; GO:0005905; GO:0006357; GO:0006511; GO:0007165; GO:0008134; GO:0015031; GO:0016567; GO:0016604; GO:0030659; GO:0031143; GO:0031397; GO:0031410; GO:0031625; GO:0031701; GO:0032088; GO:0032715; GO:0032717; GO:…	R-HSA-2122948;R-HSA-418555;R-HSA-432720;R-HSA-432722;R-HSA-456926;R-HSA-5635838;R-HSA-5674135;R-HSA-5689880;R-HSA-6802946;R-HSA-6802948;R-HSA-6802952;R-HSA-6802955;R-HSA-8856825;R-HSA-8856828;R-HSA-9649948;R-HSA-9656223;	hsa:408;	12.2226	12.4394	14.3993	15.0138
RDH12_Q96NR8	0.784854	0.939868	-0.943971	-0.780751	RDH12	Retinol dehydrogenase 12	Q96NR8	1.86345	7.05548e-05	-1.86345	sp|Q96NR8|RDH12_HUMAN Retinol dehydrogenase 12 OS=Homo sapiens OX=9606 GN=RDH12 PE=1 SV=3	FUNCTION: Retinoids dehydrogenase/reductase with a clear preference for NADP. Displays high activity towards 9-cis, 11-cis and all-trans-retinal. Shows very weak activity towards 13-cis-retinol (PubMed:15865448, PubMed:12226107). Also exhibits activity, albeit with lower affinity than for retinaldehydes, towards lipid peroxidation products (C9 aldehydes) such as 4-hydroxynonenal and trans-2-nonen…	SUBCELLULAR LOCATION: Endoplasmic reticulum membrane {ECO:0000269|PubMed:15865448}.	DISEASE: Leber congenital amaurosis 13 (LCA13) [MIM:612712]: A severe dystrophy of the retina, typically becoming evident in the first years of life. Visual function is usually poor and often accompanied by nystagmus, sluggish or near-absent pupillary responses, photophobia, high hyperopia and keratoconus. {ECO:0000269|PubMed:15258582, ECO:0000269|PubMed:15322982}. Note=The disease is caused by v…	cellular detoxification of aldehyde [GO:0110095]; photoreceptor cell maintenance [GO:0045494]; retinoid metabolic process [GO:0001523]; retinol metabolic process [GO:0042572]; visual perception [GO:0007601]	11-cis-retinol dehydrogenase activity [GO:0102354]; NADP-retinol dehydrogenase activity [GO:0052650]; NAD-retinol dehydrogenase activity [GO:0004745]	endoplasmic reticulum membrane [GO:0005789]; photoreceptor inner segment [GO:0001917]; photoreceptor inner segment membrane [GO:0060342]	GO:0001523; GO:0001917; GO:0004745; GO:0005789; GO:0007601; GO:0042572; GO:0045494; GO:0052650; GO:0060342; GO:0102354; GO:0110095	R-HSA-2453864;R-HSA-2453902;	hsa:145226;	15.813	15.9805	13.9452	14.1215
SULT1B1_O43704	-0.873302	-0.858287	0.893066	0.838523	SULT1B1	Sulfotransferase family cytosolic 1B member 1	O43704	1.87025	7.26712e-05	1.87025	sp|O43704|ST1B1_HUMAN Sulfotransferase family cytosolic 1B member 1 OS=Homo sapiens OX=9606 GN=SULT1B1 PE=1 SV=2	FUNCTION: Sulfotransferase that utilizes 3'-phospho-5'-adenylyl sulfate (PAPS) as sulfonate donor to catalyze the sulfate conjugation of dopamine, small phenols such as 1-naphthol and p-nitrophenol and thyroid hormones, including 3,3'-diiodothyronine, triidothyronine (T3) and reverse triiodothyronine (rT3). {ECO:0000269|PubMed:28084139, ECO:0000269|PubMed:9443824, ECO:0000269|PubMed:9463486}.	SUBCELLULAR LOCATION: Cytoplasm {ECO:0000269|PubMed:9443824, ECO:0000269|PubMed:9463486}.		3'-phosphoadenosine 5'-phosphosulfate metabolic process [GO:0050427]; cellular biogenic amine metabolic process [GO:0006576]; epithelial cell differentiation [GO:0030855]; ethanol catabolic process [GO:0006068]; flavonoid metabolic process [GO:0009812]; phenol-containing compound metabolic process [GO:0018958]; sulfation [GO:0051923]; thyroid hormone metabolic process [GO:0042403]; xenobiotic met…	aryl sulfotransferase activity [GO:0004062]; sulfotransferase activity [GO:0008146]	cytoplasm [GO:0005737]; cytosol [GO:0005829]	GO:0004062; GO:0005737; GO:0005829; GO:0006068; GO:0006576; GO:0006805; GO:0008146; GO:0009812; GO:0018958; GO:0030855; GO:0042403; GO:0050427; GO:0051923	R-HSA-156584;	hsa:27284;	17.1499	17.1661	19.0577	18.9988
ASH1L_Q9NR48	-0.813672	-0.904507	0.711212	1.00697	ASH1L	Histone-lysine N-methyltransferase ASH1L	Q9NR48	3.19146	7.3866e-05	3.19146	sp|Q9NR48|ASH1L_HUMAN Histone-lysine N-methyltransferase ASH1L OS=Homo sapiens OX=9606 GN=ASH1L PE=1 SV=2	FUNCTION: Histone methyltransferase specifically trimethylating 'Lys-36' of histone H3 forming H3K36me3 (PubMed:21239497). Also monomethylates 'Lys-9' of histone H3 (H3K9me1) in vitro (By similarity). The physiological significance of the H3K9me1 activity is unclear (By similarity). {ECO:0000250|UniProtKB:Q99MY8, ECO:0000269|PubMed:21239497}.	SUBCELLULAR LOCATION: Nucleus {ECO:0000269|PubMed:10860993}. Cell junction, tight junction {ECO:0000269|PubMed:10860993}. Chromosome {ECO:0000305|PubMed:10860993}. Note=The relevance of tight junction localization is however unclear. {ECO:0000269|PubMed:10860993}.	DISEASE: Mental retardation, autosomal dominant 52 (MRD52) [MIM:617796]: A form of mental retardation, a disorder characterized by significantly below average general intellectual functioning associated with impairments in adaptive behavior and manifested during the developmental period. {ECO:0000269|PubMed:23033978, ECO:0000269|PubMed:27824329, ECO:0000269|PubMed:28191889, ECO:0000269|PubMed:283…	chromatin organization [GO:0006325]; decidualization [GO:0046697]; flagellated sperm motility [GO:0030317]; histone H3-K36 dimethylation [GO:0097676]; negative regulation of acute inflammatory response [GO:0002674]; negative regulation of I-kappaB kinase/NF-kappaB signaling [GO:0043124]; negative regulation of MAPK cascade [GO:0043409]; positive regulation of transcription by RNA polymerase II [G…	chromatin binding [GO:0003682]; DNA binding [GO:0003677]; histone-lysine N-methyltransferase activity [GO:0018024]; histone methyltransferase activity (H3-K36 specific) [GO:0046975]; histone methyltransferase activity (H3-K4 specific) [GO:0042800]; histone methyltransferase activity (H3-K9 specific) [GO:0046974]; metal ion binding [GO:0046872]	bicellular tight junction [GO:0005923]; chromosome [GO:0005694]; Golgi apparatus [GO:0005794]; nucleoplasm [GO:0005654]; nucleus [GO:0005634]	GO:0001501; GO:0002674; GO:0003677; GO:0003682; GO:0005634; GO:0005654; GO:0005694; GO:0005794; GO:0005923; GO:0006325; GO:0007338; GO:0009791; GO:0018024; GO:0030317; GO:0042800; GO:0043124; GO:0043409; GO:0045944; GO:0046697; GO:0046872; GO:0046974; GO:0046975; GO:0061038; GO:0097676; GO:1903699; GO:1903709	R-HSA-3214841;	hsa:55870;	14.9653	14.7966	17.7977	18.3471
FAM213A_Q9BRX8	0.861151	0.870747	-0.850435	-0.881463	FAM213A	Redox-regulatory protein FAM213A	Q9BRX8	1.84364	7.48798e-05	-1.84364	sp|Q9BRX8|PXL2A_HUMAN Peroxiredoxin-like 2A OS=Homo sapiens OX=9606 GN=PRXL2A PE=1 SV=3	FUNCTION: Involved in redox regulation of the cell (PubMed:26438880, PubMed:19951071). Acts as an antioxidant (PubMed:19951071, PubMed:26438880). Inhibits TNFSF11-induced NFKB1 and JUN activation and osteoclast differentiation (PubMed:19951071). May affect bone resorption and help to maintain bone mass (PubMed:19951071). Acts as a negative regulator of macrophage-mediated inflammation by inhibiti…	SUBCELLULAR LOCATION: Cytoplasm {ECO:0000269|PubMed:19951071}. Secreted {ECO:0000269|PubMed:26438880}. Note=Secreted from mature adipocytes but not from preadipocytes. {ECO:0000269|PubMed:26438880}.		regulation of osteoclast differentiation [GO:0045670]	antioxidant activity [GO:0016209]	cytoplasm [GO:0005737]; extracellular region [GO:0005576]	GO:0005576; GO:0005737; GO:0016209; GO:0045670		hsa:84293;	20.4833	20.4935	18.6613	18.6283
IL1RN_P18510	0.919971	0.78769	-0.659997	-1.04766	IL1RN	Interleukin-1 receptor antagonist protein	P18510	2.16214	7.71691e-05	-2.16214	sp|P18510|IL1RA_HUMAN Interleukin-1 receptor antagonist protein OS=Homo sapiens OX=9606 GN=IL1RN PE=1 SV=1	FUNCTION: Inhibits the activity of interleukin-1 by binding to receptor IL1R1 and preventing its association with the coreceptor IL1RAP for signaling. Has no interleukin-1 like activity. Binds functional interleukin-1 receptor IL1R1 with greater affinity than decoy receptor IL1R2; however, the physiological relevance of the latter association is unsure. {ECO:0000269|PubMed:7775431}.	SUBCELLULAR LOCATION: [Isoform 1]: Secreted.; SUBCELLULAR LOCATION: [Isoform 2]: Cytoplasm.; SUBCELLULAR LOCATION: [Isoform 3]: Cytoplasm.; SUBCELLULAR LOCATION: [Isoform 4]: Cytoplasm.	DISEASE: Microvascular complications of diabetes 4 (MVCD4) [MIM:612628]: Pathological conditions that develop in numerous tissues and organs as a consequence of diabetes mellitus. They include diabetic retinopathy, diabetic nephropathy leading to end-stage renal disease, and diabetic neuropathy. Diabetic retinopathy remains the major cause of new-onset blindness among diabetic adults. It is chara…	acute-phase response [GO:0006953]; immune response [GO:0006955]; inflammatory response [GO:0006954]; inflammatory response to antigenic stimulus [GO:0002437]; insulin secretion [GO:0030073]; lipid metabolic process [GO:0006629]; negative regulation of heterotypic cell-cell adhesion [GO:0034115]; negative regulation of interleukin-1-mediated signaling pathway [GO:2000660]; response to glucocortico…	cytokine activity [GO:0005125]; interleukin-1, type II receptor binding [GO:0005151]; interleukin-1, type I receptor binding [GO:0005150]; interleukin-1 receptor antagonist activity [GO:0005152]; interleukin-1 receptor binding [GO:0005149]; interleukin-1 type II receptor antagonist activity [GO:0045353]; interleukin-1 type I receptor antagonist activity [GO:0045352]	cytoplasm [GO:0005737]; extracellular exosome [GO:0070062]; extracellular space [GO:0005615]; plasma membrane [GO:0005886]	GO:0002437; GO:0005125; GO:0005149; GO:0005150; GO:0005151; GO:0005152; GO:0005615; GO:0005737; GO:0005886; GO:0006629; GO:0006953; GO:0006954; GO:0006955; GO:0030073; GO:0034115; GO:0045352; GO:0045353; GO:0051384; GO:0070062; GO:2000660	R-HSA-6783783;R-HSA-9020702;	hsa:3557;	20.7533	20.5858	18.7528	18.262
MAP1B_P46821	-0.892764	-0.838457	0.892079	0.839142	MAP1B	Microtubule-associated protein 1B;MAP1B heavy chain;MAP1 light chain LC1	P46821	1.86102	7.87977e-05	1.86102	sp|P46821|MAP1B_HUMAN Microtubule-associated protein 1B OS=Homo sapiens OX=9606 GN=MAP1B PE=1 SV=2	FUNCTION: Facilitates tyrosination of alpha-tubulin in neuronal microtubules (By similarity). Phosphorylated MAP1B may play a role in the cytoskeletal changes that accompany neurite extension. Possibly MAP1B binds to at least two tubulin subunits in the polymer, and this bridging of subunits might be involved in nucleating microtubule polymerization and in stabilizing microtubules. Acts as a posi…	SUBCELLULAR LOCATION: Cytoplasm, cytoskeleton {ECO:0000269|PubMed:18195017}. Cytoplasm {ECO:0000269|PubMed:18195017}. Cell junction, synapse {ECO:0000250}. Cell projection, dendritic spine {ECO:0000250}. Note=Colocalizes with DAPK1 in the microtubules and cortical actin fibers. {ECO:0000250}.; SUBCELLULAR LOCATION: [MAP1 light chain LC1]: Cytoplasm {ECO:0000250|UniProtKB:P14873}.	DISEASE: Periventricular nodular heterotopia 9 (PVNH9) [MIM:618918]: A form of periventricular nodular heterotopia, a disorder resulting from a defect in the pattern of neuronal migration in which ectopic collections of neurons lie along the lateral ventricles of the brain or just beneath, contiguously or in isolated patches. PVNH9 is an autosomal dominant disorder with incomplete penetrance, cha…	axon extension [GO:0048675]; axonogenesis [GO:0007409]; cellular response to growth factor stimulus [GO:0071363]; cellular response to peptide hormone stimulus [GO:0071375]; dendrite development [GO:0016358]; developmental maturation [GO:0021700]; establishment of monopolar cell polarity [GO:0061162]; induction of synaptic plasticity by chemical substance [GO:0051915]; microtubule bundle formatio…	actin binding [GO:0003779]; microtubule binding [GO:0008017]; phospholipid binding [GO:0005543]; protein-containing complex binding [GO:0044877]; structural molecule activity [GO:0005198]	apical dendrite [GO:0097440]; axon [GO:0030424]; basal dendrite [GO:0097441]; cytosol [GO:0005829]; dendrite [GO:0030425]; dendritic spine [GO:0043197]; growth cone [GO:0030426]; hippocampal mossy fiber [GO:0097457]; microtubule [GO:0005874]; microtubule associated complex [GO:0005875]; neuronal cell body [GO:0043025]; perikaryon [GO:0043204]; perinuclear region of cytoplasm [GO:0048471]; photore…	GO:0000226; GO:0001578; GO:0001750; GO:0001764; GO:0003779; GO:0005198; GO:0005543; GO:0005829; GO:0005874; GO:0005875; GO:0005886; GO:0007026; GO:0007409; GO:0007416; GO:0008017; GO:0009410; GO:0009612; GO:0009743; GO:0010035; GO:0014012; GO:0014069; GO:0016358; GO:0017085; GO:0021700; GO:0030424; GO:0030425; GO:0030426; GO:0031114; GO:0031116; GO:0032355; GO:0032387; GO:0033189; GO:0036477; GO:…		hsa:4131;	10.9227	10.9811	12.8414	12.7845
COTL1_Q14019	-0.931395	-0.794818	0.789421	0.936793	COTL1	Coactosin-like protein	Q14019	1.8142	7.90001e-05	1.8142	sp|Q14019|COTL1_HUMAN Coactosin-like protein OS=Homo sapiens OX=9606 GN=COTL1 PE=1 SV=3	FUNCTION: Binds to F-actin in a calcium-independent manner. Has no direct effect on actin depolymerization. Acts as a chaperone for ALOX5 (5LO), influencing both its stability and activity in leukotrienes synthesis. {ECO:0000269|PubMed:11583571, ECO:0000269|PubMed:19807693}.	SUBCELLULAR LOCATION: Cytoplasm {ECO:0000269|PubMed:11583571}. Cytoplasm, cytoskeleton {ECO:0000269|PubMed:11583571}. Nucleus {ECO:0000269|PubMed:19807693}.		defense response to fungus [GO:0050832]; regulation of actin filament polymerization [GO:0030833]	actin binding [GO:0003779]; actin filament binding [GO:0051015]; enzyme binding [GO:0019899]	cortical actin cytoskeleton [GO:0030864]; cytosol [GO:0005829]; extracellular exosome [GO:0070062]; extracellular region [GO:0005576]; ficolin-1-rich granule lumen [GO:1904813]; nucleus [GO:0005634]; plasma membrane [GO:0005886]; secretory granule lumen [GO:0034774]	GO:0003779; GO:0005576; GO:0005634; GO:0005829; GO:0005886; GO:0019899; GO:0030833; GO:0030864; GO:0034774; GO:0050832; GO:0051015; GO:0070062; GO:1904813	R-HSA-6798695;	hsa:23406;	17.8935	18.0371	19.7021	19.8569
AIF1L_Q9BQI0	1.00512	0.713034	-0.807594	-0.910557	AIF1L	Allograft inflammatory factor 1-like	Q9BQI0	1.96429	8.01831e-05	-1.96429	sp|Q9BQI0|AIF1L_HUMAN Allograft inflammatory factor 1-like OS=Homo sapiens OX=9606 GN=AIF1L PE=1 SV=1	FUNCTION: Actin-binding protein that promotes actin bundling. May neither bind calcium nor depend on calcium for function. {ECO:0000269|PubMed:18699778}.	SUBCELLULAR LOCATION: Cytoplasm, cytoskeleton {ECO:0000269|PubMed:18699778}. Cell projection, ruffle membrane {ECO:0000269|PubMed:18699778}; Peripheral membrane protein {ECO:0000269|PubMed:18699778}; Cytoplasmic side {ECO:0000269|PubMed:18699778}. Note=Colocalizes with F-actin. Partially relocates to membrane ruffles in response to invading bacteria.		actin filament bundle assembly [GO:0051017]; ruffle assembly [GO:0097178]	actin filament binding [GO:0051015]; calcium ion binding [GO:0005509]	actin cytoskeleton [GO:0015629]; cytoplasm [GO:0005737]; extracellular exosome [GO:0070062]; focal adhesion [GO:0005925]; ruffle membrane [GO:0032587]	GO:0005509; GO:0005737; GO:0005925; GO:0015629; GO:0032587; GO:0051015; GO:0051017; GO:0070062; GO:0097178		hsa:83543;	20.0044	19.6705	17.932	17.8143
DNMBP_Q6XZF7	0.784872	0.917237	-1.06792	-0.634185	DNMBP	Dynamin-binding protein	Q6XZF7	2.32039	8.07975e-05	-2.32039	sp|Q6XZF7|DNMBP_HUMAN Dynamin-binding protein OS=Homo sapiens OX=9606 GN=DNMBP PE=1 SV=1	FUNCTION: Plays a critical role as a guanine nucleotide exchange factor (GEF) for CDC42 in several intracellular processes associated with the actin and microtubule cytoskeleton. Regulates the structure of apical junctions through F-actin organization in epithelial cells (PubMed:19767742, PubMed:17015620). Participates in the normal lumenogenesis of epithelial cell cysts by regulating spindle ori…	SUBCELLULAR LOCATION: Cytoplasm {ECO:0000269|PubMed:17015620}. Golgi apparatus, Golgi stack {ECO:0000250|UniProtKB:Q6TXD4}. Cytoplasm, cytoskeleton {ECO:0000250|UniProtKB:Q6TXD4}. Cell junction, synapse {ECO:0000250|UniProtKB:M0R4F8}. Cell junction {ECO:0000269|PubMed:17015620}. Note=Localizes to the apical junction, colocalizes with TJP1. {ECO:0000269|PubMed:17015620}.	DISEASE: Cataract 48 (CTRCT48) [MIM:618415]: A form of cataract, an opacification of the crystalline lens of the eye that frequently results in visual impairment or blindness. Opacities vary in morphology, are often confined to a portion of the lens, and may be static or progressive. In general, the more posteriorly located and dense an opacity, the greater the impact on visual function. CTRCT48 …	aging [GO:0007568]; intracellular signal transduction [GO:0035556]; regulation of cell shape [GO:0008360]; regulation of small GTPase mediated signal transduction [GO:0051056]	guanyl-nucleotide exchange factor activity [GO:0005085]	cell-cell junction [GO:0005911]; cytoskeleton [GO:0005856]; cytosol [GO:0005829]; Golgi apparatus [GO:0005794]; Golgi stack [GO:0005795]; presynapse [GO:0098793]; synapse [GO:0045202]	GO:0005085; GO:0005794; GO:0005795; GO:0005829; GO:0005856; GO:0005911; GO:0007568; GO:0008360; GO:0035556; GO:0045202; GO:0051056; GO:0098793	R-HSA-9013148;	hsa:23268;	12.6693	12.8498	10.1435	10.7348
SERPINB13_Q9UIV8	0.832243	0.898941	-0.885294	-0.84589	SERPINB13	Serpin B13	Q9UIV8	1.80289	8.15539e-05	-1.80289	sp|Q9UIV8|SPB13_HUMAN Serpin B13 OS=Homo sapiens OX=9606 GN=SERPINB13 PE=1 SV=2	FUNCTION: May play a role in the proliferation or differentiation of keratinocytes.	SUBCELLULAR LOCATION: Cytoplasm.		negative regulation of endopeptidase activity [GO:0010951]; negative regulation of keratinocyte apoptotic process [GO:1902173]; regulation of proteolysis [GO:0030162]; response to UV [GO:0009411]	cysteine-type endopeptidase inhibitor activity [GO:0004869]; protease binding [GO:0002020]; serine-type endopeptidase inhibitor activity [GO:0004867]	cytoplasm [GO:0005737]; cytosol [GO:0005829]; extracellular exosome [GO:0070062]; extracellular space [GO:0005615]; lysosomal lumen [GO:0043202]; nuclear speck [GO:0016607]; nucleoplasm [GO:0005654]	GO:0002020; GO:0004867; GO:0004869; GO:0005615; GO:0005654; GO:0005737; GO:0005829; GO:0009411; GO:0010951; GO:0016607; GO:0030162; GO:0043202; GO:0070062; GO:1902173	R-HSA-8939242;	hsa:5275;	21.0869	21.1564	19.2982	19.3393
PTPN11_Q06124	1.03816	0.673843	-0.819335	-0.892666	PTPN11	Tyrosine-protein phosphatase non-receptor type 11	Q06124	2.24492	8.25524e-05	-2.24492	sp|Q06124|PTN11_HUMAN Tyrosine-protein phosphatase non-receptor type 11 OS=Homo sapiens OX=9606 GN=PTPN11 PE=1 SV=2	FUNCTION: Acts downstream of various receptor and cytoplasmic protein tyrosine kinases to participate in the signal transduction from the cell surface to the nucleus (PubMed:10655584, PubMed:18559669, PubMed:18829466, PubMed:26742426, PubMed:28074573). Positively regulates MAPK signal transduction pathway (PubMed:28074573). Dephosphorylates GAB1, ARHGAP35 and EGFR (PubMed:28074573). Dephosphoryla…	SUBCELLULAR LOCATION: Cytoplasm {ECO:0000269|PubMed:26742426}. Nucleus {ECO:0000269|PubMed:26742426}.	DISEASE: LEOPARD syndrome 1 (LPRD1) [MIM:151100]: A disorder characterized by lentigines, electrocardiographic conduction abnormalities, ocular hypertelorism, pulmonic stenosis, abnormalities of genitalia, retardation of growth, and sensorineural deafness. {ECO:0000269|PubMed:12058348, ECO:0000269|PubMed:14961557, ECO:0000269|PubMed:15121796, ECO:0000269|PubMed:15389709, ECO:0000269|PubMed:155203…	abortive mitotic cell cycle [GO:0033277]; atrioventricular canal development [GO:0036302]; axonogenesis [GO:0007409]; Bergmann glial cell differentiation [GO:0060020]; brain development [GO:0007420]; cellular response to epidermal growth factor stimulus [GO:0071364]; cerebellar cortex formation [GO:0021697]; cytokine-mediated signaling pathway [GO:0019221]; DNA damage checkpoint signaling [GO:000…	cadherin binding [GO:0045296]; cell adhesion molecule binding [GO:0050839]; insulin receptor binding [GO:0005158]; non-membrane spanning protein tyrosine phosphatase activity [GO:0004726]; peptide hormone receptor binding [GO:0051428]; phosphoprotein phosphatase activity [GO:0004721]; phosphotyrosine residue binding [GO:0001784]; protein kinase binding [GO:0019901]; protein tyrosine kinase bindin…	cytoplasm [GO:0005737]; cytosol [GO:0005829]; nucleoplasm [GO:0005654]; nucleus [GO:0005634]; protein-containing complex [GO:0032991]	GO:0000077; GO:0001784; GO:0004721; GO:0004725; GO:0004726; GO:0005158; GO:0005634; GO:0005654; GO:0005737; GO:0005829; GO:0006641; GO:0007173; GO:0007229; GO:0007409; GO:0007420; GO:0007507; GO:0008543; GO:0009755; GO:0019221; GO:0019901; GO:0021697; GO:0030159; GO:0030220; GO:0030971; GO:0031295; GO:0032331; GO:0032528; GO:0032728; GO:0032755; GO:0032760; GO:0032991; GO:0033277; GO:0033628; GO:…	R-HSA-1059683;R-HSA-109704;R-HSA-110056;R-HSA-112411;R-HSA-114604;R-HSA-1170546;R-HSA-1257604;R-HSA-1295596;R-HSA-1433557;R-HSA-180292;R-HSA-186763;R-HSA-210990;R-HSA-210993;R-HSA-2219530;R-HSA-2586552;R-HSA-388841;R-HSA-389513;R-HSA-389948;R-HSA-391160;R-HSA-418886;R-HSA-432142;R-HSA-512988;R-HSA-5654689;R-HSA-5654693;R-HSA-5654695;R-HSA-5654700;R-HSA-5654706;R-HSA-5654710;R-HSA-5654712;R-HSA-56…	hsa:5781;	15.1136	14.6359	12.6779	12.5818
MYL9_P24844	-0.922668	-0.789816	0.685109	1.02738	MYL9	Myosin regulatory light polypeptide 9	P24844	1.98877	8.27693e-05	1.98877	sp|P24844|MYL9_HUMAN Myosin regulatory light polypeptide 9 OS=Homo sapiens OX=9606 GN=MYL9 PE=1 SV=4	FUNCTION: Myosin regulatory subunit that plays an important role in regulation of both smooth muscle and nonmuscle cell contractile activity via its phosphorylation. Implicated in cytokinesis, receptor capping, and cell locomotion (PubMed:11942626, PubMed:2526655). In myoblasts, may regulate PIEZO1-dependent cortical actomyosin assembly involved in myotube formation (By similarity). {ECO:0000250|…	SUBCELLULAR LOCATION: Cytoplasm, cytoskeleton {ECO:0000250|UniProtKB:Q9CQ19}. Cytoplasm, cell cortex {ECO:0000250|UniProtKB:Q9CQ19}. Note=Colocalizes with F-actin, MYH9 and PIEZO1 at the actomyosin cortex in myoblasts. {ECO:0000250|UniProtKB:Q9CQ19}.		platelet aggregation [GO:0070527]; regulation of muscle contraction [GO:0006937]	calcium ion binding [GO:0005509]; myosin heavy chain binding [GO:0032036]; structural constituent of muscle [GO:0008307]	cell cortex [GO:0005938]; cytosol [GO:0005829]; muscle myosin complex [GO:0005859]; stress fiber [GO:0001725]; Z disc [GO:0030018]	GO:0001725; GO:0005509; GO:0005829; GO:0005859; GO:0005938; GO:0006937; GO:0008307; GO:0030018; GO:0032036; GO:0070527	R-HSA-3928663;R-HSA-416572;R-HSA-445355;R-HSA-5625740;R-HSA-5625900;R-HSA-5627117;R-HSA-5627123;R-HSA-8936459;	hsa:10398;	15.3759	15.5302	17.2431	17.6405
NDUFS5_O43920	-0.936889	-0.773402	0.679734	1.03056	NDUFS5	NADH dehydrogenase [ubiquinone] iron-sulfur protein 5	O43920	1.94186	8.32769e-05	1.94186	sp|O43920|NDUS5_HUMAN NADH dehydrogenase [ubiquinone] iron-sulfur protein 5 OS=Homo sapiens OX=9606 GN=NDUFS5 PE=1 SV=3	FUNCTION: Accessory subunit of the mitochondrial membrane respiratory chain NADH dehydrogenase (Complex I), that is believed not to be involved in catalysis. Complex I functions in the transfer of electrons from NADH to the respiratory chain. The immediate electron acceptor for the enzyme is believed to be ubiquinone. {ECO:0000269|PubMed:27626371}.	SUBCELLULAR LOCATION: Mitochondrion inner membrane {ECO:0000305|PubMed:12611891}; Peripheral membrane protein {ECO:0000305}. Mitochondrion intermembrane space {ECO:0000305}.		mitochondrial electron transport, NADH to ubiquinone [GO:0006120]; mitochondrial respiratory chain complex I assembly [GO:0032981]	NADH dehydrogenase (ubiquinone) activity [GO:0008137]	mitochondrial inner membrane [GO:0005743]; mitochondrial intermembrane space [GO:0005758]; mitochondrial respiratory chain complex I [GO:0005747]; mitochondrion [GO:0005739]	GO:0005739; GO:0005743; GO:0005747; GO:0005758; GO:0006120; GO:0008137; GO:0032981	R-HSA-611105;R-HSA-6799198;	hsa:4725;	17.2551	17.4407	19.0906	19.4889
SLC5A5_Q92911	-0.731506	-0.990217	0.894066	0.827656	SLC5A5	Sodium/iodide cotransporter	Q92911	1.94276	8.41791e-05	1.94276	sp|Q92911|SC5A5_HUMAN Sodium/iodide cotransporter OS=Homo sapiens OX=9606 GN=SLC5A5 PE=1 SV=1	FUNCTION: Mediates iodide uptake in the thyroid gland.	SUBCELLULAR LOCATION: Membrane; Multi-pass membrane protein.	DISEASE: Thyroid dyshormonogenesis 1 (TDH1) [MIM:274400]: A disorder characterized by the inability of the thyroid to maintain a concentration difference of readily exchangeable iodine between the plasma and the thyroid gland, leading to congenital hypothyroidism. {ECO:0000269|PubMed:10487695, ECO:0000269|PubMed:9171822, ECO:0000269|PubMed:9486973, ECO:0000269|PubMed:9745458}. Note=The disease is…	cellular response to cAMP [GO:0071320]; cellular response to gonadotropin stimulus [GO:0071371]; iodide transmembrane transport [GO:1904200]; iodide transport [GO:0015705]; ion transport [GO:0006811]; sodium ion transport [GO:0006814]; thyroid hormone generation [GO:0006590]; transport across blood-brain barrier [GO:0150104]	iodide transmembrane transporter activity [GO:0015111]; sodium:iodide symporter activity [GO:0008507]; symporter activity [GO:0015293]	extracellular exosome [GO:0070062]; extracellular vesicle [GO:1903561]; integral component of membrane [GO:0016021]; nucleus [GO:0005634]; plasma membrane [GO:0005886]	GO:0005634; GO:0005886; GO:0006590; GO:0006811; GO:0006814; GO:0008507; GO:0015111; GO:0015293; GO:0015705; GO:0016021; GO:0070062; GO:0071320; GO:0071371; GO:0150104; GO:1903561; GO:1904200	R-HSA-209968;R-HSA-428643;R-HSA-5619096;	hsa:6528;	16.6318	16.3399	18.4661	18.3912
FAM107B_Q9H098	-0.875184	-0.841393	0.695819	1.02076	FAM107B	Protein FAM107B	Q9H098	2.21351	8.54851e-05	2.21351	sp|Q9H098|F107B_HUMAN Protein FAM107B OS=Homo sapiens OX=9606 GN=FAM107B PE=1 SV=1									hsa:83641;	15.665	15.7086	17.6908	18.1098
NTMT1_Q9BV86	0.744046	0.979808	-0.878316	-0.845538	NTMT1	N-terminal Xaa-Pro-Lys N-methyltransferase 1;N-terminal Xaa-Pro-Lys N-methyltransferase 1, N-terminally processed	Q9BV86	1.95106	8.59616e-05	-1.95106	sp|Q9BV86|NTM1A_HUMAN N-terminal Xaa-Pro-Lys N-methyltransferase 1 OS=Homo sapiens OX=9606 GN=NTMT1 PE=1 SV=3	FUNCTION: Distributive alpha-N-methyltransferase that methylates the N-terminus of target proteins containing the N-terminal motif [Ala/Gly/Pro/Ser]-Pro-Lys when the initiator Met is cleaved. Specifically catalyzes mono-, di- or tri-methylation of the exposed alpha-amino group of the Ala, Gly or Ser residue in the [Ala/Gly/Ser]-Pro-Lys motif and mono- or di-methylation of Pro in the Pro-Pro-Lys m…	SUBCELLULAR LOCATION: Nucleus {ECO:0000269|PubMed:20668449, ECO:0000269|PubMed:24090352}. Note=Predominantly nuclear (PubMed:24090352).		chromosome segregation [GO:0007059]; histone methylation [GO:0016571]; N-terminal peptidyl-alanine methylation [GO:0018011]; N-terminal peptidyl-alanine trimethylation [GO:0018012]; N-terminal peptidyl-glycine methylation [GO:0018013]; N-terminal peptidyl-proline dimethylation [GO:0018016]; N-terminal peptidyl-proline methylation [GO:0035568]; N-terminal peptidyl-serine dimethylation [GO:0035572]…	histone methyltransferase activity [GO:0042054]; methyltransferase activity [GO:0008168]; N-terminal protein N-methyltransferase activity [GO:0071885]; protein methyltransferase activity [GO:0008276]	cytoplasm [GO:0005737]; cytosol [GO:0005829]; nucleoplasm [GO:0005654]; nucleus [GO:0005634]	GO:0005634; GO:0005654; GO:0005737; GO:0005829; GO:0006480; GO:0007051; GO:0007059; GO:0008168; GO:0008276; GO:0016571; GO:0018011; GO:0018012; GO:0018013; GO:0018016; GO:0035568; GO:0035570; GO:0035572; GO:0035573; GO:0042054; GO:0071885		hsa:28989;	15.9929	16.2597	14.1567	14.1938
SNX15_Q9NRS6	1.04997	0.657222	-0.788958	-0.918237	SNX15	Sorting nexin-15	Q9NRS6	2.10447	8.69213e-05	-2.10447	sp|Q9NRS6|SNX15_HUMAN Sorting nexin-15 OS=Homo sapiens OX=9606 GN=SNX15 PE=1 SV=1	FUNCTION: May be involved in several stages of intracellular trafficking. Overexpression of SNX15 disrupts the normal trafficking of proteins from the plasma membrane to recycling endosomes or the TGN. {ECO:0000269|PubMed:11085978}.	SUBCELLULAR LOCATION: Cytoplasm {ECO:0000269|PubMed:11085978}. Membrane {ECO:0000269|PubMed:11085978}; Peripheral membrane protein {ECO:0000269|PubMed:11085978}; Cytoplasmic side {ECO:0000269|PubMed:11085978}. Cytoplasmic vesicle membrane {ECO:0000269|PubMed:11085978}; Peripheral membrane protein {ECO:0000269|PubMed:11085978}; Cytoplasmic side {ECO:0000269|PubMed:11085978}.		intracellular protein transport [GO:0006886]	phosphatidylinositol binding [GO:0035091]	cytoplasmic vesicle membrane [GO:0030659]; cytosol [GO:0005829]; early endosome [GO:0005769]; intracellular membrane-bounded organelle [GO:0043231]; membrane [GO:0016020]; nucleolus [GO:0005730]; plasma membrane [GO:0005886]	GO:0005730; GO:0005769; GO:0005829; GO:0005886; GO:0006886; GO:0016020; GO:0030659; GO:0035091; GO:0043231		hsa:29907;	17.7254	17.2413	15.4586	15.2992
RNF7_Q9UBF6	0.826795	0.903618	-0.902099	-0.828314	RNF7	RING-box protein 2	Q9UBF6	1.77012	8.75172e-05	-1.77012	sp|Q9UBF6|RBX2_HUMAN RING-box protein 2 OS=Homo sapiens OX=9606 GN=RNF7 PE=1 SV=1	FUNCTION: Probable component of the SCF (SKP1-CUL1-F-box protein) E3 ubiquitin ligase complex which mediates the ubiquitination and subsequent proteasomal degradation of target proteins involved in cell cycle progression, signal transduction and transcription (PubMed:10851089). CRLs complexes and ARIH1 collaborate in tandem to mediate ubiquitination of target proteins, ARIH1 mediating addition of…	SUBCELLULAR LOCATION: Cytoplasm {ECO:0000269|PubMed:10082581}. Nucleus {ECO:0000269|PubMed:10082581}.		post-translational protein modification [GO:0043687]; protein neddylation [GO:0045116]; protein ubiquitination [GO:0016567]; response to redox state [GO:0051775]; ubiquitin-dependent protein catabolic process [GO:0006511]	copper ion binding [GO:0005507]; cullin family protein binding [GO:0097602]; NEDD8 ligase activity [GO:0061663]; NEDD8 transferase activity [GO:0019788]; ubiquitin protein ligase activity [GO:0061630]; zinc ion binding [GO:0008270]	Cul5-RING ubiquitin ligase complex [GO:0031466]; cullin-RING ubiquitin ligase complex [GO:0031461]; cytoplasm [GO:0005737]; cytosol [GO:0005829]; nucleoplasm [GO:0005654]; nucleus [GO:0005634]	GO:0005507; GO:0005634; GO:0005654; GO:0005737; GO:0005829; GO:0006511; GO:0008270; GO:0016567; GO:0019788; GO:0031461; GO:0031466; GO:0043687; GO:0045116; GO:0051775; GO:0061630; GO:0061663; GO:0097602	R-HSA-8951664;R-HSA-9705462;R-HSA-983168;	hsa:9616;	17.2362	17.3148	15.4676	15.5431
OCIAD2_Q56VL3	-0.919881	-0.799628	0.725483	0.994027	OCIAD2	OCIA domain-containing protein 2	Q56VL3	1.84535	8.94446e-05	1.84535	sp|Q56VL3|OCAD2_HUMAN OCIA domain-containing protein 2 OS=Homo sapiens OX=9606 GN=OCIAD2 PE=1 SV=1		SUBCELLULAR LOCATION: Endosome {ECO:0000305}.		endocytosis [GO:0006897]; hematopoietic stem cell homeostasis [GO:0061484]; positive regulation of receptor signaling pathway via JAK-STAT [GO:0046427]; response to bacterium [GO:0009617]		endosome [GO:0005768]; Golgi apparatus [GO:0005794]; lysosome [GO:0005764]	GO:0005764; GO:0005768; GO:0005794; GO:0006897; GO:0009617; GO:0046427; GO:0061484		hsa:132299;	16.3572	16.4863	18.123	18.4112
F13A1_P00488	-0.825746	-0.905352	0.85745	0.873648	F13A1	Coagulation factor XIII A chain	P00488	1.78308	9.17391e-05	1.78308	sp|P00488|F13A_HUMAN Coagulation factor XIII A chain OS=Homo sapiens OX=9606 GN=F13A1 PE=1 SV=4	FUNCTION: Factor XIII is activated by thrombin and calcium ion to a transglutaminase that catalyzes the formation of gamma-glutamyl-epsilon-lysine cross-links between fibrin chains, thus stabilizing the fibrin clot. Also cross-link alpha-2-plasmin inhibitor, or fibronectin, to the alpha chains of fibrin. {ECO:0000269|PubMed:27363989}.	SUBCELLULAR LOCATION: Cytoplasm. Secreted {ECO:0000269|PubMed:4405643}. Note=Secreted into the blood plasma. Cytoplasmic in most tissues, but also secreted in the blood plasma.	DISEASE: Factor XIII subunit A deficiency (FA13AD) [MIM:613225]: An autosomal recessive hematologic disorder characterized by a life-long bleeding tendency, impaired wound healing and spontaneous abortion in affected women. {ECO:0000269|PubMed:1353995, ECO:0000269|PubMed:20179087, ECO:0000269|PubMed:24286209, ECO:0000269|PubMed:24329762, ECO:0000269|PubMed:24889649, ECO:0000269|PubMed:27363989}. …	blood coagulation [GO:0007596]; blood coagulation, fibrin clot formation [GO:0072378]; peptide cross-linking [GO:0018149]	metal ion binding [GO:0046872]; protein-glutamine gamma-glutamyltransferase activity [GO:0003810]	blood microparticle [GO:0072562]; collagen-containing extracellular matrix [GO:0062023]; extracellular region [GO:0005576]; platelet alpha granule lumen [GO:0031093]	GO:0003810; GO:0005576; GO:0007596; GO:0018149; GO:0031093; GO:0046872; GO:0062023; GO:0072378; GO:0072562	R-HSA-114608;R-HSA-140875;R-HSA-6785807;	hsa:2162;	18.7732	18.6912	20.5069	20.5236
HPGD_P15428	-0.769652	-0.940415	1.02981	0.68026	HPGD	15-hydroxyprostaglandin dehydrogenase [NAD(+)]	P15428	1.84997	9.66205e-05	1.84997	sp|P15428|PGDH_HUMAN 15-hydroxyprostaglandin dehydrogenase [NAD(+)] OS=Homo sapiens OX=9606 GN=HPGD PE=1 SV=1	FUNCTION: Catalyzes the NAD-dependent dehydrogenation (oxidation) of a broad array of hydroxylated polyunsaturated fatty acids (mainly eicosanoids and docosanoids, including prostaglandins, lipoxins and resolvins), yielding their corresponding keto (oxo) metabolites (PubMed:8086429, PubMed:10837478, PubMed:16828555, PubMed:16757471, PubMed:21916491, PubMed:25586183). Decreases the levels of the p…	SUBCELLULAR LOCATION: Cytoplasm.	DISEASE: Hypertrophic osteoarthropathy, primary, autosomal recessive, 1 (PHOAR1) [MIM:259100]: A disease characterized by digital clubbing, periostosis, acroosteolysis, painful joint enlargement, and variable features of pachydermia that include thickened facial skin and a thickened scalp. Other developmental anomalies include delayed closure of the cranial sutures and congenital heart disease. {…	ductus arteriosus closure [GO:0097070]; female pregnancy [GO:0007565]; kidney development [GO:0001822]; lipoxygenase pathway [GO:0019372]; negative regulation of cell cycle [GO:0045786]; ovulation [GO:0030728]; parturition [GO:0007567]; positive regulation of apoptotic process [GO:0043065]; positive regulation of vascular associated smooth muscle cell proliferation [GO:1904707]; prostaglandin met…	15-hydroxyprostaglandin dehydrogenase (NAD+) activity [GO:0016404]; identical protein binding [GO:0042802]; NAD+ binding [GO:0070403]; NAD binding [GO:0051287]; oxidoreductase activity, acting on the CH-OH group of donors, NAD or NADP as acceptor [GO:0016616]; prostaglandin E receptor activity [GO:0004957]	basolateral plasma membrane [GO:0016323]; cytoplasm [GO:0005737]; cytosol [GO:0005829]; extracellular exosome [GO:0070062]; nucleoplasm [GO:0005654]	GO:0001822; GO:0004957; GO:0005654; GO:0005737; GO:0005829; GO:0006693; GO:0007179; GO:0007565; GO:0007567; GO:0016323; GO:0016404; GO:0016616; GO:0019372; GO:0030728; GO:0032355; GO:0032496; GO:0042802; GO:0043065; GO:0045471; GO:0045786; GO:0051287; GO:0070062; GO:0070403; GO:0070493; GO:0097070; GO:1904707; GO:1905828	R-HSA-2142700;R-HSA-2162123;R-HSA-9018676;R-HSA-9018896;	hsa:3248;	19.2285	19.0438	21.1752	20.797
ALDOB_P05062	-0.890142	-0.828455	0.710099	1.0085	ALDOB	Fructose-bisphosphate aldolase B	P05062	1.95541	9.69285e-05	1.95541	sp|P05062|ALDOB_HUMAN Fructose-bisphosphate aldolase B OS=Homo sapiens OX=9606 GN=ALDOB PE=1 SV=2		SUBCELLULAR LOCATION: Cytoplasm, cytoskeleton, microtubule organizing center, centrosome, centriolar satellite {ECO:0000269|PubMed:18000879}.	DISEASE: Hereditary fructose intolerance (HFI) [MIM:229600]: Autosomal recessive disease that results in an inability to metabolize fructose and related sugars. Complete exclusion of fructose results in dramatic recovery; however, if not treated properly, HFI subjects suffer episodes of hypoglycemia, general ill condition, and risk of death the remainder of life. {ECO:0000269|PubMed:10024431, ECO…	fructose 1,6-bisphosphate metabolic process [GO:0030388]; fructose metabolic process [GO:0006000]; glycolytic process [GO:0006096]; NADH oxidation [GO:0006116]; positive regulation of ATPase activity [GO:0032781]; vacuolar proton-transporting V-type ATPase complex assembly [GO:0070072]	ATPase binding [GO:0051117]; cytoskeletal protein binding [GO:0008092]; fructose-1-phosphate aldolase activity [GO:0061609]; fructose binding [GO:0070061]; fructose-bisphosphate aldolase activity [GO:0004332]; identical protein binding [GO:0042802]	centriolar satellite [GO:0034451]; cytosol [GO:0005829]; extracellular exosome [GO:0070062]; microtubule organizing center [GO:0005815]	GO:0004332; GO:0005815; GO:0005829; GO:0006000; GO:0006096; GO:0006116; GO:0008092; GO:0030388; GO:0032781; GO:0034451; GO:0042802; GO:0051117; GO:0061609; GO:0070061; GO:0070062; GO:0070072	R-HSA-5657560;R-HSA-70171;R-HSA-70263;R-HSA-70350;	hsa:229;	17.9647	18.0349	19.7854	20.125
CYP2S1_Q96SQ9	-0.797035	-0.927302	0.766833	0.957504	CYP2S1	Cytochrome P450 2S1	Q96SQ9	2.21931	9.82962e-05	2.21931	sp|Q96SQ9|CP2S1_HUMAN Cytochrome P450 2S1 OS=Homo sapiens OX=9606 GN=CYP2S1 PE=1 SV=2	FUNCTION: A cytochrome P450 monooxygenase involved in the metabolism of retinoids and eicosanoids (PubMed:12711469, PubMed:21068195). In epidermis, may contribute to the oxidative metabolism of all-trans-retinoic acid. For this activity, uses molecular oxygen inserting one oxygen atom into a substrate, and reducing the second into a water molecule, with two electrons provided by NADPH via cytochr…	SUBCELLULAR LOCATION: Endoplasmic reticulum membrane {ECO:0000269|PubMed:11181079}; Peripheral membrane protein {ECO:0000269|PubMed:11181079}. Microsome membrane {ECO:0000269|PubMed:11181079}; Peripheral membrane protein {ECO:0000269|PubMed:11181079}.		epoxygenase P450 pathway [GO:0019373]; icosanoid metabolic process [GO:0006690]; organic acid metabolic process [GO:0006082]; prostaglandin metabolic process [GO:0006693]; retinoic acid metabolic process [GO:0042573]; xenobiotic metabolic process [GO:0006805]	12-hydroxyheptadecatrienoic acid synthase activity [GO:0036134]; arachidonic acid epoxygenase activity [GO:0008392]; heme binding [GO:0020037]; hydro-lyase activity [GO:0016836]; hydroperoxy icosatetraenoate dehydratase activity [GO:0106256]; iron ion binding [GO:0005506]; monooxygenase activity [GO:0004497]; oxidoreductase activity, acting on paired donors, with incorporation or reduction of mol…	cytoplasm [GO:0005737]; endoplasmic reticulum [GO:0005783]; endoplasmic reticulum membrane [GO:0005789]; intracellular membrane-bounded organelle [GO:0043231]	GO:0004497; GO:0004796; GO:0005506; GO:0005737; GO:0005783; GO:0005789; GO:0006082; GO:0006690; GO:0006693; GO:0006805; GO:0008392; GO:0008395; GO:0008401; GO:0016712; GO:0016836; GO:0019373; GO:0020037; GO:0036134; GO:0042573; GO:0043231; GO:0106256	R-HSA-211958;R-HSA-211981;R-HSA-211999;	hsa:29785;	16.7451	16.5774	18.7578	19.0032
CCDC115_Q96NT0	-0.722847	-0.993645	0.766085	0.950407	CCDC115	Coiled-coil domain-containing protein 115	Q96NT0	3.9199	9.84692e-05	3.9199	sp|Q96NT0|CC115_HUMAN Coiled-coil domain-containing protein 115 OS=Homo sapiens OX=9606 GN=CCDC115 PE=1 SV=1	FUNCTION: Accessory component of the proton-transporting vacuolar (V)-ATPase protein pump involved in intracellular iron homeostasis. In aerobic conditions, required for intracellular iron homeostasis, thus triggering the activity of Fe(2+) prolyl hydroxylase (PHD) enzymes, and leading to HIF1A hydroxylation and subsequent proteasomal degradation. Necessary for endolysosomal acidification and lys…	SUBCELLULAR LOCATION: Endosome {ECO:0000250|UniProtKB:Q8VE99}. Lysosome {ECO:0000250|UniProtKB:Q8VE99}. Endoplasmic reticulum-Golgi intermediate compartment {ECO:0000269|PubMed:26833332}. Cytoplasmic vesicle, COPI-coated vesicle {ECO:0000269|PubMed:26833332}. Endoplasmic reticulum {ECO:0000269|PubMed:28296633}.	DISEASE: Congenital disorder of glycosylation 2O (CDG2O) [MIM:616828]: A form of congenital disorder of glycosylation, a genetically heterogeneous group of autosomal recessive, multisystem disorders caused by a defect in glycoprotein biosynthesis and characterized by under-glycosylated serum glycoproteins. Congenital disorders of glycosylation result in a wide variety of clinical features, such a…	cellular iron ion homeostasis [GO:0006879]; cellular response to increased oxygen levels [GO:0036295]; lysosomal lumen acidification [GO:0007042]; lysosomal protein catabolic process [GO:1905146]; vacuolar proton-transporting V-type ATPase complex assembly [GO:0070072]	unfolded protein binding [GO:0051082]	COPI-coated vesicle [GO:0030137]; endoplasmic reticulum [GO:0005783]; endoplasmic reticulum-Golgi intermediate compartment [GO:0005793]; endosome [GO:0005768]; extrinsic component of endoplasmic reticulum membrane [GO:0042406]; lysosome [GO:0005764]; membrane [GO:0016020]; vacuolar proton-transporting V-type ATPase complex [GO:0016471]	GO:0005764; GO:0005768; GO:0005783; GO:0005793; GO:0006879; GO:0007042; GO:0016020; GO:0016471; GO:0030137; GO:0036295; GO:0042406; GO:0051082; GO:0070072; GO:1905146	R-HSA-8980692;	hsa:84317;	11.0823	10.4639	14.4826	14.9035
ECM1_Q16610	0.863734	0.866251	-0.924784	-0.8052	ECM1	Extracellular matrix protein 1	Q16610	1.76653	9.88374e-05	-1.76653	sp|Q16610|ECM1_HUMAN Extracellular matrix protein 1 OS=Homo sapiens OX=9606 GN=ECM1 PE=1 SV=2	FUNCTION: Involved in endochondral bone formation as negative regulator of bone mineralization. Stimulates the proliferation of endothelial cells and promotes angiogenesis. Inhibits MMP9 proteolytic activity. {ECO:0000269|PubMed:11165938, ECO:0000269|PubMed:11292659, ECO:0000269|PubMed:16512877}.	SUBCELLULAR LOCATION: Secreted, extracellular space, extracellular matrix.	DISEASE: Lipoid proteinosis (LiP) [MIM:247100]: Rare autosomal recessive disorder characterized by generalized thickening of skin, mucosae and certain viscera. Classical features include beaded eyelid papules and laryngeal infiltration leading to hoarseness. Histologically, there is widespread deposition of hyaline material and disruption/reduplication of basement membrane. {ECO:0000269|PubMed:11…	angiogenesis [GO:0001525]; biomineral tissue development [GO:0031214]; chondrocyte development [GO:0002063]; endochondral bone growth [GO:0003416]; inflammatory response [GO:0006954]; negative regulation of bone mineralization [GO:0030502]; negative regulation of cytokine-mediated signaling pathway [GO:0001960]; negative regulation of peptidase activity [GO:0010466]; ossification [GO:0001503]; po…	enzyme binding [GO:0019899]; interleukin-2 receptor binding [GO:0005134]; laminin binding [GO:0043236]; protease binding [GO:0002020]; protein C-terminus binding [GO:0008022]	collagen-containing extracellular matrix [GO:0062023]; extracellular exosome [GO:0070062]; extracellular matrix [GO:0031012]; extracellular region [GO:0005576]; extracellular space [GO:0005615]; platelet dense granule lumen [GO:0031089]	GO:0001503; GO:0001525; GO:0001938; GO:0001960; GO:0002020; GO:0002063; GO:0002828; GO:0003416; GO:0005134; GO:0005576; GO:0005615; GO:0006357; GO:0006954; GO:0007165; GO:0008022; GO:0010466; GO:0019899; GO:0030500; GO:0030502; GO:0031012; GO:0031089; GO:0031214; GO:0043123; GO:0043236; GO:0045766; GO:0062023; GO:0070062; GO:2000404	R-HSA-114608;	hsa:1893;	21.7929	21.7954	19.9666	20.0887
HIST2H2BE_Q16778	1.13044	0.537622	-0.689374	-0.978688	HIST2H2BE	Histone H2B type 2-E;Histone H2B type 1-J	Q16778	2.16967	0.000100413	-2.16967	sp|Q16778|H2B2E_HUMAN Histone H2B type 2-E OS=Homo sapiens OX=9606 GN=HIST2H2BE PE=1 SV=3;sp|P06899|H2B1J_HUMAN Histone H2B type 1-J OS=Homo sapiens OX=9606 GN=HIST1H2BJ PE=1 SV=3	FUNCTION: Core component of nucleosome. Nucleosomes wrap and compact DNA into chromatin, limiting DNA accessibility to the cellular machineries which require DNA as a template. Histones thereby play a central role in transcription regulation, DNA repair, DNA replication and chromosomal stability. DNA accessibility is regulated via a complex set of post-translational modifications of histones, als…	SUBCELLULAR LOCATION: Nucleus. Chromosome.		antibacterial humoral response [GO:0019731]; antimicrobial humoral immune response mediated by antimicrobial peptide [GO:0061844]; defense response to Gram-positive bacterium [GO:0050830]; innate immune response in mucosa [GO:0002227]; nucleosome assembly [GO:0006334]	DNA binding [GO:0003677]; protein heterodimerization activity [GO:0046982]	cytosol [GO:0005829]; extracellular exosome [GO:0070062]; extracellular space [GO:0005615]; nucleoplasm [GO:0005654]; nucleosome [GO:0000786]; nucleus [GO:0005634]	GO:0000786; GO:0002227; GO:0003677; GO:0005615; GO:0005634; GO:0005654; GO:0005829; GO:0006334; GO:0019731; GO:0046982; GO:0050830; GO:0061844; GO:0070062	R-HSA-110328;R-HSA-110329;R-HSA-110330;R-HSA-110331;R-HSA-1221632;R-HSA-171306;R-HSA-1912408;R-HSA-201722;R-HSA-212300;R-HSA-2299718;R-HSA-2559580;R-HSA-2559582;R-HSA-2559586;R-HSA-3214815;R-HSA-3214847;R-HSA-427359;R-HSA-427389;R-HSA-427413;R-HSA-5250924;R-HSA-5334118;R-HSA-5578749;R-HSA-5617472;R-HSA-5625886;R-HSA-5689880;R-HSA-5693565;R-HSA-5693571;R-HSA-5693607;R-HSA-606279;R-HSA-68616;R-HSA-…	hsa:8349;	17.3506	16.5796	14.9836	14.6073
ARMC5_Q96C12	-0.725433	-0.995412	0.826885	0.89396	ARMC5	Armadillo repeat-containing protein 5	Q96C12	2.27812	0.000100807	2.27812	sp|Q96C12|ARMC5_HUMAN Armadillo repeat-containing protein 5 OS=Homo sapiens OX=9606 GN=ARMC5 PE=1 SV=2	FUNCTION: Involved in fetal development, T-cell function and adrenal gland growth homeostasis (By similarity). Negatively regulates adrenal cells survival. Plays a role in steroidogenesis, modulates steroidogenic enzymes expression and cortisol production (PubMed:24283224, PubMed:28676429). {ECO:0000250|UniProtKB:Q5EBP3, ECO:0000269|PubMed:24283224, ECO:0000269|PubMed:28676429}.	SUBCELLULAR LOCATION: Cytoplasm {ECO:0000269|PubMed:24283224}.	DISEASE: ACTH-independent macronodular adrenal hyperplasia 2 (AIMAH2) [MIM:615954]: A form of macronodular adrenal hyperplasia characterized by multiple, bilateral, non-pigmented, benign, adrenocortical nodules. It results in excessive production of cortisol leading to ACTH-independent Cushing syndrome. Clinical manifestations of Cushing syndrome include facial and truncal obesity, abdominal stri…	adrenal cortex development [GO:0035801]; CD4-positive, alpha-beta T cell differentiation [GO:0043367]; defense response to virus [GO:0051607]; in utero embryonic development [GO:0001701]; mesoderm formation [GO:0001707]; regulation of steroid biosynthetic process [GO:0050810]; T cell proliferation [GO:0042098]		cytoplasm [GO:0005737]; cytosol [GO:0005829]; focal adhesion [GO:0005925]; membrane [GO:0016020]; nucleoplasm [GO:0005654]	GO:0001701; GO:0001707; GO:0005654; GO:0005737; GO:0005829; GO:0005925; GO:0016020; GO:0035801; GO:0042098; GO:0043367; GO:0050810; GO:0051607		hsa:79798;	13.6975	13.3401	15.7526	15.8413
GPT_P24298	-0.912641	-0.79618	0.663165	1.04566	GPT	Alanine aminotransferase 1	P24298	1.99945	0.000102482	1.99945	sp|P24298|ALAT1_HUMAN Alanine aminotransferase 1 OS=Homo sapiens OX=9606 GN=GPT PE=1 SV=3	FUNCTION: Catalyzes the reversible transamination between alanine and 2-oxoglutarate to form pyruvate and glutamate. Participates in cellular nitrogen metabolism and also in liver gluconeogenesis starting with precursors transported from skeletal muscles (By similarity). {ECO:0000250}.	SUBCELLULAR LOCATION: Cytoplasm.		biosynthetic process [GO:0009058]; cellular response to insulin stimulus [GO:0032869]; L-alanine catabolic process [GO:0042853]; positive regulation of gluconeogenesis [GO:0045722]; response to starvation [GO:0042594]	L-alanine:2-oxoglutarate aminotransferase activity [GO:0004021]; pyridoxal phosphate binding [GO:0030170]	cytosol [GO:0005829]; extracellular exosome [GO:0070062]	GO:0004021; GO:0005829; GO:0009058; GO:0030170; GO:0032869; GO:0042594; GO:0042853; GO:0045722; GO:0070062	R-HSA-8964540;	hsa:2875;	12.8844	13.0206	14.7282	15.1757
CAPNS2_Q96L46	0.813196	0.907818	-0.990187	-0.730827	CAPNS2	Calpain small subunit 2	Q96L46	1.78202	0.000106477	-1.78202	sp|Q96L46|CPNS2_HUMAN Calpain small subunit 2 OS=Homo sapiens OX=9606 GN=CAPNS2 PE=2 SV=2	FUNCTION: Calcium-regulated non-lysosomal thiol-protease which catalyzes limited proteolysis of substrates involved in cytoskeletal remodeling and signal transduction. This small subunit may act as a tissue-specific chaperone of the large subunit, possibly by helping it fold into its correct conformation for activity.	SUBCELLULAR LOCATION: Cytoplasm {ECO:0000250}. Cell membrane {ECO:0000250}. Note=Translocates to the plasma membrane upon calcium binding. {ECO:0000250}.			calcium-dependent cysteine-type endopeptidase activity [GO:0004198]; calcium ion binding [GO:0005509]	cytosol [GO:0005829]; plasma membrane [GO:0005886]	GO:0004198; GO:0005509; GO:0005829; GO:0005886	R-HSA-1474228;R-HSA-8862803;	hsa:84290;	16.9824	17.0804	15.1151	15.3837
GKN2_Q86XP6	-0.860893	-0.852329	1.03666	0.676562	GKN2	Gastrokine-2	Q86XP6	2.40811	0.000107447	2.40811	sp|Q86XP6|GKN2_HUMAN Gastrokine-2 OS=Homo sapiens OX=9606 GN=GKN2 PE=1 SV=2		SUBCELLULAR LOCATION: Secreted.		regulation of cell population proliferation [GO:0042127]; response to bacterium [GO:0009617]		basal part of cell [GO:0045178]; extracellular space [GO:0005615]	GO:0005615; GO:0009617; GO:0042127; GO:0045178		hsa:200504;	17.336	17.348	20.0032	19.4971
RHCG_Q9UBD6	0.798827	0.93054	-0.847123	-0.882244	RHCG	Ammonium transporter Rh type C	Q9UBD6	1.77445	0.000108558	-1.77445	sp|Q9UBD6|RHCG_HUMAN Ammonium transporter Rh type C OS=Homo sapiens OX=9606 GN=RHCG PE=1 SV=1	FUNCTION: Functions as an electroneutral and bidirectional ammonium transporter. May regulate transepithelial ammonia secretion. {ECO:0000269|PubMed:11062476, ECO:0000269|PubMed:14761968, ECO:0000269|PubMed:15929723, ECO:0000269|PubMed:16477434}.	SUBCELLULAR LOCATION: Apical cell membrane {ECO:0000269|PubMed:10852913, ECO:0000269|PubMed:12204676}; Multi-pass membrane protein {ECO:0000269|PubMed:10852913, ECO:0000269|PubMed:12204676}. Note=Also detected at the basolateral membrane and in subapical vesicles. {ECO:0000250}.		amine transport [GO:0015837]; ammonium transmembrane transport [GO:0072488]; ammonium transport [GO:0015696]; cellular ion homeostasis [GO:0006873]; epithelial cell differentiation [GO:0030855]; homeostatic process [GO:0042592]; regulation of pH [GO:0006885]; transepithelial ammonium transport [GO:0070634]	ammonium transmembrane transporter activity [GO:0008519]; ankyrin binding [GO:0030506]; identical protein binding [GO:0042802]	apical plasma membrane [GO:0016324]; basolateral plasma membrane [GO:0016323]; cytoplasmic vesicle [GO:0031410]; extracellular exosome [GO:0070062]; integral component of plasma membrane [GO:0005887]; plasma membrane [GO:0005886]	GO:0005886; GO:0005887; GO:0006873; GO:0006885; GO:0008519; GO:0015696; GO:0015837; GO:0016323; GO:0016324; GO:0030506; GO:0030855; GO:0031410; GO:0042592; GO:0042802; GO:0070062; GO:0070634; GO:0072488	R-HSA-444411;	hsa:51458;	16.0289	16.1641	14.3401	14.304
FRMD3_A2A2Y4	1.04687	0.663821	-0.846224	-0.864468	FRMD3	FERM domain-containing protein 3	A2A2Y4	2.36658	0.000109307	-2.36658	sp|A2A2Y4|FRMD3_HUMAN FERM domain-containing protein 3 OS=Homo sapiens OX=9606 GN=FRMD3 PE=2 SV=1	FUNCTION: Putative tumor suppressor gene that may be implicated in the origin and progression of lung cancer. {ECO:0000269|PubMed:17260017}.	SUBCELLULAR LOCATION: Membrane {ECO:0000305}; Single-pass membrane protein {ECO:0000305}.		actomyosin structure organization [GO:0031032]	cytoskeletal protein binding [GO:0008092]	cytoskeleton [GO:0005856]; integral component of membrane [GO:0016021]	GO:0005856; GO:0008092; GO:0016021; GO:0031032		hsa:257019;	16.6348	16.1049	14.0159	13.9907
DSC3_Q14574	0.917962	0.804041	-0.742227	-0.979777	DSC3	Desmocollin-3	Q14574	1.72608	0.000109818	-1.72608	sp|Q14574|DSC3_HUMAN Desmocollin-3 OS=Homo sapiens OX=9606 GN=DSC3 PE=1 SV=3	FUNCTION: Component of intercellular desmosome junctions. Involved in the interaction of plaque proteins and intermediate filaments mediating cell-cell adhesion. May contribute to epidermal cell positioning (stratification) by mediating differential adhesiveness between cells that express different isoforms.	SUBCELLULAR LOCATION: Cell membrane; Single-pass type I membrane protein. Cell junction, desmosome.	DISEASE: Hypotrichosis and recurrent skin vesicles (HRSV) [MIM:613102]: A disorder characterized by hypotrichosis and the appearance of recurrent skin vesicle formation. Affected individuals show sparse and fragile hair on scalp, as well as absent eyebrows and eyelashes. Vesicles filled with thin, watery fluid are observed on the scalp and skin of most of the body. Mucosal vesicles are absent. {E…	cell adhesion [GO:0007155]; cell-cell adhesion [GO:0098609]; homophilic cell adhesion via plasma membrane adhesion molecules [GO:0007156]; in utero embryonic development [GO:0001701]; protein stabilization [GO:0050821]	calcium ion binding [GO:0005509]; gamma-catenin binding [GO:0045295]	cell-cell junction [GO:0005911]; cell junction [GO:0030054]; cornified envelope [GO:0001533]; cytoplasm [GO:0005737]; desmosome [GO:0030057]; extracellular region [GO:0005576]; integral component of membrane [GO:0016021]; membrane [GO:0016020]; plasma membrane [GO:0005886]	GO:0001533; GO:0001701; GO:0005509; GO:0005576; GO:0005737; GO:0005886; GO:0005911; GO:0007155; GO:0007156; GO:0016020; GO:0016021; GO:0030054; GO:0030057; GO:0045295; GO:0050821; GO:0098609	R-HSA-6805567;R-HSA-6809371;	hsa:1825;	18.7053	18.5911	17.0412	16.8031
FABP5_Q01469	0.760974	0.96349	-0.915692	-0.808772	FABP5	Fatty acid-binding protein, epidermal	Q01469	1.7053	0.000109925	-1.7053	sp|Q01469|FABP5_HUMAN Fatty acid-binding protein 5 OS=Homo sapiens OX=9606 GN=FABP5 PE=1 SV=3	FUNCTION: Intracellular carrier for long-chain fatty acids and related active lipids, such as endocannabinoids, that regulate the metabolism and actions of the ligands they bind. In addition to the cytosolic transport, selectively delivers specific fatty acids from the cytosol to the nucleus, wherein they activate nuclear receptors (PubMed:22170058, PubMed:21395585). Delivers retinoic acid to the…	SUBCELLULAR LOCATION: Cytoplasm {ECO:0000269|PubMed:24692551, ECO:0000269|PubMed:8092987}. Nucleus {ECO:0000269|PubMed:24692551}. Cell junction, synapse {ECO:0000250|UniProtKB:Q05816}. Cell junction, synapse, postsynaptic density {ECO:0000250|UniProtKB:Q05816}. Secreted {ECO:0000250|UniProtKB:Q05816}. Note=Localizes primarily to the cytoplasm. Upon certain ligand binding, a conformation change ex…		epidermis development [GO:0008544]; fatty acid transport [GO:0015908]; glucose homeostasis [GO:0042593]; glucose metabolic process [GO:0006006]; lipid metabolic process [GO:0006629]; lipid transport across blood-brain barrier [GO:1990379]; long-chain fatty acid transport [GO:0015909]; negative regulation of glucose transmembrane transport [GO:0010829]; phosphatidylcholine biosynthetic process [GO…	fatty acid binding [GO:0005504]; identical protein binding [GO:0042802]; lipid binding [GO:0008289]; long-chain fatty acid transporter activity [GO:0005324]; retinoic acid binding [GO:0001972]	azurophil granule lumen [GO:0035578]; cytoplasm [GO:0005737]; cytosol [GO:0005829]; extracellular exosome [GO:0070062]; extracellular region [GO:0005576]; nucleoplasm [GO:0005654]; nucleus [GO:0005634]; plasma membrane [GO:0005886]; postsynaptic density [GO:0014069]; secretory granule membrane [GO:0030667]; synapse [GO:0045202]	GO:0001972; GO:0005324; GO:0005504; GO:0005576; GO:0005634; GO:0005654; GO:0005737; GO:0005829; GO:0005886; GO:0006006; GO:0006629; GO:0006656; GO:0008289; GO:0008544; GO:0010829; GO:0014069; GO:0015908; GO:0015909; GO:0030667; GO:0031392; GO:0035360; GO:0035578; GO:0042593; GO:0042802; GO:0045202; GO:0051930; GO:0070062; GO:0099178; GO:0120162; GO:1990379	R-HSA-163560;R-HSA-5362517;R-HSA-6798695;	hsa:2171;	22.4949	22.6952	20.8369	20.9426
NEMF_O60524	0.780142	0.947842	-0.866348	-0.861636	NEMF	Nuclear export mediator factor NEMF	O60524	1.76239	0.000110351	-1.76239	sp|O60524|NEMF_HUMAN Nuclear export mediator factor NEMF OS=Homo sapiens OX=9606 GN=NEMF PE=1 SV=4	FUNCTION: As part of the ribosome quality control complex (RQC), a ribosome-associated complex, mediates the extraction of incompletely synthesized nascent chains from stalled ribosomes as well as their ubiquitin-mediated proteasomal degradation. Thereby, frees ribosomes from the stalled translation complex and prevents the accumulation of nascent polypeptide chains that are potentially toxic for…	SUBCELLULAR LOCATION: Cytoplasm, cytosol {ECO:0000269|PubMed:25578875}. Nucleus {ECO:0000305|PubMed:16103875}.	DISEASE: Intellectual developmental disorder with speech delay and axonal peripheral neuropathy (IDDSAPN) [MIM:619099]: An autosomal recessive disorder characterized by mild global developmental delay, mild to moderate intellectual disability, motor impairment, unsteady or ataxic gait, and severe speech delay apparent in the first years of life. Signs of a peripheral axonal neuropathy, including …	CAT tailing [GO:0140708]; cellular protein-containing complex assembly [GO:0034622]; nuclear export [GO:0051168]; rescue of stalled ribosome [GO:0072344]; ribosome-associated ubiquitin-dependent protein catabolic process [GO:1990116]	ribosomal large subunit binding [GO:0043023]; tRNA binding [GO:0000049]	cytosol [GO:0005829]; nucleus [GO:0005634]; RQC complex [GO:1990112]	GO:0000049; GO:0005634; GO:0005829; GO:0034622; GO:0043023; GO:0051168; GO:0072344; GO:0140708; GO:1990112; GO:1990116		hsa:9147;	16.8689	17.04	15.1896	15.1945
ESF1_Q9H501	0.843899	0.866684	-1.04719	-0.663396	ESF1	ESF1 homolog	Q9H501	2.32754	0.000110867	-2.32754	sp|Q9H501|ESF1_HUMAN ESF1 homolog OS=Homo sapiens OX=9606 GN=ESF1 PE=1 SV=1	FUNCTION: May constitute a novel regulatory system for basal transcription. Negatively regulates ABT1 (By similarity). {ECO:0000250}.	SUBCELLULAR LOCATION: Nucleus, nucleolus {ECO:0000250}. Nucleus, nucleoplasm {ECO:0000250}.		rRNA processing [GO:0006364]	RNA binding [GO:0003723]	extracellular space [GO:0005615]; nucleolus [GO:0005730]; nucleoplasm [GO:0005654]	GO:0003723; GO:0005615; GO:0005654; GO:0005730; GO:0006364		hsa:51575;	14.7062	14.7372	12.133	12.6552
PKP3_Q9Y446	0.919748	0.807723	-0.794563	-0.932908	PKP3	Plakophilin-3	Q9Y446	1.67381	0.000111256	-1.67381	sp|Q9Y446|PKP3_HUMAN Plakophilin-3 OS=Homo sapiens OX=9606 GN=PKP3 PE=1 SV=1	FUNCTION: May play a role in junctional plaques.	SUBCELLULAR LOCATION: Nucleus. Cell junction, desmosome. Note=Nuclear and associated with desmosomes.		cell-cell adhesion [GO:0098609]; cell-cell junction assembly [GO:0007043]; desmosome assembly [GO:0002159]; negative regulation of mRNA catabolic process [GO:1902373]; positive regulation of gene expression [GO:0010628]; protein localization to plasma membrane [GO:0072659]	alpha-catenin binding [GO:0045294]; cadherin binding [GO:0045296]; cadherin binding involved in cell-cell adhesion [GO:0098641]; cell adhesion molecule binding [GO:0050839]; enzyme binding [GO:0019899]	adherens junction [GO:0005912]; cell-cell junction [GO:0005911]; cell junction [GO:0030054]; cornified envelope [GO:0001533]; cytoplasm [GO:0005737]; desmosome [GO:0030057]; messenger ribonucleoprotein complex [GO:1990124]; nucleoplasm [GO:0005654]; nucleus [GO:0005634]; plasma membrane [GO:0005886]	GO:0001533; GO:0002159; GO:0005634; GO:0005654; GO:0005737; GO:0005886; GO:0005911; GO:0005912; GO:0007043; GO:0010628; GO:0019899; GO:0030054; GO:0030057; GO:0045294; GO:0045296; GO:0050839; GO:0072659; GO:0098609; GO:0098641; GO:1902373; GO:1990124	R-HSA-6805567;R-HSA-6809371;	hsa:11187;	21.6491	21.5405	19.988	19.854
PIK3C3_Q8NEB9	-1.0796	-0.548402	0.491105	1.1369	PIK3C3	Phosphatidylinositol 3-kinase catalytic subunit type 3	Q8NEB9	1.70663	0.000114345	1.70663	sp|Q8NEB9|PK3C3_HUMAN Phosphatidylinositol 3-kinase catalytic subunit type 3 OS=Homo sapiens OX=9606 GN=PIK3C3 PE=1 SV=1	FUNCTION: Catalytic subunit of the PI3K complex that mediates formation of phosphatidylinositol 3-phosphate; different complex forms are believed to play a role in multiple membrane trafficking pathways: PI3KC3-C1 is involved in initiation of autophagosomes and PI3KC3-C2 in maturation of autophagosomes and endocytosis (PubMed:14617358, PubMed:7628435, PubMed:33637724). As part of PI3KC3-C1, promo…	SUBCELLULAR LOCATION: Midbody {ECO:0000269|PubMed:20208530}. Late endosome {ECO:0000269|PubMed:14617358}. Cytoplasmic vesicle, autophagosome {ECO:0000305|PubMed:14617358}. Note=As component of the PI3K complex I localized to pre-autophagosome structures. As component of the PI3K complex II localized predominantly to endosomes (PubMed:14617358). Localizes also to discrete punctae along the ciliary…		autophagosome assembly [GO:0000045]; autophagosome maturation [GO:0097352]; autophagy [GO:0006914]; autophagy of peroxisome [GO:0030242]; cell cycle [GO:0007049]; cell division [GO:0051301]; cellular response to glucose starvation [GO:0042149]; early endosome to late endosome transport [GO:0045022]; endocytosis [GO:0006897]; endosome organization [GO:0007032]; macroautophagy [GO:0016236]; phospha…	1-phosphatidylinositol-3-kinase activity [GO:0016303]; ATP binding [GO:0005524]; kinase activity [GO:0016301]; phosphatidylinositol kinase activity [GO:0052742]; protein kinase activity [GO:0004672]	autolysosome [GO:0044754]; axoneme [GO:0005930]; cytoplasm [GO:0005737]; cytosol [GO:0005829]; endosome [GO:0005768]; late endosome [GO:0005770]; membrane [GO:0016020]; midbody [GO:0030496]; peroxisome [GO:0005777]; phagocytic vesicle membrane [GO:0030670]; phagophore assembly site [GO:0000407]; phosphatidylinositol 3-kinase complex, class III [GO:0035032]; phosphatidylinositol 3-kinase complex, …	GO:0000045; GO:0000407; GO:0004672; GO:0005524; GO:0005737; GO:0005768; GO:0005770; GO:0005777; GO:0005829; GO:0005930; GO:0006468; GO:0006497; GO:0006897; GO:0006914; GO:0007032; GO:0007049; GO:0010506; GO:0016020; GO:0016236; GO:0016241; GO:0016301; GO:0016303; GO:0016485; GO:0030242; GO:0030496; GO:0030670; GO:0032465; GO:0034271; GO:0034272; GO:0034497; GO:0035032; GO:0036092; GO:0042149; GO:…	R-HSA-109704;R-HSA-1632852;R-HSA-1660514;R-HSA-1660516;R-HSA-1660517;R-HSA-168138;R-HSA-5668599;R-HSA-9679504;R-HSA-9694676;	hsa:5289;	14.2892	14.8461	15.9358	16.6128
DSG3_P32926	0.92807	0.800326	-0.911559	-0.816837	DSG3	Desmoglein-3	P32926	1.83006	0.000114519	-1.83006	sp|P32926|DSG3_HUMAN Desmoglein-3 OS=Homo sapiens OX=9606 GN=DSG3 PE=1 SV=2	FUNCTION: Component of intercellular desmosome junctions. Involved in the interaction of plaque proteins and intermediate filaments mediating cell-cell adhesion.	SUBCELLULAR LOCATION: Cell membrane {ECO:0000305}; Single-pass type I membrane protein {ECO:0000255}. Cell junction, desmosome {ECO:0000305}.	DISEASE: Blistering, acantholytic, of oral and laryngeal mucosa (ABOLM) [MIM:619226]: An autosomal recessive disorder characterized by recurrent, suprabasal acantholytic blisters in the oral and laryngeal mucosa. Skin, conjunctival and genital mucosa, nail folds, and nails are unaffected. Normal structure is observed in the scalp epidermis and hair follicle. {ECO:0000269|PubMed:30528827}. Note=Th…	cell-cell adhesion [GO:0098609]; homophilic cell adhesion via plasma membrane adhesion molecules [GO:0007156]	calcium ion binding [GO:0005509]	cell-cell junction [GO:0005911]; cornified envelope [GO:0001533]; cytosol [GO:0005829]; desmosome [GO:0030057]; extracellular exosome [GO:0070062]; integral component of membrane [GO:0016021]; plasma membrane [GO:0005886]	GO:0001533; GO:0005509; GO:0005829; GO:0005886; GO:0005911; GO:0007156; GO:0016021; GO:0030057; GO:0070062; GO:0098609	R-HSA-351906;R-HSA-6805567;R-HSA-6809371;	hsa:1830;	22.3442	22.2089	20.3963	20.4966
RPL18_Q07020	1.01003	0.697642	-0.721432	-0.98624	RPL18	60S ribosomal protein L18	Q07020	1.66266	0.000115808	-1.66266	sp|Q07020|RL18_HUMAN 60S ribosomal protein L18 OS=Homo sapiens OX=9606 GN=RPL18 PE=1 SV=2	FUNCTION: Component of the large ribosomal subunit. {ECO:0000269|PubMed:23636399, ECO:0000269|PubMed:25901680, ECO:0000269|PubMed:25957688, ECO:0000305|PubMed:12962325}.	SUBCELLULAR LOCATION: Cytoplasm, cytosol {ECO:0000269|PubMed:25957688}. Cytoplasm {ECO:0000305|PubMed:23636399, ECO:0000305|PubMed:25901680}. Rough endoplasmic reticulum {ECO:0000250|UniProtKB:Q95342}. Note=Detected on cytosolic polysomes (PubMed:25957688). Detected in ribosomes that are associated with the rough endoplasmic reticulum (By similarity). {ECO:0000250|UniProtKB:Q95342, ECO:0000269|Pu…	DISEASE: Diamond-Blackfan anemia 18 (DBA18) [MIM:618310]: A form of Diamond-Blackfan anemia, a congenital non-regenerative hypoplastic anemia that usually presents early in infancy. Diamond-Blackfan anemia is characterized by a moderate to severe macrocytic anemia, erythroblastopenia, and an increased risk of malignancy. 30 to 40% of Diamond-Blackfan anemia patients present with short stature and…	cytoplasmic translation [GO:0002181]; translation [GO:0006412]	RNA binding [GO:0003723]; structural constituent of ribosome [GO:0003735]	cytosol [GO:0005829]; cytosolic large ribosomal subunit [GO:0022625]; cytosolic ribosome [GO:0022626]; endoplasmic reticulum [GO:0005783]; focal adhesion [GO:0005925]; membrane [GO:0016020]; nucleolus [GO:0005730]; nucleus [GO:0005634]; polysomal ribosome [GO:0042788]; rough endoplasmic reticulum [GO:0005791]	GO:0002181; GO:0003723; GO:0003735; GO:0005634; GO:0005730; GO:0005783; GO:0005791; GO:0005829; GO:0005925; GO:0006412; GO:0016020; GO:0022625; GO:0022626; GO:0042788	R-HSA-156827;R-HSA-156902;R-HSA-1799339;R-HSA-192823;R-HSA-2408557;R-HSA-6791226;R-HSA-72689;R-HSA-72706;R-HSA-72764;R-HSA-9010553;R-HSA-9633012;R-HSA-975956;R-HSA-975957;	hsa:6141;	20.1789	19.8748	18.4931	18.2353
S100A11_P31949	0.980323	0.720001	-0.656495	-1.04383	S100A11	Protein S100-A11;Protein S100-A11, N-terminally processed	P31949	1.70614	0.000116085	-1.70614	sp|P31949|S10AB_HUMAN Protein S100-A11 OS=Homo sapiens OX=9606 GN=S100A11 PE=1 SV=2	FUNCTION: Facilitates the differentiation and the cornification of keratinocytes. {ECO:0000269|PubMed:18618420}.	SUBCELLULAR LOCATION: Cytoplasm {ECO:0000269|PubMed:18618420}. Nucleus {ECO:0000269|PubMed:18618420}.		negative regulation of cell population proliferation [GO:0008285]; negative regulation of DNA replication [GO:0008156]; positive regulation of smooth muscle cell migration [GO:0014911]; signal transduction [GO:0007165]	cadherin binding involved in cell-cell adhesion [GO:0098641]; calcium-dependent protein binding [GO:0048306]; calcium ion binding [GO:0005509]; protein homodimerization activity [GO:0042803]; S100 protein binding [GO:0044548]	adherens junction [GO:0005912]; cytoplasm [GO:0005737]; extracellular exosome [GO:0070062]; extracellular region [GO:0005576]; extracellular space [GO:0005615]; nucleus [GO:0005634]; ruffle [GO:0001726]; secretory granule lumen [GO:0034774]	GO:0001726; GO:0005509; GO:0005576; GO:0005615; GO:0005634; GO:0005737; GO:0005912; GO:0007165; GO:0008156; GO:0008285; GO:0014911; GO:0034774; GO:0042803; GO:0044548; GO:0048306; GO:0070062; GO:0098641	R-HSA-6798695;	hsa:6282;	20.3425	20.0813	18.7001	18.3114
CTSE_P14091	-0.826073	-0.879441	1.06465	0.640863	CTSE	Cathepsin E;Cathepsin E form I;Cathepsin E form II	P14091	2.32635	0.000117735	2.32635	sp|P14091|CATE_HUMAN Cathepsin E OS=Homo sapiens OX=9606 GN=CTSE PE=1 SV=3	FUNCTION: May have a role in immune function. Probably involved in the processing of antigenic peptides during MHC class II-mediated antigen presentation. May play a role in activation-induced lymphocyte depletion in the thymus, and in neuronal degeneration and glial cell activation in the brain. {ECO:0000269|PubMed:8765029}.	SUBCELLULAR LOCATION: Endosome {ECO:0000269|PubMed:7983070}. Note=The proenzyme is localized to the endoplasmic reticulum and Golgi apparatus, while the mature enzyme is localized to the endosome.		antigen processing and presentation of exogenous peptide antigen via MHC class II [GO:0019886]; protein autoprocessing [GO:0016540]; proteolysis [GO:0006508]	aspartic-type endopeptidase activity [GO:0004190]; identical protein binding [GO:0042802]; peptidase activity [GO:0008233]	endosome [GO:0005768]	GO:0004190; GO:0005768; GO:0006508; GO:0008233; GO:0016540; GO:0019886; GO:0042802	R-HSA-2132295;	hsa:1510;	16.7618	16.689	19.3408	18.7627
SERPINB3_P29508	0.70945	1.00955	-0.857692	-0.861309	SERPINB3	Serpin B3	P29508	1.9997	0.000120063	-1.9997	sp|P29508|SPB3_HUMAN Serpin B3 OS=Homo sapiens OX=9606 GN=SERPINB3 PE=1 SV=2	FUNCTION: May act as a papain-like cysteine protease inhibitor to modulate the host immune response against tumor cells. Also functions as an inhibitor of UV-induced apoptosis via suppression of the activity of c-Jun NH(2)-terminal kinase (JNK1). {ECO:0000269|PubMed:19166818}.	SUBCELLULAR LOCATION: Cytoplasm {ECO:0000269|PubMed:10956412, ECO:0000269|PubMed:14970861}. Note=Seems to also be secreted in plasma by cancerous cells but at a low level.		autocrine signaling [GO:0035425]; negative regulation of catalytic activity [GO:0043086]; negative regulation of endopeptidase activity [GO:0010951]; negative regulation of JUN kinase activity [GO:0043508]; negative regulation of peptidase activity [GO:0010466]; negative regulation of proteolysis [GO:0045861]; paracrine signaling [GO:0038001]; positive regulation of cell migration [GO:0030335]; p…	cysteine-type endopeptidase inhibitor activity [GO:0004869]; protease binding [GO:0002020]; serine-type endopeptidase inhibitor activity [GO:0004867]; virus receptor activity [GO:0001618]	azurophil granule lumen [GO:0035578]; cytoplasm [GO:0005737]; cytoplasmic vesicle [GO:0031410]; extracellular exosome [GO:0070062]; extracellular region [GO:0005576]; extracellular space [GO:0005615]; nucleus [GO:0005634]; vesicle [GO:0031982]	GO:0001618; GO:0002020; GO:0004867; GO:0004869; GO:0005576; GO:0005615; GO:0005634; GO:0005737; GO:0008284; GO:0010466; GO:0010718; GO:0010950; GO:0010951; GO:0030335; GO:0031410; GO:0031982; GO:0035425; GO:0035578; GO:0038001; GO:0043086; GO:0043508; GO:0045861; GO:0070062	R-HSA-6798695;	hsa:6317;	22.2698	22.6189	20.4468	20.4426
IL6ST_P40189	-1.0657	-0.639251	0.885756	0.819194	IL6ST	Interleukin-6 receptor subunit beta	P40189	4.58976	0.00012041	4.58976	sp|P40189|IL6RB_HUMAN Interleukin-6 receptor subunit beta OS=Homo sapiens OX=9606 GN=IL6ST PE=1 SV=2	FUNCTION: Signal-transducing molecule (PubMed:2261637). The receptor systems for IL6, LIF, OSM, CNTF, IL11, CTF1 and BSF3 can utilize IL6ST for initiating signal transmission. Binding of IL6 to IL6R induces IL6ST homodimerization and formation of a high-affinity receptor complex, which activates the intracellular JAK-MAPK and JAK-STAT3 signaling pathways (PubMed:2261637, PubMed:19915009, PubMed:2…	SUBCELLULAR LOCATION: [Isoform 1]: Cell membrane {ECO:0000269|PubMed:19915009}; Single-pass type I membrane protein {ECO:0000255}.; SUBCELLULAR LOCATION: [Isoform 2]: Secreted {ECO:0000269|PubMed:24629561}.	DISEASE: Hyper-IgE recurrent infection syndrome 4, autosomal recessive (HIES4) [MIM:618523]: An immunologic disorder characterized by recurrent infections, mainly affecting the respiratory tract, skin and eye, and skeletal abnormalities including craniosynostosis and scoliosis. Immunologic workup shows increased serum IgE, intermittent eosinophilia, impaired development of certain B- and T-cell p…	ciliary neurotrophic factor-mediated signaling pathway [GO:0070120]; cytokine-mediated signaling pathway [GO:0019221]; glycogen metabolic process [GO:0005977]; interleukin-27-mediated signaling pathway [GO:0070106]; interleukin-6-mediated signaling pathway [GO:0070102]; intestinal epithelial cell development [GO:0060576]; leukemia inhibitory factor signaling pathway [GO:0048861]; negative regulat…	ciliary neurotrophic factor receptor activity [GO:0004897]; ciliary neurotrophic factor receptor binding [GO:0005127]; cytokine binding [GO:0019955]; cytokine receptor activity [GO:0004896]; growth factor binding [GO:0019838]; identical protein binding [GO:0042802]; interleukin-11 binding [GO:0019970]; interleukin-11 receptor activity [GO:0004921]; interleukin-27 receptor activity [GO:0045509]; s…	ciliary neurotrophic factor receptor complex [GO:0070110]; dendrite [GO:0030425]; external side of plasma membrane [GO:0009897]; extracellular exosome [GO:0070062]; extracellular region [GO:0005576]; extracellular space [GO:0005615]; interleukin-6 receptor complex [GO:0005896]; membrane [GO:0016020]; membrane raft [GO:0045121]; neuronal cell body [GO:0043025]; oncostatin-M receptor complex [GO:00…	GO:0002675; GO:0002821; GO:0004896; GO:0004897; GO:0004921; GO:0005127; GO:0005576; GO:0005615; GO:0005886; GO:0005896; GO:0005900; GO:0005977; GO:0008284; GO:0009897; GO:0010575; GO:0010613; GO:0016020; GO:0019221; GO:0019838; GO:0019955; GO:0019970; GO:0030425; GO:0034097; GO:0038165; GO:0042102; GO:0042531; GO:0042802; GO:0043025; GO:0043066; GO:0043235; GO:0043524; GO:0045121; GO:0045509; GO:…	R-HSA-1059683;R-HSA-110056 [P40189-1];R-HSA-112411 [P40189-1];R-HSA-6788467;R-HSA-8984722;R-HSA-9020956;	hsa:3572;	9.5006	10.6486	14.754	14.5748
ADH1C_P00326	-0.893969	-0.834547	0.936601	0.791915	ADH1C	Alcohol dehydrogenase 1C	P00326	1.77351	0.000120672	1.77351	sp|P00326|ADH1G_HUMAN Alcohol dehydrogenase 1C OS=Homo sapiens OX=9606 GN=ADH1C PE=1 SV=2		SUBCELLULAR LOCATION: Cytoplasm.		ethanol oxidation [GO:0006069]; retinoic acid metabolic process [GO:0042573]; retinol metabolic process [GO:0042572]	alcohol dehydrogenase (NAD+) activity [GO:0004022]; alcohol dehydrogenase activity, zinc-dependent [GO:0004024]; NAD-retinol dehydrogenase activity [GO:0004745]; zinc ion binding [GO:0008270]	cytosol [GO:0005829]; nucleoplasm [GO:0005654]; plasma membrane [GO:0005886]	GO:0004022; GO:0004024; GO:0004745; GO:0005654; GO:0005829; GO:0005886; GO:0006069; GO:0008270; GO:0042572; GO:0042573	R-HSA-5365859;R-HSA-71384;	hsa:126;	19.234	19.295	21.1123	20.9638
DHRS7_Q9Y394	-0.951012	-0.759582	0.688644	1.02195	DHRS7	Dehydrogenase/reductase SDR family member 7	Q9Y394	1.69961	0.000121259	1.69961	sp|Q9Y394|DHRS7_HUMAN Dehydrogenase/reductase SDR family member 7 OS=Homo sapiens OX=9606 GN=DHRS7 PE=1 SV=1	FUNCTION: NADPH-dependent oxidoreductase which catalyzes the reduction of a variety of compounds bearing carbonyl groups including steroids, retinoids and xenobiotics (PubMed:24246760, PubMed:26466768, PubMed:28687384, PubMed:28457967). Catalyzes the reduction/inactivation of 5alpha-dihydrotestosterone to 3alpha-androstanediol, with a possible role in the modulation of androgen receptor function …	SUBCELLULAR LOCATION: Endoplasmic reticulum membrane {ECO:0000269|PubMed:24246760, ECO:0000269|PubMed:28457967}. Note=Bound to the endoplasmic reticulum membrane, possibly through a N-terminus anchor. The main bulk of the polypeptide chain was first reported to be facing toward the lumen of the endoplasmic reticulum (PubMed:24246760). However, it was later shown to be facing the cytosol (PubMed:2…			carbonyl reductase (NADPH) activity [GO:0004090]; NADP-retinol dehydrogenase activity [GO:0052650]; oxidoreductase activity, acting on the CH-OH group of donors, NAD or NADP as acceptor [GO:0016616]	endoplasmic reticulum membrane [GO:0005789]; membrane [GO:0016020]	GO:0004090; GO:0005789; GO:0016020; GO:0016616; GO:0052650		hsa:51635;	17.5481	17.7383	19.1773	19.5084
TGM1_P22735	0.898987	0.830791	-0.812255	-0.917524	TGM1	Protein-glutamine gamma-glutamyltransferase K	P22735	1.6374	0.000122571	-1.6374	sp|P22735|TGM1_HUMAN Protein-glutamine gamma-glutamyltransferase K OS=Homo sapiens OX=9606 GN=TGM1 PE=1 SV=4	FUNCTION: Catalyzes the cross-linking of proteins and the conjugation of polyamines to proteins. Responsible for cross-linking epidermal proteins during formation of the stratum corneum. Involved in cell proliferation (PubMed:26220141). {ECO:0000269|PubMed:26220141}.	SUBCELLULAR LOCATION: Membrane {ECO:0000269|PubMed:17762858}; Lipid-anchor {ECO:0000305|PubMed:17762858}.	DISEASE: Ichthyosis, congenital, autosomal recessive 1 (ARCI1) [MIM:242300]: A form of autosomal recessive congenital ichthyosis, a disorder of keratinization with abnormal differentiation and desquamation of the epidermis, resulting in abnormal skin scaling over the whole body. The main skin phenotypes are lamellar ichthyosis (LI) and non-bullous congenital ichthyosiform erythroderma (NCIE), alt…	cell envelope organization [GO:0043163]; cellular protein modification process [GO:0006464]; keratinization [GO:0031424]; keratinocyte differentiation [GO:0030216]; peptide cross-linking [GO:0018149]; positive regulation of cell cycle [GO:0045787]; positive regulation of keratinocyte proliferation [GO:0010838]	identical protein binding [GO:0042802]; metal ion binding [GO:0046872]; protein-glutamine gamma-glutamyltransferase activity [GO:0003810]	cornified envelope [GO:0001533]; cytosol [GO:0005829]; extracellular exosome [GO:0070062]; intrinsic component of membrane [GO:0031224]; membrane [GO:0016020]; plasma membrane [GO:0005886]	GO:0001533; GO:0003810; GO:0005829; GO:0005886; GO:0006464; GO:0010838; GO:0016020; GO:0018149; GO:0030216; GO:0031224; GO:0031424; GO:0042802; GO:0043163; GO:0045787; GO:0046872; GO:0070062	R-HSA-6809371;	hsa:7051;	21.6207	21.5562	20.0009	19.9012
S100A8_P05109	0.81616	0.901827	-0.709244	-1.00874	S100A8	Protein S100-A8;Protein S100-A8, N-terminally processed	P05109	2.34355	0.00012405	-2.34355	sp|P05109|S10A8_HUMAN Protein S100-A8 OS=Homo sapiens OX=9606 GN=S100A8 PE=1 SV=1	FUNCTION: S100A8 is a calcium- and zinc-binding protein which plays a prominent role in the regulation of inflammatory processes and immune response. It can induce neutrophil chemotaxis and adhesion. Predominantly found as calprotectin (S100A8/A9) which has a wide plethora of intra- and extracellular functions. The intracellular functions include: facilitating leukocyte arachidonic acid trafficki…	SUBCELLULAR LOCATION: Secreted. Cytoplasm. Cytoplasm, cytoskeleton. Cell membrane; Peripheral membrane protein. Note=Predominantly localized in the cytoplasm. Upon elevation of the intracellular calcium level, translocated from the cytoplasm to the cytoskeleton and the cell membrane. Upon neutrophil activation or endothelial adhesion of monocytes, is secreted via a microtubule-mediated, alternati…		activation of cysteine-type endopeptidase activity involved in apoptotic process [GO:0006919]; acute inflammatory response [GO:0002526]; apoptotic process [GO:0006915]; astrocyte development [GO:0014002]; autocrine signaling [GO:0035425]; autophagy [GO:0006914]; chronic inflammatory response [GO:0002544]; defense response to bacterium [GO:0042742]; defense response to fungus [GO:0050832]; inflamm…	arachidonic acid binding [GO:0050544]; calcium-dependent protein binding [GO:0048306]; calcium ion binding [GO:0005509]; microtubule binding [GO:0008017]; RAGE receptor binding [GO:0050786]; Toll-like receptor 4 binding [GO:0035662]; zinc ion binding [GO:0008270]	collagen-containing extracellular matrix [GO:0062023]; cytoskeleton [GO:0005856]; cytosol [GO:0005829]; extracellular exosome [GO:0070062]; extracellular region [GO:0005576]; extracellular space [GO:0005615]; intermediate filament cytoskeleton [GO:0045111]; nucleus [GO:0005634]; plasma membrane [GO:0005886]; secretory granule lumen [GO:0034774]	GO:0002523; GO:0002526; GO:0002544; GO:0002793; GO:0005509; GO:0005576; GO:0005615; GO:0005634; GO:0005829; GO:0005856; GO:0005886; GO:0006914; GO:0006915; GO:0006919; GO:0006954; GO:0008017; GO:0008270; GO:0010043; GO:0014002; GO:0018119; GO:0030307; GO:0030593; GO:0032119; GO:0032496; GO:0034774; GO:0035425; GO:0035662; GO:0042060; GO:0042742; GO:0045087; GO:0045111; GO:0045471; GO:0048306; GO:…	R-HSA-1236974;R-HSA-166058;R-HSA-5602498;R-HSA-5603041;R-HSA-5668599;R-HSA-5686938;R-HSA-6798695;R-HSA-6799990;	hsa:6279;	21.4152	21.5321	19.3344	18.9258
DPT_Q07507	-0.787862	-0.922289	1.03721	0.672938	DPT	Dermatopontin	Q07507	1.79553	0.000126324	1.79553	sp|Q07507|DERM_HUMAN Dermatopontin OS=Homo sapiens OX=9606 GN=DPT PE=1 SV=2	FUNCTION: Seems to mediate adhesion by cell surface integrin binding. May serve as a communication link between the dermal fibroblast cell surface and its extracellular matrix environment. Enhances TGFB1 activity. Inhibits cell proliferation. Accelerates collagen fibril formation, and stabilizes collagen fibrils against low-temperature dissociation (By similarity). {ECO:0000250}.	SUBCELLULAR LOCATION: Secreted, extracellular space, extracellular matrix {ECO:0000250}.		cell adhesion [GO:0007155]; collagen fibril organization [GO:0030199]; negative regulation of cell population proliferation [GO:0008285]	extracellular matrix structural constituent [GO:0005201]	collagen-containing extracellular matrix [GO:0062023]; extracellular space [GO:0005615]	GO:0005201; GO:0005615; GO:0007155; GO:0008285; GO:0030199; GO:0062023		hsa:1805;	16.126	15.9849	18.0422	17.6598
CLIC6_Q96NY7	-0.845728	-0.866742	0.672898	1.03957	CLIC6	Chloride intracellular channel protein 6	Q96NY7	2.33322	0.000127834	2.33322	sp|Q96NY7|CLIC6_HUMAN Chloride intracellular channel protein 6 OS=Homo sapiens OX=9606 GN=CLIC6 PE=2 SV=3	FUNCTION: May insert into membranes and form chloride ion channels. May play a critical role in water-secreting cells, possibly through the regulation of chloride ion transport (By similarity). {ECO:0000250}.	SUBCELLULAR LOCATION: Cytoplasm {ECO:0000250}. Cell membrane {ECO:0000250}; Single-pass membrane protein {ECO:0000250}. Note=Predominantly cytoplasmic. Upon chloride ion efflux from the cell, it is translocated to the plasma membrane (By similarity). {ECO:0000250}.		chloride transport [GO:0006821]; regulation of ion transmembrane transport [GO:0034765]	chloride channel activity [GO:0005254]; D2 dopamine receptor binding [GO:0031749]; D3 dopamine receptor binding [GO:0031750]; D4 dopamine receptor binding [GO:0031751]; voltage-gated ion channel activity [GO:0005244]	chloride channel complex [GO:0034707]; cytoplasm [GO:0005737]; extracellular exosome [GO:0070062]; plasma membrane [GO:0005886]	GO:0005244; GO:0005254; GO:0005737; GO:0005886; GO:0006821; GO:0031749; GO:0031750; GO:0031751; GO:0034707; GO:0034765; GO:0070062		hsa:54102;	19.1027	19.0741	21.1718	21.6714
EPS8L1_Q8TE68	0.84528	0.886082	-0.837827	-0.893535	EPS8L1	Epidermal growth factor receptor kinase substrate 8-like protein 1	Q8TE68	1.64033	0.000128768	-1.64033	sp|Q8TE68|ES8L1_HUMAN Epidermal growth factor receptor kinase substrate 8-like protein 1 OS=Homo sapiens OX=9606 GN=EPS8L1 PE=1 SV=3	FUNCTION: Stimulates guanine exchange activity of SOS1. May play a role in membrane ruffling and remodeling of the actin cytoskeleton. {ECO:0000269|PubMed:14565974}.	SUBCELLULAR LOCATION: Cytoplasm {ECO:0000269|PubMed:14565974}.		positive regulation of ruffle assembly [GO:1900029]; regulation of catalytic activity [GO:0050790]; regulation of Rho protein signal transduction [GO:0035023]; Rho protein signal transduction [GO:0007266]	actin binding [GO:0003779]; cadherin binding [GO:0045296]; T cell receptor binding [GO:0042608]	cytosol [GO:0005829]; extracellular exosome [GO:0070062]; plasma membrane [GO:0005886]; protein-containing complex [GO:0032991]; ruffle membrane [GO:0032587]	GO:0003779; GO:0005829; GO:0005886; GO:0007266; GO:0032587; GO:0032991; GO:0035023; GO:0042608; GO:0045296; GO:0050790; GO:0070062; GO:1900029		hsa:54869;	20.0712	20.1099	18.4766	18.4238
BGN_P21810	-0.849837	-0.858946	1.05442	0.654365	BGN	Biglycan	P21810	2.33973	0.000130086	2.33973	sp|P21810|PGS1_HUMAN Biglycan OS=Homo sapiens OX=9606 GN=BGN PE=1 SV=2	FUNCTION: May be involved in collagen fiber assembly. {ECO:0000250}.	SUBCELLULAR LOCATION: Secreted, extracellular space, extracellular matrix {ECO:0000250}.	DISEASE: Meester-Loeys syndrome (MRLS) [MIM:300989]: An X-linked, thoracic aortic aneurysm syndrome characterized by early-onset, severe aortic aneurysm and dissection. Other recurrent findings include hypertelorism, pectus deformity, joint hypermobility, contractures, and mild skeletal dysplasia. {ECO:0000269|PubMed:27632686}. Note=The disease is caused by variants affecting the gene represented…	articular cartilage development [GO:0061975]; bone development [GO:0060348]; peptide cross-linking via chondroitin 4-sulfate glycosaminoglycan [GO:0019800]	extracellular matrix binding [GO:0050840]; extracellular matrix structural constituent [GO:0005201]; extracellular matrix structural constituent conferring compression resistance [GO:0030021]; glycosaminoglycan binding [GO:0005539]	cell surface [GO:0009986]; collagen-containing extracellular matrix [GO:0062023]; extracellular exosome [GO:0070062]; extracellular matrix [GO:0031012]; extracellular region [GO:0005576]; extracellular space [GO:0005615]; Golgi lumen [GO:0005796]; lysosomal lumen [GO:0043202]; sarcolemma [GO:0042383]; transport vesicle [GO:0030133]	GO:0005201; GO:0005539; GO:0005576; GO:0005615; GO:0005796; GO:0009986; GO:0019800; GO:0030021; GO:0030133; GO:0031012; GO:0042383; GO:0043202; GO:0050840; GO:0060348; GO:0061975; GO:0062023; GO:0070062	R-HSA-1971475;R-HSA-2022870;R-HSA-2022923;R-HSA-2024101;R-HSA-3000178;R-HSA-3560783;R-HSA-3560801;R-HSA-3595172;R-HSA-3595174;R-HSA-3595177;R-HSA-4420332;	hsa:633;	17.6395	17.627	20.2469	19.6991
VCAN_P13611	-0.980411	-0.741772	0.914057	0.808126	VCAN	Versican core protein	P13611	2.07266	0.000131774	2.07266	sp|P13611|CSPG2_HUMAN Versican core protein OS=Homo sapiens OX=9606 GN=VCAN PE=1 SV=3	FUNCTION: May play a role in intercellular signaling and in connecting cells with the extracellular matrix. May take part in the regulation of cell motility, growth and differentiation. Binds hyaluronic acid.	SUBCELLULAR LOCATION: Secreted, extracellular space, extracellular matrix {ECO:0000305|PubMed:2583089}. Cell projection, cilium, photoreceptor outer segment {ECO:0000269|PubMed:29777959}. Secreted, extracellular space, extracellular matrix, interphotoreceptor matrix {ECO:0000269|PubMed:29777959}.	DISEASE: Wagner vitreoretinopathy (WGVRP) [MIM:143200]: A rare vitreoretinopathy characterized by an optically empty vitreous cavity with fibrillary condensations and a preretinal avascular membrane. Other optical features include progressive chorioretinal atrophy, perivascular sheating, subcapsular cataract and myopia. {ECO:0000269|PubMed:16043844, ECO:0000269|PubMed:22739342}. Note=The disease …	cell adhesion [GO:0007155]; cell recognition [GO:0008037]; central nervous system development [GO:0007417]; glial cell migration [GO:0008347]; multicellular organism development [GO:0007275]; osteoblast differentiation [GO:0001649]; skeletal system development [GO:0001501]	calcium ion binding [GO:0005509]; carbohydrate binding [GO:0030246]; extracellular matrix structural constituent conferring compression resistance [GO:0030021]; glycosaminoglycan binding [GO:0005539]; hyaluronic acid binding [GO:0005540]	collagen-containing extracellular matrix [GO:0062023]; endoplasmic reticulum lumen [GO:0005788]; extracellular matrix [GO:0031012]; extracellular region [GO:0005576]; extracellular space [GO:0005615]; Golgi lumen [GO:0005796]; interphotoreceptor matrix [GO:0033165]; lysosomal lumen [GO:0043202]; membrane [GO:0016020]; photoreceptor outer segment [GO:0001750]	GO:0001501; GO:0001649; GO:0001750; GO:0005509; GO:0005539; GO:0005540; GO:0005576; GO:0005615; GO:0005788; GO:0005796; GO:0007155; GO:0007275; GO:0007417; GO:0008037; GO:0008347; GO:0016020; GO:0030021; GO:0030246; GO:0031012; GO:0033165; GO:0043202; GO:0062023	R-HSA-1971475;R-HSA-2022870;R-HSA-2022923;R-HSA-2024101;R-HSA-3000178;R-HSA-3560783;R-HSA-3560801;R-HSA-3595172;R-HSA-3595174;R-HSA-3595177;R-HSA-381426;R-HSA-4420332;R-HSA-8957275;	hsa:1462;	12.4163	12.7035	14.6963	14.5688
LGALS1_P09382	-0.810248	-0.905073	1.02072	0.694597	LGALS1	Galectin-1	P09382	1.77102	0.00013274	1.77102	sp|P09382|LEG1_HUMAN Galectin-1 OS=Homo sapiens OX=9606 GN=LGALS1 PE=1 SV=2	FUNCTION: Lectin that binds beta-galactoside and a wide array of complex carbohydrates. Plays a role in regulating apoptosis, cell proliferation and cell differentiation. Inhibits CD45 protein phosphatase activity and therefore the dephosphorylation of Lyn kinase. Strong inducer of T-cell apoptosis. {ECO:0000269|PubMed:14617626, ECO:0000269|PubMed:18796645, ECO:0000269|PubMed:19497882, ECO:000026…	SUBCELLULAR LOCATION: Secreted, extracellular space, extracellular matrix {ECO:0000269|PubMed:14617626}. Cytoplasm {ECO:0000269|PubMed:32272059}. Secreted {ECO:0000269|PubMed:32272059}. Note=Can be secreted; the secretion is dependent on protein unfolding and facilitated by the cargo receptor TMED10; it results in protein translocation from the cytoplasm into the ERGIC (endoplasmic reticulum-Golg…		apoptotic process [GO:0006915]; cell-cell adhesion [GO:0098609]; myoblast differentiation [GO:0045445]; plasma cell differentiation [GO:0002317]; positive regulation of apoptotic process [GO:0043065]; positive regulation of I-kappaB kinase/NF-kappaB signaling [GO:0043123]; positive regulation of inflammatory response [GO:0050729]; positive regulation of viral entry into host cell [GO:0046598]; re…	carbohydrate binding [GO:0030246]; laminin binding [GO:0043236]; RNA binding [GO:0003723]	collagen-containing extracellular matrix [GO:0062023]; cytoplasm [GO:0005737]; endoplasmic reticulum lumen [GO:0005788]; extracellular exosome [GO:0070062]; extracellular region [GO:0005576]; extracellular space [GO:0005615]; galectin complex [GO:1990724]	GO:0002317; GO:0003723; GO:0005576; GO:0005615; GO:0005737; GO:0005788; GO:0006915; GO:0030246; GO:0031295; GO:0042981; GO:0043065; GO:0043123; GO:0043236; GO:0045445; GO:0046598; GO:0050729; GO:0062023; GO:0070062; GO:0098609; GO:1990724	R-HSA-381426;R-HSA-8957275;	hsa:3956;	18.2576	18.1597	20.148	19.8113
ANXA10_Q9UJ72	-0.940511	-0.76613	0.663355	1.04329	ANXA10	Annexin A10	Q9UJ72	1.72805	0.000134028	1.72805	sp|Q9UJ72|ANX10_HUMAN Annexin A10 OS=Homo sapiens OX=9606 GN=ANXA10 PE=1 SV=3					calcium-dependent phospholipid binding [GO:0005544]; calcium ion binding [GO:0005509]	cytoplasm [GO:0005737]	GO:0005509; GO:0005544; GO:0005737		hsa:11199;	18.554	18.7306	20.178	20.5627
PPP1R13L_Q8WUF5	0.824708	0.905705	-0.830623	-0.89979	PPP1R13L	RelA-associated inhibitor	Q8WUF5	1.66185	0.00013415	-1.66185	sp|Q8WUF5|IASPP_HUMAN RelA-associated inhibitor OS=Homo sapiens OX=9606 GN=PPP1R13L PE=1 SV=4	FUNCTION: Regulator that plays a central role in regulation of apoptosis and transcription via its interaction with NF-kappa-B and p53/TP53 proteins. Blocks transcription of HIV-1 virus by inhibiting the action of both NF-kappa-B and SP1. Also inhibits p53/TP53 function, possibly by preventing the association between p53/TP53 and ASPP1 or ASPP2, and therefore suppressing the subsequent activation…	SUBCELLULAR LOCATION: Cytoplasm {ECO:0000269|PubMed:15489900}. Nucleus {ECO:0000269|PubMed:10336463, ECO:0000269|PubMed:15489900}. Note=Predominantly cytoplasmic but also nuclear. {ECO:0000269|PubMed:15489900}.		apoptotic process [GO:0006915]; cardiac muscle contraction [GO:0060048]; cardiac right ventricle morphogenesis [GO:0003215]; embryonic camera-type eye development [GO:0031076]; hair cycle [GO:0042633]; multicellular organismal homeostasis [GO:0048871]; multicellular organism growth [GO:0035264]; negative regulation of transcription by RNA polymerase II [GO:0000122]; positive regulation of cell di…	cadherin binding [GO:0045296]; identical protein binding [GO:0042802]; transcription corepressor activity [GO:0003714]; transcription factor binding [GO:0008134]	cell junction [GO:0030054]; cytosol [GO:0005829]; intercellular bridge [GO:0045171]; nucleoplasm [GO:0005654]; nucleus [GO:0005634]	GO:0000122; GO:0003215; GO:0003229; GO:0003714; GO:0005634; GO:0005654; GO:0005829; GO:0006351; GO:0006357; GO:0006915; GO:0008134; GO:0009791; GO:0030054; GO:0031076; GO:0035264; GO:0042633; GO:0042802; GO:0045171; GO:0045296; GO:0045597; GO:0048871; GO:0060048	R-HSA-6804759;	hsa:10848;	17.7419	17.8197	16.1522	16.0857
C10orf76_Q5T2E6	0.640103	1.05638	-0.981117	-0.715363	C10orf76	UPF0668 protein C10orf76	Q5T2E6	1.6568	0.0001367	-1.6568	sp|Q5T2E6|ARMD3_HUMAN Armadillo-like helical domain-containing protein 3 OS=Homo sapiens OX=9606 GN=ARMH3 PE=1 SV=1	FUNCTION: Involved in GBF1 recruitment, Golgi maintenance and protein secretion. {ECO:0000269|PubMed:31519766}.	SUBCELLULAR LOCATION: Golgi apparatus membrane {ECO:0000269|PubMed:31519766}; Single-pass membrane protein {ECO:0000255}. Cytoplasm {ECO:0000269|PubMed:31519766}. Note=The majority of ARMD3 is cytosolic, with a portion colocalizing with GBF1 at juxtanuclear Golgi sites. {ECO:0000269|PubMed:31519766}.		regulation of Golgi organization [GO:1903358]		cytosol [GO:0005829]; Golgi membrane [GO:0000139]; integral component of membrane [GO:0016021]	GO:0000139; GO:0005829; GO:0016021; GO:1903358		hsa:79591;	16.4142	16.8207	14.8309	15.0904
LY6D_Q14210	0.712919	1.00617	-0.830035	-0.889052	LY6D	Lymphocyte antigen 6D	Q14210	2.06711	0.00013814	-2.06711	sp|Q14210|LY6D_HUMAN Lymphocyte antigen 6D OS=Homo sapiens OX=9606 GN=LY6D PE=1 SV=1	FUNCTION: May act as a specification marker at earliest stage specification of lymphocytes between B- and T-cell development. Marks the earliest stage of B-cell specification.	SUBCELLULAR LOCATION: Cell membrane; Lipid-anchor, GPI-anchor.		cell adhesion [GO:0007155]; lymphocyte differentiation [GO:0030098]; response to stilbenoid [GO:0035634]		anchored component of membrane [GO:0031225]; cell surface [GO:0009986]; extracellular region [GO:0005576]; membrane [GO:0016020]; plasma membrane [GO:0005886]	GO:0005576; GO:0005886; GO:0007155; GO:0009986; GO:0016020; GO:0030098; GO:0031225; GO:0035634	R-HSA-163125;	hsa:8581;	14.9889	15.3415	13.1336	13.0626
RPS27_P42677	0.921781	0.768069	-0.587441	-1.10241	RPS27	40S ribosomal protein S27	P42677	2.13273	0.000138291	-2.13273	sp|P42677|RS27_HUMAN 40S ribosomal protein S27 OS=Homo sapiens OX=9606 GN=RPS27 PE=1 SV=3	FUNCTION: Component of the small ribosomal subunit (PubMed:8706699). Required for proper rRNA processing and maturation of 18S rRNAs (PubMed:25424902). {ECO:0000269|PubMed:25424902, ECO:0000305|PubMed:8706699}.		DISEASE: Diamond-Blackfan anemia 17 (DBA17) [MIM:617409]: A form of Diamond-Blackfan anemia, a congenital non-regenerative hypoplastic anemia that usually presents early in infancy. Diamond-Blackfan anemia is characterized by a moderate to severe macrocytic anemia, erythroblastopenia, and an increased risk of malignancy. 30 to 40% of Diamond-Blackfan anemia patients present with short stature and…	cytoplasmic translation [GO:0002181]; ribosomal small subunit assembly [GO:0000028]; rRNA processing [GO:0006364]; translation [GO:0006412]	DNA binding [GO:0003677]; RNA binding [GO:0003723]; structural constituent of ribosome [GO:0003735]; zinc ion binding [GO:0008270]	cytosol [GO:0005829]; cytosolic ribosome [GO:0022626]; cytosolic small ribosomal subunit [GO:0022627]; nucleoplasm [GO:0005654]; nucleus [GO:0005634]; postsynaptic density [GO:0014069]; ribosome [GO:0005840]	GO:0000028; GO:0002181; GO:0003677; GO:0003723; GO:0003735; GO:0005634; GO:0005654; GO:0005829; GO:0005840; GO:0006364; GO:0006412; GO:0008270; GO:0014069; GO:0022626; GO:0022627	R-HSA-141444;R-HSA-156827;R-HSA-156902;R-HSA-1799339;R-HSA-192823;R-HSA-2408557;R-HSA-2467813;R-HSA-2500257;R-HSA-5663220;R-HSA-6791226;R-HSA-68877;R-HSA-72649;R-HSA-72689;R-HSA-72695;R-HSA-72702;R-HSA-72706;R-HSA-72764;R-HSA-9010553;R-HSA-9633012;R-HSA-9648025;R-HSA-975956;R-HSA-975957;	hsa:6232;	19.327	19.133	17.4223	16.7723
S100A2_P29034	1.10747	0.583554	-0.805507	-0.885515	S100A2	Protein S100-A2	P29034	2.77302	0.000138407	-2.77302	sp|P29034|S10A2_HUMAN Protein S100-A2 OS=Homo sapiens OX=9606 GN=S100A2 PE=1 SV=3	FUNCTION: May function as calcium sensor and modulator, contributing to cellular calcium signaling. May function by interacting with other proteins, such as TPR-containing proteins, and indirectly play a role in many physiological processes. May also play a role in suppressing tumor cell growth. {ECO:0000269|PubMed:1372446, ECO:0000269|PubMed:22399290}.			endothelial cell migration [GO:0043542]	calcium-dependent protein binding [GO:0048306]; calcium ion binding [GO:0005509]; identical protein binding [GO:0042802]; transition metal ion binding [GO:0046914]		GO:0005509; GO:0042802; GO:0043542; GO:0046914; GO:0048306		hsa:6273;	20.9755	20.1164	17.8385	17.7073
RIOK3_O14730	0.707038	0.986692	-1.06154	-0.632187	RIOK3	Serine/threonine-protein kinase RIO3	O14730	1.64871	0.000139139	-1.64871	sp|O14730|RIOK3_HUMAN Serine/threonine-protein kinase RIO3 OS=Homo sapiens OX=9606 GN=RIOK3 PE=1 SV=2	FUNCTION: Involved in regulation of type I interferon (IFN)-dependent immune response which plays a critical role in the innate immune response against DNA and RNA viruses. May act as an adapter protein essential for the recruitment of TBK1 to IRF3 (PubMed:24807708). Phosphorylates IFIH1 on 'Ser-828' interfering with IFIH1 filament assembly on long dsRNA and resulting in attenuated IFIH1-signalin…	SUBCELLULAR LOCATION: Cytoplasm {ECO:0000269|PubMed:22418843}.		cellular response to dsDNA [GO:1990786]; cellular response to dsRNA [GO:0071359]; cellular response to virus [GO:0098586]; chromosome segregation [GO:0007059]; defense response to virus [GO:0051607]; innate immune response [GO:0045087]; maturation of SSU-rRNA [GO:0030490]; negative regulation of I-kappaB kinase/NF-kappaB signaling [GO:0043124]; negative regulation of MDA-5 signaling pathway [GO:0…	ATP binding [GO:0005524]; caspase binding [GO:0089720]; metal ion binding [GO:0046872]; protein serine/threonine/tyrosine kinase activity [GO:0004712]; protein serine/threonine kinase activity [GO:0004674]; protein serine kinase activity [GO:0106310]	cytosol [GO:0005829]; preribosome, small subunit precursor [GO:0030688]	GO:0004674; GO:0004712; GO:0005524; GO:0005829; GO:0007059; GO:0030490; GO:0030688; GO:0031333; GO:0032728; GO:0039534; GO:0043124; GO:0045087; GO:0045089; GO:0046872; GO:0051607; GO:0071359; GO:0089720; GO:0098586; GO:0106310; GO:1990786	R-HSA-6791226;	hsa:8780;	11.5609	11.8331	9.83933	10.2573
RPS23_P62266	0.953273	0.774066	-0.874675	-0.852664	RPS23	40S ribosomal protein S23	P62266	1.70064	0.000139279	-1.70064	sp|P62266|RS23_HUMAN 40S ribosomal protein S23 OS=Homo sapiens OX=9606 GN=RPS23 PE=1 SV=3	FUNCTION: Component of the ribosome, a large ribonucleoprotein complex responsible for the synthesis of proteins in the cell (PubMed:28257692, PubMed:23636399, PubMed:25957688, PubMed:25901680). The small ribosomal subunit (SSU) binds messenger RNAs (mRNAs) and translates the encoded message by selecting cognate aminoacyl-transfer RNA (tRNA) molecules. The large subunit (LSU) contains the ribosom…	SUBCELLULAR LOCATION: Cytoplasm, cytosol {ECO:0000269|PubMed:25957688}. Cytoplasm {ECO:0000305|PubMed:23636399, ECO:0000305|PubMed:25901680}. Rough endoplasmic reticulum {ECO:0000250|UniProtKB:Q6SA96}. Note=Detected on cytosolic polysomes (PubMed:25957688). Detected in ribosomes that are associated with the rough endoplasmic reticulum (By similarity). {ECO:0000250|UniProtKB:Q6SA96, ECO:0000269|Pu…	DISEASE: Brachycephaly, trichomegaly, and developmental delay (BTDD) [MIM:617412]: An autosomal dominant developmental disorder characterized by brachycephaly, ciliary trichomegaly, dysmorphic features of the face and hands, hearing loss, and developmental delay with short stature. Intellectual disability and autism spectrum disorder may be present in some patients. {ECO:0000269|PubMed:28257692}.…	cytoplasmic translation [GO:0002181]; maintenance of translational fidelity [GO:1990145]; stress granule assembly [GO:0034063]; translation [GO:0006412]	RNA binding [GO:0003723]; structural constituent of ribosome [GO:0003735]	cytosol [GO:0005829]; cytosolic ribosome [GO:0022626]; cytosolic small ribosomal subunit [GO:0022627]; endoplasmic reticulum [GO:0005783]; membrane [GO:0016020]; nucleoplasm [GO:0005654]; polysomal ribosome [GO:0042788]; ribosome [GO:0005840]; rough endoplasmic reticulum [GO:0005791]; synapse [GO:0045202]	GO:0002181; GO:0003723; GO:0003735; GO:0005654; GO:0005783; GO:0005791; GO:0005829; GO:0005840; GO:0006412; GO:0016020; GO:0022626; GO:0022627; GO:0034063; GO:0042788; GO:0045202; GO:1990145	R-HSA-156827;R-HSA-156902;R-HSA-1799339;R-HSA-192823;R-HSA-2408557;R-HSA-6791226;R-HSA-72649;R-HSA-72689;R-HSA-72695;R-HSA-72702;R-HSA-72706;R-HSA-72764;R-HSA-9010553;R-HSA-9633012;R-HSA-975956;R-HSA-975957;	hsa:6228;	13.7412	13.5647	11.9415	11.9631
AGR2_O95994	-0.742304	-0.924015	1.15477	0.511546	AGR2	Anterior gradient protein 2 homolog	O95994	3.0962	0.000141713	3.0962	sp|O95994|AGR2_HUMAN Anterior gradient protein 2 homolog OS=Homo sapiens OX=9606 GN=AGR2 PE=1 SV=1	FUNCTION: Required for MUC2 post-transcriptional synthesis and secretion. May play a role in the production of mucus by intestinal cells (By similarity). Proto-oncogene that may play a role in cell migration, cell differentiation and cell growth. Promotes cell adhesion (PubMed:23274113). {ECO:0000250, ECO:0000269|PubMed:18199544, ECO:0000269|PubMed:23274113}.	SUBCELLULAR LOCATION: Secreted {ECO:0000269|PubMed:15834940}. Endoplasmic reticulum {ECO:0000250|UniProtKB:O88312}.		digestive tract morphogenesis [GO:0048546]; lung goblet cell differentiation [GO:0060480]; mucus secretion [GO:0070254]; negative regulation of cell death [GO:0060548]; positive regulation of cell-substrate adhesion [GO:0010811]; positive regulation of developmental growth [GO:0048639]; positive regulation of epidermal growth factor receptor signaling pathway [GO:0045742]; positive regulation of …	dystroglycan binding [GO:0002162]; epidermal growth factor receptor binding [GO:0005154]; identical protein binding [GO:0042802]	endoplasmic reticulum [GO:0005783]; extracellular space [GO:0005615]	GO:0002162; GO:0005154; GO:0005615; GO:0005783; GO:0010628; GO:0010811; GO:0042802; GO:0045742; GO:0048546; GO:0048639; GO:0060480; GO:0060548; GO:0070254; GO:1903078; GO:1903896; GO:1903899		hsa:10551;	19.5587	19.2211	23.0837	21.8885
DHX29_Q7Z478	1.07407	0.585157	-0.57717	-1.08206	DHX29	ATP-dependent RNA helicase DHX29	Q7Z478	1.5771	0.000142258	-1.5771	sp|Q7Z478|DHX29_HUMAN ATP-dependent RNA helicase DHX29 OS=Homo sapiens OX=9606 GN=DHX29 PE=1 SV=2	FUNCTION: ATP-binding RNA helicase involved in translation initiation. Part of the 43S pre-initiation complex that is required for efficient initiation on mRNAs of higher eukaryotes with structured 5'-UTRs by promoting efficient NTPase-dependent 48S complex formation. Specifically binds to the 40S ribosome near the mRNA entrance. Does not possess a processive helicase activity. {ECO:0000255|HAMAP…	SUBCELLULAR LOCATION: Cytoplasm {ECO:0000255|HAMAP-Rule:MF_03068}.		formation of translation preinitiation complex [GO:0001731]; positive regulation of translational initiation [GO:0045948]; ribosome assembly [GO:0042255]	ATP binding [GO:0005524]; ATP hydrolysis activity [GO:0016887]; cadherin binding [GO:0045296]; nucleoside-triphosphatase activity [GO:0017111]; ribosomal small subunit binding [GO:0043024]; RNA binding [GO:0003723]; RNA helicase activity [GO:0003724]; translation activator activity [GO:0008494]; translation initiation factor activity [GO:0003743]	cytosolic small ribosomal subunit [GO:0022627]; eukaryotic 43S preinitiation complex [GO:0016282]	GO:0001731; GO:0003723; GO:0003724; GO:0003743; GO:0005524; GO:0008494; GO:0016282; GO:0016887; GO:0017111; GO:0022627; GO:0042255; GO:0043024; GO:0045296; GO:0045948		hsa:54505;	17.5692	17.1045	15.9997	15.5198
PTK6_Q13882	1.04477	0.656299	-0.726213	-0.974855	PTK6	Protein-tyrosine kinase 6	Q13882	1.6262	0.00014368	-1.6262	sp|Q13882|PTK6_HUMAN Protein-tyrosine kinase 6 OS=Homo sapiens OX=9606 GN=PTK6 PE=1 SV=1	FUNCTION: Non-receptor tyrosine-protein kinase implicated in the regulation of a variety of signaling pathways that control the differentiation and maintenance of normal epithelia, as well as tumor growth. Function seems to be context dependent and differ depending on cell type, as well as its intracellular localization. A number of potential nuclear and cytoplasmic substrates have been identifie…	SUBCELLULAR LOCATION: Cytoplasm. Nucleus. Cell projection, ruffle. Membrane {ECO:0000250}. Note=Colocalizes with KHDRBS1, KHDRBS2 or KHDRBS3, within the nucleus. Nuclear localization in epithelial cells of normal prostate but cytoplasmic localization in cancer prostate.		cell differentiation [GO:0030154]; cell migration [GO:0016477]; cellular response to retinoic acid [GO:0071300]; ERBB2 signaling pathway [GO:0038128]; innate immune response [GO:0045087]; intestinal epithelial cell differentiation [GO:0060575]; negative regulation of growth [GO:0045926]; negative regulation of protein tyrosine kinase activity [GO:0061099]; positive regulation of cell cycle [GO:00…	ATP binding [GO:0005524]; identical protein binding [GO:0042802]; non-membrane spanning protein tyrosine kinase activity [GO:0004715]; protein serine/threonine/tyrosine kinase activity [GO:0004712]; protein tyrosine kinase activity [GO:0004713]; signaling receptor binding [GO:0005102]	cytoplasm [GO:0005737]; cytosol [GO:0005829]; extrinsic component of cytoplasmic side of plasma membrane [GO:0031234]; nuclear body [GO:0016604]; nucleoplasm [GO:0005654]; nucleus [GO:0005634]; plasma membrane [GO:0005886]; ruffle [GO:0001726]	GO:0001726; GO:0004712; GO:0004713; GO:0004715; GO:0005102; GO:0005524; GO:0005634; GO:0005654; GO:0005737; GO:0005829; GO:0005886; GO:0006468; GO:0007169; GO:0007260; GO:0010976; GO:0016477; GO:0016604; GO:0030154; GO:0031234; GO:0038128; GO:0042531; GO:0042802; GO:0045087; GO:0045742; GO:0045787; GO:0045926; GO:0046777; GO:0060575; GO:0061099; GO:0071300	R-HSA-187577;R-HSA-69231;R-HSA-8847993;R-HSA-8849468;R-HSA-8849469;R-HSA-8849470;R-HSA-8849471;R-HSA-8849472;R-HSA-8849473;R-HSA-8849474;R-HSA-8857538;R-HSA-9707564;	hsa:5753;	15.1523	14.7809	13.4593	13.2216
SPINK5_Q9NQ38	0.719749	1.00085	-0.856854	-0.863747	SPINK5	Serine protease inhibitor Kazal-type 5;Hemofiltrate peptide HF6478;Hemofiltrate peptide HF7665	Q9NQ38	1.82883	0.000146111	-1.82883	sp|Q9NQ38|ISK5_HUMAN Serine protease inhibitor Kazal-type 5 OS=Homo sapiens OX=9606 GN=SPINK5 PE=1 SV=2	FUNCTION: Serine protease inhibitor, probably important for the anti-inflammatory and/or antimicrobial protection of mucous epithelia. Contribute to the integrity and protective barrier function of the skin by regulating the activity of defense-activating and desquamation-involved proteases. Inhibits KLK5, it's major target, in a pH-dependent manner. Inhibits KLK7, KLK14 CASP14, and trypsin. {ECO…	SUBCELLULAR LOCATION: Secreted.	DISEASE: Netherton syndrome (NETH) [MIM:256500]: An autosomal recessive congenital ichthyosis associated with hair shaft abnormalities and anomalies of the immune system. Typical features are ichthyosis linearis circumflexa, ichthyosiform erythroderma, trichorrhexis invaginata (bamboo hair), atopic dermatitis, and hayfever. High postnatal mortality is due to failure to thrive, infections and hype…	cell differentiation [GO:0030154]; central nervous system development [GO:0007417]; epidermal cell differentiation [GO:0009913]; epithelial cell differentiation [GO:0030855]; extracellular matrix organization [GO:0030198]; hair cell differentiation [GO:0035315]; negative regulation of angiogenesis [GO:0016525]; negative regulation of antibacterial peptide production [GO:0002787]; negative regulat…	serine-type endopeptidase inhibitor activity [GO:0004867]	cell cortex [GO:0005938]; cytoplasm [GO:0005737]; cytosol [GO:0005829]; endoplasmic reticulum [GO:0005783]; endoplasmic reticulum membrane [GO:0005789]; epidermal lamellar body [GO:0097209]; extracellular region [GO:0005576]; intracellular membrane-bounded organelle [GO:0043231]; perinuclear region of cytoplasm [GO:0048471]	GO:0002787; GO:0004867; GO:0005576; GO:0005737; GO:0005783; GO:0005789; GO:0005829; GO:0005938; GO:0007417; GO:0009913; GO:0016525; GO:0030154; GO:0030155; GO:0030198; GO:0030855; GO:0035315; GO:0043231; GO:0045580; GO:0048471; GO:0050777; GO:0051884; GO:0097209; GO:1900004; GO:1902572	R-HSA-6809371;	hsa:11005;	21.641	21.9398	19.9652	19.9579
FBN1_P35555	-0.769252	-0.95756	0.849427	0.877385	FBN1	Fibrillin-1	P35555	1.68908	0.000148913	1.68908	sp|P35555|FBN1_HUMAN Fibrillin-1 OS=Homo sapiens OX=9606 GN=FBN1 PE=1 SV=4	FUNCTION: [Fibrillin-1]: Structural component of the 10-12 nm diameter microfibrils of the extracellular matrix, which conveys both structural and regulatory properties to load-bearing connective tissues (PubMed:1860873, PubMed:15062093). Fibrillin-1-containing microfibrils provide long-term force bearing structural support (PubMed:27026396). In tissues such as the lung, blood vessels and skin, m…	SUBCELLULAR LOCATION: Secreted {ECO:0000269|PubMed:24982166, ECO:0000269|PubMed:34411563}. Note=Fibrillin-1 and Asprosin chains are still linked together during the secretion from cells, but are subsequently separated by furin (PubMed:24982166). {ECO:0000269|PubMed:24982166}.; SUBCELLULAR LOCATION: [Fibrillin-1]: Secreted, extracellular space, extracellular matrix {ECO:0000269|PubMed:11461921, EC…	DISEASE: Marfan syndrome (MFS) [MIM:154700]: A hereditary disorder of connective tissue that affects the skeletal, ocular, and cardiovascular systems. A wide variety of skeletal abnormalities occurs with Marfan syndrome, including scoliosis, chest wall deformity, tall stature, abnormal joint mobility. Ectopia lentis occurs in most of the patients and is almost always bilateral. The leading cause …	activation of protein kinase A activity [GO:0034199]; anatomical structure morphogenesis [GO:0009653]; camera-type eye development [GO:0043010]; cell adhesion mediated by integrin [GO:0033627]; cellular response to insulin-like growth factor stimulus [GO:1990314]; cellular response to transforming growth factor beta stimulus [GO:0071560]; embryonic eye morphogenesis [GO:0048048]; glucose homeosta…	calcium ion binding [GO:0005509]; extracellular matrix constituent conferring elasticity [GO:0030023]; extracellular matrix structural constituent [GO:0005201]; heparin binding [GO:0008201]; hormone activity [GO:0005179]; identical protein binding [GO:0042802]; integrin binding [GO:0005178]; protein-containing complex binding [GO:0044877]	basement membrane [GO:0005604]; collagen-containing extracellular matrix [GO:0062023]; endoplasmic reticulum lumen [GO:0005788]; extracellular matrix [GO:0031012]; extracellular region [GO:0005576]; extracellular space [GO:0005615]; microfibril [GO:0001527]	GO:0001501; GO:0001527; GO:0001656; GO:0005178; GO:0005179; GO:0005201; GO:0005509; GO:0005576; GO:0005604; GO:0005615; GO:0005788; GO:0006006; GO:0007507; GO:0008201; GO:0009653; GO:0010737; GO:0030023; GO:0031012; GO:0032100; GO:0033627; GO:0034199; GO:0035582; GO:0035583; GO:0042593; GO:0042802; GO:0043010; GO:0044877; GO:0045671; GO:0048048; GO:0048050; GO:0062023; GO:0071560; GO:1990314; GO:…	R-HSA-1474228;R-HSA-1566948;R-HSA-2129379;R-HSA-216083;R-HSA-381426;R-HSA-8957275;	hsa:2200;	20.495	20.3108	22.0783	22.1056
GSR_P00390	-0.916319	-0.805286	0.738512	0.983093	GSR	Glutathione reductase, mitochondrial	P00390	1.59978	0.000151	1.59978	sp|P00390|GSHR_HUMAN Glutathione reductase, mitochondrial OS=Homo sapiens OX=9606 GN=GSR PE=1 SV=2	FUNCTION: Maintains high levels of reduced glutathione in the cytosol.	SUBCELLULAR LOCATION: [Isoform Mitochondrial]: Mitochondrion.; SUBCELLULAR LOCATION: [Isoform Cytoplasmic]: Cytoplasm.	DISEASE: Hemolytic anemia due to glutathione reductase deficiency (HAGRD) [MIM:618660]: An autosomal recessive disease characterized by hemolytic anemia and impaired activity of glutathione reductase. Patients experience hemolytic anemia in response to oxidative stress or ingestion of fava beans. {ECO:0000269|PubMed:17185460}. Note=The disease is caused by variants affecting the gene represented …	cell redox homeostasis [GO:0045454]; cellular response to oxidative stress [GO:0034599]; glutathione metabolic process [GO:0006749]	electron transfer activity [GO:0009055]; flavin adenine dinucleotide binding [GO:0050660]; glutathione-disulfide reductase (NADPH) activity [GO:0004362]; NADP binding [GO:0050661]	cytosol [GO:0005829]; external side of plasma membrane [GO:0009897]; extracellular exosome [GO:0070062]; mitochondrial matrix [GO:0005759]; mitochondrion [GO:0005739]	GO:0004362; GO:0005739; GO:0005759; GO:0005829; GO:0006749; GO:0009055; GO:0009897; GO:0034599; GO:0045454; GO:0050660; GO:0050661; GO:0070062	R-HSA-2408550 [P00390-2];R-HSA-3299685;R-HSA-499943 [P00390-2];R-HSA-5628897 [P00390-2];	hsa:2936;	19.2246	19.3278	20.7623	20.9896
LGALS7_P47929	0.763301	0.961139	-0.804176	-0.920263	LGALS7	Galectin-7	P47929	1.84707	0.000156785	-1.84707	sp|P47929|LEG7_HUMAN Galectin-7 OS=Homo sapiens OX=9606 GN=LGALS7 PE=1 SV=2	FUNCTION: Could be involved in cell-cell and/or cell-matrix interactions necessary for normal growth control. Pro-apoptotic protein that functions intracellularly upstream of JNK activation and cytochrome c release. {ECO:0000269|PubMed:11706006}.	SUBCELLULAR LOCATION: Cytoplasm {ECO:0000269|PubMed:11706006}. Nucleus {ECO:0000269|PubMed:11706006}. Secreted {ECO:0000305}. Note=May be secreted by a non-classical secretory pathway.		apoptotic process [GO:0006915]; heterophilic cell-cell adhesion via plasma membrane cell adhesion molecules [GO:0007157]; negative regulation of CD4-positive, alpha-beta T cell proliferation [GO:2000562]; negative regulation of interferon-gamma production [GO:0032689]; positive regulation of gene expression [GO:0010628]	carbohydrate binding [GO:0030246]; galactoside binding [GO:0016936]	cytosol [GO:0005829]; extracellular exosome [GO:0070062]; extracellular space [GO:0005615]; nucleus [GO:0005634]	GO:0005615; GO:0005634; GO:0005829; GO:0006915; GO:0007157; GO:0010628; GO:0016936; GO:0030246; GO:0032689; GO:0070062; GO:2000562		hsa:3963;hsa:653499;	19.1209	19.3328	17.4419	17.3176
LAGE3_Q14657	-0.937769	-0.787941	0.935999	0.789712	LAGE3	EKC/KEOPS complex subunit LAGE3	Q14657	1.79529	0.000158984	1.79529	sp|Q14657|LAGE3_HUMAN EKC/KEOPS complex subunit LAGE3 OS=Homo sapiens OX=9606 GN=LAGE3 PE=1 SV=2	FUNCTION: Component of the EKC/KEOPS complex that is required for the formation of a threonylcarbamoyl group on adenosine at position 37 (t(6)A37) in tRNAs that read codons beginning with adenine. The complex is probably involved in the transfer of the threonylcarbamoyl moiety of threonylcarbamoyl-AMP (TC-AMP) to the N6 group of A37. LAGE3 functions as a dimerization module for the complex. {ECO:…	SUBCELLULAR LOCATION: Cytoplasm {ECO:0000269|PubMed:28805828}. Nucleus {ECO:0000269|PubMed:22912744, ECO:0000269|PubMed:27903914, ECO:0000269|PubMed:28805828}.	DISEASE: Galloway-Mowat syndrome 2, X-linked (GAMOS2) [MIM:301006]: A form of Galloway-Mowat syndrome, a severe renal-neurological disease characterized by early-onset nephrotic syndrome associated with microcephaly, central nervous system abnormalities, developmental delays, and a propensity for seizures. Brain anomalies include gyration defects ranging from lissencephaly to pachygyria and polym…	tRNA processing [GO:0008033]; tRNA threonylcarbamoyladenosine metabolic process [GO:0070525]		cytoplasm [GO:0005737]; EKC/KEOPS complex [GO:0000408]; nuclear body [GO:0016604]; nucleoplasm [GO:0005654]; nucleus [GO:0005634]	GO:0000408; GO:0005634; GO:0005654; GO:0005737; GO:0008033; GO:0016604; GO:0070525	R-HSA-6782315;	hsa:8270;	11.1827	11.3385	13.132	12.9798
IQGAP2_Q13576	-0.878971	-0.852387	0.83369	0.897668	IQGAP2	Ras GTPase-activating-like protein IQGAP2	Q13576	1.53802	0.000159105	1.53802	sp|Q13576|IQGA2_HUMAN Ras GTPase-activating-like protein IQGAP2 OS=Homo sapiens OX=9606 GN=IQGAP2 PE=1 SV=4	FUNCTION: Binds to activated CDC42 and RAC1 but does not seem to stimulate their GTPase activity. Associates with calmodulin.			Arp2/3 complex-mediated actin nucleation [GO:0034314]; regulation of actin cytoskeleton organization [GO:0032956]; regulation of actin cytoskeleton reorganization [GO:2000249]; regulation of GTPase activity [GO:0043087]; signal transduction [GO:0007165]; thrombin-activated receptor signaling pathway [GO:0070493]	actin binding [GO:0003779]; actin filament binding [GO:0051015]; Arp2/3 complex binding [GO:0071933]; calmodulin binding [GO:0005516]; GTPase activator activity [GO:0005096]; GTPase inhibitor activity [GO:0005095]; phosphatidylinositol-3,4,5-trisphosphate binding [GO:0005547]; small GTPase binding [GO:0031267]	actin cytoskeleton [GO:0015629]; cell surface [GO:0009986]; cytoplasm [GO:0005737]; cytosol [GO:0005829]; extracellular exosome [GO:0070062]; filopodium [GO:0030175]; lamellipodium [GO:0030027]; microtubule [GO:0005874]; microvillus [GO:0005902]; plasma membrane [GO:0005886]; secretory granule membrane [GO:0030667]	GO:0003779; GO:0005095; GO:0005096; GO:0005516; GO:0005547; GO:0005737; GO:0005829; GO:0005874; GO:0005886; GO:0005902; GO:0007165; GO:0009986; GO:0015629; GO:0030027; GO:0030175; GO:0030667; GO:0031267; GO:0032956; GO:0034314; GO:0043087; GO:0051015; GO:0070062; GO:0070493; GO:0071933; GO:2000249	R-HSA-5626467;R-HSA-6798695;R-HSA-9013148;R-HSA-9013149;R-HSA-9013408;	hsa:10788;	20.0927	20.1163	21.6141	21.6709
LUM_P51884	-0.553083	-1.10165	1.06337	0.591361	LUM	Lumican	P51884	1.54576	0.000160885	1.54576	sp|P51884|LUM_HUMAN Lumican OS=Homo sapiens OX=9606 GN=LUM PE=1 SV=2		SUBCELLULAR LOCATION: Secreted, extracellular space, extracellular matrix {ECO:0000250}.		collagen fibril organization [GO:0030199]; positive regulation of transcription by RNA polymerase II [GO:0045944]; positive regulation of transforming growth factor beta1 production [GO:0032914]; visual perception [GO:0007601]	collagen binding [GO:0005518]; extracellular matrix structural constituent [GO:0005201]; extracellular matrix structural constituent conferring compression resistance [GO:0030021]	collagen-containing extracellular matrix [GO:0062023]; extracellular exosome [GO:0070062]; extracellular matrix [GO:0031012]; extracellular region [GO:0005576]; extracellular space [GO:0005615]; fibrillar collagen trimer [GO:0005583]; Golgi lumen [GO:0005796]; lysosomal lumen [GO:0043202]	GO:0005201; GO:0005518; GO:0005576; GO:0005583; GO:0005615; GO:0005796; GO:0007601; GO:0030021; GO:0030199; GO:0031012; GO:0032914; GO:0043202; GO:0045944; GO:0062023; GO:0070062	R-HSA-2022854;R-HSA-2022857;R-HSA-216083;R-HSA-3000178;R-HSA-3656225;R-HSA-3656243;R-HSA-3656244;	hsa:4060;	19.1115	18.599	20.6215	20.1805
GSTM3_P21266	0.791849	0.913223	-1.05913	-0.645941	GSTM3	Glutathione S-transferase Mu 3	P21266	1.78232	0.000162083	-1.78232	sp|P21266|GSTM3_HUMAN Glutathione S-transferase Mu 3 OS=Homo sapiens OX=9606 GN=GSTM3 PE=1 SV=3	FUNCTION: Conjugation of reduced glutathione to a wide number of exogenous and endogenous hydrophobic electrophiles. May govern uptake and detoxification of both endogenous compounds and xenobiotics at the testis and brain blood barriers. {ECO:0000269|PubMed:10587441}.	SUBCELLULAR LOCATION: Cytoplasm.		cellular detoxification of nitrogen compound [GO:0070458]; establishment of blood-nerve barrier [GO:0008065]; glutathione metabolic process [GO:0006749]; nitrobenzene metabolic process [GO:0018916]; response to estrogen [GO:0043627]; xenobiotic catabolic process [GO:0042178]	enzyme binding [GO:0019899]; glutathione binding [GO:0043295]; glutathione transferase activity [GO:0004364]; identical protein binding [GO:0042802]; protein homodimerization activity [GO:0042803]	cytoplasm [GO:0005737]; cytosol [GO:0005829]; extracellular exosome [GO:0070062]; intercellular bridge [GO:0045171]; nucleus [GO:0005634]; sperm fibrous sheath [GO:0035686]	GO:0004364; GO:0005634; GO:0005737; GO:0005829; GO:0006749; GO:0008065; GO:0018916; GO:0019899; GO:0035686; GO:0042178; GO:0042802; GO:0042803; GO:0043295; GO:0043627; GO:0045171; GO:0070062; GO:0070458	R-HSA-156590;	hsa:2947;	18.8937	19.0206	16.9589	17.3908
COL17A1_Q9UMD9	1.01158	0.689992	-0.688107	-1.01347	COL17A1	Collagen alpha-1(XVII) chain;120 kDa linear IgA disease antigen;97 kDa linear IgA disease antigen	Q9UMD9	1.52725	0.000162408	-1.52725	sp|Q9UMD9|COHA1_HUMAN Collagen alpha-1(XVII) chain OS=Homo sapiens OX=9606 GN=COL17A1 PE=1 SV=3	FUNCTION: May play a role in the integrity of hemidesmosome and the attachment of basal keratinocytes to the underlying basement membrane.; FUNCTION: The 120 kDa linear IgA disease antigen is an anchoring filament component involved in dermal-epidermal cohesion. Is the target of linear IgA bullous dermatosis autoantibodies.	SUBCELLULAR LOCATION: Cell junction, hemidesmosome. Membrane; Single-pass type II membrane protein. Note=Localized along the plasma membrane of the hemidesmosome.; SUBCELLULAR LOCATION: [120 kDa linear IgA disease antigen]: Secreted, extracellular space, extracellular matrix, basement membrane. Note=Exclusively localized to anchoring filaments. Localized to the epidermal side of split skin.; SUBC…	DISEASE: Generalized atrophic benign epidermolysis bullosa (GABEB) [MIM:226650]: A non-lethal, adult form of junctional epidermolysis bullosa characterized by life-long blistering of the skin, associated with hair and tooth abnormalities. {ECO:0000269|PubMed:10652291, ECO:0000269|PubMed:10951237, ECO:0000269|PubMed:11912005, ECO:0000269|PubMed:8669466, ECO:0000269|PubMed:9199555}. Note=The diseas…	cell-matrix adhesion [GO:0007160]; epidermis development [GO:0008544]; extracellular matrix organization [GO:0030198]; hemidesmosome assembly [GO:0031581]	extracellular matrix structural constituent [GO:0005201]; extracellular matrix structural constituent conferring tensile strength [GO:0030020]	basement membrane [GO:0005604]; cell-cell junction [GO:0005911]; collagen-containing extracellular matrix [GO:0062023]; collagen trimer [GO:0005581]; endoplasmic reticulum lumen [GO:0005788]; extracellular matrix [GO:0031012]; extracellular region [GO:0005576]; extracellular space [GO:0005615]; hemidesmosome [GO:0030056]; integral component of plasma membrane [GO:0005887]; plasma membrane [GO:000…	GO:0005201; GO:0005576; GO:0005581; GO:0005604; GO:0005615; GO:0005788; GO:0005886; GO:0005887; GO:0005911; GO:0007160; GO:0008544; GO:0030020; GO:0030056; GO:0030198; GO:0031012; GO:0031581; GO:0062023	R-HSA-1442490;R-HSA-1650814;R-HSA-198933;R-HSA-2022090;R-HSA-446107;R-HSA-8948216;	hsa:1308;	16.5202	16.2315	14.9946	14.7026
MYH11_P35749	-0.817058	-0.905348	0.739923	0.982483	MYH11	Myosin-11	P35749	1.86373	0.000164133	1.86373	sp|P35749|MYH11_HUMAN Myosin-11 OS=Homo sapiens OX=9606 GN=MYH11 PE=1 SV=3	FUNCTION: Muscle contraction.	SUBCELLULAR LOCATION: Melanosome {ECO:0000269|PubMed:17081065}. Note=Identified by mass spectrometry in melanosome fractions from stage I to stage IV. Thick filaments of the myofibrils.	DISEASE: Note=A chromosomal aberration involving MYH11 is found in acute myeloid leukemia of M4EO subtype. Pericentric inversion inv(16)(p13;q22). The inversion produces a fusion protein consisting of the 165 N-terminal residues of CBF-beta (PEPB2) and the tail region of MYH11.; DISEASE: Aortic aneurysm, familial thoracic 4 (AAT4) [MIM:132900]: A disease characterized by permanent dilation of the…	cardiac muscle cell development [GO:0055013]; elastic fiber assembly [GO:0048251]; skeletal muscle myosin thick filament assembly [GO:0030241]; smooth muscle contraction [GO:0006939]	actin filament binding [GO:0051015]; ATP binding [GO:0005524]; calmodulin binding [GO:0005516]; cytoskeletal motor activity [GO:0003774]; structural constituent of muscle [GO:0008307]	cytosol [GO:0005829]; extracellular exosome [GO:0070062]; melanosome [GO:0042470]; muscle myosin complex [GO:0005859]; myosin filament [GO:0032982]	GO:0003774; GO:0005516; GO:0005524; GO:0005829; GO:0005859; GO:0006939; GO:0008307; GO:0030241; GO:0032982; GO:0042470; GO:0048251; GO:0051015; GO:0055013; GO:0070062	R-HSA-3928663;R-HSA-416572;R-HSA-445355;R-HSA-5625740;R-HSA-5625900;R-HSA-5627117;R-HSA-5627123;	hsa:4629;	21.5532	21.4577	23.2379	23.5004
LAMA4_Q16363	-0.913184	-0.776891	0.585851	1.10423	LAMA4	Laminin subunit alpha-4	Q16363	2.06188	0.00016606	2.06188	sp|Q16363|LAMA4_HUMAN Laminin subunit alpha-4 OS=Homo sapiens OX=9606 GN=LAMA4 PE=1 SV=4	FUNCTION: Binding to cells via a high affinity receptor, laminin is thought to mediate the attachment, migration and organization of cells into tissues during embryonic development by interacting with other extracellular matrix components.	SUBCELLULAR LOCATION: Secreted, extracellular space, extracellular matrix, basement membrane. Note=Major component.	DISEASE: Cardiomyopathy, dilated 1JJ (CMD1JJ) [MIM:615235]: A disorder characterized by ventricular dilation and impaired systolic function, resulting in congestive heart failure and arrhythmia. Patients are at risk of premature death. {ECO:0000269|PubMed:17646580}. Note=The disease is caused by variants affecting the gene represented in this entry.	cell adhesion [GO:0007155]; negative regulation of cold-induced thermogenesis [GO:0120163]; regulation of cell adhesion [GO:0030155]; regulation of cell migration [GO:0030334]; regulation of embryonic development [GO:0045995]	extracellular matrix structural constituent [GO:0005201]; signaling receptor binding [GO:0005102]	basement membrane [GO:0005604]; collagen-containing extracellular matrix [GO:0062023]; extracellular exosome [GO:0070062]; extracellular region [GO:0005576]	GO:0005102; GO:0005201; GO:0005576; GO:0005604; GO:0007155; GO:0030155; GO:0030334; GO:0045995; GO:0062023; GO:0070062; GO:0120163	R-HSA-3000157;R-HSA-3000171;R-HSA-3000178;R-HSA-8874081;	hsa:3910;	14.2001	14.3663	16.0289	16.6613
EVPL_Q92817	0.87255	0.859277	-0.884459	-0.847368	EVPL	Envoplakin	Q92817	1.52404	0.000166437	-1.52404	sp|Q92817|EVPL_HUMAN Envoplakin OS=Homo sapiens OX=9606 GN=EVPL PE=1 SV=3	FUNCTION: Component of the cornified envelope of keratinocytes. May link the cornified envelope to desmosomes and intermediate filaments.	SUBCELLULAR LOCATION: Cell junction, desmosome. Cornified envelope. Cytoplasm, cytoskeleton. Note=Colocalized with DSP at desmosomes and along intermediate filaments.		epidermis development [GO:0008544]; intermediate filament cytoskeleton organization [GO:0045104]; keratinization [GO:0031424]; keratinocyte differentiation [GO:0030216]; peptide cross-linking [GO:0018149]; wound healing [GO:0042060]	cadherin binding [GO:0045296]; intermediate filament binding [GO:0019215]; structural molecule activity [GO:0005198]	cornified envelope [GO:0001533]; cytoplasm [GO:0005737]; cytosol [GO:0005829]; desmosome [GO:0030057]; extracellular exosome [GO:0070062]; intermediate filament cytoskeleton [GO:0045111]; membrane [GO:0016020]	GO:0001533; GO:0005198; GO:0005737; GO:0005829; GO:0008544; GO:0016020; GO:0018149; GO:0019215; GO:0030057; GO:0030216; GO:0031424; GO:0042060; GO:0045104; GO:0045111; GO:0045296; GO:0070062	R-HSA-6809371;	hsa:2125;	23.6438	23.6321	22.0976	22.1302
DCN_P07585	-0.835441	-0.884592	1.00193	0.7181	DCN	Decorin	P07585	1.66179	0.000166812	1.66179	sp|P07585|PGS2_HUMAN Decorin OS=Homo sapiens OX=9606 GN=DCN PE=1 SV=1	FUNCTION: May affect the rate of fibrils formation.	SUBCELLULAR LOCATION: Secreted, extracellular space, extracellular matrix.	DISEASE: Corneal dystrophy, congenital stromal (CSCD) [MIM:610048]: A corneal dystrophy characterized by congenital corneal opacification consisting of a large number of flakes and spots throughout all layers of the stroma. It results in progressive, painless visual loss. Corneal erosions and photophobia are absent. {ECO:0000269|PubMed:15671264}. Note=The disease is caused by variants affecting t…	animal organ morphogenesis [GO:0009887]; negative regulation of angiogenesis [GO:0016525]; negative regulation of endothelial cell migration [GO:0010596]; negative regulation of vascular endothelial growth factor signaling pathway [GO:1900747]; peptide cross-linking via chondroitin 4-sulfate glycosaminoglycan [GO:0019800]; positive regulation of autophagy [GO:0010508]; positive regulation of macr…	collagen binding [GO:0005518]; extracellular matrix binding [GO:0050840]; extracellular matrix structural constituent conferring compression resistance [GO:0030021]; glycosaminoglycan binding [GO:0005539]; RNA binding [GO:0003723]	collagen-containing extracellular matrix [GO:0062023]; extracellular region [GO:0005576]; extracellular space [GO:0005615]; Golgi lumen [GO:0005796]; lysosomal lumen [GO:0043202]	GO:0003723; GO:0005518; GO:0005539; GO:0005576; GO:0005615; GO:0005796; GO:0009887; GO:0010508; GO:0010596; GO:0014068; GO:0016239; GO:0016525; GO:0019800; GO:0030021; GO:0043202; GO:0045944; GO:0050840; GO:0051901; GO:0062023; GO:0090141; GO:1900747	R-HSA-1474228;R-HSA-1971475;R-HSA-2022870;R-HSA-2022923;R-HSA-2024101;R-HSA-3000178;R-HSA-3560783;R-HSA-3560801;R-HSA-3595172;R-HSA-3595174;R-HSA-3595177;R-HSA-4420332;	hsa:1634;	18.4207	18.3732	20.1958	19.9216
SCEL_O95171	0.754571	0.967102	-0.942252	-0.779421	SCEL	Sciellin	O95171	1.5225	0.000167099	-1.5225	sp|O95171|SCEL_HUMAN Sciellin OS=Homo sapiens OX=9606 GN=SCEL PE=1 SV=2	FUNCTION: May function in the assembly or regulation of proteins in the cornified envelope. The LIM domain may be involved in homotypic or heterotypic associations and may function to localize sciellin to the cornified envelope.	SUBCELLULAR LOCATION: Cytoplasm. Membrane. Note=May become cross-linked to membrane proteins by transglutaminase.		embryo development ending in birth or egg hatching [GO:0009792]; epidermis development [GO:0008544]; keratinocyte differentiation [GO:0030216]; positive regulation of canonical Wnt signaling pathway [GO:0090263]; response to mechanical stimulus [GO:0009612]	metal ion binding [GO:0046872]	cornified envelope [GO:0001533]; cytoplasm [GO:0005737]; extracellular exosome [GO:0070062]; perinuclear region of cytoplasm [GO:0048471]	GO:0001533; GO:0005737; GO:0008544; GO:0009612; GO:0009792; GO:0030216; GO:0046872; GO:0048471; GO:0070062; GO:0090263		hsa:8796;	21.576	21.7639	20.0755	20.2195
HMGCS2_P54868	-0.915549	-0.805131	0.98911	0.73157	HMGCS2	Hydroxymethylglutaryl-CoA synthase, mitochondrial	P54868	1.9578	0.000169938	1.9578	sp|P54868|HMCS2_HUMAN Hydroxymethylglutaryl-CoA synthase, mitochondrial OS=Homo sapiens OX=9606 GN=HMGCS2 PE=1 SV=1	FUNCTION: Catalyzes the first irreversible step in ketogenesis, condensing acetyl-CoA to acetoacetyl-CoA to form HMG-CoA, which is converted by HMG-CoA reductase (HMGCR) into mevalonate. {ECO:0000269|PubMed:11228257, ECO:0000269|PubMed:23751782, ECO:0000269|PubMed:29597274}.	SUBCELLULAR LOCATION: Mitochondrion {ECO:0000250|UniProtKB:P22791}.	DISEASE: 3-hydroxy-3-methylglutaryl-CoA synthase-2 deficiency (HMGCS2D) [MIM:605911]: A metabolic disorder characterized by severe hypoketotic hypoglycemia, encephalopathy, and hepatomegaly. {ECO:0000269|PubMed:11228257, ECO:0000269|PubMed:11479731, ECO:0000269|PubMed:12647205, ECO:0000269|PubMed:16601895, ECO:0000269|PubMed:23751782, ECO:0000269|PubMed:25511235, ECO:0000269|PubMed:29597274}. Not…	acetyl-CoA metabolic process [GO:0006084]; adipose tissue development [GO:0060612]; brain development [GO:0007420]; cellular response to amino acid stimulus [GO:0071230]; cellular response to fatty acid [GO:0071398]; cellular response to glucocorticoid stimulus [GO:0071385]; cellular response to insulin stimulus [GO:0032869]; cellular response to lipopolysaccharide [GO:0071222]; cholesterol biosy…	hydroxymethylglutaryl-CoA synthase activity [GO:0004421]; identical protein binding [GO:0042802]	mitochondrial matrix [GO:0005759]; mitochondrion [GO:0005739]	GO:0001822; GO:0001889; GO:0004421; GO:0005739; GO:0005759; GO:0006084; GO:0006695; GO:0007420; GO:0007494; GO:0007584; GO:0009266; GO:0009410; GO:0010038; GO:0010142; GO:0030324; GO:0032869; GO:0033555; GO:0033574; GO:0033762; GO:0034014; GO:0034284; GO:0034696; GO:0042594; GO:0042802; GO:0045471; GO:0046951; GO:0051591; GO:0060416; GO:0060612; GO:0070543; GO:0071222; GO:0071230; GO:0071385; GO:…	R-HSA-1989781;R-HSA-77111;	hsa:3158;	18.9255	19.0511	21.0926	20.7996
DSP_P15924	0.999993	0.720056	-0.826498	-0.893552	DSP	Desmoplakin	P15924	1.61871	0.000172266	-1.61871	sp|P15924|DESP_HUMAN Desmoplakin OS=Homo sapiens OX=9606 GN=DSP PE=1 SV=3	FUNCTION: Major high molecular weight protein of desmosomes. Involved in the organization of the desmosomal cadherin-plakoglobin complexes into discrete plasma membrane domains and in the anchoring of intermediate filaments to the desmosomes.	SUBCELLULAR LOCATION: Cell junction, desmosome {ECO:0000269|PubMed:12802069}. Cytoplasm, cytoskeleton {ECO:0000269|PubMed:12802069}. Cell membrane {ECO:0000250|UniProtKB:E9Q557}. Note=Innermost portion of the desmosomal plaque. Colocalizes with epidermal KRT5-KRT14 and simple KRT8-KRT18 keratins and VIM intermediate filaments network (PubMed:12802069). Localizes at the intercalated disk in cardio…	DISEASE: Keratoderma, palmoplantar, striate 2 (SPPK2) [MIM:612908]: A dermatological disorder characterized by thickening of the skin on the palms (linear pattern) and the soles (island-like pattern) and flexor aspect of the fingers. Abnormalities of the nails, the teeth and the hair are rarely present. {ECO:0000269|PubMed:9887343}. Note=The disease is caused by variants affecting the gene repres…	adherens junction organization [GO:0034332]; bundle of His cell-Purkinje myocyte adhesion involved in cell communication [GO:0086073]; cell-cell adhesion [GO:0098609]; desmosome organization [GO:0002934]; epidermis development [GO:0008544]; epithelial cell-cell adhesion [GO:0090136]; intermediate filament cytoskeleton organization [GO:0045104]; intermediate filament organization [GO:0045109]; ker…	cell adhesive protein binding involved in bundle of His cell-Purkinje myocyte communication [GO:0086083]; protein kinase C binding [GO:0005080]; RNA binding [GO:0003723]; scaffold protein binding [GO:0097110]; structural constituent of cytoskeleton [GO:0005200]; structural molecule activity [GO:0005198]	basolateral plasma membrane [GO:0016323]; cornified envelope [GO:0001533]; cytoplasm [GO:0005737]; desmosome [GO:0030057]; extracellular exosome [GO:0070062]; fascia adherens [GO:0005916]; ficolin-1-rich granule membrane [GO:0101003]; intercalated disc [GO:0014704]; intermediate filament [GO:0005882]; membrane [GO:0016020]; nucleus [GO:0005634]; plasma membrane [GO:0005886]	GO:0001533; GO:0002934; GO:0003223; GO:0003723; GO:0005080; GO:0005198; GO:0005200; GO:0005634; GO:0005737; GO:0005882; GO:0005886; GO:0005916; GO:0008544; GO:0014704; GO:0016020; GO:0016323; GO:0018149; GO:0030057; GO:0030216; GO:0034332; GO:0042060; GO:0043588; GO:0045104; GO:0045109; GO:0070062; GO:0086073; GO:0086083; GO:0086091; GO:0090136; GO:0097110; GO:0098609; GO:0098911; GO:0101003; GO:…	R-HSA-351906;R-HSA-6798695;R-HSA-6805567;R-HSA-6809371;R-HSA-9696264;R-HSA-9696273;	hsa:1832;	24.7831	24.5197	23.0642	23.0011
VSNL1_P62760	0.916904	0.802967	-0.726607	-0.993264	VSNL1	Visinin-like protein 1	P62760	1.55902	0.000173061	-1.55902	sp|P62760|VISL1_HUMAN Visinin-like protein 1 OS=Homo sapiens OX=9606 GN=VSNL1 PE=1 SV=2	FUNCTION: Regulates (in vitro) the inhibition of rhodopsin phosphorylation in a calcium-dependent manner. {ECO:0000250}.			negative regulation of insulin secretion [GO:0046676]; positive regulation of exocytosis [GO:0045921]; positive regulation of insulin secretion involved in cellular response to glucose stimulus [GO:0035774]	calcium ion binding [GO:0005509]	cytosol [GO:0005829]; membrane [GO:0016020]	GO:0005509; GO:0005829; GO:0016020; GO:0035774; GO:0045921; GO:0046676		hsa:7447;	20.0776	19.9744	18.5878	18.3461
C11orf54_Q9H0W9	-0.859709	-0.866484	0.762513	0.96368	C11orf54	Ester hydrolase C11orf54	Q9H0W9	1.59713	0.000178235	1.59713	sp|Q9H0W9|CK054_HUMAN Ester hydrolase C11orf54 OS=Homo sapiens OX=9606 GN=C11orf54 PE=1 SV=1	FUNCTION: Exhibits ester hydrolase activity on the substrate p-nitrophenyl acetate. {ECO:0000269|PubMed:16522806}.	SUBCELLULAR LOCATION: Nucleus {ECO:0000269|PubMed:16522806}.			hydrolase activity, acting on ester bonds [GO:0016788]; zinc ion binding [GO:0008270]	extracellular exosome [GO:0070062]; nuclear body [GO:0016604]; nucleoplasm [GO:0005654]; nucleus [GO:0005634]	GO:0005634; GO:0005654; GO:0008270; GO:0016604; GO:0016788; GO:0070062		hsa:28970;	15.8287	15.8224	17.3296	17.5157
ANXA2_P07355	0.839804	0.8753	-0.687569	-1.02753	ANXA2	Annexin A2;Putative annexin A2-like protein	P07355	1.94846	0.000178974	-1.94846	sp|P07355|ANXA2_HUMAN Annexin A2 OS=Homo sapiens OX=9606 GN=ANXA2 PE=1 SV=2;sp|A6NMY6|AXA2L_HUMAN Putative annexin A2-like protein OS=Homo sapiens OX=9606 GN=ANXA2P2 PE=5 SV=2	FUNCTION: Calcium-regulated membrane-binding protein whose affinity for calcium is greatly enhanced by anionic phospholipids. It binds two calcium ions with high affinity. May be involved in heat-stress response. Inhibits PCSK9-enhanced LDLR degradation, probably reduces PCSK9 protein levels via a translational mechanism but also competes with LDLR for binding with PCSK9 (PubMed:18799458, PubMed:…	SUBCELLULAR LOCATION: Secreted, extracellular space, extracellular matrix, basement membrane {ECO:0000269|PubMed:17081065}. Melanosome {ECO:0000269|PubMed:17081065}. Note=In the lamina beneath the plasma membrane. Identified by mass spectrometry in melanosome fractions from stage I to stage IV. Translocated from the cytoplasm to the cell surface through a Golgi-independent mechanism.		angiogenesis [GO:0001525]; membrane raft assembly [GO:0001765]; negative regulation of low-density lipoprotein particle receptor catabolic process [GO:0032804]; negative regulation of receptor internalization [GO:0002091]; osteoclast development [GO:0036035]; positive regulation of low-density lipoprotein particle clearance [GO:1905581]; positive regulation of low-density lipoprotein particle rec…	cadherin binding involved in cell-cell adhesion [GO:0098641]; calcium channel activity [GO:0005262]; calcium-dependent phospholipid binding [GO:0005544]; calcium-dependent protein binding [GO:0048306]; calcium ion binding [GO:0005509]; cytoskeletal protein binding [GO:0008092]; identical protein binding [GO:0042802]; phosphatidylinositol-4,5-bisphosphate binding [GO:0005546]; phosphatidylserine b…	adherens junction [GO:0005912]; AnxA2-p11 complex [GO:1990665]; azurophil granule lumen [GO:0035578]; basement membrane [GO:0005604]; basolateral plasma membrane [GO:0016323]; cell surface [GO:0009986]; collagen-containing extracellular matrix [GO:0062023]; cytoplasm [GO:0005737]; endosome [GO:0005768]; extracellular exosome [GO:0070062]; extracellular region [GO:0005576]; extracellular space [GO…	GO:0001525; GO:0001765; GO:0001786; GO:0001921; GO:0002020; GO:0002091; GO:0003723; GO:0004867; GO:0005262; GO:0005509; GO:0005544; GO:0005546; GO:0005576; GO:0005604; GO:0005615; GO:0005634; GO:0005737; GO:0005765; GO:0005768; GO:0005811; GO:0005886; GO:0005912; GO:0006900; GO:0008092; GO:0009986; GO:0010756; GO:0016020; GO:0016323; GO:0019834; GO:0030496; GO:0031340; GO:0031902; GO:0031982; GO:…	R-HSA-445355;R-HSA-6798695;R-HSA-75205;R-HSA-8950505;	hsa:302;	23.3441	23.3844	21.6089	21.2227
CD9_P21926	0.757384	0.964991	-0.784133	-0.938242	CD9	CD9 antigen	P21926	1.8914	0.000180078	-1.8914	sp|P21926|CD9_HUMAN CD9 antigen OS=Homo sapiens OX=9606 GN=CD9 PE=1 SV=4	FUNCTION: Integral membrane protein associated with integrins, which regulates different processes, such as sperm-egg fusion, platelet activation and aggregation, and cell adhesion (PubMed:8478605, PubMed:14575715, PubMed:18541721). Present at the cell surface of oocytes and plays a key role in sperm-egg fusion, possibly by organizing multiprotein complexes and the morphology of the membrane requ…	SUBCELLULAR LOCATION: Cell membrane {ECO:0000269|PubMed:19640571}; Multi-pass membrane protein {ECO:0000269|PubMed:19640571}. Membrane {ECO:0000269|PubMed:19640571}; Multi-pass membrane protein {ECO:0000269|PubMed:19640571}. Secreted, extracellular exosome {ECO:0000250|UniProtKB:P40240}. Note=Present at the cell surface of oocytes. Accumulates in the adhesion area between the sperm and egg follow…		cell adhesion [GO:0007155]; cellular response to low-density lipoprotein particle stimulus [GO:0071404]; fusion of sperm to egg plasma membrane involved in single fertilization [GO:0007342]; glial cell migration [GO:0008347]; myoblast fusion involved in skeletal muscle regeneration [GO:0014905]; negative regulation of cell population proliferation [GO:0008285]; negative regulation of cellular com…	integrin binding [GO:0005178]	clathrin-coated endocytic vesicle membrane [GO:0030669]; endocytic vesicle membrane [GO:0030666]; external side of plasma membrane [GO:0009897]; extracellular exosome [GO:0070062]; extracellular space [GO:0005615]; extracellular vesicle [GO:1903561]; focal adhesion [GO:0005925]; integral component of plasma membrane [GO:0005887]; membrane [GO:0016020]; plasma membrane [GO:0005886]; platelet alpha…	GO:0005178; GO:0005615; GO:0005886; GO:0005887; GO:0005925; GO:0007155; GO:0007342; GO:0008285; GO:0008347; GO:0009897; GO:0014905; GO:0016020; GO:0030168; GO:0030666; GO:0030669; GO:0030913; GO:0031092; GO:0031623; GO:0032991; GO:0035036; GO:0051271; GO:0070062; GO:0071404; GO:0090331; GO:1903561; GO:1905521	R-HSA-114608;R-HSA-1300645;R-HSA-5336415;	hsa:928;	19.9787	20.2067	18.2859	18.1167
CRNN_Q9UBG3	0.692179	1.02248	-0.805389	-0.909269	CRNN	Cornulin	Q9UBG3	2.22445	0.000180199	-2.22445	sp|Q9UBG3|CRNN_HUMAN Cornulin OS=Homo sapiens OX=9606 GN=CRNN PE=1 SV=1	FUNCTION: Promotes cell proliferation, G1/S cell cycle progression and induces expression of the cell cycle regulator CCND1 (PubMed:30009832). Regulates proliferation induced by proinflammatory cytokine response via activation of NFKB1 and PI3K/AKT signaling pathways (PubMed:30009832). {ECO:0000269|PubMed:30009832}.	SUBCELLULAR LOCATION: Cytoplasm {ECO:0000269|PubMed:15854041, ECO:0000269|PubMed:16640557}. Note=Does not colocalize with TGM1.	DISEASE: Esophageal cancer (ESCR) [MIM:133239]: A malignancy of the esophagus. The most common types are esophageal squamous cell carcinoma and adenocarcinoma. Cancer of the esophagus remains a devastating disease because it is usually not detected until it has progressed to an advanced incurable stage. {ECO:0000269|PubMed:19558548}. Note=Disease susceptibility is associated with variants affecti…	cell-cell adhesion [GO:0098609]; cellular response to cytokine stimulus [GO:0071345]; positive regulation of cell cycle G1/S phase transition [GO:1902808]; positive regulation of keratinocyte proliferation [GO:0010838]; positive regulation of NF-kappaB transcription factor activity [GO:0051092]; regulation of gene expression [GO:0010468]; regulation of phosphatidylinositol 3-kinase signaling [GO:…	calcium-dependent protein binding [GO:0048306]; calcium ion binding [GO:0005509]; transition metal ion binding [GO:0046914]	cytoplasm [GO:0005737]; extracellular exosome [GO:0070062]; membrane [GO:0016020]	GO:0005509; GO:0005737; GO:0009408; GO:0010468; GO:0010838; GO:0014066; GO:0016020; GO:0046914; GO:0048306; GO:0051092; GO:0070062; GO:0071345; GO:0098609; GO:1902808		hsa:49860;	21.7534	22.1819	19.8106	19.6758
MFAP5_Q13361	-0.675158	-1.03637	0.803575	0.90795	MFAP5	Microfibrillar-associated protein 5	Q13361	2.46074	0.00018133	2.46074	sp|Q13361|MFAP5_HUMAN Microfibrillar-associated protein 5 OS=Homo sapiens OX=9606 GN=MFAP5 PE=1 SV=1	FUNCTION: May play a role in hematopoiesis. In the cardiovascular system, could regulate growth factors or participate in cell signaling in maintaining large vessel integrity (By similarity). Component of the elastin-associated microfibrils (PubMed:8557636). {ECO:0000250|UniProtKB:Q9QZJ6, ECO:0000269|PubMed:8557636}.	SUBCELLULAR LOCATION: Secreted, extracellular space, extracellular matrix.	DISEASE: Aortic aneurysm, familial thoracic 9 (AAT9) [MIM:616166]: A disease characterized by permanent dilation of the thoracic aorta usually due to degenerative changes in the aortic wall. It is primarily associated with a characteristic histologic appearance known as 'medial necrosis' or 'Erdheim cystic medial necrosis' in which there is degeneration and fragmentation of elastic fibers, loss o…	definitive hemopoiesis [GO:0060216]; embryonic eye morphogenesis [GO:0048048]; supramolecular fiber organization [GO:0097435]	extracellular matrix structural constituent [GO:0005201]	collagen-containing extracellular matrix [GO:0062023]; extracellular region [GO:0005576]; microfibril [GO:0001527]	GO:0001527; GO:0005201; GO:0005576; GO:0048048; GO:0060216; GO:0062023; GO:0097435	R-HSA-1566948;R-HSA-2129379;	hsa:8076;	14.1693	13.65	16.2954	16.4454
PPL_O60437	0.895111	0.830126	-0.966171	-0.759066	PPL	Periplakin	O60437	1.66913	0.000184149	-1.66913	sp|O60437|PEPL_HUMAN Periplakin OS=Homo sapiens OX=9606 GN=PPL PE=1 SV=4	FUNCTION: Component of the cornified envelope of keratinocytes. May link the cornified envelope to desmosomes and intermediate filaments. May act as a localization signal in PKB/AKT-mediated signaling. {ECO:0000269|PubMed:9412476}.	SUBCELLULAR LOCATION: Cell junction, desmosome {ECO:0000269|PubMed:9412476}. Cytoplasm, cytoskeleton {ECO:0000269|PubMed:9412476}. Cell membrane {ECO:0000250|UniProtKB:Q9R269}. Cytoplasm {ECO:0000250|UniProtKB:Q9R269}.		intermediate filament cytoskeleton organization [GO:0045104]; keratinization [GO:0031424]; response to mechanical stimulus [GO:0009612]; wound healing [GO:0042060]	cadherin binding [GO:0045296]; structural constituent of cytoskeleton [GO:0005200]; structural molecule activity [GO:0005198]	cornified envelope [GO:0001533]; cytoplasm [GO:0005737]; cytoskeleton [GO:0005856]; cytosol [GO:0005829]; desmosome [GO:0030057]; extracellular exosome [GO:0070062]; membrane [GO:0016020]; plasma membrane [GO:0005886]	GO:0001533; GO:0005198; GO:0005200; GO:0005737; GO:0005829; GO:0005856; GO:0005886; GO:0009612; GO:0016020; GO:0030057; GO:0031424; GO:0042060; GO:0045104; GO:0045296; GO:0070062	R-HSA-6809371;R-HSA-8851680;	hsa:5493;	23.8122	23.7493	22.0114	22.2118
PTRF_Q6NZI2	-0.914713	-0.762179	0.54146	1.13543	PTRF	Polymerase I and transcript release factor	Q6NZI2	2.28824	0.00018776	2.28824	sp|Q6NZI2|CAVN1_HUMAN Caveolae-associated protein 1 OS=Homo sapiens OX=9606 GN=CAVIN1 PE=1 SV=1	FUNCTION: Plays an important role in caveolae formation and organization. Essential for the formation of caveolae in all tissues (PubMed:18056712, PubMed:18191225, PubMed:19726876). Core component of the CAVIN complex which is essential for recruitment of the complex to the caveolae in presence of calveolin-1 (CAV1). Essential for normal oligomerization of CAV1. Promotes ribosomal transcriptional…	SUBCELLULAR LOCATION: Membrane, caveola {ECO:0000269|PubMed:15242332, ECO:0000269|PubMed:18056712, ECO:0000269|PubMed:19525939}. Cell membrane {ECO:0000269|PubMed:15242332, ECO:0000269|PubMed:17026959, ECO:0000269|PubMed:18056712}. Microsome {ECO:0000269|PubMed:15242332, ECO:0000269|PubMed:17026959}. Endoplasmic reticulum {ECO:0000250|UniProtKB:P85125}. Cytoplasm, cytosol {ECO:0000269|PubMed:1524…	DISEASE: Congenital generalized lipodystrophy 4 (CGL4) [MIM:613327]: A disorder characterized by the association of congenital generalized lipodystrophy with muscular dystrophy and cardiac anomalies. Congenital generalized lipodystrophy is characterized by a near complete absence of adipose tissue, extreme insulin resistance, hypertriglyceridemia, hepatic steatosis and early onset of diabetes. {E…	positive regulation of cell motility [GO:2000147]; protein secretion [GO:0009306]; rRNA transcription [GO:0009303]; termination of RNA polymerase I transcription [GO:0006363]; transcription initiation from RNA polymerase I promoter [GO:0006361]	identical protein binding [GO:0042802]; RNA binding [GO:0003723]; rRNA primary transcript binding [GO:0042134]	caveola [GO:0005901]; cytoplasm [GO:0005737]; cytosol [GO:0005829]; endoplasmic reticulum [GO:0005783]; intracellular membrane-bounded organelle [GO:0043231]; membrane raft [GO:0045121]; mitochondrion [GO:0005739]; nucleoplasm [GO:0005654]; nucleus [GO:0005634]; plasma membrane [GO:0005886]; protein-containing complex [GO:0032991]	GO:0003723; GO:0005634; GO:0005654; GO:0005737; GO:0005739; GO:0005783; GO:0005829; GO:0005886; GO:0005901; GO:0006361; GO:0006363; GO:0009303; GO:0009306; GO:0032991; GO:0042134; GO:0042802; GO:0043231; GO:0045121; GO:2000147	R-HSA-73863;R-HSA-8980692;R-HSA-9013026;R-HSA-9013106;	hsa:284119;	18.6222	18.8303	20.6093	21.4198
HSPB1_P04792	0.748924	0.97516	-0.893211	-0.830873	HSPB1	Heat shock protein beta-1	P04792	1.53163	0.000189206	-1.53163	sp|P04792|HSPB1_HUMAN Heat shock protein beta-1 OS=Homo sapiens OX=9606 GN=HSPB1 PE=1 SV=2	FUNCTION: Small heat shock protein which functions as a molecular chaperone probably maintaining denatured proteins in a folding-competent state (PubMed:10383393, PubMed:20178975). Plays a role in stress resistance and actin organization (PubMed:19166925). Through its molecular chaperone activity may regulate numerous biological processes including the phosphorylation and the axonal transport of …	SUBCELLULAR LOCATION: Cytoplasm {ECO:0000269|PubMed:10777697, ECO:0000269|PubMed:28144995}. Nucleus {ECO:0000269|PubMed:19464326}. Cytoplasm, cytoskeleton, spindle {ECO:0000269|PubMed:10777697}. Note=Cytoplasmic in interphase cells. Colocalizes with mitotic spindles in mitotic cells. Translocates to the nucleus during heat shock and resides in sub-nuclear structures known as SC35 speckles or nucl…	DISEASE: Charcot-Marie-Tooth disease 2F (CMT2F) [MIM:606595]: A dominant axonal form of Charcot-Marie-Tooth disease, a disorder of the peripheral nervous system, characterized by progressive weakness and atrophy, initially of the peroneal muscles and later of the distal muscles of the arms. Charcot-Marie-Tooth disease is classified in two main groups on the basis of electrophysiologic properties …	anterograde axonal protein transport [GO:0099641]; cellular response to vascular endothelial growth factor stimulus [GO:0035924]; chaperone-mediated protein folding [GO:0061077]; intracellular signal transduction [GO:0035556]; negative regulation of apoptotic process [GO:0043066]; negative regulation of oxidative stress-induced intrinsic apoptotic signaling pathway [GO:1902176]; negative regulati…	identical protein binding [GO:0042802]; protein folding chaperone [GO:0044183]; protein homodimerization activity [GO:0042803]; protein kinase binding [GO:0019901]; protein kinase C binding [GO:0005080]; protein kinase C inhibitor activity [GO:0008426]; RNA binding [GO:0003723]; RNA polymerase II-specific DNA-binding transcription factor binding [GO:0061629]; ubiquitin binding [GO:0043130]	axon cytoplasm [GO:1904115]; cytoplasm [GO:0005737]; cytoskeleton [GO:0005856]; cytosol [GO:0005829]; extracellular exosome [GO:0070062]; extracellular space [GO:0005615]; focal adhesion [GO:0005925]; nucleus [GO:0005634]; plasma membrane [GO:0005886]; proteasome complex [GO:0000502]; spindle [GO:0005819]; Z disc [GO:0030018]	GO:0000502; GO:0001895; GO:0001932; GO:0003723; GO:0005080; GO:0005615; GO:0005634; GO:0005737; GO:0005819; GO:0005829; GO:0005856; GO:0005886; GO:0005925; GO:0006446; GO:0006469; GO:0006986; GO:0008426; GO:0009615; GO:0010506; GO:0019901; GO:0030018; GO:0032731; GO:0032760; GO:0035556; GO:0035924; GO:0038033; GO:0042802; GO:0042803; GO:0043066; GO:0043122; GO:0043130; GO:0043536; GO:0044183; GO:…	R-HSA-4420097;R-HSA-450408;R-HSA-5687128;R-HSA-9009391;	hsa:3315;	21.881	22.082	20.4222	20.4776
IDH2_P48735	-0.861516	-0.836451	0.607536	1.09043	IDH2	Isocitrate dehydrogenase [NADP], mitochondrial	P48735	2.35557	0.000189838	2.35557	sp|P48735|IDHP_HUMAN Isocitrate dehydrogenase [NADP], mitochondrial OS=Homo sapiens OX=9606 GN=IDH2 PE=1 SV=2	FUNCTION: Plays a role in intermediary metabolism and energy production. It may tightly associate or interact with the pyruvate dehydrogenase complex.	SUBCELLULAR LOCATION: Mitochondrion.	DISEASE: D-2-hydroxyglutaric aciduria 2 (D2HGA2) [MIM:613657]: A neurometabolic disorder causing developmental delay, epilepsy, hypotonia, and dysmorphic features. Both a mild and a severe phenotype exist. The severe phenotype is homogeneous and is characterized by early infantile-onset epileptic encephalopathy and cardiomyopathy. The mild phenotype has a more variable clinical presentation. Diag…	2-oxoglutarate metabolic process [GO:0006103]; carbohydrate metabolic process [GO:0005975]; glyoxylate cycle [GO:0006097]; isocitrate metabolic process [GO:0006102]; NADP metabolic process [GO:0006739]; tricarboxylic acid cycle [GO:0006099]	isocitrate dehydrogenase (NADP+) activity [GO:0004450]; magnesium ion binding [GO:0000287]; NAD binding [GO:0051287]	cytosol [GO:0005829]; extracellular exosome [GO:0070062]; mitochondrial matrix [GO:0005759]; mitochondrion [GO:0005739]; peroxisome [GO:0005777]	GO:0000287; GO:0004450; GO:0005739; GO:0005759; GO:0005777; GO:0005829; GO:0005975; GO:0006097; GO:0006099; GO:0006102; GO:0006103; GO:0006739; GO:0051287; GO:0070062	R-HSA-2151201;R-HSA-71403;	hsa:3418;	20.438	20.4728	22.476	23.146
PKP1_Q13835	1.02252	0.69373	-0.87312	-0.843126	PKP1	Plakophilin-1	Q13835	1.8463	0.000190449	-1.8463	sp|Q13835|PKP1_HUMAN Plakophilin-1 OS=Homo sapiens OX=9606 GN=PKP1 PE=1 SV=2	FUNCTION: Seems to play a role in junctional plaques. Contributes to epidermal morphogenesis. {ECO:0000269|PubMed:9326952}.	SUBCELLULAR LOCATION: [Isoform 1]: Nucleus. Cell junction, desmosome.; SUBCELLULAR LOCATION: Nucleus.	DISEASE: Ectodermal dysplasia-skin fragility syndrome (EDSFS) [MIM:604536]: A form of ectodermal dysplasia, a heterogeneous group of disorders due to abnormal development of two or more ectodermal structures. Characterized by features of both cutaneous fragility and congenital ectodermal dysplasia affecting skin, hair and nails. There is no evidence of significant abnormalities in other epithelia…	cell adhesion [GO:0007155]; cell-cell adhesion [GO:0098609]; cell-cell junction assembly [GO:0007043]; intermediate filament bundle assembly [GO:0045110]; negative regulation of mRNA catabolic process [GO:1902373]; positive regulation of gene expression [GO:0010628]; signal transduction [GO:0007165]	cadherin binding [GO:0045296]; intermediate filament binding [GO:0019215]; lamin binding [GO:0005521]; structural constituent of skin epidermis [GO:0030280]	adherens junction [GO:0005912]; cornified envelope [GO:0001533]; cytoplasm [GO:0005737]; desmosome [GO:0030057]; ficolin-1-rich granule membrane [GO:0101003]; intermediate filament [GO:0005882]; messenger ribonucleoprotein complex [GO:1990124]; nucleoplasm [GO:0005654]; nucleus [GO:0005634]; plasma membrane [GO:0005886]	GO:0001533; GO:0005521; GO:0005634; GO:0005654; GO:0005737; GO:0005882; GO:0005886; GO:0005912; GO:0007043; GO:0007155; GO:0007165; GO:0010628; GO:0019215; GO:0030057; GO:0030280; GO:0045110; GO:0045296; GO:0098609; GO:0101003; GO:1902373; GO:1990124	R-HSA-351906;R-HSA-6798695;R-HSA-6805567;R-HSA-6809371;	hsa:5317;	22.7438	22.3901	20.7045	20.7368
GALM_Q96C23	0.649987	1.05667	-0.805288	-0.901372	GALM	Aldose 1-epimerase	Q96C23	2.79743	0.000191684	-2.79743	sp|Q96C23|GALM_HUMAN Aldose 1-epimerase OS=Homo sapiens OX=9606 GN=GALM PE=1 SV=1	FUNCTION: Mutarotase that catalyzes the interconversion of beta-D-galactose and alpha-D-galactose during galactose metabolism (PubMed:12753898). Beta-D-galactose is metabolized in the liver into glucose 1-phosphate, the primary metabolic fuel, by the action of four enzymes that constitute the Leloir pathway: GALM, GALK1 (galactokinase), GALT (galactose-1-phosphate uridylyltransferase) and GALE (U…	SUBCELLULAR LOCATION: Cytoplasm {ECO:0000305}.	DISEASE: Galactosemia 4 (GALAC4) [MIM:618881]: A form of galactosemia, an inborn error of galactose metabolism typically manifesting in the neonatal period, after ingestion of galactose, with jaundice, hepatosplenomegaly, hepatocellular insufficiency, food intolerance, hypoglycemia, renal tubular dysfunction, muscle hypotonia, sepsis and cataract. GALAC4 inheritance is autosomal recessive. {ECO:0…	carbohydrate metabolic process [GO:0005975]; galactose catabolic process via UDP-galactose [GO:0033499]; galactose metabolic process [GO:0006012]; glucose metabolic process [GO:0006006]	aldose 1-epimerase activity [GO:0004034]; carbohydrate binding [GO:0030246]	cytoplasm [GO:0005737]; extracellular exosome [GO:0070062]	GO:0004034; GO:0005737; GO:0005975; GO:0006006; GO:0006012; GO:0030246; GO:0033499; GO:0070062		hsa:130589;	17.0162	17.6828	14.6308	14.4733
TMSB4X_P62328	-0.805681	-0.922194	0.925823	0.802052	TMSB4X	Thymosin beta-4;Hematopoietic system regulatory peptide	P62328	1.46738	0.000191939	1.46738	sp|P62328|TYB4_HUMAN Thymosin beta-4 OS=Homo sapiens OX=9606 GN=TMSB4X PE=1 SV=2	FUNCTION: Plays an important role in the organization of the cytoskeleton (By similarity). Binds to and sequesters actin monomers (G actin) and therefore inhibits actin polymerization. {ECO:0000250}.; FUNCTION: Seraspenide inhibits the entry of hematopoietic pluripotent stem cells into the S-phase. {ECO:0000250}.	SUBCELLULAR LOCATION: Cytoplasm, cytoskeleton.		actin filament organization [GO:0007015]; cytoplasmic sequestering of NF-kappaB [GO:0007253]; negative regulation of interleukin-8 production [GO:0032717]; negative regulation of NF-kappaB transcription factor activity [GO:0032088]; negative regulation of NIK/NF-kappaB signaling [GO:1901223]; negative regulation of RNA polymerase II regulatory region sequence-specific DNA binding [GO:1903026]; po…	actin monomer binding [GO:0003785]; enzyme binding [GO:0019899]; RNA binding [GO:0003723]	cytoplasm [GO:0005737]; cytoskeleton [GO:0005856]; cytosol [GO:0005829]; extracellular region [GO:0005576]; nucleus [GO:0005634]; platelet alpha granule lumen [GO:0031093]	GO:0003723; GO:0003785; GO:0005576; GO:0005634; GO:0005737; GO:0005829; GO:0005856; GO:0007015; GO:0007253; GO:0019899; GO:0030334; GO:0031093; GO:0032088; GO:0032717; GO:0033209; GO:0042989; GO:0043536; GO:0050727; GO:1901222; GO:1901223; GO:1903026; GO:1905273; GO:2001028; GO:2001171	R-HSA-114608;	hsa:7114;	19.2861	19.1871	20.7565	20.6514
PALMD_Q9NP74	0.753868	0.965106	-0.752676	-0.966298	PALMD	Palmdelphin	Q9NP74	2.0906	0.000192895	-2.0906	sp|Q9NP74|PALMD_HUMAN Palmdelphin OS=Homo sapiens OX=9606 GN=PALMD PE=1 SV=1		SUBCELLULAR LOCATION: Cytoplasm {ECO:0000269|PubMed:11707320}. Cell projection, dendrite {ECO:0000269|PubMed:11707320}. Cell projection, dendritic spine {ECO:0000250}.		regulation of cell shape [GO:0008360]		cytoplasm [GO:0005737]; dendritic spine [GO:0043197]; membrane [GO:0016020]	GO:0005737; GO:0008360; GO:0016020; GO:0043197		hsa:54873;	15.7081	15.965	13.8758	13.616
SNRPG_P62308	1.01559	0.699481	-0.922931	-0.792145	SNRPG	Small nuclear ribonucleoprotein G;Putative small nuclear ribonucleoprotein G-like protein 15	P62308	2.22025	0.000193287	-2.22025	sp|P62308|RUXG_HUMAN Small nuclear ribonucleoprotein G OS=Homo sapiens OX=9606 GN=SNRPG PE=1 SV=1;sp|A8MWD9|RUXGL_HUMAN Putative small nuclear ribonucleoprotein G-like protein 15 OS=Homo sapiens OX=9606 GN=SNRPGP15 PE=5 SV=2	FUNCTION: Plays a role in pre-mRNA splicing as a core component of the spliceosomal U1, U2, U4 and U5 small nuclear ribonucleoproteins (snRNPs), the building blocks of the spliceosome (PubMed:11991638, PubMed:18984161, PubMed:19325628, PubMed:23333303, PubMed:25555158, PubMed:26912367, PubMed:28502770, PubMed:28781166, PubMed:28076346). Component of both the pre-catalytic spliceosome B complex an…	SUBCELLULAR LOCATION: Cytoplasm, cytosol {ECO:0000269|PubMed:18984161}. Nucleus {ECO:0000269|PubMed:11574479, ECO:0000269|PubMed:11991638, ECO:0000269|PubMed:26912367, ECO:0000269|PubMed:28076346, ECO:0000269|PubMed:28502770, ECO:0000269|PubMed:28781166}. Note=SMN-mediated assembly into core snRNPs occurs in the cytosol before SMN-mediated transport to the nucleus to be included in spliceosomes. …		mRNA splicing, via spliceosome [GO:0000398]; RNA splicing [GO:0008380]; spliceosomal complex assembly [GO:0000245]; spliceosomal snRNP assembly [GO:0000387]	RNA binding [GO:0003723]; U1 snRNP binding [GO:1990446]	catalytic step 2 spliceosome [GO:0071013]; cytosol [GO:0005829]; methylosome [GO:0034709]; nucleoplasm [GO:0005654]; nucleus [GO:0005634]; P granule [GO:0043186]; precatalytic spliceosome [GO:0071011]; ribonucleoprotein complex [GO:1990904]; small nuclear ribonucleoprotein complex [GO:0030532]; SMN-Sm protein complex [GO:0034719]; spliceosomal complex [GO:0005681]; spliceosomal tri-snRNP complex …	GO:0000245; GO:0000387; GO:0000398; GO:0003723; GO:0005634; GO:0005654; GO:0005681; GO:0005682; GO:0005683; GO:0005685; GO:0005686; GO:0005687; GO:0005689; GO:0005829; GO:0008380; GO:0030532; GO:0034709; GO:0034719; GO:0043186; GO:0046540; GO:0071004; GO:0071005; GO:0071007; GO:0071011; GO:0071013; GO:0097526; GO:1990446; GO:1990904	R-HSA-111367;R-HSA-191859;R-HSA-72163;R-HSA-72165;R-HSA-73856;R-HSA-77588;	hsa:6637;	9.87221	9.46299	7.3627	7.53201
CLIC3_O95833	0.972838	0.750724	-0.910078	-0.813485	CLIC3	Chloride intracellular channel protein 3	O95833	1.73118	0.000193422	-1.73118	sp|O95833|CLIC3_HUMAN Chloride intracellular channel protein 3 OS=Homo sapiens OX=9606 GN=CLIC3 PE=1 SV=2	FUNCTION: Can insert into membranes and form chloride ion channels. May participate in cellular growth control. {ECO:0000269|PubMed:9880541}.	SUBCELLULAR LOCATION: Nucleus. Membrane; Single-pass membrane protein. Cytoplasm. Note=Predominantly nuclear. Some protein was found in the cytoplasm. Exists both as soluble cytoplasmic protein and as membrane protein with probably a single transmembrane domain (By similarity). {ECO:0000250}.		chloride transport [GO:0006821]; glutathione metabolic process [GO:0006749]; regulation of ion transmembrane transport [GO:0034765]; signal transduction [GO:0007165]	chloride channel activity [GO:0005254]; voltage-gated ion channel activity [GO:0005244]	chloride channel complex [GO:0034707]; cytoplasm [GO:0005737]; extracellular exosome [GO:0070062]; membrane [GO:0016020]; nuclear body [GO:0016604]; nucleus [GO:0005634]	GO:0005244; GO:0005254; GO:0005634; GO:0005737; GO:0006749; GO:0006821; GO:0007165; GO:0016020; GO:0016604; GO:0034707; GO:0034765; GO:0070062		hsa:9022;	20.6964	20.4733	18.8052	18.9022
THEM6_Q8WUY1	-0.536199	-1.13088	0.981891	0.685191	THEM6	Protein THEM6	Q8WUY1	1.70381	0.000195255	1.70381	sp|Q8WUY1|THEM6_HUMAN Protein THEM6 OS=Homo sapiens OX=9606 GN=THEM6 PE=1 SV=2		SUBCELLULAR LOCATION: Secreted {ECO:0000305}.				extracellular region [GO:0005576]	GO:0005576		hsa:51337;	13.7252	13.1175	15.2768	14.9735
CYB5B_O43169	1.09296	0.604261	-0.844756	-0.852464	CYB5B	Cytochrome b5 type B	O43169	2.46791	0.000201554	-2.46791	sp|O43169|CYB5B_HUMAN Cytochrome b5 type B OS=Homo sapiens OX=9606 GN=CYB5B PE=1 SV=2	FUNCTION: Cytochrome b5 is a membrane-bound hemoprotein functioning as an electron carrier for several membrane-bound oxygenases. {ECO:0000250}.	SUBCELLULAR LOCATION: Mitochondrion outer membrane {ECO:0000250|UniProtKB:P04166}.		nitric oxide biosynthetic process [GO:0006809]; response to oxidative stress [GO:0006979]; xenobiotic metabolic process [GO:0006805]	enzyme activator activity [GO:0008047]; heme binding [GO:0020037]; metal ion binding [GO:0046872]	integral component of membrane [GO:0016021]; intracellular membrane-bounded organelle [GO:0043231]; membrane [GO:0016020]; mitochondrial outer membrane [GO:0005741]; nitric-oxide synthase complex [GO:1903958]	GO:0005741; GO:0006805; GO:0006809; GO:0006979; GO:0008047; GO:0016020; GO:0016021; GO:0020037; GO:0043231; GO:0046872; GO:1903958	R-HSA-211945;	hsa:80777;	14.9173	14.2067	12.0997	12.0885
GIGYF2_Q6Y7W6	0.891657	0.824807	-1.01873	-0.697736	GIGYF2	PERQ amino acid-rich with GYF domain-containing protein 2	Q6Y7W6	1.89269	0.000202918	-1.89269	sp|Q6Y7W6|GGYF2_HUMAN GRB10-interacting GYF protein 2 OS=Homo sapiens OX=9606 GN=GIGYF2 PE=1 SV=1	FUNCTION: Key component of the 4EHP-GYF2 complex, a multiprotein complex that acts as a repressor of translation initiation (PubMed:22751931, PubMed:31439631). In the 4EHP-GYF2 complex, acts as a factor that bridges EIF4E2 to ZFP36/TTP, linking translation repression with mRNA decay (PubMed:31439631). Also recruits and bridges the association of the 4EHP complex with the decapping effector protei…		DISEASE: Parkinson disease 11 (PARK11) [MIM:607688]: A complex neurodegenerative disorder characterized by bradykinesia, resting tremor, muscular rigidity and postural instability, as well as by a clinically significant response to treatment with levodopa. The pathology involves the loss of dopaminergic neurons in the substantia nigra and the presence of Lewy bodies (intraneuronal accumulations o…	adult locomotory behavior [GO:0008344]; cellular protein metabolic process [GO:0044267]; feeding behavior [GO:0007631]; homeostasis of number of cells within a tissue [GO:0048873]; insulin-like growth factor receptor signaling pathway [GO:0048009]; mitotic G1 DNA damage checkpoint signaling [GO:0031571]; mRNA destabilization [GO:0061157]; multicellular organism growth [GO:0035264]; musculoskeleta…	cadherin binding [GO:0045296]; proline-rich region binding [GO:0070064]; RNA binding [GO:0003723]	cytoplasmic stress granule [GO:0010494]; cytosol [GO:0005829]; endoplasmic reticulum [GO:0005783]; endosome [GO:0005768]; Golgi apparatus [GO:0005794]; integral component of membrane [GO:0016021]; membrane [GO:0016020]; perikaryon [GO:0043204]; protein-containing complex [GO:0032991]; proximal dendrite [GO:1990635]; vesicle [GO:0031982]	GO:0003723; GO:0005768; GO:0005783; GO:0005794; GO:0005829; GO:0007631; GO:0008344; GO:0009791; GO:0010494; GO:0016020; GO:0016021; GO:0016441; GO:0017148; GO:0021522; GO:0031571; GO:0031982; GO:0032991; GO:0035264; GO:0043204; GO:0044267; GO:0045296; GO:0048009; GO:0048873; GO:0050881; GO:0050885; GO:0061157; GO:0070064; GO:1990635		hsa:26058;	13.1507	13.077	11.0442	11.3981
ASCC3_Q8N3C0	1.05409	0.630989	-0.654138	-1.03094	ASCC3	Activating signal cointegrator 1 complex subunit 3	Q8N3C0	1.45226	0.000202928	-1.45226	sp|Q8N3C0|ASCC3_HUMAN Activating signal cointegrator 1 complex subunit 3 OS=Homo sapiens OX=9606 GN=ASCC3 PE=1 SV=3	FUNCTION: 3'-5' DNA helicase involved in repair of alkylated DNA (PubMed:22055184). Promotes DNA unwinding to generate single-stranded substrate needed for ALKBH3, enabling ALKBH3 to process alkylated N3-methylcytosine (3mC) within double-stranded regions (PubMed:22055184). Also involved in activation of the ribosome quality control (RQC) pathway, a pathway that degrades nascent peptide chains du…	SUBCELLULAR LOCATION: Nucleus {ECO:0000269|PubMed:12077347, ECO:0000269|PubMed:29144457}. Nucleus speckle {ECO:0000269|PubMed:29144457, ECO:0000269|PubMed:29997253}. Cytoplasm, cytosol {ECO:0000269|PubMed:28757607}. Note=Colocalizes with ALKBH3 and ASCC2 in nuclear foci when cells have been exposed to alkylating agents that cause DNA damage. {ECO:0000269|PubMed:29144457}.		cell population proliferation [GO:0008283]; DNA dealkylation involved in DNA repair [GO:0006307]; DNA duplex unwinding [GO:0032508]; rescue of stalled ribosome [GO:0072344]; ribosome-associated ubiquitin-dependent protein catabolic process [GO:1990116]	3'-5' DNA helicase activity [GO:0043138]; ATP binding [GO:0005524]; ATP hydrolysis activity [GO:0016887]; RNA binding [GO:0003723]	activating signal cointegrator 1 complex [GO:0099053]; cytosol [GO:0005829]; membrane [GO:0016020]; nuclear speck [GO:0016607]; nucleoplasm [GO:0005654]; nucleus [GO:0005634]	GO:0003723; GO:0005524; GO:0005634; GO:0005654; GO:0005829; GO:0006307; GO:0008283; GO:0016020; GO:0016607; GO:0016887; GO:0032508; GO:0043138; GO:0072344; GO:0099053; GO:1990116	R-HSA-112126;	hsa:10973;	15.8939	15.5293	14.4217	14.097
ARPC1B_O15143	-0.858113	-0.872071	0.80867	0.921514	ARPC1B	Actin-related protein 2/3 complex subunit 1B	O15143	1.47876	0.000203863	1.47876	sp|O15143|ARC1B_HUMAN Actin-related protein 2/3 complex subunit 1B OS=Homo sapiens OX=9606 GN=ARPC1B PE=1 SV=3	FUNCTION: Component of the Arp2/3 complex, a multiprotein complex that mediates actin polymerization upon stimulation by nucleation-promoting factor (NPF) (PubMed:11741539, PubMed:9230079). The Arp2/3 complex mediates the formation of branched actin networks in the cytoplasm, providing the force for cell motility (PubMed:11741539, PubMed:9230079). In addition to its role in the cytoplasmic cytosk…	SUBCELLULAR LOCATION: Cytoplasm, cytoskeleton {ECO:0000269|PubMed:11741539, ECO:0000269|PubMed:9230079}. Nucleus {ECO:0000269|PubMed:29925947}.	DISEASE: Immunodeficiency 71 with inflammatory disease and congenital thrombocytopenia (IMD71) [MIM:617718]: An autosomal recessive disorder characterized by platelet abnormalities, vasculitis, eosinophilia, and predisposition to inflammatory diseases. {ECO:0000269|PubMed:28368018}. Note=The disease is caused by variants affecting the gene represented in this entry.	Arp2/3 complex-mediated actin nucleation [GO:0034314]; regulation of actin filament polymerization [GO:0030833]; response to estradiol [GO:0032355]; response to estrogen [GO:0043627]	actin binding [GO:0003779]; protein-containing complex binding [GO:0044877]; structural constituent of cytoskeleton [GO:0005200]	actin cytoskeleton [GO:0015629]; Arp2/3 protein complex [GO:0005885]; cytosol [GO:0005829]; extracellular exosome [GO:0070062]; focal adhesion [GO:0005925]; nucleus [GO:0005634]; tubulobulbar complex [GO:0036284]	GO:0003779; GO:0005200; GO:0005634; GO:0005829; GO:0005885; GO:0005925; GO:0015629; GO:0030833; GO:0032355; GO:0034314; GO:0036284; GO:0043627; GO:0044877; GO:0070062	R-HSA-2029482;R-HSA-3928662;R-HSA-5663213;R-HSA-9664422;	hsa:10095;	17.4664	17.4544	18.8909	18.9874
RPS26_P62854	0.826208	0.887235	-0.680294	-1.03315	RPS26	40S ribosomal protein S26;Putative 40S ribosomal protein S26-like 1	P62854	1.98928	0.000204528	-1.98928	sp|P62854|RS26_HUMAN 40S ribosomal protein S26 OS=Homo sapiens OX=9606 GN=RPS26 PE=1 SV=3;sp|Q5JNZ5|RS26L_HUMAN Putative 40S ribosomal protein S26-like 1 OS=Homo sapiens OX=9606 GN=RPS26P11 PE=5 SV=1		SUBCELLULAR LOCATION: Cytoplasm, cytosol {ECO:0000269|PubMed:25957688}. Cytoplasm {ECO:0000305|PubMed:23636399, ECO:0000305|PubMed:25901680}. Rough endoplasmic reticulum {ECO:0000250|UniProtKB:P49171}. Note=Detected on cytosolic polysomes (PubMed:25957688). Detected in ribosomes that are associated with the rough endoplasmic reticulum (By similarity). {ECO:0000250|UniProtKB:P49171, ECO:0000269|Pu…	DISEASE: Diamond-Blackfan anemia 10 (DBA10) [MIM:613309]: A form of Diamond-Blackfan anemia, a congenital non-regenerative hypoplastic anemia that usually presents early in infancy. Diamond-Blackfan anemia is characterized by a moderate to severe macrocytic anemia, erythroblastopenia, and an increased risk of malignancy. 30 to 40% of Diamond-Blackfan anemia patients present with short stature and…	cytoplasmic translation [GO:0002181]; negative regulation of RNA splicing [GO:0033119]; translation [GO:0006412]	cadherin binding [GO:0045296]; mRNA binding [GO:0003729]; RNA binding [GO:0003723]; structural constituent of ribosome [GO:0003735]	cytoplasmic side of rough endoplasmic reticulum membrane [GO:0098556]; cytosol [GO:0005829]; cytosolic small ribosomal subunit [GO:0022627]; extracellular exosome [GO:0070062]; membrane [GO:0016020]; nucleoplasm [GO:0005654]; polysomal ribosome [GO:0042788]; small ribosomal subunit [GO:0015935]	GO:0002181; GO:0003723; GO:0003729; GO:0003735; GO:0005654; GO:0005829; GO:0006412; GO:0015935; GO:0016020; GO:0022627; GO:0033119; GO:0042788; GO:0045296; GO:0070062; GO:0098556	R-HSA-156827;R-HSA-156902;R-HSA-1799339;R-HSA-192823;R-HSA-2408557;R-HSA-6791226;R-HSA-72649;R-HSA-72689;R-HSA-72695;R-HSA-72702;R-HSA-72706;R-HSA-72764;R-HSA-9010553;R-HSA-9633012;R-HSA-975956;R-HSA-975957;	hsa:6231;	17.7282	17.799	15.9792	15.5695
PMVK_Q15126	0.870082	0.861657	-0.888746	-0.842992	PMVK	Phosphomevalonate kinase	Q15126	1.45004	0.00020499	-1.45004	sp|Q15126|PMVK_HUMAN Phosphomevalonate kinase OS=Homo sapiens OX=9606 GN=PMVK PE=1 SV=3	FUNCTION: Catalyzes the reversible ATP-dependent phosphorylation of mevalonate 5-phosphate to produce mevalonate diphosphate and ADP, a key step in the mevalonic acid mediated biosynthesis of isopentenyl diphosphate and other polyisoprenoid metabolites. {ECO:0000269|PubMed:16519518, ECO:0000269|PubMed:17902708, ECO:0000269|PubMed:8663599, ECO:0000269|PubMed:9392419}.	SUBCELLULAR LOCATION: Cytoplasm, cytosol {ECO:0000269|PubMed:10191291, ECO:0000269|PubMed:27052676}.	DISEASE: Porokeratosis 1, multiple types (POROK1) [MIM:175800]: A form of porokeratosis, a disorder of faulty keratinization characterized by one or more atrophic patches surrounded by a distinctive hyperkeratotic ridgelike border called the cornoid lamella. The keratotic lesions can progress to overt cutaneous neoplasms, typically squamous cell carcinomas. Multiple clinical variants of porokerat…	cholesterol biosynthetic process [GO:0006695]; isopentenyl diphosphate biosynthetic process, mevalonate pathway [GO:0019287]; response to cholesterol [GO:0070723]; sterol biosynthetic process [GO:0016126]	ATP binding [GO:0005524]; phosphomevalonate kinase activity [GO:0004631]	cytosol [GO:0005829]; extracellular exosome [GO:0070062]; membrane [GO:0016020]; peroxisome [GO:0005777]	GO:0004631; GO:0005524; GO:0005777; GO:0005829; GO:0006695; GO:0016020; GO:0016126; GO:0019287; GO:0070062; GO:0070723	R-HSA-191273;R-HSA-2426168;	hsa:10654;	19.5888	19.5818	18.1161	18.1544
EHD3_Q9NZN3	0.679375	1.02869	-0.957725	-0.75034	EHD3	EH domain-containing protein 3	Q9NZN3	1.48325	0.000206695	-1.48325	sp|Q9NZN3|EHD3_HUMAN EH domain-containing protein 3 OS=Homo sapiens OX=9606 GN=EHD3 PE=1 SV=2	FUNCTION: ATP- and membrane-binding protein that controls membrane reorganization/tubulation upon ATP hydrolysis (PubMed:25686250). In vitro causes tubulation of endocytic membranes (PubMed:24019528). Binding to phosphatidic acid induces its membrane tubulation activity (By similarity). Plays a role in endocytic transport. Involved in early endosome to recycling endosome compartment (ERC), retrog…	SUBCELLULAR LOCATION: Recycling endosome membrane {ECO:0000269|PubMed:17233914}; Peripheral membrane protein {ECO:0000305}; Cytoplasmic side {ECO:0000305}. Cell membrane {ECO:0000269|PubMed:17233914}; Peripheral membrane protein {ECO:0000305}; Cytoplasmic side {ECO:0000305}. Cell projection, cilium membrane {ECO:0000269|PubMed:25686250}; Peripheral membrane protein {ECO:0000305}; Cytoplasmic side…		cilium assembly [GO:0060271]; early endosome to Golgi transport [GO:0034498]; endocytic recycling [GO:0032456]; endocytosis [GO:0006897]; endosomal transport [GO:0016197]; Golgi to lysosome transport [GO:0090160]; positive regulation of voltage-gated calcium channel activity [GO:1901387]; protein homooligomerization [GO:0051260]; protein localization to plasma membrane [GO:0072659]; protein trans…	ATP binding [GO:0005524]; calcium ion binding [GO:0005509]; GTP binding [GO:0005525]; nucleic acid binding [GO:0003676]	ciliary pocket membrane [GO:0020018]; cytoplasm [GO:0005737]; cytosol [GO:0005829]; early endosome [GO:0005769]; endocytic vesicle [GO:0030139]; endosome membrane [GO:0010008]; focal adhesion [GO:0005925]; intracellular membrane-bounded organelle [GO:0043231]; nucleus [GO:0005634]; perinuclear region of cytoplasm [GO:0048471]; recycling endosome membrane [GO:0055038]	GO:0001881; GO:0003676; GO:0005509; GO:0005524; GO:0005525; GO:0005634; GO:0005737; GO:0005769; GO:0005829; GO:0005925; GO:0006897; GO:0010008; GO:0015031; GO:0016197; GO:0020018; GO:0030139; GO:0032456; GO:0034498; GO:0043231; GO:0048471; GO:0051260; GO:0055038; GO:0055117; GO:0060271; GO:0072659; GO:0086036; GO:0090160; GO:1901387; GO:1903358; GO:1903779	R-HSA-983231;	hsa:30845;	17.6138	17.9171	16.1922	16.3722
FBP1_P09467	-0.954115	-0.772246	0.902805	0.823556	FBP1	Fructose-1,6-bisphosphatase 1	P09467	1.59155	0.000208633	1.59155	sp|P09467|F16P1_HUMAN Fructose-1,6-bisphosphatase 1 OS=Homo sapiens OX=9606 GN=FBP1 PE=1 SV=5	FUNCTION: Catalyzes the hydrolysis of fructose 1,6-bisphosphate to fructose 6-phosphate in the presence of divalent cations, acting as a rate-limiting enzyme in gluconeogenesis. Plays a role in regulating glucose sensing and insulin secretion of pancreatic beta-cells. Appears to modulate glycerol gluconeogenesis in liver. Important regulator of appetite and adiposity; increased expression of the …		DISEASE: Fructose-1,6-bisphosphatase deficiency (FBP1D) [MIM:229700]: An autosomal recessive metabolic disorder characterized by impaired gluconeogenesis, and episodes of hypoglycemia and metabolic acidosis that can be lethal in newborn infants or young children. {ECO:0000269|PubMed:12126934, ECO:0000269|PubMed:25601412, ECO:0000269|PubMed:9382095}. Note=The disease is caused by variants affectin…	cellular response to insulin stimulus [GO:0032869]; cellular response to magnesium ion [GO:0071286]; cellular response to xenobiotic stimulus [GO:0071466]; dephosphorylation [GO:0016311]; fructose 1,6-bisphosphate metabolic process [GO:0030388]; fructose 6-phosphate metabolic process [GO:0006002]; fructose metabolic process [GO:0006000]; gluconeogenesis [GO:0006094]; negative regulation of cell g…	AMP binding [GO:0016208]; fructose 1,6-bisphosphate 1-phosphatase activity [GO:0042132]; identical protein binding [GO:0042802]; metal ion binding [GO:0046872]; monosaccharide binding [GO:0048029]; RNA polymerase II-specific DNA-binding transcription factor binding [GO:0061629]	cytoplasm [GO:0005737]; cytosol [GO:0005829]; extracellular exosome [GO:0070062]; nucleus [GO:0005634]	GO:0000122; GO:0005634; GO:0005737; GO:0005829; GO:0005986; GO:0006000; GO:0006002; GO:0006094; GO:0006111; GO:0016208; GO:0016311; GO:0030308; GO:0030388; GO:0032869; GO:0042132; GO:0042802; GO:0045820; GO:0046580; GO:0046872; GO:0048029; GO:0061629; GO:0070062; GO:0071286; GO:0071466	R-HSA-70263;	hsa:2203;	17.3536	17.5212	19.0655	18.9924
CRYL1_Q9Y2S2	-1.03133	-0.666522	0.689631	1.00822	CRYL1	Lambda-crystallin homolog	Q9Y2S2	1.44213	0.000208849	1.44213	sp|Q9Y2S2|CRYL1_HUMAN Lambda-crystallin homolog OS=Homo sapiens OX=9606 GN=CRYL1 PE=1 SV=3	FUNCTION: Has high L-gulonate 3-dehydrogenase activity. It also exhibits low dehydrogenase activity toward L-3-hydroxybutyrate (HBA) and L-threonate. {ECO:0000269|PubMed:15809331}.	SUBCELLULAR LOCATION: Cytoplasm {ECO:0000250}.		fatty acid metabolic process [GO:0006631]	L-gulonate 3-dehydrogenase activity [GO:0050104]; NAD+ binding [GO:0070403]; oxidoreductase activity, acting on the CH-OH group of donors, NAD or NADP as acceptor [GO:0016616]; protein homodimerization activity [GO:0042803]	cytosol [GO:0005829]; extracellular exosome [GO:0070062]	GO:0005829; GO:0006631; GO:0016616; GO:0042803; GO:0050104; GO:0070062; GO:0070403	R-HSA-5661270;	hsa:51084;	15.5111	15.8209	16.9728	17.2434
TOM1_O60784	0.80838	0.921643	-0.847622	-0.882401	TOM1	Target of Myb protein 1	O60784	1.48045	0.000209697	-1.48045	sp|O60784|TOM1_HUMAN Target of Myb protein 1 OS=Homo sapiens OX=9606 GN=TOM1 PE=1 SV=2	FUNCTION: May be involved in intracellular trafficking. Probable association with membranes.	SUBCELLULAR LOCATION: Cytoplasm {ECO:0000305}. Membrane {ECO:0000305}; Peripheral membrane protein {ECO:0000305}.		endocytosis [GO:0006897]; endosomal transport [GO:0016197]; protein transport [GO:0015031]; signal transduction [GO:0007165]	clathrin binding [GO:0030276]; phosphatidylinositol binding [GO:0035091]; ubiquitin binding [GO:0043130]	azurophil granule membrane [GO:0035577]; cytoplasm [GO:0005737]; cytosol [GO:0005829]; early endosome [GO:0005769]; endosome [GO:0005768]; extracellular exosome [GO:0070062]; membrane [GO:0016020]; plasma membrane [GO:0005886]; specific granule membrane [GO:0035579]	GO:0005737; GO:0005768; GO:0005769; GO:0005829; GO:0005886; GO:0006897; GO:0007165; GO:0015031; GO:0016020; GO:0016197; GO:0030276; GO:0035091; GO:0035577; GO:0035579; GO:0043130; GO:0070062	R-HSA-6798695;	hsa:10043;	17.2828	17.3798	15.8657	15.836
PVRL1_Q15223	0.83727	0.878072	-0.689194	-1.02615	PVRL1	Nectin-1	Q15223	1.80591	0.000218781	-1.80591	sp|Q15223|NECT1_HUMAN Nectin-1 OS=Homo sapiens OX=9606 GN=NECTIN1 PE=1 SV=3	FUNCTION: Promotes cell-cell contacts by forming homophilic or heterophilic trans-dimers. Heterophilic interactions have been detected between NECTIN1 and NECTIN3 and between NECTIN1 and NECTIN4. Has some neurite outgrowth-promoting activity. {ECO:0000269|PubMed:21980294}.; FUNCTION: (Microbial infection) Acts as a receptor for herpes simplex virus 1/HHV-1, herpes simplex virus 2/HHV-2, and pseud…	SUBCELLULAR LOCATION: [Isoform Alpha]: Cell membrane; Single-pass type I membrane protein. Cell junction, synapse, presynaptic cell membrane {ECO:0000250}.; SUBCELLULAR LOCATION: [Isoform Delta]: Cell membrane; Single-pass type I membrane protein.; SUBCELLULAR LOCATION: [Isoform Gamma]: Secreted.	DISEASE: Ectodermal dysplasia, Margarita Island type (EDMI) [MIM:225060]: An autosomal recessive form of ectodermal dysplasia, a heterogeneous group of disorders due to abnormal development of two or more ectodermal structures. It is a syndrome characterized by the association of cleft lip/palate, ectodermal dysplasia (sparse short and dry scalp hair, sparse eyebrows and eyelashes), and partial s…	axon guidance [GO:0007411]; cell adhesion [GO:0007155]; cell-cell adhesion [GO:0098609]; desmosome organization [GO:0002934]; enamel mineralization [GO:0070166]; heterophilic cell-cell adhesion via plasma membrane cell adhesion molecules [GO:0007157]; homophilic cell adhesion via plasma membrane adhesion molecules [GO:0007156]; immune response [GO:0006955]; iron ion transport [GO:0006826]; lens m…	carbohydrate binding [GO:0030246]; cell adhesion molecule binding [GO:0050839]; coreceptor activity [GO:0015026]; identical protein binding [GO:0042802]; protein-containing complex binding [GO:0044877]; protein homodimerization activity [GO:0042803]; virion binding [GO:0046790]; virus receptor activity [GO:0001618]	adherens junction [GO:0005912]; apical junction complex [GO:0043296]; cell-cell contact zone [GO:0044291]; dendrite [GO:0030425]; extracellular region [GO:0005576]; growth cone membrane [GO:0032584]; hippocampal mossy fiber to CA3 synapse [GO:0098686]; integral component of membrane [GO:0016021]; integral component of presynaptic active zone membrane [GO:0099059]; intracellular membrane-bounded o…	GO:0001618; GO:0002089; GO:0002934; GO:0005576; GO:0005886; GO:0005912; GO:0006826; GO:0006955; GO:0007155; GO:0007156; GO:0007157; GO:0007411; GO:0015026; GO:0016020; GO:0016021; GO:0019062; GO:0030246; GO:0030425; GO:0032584; GO:0042802; GO:0042803; GO:0043231; GO:0043296; GO:0044291; GO:0044877; GO:0046718; GO:0046790; GO:0050839; GO:0051963; GO:0060041; GO:0070166; GO:0098609; GO:0098686; GO:…	R-HSA-418990;R-HSA-420597;	hsa:5818;	16.8912	16.9341	15.2841	14.9293
ZNF185_O15231	0.971177	0.752832	-0.906478	-0.817531	ZNF185	Zinc finger protein 185	O15231	1.63502	0.000221186	-1.63502	sp|O15231|ZN185_HUMAN Zinc finger protein 185 OS=Homo sapiens OX=9606 GN=ZNF185 PE=1 SV=3	FUNCTION: May be involved in the regulation of cellular proliferation and/or differentiation.	SUBCELLULAR LOCATION: Cytoplasm, cytoskeleton {ECO:0000269|PubMed:16799630}. Cell junction, focal adhesion {ECO:0000269|PubMed:16799630}.			actin filament binding [GO:0051015]; zinc ion binding [GO:0008270]	actin cytoskeleton [GO:0015629]; cytoplasm [GO:0005737]; focal adhesion [GO:0005925]	GO:0005737; GO:0005925; GO:0008270; GO:0015629; GO:0051015		hsa:7739;	21.038	20.8309	19.2573	19.3416
SEC16A_O15027	-0.910845	-0.820004	0.861289	0.86956	SEC16A	Protein transport protein Sec16A	O15027	1.42959	0.000222019	1.42959	sp|O15027|SC16A_HUMAN Protein transport protein Sec16A OS=Homo sapiens OX=9606 GN=SEC16A PE=1 SV=4	FUNCTION: Acts as a molecular scaffold that plays a key role in the organization of the endoplasmic reticulum exit sites (ERES), also known as transitional endoplasmic reticulum (tER). SAR1A-GTP-dependent assembly of SEC16A on the ER membrane forms an organized scaffold defining an ERES. Required for secretory cargo traffic from the endoplasmic reticulum to the Golgi apparatus (PubMed:17192411, P…	SUBCELLULAR LOCATION: Endoplasmic reticulum membrane {ECO:0000269|PubMed:17005010, ECO:0000269|PubMed:29300766}; Peripheral membrane protein {ECO:0000269|PubMed:17005010}. Golgi apparatus membrane {ECO:0000305}; Peripheral membrane protein {ECO:0000305}. Cytoplasm, perinuclear region {ECO:0000250|UniProtKB:E9QAT4}. Cytoplasm, cytosol {ECO:0000269|PubMed:17428803, ECO:0000269|PubMed:21768384}. Mic…		autophagy [GO:0006914]; COPII vesicle coating [GO:0048208]; endoplasmic reticulum organization [GO:0007029]; endoplasmic reticulum to Golgi vesicle-mediated transport [GO:0006888]; Golgi organization [GO:0007030]; Golgi to plasma membrane CFTR protein transport [GO:0043000]; protein exit from endoplasmic reticulum [GO:0032527]; protein localization to endoplasmic reticulum exit site [GO:0070973];…		cytosol [GO:0005829]; endoplasmic reticulum [GO:0005783]; endoplasmic reticulum exit site [GO:0070971]; endoplasmic reticulum membrane [GO:0005789]; ER to Golgi transport vesicle membrane [GO:0012507]; Golgi apparatus [GO:0005794]; Golgi membrane [GO:0000139]; organelle membrane [GO:0031090]; perinuclear region of cytoplasm [GO:0048471]	GO:0000139; GO:0005783; GO:0005789; GO:0005794; GO:0005829; GO:0006888; GO:0006914; GO:0007029; GO:0007030; GO:0012507; GO:0021762; GO:0031090; GO:0032527; GO:0034976; GO:0043000; GO:0048208; GO:0048471; GO:0050821; GO:0070971; GO:0070973; GO:0072659	R-HSA-204005;	hsa:9919;	15.1369	15.212	16.6006	16.6075
NUP107_P57740	-0.749221	-0.975393	0.854213	0.8704	NUP107	Nuclear pore complex protein Nup107	P57740	1.53911	0.000222548	1.53911	sp|P57740|NU107_HUMAN Nuclear pore complex protein Nup107 OS=Homo sapiens OX=9606 GN=NUP107 PE=1 SV=1	FUNCTION: Plays a role in the nuclear pore complex (NPC) assembly and/or maintenance (PubMed:12552102, PubMed:15229283, PubMed:30179222). Required for the assembly of peripheral proteins into the NPC (PubMed:15229283, PubMed:12552102). May anchor NUP62 to the NPC (PubMed:15229283). Involved in nephrogenesis (PubMed:30179222). {ECO:0000269|PubMed:12552102, ECO:0000269|PubMed:15229283, ECO:0000269|…	SUBCELLULAR LOCATION: Nucleus membrane {ECO:0000269|PubMed:11564755, ECO:0000269|PubMed:12802065, ECO:0000269|PubMed:15229283, ECO:0000269|PubMed:26411495}. Nucleus, nuclear pore complex {ECO:0000269|PubMed:11564755, ECO:0000269|PubMed:12802065, ECO:0000269|PubMed:15229283, ECO:0000269|PubMed:26411495}. Chromosome, centromere, kinetochore {ECO:0000269|PubMed:11564755}. Note=Located on both the cy…	DISEASE: Nephrotic syndrome 11 (NPHS11) [MIM:616730]: A form of nephrotic syndrome, a renal disease clinically characterized by severe proteinuria, resulting in complications such as hypoalbuminemia, hyperlipidemia and edema. Kidney biopsies show non-specific histologic changes such as focal segmental glomerulosclerosis and diffuse mesangial proliferation. Some affected individuals have an inheri…	female gonad development [GO:0008585]; mRNA export from nucleus [GO:0006406]; nephron development [GO:0072006]; nuclear pore complex assembly [GO:0051292]; posttranscriptional tethering of RNA polymerase II gene DNA at nuclear periphery [GO:0000973]; protein import into nucleus [GO:0006606]; regulation of transcription, DNA-templated [GO:0006355]	structural constituent of nuclear pore [GO:0017056]	cytosol [GO:0005829]; kinetochore [GO:0000776]; membrane [GO:0016020]; nuclear envelope [GO:0005635]; nuclear inner membrane [GO:0005637]; nuclear membrane [GO:0031965]; nuclear outer membrane [GO:0005640]; nuclear periphery [GO:0034399]; nuclear pore [GO:0005643]; nuclear pore outer ring [GO:0031080]	GO:0000776; GO:0000973; GO:0005635; GO:0005637; GO:0005640; GO:0005643; GO:0005829; GO:0006355; GO:0006406; GO:0006606; GO:0008585; GO:0016020; GO:0017056; GO:0031080; GO:0031965; GO:0034399; GO:0051292; GO:0072006	R-HSA-1169408;R-HSA-141444;R-HSA-159227;R-HSA-159230;R-HSA-159231;R-HSA-159236;R-HSA-165054;R-HSA-168271;R-HSA-168276;R-HSA-168325;R-HSA-168333;R-HSA-170822;R-HSA-180746;R-HSA-180910;R-HSA-191859;R-HSA-2467813;R-HSA-2500257;R-HSA-3108214;R-HSA-3232142;R-HSA-3301854;R-HSA-3371453;R-HSA-4085377;R-HSA-4551638;R-HSA-4570464;R-HSA-4615885;R-HSA-5578749;R-HSA-5619107;R-HSA-5663220;R-HSA-6784531;R-HSA-6…	hsa:57122;	13.6269	13.4251	15.0579	15.0723
BNIPL_Q7Z465	0.600874	1.08527	-0.983801	-0.70234	BNIPL	Bcl-2/adenovirus E1B 19 kDa-interacting protein 2-like protein	Q7Z465	1.50161	0.000223428	-1.50161	sp|Q7Z465|BNIPL_HUMAN Bcl-2/adenovirus E1B 19 kDa-interacting protein 2-like protein OS=Homo sapiens OX=9606 GN=BNIPL PE=1 SV=1	FUNCTION: May be a bridge molecule between BCL2 and ARHGAP1/CDC42 in promoting cell death. {ECO:0000269|PubMed:12901880}.			apoptotic process [GO:0006915]; negative regulation of cell population proliferation [GO:0008285]; regulation of growth rate [GO:0040009]	identical protein binding [GO:0042802]	cytoplasm [GO:0005737]; cytosol [GO:0005829]; nucleus [GO:0005634]	GO:0005634; GO:0005737; GO:0005829; GO:0006915; GO:0008285; GO:0040009; GO:0042802		hsa:149428;	16.5282	16.9596	15.1169	15.3676
PRSS27_Q9BQR3	0.792731	0.93169	-0.770789	-0.953633	PRSS27	Serine protease 27	Q9BQR3	1.65588	0.000223481	-1.65588	sp|Q9BQR3|PRS27_HUMAN Serine protease 27 OS=Homo sapiens OX=9606 GN=PRSS27 PE=1 SV=1		SUBCELLULAR LOCATION: Secreted.			serine-type endopeptidase activity [GO:0004252]	extracellular region [GO:0005576]; plasma membrane [GO:0005886]	GO:0004252; GO:0005576; GO:0005886		hsa:83886;	18.0275	18.161	16.5261	16.3506
TMED3_Q9Y3Q3	0.873301	0.846691	-0.716344	-1.00365	TMED3	Transmembrane emp24 domain-containing protein 3	Q9Y3Q3	1.55938	0.000224032	-1.55938	sp|Q9Y3Q3|TMED3_HUMAN Transmembrane emp24 domain-containing protein 3 OS=Homo sapiens OX=9606 GN=TMED3 PE=1 SV=1	FUNCTION: Potential role in vesicular protein trafficking, mainly in the early secretory pathway. Contributes to the coupled localization of TMED2 and TMED10 in the cis-Golgi network. {ECO:0000269|PubMed:10852829}.	SUBCELLULAR LOCATION: Endoplasmic reticulum-Golgi intermediate compartment membrane {ECO:0000269|PubMed:12237308}; Single-pass type I membrane protein {ECO:0000255}. Golgi apparatus, cis-Golgi network membrane {ECO:0000269|PubMed:10852829, ECO:0000269|PubMed:12237308}; Single-pass type I membrane protein {ECO:0000255}. Golgi apparatus, Golgi stack membrane {ECO:0000250|UniProtKB:Q6AY25}; Single-p…		endoplasmic reticulum to Golgi vesicle-mediated transport [GO:0006888]; Golgi organization [GO:0007030]; intracellular protein transport [GO:0006886]		COPII-coated ER to Golgi transport vesicle [GO:0030134]; COPI vesicle coat [GO:0030126]; endoplasmic reticulum [GO:0005783]; endoplasmic reticulum-Golgi intermediate compartment [GO:0005793]; endoplasmic reticulum-Golgi intermediate compartment membrane [GO:0033116]; endoplasmic reticulum membrane [GO:0005789]; Golgi apparatus [GO:0005794]; Golgi cisterna membrane [GO:0032580]; Golgi membrane [GO…	GO:0000139; GO:0005783; GO:0005789; GO:0005793; GO:0005794; GO:0006886; GO:0006888; GO:0007030; GO:0016021; GO:0030126; GO:0030133; GO:0030134; GO:0032580; GO:0033116	R-HSA-6807878;R-HSA-6811434;	hsa:23423;	17.2569	17.2328	15.8157	15.5553
NANS_Q9NR45	-0.925811	-0.803032	0.822202	0.906641	NANS	Sialic acid synthase	Q9NR45	1.41614	0.000224268	1.41614	sp|Q9NR45|SIAS_HUMAN Sialic acid synthase OS=Homo sapiens OX=9606 GN=NANS PE=1 SV=2	FUNCTION: Produces N-acetylneuraminic acid (Neu5Ac) and 2-keto-3-deoxy-D-glycero-D-galacto-nononic acid (KDN). Can also use N-acetylmannosamine 6-phosphate and mannose 6-phosphate as substrates to generate phosphorylated forms of Neu5Ac and KDN, respectively.		DISEASE: Spondyloepimetaphyseal dysplasia, Genevieve type (SEMDG) [MIM:610442]: An autosomal recessive disorder characterized by global developmental delay with infantile onset, mental retardation, skeletal dysplasia, and short stature. Skeletal findings include flat vertebral bodies with irregular vertebral plates, irregular and flared metaphyses with vertical striations, small and irregular epi…	carbohydrate biosynthetic process [GO:0016051]; CMP-N-acetylneuraminate biosynthetic process [GO:0006055]; glycosylation [GO:0070085]	N-acetylneuraminate synthase activity [GO:0050462]; N-acylneuraminate-9-phosphate synthase activity [GO:0047444]; N-acylneuraminate cytidylyltransferase activity [GO:0008781]	cytoplasm [GO:0005737]; cytosol [GO:0005829]; extracellular exosome [GO:0070062]	GO:0005737; GO:0005829; GO:0006055; GO:0008781; GO:0016051; GO:0047444; GO:0050462; GO:0070062; GO:0070085	R-HSA-4085001;	hsa:54187;	19.8949	19.9954	21.3267	21.3959
METTL21EP_A6NDL7	-0.928831	-0.798927	0.807232	0.920525	METTL21EP	Putative methyltransferase-like protein 21E pseudogene	A6NDL7	1.41371	0.000224424	1.41371	sp|A6NDL7|MT21E_HUMAN Putative methyltransferase-like protein 21E pseudogene OS=Homo sapiens OX=9606 GN=METTL21EP PE=5 SV=2	FUNCTION: Protein-lysine methyltransferase. {ECO:0000250}.			peptidyl-lysine methylation [GO:0018022]; peptidyl-lysine trimethylation [GO:0018023]	protein-lysine N-methyltransferase activity [GO:0016279]	cytoplasm [GO:0005737]; cytosol [GO:0005829]	GO:0005737; GO:0005829; GO:0016279; GO:0018022; GO:0018023			13.043	13.1493	14.4635	14.5562
CTNNBIP1_Q9NSA3	0.876645	0.851308	-0.947209	-0.780745	CTNNBIP1	Beta-catenin-interacting protein 1	Q9NSA3	1.48307	0.00022601	-1.48307	sp|Q9NSA3|CNBP1_HUMAN Beta-catenin-interacting protein 1 OS=Homo sapiens OX=9606 GN=CTNNBIP1 PE=1 SV=1	FUNCTION: Prevents the interaction between CTNNB1 and TCF family members, and acts as negative regulator of the Wnt signaling pathway. {ECO:0000269|PubMed:12408824}.	SUBCELLULAR LOCATION: Cytoplasm {ECO:0000250}. Nucleus {ECO:0000250}.		anterior/posterior pattern specification [GO:0009952]; branching involved in ureteric bud morphogenesis [GO:0001658]; negative regulation of canonical Wnt signaling pathway [GO:0090090]; negative regulation of DNA binding [GO:0043392]; negative regulation of DNA-binding transcription factor activity [GO:0043433]; negative regulation of mesenchymal cell proliferation [GO:0072201]; negative regulat…	armadillo repeat domain binding [GO:0070016]; beta-catenin binding [GO:0008013]	beta-catenin destruction complex [GO:0030877]; beta-catenin-ICAT complex [GO:1990711]; cytoplasm [GO:0005737]; cytosol [GO:0005829]; nucleoplasm [GO:0005654]; nucleus [GO:0005634]	GO:0001658; GO:0002528; GO:0005634; GO:0005654; GO:0005737; GO:0005829; GO:0008013; GO:0009952; GO:0016055; GO:0030178; GO:0030877; GO:0031333; GO:0032091; GO:0043392; GO:0043433; GO:0045657; GO:0045669; GO:0048662; GO:0060633; GO:0070016; GO:0072201; GO:0090090; GO:1990711	R-HSA-3769402;	hsa:56998;	17.9544	17.9327	16.389	16.5319
ACOT9_Q9Y305	-0.8083	-0.908768	0.705836	1.01123	ACOT9	Acyl-coenzyme A thioesterase 9, mitochondrial	Q9Y305	1.86343	0.00022803	1.86343	sp|Q9Y305|ACOT9_HUMAN Acyl-coenzyme A thioesterase 9, mitochondrial OS=Homo sapiens OX=9606 GN=ACOT9 PE=1 SV=2	FUNCTION: Acyl-CoA thioesterases are a group of enzymes that catalyze the hydrolysis of acyl-CoAs to the free fatty acid and coenzyme A (CoASH), providing the potential to regulate intracellular levels of acyl-CoAs, free fatty acids and CoASH. Active on long chain acyl-CoAs.	SUBCELLULAR LOCATION: Mitochondrion {ECO:0000250}.		acyl-CoA metabolic process [GO:0006637]	acetyl-CoA hydrolase activity [GO:0003986]; acyl-CoA hydrolase activity [GO:0047617]; carboxylic ester hydrolase activity [GO:0052689]; palmitoyl-CoA hydrolase activity [GO:0016290]	mitochondrial matrix [GO:0005759]; mitochondrion [GO:0005739]	GO:0003986; GO:0005739; GO:0005759; GO:0006637; GO:0016290; GO:0047617; GO:0052689	R-HSA-77289;	hsa:23597;	14.2405	14.1315	15.8837	16.2151
TFF1_P04155	-0.6568	-1.02395	1.07241	0.608337	TFF1	Trefoil factor 1	P04155	1.42142	0.000231111	1.42142	sp|P04155|TFF1_HUMAN Trefoil factor 1 OS=Homo sapiens OX=9606 GN=TFF1 PE=1 SV=1	FUNCTION: Stabilizer of the mucous gel overlying the gastrointestinal mucosa that provides a physical barrier against various noxious agents. May inhibit the growth of calcium oxalate crystals in urine. {ECO:0000269|PubMed:16308573}.	SUBCELLULAR LOCATION: Secreted {ECO:0000269|PubMed:15924415, ECO:0000269|PubMed:3041593}.		carbohydrate metabolic process [GO:0005975]; cell differentiation [GO:0030154]; maintenance of gastrointestinal epithelium [GO:0030277]; negative regulation of cell population proliferation [GO:0008285]; response to immobilization stress [GO:0035902]; response to iron ion [GO:0010039]; response to peptide hormone [GO:0043434]	growth factor activity [GO:0008083]	extracellular region [GO:0005576]; extracellular space [GO:0005615]	GO:0005576; GO:0005615; GO:0005975; GO:0008083; GO:0008285; GO:0010039; GO:0030154; GO:0030277; GO:0035902; GO:0043434	R-HSA-9018519;	hsa:7031;	16.3997	16.0892	17.8622	17.4697
HNMT_P50135	-0.786543	-0.941999	0.858919	0.869623	HNMT	Histamine N-methyltransferase	P50135	1.45226	0.000233137	1.45226	sp|P50135|HNMT_HUMAN Histamine N-methyltransferase OS=Homo sapiens OX=9606 GN=HNMT PE=1 SV=1	FUNCTION: Inactivates histamine by N-methylation. Plays an important role in degrading histamine and in regulating the airway response to histamine. {ECO:0000269|PubMed:26206890}.	SUBCELLULAR LOCATION: Cytoplasm {ECO:0000269|PubMed:26206890}.	DISEASE: Mental retardation, autosomal recessive 51 (MRT51) [MIM:616739]: A form of mental retardation, a disorder characterized by significantly below average general intellectual functioning associated with impairments in adaptive behavior and manifested during the developmental period. {ECO:0000269|PubMed:26206890}. Note=The disease is caused by variants affecting distinct genetic loci, includ…	histamine catabolic process [GO:0001695]; histamine metabolic process [GO:0001692]; histidine catabolic process [GO:0006548]; methylation [GO:0032259]; respiratory gaseous exchange by respiratory system [GO:0007585]	histamine N-methyltransferase activity [GO:0046539]	centrosome [GO:0005813]; cytoplasm [GO:0005737]; cytosol [GO:0005829]; extracellular exosome [GO:0070062]; nucleoplasm [GO:0005654]	GO:0001692; GO:0001695; GO:0005654; GO:0005737; GO:0005813; GO:0005829; GO:0006548; GO:0007585; GO:0032259; GO:0046539; GO:0070062	R-HSA-2408508;R-HSA-70921;	hsa:3176;	15.4659	15.3352	16.8483	16.8573
EPS8L2_Q9H6S3	0.838619	0.892299	-0.83021	-0.900707	EPS8L2	Epidermal growth factor receptor kinase substrate 8-like protein 2	Q9H6S3	1.41941	0.000239192	-1.41941	sp|Q9H6S3|ES8L2_HUMAN Epidermal growth factor receptor kinase substrate 8-like protein 2 OS=Homo sapiens OX=9606 GN=EPS8L2 PE=1 SV=2	FUNCTION: Stimulates guanine exchange activity of SOS1. May play a role in membrane ruffling and remodeling of the actin cytoskeleton. In the cochlea, is required for stereocilia maintenance in adult hair cells (By similarity). {ECO:0000250|UniProtKB:Q99K30, ECO:0000269|PubMed:14565974}.	SUBCELLULAR LOCATION: Cytoplasm {ECO:0000269|PubMed:14565974}. Cell projection, stereocilium {ECO:0000250|UniProtKB:Q99K30}. Note=Localizes at the tips of the stereocilia of the inner and outer hair cells. {ECO:0000250|UniProtKB:Q99K30}.	DISEASE: Deafness, autosomal recessive, 106 (DFNB106) [MIM:617637]: A form of non-syndromic sensorineural hearing loss. Sensorineural deafness results from damage to the neural receptors of the inner ear, the nerve pathways to the brain, or the area of the brain that receives sound information. {ECO:0000269|PubMed:26282398, ECO:0000269|PubMed:28281779}. Note=The disease is caused by variants affe…	positive regulation of ruffle assembly [GO:1900029]; regulation of catalytic activity [GO:0050790]; regulation of Rho protein signal transduction [GO:0035023]; Rho protein signal transduction [GO:0007266]; sensory perception of sound [GO:0007605]	actin binding [GO:0003779]; cadherin binding [GO:0045296]	cytosol [GO:0005829]; extracellular exosome [GO:0070062]; plasma membrane [GO:0005886]; protein-containing complex [GO:0032991]; ruffle membrane [GO:0032587]; stereocilium bundle [GO:0032421]; stereocilium tip [GO:0032426]; vesicle [GO:0031982]	GO:0003779; GO:0005829; GO:0005886; GO:0007266; GO:0007605; GO:0031982; GO:0032421; GO:0032426; GO:0032587; GO:0032991; GO:0035023; GO:0045296; GO:0050790; GO:0070062; GO:1900029	R-HSA-9662360;R-HSA-9662361;	hsa:64787;	20.8217	20.8657	19.4532	19.3954
SEC24D_O94855	-0.77228	-0.953725	0.910158	0.815847	SEC24D	Protein transport protein Sec24D	O94855	1.39868	0.000243792	1.39868	sp|O94855|SC24D_HUMAN Protein transport protein Sec24D OS=Homo sapiens OX=9606 GN=SEC24D PE=1 SV=2	FUNCTION: Component of the coat protein complex II (COPII) which promotes the formation of transport vesicles from the endoplasmic reticulum (ER). The coat has two main functions, the physical deformation of the endoplasmic reticulum membrane into vesicles and the selection of cargo molecules for their transport to the Golgi complex (PubMed:17499046, PubMed:20427317, PubMed:18843296). Plays a cen…	SUBCELLULAR LOCATION: Cytoplasmic vesicle, COPII-coated vesicle membrane {ECO:0000269|PubMed:10329445}; Peripheral membrane protein {ECO:0000250|UniProtKB:P53992}; Cytoplasmic side {ECO:0000250|UniProtKB:P53992}. Endoplasmic reticulum membrane {ECO:0000305|PubMed:10329445}; Peripheral membrane protein {ECO:0000250|UniProtKB:P53992}; Cytoplasmic side {ECO:0000250|UniProtKB:P53992}. Cytoplasm, cyto…	DISEASE: Cole-Carpenter syndrome 2 (CLCRP2) [MIM:616294]: A form of Cole-Carpenter syndrome, a disorder characterized by features of osteogenesis imperfecta such as bone deformities and severe bone fragility with frequent fractures, in association with craniosynostosis, ocular proptosis, hydrocephalus, growth failure and distinctive facial features. Craniofacial findings include marked frontal bo…	COPII-coated vesicle cargo loading [GO:0090110]; endoplasmic reticulum to Golgi vesicle-mediated transport [GO:0006888]; intracellular protein transport [GO:0006886]; in utero embryonic development [GO:0001701]	SNARE binding [GO:0000149]; zinc ion binding [GO:0008270]	COPII vesicle coat [GO:0030127]; cytosol [GO:0005829]; endoplasmic reticulum exit site [GO:0070971]; endoplasmic reticulum membrane [GO:0005789]; ER to Golgi transport vesicle membrane [GO:0012507]; intracellular membrane-bounded organelle [GO:0043231]	GO:0000149; GO:0001701; GO:0005789; GO:0005829; GO:0006886; GO:0006888; GO:0008270; GO:0012507; GO:0030127; GO:0043231; GO:0070971; GO:0090110	R-HSA-1655829;R-HSA-204005;R-HSA-2132295;R-HSA-5694530;R-HSA-983170;	hsa:9871;	14.2991	14.1521	15.6625	15.586
FAM25G_B3EWG6	0.591956	1.1021	-0.852097	-0.841959	FAM25G	Protein FAM25G;Protein FAM25C;Protein FAM25A	B3EWG6	2.32964	0.00024467	-2.32964	sp|B3EWG6|FM25G_HUMAN Protein FAM25G OS=Homo sapiens OX=9606 GN=FAM25G PE=3 SV=1;sp|B3EWG5|FM25C_HUMAN Protein FAM25C OS=Homo sapiens OX=9606 GN=FAM25C PE=3 SV=1;sp|B3EWG3|FM25A_HUMAN Protein FAM25A OS=Homo sapiens OX=9606 GN=FAM25A PE=3 SV=1									hsa:100133093;hsa:643161;hsa:644054;	17.8218	18.5233	15.8359	15.8499
SAFB_Q15424	0.911725	0.805993	-0.710782	-1.00694	SAFB	Scaffold attachment factor B1	Q15424	1.44138	0.000251557	-1.44138	sp|Q15424|SAFB1_HUMAN Scaffold attachment factor B1 OS=Homo sapiens OX=9606 GN=SAFB PE=1 SV=4	FUNCTION: Binds to scaffold/matrix attachment region (S/MAR) DNA and forms a molecular assembly point to allow the formation of a 'transcriptosomal' complex (consisting of SR proteins and RNA polymerase II) coupling transcription and RNA processing (PubMed:9671816). Functions as an estrogen receptor corepressor and can also bind to the HSP27 promoter and decrease its transcription (PubMed:1266024…	SUBCELLULAR LOCATION: Nucleus {ECO:0000269|PubMed:19674106, ECO:0000269|PubMed:22693546}.		chromatin organization [GO:0006325]; intracellular estrogen receptor signaling pathway [GO:0030520]; regulation of mRNA processing [GO:0050684]; regulation of transcription by RNA polymerase II [GO:0006357]	chromatin binding [GO:0003682]; double-stranded DNA binding [GO:0003690]; RNA binding [GO:0003723]; RNA polymerase II cis-regulatory region sequence-specific DNA binding [GO:0000978]; sequence-specific DNA binding [GO:0043565]	midbody [GO:0030496]; nucleoplasm [GO:0005654]; nucleus [GO:0005634]	GO:0000978; GO:0003682; GO:0003690; GO:0003723; GO:0005634; GO:0005654; GO:0006325; GO:0006357; GO:0030496; GO:0030520; GO:0043565; GO:0050684	R-HSA-3899300;	hsa:6294;	18.2611	18.1724	16.8997	16.6512
AHNAK2_Q8IVF2	0.951326	0.773578	-0.795707	-0.929197	AHNAK2	Protein AHNAK2	Q8IVF2	1.37685	0.000252632	-1.37685	sp|Q8IVF2|AHNK2_HUMAN Protein AHNAK2 OS=Homo sapiens OX=9606 GN=AHNAK2 PE=1 SV=2		SUBCELLULAR LOCATION: Nucleus {ECO:0000250}.		regulation of RNA splicing [GO:0043484]		cytoplasm [GO:0005737]; cytosol [GO:0005829]; nucleus [GO:0005634]; plasma membrane [GO:0005886]; sarcolemma [GO:0042383]; T-tubule [GO:0030315]	GO:0005634; GO:0005737; GO:0005829; GO:0005886; GO:0030315; GO:0042383; GO:0043484		hsa:113146;	21.2587	21.1168	19.8642	19.7577
SUCLG2_Q96I99	-0.896719	-0.793078	0.581063	1.10873	SUCLG2	Succinyl-CoA ligase [GDP-forming] subunit beta, mitochondrial	Q96I99	1.86686	0.000253583	1.86686	sp|Q96I99|SUCB2_HUMAN Succinate--CoA ligase [GDP-forming] subunit beta, mitochondrial OS=Homo sapiens OX=9606 GN=SUCLG2 PE=1 SV=2	FUNCTION: GTP-specific succinyl-CoA synthetase functions in the citric acid cycle (TCA), coupling the hydrolysis of succinyl-CoA to the synthesis of GTP and thus represents the only step of substrate-level phosphorylation in the TCA. The beta subunit provides nucleotide specificity of the enzyme and binds the substrate succinate, while the binding sites for coenzyme A and phosphate are found in t…	SUBCELLULAR LOCATION: Mitochondrion {ECO:0000255|HAMAP-Rule:MF_03221}.		succinyl-CoA metabolic process [GO:0006104]; tricarboxylic acid cycle [GO:0006099]	ATP binding [GO:0005524]; GTP binding [GO:0005525]; magnesium ion binding [GO:0000287]; succinate-CoA ligase (ADP-forming) activity [GO:0004775]; succinate-CoA ligase (GDP-forming) activity [GO:0004776]	mitochondrial matrix [GO:0005759]; mitochondrion [GO:0005739]; plasma membrane [GO:0005886]; succinate-CoA ligase complex [GO:0042709]; succinate-CoA ligase complex (GDP-forming) [GO:0045244]	GO:0000287; GO:0004775; GO:0004776; GO:0005524; GO:0005525; GO:0005739; GO:0005759; GO:0005886; GO:0006099; GO:0006104; GO:0042709; GO:0045244	R-HSA-71403;	hsa:8801;	19.9869	20.1014	21.6195	22.2025
ENDOU_P21128	0.856838	0.850408	-1.06013	-0.647118	ENDOU	Poly(U)-specific endoribonuclease	P21128	1.83092	0.000254839	-1.83092	sp|P21128|ENDOU_HUMAN Poly(U)-specific endoribonuclease OS=Homo sapiens OX=9606 GN=ENDOU PE=1 SV=2	FUNCTION: Endoribonuclease that cleaves single-stranded RNAs at 5' of uridylates and releases a product with a 2',3'-cyclic phosphate at the 3'-end. The UU and GU sites are more efficiently cleaved than CU and AU sites. {ECO:0000269|PubMed:18936097}.	SUBCELLULAR LOCATION: Secreted {ECO:0000305}.		female pregnancy [GO:0007565]; immune response [GO:0006955]; proteolysis [GO:0006508]	endoribonuclease activity [GO:0004521]; growth factor activity [GO:0008083]; lyase activity [GO:0016829]; manganese ion binding [GO:0030145]; polysaccharide binding [GO:0030247]; RNA binding [GO:0003723]; scavenger receptor activity [GO:0005044]; serine-type peptidase activity [GO:0008236]	cytoplasm [GO:0005737]; extracellular region [GO:0005576]; extracellular space [GO:0005615]; plasma membrane [GO:0005886]	GO:0003723; GO:0004521; GO:0005044; GO:0005576; GO:0005615; GO:0005737; GO:0005886; GO:0006508; GO:0006955; GO:0007565; GO:0008083; GO:0008236; GO:0016829; GO:0030145; GO:0030247		hsa:8909;	20.1969	20.19	18.1411	18.584
PYGL_P06737	0.901339	0.828429	-0.81368	-0.916088	PYGL	Glycogen phosphorylase, liver form	P06737	1.36436	0.000260896	-1.36436	sp|P06737|PYGL_HUMAN Glycogen phosphorylase, liver form OS=Homo sapiens OX=9606 GN=PYGL PE=1 SV=4	FUNCTION: Allosteric enzyme that catalyzes the rate-limiting step in glycogen catabolism, the phosphorolytic cleavage of glycogen to produce glucose-1-phosphate, and plays a central role in maintaining cellular and organismal glucose homeostasis. {ECO:0000269|PubMed:22225877}.	SUBCELLULAR LOCATION: Cytoplasm, cytosol {ECO:0000305|PubMed:22225877}.	DISEASE: Glycogen storage disease 6 (GSD6) [MIM:232700]: A metabolic disorder characterized by mild to moderate hypoglycemia, mild ketosis, growth retardation, and prominent hepatomegaly. Heart and skeletal muscle are not affected. {ECO:0000269|PubMed:9529348}. Note=The disease is caused by variants affecting the gene represented in this entry.	5-phosphoribose 1-diphosphate biosynthetic process [GO:0006015]; glucose homeostasis [GO:0042593]; glycogen catabolic process [GO:0005980]; glycogen metabolic process [GO:0005977]; necroptotic process [GO:0070266]; response to bacterium [GO:0009617]	AMP binding [GO:0016208]; ATP binding [GO:0005524]; bile acid binding [GO:0032052]; glucose binding [GO:0005536]; glycogen phosphorylase activity [GO:0008184]; identical protein binding [GO:0042802]; linear malto-oligosaccharide phosphorylase activity [GO:0102250]; purine nucleobase binding [GO:0002060]; pyridoxal phosphate binding [GO:0030170]; SHG alpha-glucan phosphorylase activity [GO:0102499…	cytoplasm [GO:0005737]; cytosol [GO:0005829]; extracellular exosome [GO:0070062]; extracellular region [GO:0005576]; ficolin-1-rich granule lumen [GO:1904813]; secretory granule lumen [GO:0034774]	GO:0002060; GO:0005524; GO:0005536; GO:0005576; GO:0005737; GO:0005829; GO:0005977; GO:0005980; GO:0006015; GO:0008184; GO:0009617; GO:0016208; GO:0019842; GO:0030170; GO:0032052; GO:0034774; GO:0042593; GO:0042802; GO:0070062; GO:0070266; GO:0102250; GO:0102499; GO:1904813	R-HSA-6798695;R-HSA-70221;	hsa:5836;	20.6356	20.5781	19.2829	19.2021
NAGK_Q9UJ70	0.769848	0.956883	-0.842055	-0.884676	NAGK	N-acetyl-D-glucosamine kinase	Q9UJ70	1.4577	0.000261745	-1.4577	sp|Q9UJ70|NAGK_HUMAN N-acetyl-D-glucosamine kinase OS=Homo sapiens OX=9606 GN=NAGK PE=1 SV=4	FUNCTION: Converts endogenous N-acetylglucosamine (GlcNAc), a major component of complex carbohydrates, from lysosomal degradation or nutritional sources into GlcNAc 6-phosphate. Involved in the N-glycolylneuraminic acid (Neu5Gc) degradation pathway: although human is not able to catalyze formation of Neu5Gc due to the inactive CMAHP enzyme, Neu5Gc is present in food and must be degraded. Also ha…			N-acetylglucosamine metabolic process [GO:0006044]; N-acetylmannosamine metabolic process [GO:0006051]; N-acetylneuraminate catabolic process [GO:0019262]	ATP binding [GO:0005524]; N-acetylglucosamine kinase activity [GO:0045127]	cytosol [GO:0005829]; extracellular exosome [GO:0070062]	GO:0005524; GO:0005829; GO:0006044; GO:0006051; GO:0019262; GO:0045127; GO:0070062	R-HSA-446210;	hsa:55577;	20.1052	20.2631	18.7445	18.7085
RPL13A_P40429	0.875074	0.845672	-0.721446	-0.9993	RPL13A	60S ribosomal protein L13a	P40429	1.47443	0.000263382	-1.47443	sp|P40429|RL13A_HUMAN 60S ribosomal protein L13a OS=Homo sapiens OX=9606 GN=RPL13A PE=1 SV=2	FUNCTION: Associated with ribosomes but is not required for canonical ribosome function and has extra-ribosomal functions. Component of the GAIT (gamma interferon-activated inhibitor of translation) complex which mediates interferon-gamma-induced transcript-selective translation inhibition in inflammation processes. Upon interferon-gamma activation and subsequent phosphorylation dissociates from …	SUBCELLULAR LOCATION: Cytoplasm {ECO:0000305|PubMed:14567916}.		cellular response to interferon-gamma [GO:0071346]; cytoplasmic translation [GO:0002181]; negative regulation of formation of translation preinitiation complex [GO:1901194]; negative regulation of translation [GO:0017148]; translation [GO:0006412]	mRNA binding [GO:0003729]; RNA binding [GO:0003723]; structural constituent of ribosome [GO:0003735]	cytoplasm [GO:0005737]; cytosol [GO:0005829]; cytosolic large ribosomal subunit [GO:0022625]; cytosolic ribosome [GO:0022626]; focal adhesion [GO:0005925]; GAIT complex [GO:0097452]; large ribosomal subunit [GO:0015934]; membrane [GO:0016020]; nucleolus [GO:0005730]; nucleus [GO:0005634]; ribonucleoprotein complex [GO:1990904]; ribosome [GO:0005840]	GO:0002181; GO:0003723; GO:0003729; GO:0003735; GO:0005634; GO:0005730; GO:0005737; GO:0005829; GO:0005840; GO:0005925; GO:0006412; GO:0015934; GO:0016020; GO:0017148; GO:0022625; GO:0022626; GO:0071346; GO:0097452; GO:1901194; GO:1990904	R-HSA-156827;R-HSA-156902;R-HSA-1799339;R-HSA-192823;R-HSA-2408557;R-HSA-6791226;R-HSA-72689;R-HSA-72706;R-HSA-72764;R-HSA-9010553;R-HSA-9633012;R-HSA-975956;R-HSA-975957;	hsa:23521;	20.2833	20.2581	18.9153	18.6772
ANXA5_P08758	-0.859838	-0.869213	0.936433	0.792617	ANXA5	Annexin A5	P08758	1.38707	0.00026581	1.38707	sp|P08758|ANXA5_HUMAN Annexin A5 OS=Homo sapiens OX=9606 GN=ANXA5 PE=1 SV=2	FUNCTION: This protein is an anticoagulant protein that acts as an indirect inhibitor of the thromboplastin-specific complex, which is involved in the blood coagulation cascade.		DISEASE: Pregnancy loss, recurrent, 3 (RPRGL3) [MIM:614391]: A common complication of pregnancy, resulting in spontaneous abortion before the fetus has reached viability. The term includes all miscarriages from the time of conception until 24 weeks of gestation. Recurrent pregnancy loss is defined as 3 or more consecutive spontaneous abortions. {ECO:0000269|PubMed:17339269}. Note=Disease suscepti…	blood coagulation [GO:0007596]; negative regulation of apoptotic process [GO:0043066]; negative regulation of coagulation [GO:0050819]; response to organic substance [GO:0010033]; signal transduction [GO:0007165]	calcium-dependent phospholipid binding [GO:0005544]; calcium ion binding [GO:0005509]; phospholipase inhibitor activity [GO:0004859]; phospholipid binding [GO:0005543]	collagen-containing extracellular matrix [GO:0062023]; cytoplasm [GO:0005737]; cytosol [GO:0005829]; endothelial microparticle [GO:0072563]; external side of plasma membrane [GO:0009897]; extracellular exosome [GO:0070062]; extracellular region [GO:0005576]; focal adhesion [GO:0005925]; membrane [GO:0016020]	GO:0004859; GO:0005509; GO:0005543; GO:0005544; GO:0005576; GO:0005737; GO:0005829; GO:0005925; GO:0007165; GO:0007596; GO:0009897; GO:0010033; GO:0016020; GO:0043066; GO:0050819; GO:0062023; GO:0070062; GO:0072563	R-HSA-114608;	hsa:308;	20.2255	20.2179	21.6664	21.5511
TACSTD2_P09758	0.863346	0.866065	-0.797118	-0.932292	TACSTD2	Tumor-associated calcium signal transducer 2	P09758	1.38254	0.000270524	-1.38254	sp|P09758|TACD2_HUMAN Tumor-associated calcium signal transducer 2 OS=Homo sapiens OX=9606 GN=TACSTD2 PE=1 SV=3	FUNCTION: May function as a growth factor receptor.	SUBCELLULAR LOCATION: Membrane; Single-pass type I membrane protein.	DISEASE: Corneal dystrophy, gelatinous drop-like (GDLD) [MIM:204870]: A form of lattice corneal dystrophy, a class of inherited stromal amyloidoses characterized by pathognomonic branching lattice figures in the cornea. GDLD is an autosomal recessive disorder characterized by severe corneal amyloidosis leading to blindness. Clinical manifestations, which appear in the first decade of life, includ…	negative regulation of branching involved in ureteric bud morphogenesis [GO:0090191]; negative regulation of cell motility [GO:2000146]; negative regulation of epithelial cell migration [GO:0010633]; negative regulation of ruffle assembly [GO:1900028]; negative regulation of stress fiber assembly [GO:0051497]; negative regulation of substrate adhesion-dependent cell spreading [GO:1900025]; positi…		basal plasma membrane [GO:0009925]; cytosol [GO:0005829]; extracellular exosome [GO:0070062]; extracellular space [GO:0005615]; integral component of membrane [GO:0016021]; lateral plasma membrane [GO:0016328]; membrane [GO:0016020]; nucleus [GO:0005634]	GO:0005615; GO:0005634; GO:0005829; GO:0007601; GO:0009925; GO:0010633; GO:0016020; GO:0016021; GO:0016328; GO:0050678; GO:0050896; GO:0051497; GO:0060675; GO:0070062; GO:0090191; GO:1900025; GO:1900028; GO:2000146; GO:2000738		hsa:4070;	19.4327	19.4348	18.1052	17.9972
PBLD_P30039	-0.84029	-0.890093	0.912811	0.817572	PBLD	Phenazine biosynthesis-like domain-containing protein	P30039	1.35379	0.000271015	1.35379	sp|P30039|PBLD_HUMAN Phenazine biosynthesis-like domain-containing protein OS=Homo sapiens OX=9606 GN=PBLD PE=1 SV=2				biosynthetic process [GO:0009058]; maintenance of gastrointestinal epithelium [GO:0030277]; negative regulation of SMAD protein signal transduction [GO:0060392]; negative regulation of transforming growth factor beta receptor signaling pathway [GO:0030512]	identical protein binding [GO:0042802]; isomerase activity [GO:0016853]	cytoplasm [GO:0005737]; extracellular exosome [GO:0070062]	GO:0005737; GO:0009058; GO:0016853; GO:0030277; GO:0030512; GO:0042802; GO:0060392; GO:0070062		hsa:64081;	17.9519	17.913	19.3235	19.249
PGC_P20142	-0.845997	-0.841915	0.569232	1.11868	PGC	Gastricsin	P20142	2.63077	0.000271901	2.63077	sp|P20142|PEPC_HUMAN Gastricsin OS=Homo sapiens OX=9606 GN=PGC PE=1 SV=1	FUNCTION: Hydrolyzes a variety of proteins.	SUBCELLULAR LOCATION: Secreted.		digestion [GO:0007586]; positive regulation of antibacterial peptide production [GO:0002803]; proteolysis [GO:0006508]	aspartic-type endopeptidase activity [GO:0004190]	extracellular space [GO:0005615]	GO:0002803; GO:0004190; GO:0005615; GO:0006508; GO:0007586		hsa:5225;	15.2952	15.3015	17.501	18.3573
TOMM40_O96008	1.08852	0.600734	-0.727483	-0.961773	TOMM40	Mitochondrial import receptor subunit TOM40 homolog	O96008	1.46444	0.000276465	-1.46444	sp|O96008|TOM40_HUMAN Mitochondrial import receptor subunit TOM40 homolog OS=Homo sapiens OX=9606 GN=TOMM40 PE=1 SV=1	FUNCTION: Channel-forming protein essential for import of protein precursors into mitochondria (PubMed:15644312, PubMed:31206022). Plays a role in the assembly of the mitochondrial membrane respiratory chain NADH dehydrogenase (Complex I) by forming a complex with BCAP31 and mediating the translocation of Complex I components from the cytosol to the mitochondria (PubMed:31206022). {ECO:0000269|Pu…	SUBCELLULAR LOCATION: Mitochondrion outer membrane {ECO:0000269|PubMed:15644312, ECO:0000269|PubMed:31206022}; Multi-pass membrane protein {ECO:0000255}. Note=Associates with the mitochondria-associated ER membrane via interaction with BCAP31. {ECO:0000269|PubMed:31206022}.		ion transport [GO:0006811]; protein import into mitochondrial matrix [GO:0030150]; protein targeting to mitochondrion [GO:0006626]	porin activity [GO:0015288]; protein transmembrane transporter activity [GO:0008320]	cytosol [GO:0005829]; integral component of membrane [GO:0016021]; integral component of mitochondrial outer membrane [GO:0031307]; mitochondria-associated endoplasmic reticulum membrane [GO:0044233]; mitochondrial inner membrane [GO:0005743]; mitochondrial outer membrane [GO:0005741]; mitochondrial outer membrane translocase complex [GO:0005742]; mitochondrion [GO:0005739]; pore complex [GO:0046…	GO:0005739; GO:0005741; GO:0005742; GO:0005743; GO:0005829; GO:0006626; GO:0006811; GO:0008320; GO:0015288; GO:0016021; GO:0030150; GO:0031307; GO:0044233; GO:0046930	R-HSA-1268020;R-HSA-5205685;	hsa:10452;	18.3376	17.9147	16.7633	16.5602
SULT2B1_O00204	0.995814	0.723107	-0.79572	-0.923201	SULT2B1	Sulfotransferase family cytosolic 2B member 1	O00204	1.37846	0.000276839	-1.37846	sp|O00204|ST2B1_HUMAN Sulfotransferase family cytosolic 2B member 1 OS=Homo sapiens OX=9606 GN=SULT2B1 PE=1 SV=2	FUNCTION: Sulfotransferase that utilizes 3'-phospho-5'-adenylyl sulfate (PAPS) as sulfonate donor to catalyze the sulfate conjugation. Responsible for the sulfation of cholesterol (PubMed:19589875, PubMed:12145317). Catalyzes sulfation of the 3beta-hydroxyl groups of steroids, such as, pregnenolone and dehydroepiandrosterone (DHEA) (PubMed:9799594, PubMed:12145317, PubMed:21855633, PubMed:1685505…	SUBCELLULAR LOCATION: Cytoplasm, cytosol {ECO:0000269|PubMed:12923182, ECO:0000269|PubMed:16855051, ECO:0000269|PubMed:21855633, ECO:0000269|PubMed:28575648}. Microsome {ECO:0000269|PubMed:16855051, ECO:0000269|PubMed:21855633}. Nucleus {ECO:0000269|PubMed:16855051, ECO:0000269|PubMed:21855633}. Note=Phosphorylation of Ser-348 is required for translocation to the nucleus. {ECO:0000269|PubMed:2185…	DISEASE: Ichthyosis, congenital, autosomal recessive 14 (ARCI14) [MIM:617571]: A form of autosomal recessive congenital ichthyosis, a disorder of keratinization with abnormal differentiation and desquamation of the epidermis, resulting in abnormal skin scaling over the whole body. The main skin phenotypes are lamellar ichthyosis (LI) and non-bullous congenital ichthyosiform erythroderma (NCIE), a…	3'-phosphoadenosine 5'-phosphosulfate metabolic process [GO:0050427]; cholesterol metabolic process [GO:0008203]; negative regulation of cell population proliferation [GO:0008285]; positive regulation of epidermal cell differentiation [GO:0045606]; steroid metabolic process [GO:0008202]; sulfation [GO:0051923]	alcohol sulfotransferase activity [GO:0004027]; cholesterol binding [GO:0015485]; nucleic acid binding [GO:0003676]; steroid hormone binding [GO:1990239]; steroid sulfotransferase activity [GO:0050294]; sulfotransferase activity [GO:0008146]	cytoplasm [GO:0005737]; cytosol [GO:0005829]; endoplasmic reticulum [GO:0005783]; extracellular exosome [GO:0070062]; intracellular membrane-bounded organelle [GO:0043231]; nucleus [GO:0005634]	GO:0003676; GO:0004027; GO:0005634; GO:0005737; GO:0005783; GO:0005829; GO:0008146; GO:0008202; GO:0008203; GO:0008285; GO:0015485; GO:0043231; GO:0045606; GO:0050294; GO:0050427; GO:0051923; GO:0070062; GO:1990239	R-HSA-156584;	hsa:6820;	18.2886	18.0699	16.8519	16.7497
SEC14L2_O76054	0.938307	0.766517	-0.653892	-1.05093	SEC14L2	SEC14-like protein 2	O76054	1.43232	0.000278048	-1.43232	sp|O76054|S14L2_HUMAN SEC14-like protein 2 OS=Homo sapiens OX=9606 GN=SEC14L2 PE=1 SV=1	FUNCTION: Carrier protein. Binds to some hydrophobic molecules and promotes their transfer between the different cellular sites. Binds with high affinity to alpha-tocopherol. Also binds with a weaker affinity to other tocopherols and to tocotrienols. May have a transcriptional activatory activity via its association with alpha-tocopherol. Probably recognizes and binds some squalene structure, sug…	SUBCELLULAR LOCATION: Cytoplasm. Nucleus. Note=Cytoplasmic in absence of alpha-tocopherol, and nuclear in presence of alpha-tocopherol.		positive regulation of transcription, DNA-templated [GO:0045893]; regulation of cholesterol biosynthetic process [GO:0045540]	phospholipid binding [GO:0005543]; vitamin E binding [GO:0008431]	cytoplasm [GO:0005737]; cytosol [GO:0005829]; extracellular exosome [GO:0070062]; nucleoplasm [GO:0005654]; nucleus [GO:0005634]	GO:0005543; GO:0005634; GO:0005654; GO:0005737; GO:0005829; GO:0008431; GO:0045540; GO:0045893; GO:0070062		hsa:23541;	16.5884	16.4441	15.2507	14.9171
ATP11B_Q9Y2G3	0.93635	0.783873	-0.739262	-0.980961	ATP11B	Probable phospholipid-transporting ATPase IF	Q9Y2G3	1.35407	0.000278795	-1.35407	sp|Q9Y2G3|AT11B_HUMAN Probable phospholipid-transporting ATPase IF OS=Homo sapiens OX=9606 GN=ATP11B PE=1 SV=2	FUNCTION: Catalytic component of a P4-ATPase flippase complex which catalyzes the hydrolysis of ATP coupled to the transport of aminophospholipids, phosphatidylserines (PS) and phosphatidylethanolamines (PE), from the outer to the inner leaflet of intracellular membranes (PubMed:30018401). May contribute to the maintenance of membrane lipid asymmetry in endosome compartment (PubMed:30018401). {EC…	SUBCELLULAR LOCATION: Recycling endosome membrane {ECO:0000269|PubMed:21914794}; Multi-pass membrane protein. Early endosome {ECO:0000269|PubMed:23585472}. Endoplasmic reticulum {ECO:0000269|PubMed:21914794}. Golgi apparatus, trans-Golgi network {ECO:0000269|PubMed:23585472}. Note=Exit from the endoplasmic reticulum requires the presence of TMEM30A, but not TMEM30B (PubMed:21914794). In the prese…		aminophospholipid transport [GO:0015917]; ion transmembrane transport [GO:0034220]; ion transport [GO:0006811]; phospholipid translocation [GO:0045332]	ATPase-coupled intramembrane lipid transporter activity [GO:0140326]; ATP binding [GO:0005524]; ion transmembrane transporter activity [GO:0015075]; magnesium ion binding [GO:0000287]; phosphatidylethanolamine flippase activity [GO:0090555]; phosphatidylserine floppase activity [GO:0090556]	azurophil granule membrane [GO:0035577]; early endosome membrane [GO:0031901]; endoplasmic reticulum [GO:0005783]; integral component of membrane [GO:0016021]; membrane [GO:0016020]; nuclear inner membrane [GO:0005637]; phospholipid-translocating ATPase complex [GO:1990531]; plasma membrane [GO:0005886]; recycling endosome [GO:0055037]; recycling endosome membrane [GO:0055038]; trans-Golgi networ…	GO:0000287; GO:0005524; GO:0005637; GO:0005783; GO:0005802; GO:0005886; GO:0006811; GO:0015075; GO:0015917; GO:0016020; GO:0016021; GO:0031901; GO:0034220; GO:0035577; GO:0045332; GO:0055037; GO:0055038; GO:0090555; GO:0090556; GO:0140326; GO:1990531	R-HSA-6798695;R-HSA-936837;	hsa:23200;	13.3532	13.2332	12.0342	11.844
COL18A1_P39060	-0.848623	-0.882118	0.820803	0.909939	COL18A1	Collagen alpha-1(XVIII) chain;Endostatin	P39060	1.35718	0.00028564	1.35718	sp|P39060|COIA1_HUMAN Collagen alpha-1(XVIII) chain OS=Homo sapiens OX=9606 GN=COL18A1 PE=1 SV=5	FUNCTION: Probably plays a major role in determining the retinal structure as well as in the closure of the neural tube. {ECO:0000269|PubMed:10942434}.; FUNCTION: [Non-collagenous domain 1]: May regulate extracellular matrix-dependent motility and morphogenesis of endothelial and non-endothelial cells; the function requires homotrimerization and implicates MAPK signaling. {ECO:0000269|PubMed:1125…	SUBCELLULAR LOCATION: Secreted, extracellular space, extracellular matrix {ECO:0000250}. Secreted, extracellular space, extracellular matrix, basement membrane {ECO:0000250|UniProtKB:P39061}.; SUBCELLULAR LOCATION: [Non-collagenous domain 1]: Secreted, extracellular space, extracellular matrix, basement membrane {ECO:0000250|UniProtKB:P39061}. Secreted {ECO:0000250|UniProtKB:P39061}.; SUBCELLULAR…	DISEASE: Knobloch syndrome 1 (KNO1) [MIM:267750]: A developmental disorder primarily characterized by typical eye abnormalities, including high myopia, cataracts, dislocated lens, vitreoretinal degeneration, and retinal detachment, with occipital skull defects, which can range from occipital encephalocele to occult cutis aplasia. {ECO:0000269|PubMed:10942434, ECO:0000269|PubMed:23667181}. Note=Th…	angiogenesis [GO:0001525]; animal organ morphogenesis [GO:0009887]; cell adhesion [GO:0007155]; endothelial cell morphogenesis [GO:0001886]; extracellular matrix organization [GO:0030198]; negative regulation of cell population proliferation [GO:0008285]; visual perception [GO:0007601]	extracellular matrix structural constituent [GO:0005201]; identical protein binding [GO:0042802]; metal ion binding [GO:0046872]	basement membrane [GO:0005604]; collagen-containing extracellular matrix [GO:0062023]; collagen trimer [GO:0005581]; endoplasmic reticulum lumen [GO:0005788]; extracellular exosome [GO:0070062]; extracellular matrix [GO:0031012]; extracellular region [GO:0005576]; extracellular space [GO:0005615]	GO:0001525; GO:0001886; GO:0005201; GO:0005576; GO:0005581; GO:0005604; GO:0005615; GO:0005788; GO:0007155; GO:0007601; GO:0008285; GO:0009887; GO:0030198; GO:0031012; GO:0042802; GO:0046872; GO:0062023; GO:0070062	R-HSA-1442490;R-HSA-1592389;R-HSA-1650814;R-HSA-2022090;R-HSA-216083;R-HSA-3000157;R-HSA-8948216;	hsa:80781;	16.6044	16.5781	17.9135	17.9834
RRAS_P10301	1.0416	0.669695	-0.821745	-0.889554	RRAS	Ras-related protein R-Ras	P10301	1.50216	0.000289032	-1.50216	sp|P10301|RRAS_HUMAN Ras-related protein R-Ras OS=Homo sapiens OX=9606 GN=RRAS PE=1 SV=1	FUNCTION: Regulates the organization of the actin cytoskeleton (PubMed:16537651, PubMed:18270267). With OSPBL3, modulates integrin beta-1 (ITGB1) activity (PubMed:18270267). {ECO:0000269|PubMed:16537651, ECO:0000269|PubMed:18270267}.	SUBCELLULAR LOCATION: Cell membrane {ECO:0000250}; Lipid-anchor {ECO:0000250}; Cytoplasmic side {ECO:0000250}. Note=Inner surface of plasma membrane possibly with attachment requiring acylation of the C-terminal cysteine (By similarity with RAS).		face morphogenesis [GO:0060325]; leukocyte differentiation [GO:0002521]; negative regulation of cell migration [GO:0030336]; positive regulation of angiogenesis [GO:0045766]; positive regulation of endothelial cell-matrix adhesion via fibronectin [GO:1904906]; positive regulation of endothelial cell migration [GO:0010595]; positive regulation of vasculogenesis [GO:2001214]; Ras protein signal tra…	GDP binding [GO:0019003]; GTPase activity [GO:0003924]; GTP binding [GO:0005525]; protein-containing complex binding [GO:0044877]	extracellular exosome [GO:0070062]; focal adhesion [GO:0005925]; plasma membrane [GO:0005886]	GO:0002521; GO:0003924; GO:0005525; GO:0005886; GO:0005925; GO:0007265; GO:0010595; GO:0019003; GO:0030336; GO:0044877; GO:0045766; GO:0051896; GO:0060325; GO:0070062; GO:0070372; GO:1904906; GO:2001214	R-HSA-399955;R-HSA-416550;	hsa:6237;	16.169	15.8425	14.5334	14.4738
NDUFA4_O00483	-0.908152	-0.782082	0.585154	1.10508	NDUFA4	Cytochrome c oxidase subunit NDUFA4	O00483	1.67317	0.000291269	1.67317	sp|O00483|NDUA4_HUMAN Cytochrome c oxidase subunit NDUFA4 OS=Homo sapiens OX=9606 GN=NDUFA4 PE=1 SV=1	FUNCTION: Component of the cytochrome c oxidase, the last enzyme in the mitochondrial electron transport chain which drives oxidative phosphorylation. The respiratory chain contains 3 multisubunit complexes succinate dehydrogenase (complex II, CII), ubiquinol-cytochrome c oxidoreductase (cytochrome b-c1 complex, complex III, CIII) and cytochrome c oxidase (complex IV, CIV), that cooperate to tran…	SUBCELLULAR LOCATION: Mitochondrion inner membrane {ECO:0000269|PubMed:23746447, ECO:0000269|PubMed:30030519}; Single-pass membrane protein {ECO:0000269|PubMed:30030519}.	DISEASE: Mitochondrial complex IV deficiency, nuclear type 21 (MC4DN21) [MIM:619065]: An autosomal recessive mitochondrial disorder with onset in infancy. MC4DN21 is characterized by congenital lactic acidosis, encephalopathy, global developmental delay, delayed speech, motor dysfunction, dystonia, and spasticity. Ataxia, peripheral neuropathy, and seizures may also occur. Patient tissues show va…	mitochondrial electron transport, NADH to ubiquinone [GO:0006120]; positive regulation of cytochrome-c oxidase activity [GO:1904960]	NADH dehydrogenase (ubiquinone) activity [GO:0008137]; protein-containing complex binding [GO:0044877]	mitochondrial inner membrane [GO:0005743]; mitochondrial membrane [GO:0031966]; mitochondrial respiratory chain complex I [GO:0005747]; mitochondrial respiratory chain complex IV [GO:0005751]; mitochondrion [GO:0005739]	GO:0005739; GO:0005743; GO:0005747; GO:0005751; GO:0006120; GO:0008137; GO:0031966; GO:0044877; GO:1904960	R-HSA-5628897;R-HSA-611105;R-HSA-9707564;	hsa:4697;	17.636	17.7608	19.1143	19.6289
TRIM29_Q14134	0.983134	0.738743	-0.912314	-0.809562	TRIM29	Tripartite motif-containing protein 29	Q14134	1.5594	0.000292442	-1.5594	sp|Q14134|TRI29_HUMAN Tripartite motif-containing protein 29 OS=Homo sapiens OX=9606 GN=TRIM29 PE=1 SV=2	FUNCTION: Plays a crucial role in the regulation of macrophage activation in response to viral or bacterial infections within the respiratory tract. Mechanistically, TRIM29 interacts with IKBKG/NEMO in the lysosome where it induces its 'Lys-48' ubiquitination and subsequent degradation. In turn, the expression of type I interferons and the production of proinflammatory cytokines are inhibited. Ad…	SUBCELLULAR LOCATION: Cytoplasm {ECO:0000269|PubMed:7644499}. Lysosome {ECO:0000269|PubMed:27695001}. Note=Colocalizes with intermediate filaments.		innate immune response [GO:0045087]; negative regulation of protein localization to nucleus [GO:1900181]; negative regulation of transcription by RNA polymerase II [GO:0000122]	cadherin binding involved in cell-cell adhesion [GO:0098641]; identical protein binding [GO:0042802]; p53 binding [GO:0002039]; zinc ion binding [GO:0008270]	adherens junction [GO:0005912]; lysosome [GO:0005764]	GO:0000122; GO:0002039; GO:0005764; GO:0005912; GO:0008270; GO:0042802; GO:0045087; GO:0098641; GO:1900181	R-HSA-877300;	hsa:23650;	21.8987	21.6774	20.1821	20.2752
ALYREF_Q86V81	0.847769	0.866989	-0.685012	-1.02975	ALYREF	THO complex subunit 4	Q86V81	1.59154	0.000293117	-1.59154	sp|Q86V81|THOC4_HUMAN THO complex subunit 4 OS=Homo sapiens OX=9606 GN=ALYREF PE=1 SV=3	FUNCTION: Export adapter involved in nuclear export of spliced and unspliced mRNA. Binds mRNA which is thought to be transferred to the NXF1-NXT1 heterodimer for export (TAP/NFX1 pathway) (PubMed:15833825, PubMed:15998806, PubMed:17190602, PubMed:11707413, PubMed:11675789, PubMed:11979277, PubMed:18364396, PubMed:22144908, PubMed:22893130, PubMed:23222130, PubMed:25662211). Component of the TREX …	SUBCELLULAR LOCATION: Nucleus {ECO:0000269|PubMed:10488337, ECO:0000269|PubMed:19324961, ECO:0000269|PubMed:23826332, ECO:0000269|PubMed:28418038, ECO:0000305|PubMed:18974867}. Nucleus speckle {ECO:0000269|PubMed:19324961, ECO:0000269|PubMed:23826332}. Cytoplasm {ECO:0000269|PubMed:19324961, ECO:0000269|PubMed:28418038}. Note=Colocalizes with the core EJC, ALYREF/THOC4, NXF1 and DDX39B in the nuc…		mRNA export from nucleus [GO:0006406]; mRNA splicing, via spliceosome [GO:0000398]; osteoblast differentiation [GO:0001649]; positive regulation of DNA-templated transcription, elongation [GO:0032786]; regulation of DNA recombination [GO:0000018]; replication fork processing [GO:0031297]; RNA export from nucleus [GO:0006405]; viral mRNA export from host cell nucleus [GO:0046784]	C5-methylcytidine-containing RNA binding [GO:0062153]; mRNA binding [GO:0003729]; RNA binding [GO:0003723]	catalytic step 2 spliceosome [GO:0071013]; cytoplasm [GO:0005737]; cytosol [GO:0005829]; extracellular exosome [GO:0070062]; membrane [GO:0016020]; nuclear speck [GO:0016607]; nucleoplasm [GO:0005654]; nucleus [GO:0005634]; transcription export complex [GO:0000346]	GO:0000018; GO:0000346; GO:0000398; GO:0001649; GO:0003723; GO:0003729; GO:0005634; GO:0005654; GO:0005737; GO:0005829; GO:0006405; GO:0006406; GO:0016020; GO:0016607; GO:0031297; GO:0032786; GO:0046784; GO:0062153; GO:0070062; GO:0071013	R-HSA-159227;R-HSA-159230;R-HSA-159231;R-HSA-159236;R-HSA-72163;R-HSA-72187;R-HSA-73856;	hsa:10189;	17.5336	17.5514	16.111	15.791
PDXDC1_Q6P996	-0.957193	-0.769406	0.888039	0.83856	PDXDC1	Pyridoxal-dependent decarboxylase domain-containing protein 1	Q6P996	1.41361	0.000297627	1.41361	sp|Q6P996|PDXD1_HUMAN Pyridoxal-dependent decarboxylase domain-containing protein 1 OS=Homo sapiens OX=9606 GN=PDXDC1 PE=1 SV=2				carboxylic acid metabolic process [GO:0019752]	cadherin binding [GO:0045296]; carboxy-lyase activity [GO:0016831]; pyridoxal phosphate binding [GO:0030170]	Golgi apparatus [GO:0005794]; intracellular membrane-bounded organelle [GO:0043231]	GO:0005794; GO:0016831; GO:0019752; GO:0030170; GO:0043231; GO:0045296		hsa:23042;	16.2946	16.4483	17.8053	17.7648
KRT18_P05783	-0.831394	-0.879235	1.04585	0.664781	KRT18	Keratin, type I cytoskeletal 18	P05783	1.53089	0.000297789	1.53089	sp|P05783|K1C18_HUMAN Keratin, type I cytoskeletal 18 OS=Homo sapiens OX=9606 GN=KRT18 PE=1 SV=2	FUNCTION: Involved in the uptake of thrombin-antithrombin complexes by hepatic cells (By similarity). When phosphorylated, plays a role in filament reorganization. Involved in the delivery of mutated CFTR to the plasma membrane. Together with KRT8, is involved in interleukin-6 (IL-6)-mediated barrier protection. {ECO:0000250, ECO:0000269|PubMed:15529338, ECO:0000269|PubMed:16424149, ECO:0000269|P…	SUBCELLULAR LOCATION: Cytoplasm, perinuclear region. Nucleus, nucleolus.	DISEASE: Cirrhosis (CIRRH) [MIM:215600]: A liver disease characterized by severe panlobular liver-cell swelling with Mallory body formation, prominent pericellular fibrosis, and marked deposits of copper. Clinical features include abdomen swelling, jaundice and pulmonary hypertension. {ECO:0000269|PubMed:12724528, ECO:0000269|PubMed:9011570}. Note=The disease is caused by variants affecting the g…	anatomical structure morphogenesis [GO:0009653]; cell cycle [GO:0007049]; extrinsic apoptotic signaling pathway [GO:0097191]; Golgi to plasma membrane CFTR protein transport [GO:0043000]; hepatocyte apoptotic process [GO:0097284]; intermediate filament cytoskeleton organization [GO:0045104]; negative regulation of apoptotic process [GO:0043066]; tumor necrosis factor-mediated signaling pathway [G…	cadherin binding involved in cell-cell adhesion [GO:0098641]; RNA binding [GO:0003723]; scaffold protein binding [GO:0097110]; structural molecule activity [GO:0005198]	adherens junction [GO:0005912]; cell periphery [GO:0071944]; centriolar satellite [GO:0034451]; cytoplasm [GO:0005737]; cytosol [GO:0005829]; extracellular exosome [GO:0070062]; intermediate filament [GO:0005882]; keratin filament [GO:0045095]; microtubule organizing center [GO:0005815]; nucleolus [GO:0005730]; perinuclear region of cytoplasm [GO:0048471]	GO:0003723; GO:0005198; GO:0005730; GO:0005737; GO:0005815; GO:0005829; GO:0005882; GO:0005912; GO:0007049; GO:0009653; GO:0033209; GO:0034451; GO:0043000; GO:0043066; GO:0045095; GO:0045104; GO:0048471; GO:0070062; GO:0071944; GO:0097110; GO:0097191; GO:0097284; GO:0098641	R-HSA-6805567;R-HSA-6809371;	hsa:3875;	20.1191	20.0763	21.7991	21.4581
BTF3_P20290	0.867292	0.863894	-0.826935	-0.904251	BTF3	Transcription factor BTF3	P20290	1.3278	0.000298308	-1.3278	sp|P20290|BTF3_HUMAN Transcription factor BTF3 OS=Homo sapiens OX=9606 GN=BTF3 PE=1 SV=1	FUNCTION: When associated with NACA, prevents inappropriate targeting of non-secretory polypeptides to the endoplasmic reticulum (ER). Binds to nascent polypeptide chains as they emerge from the ribosome and blocks their interaction with the signal recognition particle (SRP), which normally targets nascent secretory peptides to the ER. BTF3 is also a general transcription factor that can form a s…	SUBCELLULAR LOCATION: Cytoplasm {ECO:0000269|PubMed:10982809}. Nucleus {ECO:0000269|PubMed:10982809}. Note=The heterodimer with NACA is cytoplasmic.		in utero embryonic development [GO:0001701]; negative regulation of protein localization to endoplasmic reticulum [GO:1905551]; protein transport [GO:0015031]	RNA binding [GO:0003723]	cytoplasm [GO:0005737]; cytosol [GO:0005829]; nascent polypeptide-associated complex [GO:0005854]; nucleus [GO:0005634]; polysomal ribosome [GO:0042788]	GO:0001701; GO:0003723; GO:0005634; GO:0005737; GO:0005829; GO:0005854; GO:0015031; GO:0042788; GO:1905551		hsa:689;	19.3642	19.3616	18.0647	18.0054
PADI1_Q9ULC6	0.746832	0.973007	-0.950955	-0.768885	PADI1	Protein-arginine deiminase type-1	Q9ULC6	1.32113	0.000299628	-1.32113	sp|Q9ULC6|PADI1_HUMAN Protein-arginine deiminase type-1 OS=Homo sapiens OX=9606 GN=PADI1 PE=1 SV=2	FUNCTION: Catalyzes the deimination of arginine residues of proteins. {ECO:0000269|PubMed:12416996, ECO:0000269|PubMed:27393304, ECO:0000269|PubMed:30044909}.	SUBCELLULAR LOCATION: Cytoplasm {ECO:0000269|PubMed:12416996}.		histone citrullination [GO:0036414]; protein citrullination [GO:0018101]	calcium ion binding [GO:0005509]; protein-arginine deiminase activity [GO:0004668]	cytoplasm [GO:0005737]; cytosol [GO:0005829]; nucleoplasm [GO:0005654]; nucleus [GO:0005634]	GO:0004668; GO:0005509; GO:0005634; GO:0005654; GO:0005737; GO:0005829; GO:0018101; GO:0036414	R-HSA-3247509;	hsa:29943;	19.8529	20.0266	18.5487	18.6886
LYZ_P61626	-0.701091	-1.01644	0.872202	0.84533	LYZ	Lysozyme C	P61626	1.45482	0.000306517	1.45482	sp|P61626|LYSC_HUMAN Lysozyme C OS=Homo sapiens OX=9606 GN=LYZ PE=1 SV=1	FUNCTION: Lysozymes have primarily a bacteriolytic function; those in tissues and body fluids are associated with the monocyte-macrophage system and enhance the activity of immunoagents.	SUBCELLULAR LOCATION: Secreted.	DISEASE: Amyloidosis 8 (AMYL8) [MIM:105200]: A form of hereditary generalized amyloidosis. Clinical features include extensive visceral amyloid deposits, renal amyloidosis resulting in nephrotic syndrome, arterial hypertension, hepatosplenomegaly, cholestasis, petechial skin rash. There is no involvement of the nervous system. {ECO:0000269|PubMed:8464497}. Note=The disease is caused by variants a…	antimicrobial humoral response [GO:0019730]; cytolysis [GO:0019835]; defense response to bacterium [GO:0042742]; defense response to Gram-negative bacterium [GO:0050829]; defense response to Gram-positive bacterium [GO:0050830]; inflammatory response [GO:0006954]; killing of cells of other organism [GO:0031640]; metabolic process [GO:0008152]; retina homeostasis [GO:0001895]	identical protein binding [GO:0042802]; lysozyme activity [GO:0003796]	azurophil granule lumen [GO:0035578]; extracellular exosome [GO:0070062]; extracellular region [GO:0005576]; extracellular space [GO:0005615]; specific granule lumen [GO:0035580]; tertiary granule lumen [GO:1904724]	GO:0001895; GO:0003796; GO:0005576; GO:0005615; GO:0006954; GO:0008152; GO:0019730; GO:0019835; GO:0031640; GO:0035578; GO:0035580; GO:0042742; GO:0042802; GO:0050829; GO:0050830; GO:0070062; GO:1904724	R-HSA-6798695;R-HSA-6803157;R-HSA-977225;	hsa:4069;	17.8383	17.5712	19.1709	19.1482
HPCAL1_P37235	-0.890362	-0.808496	0.614344	1.08451	HPCAL1	Hippocalcin-like protein 1;Neuron-specific calcium-binding protein hippocalcin	P37235	1.62293	0.000306893	1.62293	sp|P37235|HPCL1_HUMAN Hippocalcin-like protein 1 OS=Homo sapiens OX=9606 GN=HPCAL1 PE=1 SV=3;sp|P84074|HPCA_HUMAN Neuron-specific calcium-binding protein hippocalcin OS=Homo sapiens OX=9606 GN=HPCA PE=1 SV=2	FUNCTION: May be involved in the calcium-dependent regulation of rhodopsin phosphorylation.	SUBCELLULAR LOCATION: Membrane {ECO:0000305}; Lipid-anchor {ECO:0000305}.			calcium ion binding [GO:0005509]	membrane [GO:0016020]	GO:0005509; GO:0016020		hsa:3241;	17.3589	17.4371	18.7964	19.2455
EIF2B5_Q13144	0.931103	0.796472	-0.920455	-0.80712	EIF2B5	Translation initiation factor eIF-2B subunit epsilon	Q13144	1.41055	0.000307203	-1.41055	sp|Q13144|EI2BE_HUMAN Translation initiation factor eIF-2B subunit epsilon OS=Homo sapiens OX=9606 GN=EIF2B5 PE=1 SV=3	FUNCTION: Catalyzes the exchange of eukaryotic initiation factor 2-bound GDP for GTP.		DISEASE: Leukodystrophy with vanishing white matter (VWM) [MIM:603896]: A leukodystrophy that occurs mainly in children. Neurological signs include progressive cerebellar ataxia, spasticity, inconstant optic atrophy and relatively preserved mental abilities. The disease is chronic-progressive with, in most individuals, additional episodes of rapid deterioration following febrile infections or min…	aging [GO:0007568]; astrocyte development [GO:0014002]; astrocyte differentiation [GO:0048708]; hippocampus development [GO:0021766]; myelination [GO:0042552]; oligodendrocyte development [GO:0014003]; ovarian follicle development [GO:0001541]; positive regulation of apoptotic process [GO:0043065]; positive regulation of translational initiation [GO:0045948]; response to endoplasmic reticulum str…	guanyl-nucleotide exchange factor activity [GO:0005085]; translation initiation factor activity [GO:0003743]; translation initiation factor binding [GO:0031369]	cytoplasm [GO:0005737]; cytosol [GO:0005829]; eukaryotic translation initiation factor 2B complex [GO:0005851]; nucleus [GO:0005634]	GO:0001541; GO:0003743; GO:0005085; GO:0005634; GO:0005737; GO:0005829; GO:0005851; GO:0006413; GO:0007568; GO:0009408; GO:0009749; GO:0010226; GO:0014002; GO:0014003; GO:0021766; GO:0031369; GO:0034976; GO:0042552; GO:0043065; GO:0043434; GO:0045948; GO:0048708; GO:0050852	R-HSA-72731;	hsa:8893;	15.6221	15.5122	14.1103	14.2029
SBSN_Q6UWP8	1.13205	0.529033	-0.658789	-1.00229	SBSN	Suprabasin	Q6UWP8	1.42983	0.000308615	-1.42983	sp|Q6UWP8|SBSN_HUMAN Suprabasin OS=Homo sapiens OX=9606 GN=SBSN PE=1 SV=2		SUBCELLULAR LOCATION: Secreted {ECO:0000250}.				extracellular exosome [GO:0070062]	GO:0070062		hsa:374897;	20.1907	19.6717	18.6492	18.3535
COL4A2_P08572	-0.792904	-0.935867	0.84058	0.88819	COL4A2	Collagen alpha-2(IV) chain;Canstatin	P08572	1.36427	0.000309306	1.36427	sp|P08572|CO4A2_HUMAN Collagen alpha-2(IV) chain OS=Homo sapiens OX=9606 GN=COL4A2 PE=1 SV=4	FUNCTION: Type IV collagen is the major structural component of glomerular basement membranes (GBM), forming a 'chicken-wire' meshwork together with laminins, proteoglycans and entactin/nidogen.; FUNCTION: Canstatin, a cleavage product corresponding to the collagen alpha 2(IV) NC1 domain, possesses both anti-angiogenic and anti-tumor cell activity. It inhibits proliferation and migration of endot…	SUBCELLULAR LOCATION: Secreted, extracellular space, extracellular matrix, basement membrane.	DISEASE: Brain small vessel disease 2 (BSVD2) [MIM:614483]: An autosomal dominant cerebrovascular disorder with variable manifestations reflecting the location and severity of the vascular defect. BSVD2 features include intracranial hemorrage, fluid-filled cysts or cavities within the cerebral hemispheres, delayed psychomotor development, hemiplegia, spasticity and seizures. {ECO:0000269|PubMed:2…	aging [GO:0007568]; angiogenesis [GO:0001525]; cellular response to transforming growth factor beta stimulus [GO:0071560]; collagen-activated tyrosine kinase receptor signaling pathway [GO:0038063]; endodermal cell differentiation [GO:0035987]; extracellular matrix organization [GO:0030198]; negative regulation of angiogenesis [GO:0016525]; response to activity [GO:0014823]; transcription, DNA-te…	extracellular matrix structural constituent [GO:0005201]; extracellular matrix structural constituent conferring tensile strength [GO:0030020]	collagen-containing extracellular matrix [GO:0062023]; collagen type IV trimer [GO:0005587]; endoplasmic reticulum lumen [GO:0005788]; extracellular exosome [GO:0070062]; extracellular matrix [GO:0031012]; extracellular region [GO:0005576]; extracellular space [GO:0005615]	GO:0001525; GO:0005201; GO:0005576; GO:0005587; GO:0005615; GO:0005788; GO:0006351; GO:0007568; GO:0014823; GO:0016525; GO:0030020; GO:0030198; GO:0031012; GO:0035987; GO:0038063; GO:0062023; GO:0070062; GO:0071560	R-HSA-1442490;R-HSA-1474244;R-HSA-1650814;R-HSA-186797;R-HSA-2022090;R-HSA-216083;R-HSA-2214320;R-HSA-2243919;R-HSA-3000157;R-HSA-3000171;R-HSA-3000178;R-HSA-3000480;R-HSA-419037;R-HSA-8948216;	hsa:1284;	17.4084	17.2955	18.6974	18.735
ACPP_P15309	0.728231	0.993235	-0.833896	-0.88757	ACPP	Prostatic acid phosphatase;PAPf39	P15309	1.48571	0.000310944	-1.48571	sp|P15309|PPAP_HUMAN Prostatic acid phosphatase OS=Homo sapiens OX=9606 GN=ACPP PE=1 SV=3	FUNCTION: A non-specific tyrosine phosphatase that dephosphorylates a diverse number of substrates under acidic conditions (pH 4-6) including alkyl, aryl, and acyl orthophosphate monoesters and phosphorylated proteins (PubMed:10506173, PubMed:15280042, PubMed:20498373, PubMed:9584846). Has lipid phosphatase activity and inactivates lysophosphatidic acid in seminal plasma (PubMed:10506173, PubMed:…	SUBCELLULAR LOCATION: [Isoform 1]: Secreted {ECO:0000305|PubMed:17638863}.; SUBCELLULAR LOCATION: [Isoform 2]: Cell membrane {ECO:0000269|PubMed:17638863, ECO:0000269|PubMed:17897319, ECO:0000269|PubMed:20498373}; Single-pass type I membrane protein {ECO:0000255}. Lysosome membrane {ECO:0000269|PubMed:17638863, ECO:0000269|PubMed:17897319}; Single-pass type I membrane protein {ECO:0000255}. Nucle…		adenosine metabolic process [GO:0046085]; dephosphorylation [GO:0016311]; lipid metabolic process [GO:0006629]; lysosome organization [GO:0007040]; nucleotide metabolic process [GO:0009117]; positive regulation of adenosine receptor signaling pathway [GO:0060168]; purine nucleobase metabolic process [GO:0006144]; regulation of sensory perception of pain [GO:0051930]; thiamine metabolic process [G…	5'-nucleotidase activity [GO:0008253]; acid phosphatase activity [GO:0003993]; identical protein binding [GO:0042802]; lysophosphatidic acid phosphatase activity [GO:0052642]; phosphatase activity [GO:0016791]; protein homodimerization activity [GO:0042803]; protein tyrosine phosphatase activity [GO:0004725]; thiamine phosphate phosphatase activity [GO:0042131]	acid phosphatase complex [GO:1904097]; azurophil granule membrane [GO:0035577]; cytosol [GO:0005829]; extracellular exosome [GO:0070062]; extracellular space [GO:0005615]; filopodium [GO:0030175]; integral component of membrane [GO:0016021]; lysosomal membrane [GO:0005765]; lysosome [GO:0005764]; nucleus [GO:0005634]; plasma membrane [GO:0005886]; vesicle membrane [GO:0012506]	GO:0003993; GO:0004725; GO:0005615; GO:0005634; GO:0005764; GO:0005765; GO:0005829; GO:0005886; GO:0006144; GO:0006629; GO:0006772; GO:0007040; GO:0008253; GO:0009117; GO:0012506; GO:0016021; GO:0016311; GO:0016791; GO:0030175; GO:0035577; GO:0042131; GO:0042802; GO:0042803; GO:0046085; GO:0051930; GO:0052642; GO:0060168; GO:0070062; GO:1904097	R-HSA-6798695;	hsa:55;	17.7145	17.9433	16.3664	16.32
GOLIM4_O00461	-0.486085	-1.14088	1.07673	0.55024	GOLIM4	Golgi integral membrane protein 4	O00461	1.33218	0.000312818	1.33218	sp|O00461|GOLI4_HUMAN Golgi integral membrane protein 4 OS=Homo sapiens OX=9606 GN=GOLIM4 PE=1 SV=1	FUNCTION: Plays a role in endosome to Golgi protein trafficking; mediates protein transport along the late endosome-bypass pathway from the early endosome to the Golgi. {ECO:0000269|PubMed:15331763}.	SUBCELLULAR LOCATION: Golgi apparatus, Golgi stack membrane; Single-pass type II membrane protein. Endosome membrane; Single-pass type II membrane protein. Membrane {ECO:0000305}; Lipid-anchor {ECO:0000305}. Note=Localizes to cis and medial Golgi cisternae. Probably cycles between early Golgi and distal compartments like endosome.				cis-Golgi network [GO:0005801]; endocytic vesicle [GO:0030139]; endosome membrane [GO:0010008]; Golgi apparatus [GO:0005794]; Golgi cisterna membrane [GO:0032580]; Golgi lumen [GO:0005796]; Golgi membrane [GO:0000139]; integral component of membrane [GO:0016021]; membrane [GO:0016020]; transport vesicle [GO:0030133]	GO:0000139; GO:0005794; GO:0005796; GO:0005801; GO:0010008; GO:0016020; GO:0016021; GO:0030133; GO:0030139; GO:0032580	R-HSA-6811438;	hsa:27333;	11.6432	11.107	12.9229	12.4918
GMDS_O60547	-0.991905	-0.727666	0.923681	0.79589	GMDS	GDP-mannose 4,6 dehydratase	O60547	1.58685	0.000325092	1.58685	sp|O60547|GMDS_HUMAN GDP-mannose 4,6 dehydratase OS=Homo sapiens OX=9606 GN=GMDS PE=1 SV=1	FUNCTION: Catalyzes the conversion of GDP-D-mannose to GDP-4-dehydro-6-deoxy-D-mannose. {ECO:0000269|PubMed:9525924}.			'de novo' GDP-L-fucose biosynthetic process [GO:0042351]; GDP-mannose metabolic process [GO:0019673]; Notch signaling pathway [GO:0007219]	GDP-mannose 4,6-dehydratase activity [GO:0008446]; identical protein binding [GO:0042802]; NADP+ binding [GO:0070401]	cytoplasm [GO:0005737]; cytosol [GO:0005829]; extracellular exosome [GO:0070062]	GO:0005737; GO:0005829; GO:0007219; GO:0008446; GO:0019673; GO:0042351; GO:0042802; GO:0070062; GO:0070401	R-HSA-6787639;	hsa:2762;	18.3389	18.5827	20.1066	19.9887
DSC2_Q02487	1.00406	0.705882	-0.980786	-0.729151	DSC2	Desmocollin-2	Q02487	2.24809	0.000325121	-2.24809	sp|Q02487|DSC2_HUMAN Desmocollin-2 OS=Homo sapiens OX=9606 GN=DSC2 PE=1 SV=1	FUNCTION: Component of intercellular desmosome junctions. Involved in the interaction of plaque proteins and intermediate filaments mediating cell-cell adhesion. May contribute to epidermal cell positioning (stratification) by mediating differential adhesiveness between cells that express different isoforms.	SUBCELLULAR LOCATION: Cell membrane {ECO:0000269|PubMed:21062920}; Single-pass type I membrane protein {ECO:0000269|PubMed:21062920}. Cell junction, desmosome {ECO:0000269|PubMed:21062920}.	DISEASE: Arrhythmogenic right ventricular dysplasia, familial, 11 (ARVD11) [MIM:610476]: A congenital heart disease characterized by infiltration of adipose and fibrous tissue into the right ventricle and loss of myocardial cells, resulting in ventricular and supraventricular arrhythmias. {ECO:0000269|PubMed:17033975, ECO:0000269|PubMed:19863551, ECO:0000269|PubMed:21062920, ECO:0000269|PubMed:28…	bundle of His cell-Purkinje myocyte adhesion involved in cell communication [GO:0086073]; cardiac muscle cell-cardiac muscle cell adhesion [GO:0086042]; cell adhesion [GO:0007155]; cell-cell adhesion [GO:0098609]; cellular response to starvation [GO:0009267]; homophilic cell adhesion via plasma membrane adhesion molecules [GO:0007156]; regulation of heart rate by cardiac conduction [GO:0086091]; …	calcium ion binding [GO:0005509]; cell adhesive protein binding involved in bundle of His cell-Purkinje myocyte communication [GO:0086083]	adherens junction [GO:0005912]; cell-cell junction [GO:0005911]; cornified envelope [GO:0001533]; cytoplasmic vesicle [GO:0031410]; desmosome [GO:0030057]; extracellular exosome [GO:0070062]; integral component of membrane [GO:0016021]; intercalated disc [GO:0014704]; plasma membrane [GO:0005886]	GO:0001533; GO:0005509; GO:0005886; GO:0005911; GO:0005912; GO:0007155; GO:0007156; GO:0009267; GO:0014704; GO:0016021; GO:0030057; GO:0031410; GO:0070062; GO:0086042; GO:0086073; GO:0086083; GO:0086091; GO:0098609; GO:0098911	R-HSA-6805567;R-HSA-6809371;	hsa:1824;	21.8746	21.4826	19.2651	19.5959
CES2_O00748	0.944029	0.767787	-0.691359	-1.02046	CES2	Cocaine esterase	O00748	1.3254	0.000326841	-1.3254	sp|O00748|EST2_HUMAN Cocaine esterase OS=Homo sapiens OX=9606 GN=CES2 PE=1 SV=1	FUNCTION: Involved in the detoxification of xenobiotics and in the activation of ester and amide prodrugs (PubMed:9169443). Shows high catalytic efficiency for hydrolysis of cocaine, 4-methylumbelliferyl acetate, heroin and 6-monoacetylmorphine (PubMed:9169443). Hydrolyzes aspirin, substrates with large alcohol group and small acyl group and endogenous lipids such as triacylglycerol (PubMed:28677…	SUBCELLULAR LOCATION: Endoplasmic reticulum lumen {ECO:0000269|PubMed:22446793}.		catabolic process [GO:0009056]; prostaglandin metabolic process [GO:0006693]	carboxylic ester hydrolase activity [GO:0052689]; methyl indole-3-acetate esterase activity [GO:0080030]; methylumbelliferyl-acetate deacetylase activity [GO:0047374]	endoplasmic reticulum [GO:0005783]; endoplasmic reticulum lumen [GO:0005788]; intracellular membrane-bounded organelle [GO:0043231]	GO:0005783; GO:0005788; GO:0006693; GO:0009056; GO:0043231; GO:0047374; GO:0052689; GO:0080030	R-HSA-211945;	hsa:8824;	20.3846	20.2482	19.1184	18.8636
NUCB1_Q02818	-0.854148	-0.876879	0.906053	0.824974	NUCB1	Nucleobindin-1	Q02818	1.29179	0.000330809	1.29179	sp|Q02818|NUCB1_HUMAN Nucleobindin-1 OS=Homo sapiens OX=9606 GN=NUCB1 PE=1 SV=4	FUNCTION: Major calcium-binding protein of the Golgi which may have a role in calcium homeostasis (By similarity). Acts as a non-receptor guanine nucleotide exchange factor which binds to and activates alpha subunits of guanine nucleotide-binding proteins (G proteins) (By similarity). {ECO:0000250|UniProtKB:Q0P569, ECO:0000250|UniProtKB:Q63083}.	SUBCELLULAR LOCATION: Golgi apparatus, cis-Golgi network membrane {ECO:0000250|UniProtKB:Q63083}; Peripheral membrane protein {ECO:0000250|UniProtKB:Q63083}; Lumenal side {ECO:0000250|UniProtKB:Q63083}. Cytoplasm {ECO:0000250|UniProtKB:Q63083}. Secreted {ECO:0000250|UniProtKB:Q63083}. Note=A small fraction of the protein may be cytoplasmic. {ECO:0000250|UniProtKB:Q63083}.		small GTPase mediated signal transduction [GO:0007264]	calcium ion binding [GO:0005509]; DNA binding [GO:0003677]; G-protein alpha-subunit binding [GO:0001965]; guanyl-nucleotide exchange factor activity [GO:0005085]	endoplasmic reticulum-Golgi intermediate compartment [GO:0005793]; endoplasmic reticulum lumen [GO:0005788]; extracellular exosome [GO:0070062]; extracellular space [GO:0005615]; Golgi apparatus [GO:0005794]; membrane [GO:0016020]	GO:0001965; GO:0003677; GO:0005085; GO:0005509; GO:0005615; GO:0005788; GO:0005793; GO:0005794; GO:0007264; GO:0016020; GO:0070062	R-HSA-381426;R-HSA-8957275;	hsa:4924;	17.4863	17.4694	18.7999	18.7394
FAM129B_Q96TA1	0.89379	0.837671	-0.881011	-0.85045	FAM129B	Niban-like protein 1	Q96TA1	1.29628	0.000332127	-1.29628	sp|Q96TA1|NIBL1_HUMAN Niban-like protein 1 OS=Homo sapiens OX=9606 GN=FAM129B PE=1 SV=3	FUNCTION: May play a role in apoptosis suppression. May promote melanoma cell invasion in vitro. {ECO:0000269|PubMed:19362540, ECO:0000269|PubMed:21148485}.	SUBCELLULAR LOCATION: Cytoplasm, cytosol. Cell junction, adherens junction. Membrane {ECO:0000305}; Lipid-anchor {ECO:0000305}. Note=In exponentially growing cells, exclusively cytoplasmic. Cell membrane localization is observed when cells reach confluency and during telophase. In melanoma cells, targeting to the plasma membrane may be impaired by C-terminal phosphorylation.		axon guidance [GO:0007411]; cell differentiation [GO:0030154]; gonadotropin secretion [GO:0032274]; hypomethylation of CpG island [GO:0044029]; negative regulation of angiogenesis [GO:0016525]; negative regulation of apoptotic process [GO:0043066]; negative regulation of cell population proliferation [GO:0008285]; negative regulation of DNA biosynthetic process [GO:2000279]; negative regulation o…	cadherin binding [GO:0045296]; transcription coactivator activity [GO:0003713]	adherens junction [GO:0005912]; cytoplasm [GO:0005737]; cytosol [GO:0005829]; extracellular exosome [GO:0070062]; nucleoplasm [GO:0005654]; nucleus [GO:0005634]; plasma membrane [GO:0005886]	GO:0003713; GO:0005634; GO:0005654; GO:0005737; GO:0005829; GO:0005886; GO:0005912; GO:0007411; GO:0008285; GO:0016525; GO:0030154; GO:0030948; GO:0032274; GO:0040019; GO:0043066; GO:0044029; GO:0045296; GO:0045746; GO:0045892; GO:0045893; GO:0048743; GO:0070062; GO:2000279; GO:2000679		hsa:64855;	21.4877	21.4457	20.159	20.1819
SERPINB2_P05120	0.797057	0.931675	-0.899174	-0.829559	SERPINB2	Plasminogen activator inhibitor 2	P05120	1.28954	0.000334405	-1.28954	sp|P05120|PAI2_HUMAN Plasminogen activator inhibitor 2 OS=Homo sapiens OX=9606 GN=SERPINB2 PE=1 SV=2	FUNCTION: Inhibits urokinase-type plasminogen activator. The monocyte derived PAI-2 is distinct from the endothelial cell-derived PAI-1.	SUBCELLULAR LOCATION: Cytoplasm. Secreted, extracellular space.		fibrinolysis [GO:0042730]; negative regulation of apoptotic process [GO:0043066]; negative regulation of endopeptidase activity [GO:0010951]; wound healing [GO:0042060]	serine-type endopeptidase inhibitor activity [GO:0004867]	cytoplasm [GO:0005737]; extracellular region [GO:0005576]; extracellular space [GO:0005615]; plasma membrane [GO:0005886]	GO:0004867; GO:0005576; GO:0005615; GO:0005737; GO:0005886; GO:0010951; GO:0042060; GO:0042730; GO:0043066	R-HSA-75205;R-HSA-8950505;	hsa:5055;	20.2523	20.3527	18.987	19.0389
[truncated: 2,757 more rows]
