# Supplementary material for: Pilot Study Showing Feasibility of Phosphoproteomic Profiling of Pathway-Level Molecular Alterations in Barrett’s Esophagus
Source: Genes (Basel). 2022 Jul 7;13(7):1215. doi: 10.3390/genes13071215 (PMC9325186; doi:10.3390/genes13071215)
Supplement: Supplementary file 1 [file genes-13-01215-s001.zip › Supplementary_Table_6.xlsx]

## Sheet: (A) Curated GSEA
ECM REMODLEING		PATHWAY	FDR	NES	Similar Pathway Enriched in Phosphoproteome	NES
	Epithelial Development	EPITHELIUM CELL DIFFERENTIATION	0.0615882	-1.51591	EPITHELIAL CELL DIFFERENTIATION	-2.3351
		ENDODERM DEVELOPMENT	0.0125058	1.99396	N	-
		HALLMARK EPITHELIAL MESENCHYMAL TRANSITION	0.00392005	2.21652	N	-
	ECM Modification	EXTRACELLULAR STRUCTURE ORGANIZATION	0.0125058	2.2437	EXTRACELLULAR MATRIX ORGANIZATION	2.1884
		CELL JUNCTION ASSEMBLY	0.0200295	-1.72109	CELL-CELL JUNCTION ORGANIZATION	-1.81414
		EGFR1	0.0125058	-1.64178	EGFR1	-1.63325
IMMUNE ACTIVITY		PATHWAY	FDR	NES	Similar Pathway Enriched in Phosphoproteome	NES
	Humoral Immunity	INTERFERON GAMMA SIGNALING	0.0690168	1.64044	N	-
		INFLAMMATION MEDIATED BY CHEMOKINE AND CYTOKINE SIGNALING PATHWAY	0.0497885	1.42771	N	-
	Immune Cell Activation	LEUKOCYTE ACTIVATION	0.0178817	1.61597	N	-
		MYELOID LEUKOCYTE ACTIVATION	0.0295985	1.76843	N	-
GENOMIC INTEGRITY AND CELL STRESS		PATHWAY	FDR	NES	Similar Pathway Enriched in Phosphoproteome	NES
		AMPLIFICATION OF SIGNAL FROM UNATTACHED KINETOCHORES VIA A MAD2 INHIBITORY SIGNAL	0.0578176	-1.69231	N	-
		CHROMATIN ASSEMBLY OR DISASSEMBLY	0.0347712	1.7254	N	-
	Gene Regulation	ACTIVATION OF GENE EXPRESSION BY SREBF	0.0125058	-2.10445	MRNA PROCESSING	1.73434
	Chromosome Modification and Cell Cycle	MITOTIC SPINDLE CHECKPOINT	0.0994827	-1.61118	N	-
		MITOTIC METAPHASE AND ANAPHASE	0.0582417	-1.51696	N	-
	Cell Response to Stress	MACROAUTOPHAGY	0.0991339	-1.55713	N	-
		RESPONSE TO UNFOLDED PROTEIN	0.0986943	1.61157	N	-
		UBIQUITIN PROTEASOME PATHWAY	0.0125058	-1.92824	N	-
		PROTEOLYSIS INVOLVED IN CELLULAR PROTEIN CATABOLIC PROCESS	0.0125058	-1.63033	N	-
PROTEIN EXPRESSION AND CELL METABOLISM		PATHWAY	FDR	NES	Similar Pathway Enriched in Phosphoproteome	NES
	Metabolism	BRANCHED-CHAIN AMINO ACID METABOLIC PROCESS	0.019617	1.99062	N	-
		FATTY ACID BETA-OXIDATION	0.019617	1.99688	N	-
		OXIDATIVE PHOSPHORYLATION	0.0125058	2.4272	N	-
		CITRIC ACID CYCLE (TCA CYCLE)	0.0125058	2.18254	N	-
	Protein expression	EUKARYOTIC TRANSLATION INITIATION	0.0125058	-1.98216	RIBOSOMAL SCANNING AND START CODON RECOGNITION	-1.95459
		GTP HYDROLYSIS AND JOINING OF THE 60S RIBOSOMAL SUBUNIT	0.0125058	-2.09135	N	-
		EUKARYOTIC TRANSLATION TERMINATION	0.0125058	-2.04833	N	-

## Sheet: (B) KSEA
KINASE GENE NAME	Z SCORE	P-VALUE	Kinase Phosphorylated
AKT2	-2.19541	0.014067	N
ATM	-1.77235	0.0381683	N
CAMK2B	-1.68	0.0464788	N
CAMK4	-1.82248	0.034191	N
CDK5	-2.64276	0.00411167	N
CSNK2A1	4.37412	6.1e-06	N
GRK7	1.84887	0.0322379	N
MAP2K1	2.10961	0.0174459	N
MAPK10	-1.76449	0.0388247	N
PDK1	1.75722	0.0394402	N
PDK2	1.75722	0.0394402	N
PDK3	1.75722	0.0394402	N
PDK4	1.75722	0.0394402	N
PLK1	-2.21648	0.0133294	N
PRKAA1	-1.83117	0.0335374	T490
PRKCD	2.42828	0.00758524	S304
PRKDC	-1.65638	0.048822	S2612
RPS6KA1	1.79564	0.0362755	N
RPS6KA2	-1.69944	0.0446184	N
UHMK1	3.82235	6.61e-05	N

## Sheet: (C) Total Prot GSEA
Term	Description	p.Val	FDR	Phenotype	Genes	NES	ES	Gene_Hits	Gene_Total
PROTEIN CATABOLIC PROCESS%GOBP%GO:0030163	PROTEIN CATABOLIC PROCESS%GOBP%GO:0030163	0.000136295	0.0125058	-1	PSMD14,KLHDC10,NCCRP1,UCHL3,GID8,RSPRY1,DCAF11,NEDD8,FEM1B,ATXN3,RNF7,UBL7,ISG15,VPS4B,IDE,UBAP1,GSK3A,HM13,RNF19B,UBE2A,RNF185,CLN8,CHMP6,RAD23B,CHMP1B,HECTD3,FBXL18,TOLLIP,FAM8A1,MANBA,CNOT4,DDI2,CASP8,RFFL,MVB12A,CBLC,CHMP1A,VPS28,PSMB4,TSG101,CEACAM1,PPP2R5C,PSMD4,ABHD17B,YME1L1,PDCD6IP,VPS37B,TRIP12,FBXO21,SNF8,ITCH,FBXO7,C18ORF25,ABHD17A,CUL4B,NSFL1C,WWP2,UBE2G2,CHMP5,PSMD11,UBE4B,ARIH1,TRI…	-1.59838	-0.349936	106	315
CELLULAR PROTEIN CATABOLIC PROCESS%GOBP%GO:0044257	CELLULAR PROTEIN CATABOLIC PROCESS%GOBP%GO:0044257	0.000137703	0.0125058	-1	PSMD14,KLHDC10,NCCRP1,GID8,RSPRY1,DCAF11,NEDD8,FEM1B,ATXN3,RNF7,UBL7,ISG15,VPS4B,IDE,UBAP1,GSK3A,HM13,RNF19B,UBE2A,RNF185,CHMP6,RAD23B,CHMP1B,HECTD3,FBXL18,TOLLIP,FAM8A1,CNOT4,DDI2,CASP8,RFFL,MVB12A,CBLC,CHMP1A,VPS28,PSMB4,TSG101,PPP2R5C,PSMD4,YME1L1,PDCD6IP,VPS37B,TRIP12,FBXO21,SNF8,ITCH,FBXO7,C18ORF25,CUL4B,NSFL1C,WWP2,UBE2G2,CHMP5,PSMD11,UBE4B,ARIH1,TRIP4,STUB1,KCTD21,RBCK1,CTSC,RAB12,MAEA,UBE…	-1.62243	-0.358392	99	288
PROTEOLYSIS INVOLVED IN CELLULAR PROTEIN CATABOLIC PROCESS%GOBP%GO:0051603	PROTEOLYSIS INVOLVED IN CELLULAR PROTEIN CATABOLIC PROCESS%GOBP%GO:0051603	0.000138793	0.0125058	-1	PSMD14,KLHDC10,NCCRP1,GID8,RSPRY1,DCAF11,NEDD8,FEM1B,ATXN3,RNF7,UBL7,ISG15,VPS4B,IDE,UBAP1,GSK3A,HM13,RNF19B,UBE2A,RNF185,CHMP6,RAD23B,CHMP1B,HECTD3,FBXL18,TOLLIP,FAM8A1,CNOT4,DDI2,CASP8,RFFL,MVB12A,CBLC,CHMP1A,VPS28,PSMB4,TSG101,PPP2R5C,PSMD4,YME1L1,PDCD6IP,VPS37B,TRIP12,FBXO21,SNF8,ITCH,FBXO7,C18ORF25,CUL4B,NSFL1C,WWP2,UBE2G2,CHMP5,PSMD11,UBE4B,ARIH1,TRIP4,STUB1,KCTD21,RBCK1,CTSC,MAEA,UBE2B,NPL…	-1.63033	-0.361983	94	275
EGFR1%NETPATH%EGFR1	EGFR1%NETPATH%EGFR1	0.000139567	0.0125058	-1	CSTB,S100A10,CREB1,SH2B1,DAPP1,EPN1,ARHGAP5,MAPK3,PTPRA,ENSA,PKP3,CYSRT1,PTPN18,SDC1,RPS6KB1,PLEKHN1,RALB,GSK3A,PHLDB2,EFNB2,CASP9,PTK6,S100A14,SERPINB3,BAIAP2,EPS15L1,ANXA1,CDV3,ARHGAP35,ANXA2,JUP,HSPA4,PIK3C2B,YWHAZ,PTTG1IP,PKP4,MAP3K2,CBLC,EPN2,CEACAM1,PRKCZ,KRAS,EPHA2,RBM3,PDCD6IP,ERBB2,DSP,EPHA1,NCK2,PLSCR1,TRIM29,ITCH,AHNAK,TOM1L2,LDLR,OTUD6B,VAV3,CD59,RAC1,CSK,PGAM1,PLD2,RBCK1,BAD,PARD3,ER…	-1.64178	-0.366301	78	260
MODIFICATION-DEPENDENT MACROMOLECULE CATABOLIC PROCESS%GOBP%GO:0043632	MODIFICATION-DEPENDENT MACROMOLECULE CATABOLIC PROCESS%GOBP%GO:0043632	0.000140924	0.0125058	-1	PSMD14,KLHDC10,NCCRP1,GID8,DCAF11,NEDD8,FEM1B,ATXN3,RNF7,UBL7,ISG15,VPS4B,UBAP1,GSK3A,RNF19B,UBE2A,RNF185,CHMP6,RAD23B,CHMP1B,HECTD3,FBXL18,TOLLIP,FAM8A1,CNOT4,RFFL,MVB12A,CBLC,CHMP1A,VPS28,TSG101,PPP2R5C,PSMD4,VPS37B,TRIP12,FBXO21,SNF8,ITCH,FBXO7,C18ORF25,CUL4B,NSFL1C,WWP2,UBE2G2,CHMP5,PSMD11,UBE4B,ARIH1,TRIP4,STUB1,KCTD21,RBCK1,MAEA,UBE2B,NPLOC4,PSMC2,TBL1XR1,PSMD6,RC3H1,CHMP3,ADRM1,VPS37A,UBA6…	-1.64581	-0.370479	86	237
MODIFICATION-DEPENDENT PROTEIN CATABOLIC PROCESS%GOBP%GO:0019941	MODIFICATION-DEPENDENT PROTEIN CATABOLIC PROCESS%GOBP%GO:0019941	0.000141503	0.0125058	-1	PSMD14,KLHDC10,NCCRP1,GID8,DCAF11,NEDD8,FEM1B,ATXN3,RNF7,UBL7,ISG15,VPS4B,UBAP1,GSK3A,RNF19B,UBE2A,RNF185,CHMP6,RAD23B,CHMP1B,HECTD3,FBXL18,TOLLIP,FAM8A1,CNOT4,RFFL,MVB12A,CBLC,CHMP1A,VPS28,TSG101,PPP2R5C,PSMD4,VPS37B,TRIP12,FBXO21,SNF8,ITCH,FBXO7,C18ORF25,CUL4B,NSFL1C,WWP2,UBE2G2,CHMP5,PSMD11,UBE4B,ARIH1,TRIP4,STUB1,KCTD21,RBCK1,MAEA,UBE2B,NPLOC4,PSMC2,TBL1XR1,PSMD6,RC3H1,CHMP3,ADRM1,VPS37A,UBA6…	-1.67392	-0.378233	82	230
UBIQUITIN-DEPENDENT PROTEIN CATABOLIC PROCESS%GOBP%GO:0006511	UBIQUITIN-DEPENDENT PROTEIN CATABOLIC PROCESS%GOBP%GO:0006511	0.000141864	0.0125058	-1	PSMD14,KLHDC10,NCCRP1,GID8,DCAF11,NEDD8,FEM1B,ATXN3,RNF7,UBL7,VPS4B,UBAP1,GSK3A,RNF19B,UBE2A,RNF185,CHMP6,RAD23B,CHMP1B,HECTD3,FBXL18,TOLLIP,FAM8A1,CNOT4,RFFL,MVB12A,CBLC,CHMP1A,VPS28,TSG101,PPP2R5C,PSMD4,VPS37B,TRIP12,FBXO21,SNF8,ITCH,FBXO7,C18ORF25,CUL4B,NSFL1C,WWP2,UBE2G2,CHMP5,PSMD11,UBE4B,ARIH1,TRIP4,STUB1,KCTD21,RBCK1,MAEA,UBE2B,NPLOC4,PSMC2,TBL1XR1,PSMD6,RC3H1,CHMP3,ADRM1,VPS37A,UBA6,YOD1,…	-1.65908	-0.375706	80	225
REGULATION OF EXPRESSION OF SLITS AND ROBOS%REACTOME%R-HSA-9010553.1	REGULATION OF EXPRESSION OF SLITS AND ROBOS%REACTOME%R-HSA-9010553.1	0.00015193	0.0125058	-1	PSMD14,RPL36AL,ROBO1,LDB1,RPL27,RPL17,RPS26,PSMB4,PSMD4,PSMD12,RPS25,RPS13,RPL38,PSMD11,RPL23,NCBP1,RPLP0,PSMD5,RPL13A,RPS27,RPL22L1,PSMC2,PSMD6,RPLP1,RPL11,RPL24,RPL35,RPL36,RPL13,ETF1,PSMB7,RPL6,PSMD7,RPL18,PSMD2,RPL12,RPS15,RPS2,PSMC5,RPS9,RPL30,RPS24,RPL19,PSMD1,RPL32,RPL8,RPL18A,PSMA1,EIF4G1,RPL35A,PSME4,CUL2,RNPS1,RPS7,RPL7A,RPS28,PSMA7,RPL34,RPL27A,RPL36A,PSMB6,PSMD3,RPS23,PSMA2,PSMD13,RPL…	-1.79495	-0.431759	89	140
CELLULAR RESPONSE TO STARVATION%REACTOME%R-HSA-9711097.2	CELLULAR RESPONSE TO STARVATION%REACTOME%R-HSA-9711097.2	0.000154226	0.0125058	-1	RPL36AL,ATP6V1D,RPL27,LAMTOR3,EIF2S2,RPL17,RPS26,RRAGC,RPS25,ATP6V0D1,RPS13,RPL38,RPL23,RPLP0,RPL13A,RPS27,RPL22L1,ATP6V1A,RPLP1,RPL11,TCIRG1,RPL24,ATP6V1G1,RPL35,RPL36,EIF2AK4,LAMTOR1,RPL13,EIF2S1,IMPACT,RPL6,ATP6V1E1,RPL18,RPL12,RPS15,RPS2,ATP6V0C,RPS9,RPTOR,RPL30,RPS24,RPL19,RPL32,NPRL3,RPL8,WDR24,RPL18A,ASNS,RPL35A,RPS7,RPL7A,RHEB,RPS28,ATP6V1B2,RPL34,RPL27A,RPL36A,RPS23,RPLP2,RPS18,MIOS,RPL2…	-2.10933	-0.519742	79	116
EUKARYOTIC TRANSLATION INITIATION%REACTOME%R-HSA-72613.3	EUKARYOTIC TRANSLATION INITIATION%REACTOME%R-HSA-72613.3	0.000154847	0.0125058	-1	RPL36AL,RPL27,EIF2S2,RPL17,RPS26,EIF3H,RPS25,EIF3D,RPS13,RPL38,RPL23,RPLP0,RPL13A,RPS27,RPL22L1,RPLP1,RPL11,RPL24,RPL35,EIF2B1,RPL36,EIF5,EIF4H,RPL13,EIF2S1,RPL6,RPL18,RPL12,EIF1AX,RPS15,RPS2,EIF3M,RPS9,RPL30,EIF4E,EIF3J,RPS24,EIF3G,RPL19,RPL32,RPL8,RPL18A,EIF4G1,RPL35A,RPS7,RPL7A,RPS28,RPL34,RPL27A,RPL36A,RPS23,RPLP2,RPS18,RPL22,RPL23A,RPS10,EIF3E,RPL15,EIF3F,RPL31,RPL10,RPS14,RPL4,RPL29,RPS19,R…	-1.98216	-0.491565	73	111
CAP-DEPENDENT TRANSLATION INITIATION%REACTOME%R-HSA-72737.2	CAP-DEPENDENT TRANSLATION INITIATION%REACTOME%R-HSA-72737.2	0.000154847	0.0125058	-1	RPL36AL,RPL27,EIF2S2,RPL17,RPS26,EIF3H,RPS25,EIF3D,RPS13,RPL38,RPL23,RPLP0,RPL13A,RPS27,RPL22L1,RPLP1,RPL11,RPL24,RPL35,EIF2B1,RPL36,EIF5,EIF4H,RPL13,EIF2S1,RPL6,RPL18,RPL12,EIF1AX,RPS15,RPS2,EIF3M,RPS9,RPL30,EIF4E,EIF3J,RPS24,EIF3G,RPL19,RPL32,RPL8,RPL18A,EIF4G1,RPL35A,RPS7,RPL7A,RPS28,RPL34,RPL27A,RPL36A,RPS23,RPLP2,RPS18,RPL22,RPL23A,RPS10,EIF3E,RPL15,EIF3F,RPL31,RPL10,RPS14,RPL4,RPL29,RPS19,R…	-1.98216	-0.491565	73	111
GTP HYDROLYSIS AND JOINING OF THE 60S RIBOSOMAL SUBUNIT%REACTOME DATABASE ID RELEASE 78%72706	GTP HYDROLYSIS AND JOINING OF THE 60S RIBOSOMAL SUBUNIT%REACTOME DATABASE ID RELEASE 78%72706	0.000157011	0.0125058	-1	RPL36AL,RPL27,EIF2S2,RPL17,RPS26,EIF3H,RPS25,EIF3D,RPS13,RPL38,RPL23,RPLP0,RPL13A,RPS27,RPL22L1,RPLP1,RPL11,RPL24,RPL35,RPL36,EIF5,EIF4H,RPL13,EIF2S1,RPL6,RPL18,RPL12,EIF1AX,RPS15,RPS2,EIF3M,RPS9,RPL30,EIF4E,EIF3J,RPS24,EIF3G,RPL19,RPL32,RPL8,RPL18A,EIF4G1,RPL35A,RPS7,RPL7A,RPS28,RPL34,RPL27A,RPL36A,RPS23,RPLP2,RPS18,RPL22,RPL23A,RPS10,EIF3E,RPL15,EIF3F,RPL31,RPL10,RPS14,RPL4,RPL29,RPS19,RPL3,EIF…	-2.09135	-0.524078	71	104
L13A-MEDIATED TRANSLATIONAL SILENCING OF CERULOPLASMIN EXPRESSION%REACTOME%R-HSA-156827.3	L13A-MEDIATED TRANSLATIONAL SILENCING OF CERULOPLASMIN EXPRESSION%REACTOME%R-HSA-156827.3	0.000157011	0.0125058	-1	RPL36AL,RPL27,EIF2S2,RPL17,RPS26,EIF3H,RPS25,EIF3D,RPS13,RPL38,RPL23,RPLP0,RPL13A,RPS27,RPL22L1,RPLP1,RPL11,RPL24,RPL35,RPL36,EIF4H,RPL13,EIF2S1,RPL6,RPL18,RPL12,EIF1AX,RPS15,RPS2,EIF3M,RPS9,RPL30,EIF4E,EIF3J,RPS24,EIF3G,RPL19,RPL32,RPL8,RPL18A,EIF4G1,RPL35A,RPS7,RPL7A,RPS28,RPL34,RPL27A,RPL36A,RPS23,RPLP2,RPS18,RPL22,RPL23A,RPS10,EIF3E,RPL15,EIF3F,RPL31,RPL10,RPS14,RPL4,RPL29,RPS19,RPL3,PABPC1,E…	-2.08195	-0.522545	70	103
CYTOPLASMIC TRANSLATION%GOBP%GO:0002181	CYTOPLASMIC TRANSLATION%GOBP%GO:0002181	0.000157011	0.0125058	-1	FTSJ1,RPL27,EIF2S2,RPL17,RPS26,RPS25,EIF3D,RPS13,RPL38,RPL23,RPLP0,RPL13A,RPS27,RPL22L1,RPL37A,RPLP1,RPL11,RPL24,RPL35,RPL36,EIF5,EIF4H,RPL13,ETF1,RPL6,RPL18,RPL12,DRG2,RPS15,RPS2,DHX29,EIF3M,RPS9,RPL30,NEMF,RPS24,RPL19,RPL32,MCTS1,RPL8,RPL18A,EIF4G1,RPL35A,RPS7,RPL7A,RPS28,RPL34,RPL27A,RPL36A,RPS23,RPS18,RPL22,DENR,RPL23A,RPS10,RPL15,RPL31,EIF2D,RPL10,RPS14,RPL4,RPL29,RPS19,RPL3	-1.92733	-0.482976	64	104
FORMATION OF A POOL OF FREE 40S SUBUNITS%REACTOME DATABASE ID RELEASE 78%72689	FORMATION OF A POOL OF FREE 40S SUBUNITS%REACTOME DATABASE ID RELEASE 78%72689	0.000158278	0.0125058	-1	RPL36AL,RPL27,RPL17,RPS26,EIF3H,RPS25,EIF3D,RPS13,RPL38,RPL23,RPLP0,RPL13A,RPS27,RPL22L1,RPLP1,RPL11,RPL24,RPL35,RPL36,RPL13,RPL6,RPL18,RPL12,EIF1AX,RPS15,RPS2,EIF3M,RPS9,RPL30,EIF3J,RPS24,EIF3G,RPL19,RPL32,RPL8,RPL18A,RPL35A,RPS7,RPL7A,RPS28,RPL34,RPL27A,RPL36A,RPS23,RPLP2,RPS18,RPL22,RPL23A,RPS10,EIF3E,RPL15,EIF3F,RPL31,RPL10,RPS14,RPL4,RPL29,RPS19,RPL3,EIF3C,RPL10A,RPSA,RPS4Y1,RPS27A	-2.13558	-0.544626	64	93
RESPONSE OF EIF2AK4 (GCN2) TO AMINO ACID DEFICIENCY%REACTOME DATABASE ID RELEASE 78%9633012	RESPONSE OF EIF2AK4 (GCN2) TO AMINO ACID DEFICIENCY%REACTOME DATABASE ID RELEASE 78%9633012	0.00015977	0.0125058	-1	RPL36AL,RPL27,EIF2S2,RPL17,RPS26,RPS25,RPS13,RPL38,RPL23,RPLP0,RPL13A,RPS27,RPL22L1,RPLP1,RPL11,RPL24,RPL35,RPL36,EIF2AK4,RPL13,EIF2S1,IMPACT,RPL6,RPL18,RPL12,RPS15,RPS2,RPS9,RPL30,RPS24,RPL19,RPL32,RPL8,RPL18A,ASNS,RPL35A,RPS7,RPL7A,RPS28,RPL34,RPL27A,RPL36A,RPS23,RPLP2,RPS18,RPL22,RPL23A,RPS10,RPL15,RPL31,RPL10,RPS14,RPL4,RPL29,RPS19,RPL3,RPL10A,RPSA,RPS4Y1,RPS27A	-2.09424	-0.541583	60	86
EUKARYOTIC TRANSLATION ELONGATION%REACTOME%R-HSA-156842.2	EUKARYOTIC TRANSLATION ELONGATION%REACTOME%R-HSA-156842.2	0.000160436	0.0125058	-1	RPL36AL,RPL27,RPL17,RPS26,EEF1B2,RPS25,RPS13,RPL38,RPL23,RPLP0,RPL13A,RPS27,RPL22L1,RPLP1,RPL11,RPL24,RPL35,RPL36,RPL13,RPL6,RPL18,RPL12,RPS15,RPS2,RPS9,RPL30,RPS24,RPL19,RPL32,RPL8,RPL18A,RPL35A,RPS7,RPL7A,RPS28,RPL34,RPL27A,RPL36A,RPS23,EEF1G,RPLP2,RPS18,RPL22,RPL23A,RPS10,RPL15,RPL31,RPL10,EEF1A1,RPS14,RPL4,RPL29,RPS19,RPL3,RPL10A,RPSA,RPS4Y1,RPS27A,RPS5,RPS15A,EEF2,RPS8	-2.00792	-0.520755	62	85
NONSENSE MEDIATED DECAY (NMD) INDEPENDENT OF THE EXON JUNCTION COMPLEX (EJC)%REACTOME%R-HSA-975956.1	NONSENSE MEDIATED DECAY (NMD) INDEPENDENT OF THE EXON JUNCTION COMPLEX (EJC)%REACTOME%R-HSA-975956.1	0.000160436	0.0125058	-1	RPL36AL,RPL27,RPL17,RPS26,RPS25,RPS13,RPL38,RPL23,NCBP1,RPLP0,RPL13A,RPS27,RPL22L1,RPLP1,RPL11,RPL24,RPL35,RPL36,RPL13,ETF1,RPL6,RPL18,RPL12,RPS15,RPS2,RPS9,RPL30,RPS24,RPL19,RPL32,RPL8,RPL18A,EIF4G1,RPL35A,RPS7,RPL7A,RPS28,RPL34,RPL27A,RPL36A,RPS23,RPLP2,RPS18,RPL22,RPL23A,RPS10,RPL15,RPL31,RPL10,RPS14,RPL4,RPL29,RPS19,RPL3,PABPC1,RPL10A,RPSA,RPS4Y1,RPS27A	-2.07403	-0.537899	59	85
SELENOCYSTEINE SYNTHESIS%REACTOME DATABASE ID RELEASE 78%2408557	SELENOCYSTEINE SYNTHESIS%REACTOME DATABASE ID RELEASE 78%2408557	0.000160462	0.0125058	-1	RPL36AL,RPL27,RPL17,RPS26,RPS25,RPS13,RPL38,RPL23,RPLP0,RPL13A,RPS27,RPL22L1,RPLP1,RPL11,RPL24,RPL35,RPL36,RPL13,RPL6,RPL18,RPL12,RPS15,RPS2,RPS9,RPL30,RPS24,RPL19,RPL32,RPL8,RPL18A,RPL35A,RPS7,RPL7A,RPS28,RPL34,RPL27A,RPL36A,RPS23,RPLP2,RPS18,RPL22,RPL23A,RPS10,RPL15,SEPHS2,RPL31,RPL10,RPS14,RPL4,RPL29,RPS19,RPL3,RPL10A,RPSA,RPS4Y1,RPS27A	-2.05758	-0.536264	56	82
EUKARYOTIC TRANSLATION TERMINATION%REACTOME DATABASE ID RELEASE 78%72764	EUKARYOTIC TRANSLATION TERMINATION%REACTOME DATABASE ID RELEASE 78%72764	0.000160875	0.0125058	-1	RPL36AL,RPL27,RPL17,RPS26,RPS25,RPS13,RPL38,RPL23,RPLP0,RPL13A,RPS27,RPL22L1,RPLP1,RPL11,RPL24,RPL35,RPL36,RPL13,ETF1,RPL6,RPL18,RPL12,RPS15,RPS2,RPS9,RPL30,APEH,RPS24,RPL19,RPL32,RPL8,RPL18A,RPL35A,RPS7,RPL7A,RPS28,RPL34,RPL27A,RPL36A,RPS23,RPLP2,RPS18,RPL22,RPL23A,RPS10,RPL15,RPL31,RPL10,RPS14,RPL4,RPL29,RPS19,RPL3,RPL10A,RPSA,RPS4Y1,RPS27A	-2.04833	-0.532859	57	83
PEPTIDE CHAIN ELONGATION%REACTOME DATABASE ID RELEASE 78%156902	PEPTIDE CHAIN ELONGATION%REACTOME DATABASE ID RELEASE 78%156902	0.00016116	0.0125058	-1	RPL36AL,RPL27,RPL17,RPS26,RPS25,RPS13,RPL38,RPL23,RPLP0,RPL13A,RPS27,RPL22L1,RPLP1,RPL11,RPL24,RPL35,RPL36,RPL13,RPL6,RPL18,RPL12,RPS15,RPS2,RPS9,RPL30,RPS24,RPL19,RPL32,RPL8,RPL18A,RPL35A,RPS7,RPL7A,RPS28,RPL34,RPL27A,RPL36A,RPS23,RPLP2,RPS18,RPL22,RPL23A,RPS10,RPL15,RPL31,RPL10,EEF1A1,RPS14,RPL4,RPL29,RPS19,RPL3,RPL10A,RPSA,RPS4Y1,RPS27A,RPS5,RPS15A,EEF2,RPS8,RPS3	-2.07876	-0.543322	61	81
CYTOPLASMIC RIBOSOMAL PROTEINS%WIKIPATHWAYS_20211210%WP477%HOMO SAPIENS	CYTOPLASMIC RIBOSOMAL PROTEINS%WIKIPATHWAYS_20211210%WP477%HOMO SAPIENS	0.000162628	0.0125058	-1	RPS6KB2,RPS6KB1,RPL27,RPS26,RPS25,RPS13,RPL38,RPL23,RPLP0,RPL13A,RPS27,RPL37A,RPLP1,RPL11,RPL35,RPL36,RPL13,RPL6,RPL18,RPL12,RPS15,RPL9,RPS2,RPS9,RPL30,RPS24,RPL19,RPL32,RPL8,RPL18A,RPL35A,RPS7,RPL7A,RPS28,RPL34,RPL27A,RPL36A,RPS23,RPLP2,RPS18,RPL22,RPL23A,RPS10,RPL15,RPL31,RPL10,RPS14,RPL4,RPL29,RPS19,RPL3,RPL10A,RPSA,RPS4Y1	-1.99152	-0.524367	54	77
UBIQUITIN PROTEASOME PATHWAY%PANTHER PATHWAY%P00060	UBIQUITIN PROTEASOME PATHWAY%PANTHER PATHWAY%P00060	0.000164285	0.0125058	-1	PSMD14,PSMD14,PSMD14,UBE2A,UBE2A,UBE2A,PSMD4,PSMD4,ITCH,ITCH,WWP2,WWP2,UBE2G2,UBE2G2,UBE2G2,UBE2B,UBE2B,UBE2B,UBA6,UBE2D3,UBE2D3,UBE2D3,UBE2N,UBE2N,ATG7,ATG7,PSMD7,PSMD7,PSMD2,PSMD2,UBE3C,UBE3C,PSMD1,PSMD1	-1.92824	-0.515637	34	71
EPIDERMIS DEVELOPMENT%GOBP%GO:0008544	EPIDERMIS DEVELOPMENT%GOBP%GO:0008544	0.000164609	0.0125058	-1	SPRR3,KRT15,IVL,CSTA,TGM3,SPRR1A,SPRR2A,CRABP2,SPINK5,SCEL,FABP5,TGM5,WAS,EVPL,CALML5,ERCC2,ANXA1,KRTDAP,SPRR1B,ALDH3A2,GRHL3,EPHA2,ATP7A,GRHL2,DSP,UGCG,TGM1,ST14,EXPH5	-2.21393	-0.593275	29	70
ENDOSOME ORGANIZATION%GOBP%GO:0007032	ENDOSOME ORGANIZATION%GOBP%GO:0007032	0.000169779	0.0125058	-1	VPS4B,AKTIP,ALS2CL,PLEKHF1,CHMP6,VTA1,CHMP1B,MVB12A,HOOK3,SNX3,CHMP1A,VPS28,TSG101,PDCD6IP,VPS37B,ANXA8,SNF8,CHMP5,HOOK1,PI4K2A,CHMP3,VPS37A,CHMP2A,EEA1,USP8,STAM2,SQSTM1,CHMP2B,RAB22A,CHMP4A,CLCN3,ARFGEF2,CHMP4B	-2.1417	-0.608418	33	52
EPIDERMAL CELL DIFFERENTIATION%GOBP%GO:0009913	EPIDERMAL CELL DIFFERENTIATION%GOBP%GO:0009913	0.00017094	0.0125058	-1	SPRR3,IVL,CSTA,TGM3,SPRR1A,SPRR2A,SPINK5,SCEL,EVPL,ERCC2,ANXA1,SPRR1B,EPHA2,DSP,UGCG,TGM1,ST14,EXPH5	-2.01337	-0.594792	18	42
KERATINIZATION%REACTOME DATABASE ID RELEASE 78%6805567	KERATINIZATION%REACTOME DATABASE ID RELEASE 78%6805567	0.000171585	0.0125058	-1	SPRR3,KRT15,IVL,CSTA,KRT6B,LCE3E,DSG1,KAZN,SPRR1A,SPRR2A,RPTN,PKP3,PPL,SPINK5,TGM5,KLK8,DSC2,PRSS8,EVPL,PKP1,CAPN1,JUP,PKP4,SPRR1B,DSG3,DSP,TGM1,ST14,KLK13	-2.61562	-0.777929	29	41
FORMATION OF THE CORNIFIED ENVELOPE%REACTOME%R-HSA-6809371.3	FORMATION OF THE CORNIFIED ENVELOPE%REACTOME%R-HSA-6809371.3	0.000173461	0.0125058	-1	SPRR3,IVL,CSTA,LCE3E,DSG1,KAZN,SPRR1A,SPRR2A,RPTN,PKP3,PPL,SPINK5,TGM5,KLK8,DSC2,PRSS8,EVPL,PKP1,CAPN1,JUP,PKP4,SPRR1B,DSG3,DSP,TGM1,ST14,KLK13	-2.57515	-0.781021	27	37
KERATINOCYTE DIFFERENTIATION%GOBP%GO:0030216	KERATINOCYTE DIFFERENTIATION%GOBP%GO:0030216	0.000174459	0.0125058	-1	SPRR3,IVL,CSTA,TGM3,SPRR1A,SPRR2A,SCEL,EVPL,ANXA1,SPRR1B,EPHA2,DSP,UGCG,TGM1,ST14,EXPH5	-2.08078	-0.664629	16	29
MULTIVESICULAR BODY ASSEMBLY%GOBP%GO:0036258	MULTIVESICULAR BODY ASSEMBLY%GOBP%GO:0036258	0.000175408	0.0125058	-1	VPS4B,CHMP6,VTA1,CHMP1B,MVB12A,CHMP1A,VPS28,TSG101,PDCD6IP,VPS37B,SNF8,CHMP5,CHMP3,VPS37A,CHMP2A,STAM2,CHMP2B,CHMP4A,CHMP4B	-2.07228	-0.673665	19	27
ENDOSOMAL SORTING COMPLEX REQUIRED FOR TRANSPORT (ESCRT)%REACTOME%R-HSA-917729.1	ENDOSOMAL SORTING COMPLEX REQUIRED FOR TRANSPORT (ESCRT)%REACTOME%R-HSA-917729.1	0.000176772	0.0125058	-1	VPS4B,UBAP1,CHMP6,VTA1,MVB12A,VPS28,TSG101,VPS37B,SNF8,CHMP5,CHMP3,VPS37A,CHMP2A,STAM2,CHMP2B,CHMP4A,CHMP4B	-2.01775	-0.66351	17	26
ACTIVATION OF GENE EXPRESSION BY SREBF (SREBP)%REACTOME DATABASE ID RELEASE 78%2426168	ACTIVATION OF GENE EXPRESSION BY SREBF (SREBP)%REACTOME DATABASE ID RELEASE 78%2426168	0.000176772	0.0125058	-1	NCOA2,TM7SF2,MVD,PMVK,IDI1,CARM1,DHCR7,RXRA,MVK,HMGCS1,FDPS,FASN,SC5D,TBL1XR1,NCOA1,ACACA,SQLE	-2.10445	-0.692018	17	26
CHOLESTEROL BIOSYNTHESIS%PANTHER PATHWAY%P00014	CHOLESTEROL BIOSYNTHESIS%PANTHER PATHWAY%P00014	0.000179372	0.0125058	-1	MVD,MVD,PMVK,PMVK,IDI1,MVK,MVK,HMGCS1,HMGCS1,FDPS,FDPS,SQLE,SQLE,HMGCR,HMGCR,FDFT1,FDFT1	-2.19944	-0.779312	17	19
POST-CHAPERONIN TUBULIN FOLDING PATHWAY%REACTOME DATABASE ID RELEASE 78%389977	POST-CHAPERONIN TUBULIN FOLDING PATHWAY%REACTOME DATABASE ID RELEASE 78%389977	0.000181719	0.0125058	-1	TUBB4A,TUBAL3,TBCC,TUBB2A,TUBB3,TUBA4A,ARL2,TUBA1C,TUBA1A,TBCB	-1.98967	-0.740113	10	16
GLYOXYLATE METABOLISM AND GLYCINE DEGRADATION%REACTOME%R-HSA-389661.6	GLYOXYLATE METABOLISM AND GLYCINE DEGRADATION%REACTOME%R-HSA-389661.6	0.000224719	0.0125058	1	BCKDHA,DLD,PDHA1,DLAT,GOT2,NDUFAB1,PDHB,DLST,AMT,PDHX,BCKDHB,GCSH,LIPT2,DBT,GRHPR,OGDH	2.16798	0.744279	16	18
MOLECULES ASSOCIATED WITH ELASTIC FIBRES%REACTOME%R-HSA-2129379.1	MOLECULES ASSOCIATED WITH ELASTIC FIBRES%REACTOME%R-HSA-2129379.1	0.000225175	0.0125058	1	FBLN5,MFAP4,MFAP2,LTBP2,MFAP5,EFEMP1,ITGB3,FBLN2,ITGB1,VTN,ITGB6,LTBP4,FBLN1,LTBP1,ITGA8	2.06134	0.68687	15	20
PID_INTEGRIN3_PATHWAY%MSIGDB_C2%PID_INTEGRIN3_PATHWAY	PID_INTEGRIN3_PATHWAY%MSIGDB_C2%PID_INTEGRIN3_PATHWAY	0.000225479	0.0125058	1	TNC,PECAM1,FBN1,COL1A1,THY1,LAMC1,COL1A2,ITGB3,LAMB1,TGFBI,COL4A1,TGFBR2,LAMA4,HMGB1,VTN	2.23434	0.733886	15	21
LAMININ INTERACTIONS%REACTOME%R-HSA-3000157.2	LAMININ INTERACTIONS%REACTOME%R-HSA-3000157.2	0.000225479	0.0125058	1	LAMA2,NID2,ITGA3,LAMC1,LAMA5,NID1,LAMB1,HSPG2,COL18A1,LAMA4,ITGA1,ITGB1,ITGB4,ITGA6	2.31486	0.760332	14	21
COLLAGEN CHAIN TRIMERIZATION%REACTOME%R-HSA-8948216.3	COLLAGEN CHAIN TRIMERIZATION%REACTOME%R-HSA-8948216.3	0.000225989	0.0125058	1	COL1A1,COL16A1,COL6A3,COL5A1,COL6A5,COL12A1,COL6A1,COL1A2,COL6A2,COL4A1,COL18A1,COL2A1,COL14A1,COL15A1,COL5A2	2.44765	0.791284	15	22
CITRIC ACID CYCLE (TCA CYCLE)%REACTOME DATABASE ID RELEASE 78%71403	CITRIC ACID CYCLE (TCA CYCLE)%REACTOME DATABASE ID RELEASE 78%71403	0.000225989	0.0125058	1	IDH3A,FH,SDHD,NNT,DLD,SDHB,CS,IDH2,ACO2,SUCLG1,SUCLA2,DLST,ME3,SDHA,ME2,SUCLG2,MDH2,OGDH,SDHC	2.18254	0.705578	19	22
ENDODERM FORMATION%GOBP%GO:0001706	ENDODERM FORMATION%GOBP%GO:0001706	0.000225989	0.0125058	1	ITGA5,COL12A1,COL6A1,LAMB1,FN1,CDC73,ITGB2,CTR9,RTF1,VTN,MMP9,COL4A2	2.01086	0.650076	12	22
ENDODERMAL CELL DIFFERENTIATION%GOBP%GO:0035987	ENDODERMAL CELL DIFFERENTIATION%GOBP%GO:0035987	0.000225989	0.0125058	1	ITGA5,COL12A1,COL6A1,LAMB1,FN1,CDC73,ITGB2,CTR9,RTF1,VTN,MMP9,COL4A2	2.01086	0.650076	12	22
MET PROMOTES CELL MOTILITY%REACTOME%R-HSA-8875878.1	MET PROMOTES CELL MOTILITY%REACTOME%R-HSA-8875878.1	0.000227894	0.0125058	1	LAMA2,ITGA3,LAMC1,LAMA5,RAPGEF1,LAMB1,LAMA4,RAP1B,TNS3,ITGB1	2.01674	0.645702	10	23
INNER MITOCHONDRIAL MEMBRANE ORGANIZATION%GOBP%GO:0007007	INNER MITOCHONDRIAL MEMBRANE ORGANIZATION%GOBP%GO:0007007	0.000229095	0.0125058	1	HSPA9,TIMM8B,IMMT,TIMM10,NDUFA13,DNAJC11,TIMM8A,TIMM13,MTX3,CHCHD3,TIMM22,SAMM50,TIMM10B,TMEM11,MTX2,GHITM,LETM1,TIMM9,APOOL,CHCHD6,APOO	2.36227	0.73956	21	25
ELASTIC FIBRE FORMATION%REACTOME DATABASE ID RELEASE 78%1566948	ELASTIC FIBRE FORMATION%REACTOME DATABASE ID RELEASE 78%1566948	0.000229621	0.0125058	1	FBLN5,MFAP4,MFAP2,FBN1,ITGA5,LTBP2,MFAP5,EFEMP1,ITGB3,FBLN2,ITGB1,FBN2,VTN,ITGB6,LTBP4,FBLN1,LTBP1,ITGA8,ELN	2.21025	0.700534	19	24
ENDODERM DEVELOPMENT%GOBP%GO:0007492	ENDODERM DEVELOPMENT%GOBP%GO:0007492	0.000229621	0.0125058	1	ITGA5,LAMC1,COL12A1,COL6A1,LAMB1,FN1,CDC73,ITGB2,CTR9,RTF1,VTN	1.99396	0.631979	11	24
BETA3 INTEGRIN CELL SURFACE INTERACTIONS%PATHWAY INTERACTION DATABASE NCI-NATURE CURATED DATA%BETA3 INTEGRIN CELL SURFACE INTERACTIONS	BETA3 INTEGRIN CELL SURFACE INTERACTIONS%PATHWAY INTERACTION DATABASE NCI-NATURE CURATED DATA%BETA3 INTEGRIN CELL SURFACE INTERACTIONS	0.000232504	0.0125058	1	TNC,PECAM1,FBN1,COL1A1,THY1,LAMC1,COL1A2,ITGB3,LAMB1,TGFBI,FN1,COL4A1,TGFBR2,LAMA4,PDGFRB	2.27878	0.701104	15	27
ASSEMBLY OF COLLAGEN FIBRILS AND OTHER MULTIMERIC STRUCTURES%REACTOME%R-HSA-2022090.3	ASSEMBLY OF COLLAGEN FIBRILS AND OTHER MULTIMERIC STRUCTURES%REACTOME%R-HSA-2022090.3	0.000234192	0.0125058	1	COL1A1,COL6A3,COL5A1,COL6A5,PCOLCE,COL6A1,COL1A2,COL6A2,COL4A1,COL18A1,COL2A1,COL15A1,CTSS,COL5A2,ITGB4,ITGA6	2.11168	0.63846	16	29
MITOCHONDRIAL COMPLEX I ASSEMBLY MODEL OXPHOS SYSTEM%WIKIPATHWAYS_20211210%WP4324%HOMO SAPIENS	MITOCHONDRIAL COMPLEX I ASSEMBLY MODEL OXPHOS SYSTEM%WIKIPATHWAYS_20211210%WP4324%HOMO SAPIENS	0.000234852	0.0125058	1	NDUFC2,NDUFB5,TIMMDC1,NDUFB1,NDUFV1,NDUFA13,NDUFA10,NDUFS1,NDUFS6,NDUFS4,NDUFB7,NDUFAB1,NDUFA2,NDUFS3,NDUFA5,NDUFB10,NDUFA7,NDUFAF4,NDUFA6,TMEM186,NDUFB4,ECSIT,NDUFB3,NDUFB6,NDUFA12,NDUFV2,NDUFB9	2.19424	0.628759	27	36
PID_INTEGRIN1_PATHWAY%MSIGDB_C2%PID_INTEGRIN1_PATHWAY	PID_INTEGRIN1_PATHWAY%MSIGDB_C2%PID_INTEGRIN1_PATHWAY	0.000235183	0.0125058	1	TNC,FBN1,COL1A1,LAMC1,LAMA5,COL6A1,COL1A2,NID1,LAMB1,TGFBI,F13A1,COL4A1,COL18A1,COL2A1,LAMA4,CSPG4,ITGA1,ITGB1,CD81,COL5A2,VTN,ITGA6	2.54439	0.73543	22	35
MITOCHONDRIAL ELECTRON TRANSPORT, NADH TO UBIQUINONE%GOBP%GO:0006120	MITOCHONDRIAL ELECTRON TRANSPORT, NADH TO UBIQUINONE%GOBP%GO:0006120	0.000235405	0.0125058	1	NDUFC2,NDUFB5,NDUFB1,MT-ND3,NDUFV1,NDUFA9,NDUFA10,NDUFS1,MT-ND5,NDUFS6,NDUFS4,NDUFB7,NDUFAB1,NDUFA2,NDUFS3,NDUFA5,NDUFA4,NDUFB10,NDUFA7,NDUFS7,NDUFA8,NDUFA6,NDUFS8,NDUFB4,NDUFB3,NDUFB6,NDUFV2,NDUFB9,NDUFS2	2.22924	0.648282	29	34
ECM PROTEOGLYCANS%REACTOME%R-HSA-3000178.4	ECM PROTEOGLYCANS%REACTOME%R-HSA-3000178.4	0.000235793	0.0125058	1	PTPRS,TNC,LAMA2,DCN,LAMC1,LAMA5,ITGB3,LAMB1,ASPN,LUM,VCAN,HSPG2,HAPLN1,LAMA4,AGRN,ITGB1,NCAM1,ITGA9,TNXB,VTN,ITGB6	2.53543	0.754169	21	31
OXIDATIVE PHOSPHORYLATION%WIKIPATHWAYS_20211210%WP623%HOMO SAPIENS	OXIDATIVE PHOSPHORYLATION%WIKIPATHWAYS_20211210%WP623%HOMO SAPIENS	0.000235793	0.0125058	1	NDUFC2,ATP5G1,NDUFB5,NDUFB1,ATP5H,NDUFV1,NDUFA9,NDUFA10,NDUFS1,NDUFS6,NDUFS4,NDUFB7,NDUFAB1,NDUFA2,NDUFS3,NDUFA5,NDUFA4,NDUFB10,NDUFA7,NDUFA6,NDUFA11,NDUFS8,NDUFB4,NDUFB6,NDUFV2,NDUFB9	2.11065	0.627818	26	31
FORMATION OF PRIMARY GERM LAYER%GOBP%GO:0001704	FORMATION OF PRIMARY GERM LAYER%GOBP%GO:0001704	0.000235793	0.0125058	1	ITGA5,ITGA3,COL12A1,COL6A1,ITGB3,LAMB1,FN1,CDC73,ITGB2,ITGB1,CTR9,KDM6B,ITGB4,RTF1,VTN,ITGA8,MMP9,COL4A2	2.13886	0.636209	18	31
COLLAGEN BIOSYNTHESIS AND MODIFYING ENZYMES%REACTOME DATABASE ID RELEASE 78%1650814	COLLAGEN BIOSYNTHESIS AND MODIFYING ENZYMES%REACTOME DATABASE ID RELEASE 78%1650814	0.000237079	0.0125058	1	COL1A1,COL16A1,COL6A3,COL5A1,COL6A5,COL12A1,PCOLCE,COL6A1,COL1A2,COL6A2,COL4A1,COL18A1,COL2A1,COL14A1,COL15A1,COL5A2,SERPINH1,PLOD3,P4HA1,PLOD1,COL28A1,COL4A2	2.338	0.684718	22	33
GASTRULATION%GOBP%GO:0007369	GASTRULATION%GOBP%GO:0007369	0.000237079	0.0125058	1	ITGA5,ITGA3,COL12A1,COL6A1,ITGB3,LAMB1,FN1,CDC73,ITGB2,ITGB1,CTR9,KDM6B,ITGB4,RTF1,VTN,ITGA8,MMP9,COL4A2	2.07942	0.608989	18	33
INTEGRIN CELL SURFACE INTERACTIONS%REACTOME%R-HSA-216083.4	INTEGRIN CELL SURFACE INTERACTIONS%REACTOME%R-HSA-216083.4	0.000237417	0.0125058	1	TNC,PECAM1,FBN1,ITGA5,COL16A1,ICAM1,BSG,ITGA3,ITGB3,LUM,FN1,COL4A1,HSPG2,COL18A1,ITGA1,AGRN,ITGB2,ITGB1,ITGA9,ITGAM,VTN,ITGA6,ITGB6	2.35187	0.659091	23	40
NADH DEHYDROGENASE COMPLEX ASSEMBLY%GOBP%GO:0010257	NADH DEHYDROGENASE COMPLEX ASSEMBLY%GOBP%GO:0010257	0.000239578	0.0125058	1	OXA1L,NDUFC2,NDUFB5,FOXRED1,NDUFB1,NDUFA9,NDUFA13,NDUFA10,NDUFS1,MT-ND5,NDUFS4,NDUFB7,NDUFAB1,NDUFA2,NDUFS3,NDUFA5,TIMM21,NDUFB10,NDUFS7,NDUFA8,NDUFAF4,NDUFA6,NDUFA11,TMEM186,NDUFS8,NDUFB4,NDUFB3,TMEM126A,NDUFB6,NDUFB9,NDUFS2	2.14379	0.589848	31	43
MITOCHONDRIAL RESPIRATORY CHAIN COMPLEX I ASSEMBLY%GOBP%GO:0032981	MITOCHONDRIAL RESPIRATORY CHAIN COMPLEX I ASSEMBLY%GOBP%GO:0032981	0.000239578	0.0125058	1	OXA1L,NDUFC2,NDUFB5,FOXRED1,NDUFB1,NDUFA9,NDUFA13,NDUFA10,NDUFS1,MT-ND5,NDUFS4,NDUFB7,NDUFAB1,NDUFA2,NDUFS3,NDUFA5,TIMM21,NDUFB10,NDUFS7,NDUFA8,NDUFAF4,NDUFA6,NDUFA11,TMEM186,NDUFS8,NDUFB4,NDUFB3,TMEM126A,NDUFB6,NDUFB9,NDUFS2	2.14379	0.589848	31	43
COLLAGEN FORMATION%REACTOME%R-HSA-1474290.3	COLLAGEN FORMATION%REACTOME%R-HSA-1474290.3	0.000242014	0.0125058	1	COL1A1,COL16A1,COL6A3,COL5A1,COL6A5,COL12A1,PCOLCE,COL6A1,COL1A2,COL6A2,COL4A1,COL18A1,COL2A1,COL14A1,COL15A1,CTSS,COL5A2,ITGB4,SERPINH1,ITGA6,PLOD3,P4HA1,PLOD1,COL28A1,MMP9,COL4A2	2.25077	0.618188	26	44
PYRUVATE METABOLISM AND CITRIC ACID (TCA) CYCLE%REACTOME DATABASE ID RELEASE 78%71406	PYRUVATE METABOLISM AND CITRIC ACID (TCA) CYCLE%REACTOME DATABASE ID RELEASE 78%71406	0.000242014	0.0125058	1	BSG,IDH3A,SLC16A1,FH,LDHB,SDHD,NNT,DLD,MPC1,SDHB,PDHA1,CS,DLAT,IDH2,ACO2,SUCLG1,PDHB,SUCLA2,DLST,ME3,SDHA,MPC2,ADHFE1,PDHX,ME2,SUCLG2,MDH2,VDAC1,OGDH,SDHC,PDPR,GLO1,L2HGDH	1.968	0.540524	33	44
COMPLEX I BIOGENESIS%REACTOME DATABASE ID RELEASE 78%6799198	COMPLEX I BIOGENESIS%REACTOME DATABASE ID RELEASE 78%6799198	0.000244141	0.0125058	1	NDUFC2,NDUFB5,TIMMDC1,NDUFB1,MT-ND3,NDUFV1,NDUFA9,NDUFA13,NDUFA10,NDUFS1,MT-ND5,NDUFS6,NDUFS4,NDUFB7,NDUFAB1,NDUFA2,NDUFS3,NDUFA5,NDUFB10,NDUFA7,NDUFS7,NDUFA8,NDUFAF4,NDUFA6,NDUFA11,TMEM186,NDUFS8,NDUFB4,ECSIT,NDUFB3,NDUFB6,NDUFA12,NDUFV2,NDUFB9,NDUFS2	2.26569	0.61677	35	46
MITOCHONDRIAL PROTEIN IMPORT%REACTOME DATABASE ID RELEASE 78%1268020	MITOCHONDRIAL PROTEIN IMPORT%REACTOME DATABASE ID RELEASE 78%1268020	0.000244858	0.0125058	1	GFER,HSPD1,HSPA9,TIMM50,TIMM8B,TIMM44,TIMM10,GRPEL1,CMC4,CHCHD4,CS,TIMM8A,TIMM13,CHCHD3,ACO2,TIMM22,SLC25A13,SAMM50,CMC2,TIMM10B,TIMM23,SLC25A4,TIMM21,SLC25A12,MTX2,PMPCB,TIMM9,CHCHD7	1.97172	0.521165	28	53
AEROBIC ELECTRON TRANSPORT CHAIN%GOBP%GO:0019646	AEROBIC ELECTRON TRANSPORT CHAIN%GOBP%GO:0019646	0.000244858	0.0125058	1	NDUFC2,NDUFB5,NDUFB1,SDHD,COX5A,MT-ND3,NDUFV1,NDUFA9,NDUFA10,NDUFS1,UQCRQ,MT-ND5,NDUFS6,NDUFS4,NDUFB7,NDUFAB1,UQCRFS1,NDUFA2,COX5B,COX15,NDUFS3,SDHA,NDUFA5,NDUFA4,MT-CO2,MT-CO3,NDUFB10,UQCRB,NDUFA7,NDUFS7,NDUFA8,NDUFA6,COX6A1,COX4I1,NDUFS8,NDUFB4,UQCRH,NDUFB3,NDUFB6,SDHC,NDUFV2,NDUFB9,NDUFS2,UQCR10,CYC1	2.39604	0.63332	45	53
BETA1 INTEGRIN CELL SURFACE INTERACTIONS%PATHWAY INTERACTION DATABASE NCI-NATURE CURATED DATA%BETA1 INTEGRIN CELL SURFACE INTERACTIONS	BETA1 INTEGRIN CELL SURFACE INTERACTIONS%PATHWAY INTERACTION DATABASE NCI-NATURE CURATED DATA%BETA1 INTEGRIN CELL SURFACE INTERACTIONS	0.000245038	0.0125058	1	TGM2,TNC,FBN1,COL1A1,ITGA5,LAMA2,COL6A3,COL5A1,ITGA3,LAMC1,LAMA5,COL6A1,COL1A2,NID1,LAMB1,TGFBI,COL6A2,F13A1,FN1,COL4A1,COL18A1,COL2A1,LAMA4,CSPG4,ITGA1,ITGB1,ITGA9,CD81,COL5A2	2.75615	0.740653	29	49
MITOCHONDRIAL MEMBRANE ORGANIZATION%GOBP%GO:0007006	MITOCHONDRIAL MEMBRANE ORGANIZATION%GOBP%GO:0007006	0.000245942	0.0125058	1	OXA1L,HSPA9,TIMM50,TIMM8B,IMMT,TMEM102,TIMM10,NDUFA13,DNAJC11,MUL1,SLC25A5,TIMM8A,PPIF,TIMM13,MTX3,CHCHD3,HIP1R,TIMM22,SAMM50,TIMM10B,SLC25A4,TMEM11,ALKBH7,MTX2,GHITM,LETM1,MFN2,TIMM9,RHOT2,APOOL	2.01389	0.525938	30	56
ATP SYNTHESIS COUPLED ELECTRON TRANSPORT%GOBP%GO:0042773	ATP SYNTHESIS COUPLED ELECTRON TRANSPORT%GOBP%GO:0042773	0.000246366	0.0125058	1	NDUFC2,NDUFB5,NDUFB1,SDHD,COX5A,MT-ND3,NDUFV1,NDUFA9,NDUFA10,NDUFS1,UQCRQ,MT-ND5,NDUFS6,NDUFS4,NDUFB7,NDUFAB1,UQCRFS1,NDUFA2,COX5B,COX15,NDUFS3,SDHA,NDUFA5,NDUFA4,MT-CO2,MT-CO3,NDUFB10,UQCRB,NDUFA7,NDUFS7,NDUFA8,NDUFA6,COX6A1,COX4I1,NDUFS8,NDUFB4,UQCRH,NDUFB3,NDUFB6,SDHC,NDUFA12,NDUFV2,NDUFB9,NDUFS2,UQCR10,CYC1	2.39573	0.628499	46	55
MITOCHONDRIAL ATP SYNTHESIS COUPLED ELECTRON TRANSPORT%GOBP%GO:0042775	MITOCHONDRIAL ATP SYNTHESIS COUPLED ELECTRON TRANSPORT%GOBP%GO:0042775	0.000246366	0.0125058	1	NDUFC2,NDUFB5,NDUFB1,SDHD,COX5A,MT-ND3,NDUFV1,NDUFA9,NDUFA10,NDUFS1,UQCRQ,MT-ND5,NDUFS6,NDUFS4,NDUFB7,NDUFAB1,UQCRFS1,NDUFA2,COX5B,COX15,NDUFS3,SDHA,NDUFA5,NDUFA4,MT-CO2,MT-CO3,NDUFB10,UQCRB,NDUFA7,NDUFS7,NDUFA8,NDUFA6,COX6A1,COX4I1,NDUFS8,NDUFB4,UQCRH,NDUFB3,NDUFB6,SDHC,NDUFA12,NDUFV2,NDUFB9,NDUFS2,UQCR10,CYC1	2.39573	0.628499	46	55
ELECTRON TRANSPORT CHAIN: OXPHOS SYSTEM IN MITOCHONDRIA%WIKIPATHWAYS_20211210%WP111%HOMO SAPIENS	ELECTRON TRANSPORT CHAIN: OXPHOS SYSTEM IN MITOCHONDRIA%WIKIPATHWAYS_20211210%WP111%HOMO SAPIENS	0.000246914	0.0125058	1	COX7A2,NDUFC2,ATP5G1,NDUFB5,COX7B,NDUFB1,ATP5H,COX6B1,SDHD,COX5A,UQCRC1,NDUFV1,NDUFA9,NDUFA10,NDUFS1,SDHB,SLC25A5,UQCRQ,NDUFS6,NDUFS4,NDUFB7,NDUFAB1,UQCRFS1,NDUFA2,NDUFS3,SCO1,SDHA,NDUFA5,NDUFA4,SLC25A4,NDUFB10,UQCRB,NDUFA7,NDUFA6,COX6A1,COX4I1,NDUFS8,NDUFB4,UQCRH,NDUFB3,NDUFB6,COX7A2L,SDHC,NDUFA12,COX6C,NDUFV2,NDUFB9,UQCR10	2.52043	0.655855	48	57
OXIDATIVE PHOSPHORYLATION%GOBP%GO:0006119	OXIDATIVE PHOSPHORYLATION%GOBP%GO:0006119	0.000247463	0.0125058	1	NDUFC2,NDUFB5,NDUFB1,SDHD,COX5A,UQCRC1,MT-ND3,NDUFV1,NDUFA9,NDUFA10,NDUFS1,UQCRQ,STOML2,MT-ND5,NDUFS6,NDUFS4,NDUFB7,NDUFAB1,UQCRFS1,NDUFA2,COX5B,COX15,NDUFS3,SDHA,NDUFA5,NDUFA4,MT-CO2,MT-CO3,NDUFB10,UQCRB,NDUFA7,NDUFS7,NDUFA8,MT-ATP6,NDUFA6,COX6A1,COX4I1,NDUFS8,NDUFB4,UQCRH,NDUFB3,NDUFB6,SDHC,NDUFA12,NDUFV2,NDUFB9,NDUFS2,UQCR10,CYC1	2.4272	0.621455	49	61
HALLMARK_EPITHELIAL_MESENCHYMAL_TRANSITION%MSIGDB_C2%HALLMARK_EPITHELIAL_MESENCHYMAL_TRANSITION	HALLMARK_EPITHELIAL_MESENCHYMAL_TRANSITION%MSIGDB_C2%HALLMARK_EPITHELIAL_MESENCHYMAL_TRANSITION	0.00025113	0.0125058	1	FBLN5,TNC,FBN1,COL1A1,COL16A1,CALD1,DCN,THY1,MFAP5,NID2,LAMC1,ABI3BP,COL12A1,PCOLCE,COL1A2,ITGB3,ACTA2,FLNA,MYLK,TGFBI,VCAN,COL4A1,BASP1,CALU,NT5E,ITGB1,COL5A2,PFN2,NNMT,FBN2	2.57903	0.65597	30	63
REGULATION OF IGF ACTIVITY BY IGFBP%REACTOME DATABASE ID RELEASE 78%381426	REGULATION OF IGF ACTIVITY BY IGFBP%REACTOME DATABASE ID RELEASE 78%381426	0.00025113	0.0125058	1	TNC,LGALS1,FBN1,LAMC1,LAMB1,RCN1,WFS1,HSP90B1,VWA1,CTSG,VCAN,FN1,CALU,APOA5,ADAM10,GOLM1,MIA3,IGFBP3,SERPINC1,IGFBP6,IGFALS,ITIH2,LTBP1,PDIA6,F5,NUCB1,SCG2	1.91495	0.487062	27	63
MITOCHONDRIAL RESPIRATORY CHAIN COMPLEX ASSEMBLY%GOBP%GO:0033108	MITOCHONDRIAL RESPIRATORY CHAIN COMPLEX ASSEMBLY%GOBP%GO:0033108	0.00025113	0.0125058	1	OXA1L,NDUFC2,OMA1,NDUFB5,FOXRED1,NDUFB1,SDHAF4,NDUFA9,NDUFA13,NDUFA10,CHCHD4,NDUFS1,UQCC2,PET100,MT-ND5,AIFM1,NDUFS4,NDUFB7,NDUFAB1,UQCRFS1,NDUFA2,SAMM50,NDUFS3,SCO1,SDHAF1,NDUFA5,COA3,TIMM21,NDUFB10,NDUFS7,NDUFA8,NDUFAF4,NDUFA6,NDUFA11,TMEM186,NDUFS8,NDUFB4,SMIM20,NDUFB3,TMEM126A,NDUFB6	2.32453	0.591237	41	63
RESPIRATORY ELECTRON TRANSPORT CHAIN%GOBP%GO:0022904	RESPIRATORY ELECTRON TRANSPORT CHAIN%GOBP%GO:0022904	0.00025113	0.0125058	1	NDUFC2,NDUFB5,SLC25A22,NDUFB1,SDHD,COX5A,ETFA,MT-ND3,NDUFV1,NDUFA9,NDUFA10,NDUFS1,SDHB,UQCRQ,MT-ND5,NDUFS6,NDUFS4,NDUFB7,NDUFAB1,UQCRFS1,NDUFA2,COX5B,COX15,SLC25A13,NDUFS3,SDHA,NDUFA5,NDUFA4,MT-CO2,SLC25A12,MT-CO3,NDUFB10,UQCRB,NDUFA7,NDUFS7,NDUFA8,ETFDH,NDUFA6,COX6A1,ETFB,COX4I1,NDUFS8,NDUFB4,UQCRH,NDUFB3,NDUFB6,SDHC,NDUFA12,NDUFV2,NDUFB9,NDUFS2,UQCR10,CYC1	2.51823	0.640505	53	63
EXTRACELLULAR STRUCTURE ORGANIZATION%GOBP%GO:0043062	EXTRACELLULAR STRUCTURE ORGANIZATION%GOBP%GO:0043062	0.000251256	0.0125058	1	FBLN5,MFAP4,COL1A1,COL16A1,COL5A1,NID2,COL6A5,LAMC1,COL12A1,MYH11,COL1A2,NID1,EMILIN1,LAMB1,TGFBI,DPT,CMA1,LUM,CTSG,COL4A1,COL18A1,COL2A1,COL14A1,COL15A1,LCP1,CTSS,ADAM10,COL5A2,TNXB	2.2437	0.565367	29	67
ELECTRON TRANSPORT CHAIN%GOBP%GO:0022900	ELECTRON TRANSPORT CHAIN%GOBP%GO:0022900	0.000251256	0.0125058	1	NDUFC2,NDUFB5,SLC25A22,NDUFB1,SDHD,COX5A,ETFA,MT-ND3,NDUFV1,NDUFA9,NDUFA10,NDUFS1,SDHB,UQCRQ,MT-ND5,NDUFS6,NDUFS4,DHRS2,NDUFB7,NDUFAB1,UQCRFS1,NDUFA2,COX5B,COX15,SLC25A13,NDUFS3,SDHA,NDUFA5,NDUFA4,PDIA5,MT-CO2,SLC25A12,MT-CO3,NDUFB10,UQCRB,NDUFA7,NDUFS7,NDUFA8,ETFDH,NDUFA6,COX6A1,ETFB,COX4I1,NDUFS8,NDUFB4,UQCRH,NDUFB3,NDUFB6,SDHC,NDUFA12,NDUFV2,NDUFB9,NDUFS2,UQCR10,CYC1	2.54141	0.640383	55	67
EXTRACELLULAR MATRIX ORGANIZATION%GOBP%GO:0030198	EXTRACELLULAR MATRIX ORGANIZATION%GOBP%GO:0030198	0.000251256	0.0125058	1	FBLN5,MFAP4,COL1A1,COL16A1,COL5A1,NID2,COL6A5,LAMC1,COL12A1,MYH11,COL1A2,NID1,EMILIN1,LAMB1,TGFBI,DPT,CMA1,LUM,CTSG,COL4A1,COL18A1,COL2A1,COL14A1,COL15A1,LCP1,CTSS,ADAM10,COL5A2,TNXB	2.2437	0.565367	29	67
EXTERNAL ENCAPSULATING STRUCTURE ORGANIZATION%GOBP%GO:0045229	EXTERNAL ENCAPSULATING STRUCTURE ORGANIZATION%GOBP%GO:0045229	0.000253485	0.0125058	1	FBLN5,MFAP4,COL1A1,COL16A1,COL5A1,NID2,COL6A5,LAMC1,COL12A1,MYH11,COL1A2,NID1,EMILIN1,LAMB1,TGFBI,DPT,CMA1,LUM,CTSG,COL4A1,COL18A1,COL2A1,COL14A1,COL15A1,LCP1,CTSS,ADAM10,COL5A2,TNXB	2.11646	0.530787	29	69
NONALCOHOLIC FATTY LIVER DISEASE%WIKIPATHWAYS_20211210%WP4396%HOMO SAPIENS	NONALCOHOLIC FATTY LIVER DISEASE%WIKIPATHWAYS_20211210%WP4396%HOMO SAPIENS	0.000260892	0.0125058	1	COX7A2,MAP3K11,INSR,NDUFC2,NDUFB5,COX7B,NDUFB1,COX6B1,SDHD,BAX,COX5A,UQCRC1,IRS1,NDUFV1,NDUFA9,NDUFA13,NDUFA10,NDUFS1,SDHB,UQCRQ,NDUFS6,NDUFS4,NDUFB7,NDUFAB1,UQCRFS1,NDUFA2,NDUFS3,SDHA,NDUFA5,NDUFA4,NDUFB10,UQCRB,NDUFA7,NDUFA6,NDUFA11,COX6A1,COX4I1,PIK3R1,NDUFS8,MAPK9,NDUFB4,UQCRH,NDUFB3,NDUFB6,COX7A2L,SDHC,NDUFA12,COX6C,NDUFV2,NDUFB9,UQCR10,CYC1,TRAF2	2.06948	0.50703	53	78
MITOCHONDRIAL TRANSPORT%GOBP%GO:0006839	MITOCHONDRIAL TRANSPORT%GOBP%GO:0006839	0.000260892	0.0125058	1	HSPD1,OXA1L,TIMM50,TIMM8B,TMEM102,TIMM44,TIMM10,GRPEL1,NDUFA13,CHCHD4,SLC25A20,MUL1,SLC25A5,MIPEP,TIMM8A,STOML2,PPIF,TIMM13,AIFM1,HIP1R,TIMM22,SLC25A13,SAMM50,TIMM10B,TIMM23,SLC25A4,ALKBH7,TIMM21,MTX2,PMPCB,MFN2,MT-ATP6,TIMM9,RHOT2	1.79367	0.439457	34	78
RESPIRATORY ELECTRON TRANSPORT%REACTOME DATABASE ID RELEASE 78%611105	RESPIRATORY ELECTRON TRANSPORT%REACTOME DATABASE ID RELEASE 78%611105	0.000265322	0.0125058	1	NDUFC2,NDUFB5,TIMMDC1,LRPPRC,COX7B,NDUFB1,COX6B1,SDHD,COX5A,UQCRC1,ETFA,MT-ND3,NDUFV1,NDUFA9,NDUFA13,NDUFA10,NDUFS1,SDHB,TACO1,UQCRQ,MT-ND5,COQ10B,NDUFS6,NDUFS4,NDUFB7,NDUFAB1,UQCRFS1,NDUFA2,COX5B,NDUFS3,SCO1,SDHA,NDUFA5,NDUFA4,COX8A,MT-CO2,MT-CO3,NDUFB10,UQCRB,NDUFA7,NDUFS7,NDUFA8,NDUFAF4,ETFDH,NDUFA6,NDUFA11,TMEM186,COX6A1,ETFB,COX4I1,NDUFS8,NDUFB4,UQCRH,ECSIT,NDUFB3,NDUFB6,COX7A2L,SDHC,NDUFA12…	2.52032	0.608978	65	85
AEROBIC RESPIRATION%GOBP%GO:0009060	AEROBIC RESPIRATION%GOBP%GO:0009060	0.000265322	0.0125058	1	OXA1L,NDUFC2,NDUFB5,IDH3A,NDUFB1,FH,SDHD,COX5A,UQCRC1,MT-ND3,NDUFV1,NDUFA9,NNT,NDUFA10,NDUFS1,SDHB,CS,UQCRQ,STOML2,MT-ND5,NDUFS6,NDUFS4,NDUFB7,NDUFAB1,UQCRFS1,NDUFA2,COX5B,COX15,ACO2,SUCLG1,NDUFS3,SUCLA2,DLST,ME3,SDHA,NDUFA5,NDUFA4,MT-CO2,MTFR1L,MDH1,MT-CO3,NDUFB10,UQCRB,NDUFA7,NDUFS7,NDUFA8,SUCLG2,MT-ATP6,NDUFA6,COX6A1,MDH2,COX4I1,NDUFS8,NDUFB4,UQCRH,OGDH,NDUFB3,NDUFB6,SDHC,NDUFA12,NDUFV2,NDUFB9…	2.58988	0.625784	66	85
RESPIRATORY ELECTRON TRANSPORT, ATP SYNTHESIS BY CHEMIOSMOTIC COUPLING, AND HEAT PRODUCTION BY UNCOUPLING PROTEINS.%REACTOME%R-HSA-163200.1	RESPIRATORY ELECTRON TRANSPORT, ATP SYNTHESIS BY CHEMIOSMOTIC COUPLING, AND HEAT PRODUCTION BY UNCOUPLING PROTEINS.%REACTOME%R-HSA-163200.1	0.000266312	0.0125058	1	NDUFC2,NDUFB5,TIMMDC1,LRPPRC,COX7B,NDUFB1,COX6B1,SDHD,COX5A,UQCRC1,ETFA,MT-ND3,NDUFV1,NDUFA9,NDUFA13,NDUFA10,NDUFS1,SDHB,TACO1,UQCRQ,MT-ND5,COQ10B,NDUFS6,NDUFS4,NDUFB7,NDUFAB1,UQCRFS1,NDUFA2,COX5B,NDUFS3,SCO1,SDHA,NDUFA5,NDUFA4,COX8A,MT-CO2,MT-CO3,NDUFB10,UQCRB,NDUFA7,NDUFS7,NDUFA8,MT-ATP6,NDUFAF4,ETFDH,NDUFA6,NDUFA11,TMEM186,COX6A1,ETFB,COX4I1,NDUFS8,NDUFB4,UQCRH,ECSIT,NDUFB3,NDUFB6,COX7A2L,SDHC…	2.52348	0.605707	66	87
CELLULAR RESPIRATION%GOBP%GO:0045333	CELLULAR RESPIRATION%GOBP%GO:0045333	0.000269687	0.0125058	1	OXA1L,NDUFC2,NDUFB5,IDH3A,SLC25A22,NDUFB1,FH,SDHD,COX5A,UQCRC1,ETFA,MT-ND3,SDHAF4,NDUFV1,NDUFA9,NNT,NDUFA10,NDUFS1,SDHB,CS,UQCRQ,STOML2,MT-ND5,COQ10B,NDUFS6,NDUFS4,NDUFB7,NDUFAB1,UQCRFS1,NDUFA2,COX5B,COX15,ACO2,SLC25A13,SUCLG1,NDUFS3,SUCLA2,DLST,ME3,SDHA,NDUFA5,NDUFA4,MT-CO2,MTFR1L,MDH1,SLC25A12,MT-CO3,NDUFB10,UQCRB,NDUFA7,NDUFS7,NDUFA8,SUCLG2,MT-ATP6,ETFDH,NDUFA6,COX6A1,MDH2,ETFB,COX4I1,NDUFS8,N…	2.67589	0.631859	74	95
REGULATION OF PROTEOLYSIS%GOBP%GO:0030162	REGULATION OF PROTEOLYSIS%GOBP%GO:0030162	0.000275141	0.0125058	-1	CSTA,CSTB,PSMD14,S100A10,SERPINB13,RNFT1,CAST,A2ML1,CRADD,SERPINB8,BCL10,NEDD8,ECM1,PDCD6,ATXN3,CSNK1D,S100A9,SPINK5,S100A8,SERPINA3,SERPINB5,SERPINB2,GSK3A,CASP9,FADD,RNF19B,ROBO1,CYFIP2,GABARAPL2,SERPINB3,SERPINB12,RNF185,SERPINB6,CLN8,RAD23B,ANXA2,SH3RF2,USP5,CAAP1,APAF1,PARL,HECTD1,APH1A,CASP8,RFFL,UACA,TMEM259,CST4,NLRP2,SFN,GPLD1,ANXA8,EIF3H,ARL6IP1,ITCH,MKRN2,WAC,UCHL5,NOL3,DESI1,RPL23,USP…	-1.52423	-0.335494	70	301
EGFR1%IOB%EGFR1	EGFR1%IOB%EGFR1	0.000280662	0.0125058	-1	CSTB,S100A10,CREB1,SH2B1,DAPP1,EPN1,ARHGAP5,MAPK3,PTPRA,ENSA,PKP3,CYSRT1,PTPN18,SDC1,RPS6KB1,PLEKHN1,RALB,GSK3A,PHLDB2,EFNB2,CASP9,PTK6,S100A14,SERPINB3,BAIAP2,EPS15L1,ANXA1,CDV3,ARHGAP35,ANXA2,JUP,PIK3C2B,YWHAZ,PTTG1IP,PKP4,MAP3K2,CBLC,EPN2,CEACAM1,PRKCZ,EPHA2,RBM3,PDCD6IP,ERBB2,DSP,EPHA1,NCK2,PLSCR1,TRIM29,ITCH,AHNAK,TOM1L2,LDLR,OTUD6B,VAV3,CD59,RAC1,CSK,PGAM1,PLD2,RBCK1,BAD,PARD3,ERBB3,NCK1,RP…	-1.6042	-0.358775	76	256
ENERGY DERIVATION BY OXIDATION OF ORGANIC COMPOUNDS%GOBP%GO:0015980	ENERGY DERIVATION BY OXIDATION OF ORGANIC COMPOUNDS%GOBP%GO:0015980	0.000281452	0.0125058	1	OXA1L,NDUFC2,NDUFB5,IDH3A,SLC25A22,NDUFB1,FH,SDHD,COX5A,UQCRC1,ETFA,MT-ND3,SDHAF4,NDUFV1,NDUFA9,NNT,NDUFA10,NDUFS1,SDHB,CS,UQCRQ,STOML2,MT-ND5,COQ10B,NDUFS6,NDUFS4,NDUFB7,NDUFAB1,UQCRFS1,NDUFA2,COX5B,COX15,ACO2,SLC25A13,SUCLG1,NDUFS3,SUCLA2,STBD1,GAA,DLST,ME3,SDHA,NDUFA5,NDUFA4,MT-CO2,MTFR1L,MDH1,SLC25A12,MT-CO3,NDUFB10,UQCRB,NDUFA7,NDUFS7,NDUFA8,SUCLG2,MT-ATP6,ETFDH,NDUFA6,COX6A1,MDH2,ACADVL,ETF…	2.53366	0.5857	77	110
CELLULAR AMINO ACID METABOLIC PROCESS%GOBP%GO:0006520	CELLULAR AMINO ACID METABOLIC PROCESS%GOBP%GO:0006520	0.000285959	0.0125058	1	APIP,NARS2,BCKDHA,BCKDK,BPHL,SERINC3,GATB,ACAT1,ALDH5A1,ETFA,DLD,GOT1,GOT2,EARS2,ASPA,SARS2,BCAT2,ALDH1A1,ALDH6A1,SLC25A13,HGD,GGT5,PYCR2,PARS2,PYCR1,AMT,DDAH2,ADHFE1,BCKDHB,GATC,DARS2,SLC25A12,FN3K,GCSH,LARS2,MARS2,DBT,PTS,HIBADH,ASL,QRSL1,GLUD1,ETFB,ACADSB,MCCC2,ALDH18A1,HNMT,ASS1,CARS2,IARS2,IVD,FARS2,HMGCL,HARS2,ECHS1,GCLC,TARS2,SARDH	1.7013	0.388049	58	120
THE CITRIC ACID (TCA) CYCLE AND RESPIRATORY ELECTRON TRANSPORT%REACTOME%R-HSA-1428517.1	THE CITRIC ACID (TCA) CYCLE AND RESPIRATORY ELECTRON TRANSPORT%REACTOME%R-HSA-1428517.1	0.000287604	0.0125058	1	BSG,NDUFC2,NDUFB5,IDH3A,SLC16A1,TIMMDC1,LRPPRC,COX7B,NDUFB1,FH,LDHB,COX6B1,SDHD,COX5A,UQCRC1,ETFA,MT-ND3,NDUFV1,NDUFA9,NDUFA13,NNT,NDUFA10,DLD,MPC1,NDUFS1,SDHB,TACO1,PDHA1,CS,DLAT,IDH2,UQCRQ,MT-ND5,COQ10B,NDUFS6,NDUFS4,NDUFB7,NDUFAB1,UQCRFS1,NDUFA2,COX5B,ACO2,SUCLG1,NDUFS3,PDHB,SUCLA2,SCO1,DLST,ME3,SDHA,NDUFA5,NDUFA4,MPC2,COX8A,ADHFE1,MT-CO2,PDHX,MT-CO3,ME2,NDUFB10,UQCRB,NDUFA7,NDUFS7,NDUFA8,SUCL…	2.56113	0.578555	95	127
HALLMARK_OXIDATIVE_PHOSPHORYLATION%MSIGDB_C2%HALLMARK_OXIDATIVE_PHOSPHORYLATION	HALLMARK_OXIDATIVE_PHOSPHORYLATION%MSIGDB_C2%HALLMARK_OXIDATIVE_PHOSPHORYLATION	0.000290613	0.0125058	1	COX7A2,OXA1L,NDUFC2,ATP5G1,TIMM50,NDUFB5,TIMM8B,LRPPRC,COX7B,IMMT,NDUFB1,FH,ATP5H,LDHB,TIMM10,COX6B1,ACAT1,SDHD,BAX,COX5A,UQCRC1,GRPEL1,ETFA,NDUFV1,NDUFA9,NNT,DLD,SLC25A20,MPC1,NDUFS1,SDHB,PDHA1,CS,DLAT,SLC25A5,UQCRQ,TIMM13,AIFM1,ISCU,MRPL34,NDUFS6,GOT2,PRDX3,NDUFS4,NDUFB7,NDUFAB1,UQCRFS1,NDUFA2,ACO2,MRPS22,ALDH6A1,SUCLG1,NDUFS3,SDHA,NDUFA5,NDUFA4,SLC25A4,CYB5R3,DECR1,PDHX,MRPS12,SLC25A12,UQCRB,M…	2.70172	0.606958	95	134
ANIMAL ORGAN MORPHOGENESIS%GOBP%GO:0009887	ANIMAL ORGAN MORPHOGENESIS%GOBP%GO:0009887	0.000291206	0.0125058	1	MFAP2,FBN1,COL1A1,LAMA2,CPE,ANXA6,COL5A1,DCN,THY1,GATA6,RAB23,INSR,MFAP5,EFEMP1,LAMC1,LAMA5,TPM1,COL1A2,ACTA2,LAMB1,MYLK,EVL,ATG9A,HSPG2,COL18A1,COL2A1,TGFBR2,LRRK2,AGRN,LTF,FHL1,COL5A2,FZD6,WNT2B,TMEM119,ITGB4,FBN2,SLC4A2,ZFPM1,ALDH1A3,ITGA6,PARVA,CAV1,PLS1,CTSH,BRAF,HCCS,RARG,RPS6KA1,SYK,PDCD4,SMAD4,INPPL1,ELN	1.76413	0.396922	54	133
EXTRACELLULAR MATRIX ORGANIZATION%REACTOME DATABASE ID RELEASE 78%1474244	EXTRACELLULAR MATRIX ORGANIZATION%REACTOME DATABASE ID RELEASE 78%1474244	0.000300661	0.0125264	1	FBLN5,MFAP4,PTPRS,MFAP2,TNC,PECAM1,FBN1,COL1A1,ITGA5,COL16A1,LAMA2,COL6A3,ICAM1,COL5A1,DCN,LTBP2,BSG,MFAP5,EFEMP1,NID2,ITGA3,COL6A5,LAMC1,COL12A1,PCOLCE,LAMA5,COL6A1,COL1A2,ITGB3,NID1,LAMB1,ASPN,CTSD,COL6A2,CMA1,LUM,CTSG,VCAN,FN1,COL4A1,HSPG2,COL18A1,COL2A1,HAPLN1,COL14A1,LAMA4,COL15A1,FBLN2,CTSS,ITGA1,AGRN,ITGB2,ITGB1,NCAM1,ADAM10,ITGA9,COL5A2,ITGAM,CAPN3,TNXB,ITGB4,CAPN9,FBN2,SERPINH1,VTN,PRKCA…	2.56167	0.562226	71	157
FGF SIGNALING PATHWAY%PANTHER PATHWAY%P00021	FGF SIGNALING PATHWAY%PANTHER PATHWAY%P00021	0.000303859	0.0125264	-1	MAPK3,MAPK3,MAPK3,MAPK13,MAPK13,PPP2CA,PPP2CA,PIK3C2B,PIK3C2B,PPP2R1A,PPP2R1A,PIK3CB,PIK3CB,YWHAZ,YWHAZ,YWHAZ,RASA1,RASA1,MAP3K2,MAP3K2,PRKCZ,PRKCZ,PPP2R5C,PPP2R5C,KRAS,KRAS,MAP2K6,MAP2K6,SFN,SFN,PPP2R5A,PPP2R5A,PPP2CB,PPP2CB,PPP2CB,RAC1,RAC1,RAC1,SHC1,SHC1,MAPK1,MAPK1,MAPK1,MAP3K5,MAP3K5,PPP2R5D,PPP2R5D,YWHAE,YWHAE,PPP6C,PPP4R1,SKP1,PPP4C,PPP4C,SOS1,SOS1,PPA1,YWHAQ,YWHAQ,MAP2K3,MAP2K3,PPP2R2A,PP…	-1.768	-0.426345	71	137
AUTOPHAGY%GOBP%GO:0006914	AUTOPHAGY%GOBP%GO:0006914	0.000304507	0.0125264	-1	ATG2B,S100A9,PIK3R4,VPS4B,S100A8,ATG3,WIPI2,GABARAPL2,TMEM41B,WDFY3,CHMP6,VTA1,CHMP1B,VPS41,VTI1B,MVB12A,ATG4B,CHMP1A,VPS28,TSG101,WDR45B,UFM1,VPS37B,TRIM5,VIPAS39,PLEKHM1,SNF8,ATG2A,FBXO7,NSFL1C,CHMP5,TRAPPC4,MTMR3,NRBF2,TP53INP2,ARL8B,ANXA7,TCIRG1,CHMP3,RB1CC1,VPS37A,ULK3,MARK2,YOD1,RAB7A,VAMP7,LAMP2,CHMP2A,ATG7,VPS51,STAM2,SQSTM1,CHMP2B,UBXN6,CHMP4A	-1.66338	-0.402776	55	133
PROCESS UTILIZING AUTOPHAGIC MECHANISM%GOBP%GO:0061919	PROCESS UTILIZING AUTOPHAGIC MECHANISM%GOBP%GO:0061919	0.000304507	0.0125264	-1	ATG2B,S100A9,PIK3R4,VPS4B,S100A8,ATG3,WIPI2,GABARAPL2,TMEM41B,WDFY3,CHMP6,VTA1,CHMP1B,VPS41,VTI1B,MVB12A,ATG4B,CHMP1A,VPS28,TSG101,WDR45B,UFM1,VPS37B,TRIM5,VIPAS39,PLEKHM1,SNF8,ATG2A,FBXO7,NSFL1C,CHMP5,TRAPPC4,MTMR3,NRBF2,TP53INP2,ARL8B,ANXA7,TCIRG1,CHMP3,RB1CC1,VPS37A,ULK3,MARK2,YOD1,RAB7A,VAMP7,LAMP2,CHMP2A,ATG7,VPS51,STAM2,SQSTM1,CHMP2B,UBXN6,CHMP4A	-1.66338	-0.402776	55	133
GENERATION OF PRECURSOR METABOLITES AND ENERGY%GOBP%GO:0006091	GENERATION OF PRECURSOR METABOLITES AND ENERGY%GOBP%GO:0006091	0.00031211	0.0126654	1	OXA1L,NDUFC2,ADH1B,NDUFB5,IDH3A,SLC25A22,NDUFB1,FH,ACAT1,SDHD,COX5A,UQCRC1,ETFA,MT-ND3,SDHAF4,NDUFV1,NDUFA9,NNT,NDUFA10,NDUFS1,SDHB,CS,UQCRQ,STOML2,MT-ND5,COQ10B,NDUFS6,ALDH1L2,NDUFS4,DHRS2,NDUFB7,NDUFAB1,UQCRFS1,NDUFA2,COX5B,COX15,ACSS1,ALDOB,ACO2,SLC25A13,ADH1C,HK3,SUCLG1,NDUFS3,SUCLA2,STBD1,GAA,DLST,ME3,PGAM4,SDHA,NDUFA5,NDUFA4,SLC25A4,PDIA5,COX8A,MT-CO2,MTFR1L,MDH1,SLC25A12,MT-CO3,HMGCS2,NDUF…	1.72881	0.374617	93	175
CELL ACTIVATION%GOBP%GO:0001775	CELL ACTIVATION%GOBP%GO:0001775	0.000314367	0.0126654	1	PREX1,HSPD1,ICAM1,IFNGR1,CORO1A,CD74,HLA-A,VWF,PLAT,DOCK8,NMI,ITGB3,FLNA,CD40,MYL9,CD79A,CTSG,CD93,FN1,HDAC5,TGFBR2,CLU,PRKCB,PLCB1,BTK,LCP1,FCER1G,VAV2,ILK,ITGB2,MYH9,SLC25A5,ITGB1,CHGA,STOML2,ADAM10,CD81,HMGB1,ITGAM,DHRS2,TLN1,HDAC4,ZFPM1,PTPRC,DYSF,ACTB,PTK2B,LRP1,VCL,PRG3,FIBP,ADA,CD276,PPP3CA,KAT7,SYK,ADAM9,SRC,MT1G,MSH2,CRTC3,ACTN1,CADM1,IRF4	1.53555	0.332211	64	177
MITOCHONDRION ORGANIZATION%GOBP%GO:0007005	MITOCHONDRION ORGANIZATION%GOBP%GO:0007005	0.000334896	0.0132452	1	SOD2,COX7A2,HSPD1,OXA1L,HSPA9,NDUFC2,TIMM50,OMA1,NDUFB5,TIMM8B,VPS13C,ATG9A,IMMT,FOXRED1,TMEM102,LRRK2,NDUFB1,TIMM44,CLU,TIMM10,SIRT5,BAX,GRPEL1,HIGD2A,SDHAF4,NDUFA9,NDUFA13,NDUFA10,DNAJC11,ATAD3A,MTFP1,CHCHD4,NDUFS1,UQCC2,MUL1,SLC25A5,MIPEP,PET100,TIMM8A,STOML2,PPIF,MT-ND5,TIMM13,MTX3,AIFM1,CHCHD3,PRDX3,NDUFS4,HIP1R,NDUFB7,NDUFAB1,UQCRFS1,NDUFA2,ATPAF1,FUNDC2,TIMM22,SAMM50,MIEF1,NDUFS3,SCO1,SDHA…	1.8943	0.398495	104	222
REGULATION OF CHOLESTEROL BIOSYNTHESIS BY SREBP (SREBF)%REACTOME DATABASE ID RELEASE 78%1655829	REGULATION OF CHOLESTEROL BIOSYNTHESIS BY SREBP (SREBF)%REACTOME DATABASE ID RELEASE 78%1655829	0.000347826	0.0132452	-1	NCOA2,TM7SF2,MVD,PMVK,IDI1,CARM1,DHCR7,RXRA,MVK,HMGCS1,FDPS,FASN,SC5D,TBL1XR1,NCOA1,SEC24C,ACACA,SQLE	-1.89611	-0.581972	18	35
PARKIN-UBIQUITIN PROTEASOMAL SYSTEM PATHWAY%WIKIPATHWAYS_20211210%WP2359%HOMO SAPIENS	PARKIN-UBIQUITIN PROTEASOMAL SYSTEM PATHWAY%WIKIPATHWAYS_20211210%WP2359%HOMO SAPIENS	0.000347826	0.0132452	-1	TUBB4A,TUBAL3,TUBB2A,HSPA4,TUBA4A,TUBA1C,PSMD4,PSMD12,TUBA1A,UBE2G2,PSMD11,STUB1,PSMD5,SEPT5,PSMD6,PSMD7,PSMD2	-1.9318	-0.592926	17	35
VIRION ASSEMBLY%GOBP%GO:0019068	VIRION ASSEMBLY%GOBP%GO:0019068	0.000348008	0.0132452	-1	VPS4B,CHMP6,VTA1,CHMP1B,MVB12A,CHMP1A,VPS28,TSG101,PDCD6IP,VPS37B,CHMP5,USP6NL,LRSAM1,CHMP3,VPS37A,CHMP2A,CHMP2B,CHMP4A,RAB1B,CHMP4B	-1.9928	-0.63151	20	30
UBIQUITIN-DEPENDENT PROTEIN CATABOLIC PROCESS VIA THE MULTIVESICULAR BODY SORTING PATHWAY%GOBP%GO:0043162	UBIQUITIN-DEPENDENT PROTEIN CATABOLIC PROCESS VIA THE MULTIVESICULAR BODY SORTING PATHWAY%GOBP%GO:0043162	0.000350816	0.0132452	-1	VPS4B,UBAP1,CHMP6,CHMP1B,MVB12A,CHMP1A,VPS28,TSG101,VPS37B,SNF8,CHMP5,CHMP3,VPS37A,CHMP2A,CHMP2B,CHMP4A,CHMP4B	-1.97272	-0.641299	17	27
INTEGRIN SIGNALLING PATHWAY%PANTHER PATHWAY%P00034	INTEGRIN SIGNALLING PATHWAY%PANTHER PATHWAY%P00034	0.000355366	0.0132452	1	RRAS,RRAS,COL1A1,COL1A1,ITGA5,ITGA5,COL16A1,LAMA2,LAMA2,COL6A3,COL6A3,ELMO1,ELMO1,COL5A1,COL5A1,VASP,VASP,ITGA3,ITGA3,LAMC1,LAMC1,RAC2,COL12A1,COL12A1,LAMA5,LAMA5,COL6A1,COL6A1,COL1A2,COL1A2,COL1A2,RAPGEF1,ITGB3,ITGB3,ACTA2,FLNA,FLNA,LAMB1,LAMB1,COL6A2,COL6A2,FN1,FN1,COL4A1,COL4A1,COL18A1,COL2A1,COL2A1,COL2A1,COL14A1,COL14A1,LAMA4,LAMA4,RAP1B,RAP1B,RAP1B,COL15A1,ILK,ILK,ILK,ITGA1,ITGA1,ITGB2,ITGB…	2.01018	0.414592	120	265
BUDDING AND MATURATION OF HIV VIRION%REACTOME DATABASE ID RELEASE 78%162588	BUDDING AND MATURATION OF HIV VIRION%REACTOME DATABASE ID RELEASE 78%162588	0.000356252	0.0132452	-1	VPS4B,UBAP1,CHMP6,VTA1,MVB12A,VPS28,TSG101,PDCD6IP,VPS37B,CHMP5,CHMP3,VPS37A,CHMP2A,CHMP2B,CHMP4A,CHMP4B	-1.953	-0.660575	16	23
ENDOSOME TRANSPORT VIA MULTIVESICULAR BODY SORTING PATHWAY%GOBP%GO:0032509	ENDOSOME TRANSPORT VIA MULTIVESICULAR BODY SORTING PATHWAY%GOBP%GO:0032509	0.000358616	0.0132452	-1	SORT1,VPS4B,CHMP6,VTA1,CHMP1B,MVB12A,CHMP1A,VPS28,SNF8,CHMP5,CHMP3,CHMP2A,CHMP2B,UBXN6,CHMP4A,CHMP4B	-2.01444	-0.689699	16	22
VIRAL BUDDING%GOBP%GO:0046755	VIRAL BUDDING%GOBP%GO:0046755	0.00035926	0.0132452	-1	VPS4B,CHMP6,VTA1,CHMP1B,MVB12A,CHMP1A,VPS28,TSG101,PDCD6IP,VPS37B,CHMP5,LRSAM1,CHMP3,VPS37A,CHMP2A,CHMP2B,CHMP4A,CHMP4B	-2.04339	-0.707142	18	21
TCA CYCLE%PANTHER PATHWAY%P00051	TCA CYCLE%PANTHER PATHWAY%P00051	0.000449438	0.0162415	1	FH,FH,SDHB,PDHA1,PDHA1,CS,CS,CS,ACO2,ACO2,SUCLG1,SUCLG1,MDH1,MDH2,OGDH,OGDH,SDHC,ACO1	2.09097	0.717839	18	18
ANATOMICAL STRUCTURE MORPHOGENESIS%GOBP%GO:0009653	ANATOMICAL STRUCTURE MORPHOGENESIS%GOBP%GO:0009653	0.000450248	0.0162415	1	IGF2BP2,MFAP2,RRAS,FBN1,DCLK1,COL1A1,ITGA5,LAMA2,CPE,CALD1,ANXA6,COL5A1,DCN,VASP,PEAK1,THY1,GATA6,BSG,DTNBP1,S100A7,RAB23,INSR,MFAP5,EFEMP1,ITGA3,RASIP1,LAMC1,RAC2,NEXN,MAP1S,COL12A1,RNF213,MYH11,LAMA5,TPM1,COL6A1,COL1A2,ERAP1,CSRP2,ZNF365,ITGB3,ACTA2,FLNA,EMILIN1,LAMB1,ANG,MYLK,POLR1B,TGFBI,LMOD1,EVL,METTL3,ATG9A,ENPEP,EGFL7,FN1,COL4A1,HSPG2,ROCK2,COL18A1,SDCCAG8,COL2A1,CDC73,TGFBR2,LRRK2,CLU,AL…	1.46819	0.285199	129	466
NON-INTEGRIN MEMBRANE-ECM INTERACTIONS%REACTOME%R-HSA-3000171.3	NON-INTEGRIN MEMBRANE-ECM INTERACTIONS%REACTOME%R-HSA-3000171.3	0.000470035	0.0162415	1	TNC,LAMA2,LAMC1,LAMA5,ITGB3,LAMB1,HSPG2,LAMA4,AGRN,ITGB1,ITGB4,VTN,PRKCA,ITGA6	1.94642	0.5833	14	30
BINDING AND UPTAKE OF LIGANDS BY SCAVENGER RECEPTORS%REACTOME%R-HSA-2173782.1	BINDING AND UPTAKE OF LIGANDS BY SCAVENGER RECEPTORS%REACTOME%R-HSA-2173782.1	0.000471587	0.0162415	1	FTL,COL1A1,IGHV3-23,COL1A2,SCARF1,HSP90B1,STAB1,COL4A1,IGHA1,CD36,AMBP,LRP1	1.93303	0.574984	12	31
CELLULAR RESPONSE TO UNFOLDED PROTEIN%GOBP%GO:0034620	CELLULAR RESPONSE TO UNFOLDED PROTEIN%GOBP%GO:0034620	0.000472032	0.0162415	1	HERPUD1,HSPD1,HSPA9,HSPA13,WFS1,DAXX,SERP2,HSPA5,BAX,TBL2,DAB2IP	1.95179	0.556647	11	37
NONSENSE-MEDIATED DECAY (NMD)%REACTOME%R-HSA-927802.2	NONSENSE-MEDIATED DECAY (NMD)%REACTOME%R-HSA-927802.2	0.000472218	0.0162415	-1	RPL36AL,PPP2CA,PPP2R1A,RPL27,RPL17,RPS26,RPS25,RPS13,RPL38,RPL23,SMG9,NCBP1,RPLP0,RPL13A,RPS27,RPL22L1,RPLP1,RPL11,RPL24,RPL35,RPL36,RPL13,ETF1,RPL6,RPL18,RPL12,RPS15,RPS2,RPS9,RPL30,SMG1,RPS24,RPL19,RPL32,RPL8,RPL18A,PPP2R2A,EIF4G1,RPL35A,RNPS1,RPS7,RPL7A,RPS28,RPL34,RPL27A,RPL36A,RPS23,RPLP2,RPS18,RPL22,RPL23A,RPS10,RPL15,RPL31,RPL10,RPS14,RPL4,RPL29,RPS19,RPL3,PABPC1,RPL10A,CASC3,RPSA,RPS4Y1,R…	-1.86873	-0.470625	69	101
NONSENSE MEDIATED DECAY (NMD) ENHANCED BY THE EXON JUNCTION COMPLEX (EJC)%REACTOME%R-HSA-975957.1	NONSENSE MEDIATED DECAY (NMD) ENHANCED BY THE EXON JUNCTION COMPLEX (EJC)%REACTOME%R-HSA-975957.1	0.000472218	0.0162415	-1	RPL36AL,PPP2CA,PPP2R1A,RPL27,RPL17,RPS26,RPS25,RPS13,RPL38,RPL23,SMG9,NCBP1,RPLP0,RPL13A,RPS27,RPL22L1,RPLP1,RPL11,RPL24,RPL35,RPL36,RPL13,ETF1,RPL6,RPL18,RPL12,RPS15,RPS2,RPS9,RPL30,SMG1,RPS24,RPL19,RPL32,RPL8,RPL18A,PPP2R2A,EIF4G1,RPL35A,RNPS1,RPS7,RPL7A,RPS28,RPL34,RPL27A,RPL36A,RPS23,RPLP2,RPS18,RPL22,RPL23A,RPS10,RPL15,RPL31,RPL10,RPS14,RPL4,RPL29,RPS19,RPL3,PABPC1,RPL10A,CASC3,RPSA,RPS4Y1,R…	-1.86873	-0.470625	69	101
VACUOLAR TRANSPORT%GOBP%GO:0007034	VACUOLAR TRANSPORT%GOBP%GO:0007034	0.000476644	0.0162415	-1	SORT1,PIK3R4,VPS4B,AKTIP,CHMP6,VTA1,CHMP1B,VPS41,VTI1B,MVB12A,HOOK3,CHMP1A,VPS28,NCOA4,VPS37B,VIPAS39,PLEKHM1,SNF8,ATP6V0D1,CHMP5,VPS13D,HOOK1,RAB12,ARL8B,EHD3,CHMP3,VPS37A,RAB7A,VAMP7,MGRN1,RAB7B,LAMP2,CHMP2A,AP1G1,VPS51,CHMP2B,UBXN6,CHMP4A,SNAPIN	-1.81616	-0.461916	39	95
AUTOPHAGY%REACTOME%R-HSA-9612973.2	AUTOPHAGY%REACTOME%R-HSA-9612973.2	0.000477935	0.0162415	-1	DYNLL1,PIK3R4,UBAP1,ATG3,WIPI2,GABARAPL2,CHMP6,LAMTOR3,MVB12A,ATG4B,VPS28,TSG101,RRAGC,WDR45B,DYNC1LI1,VPS37B,MTMR3,PRKAB1,PRKAA2,DYNC1LI2,CHMP3,RB1CC1,VPS37A,LAMTOR1,CSNK2A1,UBE2N,LAMP2,CHMP2A,ATG7,SQSTM1,CHMP2B,TOMM6,CHMP4A,RPTOR,PLIN3	-1.70254	-0.437554	35	89
VIRAL MRNA TRANSLATION%REACTOME DATABASE ID RELEASE 78%192823	VIRAL MRNA TRANSLATION%REACTOME DATABASE ID RELEASE 78%192823	0.000483481	0.0162818	-1	RPL36AL,RPL27,RPL17,RPS26,RPS25,RPS13,RPL38,RPL23,RPLP0,RPL13A,RPS27,RPL22L1,RPLP1,RPL11,RPL24,RPL35,RPL36,RPL13,RPL6,RPL18,RPL12,RPS15,RPS2,RPS9,RPL30,RPS24,RPL19,RPL32,RPL8,RPL18A,RPL35A,RPS7,RPL7A,RPS28,RPL34,RPL27A,RPL36A,RPS23,RPLP2,RPS18,RPL22,RPL23A,RPS10,RPL15,RPL31,RPL10,RPS14,RPL4,RPL29,RPS19,RPL3,RPL10A,RPSA,RPS4Y1,RPS27A	-1.84386	-0.481927	55	81
DEGRADATION OF THE EXTRACELLULAR MATRIX%REACTOME%R-HSA-1474228.4	DEGRADATION OF THE EXTRACELLULAR MATRIX%REACTOME%R-HSA-1474228.4	0.000491884	0.0162818	1	COL16A1,DCN,BSG,LAMC1,COL12A1,LAMA5,NID1,LAMB1,CTSD,CMA1,CTSG,HSPG2,COL18A1,COL14A1,COL15A1,CTSS,ADAM10,CAPN3,CAPN9	1.84447	0.481693	19	56
POST-TRANSLATIONAL PROTEIN PHOSPHORYLATION%REACTOME DATABASE ID RELEASE 78%8957275	POST-TRANSLATIONAL PROTEIN PHOSPHORYLATION%REACTOME DATABASE ID RELEASE 78%8957275	0.000491884	0.0162818	1	TNC,LGALS1,FBN1,LAMC1,LAMB1,RCN1,WFS1,HSP90B1,VWA1,VCAN,FN1,CALU,APOA5,ADAM10,GOLM1,MIA3,IGFBP3,SERPINC1,ITIH2,LTBP1,PDIA6,F5,NUCB1,SCG2	1.87655	0.490069	24	56
MUSCLE CONTRACTION%REACTOME DATABASE ID RELEASE 78%397014	MUSCLE CONTRACTION%REACTOME DATABASE ID RELEASE 78%397014	0.000495786	0.0162818	1	VIM,CALD1,ANXA6,ATP1A3,TPM2,MYH11,TPM1,ACTA2,MYL9,MYLK,LMOD1,DES,CLIC2,AHCYL1,ATP1A1,ITGA1,PXN,PAK1,TLN1,ITPR3,ATP2A3,DYSF,CAMK2D,TMOD1,VCL	1.90108	0.488889	25	60
VASCULATURE DEVELOPMENT%GOBP%GO:0001944	VASCULATURE DEVELOPMENT%GOBP%GO:0001944	0.000532623	0.0169594	1	PECAM1,COL1A1,ITGA5,CALD1,THY1,GATA6,S100A7,NR2F2,RASIP1,RNF213,COL1A2,ERAP1,ITGB3,ACTA2,ANG,MYLK,TGFBI,ENPEP,EGFL7,COL4A1,COL18A1,TGFBR2,PDGFRB,COL15A1	1.76997	0.424845	24	87
SEXUAL REPRODUCTION%GOBP%GO:0019953	SEXUAL REPRODUCTION%GOBP%GO:0019953	0.000534188	0.0169594	1	HORMAD1,ACE,SPATA2,BRD2,HEXB,PLAT,ZNF830,SLC26A6,ANG,METTL3,FOLR2,MST1R,PLCB1,MYH9,DEAF1,TMEM119,GGT5,WDR77,TAF1L,ADAM28,FSIP2	1.75226	0.419841	21	88
CELL-SUBSTRATE ADHESION%GOBP%GO:0031589	CELL-SUBSTRATE ADHESION%GOBP%GO:0031589	0.000534331	0.0169594	1	FBLN5,ITGA5,CORO1A,PEAK1,THY1,NID2,ITGA3,VWF,LAMC1,LAMA5,ITGB3,EMILIN1,LAMB1,FN1,FERMT2,ANTXR1,BCAM,ILK,ITGA1,ITGB2,ITGB1,PXN,ITGB4,VTN,TIMM10B,ITGA6,ITGB6,PARVA,VCL,MICALL2,SGCE,ADAM9,SRC,ITGA8,SRGAP2,ACTN1,PIK3R1,ZYX	1.8424	0.444008	38	86
CHOLESTEROL BIOSYNTHESIS%REACTOME DATABASE ID RELEASE 78%191273	CHOLESTEROL BIOSYNTHESIS%REACTOME DATABASE ID RELEASE 78%191273	0.000538117	0.0169594	-1	ACAT2,MSMO1,TM7SF2,MVD,PMVK,IDI1,NSDHL,DHCR7,MVK,HMGCS1,FDPS,SC5D,SQLE,FDFT1	-1.99057	-0.705304	14	19
VIRAL BUDDING VIA HOST ESCRT COMPLEX%GOBP%GO:0039702	VIRAL BUDDING VIA HOST ESCRT COMPLEX%GOBP%GO:0039702	0.000538117	0.0169594	-1	VPS4B,CHMP6,CHMP1B,MVB12A,CHMP1A,VPS28,TSG101,PDCD6IP,VPS37B,CHMP5,CHMP3,VPS37A,CHMP2A,CHMP2B,CHMP4A,CHMP4B	-1.98476	-0.703246	16	19
ATP METABOLIC PROCESS%GOBP%GO:0046034	ATP METABOLIC PROCESS%GOBP%GO:0046034	0.000545703	0.0170608	1	NDUFC2,NDUFB5,NDUFB1,SDHD,COX5A,UQCRC1,MT-ND3,NDUFV1,NDUFA9,NDUFA10,NDUFS1,UQCRQ,STOML2,MT-ND5,NDUFS6,NDUFS4,NDUFB7,NDUFAB1,UQCRFS1,NDUFA2,COX5B,COX15,ALDOB,SLC25A13,HK3,NDUFS3,PGAM4,SDHA,NDUFA5,NDUFA4,MT-CO2,MT-CO3,NDUFB10,UQCRB,NDUFA7,NDUFS7,NDUFA8,MT-ATP6,NDUFA6,COX6A1,ATP1B1,COX4I1,NDUFS8,NDUFB4,UQCRH,NDUFB3,NDUFB6,SDHC,NDUFA12,PFKM,NDUFV2,NDUFB9,NDUFS2,UQCR10,CYC1	1.70905	0.401524	55	98
LEUKOCYTE ACTIVATION%GOBP%GO:0045321	LEUKOCYTE ACTIVATION%GOBP%GO:0045321	0.000576535	0.0178817	1	PREX1,HSPD1,ICAM1,IFNGR1,CORO1A,CD74,HLA-A,DOCK8,NMI,CD40,CD79A,CTSG,CD93,HDAC5,TGFBR2,CLU,PRKCB,BTK,LCP1,FCER1G,ITGB2,SLC25A5,ITGB1,CHGA,STOML2,ADAM10,CD81,HMGB1,ITGAM,DHRS2,HDAC4,ZFPM1,PTPRC,DYSF,PTK2B,PRG3,ADA,CD276,PPP3CA,KAT7,SYK,ADAM9,MT1G,MSH2,CRTC3,CADM1,IRF4	1.61597	0.367499	47	123
CIRCULATORY SYSTEM DEVELOPMENT%GOBP%GO:0072359	CIRCULATORY SYSTEM DEVELOPMENT%GOBP%GO:0072359	0.000614062	0.0186197	1	PECAM1,FBN1,COL1A1,ITGA5,CPE,CALD1,THY1,LDB3,GATA6,S100A7,INSR,NR2F2,RASIP1,RNF213,MYH11,PDLIM7,TPM1,COL1A2,ERAP1,ITGB3,ACTA2,EMILIN1,ANG,MYLK,TGFBI,ENPEP,EGFL7,FN1,COL4A1,HSPG2,ROCK2,COL18A1,TGFBR2,PDGFRB,COL15A1	1.54704	0.33913	35	160
NEGATIVE REGULATION OF HYDROLASE ACTIVITY%GOBP%GO:0051346	NEGATIVE REGULATION OF HYDROLASE ACTIVITY%GOBP%GO:0051346	0.000617093	0.0186197	-1	CSTA,CSTB,SERPINB13,ABL1,CAST,SERPINB8,ECM1,SPINK5,SORT1,SERPINA3,SERPINB5,SERPINB2,SERPINB3,SERPINB12,ANXA1,SERPINB6,CAAP1,RFFL,FKBP1A,ARL2,SLC39A14,SFN,ANXA8,LGALS3,ARL6IP1,APOC1,NOL3,USP47,APOC3,SERPINB1,CARD18,TIPRL,NOS1,F11R,WNK1,PPP1R11,CSNK2A1,IKBKB,DDX3X,TIMP1	-1.71718	-0.422317	40	118
NEDDYLATION%REACTOME DATABASE ID RELEASE 78%8951664	NEDDYLATION%REACTOME DATABASE ID RELEASE 78%8951664	0.000619387	0.0186197	-1	PSMD14,UCHL3,DCAF11,NEDD8,FEM1B,RNF7,GAN,FBXL18,PSMB4,COMMD3,PSMD4,PSMD12,DCAF13,DCUN1D3,FBXO21,LMO7,FBXO7,CUL4B,PSMD11,COPS5,PSMD5,PSMC2,NAE1,COPS7A,PSMD6,COMMD8,COPS4,FBXO22,COPS8,UBE2D3,COMMD10,PSMB7,DCAF7,PSMD7,PSMD2,SKP1,PSMC5,KEAP1,COMMD2,PSMD1,COPS6,PSMA1,COMMD4,PSME4,CUL2,COMMD9,PSMA7,COMMD1,DDB2,PSMB6,COMMD6,CUL1,PSMD3,PSMA2,UBA3,PSMD13,PSMB2,FBXW5,PSMC1,COMMD5,PSMC3	-1.70151	-0.421966	61	111
MACROAUTOPHAGY%GOBP%GO:0016236	MACROAUTOPHAGY%GOBP%GO:0016236	0.000619387	0.0186197	-1	ATG2B,PIK3R4,VPS4B,ATG3,WIPI2,GABARAPL2,TMEM41B,WDFY3,CHMP6,VTA1,CHMP1B,VPS41,VTI1B,MVB12A,ATG4B,CHMP1A,VPS28,TSG101,WDR45B,UFM1,VPS37B,VIPAS39,PLEKHM1,SNF8,ATG2A,NSFL1C,CHMP5,MTMR3,TP53INP2,ARL8B,TCIRG1,CHMP3,RB1CC1,VPS37A,ULK3,YOD1,RAB7A,VAMP7,LAMP2,CHMP2A,ATG7,STAM2,SQSTM1,CHMP2B,UBXN6,CHMP4A	-1.69715	-0.420884	46	111
NEGATIVE REGULATION OF PEPTIDASE ACTIVITY%GOBP%GO:0010466	NEGATIVE REGULATION OF PEPTIDASE ACTIVITY%GOBP%GO:0010466	0.000650618	0.0194093	-1	CSTA,CSTB,SERPINB13,CAST,SERPINB8,ECM1,SPINK5,SERPINA3,SERPINB5,SERPINB2,SERPINB3,SERPINB12,SERPINB6,CAAP1,RFFL,SFN,ANXA8,ARL6IP1,NOL3,USP47,SERPINB1,CARD18	-1.76407	-0.465365	22	76
BRANCHED-CHAIN AMINO ACID CATABOLIC PROCESS%GOBP%GO:0009083	BRANCHED-CHAIN AMINO ACID CATABOLIC PROCESS%GOBP%GO:0009083	0.000666815	0.019617	1	BCKDHA,BCKDK,ACAT1,DLD,ALDH6A1,BCKDHB,DBT,HIBADH,ACADSB,MCCC2,IVD,HMGCL,ECHS1	1.94286	0.687601	13	16
FATTY ACID BETA-OXIDATION%WIKIPATHWAYS_20211210%WP143%HOMO SAPIENS	FATTY ACID BETA-OXIDATION%WIKIPATHWAYS_20211210%WP143%HOMO SAPIENS	0.000675524	0.019617	1	CRAT,ACAT1,DLD,SLC25A20,ACADL,ACSL5,DECR1,ACADS,ACADVL,HADHB,CPT2,LIPF,GCDH,ECHS1,ACSL3,CPT1A,ACADM,ACSL1	1.99688	0.66539	18	20
TRICARBOXYLIC ACID CYCLE%GOBP%GO:0006099	TRICARBOXYLIC ACID CYCLE%GOBP%GO:0006099	0.000675524	0.019617	1	IDH3A,FH,SDHD,NNT,CS,ACO2,SUCLG1,SUCLA2,DLST,SDHA,MDH1,SUCLG2,MDH2,OGDH,SDHC,ACO1	2.01279	0.670693	16	20
BRANCHED-CHAIN AMINO ACID METABOLIC PROCESS%GOBP%GO:0009081	BRANCHED-CHAIN AMINO ACID METABOLIC PROCESS%GOBP%GO:0009081	0.00067766	0.019617	1	BCKDHA,BCKDK,ACAT1,DLD,BCAT2,ALDH6A1,BCKDHB,DBT,HIBADH,ACADSB,MCCC2,IVD,HMGCL,ECHS1	1.99062	0.673894	14	19
PROTEIN MODIFICATION BY SMALL PROTEIN CONJUGATION OR REMOVAL%GOBP%GO:0070647	PROTEIN MODIFICATION BY SMALL PROTEIN CONJUGATION OR REMOVAL%GOBP%GO:0070647	0.00069512	0.0199689	-1	PSMD14,SHPRH,RNF141,MOCS3,RNFT1,TRIM38,UCHL3,UVSSA,TRAF3IP2,NEDD8,ATXN3,RNF7,ISG15,RNF223,ATG3,AKTIP,RNF19B,UBE2A,RNF113A,RNF185,OTUB1,UBE2Q1,GAN,SH3RF2,USP5,NPEPPS,USP16,CNOT4,STAMBP,HECTD1,RFFL,CBLC,DTX2,UFM1,TRIM5,OTULIN,TRIP12,DCUN1D3,ITCH,MKRN2,WAC,LMO7,UCHL5,OTUD6B,FBXO7,USP4,CUL4B,DESI1,WWP2,UBE2G2,UBE4B,USP47,ARIH1,STUB1,TRIM23,RBCK1,COPS5,TRAF6,PIAS1,UBE2B,BLMH,BRCC3,NAE1,COPS7A,COPS4,LR…	-1.50792	-0.335402	87	271
MULTIVESICULAR BODY ORGANIZATION%GOBP%GO:0036257	MULTIVESICULAR BODY ORGANIZATION%GOBP%GO:0036257	0.000700035	0.0199689	-1	VPS4B,CHMP6,VTA1,CHMP1B,MVB12A,CHMP1A,VPS28,TSG101,PDCD6IP,VPS37B,SNF8,CHMP5,CHMP3,VPS37A,CHMP2A,STAM2,CHMP2B,CHMP4A,CHMP4B	-1.96447	-0.632998	19	28
ANION TRANSMEMBRANE TRANSPORT%GOBP%GO:0098656	ANION TRANSMEMBRANE TRANSPORT%GOBP%GO:0098656	0.000718735	0.0203537	1	PRAF2,ABCC5,SLC12A9,SLC25A22,SLC25A19,SLC16A1,SLC37A4,SLC5A5,SLC25A3,MPC1,SLC16A7,SLC25A5,SLC25A13,SLC3A2,SLC25A4,MPC2,SLC25A12,SFXN3	1.85979	0.511707	18	43
MITOCHONDRIAL TRANSMEMBRANE TRANSPORT%GOBP%GO:1990542	MITOCHONDRIAL TRANSMEMBRANE TRANSPORT%GOBP%GO:1990542	0.000731529	0.020567	1	HSPD1,TIMM50,SLC25A22,TIMM44,GRPEL1,CHCHD4,SLC25A20,MPC1,SLC25A5,STOML2,AIFM1,SLC25A13,TIMM23,SLC25A4,MPC2,TIMM21,SLC25A12,SFXN3,PNPT1,PMPCB,LETM1,MT-ATP6,MCU,AFG3L2,SLC25A36,TOMM40,CPT2,SFXN1,MRPL18,SLC25A1,CPT1A,TOMM20,MT-ATP8,SLC25A29,MICU1	1.85826	0.50144	35	48
EGF RECEPTOR SIGNALING PATHWAY%PANTHER PATHWAY%P00018	EGF RECEPTOR SIGNALING PATHWAY%PANTHER PATHWAY%P00018	0.000738334	0.0206101	-1	MAPK3,MAPK3,MAPK3,MAPK13,MAPK13,PHLDB2,PHLDB2,PPP2CA,PPP2CA,PIK3C2B,PIK3C2B,PIK3CB,PIK3CB,YWHAZ,YWHAZ,YWHAZ,RASA1,RASA1,MAP3K2,MAP3K2,CBLC,CBLC,PRKCZ,PRKCZ,PPP2R5C,PPP2R5C,KRAS,KRAS,MAP2K6,MAP2K6,SFN,SFN,ERBB2,ERBB2,PPP2R5A,PPP2R5A,PPP2CB,PPP2CB,PPP2CB,RAC1,RAC1,RAC1,ERBB3,ERBB3,PRKD2,PRKD2,RASAL2,RASAL2,SHC1,SHC1,MAPK1,MAPK1,MAPK1,MAP3K5,MAP3K5,PPP2R5D,PPP2R5D,YWHAE,YWHAE,NF1,NF1,PPP6C,PPP6C,PPP…	-1.60208	-0.376439	64	165
FOCAL ADHESION%WIKIPATHWAYS_20211210%WP306%HOMO SAPIENS	FOCAL ADHESION%WIKIPATHWAYS_20211210%WP306%HOMO SAPIENS	0.000805369	0.0223219	1	TNC,COL1A1,VASP,VWF,LAMC1,LAMA5,COL1A2,RAPGEF1,ITGB3,FLNA,LAMB1,MYLK,COL4A1,ROCK2,COL2A1,LAMA4,PPP1R12C,PRKCB,VAV2,ITGA1,ITGB1,PXN,COL5A2,PAK1,TLN1,ITGB4,VTN,PRKCA,ITGA6,ITGB6,PARVA,BRAF,PPP1R12B,TLN2,IGF1R,SRC,RAP1A,COL4A2,FLNB,ACTN1,PIK3R1,MAPK9,ZYX	1.76152	0.421776	43	89
LATE ENDOSOME TO VACUOLE TRANSPORT%GOBP%GO:0045324	LATE ENDOSOME TO VACUOLE TRANSPORT%GOBP%GO:0045324	0.000896861	0.0245651	-1	PIK3R4,CHMP6,VTA1,CHMP1B,CHMP1A,VPS28,SNF8,CHMP5,CHMP3,CHMP2A,CHMP2B,CHMP4A,CHMP4B	-1.89645	-0.671957	13	19
BRANCHED-CHAIN AMINO ACID CATABOLISM%REACTOME DATABASE ID RELEASE 78%70895	BRANCHED-CHAIN AMINO ACID CATABOLISM%REACTOME DATABASE ID RELEASE 78%70895	0.000898876	0.0245651	1	BCKDHA,BCKDK,ACAT1,DLD,AUH,BCAT2,ALDH6A1,BCKDHB,DBT,HIBADH,ACADSB,MCCC2,ACAD8,IVD,ECHS1	2.02205	0.694181	15	18
NEGATIVE REGULATION OF PROTEOLYSIS%GOBP%GO:0045861	NEGATIVE REGULATION OF PROTEOLYSIS%GOBP%GO:0045861	0.000924072	0.0250783	-1	CSTA,CSTB,SERPINB13,CAST,SERPINB8,ECM1,SPINK5,SERPINA3,SERPINB5,SERPINB2,GABARAPL2,SERPINB3,SERPINB12,SERPINB6,CLN8,CAAP1,RFFL,CST4,SFN,ANXA8,EIF3H,ARL6IP1,WAC,UCHL5,NOL3,RPL23,USP47,GIPC1,SERPINB1,CARD18	-1.61343	-0.396362	30	119
ORGANIC ACID TRANSMEMBRANE TRANSPORT%GOBP%GO:1903825	ORGANIC ACID TRANSMEMBRANE TRANSPORT%GOBP%GO:1903825	0.000948317	0.0252402	1	PRAF2,ABCC5,SLC25A22,SLC16A1,SLC25A20,MPC1,SLC16A7,SLC25A13,SLC3A2,CD36,MPC2,SLC25A12,SFXN3,SLC38A10,CPT2,SFXN1,SLC25A10,SLC25A1,CPT1A,ABCC1,SLC25A29	1.87361	0.548715	21	33
CARBOXYLIC ACID TRANSMEMBRANE TRANSPORT%GOBP%GO:1905039	CARBOXYLIC ACID TRANSMEMBRANE TRANSPORT%GOBP%GO:1905039	0.000948317	0.0252402	1	PRAF2,ABCC5,SLC25A22,SLC16A1,SLC25A20,MPC1,SLC16A7,SLC25A13,SLC3A2,CD36,MPC2,SLC25A12,SFXN3,SLC38A10,CPT2,SFXN1,SLC25A10,SLC25A1,CPT1A,ABCC1,SLC25A29	1.87361	0.548715	21	33
SELENOAMINO ACID METABOLISM%REACTOME DATABASE ID RELEASE 78%2408522	SELENOAMINO ACID METABOLISM%REACTOME DATABASE ID RELEASE 78%2408522	0.000949668	0.0252402	-1	RPL36AL,RPL27,RPL17,RPS26,RPS25,RPS13,RPL38,RPL23,RPLP0,RPL13A,RPS27,RPL22L1,AIMP1,RPLP1,RPL11,RPL24,RPL35,RPL36,RPL13,RPL6,RPL18,RPL12,RPS15,RPS2,RPS9,RPL30,EEF1E1,RPS24,RPL19,RPL32,RPL8,RPL18A,RPL35A,RPS7,RPL7A,RPS28,RPL34,RPL27A,RPL36A,SCLY,RPS23,RPLP2,RPS18,RPL22,RPL23A,RPS10,RPL15,SEPHS2,RPL31,RPL10,RPS14,RPL4,RPL29,RPS19,RPL3,RPL10A,RPSA,RPS4Y1,RPS27A	-1.65551	-0.422197	59	93
CELLULAR RESPONSE TO EXTERNAL STIMULUS%GOBP%GO:0071496	CELLULAR RESPONSE TO EXTERNAL STIMULUS%GOBP%GO:0071496	0.000955871	0.0252402	-1	CRADD,MAPK3,BCL10,PIK3R4,RALB,FADD,WIPI2,GABARAPL2,RRP8,FOXO3,ARHGAP35,VPS41,CASP8,MAP3K2,RRAGC,WDR45B,EHMT2,BAD,MTMR3,PRKAB1,PRKAA2,NCOA1,MAPK1,MAP3K5,CPEB4,F11R,EIF2AK4,NUAK2,LAMP2,EIF2S1,IMPACT,ATG7,PIEZO1,SH3GLB1,RPTOR,CNN2,ZFYVE1,NPRL3,WDR24,ASNS,EIF4G1,STK24,MAP2K4,AQP1,USF2	-1.67462	-0.430378	45	89
BLOOD VESSEL DEVELOPMENT%GOBP%GO:0001568	BLOOD VESSEL DEVELOPMENT%GOBP%GO:0001568	0.0010582	0.0277547	1	PECAM1,COL1A1,ITGA5,CALD1,THY1,GATA6,S100A7,RASIP1,RNF213,COL1A2,ERAP1,ITGB3,ACTA2,ANG,MYLK,TGFBI,ENPEP,EGFL7,COL4A1,COL18A1,TGFBR2,PDGFRB,COL15A1	1.71381	0.414889	23	84
SYSTEM PROCESS%GOBP%GO:0003008	SYSTEM PROCESS%GOBP%GO:0003008	0.00110538	0.0287988	1	SOD2,CEP250,ABCC5,CYBA,CCDC50,TRPV1,COL1A1,RCSD1,ACE,SMTN,CPA3,INSR,EFEMP1,ITGA3,TPM2,CACNA2D1,MYH11,TPM1,ANPEP,COL1A2,SLC29A1,ERAP1,SLC26A6,ACTA2,GNB3,MYLK,WFS1,SLC16A1,LMOD1,TIMM8B,TFF2,CMA1,CTSG,AQP4,DES,ENPEP,ROCK2,COL18A1,COL2A1,PLVAP,SLC5A5,DOCK5,LRRK2,TIMM10,FERMT2,PLCB1,SYNM,ATP1A1,SH3GL2,SLC16A7,ATAD1,CHGA,IGHA1,GNAO1,TIMM13,UTRN,TRPM4,LIMA1,UTS2,HDAC4,ITPR3,GHRL,CD36,PJA2,GAA,ATP2A3,CAM…	1.4393	0.292396	100	297
SYNDECAN-1-MEDIATED SIGNALING EVENTS%PATHWAY INTERACTION DATABASE NCI-NATURE CURATED DATA%SYNDECAN-1-MEDIATED SIGNALING EVENTS	SYNDECAN-1-MEDIATED SIGNALING EVENTS%PATHWAY INTERACTION DATABASE NCI-NATURE CURATED DATA%SYNDECAN-1-MEDIATED SIGNALING EVENTS	0.00112994	0.0288616	1	COL1A1,COL6A3,COL5A1,BSG,LAMA5,COL6A1,COL1A2,COL6A2,COL4A1,COL2A1,COL5A2	1.88512	0.609425	11	22
TRNA AMINOACYLATION%GOBP%GO:0043039	TRNA AMINOACYLATION%GOBP%GO:0043039	0.00112994	0.0288616	1	NARS2,GATB,EARS2,SARS2,PARS2,GATC,DARS2,LARS2,MARS2,QRSL1,CARS2,IARS2,FARS2,HARS2,TARS2,WARS2,YARS2	1.86353	0.602446	17	22
AMINO ACID ACTIVATION%GOBP%GO:0043038	AMINO ACID ACTIVATION%GOBP%GO:0043038	0.00112994	0.0288616	1	NARS2,GATB,EARS2,SARS2,PARS2,GATC,DARS2,LARS2,MARS2,QRSL1,CARS2,IARS2,FARS2,HARS2,TARS2,WARS2,YARS2	1.86353	0.602446	17	22
CIRCULATORY SYSTEM PROCESS%GOBP%GO:0003013	CIRCULATORY SYSTEM PROCESS%GOBP%GO:0003013	0.00113766	0.0288699	1	SOD2,ABCC5,ACE,CPA3,INSR,CACNA2D1,TPM1,ANPEP,COL1A2,SLC29A1,ERAP1,ACTA2,GNB3,SLC16A1,CMA1,CTSG,ENPEP,ROCK2,PLVAP,SLC5A5,DOCK5,FERMT2,ATP1A1,SH3GL2,SLC16A7,CHGA,TRPM4,UTS2,CD36,GAA,ATP2A3,CAMK2D,CYB5R3,LRP1,CAV1,RENBP,ANK2,SRC,GPX1,ELN,F5	1.58653	0.363325	41	117
PROTEIN UBIQUITINATION%GOBP%GO:0016567	PROTEIN UBIQUITINATION%GOBP%GO:0016567	0.00115976	0.0291803	-1	SHPRH,RNF141,RNFT1,TRIM38,UCHL3,UVSSA,TRAF3IP2,NEDD8,RNF7,ISG15,RNF223,ATG3,AKTIP,RNF19B,UBE2A,RNF113A,RNF185,UBE2Q1,GAN,SH3RF2,USP5,NPEPPS,CNOT4,HECTD1,RFFL,CBLC,DTX2,TRIM5,OTULIN,TRIP12,ITCH,MKRN2,WAC,LMO7,FBXO7,CUL4B,WWP2,UBE2G2,UBE4B,ARIH1,STUB1,TRIM23,RBCK1,TRAF6,UBE2B,BLMH,LRSAM1,RC3H1,LNPEP,UBA6,FBXO22,UBE2O,UBE2D3,UBE2N,MGRN1,SASH1	-1.56904	-0.362778	56	187
EMBRYO DEVELOPMENT%GOBP%GO:0009790	EMBRYO DEVELOPMENT%GOBP%GO:0009790	0.00116482	0.0291803	1	HORMAD1,MFAP2,FBN1,COL1A1,ITGA5,VASP,NASP,MFAP5,EFEMP1,ITGA3,COL12A1,COL6A1,ITGB3,LAMB1,POLR1B,FN1,ROCK2,COL2A1,CDC73,NES,TGFBR2,BASP1,FUT8,ITGB2,DEAF1,ITGB1,RARRES2,ADAM10,CTR9,KDM6B,ITGB4,FBN2,RTF1,WDR77,VTN,ZFPM1,ALDH1A3,CREBBP,TBC1D23,TCOF1,PLS1	1.5374	0.346482	41	131
MEMBRANE TRAFFICKING%REACTOME%R-HSA-199991.6	MEMBRANE TRAFFICKING%REACTOME%R-HSA-199991.6	0.0011731	0.0292004	-1	PAFAH1B3,DYNLL1,EPN1,NEDD8,ANK1,GJB2,TMED9,CSNK1D,SORT1,VPS4B,UBAP1,ARPC1A,KIF1C,RAB10,TBC1D17,RAB5B,AP4B1,ALS2CL,KIF21A,TRAPPC9,GABARAPL2,TRIP10,COPG2,NAPA,KIF3A,EPS15L1,CHMP6,RAB4A,VTA1,SH3GL1,RAB38,YWHAZ,NAA35,MVB12A,TRAPPC11,ARF5,VPS28,TSG101,EPN2,DYNC1LI1,SFN,EXOC7,VPS37B,GJA1,CAPZA1,CD55,RAB11B,FTH1,KLC3,SNF8,FCHO2,TJP1,LDLR,CD59,CHMP5,RAC1,SYTL1,CTSC,KIF16B,SURF4,COPS5,TMED3,TRAPPC4,RABGAP…	-1.41667	-0.303446	136	411
FORMATION OF THE TERNARY COMPLEX, AND SUBSEQUENTLY, THE 43S COMPLEX%REACTOME DATABASE ID RELEASE 78%72695	FORMATION OF THE TERNARY COMPLEX, AND SUBSEQUENTLY, THE 43S COMPLEX%REACTOME DATABASE ID RELEASE 78%72695	0.00118183	0.0292317	-1	EIF2S2,RPS26,EIF3H,RPS25,EIF3D,RPS13,RPS27,EIF2S1,EIF1AX,RPS15,RPS2,EIF3M,RPS9,EIF3J,RPS24,EIF3G,RPS7,RPS28,RPS23,RPS18,RPS10,EIF3E,EIF3F,RPS14,RPS19,EIF3C,RPSA,RPS4Y1,RPS27A,RPS5,RPS15A,RPS8,EIF3L,RPS3,EIF3A,RPS16,RPS20,RPS11,RPS21	-1.7723	-0.506584	39	50
MYELOID LEUKOCYTE ACTIVATION%GOBP%GO:0002274	MYELOID LEUKOCYTE ACTIVATION%GOBP%GO:0002274	0.00120424	0.0295985	1	PREX1,IFNGR1,NMI,CTSG,CD93,TGFBR2,CLU,FCER1G,ITGB2,CHGA,ADAM10,HMGB1,ITGAM,DHRS2,DYSF,PRG3,SYK,ADAM9,MT1G,CRTC3	1.76843	0.490307	20	42
FORMATION OF TUBULIN FOLDING INTERMEDIATES BY CCT TRIC%REACTOME%R-HSA-389960.2	FORMATION OF TUBULIN FOLDING INTERMEDIATES BY CCT TRIC%REACTOME%R-HSA-389960.2	0.00126081	0.0307952	-1	TUBB4A,TUBAL3,TUBB2A,TUBB3,TUBA4A,TUBA1C,TUBA1A	-1.87167	-0.673051	7	18
VESICLE ORGANIZATION%GOBP%GO:0016050	VESICLE ORGANIZATION%GOBP%GO:0016050	0.00133432	0.0323884	-1	S100A10,GOLPH3L,PDCD6,TMED9,SNX11,CSNK1D,SORT1,VPS4B,AKTIP,ALS2CL,PLEKHF1,CHMP6,VTA1,CHMP1B,ANXA2,RAB38,VPS41,VTI1B,MVB12A,HOOK3,SNX3,CHMP1A,VPS28,TSG101,PDCD6IP,VPS37B,ANXA8,SAMD9,PLEKHM1,SNF8,CHMP5,HOOK1,PI4K2A,STX7,ZDHHC2,ARL8B,SEC24C,CHMP3,VPS37A,PEF1,ABCB6,RAB7A,VAMP7,RAB7B,PPP6C,CHMP2A,AP1G1,EEA1,USP8,STAM2,SQSTM1,YIPF4,CHMP2B,RAB22A,CHMP4A,SNAPIN,CLCN3,VAMP3,STX3,ARFGEF2,CHMP4B,UNC13B	-1.5726	-0.371164	62	160
MULTIVESICULAR BODY SORTING PATHWAY%GOBP%GO:0071985	MULTIVESICULAR BODY SORTING PATHWAY%GOBP%GO:0071985	0.00140326	0.0335539	-1	SORT1,VPS4B,CHMP6,VTA1,CHMP1B,MVB12A,CHMP1A,VPS28,SNF8,CHMP5,EXPH5,CHMP3,CHMP2A,CHMP2B,UBXN6,CHMP4A,CHMP4B	-1.8908	-0.614668	17	27
VIRAL RELEASE FROM HOST CELL%GOBP%GO:0019076	VIRAL RELEASE FROM HOST CELL%GOBP%GO:0019076	0.00141668	0.0335539	-1	VPS4B,CHMP6,CHMP1B,CHMP1A,TSG101,VPS37B,CHMP5,ARL8B,CHMP3,RAB7A,CHMP2A,CHMP2B,CHMP4A,PPID,CHMP4B,VAPA	-1.87694	-0.627329	16	24
EXIT FROM HOST%GOBP%GO:0035890	EXIT FROM HOST%GOBP%GO:0035890	0.00141668	0.0335539	-1	VPS4B,CHMP6,CHMP1B,CHMP1A,TSG101,VPS37B,CHMP5,ARL8B,CHMP3,RAB7A,CHMP2A,CHMP2B,CHMP4A,PPID,CHMP4B,VAPA	-1.87694	-0.627329	16	24
EXIT FROM HOST CELL%GOBP%GO:0035891	EXIT FROM HOST CELL%GOBP%GO:0035891	0.00141668	0.0335539	-1	VPS4B,CHMP6,CHMP1B,CHMP1A,TSG101,VPS37B,CHMP5,ARL8B,CHMP3,RAB7A,CHMP2A,CHMP2B,CHMP4A,PPID,CHMP4B,VAPA	-1.87694	-0.627329	16	24
PROTEIN TARGETING TO MITOCHONDRION%GOBP%GO:0006626	PROTEIN TARGETING TO MITOCHONDRION%GOBP%GO:0006626	0.00144509	0.0339804	1	HSPD1,TIMM50,TIMM8B,TIMM44,TIMM10,GRPEL1,NDUFA13,CHCHD4,MIPEP,TIMM8A,TIMM13,AIFM1,TIMM22,SAMM50,TIMM10B,TIMM23,TIMM21,PMPCB,MFN2,TIMM9	1.74105	0.482715	20	42
CARBOXYLIC ACID TRANSPORT%GOBP%GO:0046942	CARBOXYLIC ACID TRANSPORT%GOBP%GO:0046942	0.00145208	0.0339804	1	PRAF2,ABCC5,ACE,SLC26A6,SLC25A22,SLC16A1,FOLR2,SLCO2A1,MPC1,SLC16A7,SLC26A7,SLC25A13,SLC3A2,CD36,MPC2,SLC25A12,SFXN3,AKR1C1,PSAP	1.78843	0.491203	19	44
CHROMATIN ASSEMBLY OR DISASSEMBLY%GOBP%GO:0006333	CHROMATIN ASSEMBLY OR DISASSEMBLY%GOBP%GO:0006333	0.00149477	0.0347712	1	NASP,BRD2,SMCHD1,SMARCD2,BEND3,DAXX,HDAC5,FAM172A,MORF4L2,SMARCE1,SART3,CENPV,SSRP1,RSF1,ANP32B,SMARCC2,DPY30,RB1,HMGB2	1.7254	0.440383	19	62
DICARBOXYLIC ACID TRANSPORT%GOBP%GO:0006835	DICARBOXYLIC ACID TRANSPORT%GOBP%GO:0006835	0.0015559	0.0359791	1	PRAF2,ABCC5,SLC26A6,SLC25A22,FOLR2,SLC26A7,SLC25A13,SLC25A12	1.89652	0.671199	8	16
POSITIVE REGULATION OF EPITHELIAL TO MESENCHYMAL TRANSITION%GOBP%GO:0010718	POSITIVE REGULATION OF EPITHELIAL TO MESENCHYMAL TRANSITION%GOBP%GO:0010718	0.00158121	0.0361529	1	COL1A1,GLIPR2,DAB2,TGFBR2,TGFB1I1,FERMT2	1.84956	0.62614	6	19
CYTOCHROME COMPLEX ASSEMBLY%GOBP%GO:0017004	CYTOCHROME COMPLEX ASSEMBLY%GOBP%GO:0017004	0.00158192	0.0361529	1	CYBA,OXA1L,UQCC2,PET100,UQCRFS1,COX15,SCO1,COA3,TIMM21,MT-CO3,HCCS,SMIM20,COX19,SURF1,LYRM7,SCO2,COX20,COA6	1.84864	0.597635	18	22
POSITIVE REGULATION OF TRANSMEMBRANE TRANSPORT%GOBP%GO:0034764	POSITIVE REGULATION OF TRANSMEMBRANE TRANSPORT%GOBP%GO:0034764	0.0017284	0.0392707	1	THY1,INSR,CACNA2D1,SLC26A6,FLNA,CA2,RNF207,IRS1,CTSS,ITGB1,CAPN3,GSTO1,TESC,TMSB4X,ACSL5,PLCG1,NDUFA4,BRAF,TCAF1,ANK2,GSTM2,ATP1B1,PIK3R1,SLC9A1,CHP1,ANO6,AKT1,GLRX,DMD	1.74484	0.454035	29	57
SUPERPATHWAY OF CHOLESTEROL BIOSYNTHESIS%HUMANCYC%PWY66-5	SUPERPATHWAY OF CHOLESTEROL BIOSYNTHESIS%HUMANCYC%PWY66-5	0.00177085	0.0398399	-1	ACAT2,MSMO1,TM7SF2,MVD,PMVK,ACAA1,IDI1,NSDHL,DHCR7,MVK,HMGCS1,FDPS,SC5D,SQLE,HMGCR	-1.8672	-0.624074	15	24
FEMALE GAMETE GENERATION%GOBP%GO:0007292	FEMALE GAMETE GENERATION%GOBP%GO:0007292	0.00177384	0.0398399	1	HORMAD1,ZNF830,ANG,METTL3,WDR77	1.88319	0.654636	5	17
PEPTIDE CROSS-LINKING%GOBP%GO:0018149	PEPTIDE CROSS-LINKING%GOBP%GO:0018149	0.00179372	0.0400564	-1	IVL,CSTA,TGM3,SPRR1A,TGM5,EVPL,RNF113A,ANXA1,SPRR1B,DSP,TGM1	-1.8436	-0.65323	11	19
CELL-CELL JUNCTION ORGANIZATION%GOBP%GO:0045216	CELL-CELL JUNCTION ORGANIZATION%GOBP%GO:0045216	0.00182482	0.0405192	-1	DSG1,POF1B,PKP3,GJB2,ARVCF,CD9,STRN,PKP1,JUP,LIMS1,ARL2,PKP4,MYADM,CLDN7,MPP7,DLG1,PDCD6IP,GRHL2,DSP,TJP1,CSK,PARD3,GJB6,PKN2	-1.71852	-0.466574	24	65
PROTEIN MODIFICATION BY SMALL PROTEIN CONJUGATION%GOBP%GO:0032446	PROTEIN MODIFICATION BY SMALL PROTEIN CONJUGATION%GOBP%GO:0032446	0.00186487	0.0411746	-1	SHPRH,RNF141,MOCS3,RNFT1,TRIM38,UCHL3,UVSSA,TRAF3IP2,NEDD8,RNF7,ISG15,RNF223,ATG3,AKTIP,RNF19B,UBE2A,RNF113A,RNF185,UBE2Q1,GAN,SH3RF2,USP5,NPEPPS,CNOT4,HECTD1,RFFL,CBLC,DTX2,UFM1,TRIM5,OTULIN,TRIP12,DCUN1D3,ITCH,MKRN2,WAC,LMO7,FBXO7,CUL4B,WWP2,UBE2G2,UBE4B,ARIH1,STUB1,TRIM23,RBCK1,TRAF6,PIAS1,UBE2B,BLMH,NAE1,LRSAM1,RC3H1,LNPEP,UBA6,FBXO22,UBE2O,UBE2D3,UBE2N,MGRN1,SASH1,CDC16,ATG7,TRIM4,RNF10	-1.52818	-0.348119	65	214
MITOCHONDRIAL TRANSLATION%GOBP%GO:0032543	MITOCHONDRIAL TRANSLATION%GOBP%GO:0032543	0.00192678	0.0421011	1	MRPS6,GATB,TUFM,EARS2,SARS2,GFM1,MRPL47,MRPS21,GATC,DARS2,MRPS12,LARS2,NDUFA7,MRPS15,MRPL57,TSFM,QRSL1,PTCD3,MRPS14,IARS2,MRPS7,TARS2,WARS2,YARS2,MTIF2,MRPS28,FASTKD2,MRPS2,MTIF3,MRPS18A,MRPS18B	1.71471	0.475412	31	42
HALLMARK_ADIPOGENESIS%MSIGDB_C2%HALLMARK_ADIPOGENESIS	HALLMARK_ADIPOGENESIS%MSIGDB_C2%HALLMARK_ADIPOGENESIS	0.00192837	0.0421011	1	FABP4,IFNGR1,CMBL,COQ5,GPHN,CRAT,MYLK,COL4A1,COX7B,IMMT,LAMA4,UQCRC1,GRPEL1,DLD,SDHB,CS,DLAT,ARAF,UQCRQ,AIFM1,PRDX3,ACADL,NDUFB7,NDUFAB1,REEP5,ACO2,SAMM50,SUCLG1,NDUFS3,CD36,AK2,NDUFA5,CD302,SULT1A1,DECR1,ACLY,GHITM,DBT,ACADS,DDT,COX6A1,MDH2,PTCD3	1.62693	0.381185	43	102
CELL-CELL JUNCTION ASSEMBLY%GOBP%GO:0007043	CELL-CELL JUNCTION ASSEMBLY%GOBP%GO:0007043	0.00203735	0.0442332	-1	DSG1,POF1B,PKP3,GJB2,ARVCF,CD9,STRN,PKP1,JUP,ARL2,PKP4,CLDN7,MPP7,DLG1,PDCD6IP,GRHL2,TJP1,PARD3,GJB6,PKN2	-1.72109	-0.497695	20	47
SMOOTH MUSCLE CONTRACTION%REACTOME%R-HSA-445355.5	SMOOTH MUSCLE CONTRACTION%REACTOME%R-HSA-445355.5	0.00209254	0.0451803	1	CALD1,ANXA6,TPM2,MYH11,TPM1,ACTA2,MYL9,MYLK,LMOD1,ITGA1,PXN,PAK1,TLN1,DYSF,VCL	1.84391	0.56731	15	27
PROTEOLYSIS%GOBP%GO:0006508	PROTEOLYSIS%GOBP%GO:0006508	0.00218481	0.0469134	-1	PSMD14,KLHDC10,ENDOU,NCCRP1,ECE1,UCHL3,GID8,RSPRY1,DCAF11,NEDD8,FEM1B,ATXN3,RNF7,UBL7,ISG15,VPS4B,SPPL2A,LPA,TMPRSS11D,IDE,UBAP1,GSK3A,HM13,CASP9,FADD,RNF19B,CYFIP2,UBE2A,TMPRSS11E,RNF185,OTUB1,CAPN1,CHMP6,RAD23B,CHMP1B,HECTD3,FBXL18,TOLLIP,USP5,NPEPPS,FAM8A1,USP16,APAF1,PARL,CNOT4,STAMBP,DDI2,TMPRSS2,APH1A,CASP8,RFFL,MVB12A,ATP6AP2,ATG4B,CBLC,CHMP1A,VPS28,PSMB4,TSG101,AEBP1,PPP2R5C,PSMD4,YME1L1,…	-1.36975	-0.290926	126	470
P53 PATHWAY BY GLUCOSE DEPRIVATION%PANTHER PATHWAY%P04397	P53 PATHWAY BY GLUCOSE DEPRIVATION%PANTHER PATHWAY%P04397	0.0022593	0.0482477	-1	RPS6KB2,RPS6KB2,RPS6KB1,RPS6KB1,PPP2CA,PPP2CA,PPP2CB,PPP2CB,PPP2CB,PRKAB1,PRKAB1,PRKAA2,PRKAA2	-1.8053	-0.557233	13	34
GAMETE GENERATION%GOBP%GO:0007276	GAMETE GENERATION%GOBP%GO:0007276	0.00228137	0.0484543	1	HORMAD1,ACE,SPATA2,BRD2,ZNF830,SLC26A6,ANG,METTL3,DEAF1,TMEM119,GGT5,WDR77,TAF1L,ADAM28,FSIP2	1.67527	0.42014	15	69
STEROL BIOSYNTHETIC PROCESS%GOBP%GO:0016126	STEROL BIOSYNTHETIC PROCESS%GOBP%GO:0016126	0.00230211	0.0486305	-1	CES1,MSMO1,TM7SF2,MVD,PMVK,G6PD,NSDHL,DHCR7,MVK,HMGCS1,SC5D,SQLE,HMGCR	-1.81765	-0.607513	13	24
INFLAMMATION MEDIATED BY CHEMOKINE AND CYTOKINE SIGNALING PATHWAY%PANTHER PATHWAY%P00031	INFLAMMATION MEDIATED BY CHEMOKINE AND CYTOKINE SIGNALING PATHWAY%PANTHER PATHWAY%P00031	0.00236967	0.0497885	1	PREX1,PREX1,RRAS,RRAS,COL6A3,COL6A3,IFNGR1,VWF,RAC2,RAC2,COL12A1,COL12A1,MYH11,MYH11,COL6A1,COL6A1,PLCH1,ACTA2,ACTA2,ACTA2,GNB3,GNB3,MYLK,MYLK,COL6A2,COL6A2,COL14A1,COL14A1,NFKB2,NFKB2,PRKCB,PRKCB,PRKCB,PLCB1,PLCB1,ITGB2,MYH9,MYH9,CCR10,ARAF,ARAF,ITGB1,ITGB1,GNAO1,GNAO1,ITGA9,ITGA9,ITGAM,PAK1,PAK1,ITPR3,ITPR3,RHOC,RHOC,PLCG1,PLCG1,ACTB,ACTB,ACTB,CAMK2D,CAMK2D,PTK2B,PTK2B,GNAI1,GNAI1,GNAI1,GNA11,G…	1.42771	0.298404	73	232
LYSOSOMAL TRANSPORT%GOBP%GO:0007041	LYSOSOMAL TRANSPORT%GOBP%GO:0007041	0.00243151	0.0508147	-1	SORT1,VPS4B,AKTIP,CHMP6,CHMP1B,VPS41,MVB12A,HOOK3,CHMP1A,NCOA4,VIPAS39,PLEKHM1,CHMP5,HOOK1,RAB12,ARL8B,EHD3,CHMP3,RAB7A,VAMP7,MGRN1,RAB7B,LAMP2,CHMP2A,AP1G1,VPS51,CHMP2B,UBXN6,CHMP4A,SNAPIN	-1.64375	-0.431697	30	78
ORGANIC ANION TRANSPORT%GOBP%GO:0015711	ORGANIC ANION TRANSPORT%GOBP%GO:0015711	0.00252972	0.052586	1	PRAF2,ABCC5,ACE,SLC26A6,SLC25A22,SLC25A19,SLC16A1,FOLR2,SLCO2A1,MPC1,SLC16A7,SLC25A5,CA4,SLC26A7,SLC4A2,SLC25A13,SLC3A2,CD36,SLC25A4,MPC2,SLC26A9,SLC52A2,SLC25A12,SFXN3,AKR1C1,CYB5R1,PSAP	1.68104	0.427636	27	64
ANTIGEN PROCESSING: UBIQUITINATION & PROTEASOME DEGRADATION%REACTOME DATABASE ID RELEASE 78%983168	ANTIGEN PROCESSING: UBIQUITINATION & PROTEASOME DEGRADATION%REACTOME DATABASE ID RELEASE 78%983168	0.00255639	0.0528591	-1	PSMD14,RNF7,RNF19B,UBE2A,UBE2Q1,GAN,HECTD3,FBXL18,NPEPPS,HECTD1,PSMB4,PSMD4,PSMD12,TRIP12,FBXO21,ITCH,LMO7,FBXO7,UBE2G2,PSMD11,STUB1,RBCK1,PSMD5,UBE2B,BLMH,PSMC2,ZNRF2,PSMD6,LRSAM1,LNPEP,UBA6,FBXO22,UBR4,UBE2O,UBE2D3,UBE2N,MGRN1,CDC16,PSMB7,GLMN,ATG7,TRIM4,PSMD7,PSMD2,SKP1,PSMC5,KEAP1,HERC6,UBE3C,CDC27,PSMD1,UBR2,ANAPC1,PSMA1,RCHY1,PSME4,CUL2,PSMA7,UBE2R2,MIB2,LNX1,PSMB6,CUL1,PSMD3,TRIM11,PSMA2,U…	-1.53372	-0.365196	74	150
EPITHELIUM DEVELOPMENT%GOBP%GO:0060429	EPITHELIUM DEVELOPMENT%GOBP%GO:0060429	0.00259478	0.0533706	-1	SPRR3,IVL,CSTA,VANGL2,CES1,AHI1,NDRG4,TGM3,POF1B,STARD13,SPRR1A,SPRR2A,RHCG,BCL10,SPINK5,SCEL,RAB25,RAB10,BCCIP,EVPL,ERCC2,ANXA1,CELSR1,ARHGAP35,TOLLIP,DHRS9,LMO4,MYADM,IQGAP1,ATP6AP2,SPRR1B,YAP1,MYO1E,CEACAM1,GRHL3,RAP2A,EPHA2,ATP7A,GRHL2,DSP,RAP2B,UGCG,LGALS3,PLXNB2,TGM1,TJP1,PHACTR4,ST14,DNPH1,EXPH5,DVL3,CNN3	-1.49813	-0.343704	52	201
GOLGI-TO-ER RETROGRADE TRANSPORT%REACTOME%R-HSA-8856688.1	GOLGI-TO-ER RETROGRADE TRANSPORT%REACTOME%R-HSA-8856688.1	0.0026251	0.0537115	-1	PAFAH1B3,DYNLL1,TMED9,KIF1C,KIF21A,COPG2,NAPA,KIF3A,ARF5,DYNC1LI1,CAPZA1,KLC3,KIF16B,SURF4,TMED3,RAB18,RINT1,DYNC1LI2,RAB6A,RAB3GAP2,CAPZB,KLC1,KIF1B,ARFGAP1,AGPAT3,RAB1B,ACTR1A,DCTN3,DCTN6,BICD2,ARF1,DYNC1I2,DCTN5,RAB3GAP1,PLA2G4A,NAPG	-1.63586	-0.433335	36	75
SEMAPHORIN INTERACTIONS%REACTOME%R-HSA-373755.1	SEMAPHORIN INTERACTIONS%REACTOME%R-HSA-373755.1	0.00283219	0.0576469	1	DPYSL5,RRAS,MYH11,MYL9,DPYSL2,ROCK2,ITGA1,MYH9,ITGB1,PAK1,TLN1,RHOC,PTPRC,PLXNA3,MYH10	1.77328	0.505735	15	37
AMPLIFICATION OF SIGNAL FROM UNATTACHED KINETOCHORES VIA A MAD2 INHIBITORY SIGNAL%REACTOME DATABASE ID RELEASE 78%141444	AMPLIFICATION OF SIGNAL FROM UNATTACHED KINETOCHORES VIA A MAD2 INHIBITORY SIGNAL%REACTOME DATABASE ID RELEASE 78%141444	0.00287017	0.0578176	-1	DYNLL1,NUP85,NUF2,NDEL1,MAD1L1,CENPC,KNTC1,PPP2CA,PPP2R1A,PPP2R5C,DYNC1LI1,CLIP1,PPP2R5A,PPP2CB	-1.69231	-0.483723	14	50
AMPLIFICATION OF SIGNAL FROM THE KINETOCHORES%REACTOME DATABASE ID RELEASE 78%141424	AMPLIFICATION OF SIGNAL FROM THE KINETOCHORES%REACTOME DATABASE ID RELEASE 78%141424	0.00287017	0.0578176	-1	DYNLL1,NUP85,NUF2,NDEL1,MAD1L1,CENPC,KNTC1,PPP2CA,PPP2R1A,PPP2R5C,DYNC1LI1,CLIP1,PPP2R5A,PPP2CB	-1.69231	-0.483723	14	50
LATE ENDOSOME TO LYSOSOME TRANSPORT%GOBP%GO:1902774	LATE ENDOSOME TO LYSOSOME TRANSPORT%GOBP%GO:1902774	0.00290118	0.0580913	-1	CHMP6,CHMP1B,VPS41,CHMP1A,PLEKHM1,CHMP5,ARL8B,CHMP3,CHMP2A,CHMP2B,CHMP4A,CHMP4B	-1.81785	-0.686722	12	15
MITOCHONDRIAL TRNA AMINOACYLATION%REACTOME DATABASE ID RELEASE 78%379726	MITOCHONDRIAL TRNA AMINOACYLATION%REACTOME DATABASE ID RELEASE 78%379726	0.00292135	0.0580913	1	NARS2,EARS2,SARS2,PARS2,DARS2,LARS2,MARS2,CARS2,IARS2,FARS2,HARS2,TARS2,PPA2,WARS2,YARS2	1.82913	0.627948	15	18
AXON GUIDANCE MEDIATED BY SEMAPHORINS%PANTHER PATHWAY%P00007	AXON GUIDANCE MEDIATED BY SEMAPHORINS%PANTHER PATHWAY%P00007	0.00293123	0.0580913	1	DPYSL5,DPYSL5,RAC2,RAC2,DPYSL2,DPYSL2,PAK1,PAK1	1.80915	0.594228	8	21
RHO GTPASES ACTIVATE WASPS AND WAVES%REACTOME%R-HSA-5663213.1	RHO GTPASES ACTIVATE WASPS AND WAVES%REACTOME%R-HSA-5663213.1	0.00294321	0.0580913	-1	ABL1,MAPK3,ARPC1A,WAS,CYFIP2,BAIAP2,ABI1,WASF2,WIPF2,CYFIP1,RAC1,NCK1,MAPK1,NCKAP1	-1.789	-0.558413	14	32
PI3 KINASE PATHWAY%PANTHER PATHWAY%P00048	PI3 KINASE PATHWAY%PANTHER PATHWAY%P00048	0.00296296	0.0581872	-1	RPS6KB2,RPS6KB2,RPS6KB1,RPS6KB1,GSK3A,CASP9,CASP9,FOXO3,FOXO3,PIK3CB,PIK3CB,YWHAZ,YWHAZ,YWHAZ,KRAS,GNA14,GNA14,GNB4,GNB4,GNAI3,GNAI3,GNAI3	-1.63933	-0.439299	22	70
MITOTIC METAPHASE AND ANAPHASE%REACTOME DATABASE ID RELEASE 78%2555396	MITOTIC METAPHASE AND ANAPHASE%REACTOME DATABASE ID RELEASE 78%2555396	0.00299581	0.0582417	-1	DYNLL1,PSMD14,NUP85,NUF2,TUBB4A,TUBAL3,TUBB2A,TUBB3,NDEL1,MAD1L1,EMD,CENPC,KNTC1,CHMP6,PPP2CA,PPP2R1A,TUBA4A,PSMB4,TUBA1C,PPP2R5C,PSMD4,DYNC1LI1,CLIP1,PSMD12,PPP2R5A,TUBA1A,PPP2CB,PSMD11,NUP188,PSMD5,RPS27,PSMC2,RAD21,PSMD6,DYNC1LI2,CHMP3,PPP2R5D,CHMP2A,CDC16,PSMB7,PSMD7,PSMD2,CHMP2B,RCC2,CHMP4A,PSMC5,CDC27,PSMD1,CHMP4B,PPP2R2A,ANAPC1,PSMA1,TUBB6,PSME4,ANKLE2	-1.51696	-0.359402	55	157
MITOTIC ANAPHASE%REACTOME DATABASE ID RELEASE 78%68882	MITOTIC ANAPHASE%REACTOME DATABASE ID RELEASE 78%68882	0.00299581	0.0582417	-1	DYNLL1,PSMD14,NUP85,NUF2,TUBB4A,TUBAL3,TUBB2A,TUBB3,NDEL1,MAD1L1,EMD,CENPC,KNTC1,CHMP6,PPP2CA,PPP2R1A,TUBA4A,PSMB4,TUBA1C,PPP2R5C,PSMD4,DYNC1LI1,CLIP1,PSMD12,PPP2R5A,TUBA1A,PPP2CB,PSMD11,NUP188,PSMD5,RPS27,PSMC2,RAD21,PSMD6,DYNC1LI2,CHMP3,PPP2R5D,CHMP2A,CDC16,PSMB7,PSMD7,PSMD2,CHMP2B,RCC2,CHMP4A,PSMC5,CDC27,PSMD1,CHMP4B,PPP2R2A,ANAPC1,PSMA1,TUBB6,PSME4,ANKLE2	-1.51696	-0.359402	55	157
SEALING OF THE NUCLEAR ENVELOPE (NE) BY ESCRT-III%REACTOME%R-HSA-9668328.1	SEALING OF THE NUCLEAR ENVELOPE (NE) BY ESCRT-III%REACTOME%R-HSA-9668328.1	0.00301045	0.0582417	-1	TUBB4A,TUBAL3,TUBB2A,TUBB3,CHMP6,TUBA4A,TUBA1C,TUBA1A,CHMP3,CHMP2A,CHMP2B,CHMP4A,CHMP4B,TUBB6,SPAST	-1.79846	-0.601099	15	24
ANTIGEN PROCESSING AND PRESENTATION OF EXOGENOUS PEPTIDE ANTIGEN%GOBP%GO:0002478	ANTIGEN PROCESSING AND PRESENTATION OF EXOGENOUS PEPTIDE ANTIGEN%GOBP%GO:0002478	0.00314607	0.0597039	1	HLA-DRB5,HLA-A,CTSD,HLA-DRB1,HLA-DPB1,FCER1G,CTSS,IFI30,CTSE	1.80873	0.620947	9	18
RECYCLING PATHWAY OF L1%REACTOME DATABASE ID RELEASE 78%437239	RECYCLING PATHWAY OF L1%REACTOME DATABASE ID RELEASE 78%437239	0.00315671	0.0597039	1	DPYSL2,DNM3,AP2B1,RPS6KA5,CLTA,SH3GL2,RPS6KA1,DNM1,DNM2,AP2M1,MSN	1.80375	0.592455	11	21
INTEGRIN FAMILY CELL SURFACE INTERACTIONS%PATHWAY INTERACTION DATABASE NCI-NATURE CURATED DATA%INTEGRIN FAMILY CELL SURFACE INTERACTIONS	INTEGRIN FAMILY CELL SURFACE INTERACTIONS%PATHWAY INTERACTION DATABASE NCI-NATURE CURATED DATA%INTEGRIN FAMILY CELL SURFACE INTERACTIONS	0.00316241	0.0597039	1	ITGA5,ITGA3,ITGB3,ITGA1,ITGB2,ITGB1,ITGA9,ITGAM,ITGB4,ITGA6,ITGB6	1.80474	0.610969	11	19
SODIUM ION TRANSPORT%GOBP%GO:0006814	SODIUM ION TRANSPORT%GOBP%GO:0006814	0.00316241	0.0597039	1	ATP1A3,SLC5A5,NDUFA9,ATP1A1,SLC9A9,TRPM4,ATP4B,ATP4A,ATP1B1,NEDD4L,SLC9A1,SLC4A4,SLC12A2,ANO6,MAGED2	1.80994	0.612726	15	19
ANTIBACTERIAL HUMORAL RESPONSE%GOBP%GO:0019731	ANTIBACTERIAL HUMORAL RESPONSE%GOBP%GO:0019731	0.00316241	0.0597039	1	RNASE3,HLA-A,ANG,CTSG,DEFA3,LTF,IGHA1	1.81301	0.613767	7	19
METABOLISM OF STEROIDS%REACTOME DATABASE ID RELEASE 78%8957322	METABOLISM OF STEROIDS%REACTOME DATABASE ID RELEASE 78%8957322	0.00327493	0.0612155	-1	ACAT2,MSMO1,NCOA2,TM7SF2,STARD5,OSBPL9,MVD,PMVK,OSBPL2,IDI1,CARM1,NSDHL,DHCR7,RXRA,MVK,HMGCS1,FDPS,FASN,SRD5A3,SC5D,TBL1XR1,NCOA1,SEC24C,ACACA,AMACR,SQLE,OSBPL3	-1.62482	-0.431883	27	73
MITOCHONDRIAL FATTY ACID BETA-OXIDATION%REACTOME%R-HSA-77289.5	MITOCHONDRIAL FATTY ACID BETA-OXIDATION%REACTOME%R-HSA-77289.5	0.00327869	0.0612155	1	ACOT9,MCAT,HADH,ACADL,ACAD10,NDUFAB1,ECI1,DECR1,HADHA,ACSF2,ACOT1,PCCA,PCCB,ACADS,ACADVL,MCEE,ACOT13,HADHB,ECHS1	1.75746	0.531364	19	29
TRANSMEMBRANE TRANSPORT%GOBP%GO:0055085	TRANSMEMBRANE TRANSPORT%GOBP%GO:0055085	0.00328947	0.0612155	1	PRAF2,ABCC5,TRPV1,HSPD1,ANXA6,ATP1A3,SLC12A9,CACNA2D1,TIMM50,SLC29A1,SLC25A22,SLC25A19,RNF5,SLC16A1,SLC37A4,SLC5A5,TIMM44,HSPA5,SLC25A3,BAX,GRPEL1,ATP1A1,NNT,CHCHD4,SLC25A20,MPC1,SLC16A7,SLC25A5,SLC2A12,STOML2,MT-ND5,AIFM1,ABCA8,SLC9A9,KCNS1,COX15,TRPM4,SEC62,SLC4A2,SLC25A13,ITPR3,SLC3A2,CD36,PTPRC,TRPC5,ATP2A3,ATP4B,TIMM23,SLC25A4,MPC2,TIMM21,SLC25A12,ATP4A,TMEM30A,SFXN3,PNPT1,NDUFS7,PMPCB,LETM1…	1.41876	0.302371	86	200
EPITHELIAL CELL DIFFERENTIATION%GOBP%GO:0030855	EPITHELIAL CELL DIFFERENTIATION%GOBP%GO:0030855	0.00335468	0.0615882	-1	SPRR3,IVL,CSTA,CES1,TGM3,POF1B,SPRR1A,SPRR2A,RHCG,SPINK5,SCEL,RAB25,RAB10,BCCIP,EVPL,ERCC2,ANXA1,TOLLIP,DHRS9,MYADM,IQGAP1,SPRR1B,YAP1,MYO1E,RAP2A,EPHA2,GRHL2,DSP,RAP2B,UGCG,LGALS3,TGM1,TJP1,ST14,DNPH1,EXPH5	-1.51591	-0.365071	36	139
AMB2 INTEGRIN SIGNALING%PATHWAY INTERACTION DATABASE NCI-NATURE CURATED DATA%AMB2 INTEGRIN SIGNALING	AMB2 INTEGRIN SIGNALING%PATHWAY INTERACTION DATABASE NCI-NATURE CURATED DATA%AMB2 INTEGRIN SIGNALING	0.00337079	0.0615882	1	ICAM1,THY1,PLAT,RAP1B,MST1R,ITGB2,HMGB1,ITGAM,TLN1,LRP1,MMP9,RAP1A	1.80436	0.619447	12	18
PID_SYNDECAN_1_PATHWAY%MSIGDB_C2%PID_SYNDECAN_1_PATHWAY	PID_SYNDECAN_1_PATHWAY%MSIGDB_C2%PID_SYNDECAN_1_PATHWAY	0.00337762	0.0615882	1	COL1A1,COL16A1,COL12A1,LAMA5,COL6A1,COL1A2,COL4A1,COL2A1,COL14A1,COL5A2	1.79886	0.599407	10	20
HEART CONTRACTION%GOBP%GO:0060047	HEART CONTRACTION%GOBP%GO:0060047	0.0033883	0.0615882	1	ACE,CACNA2D1,TPM1,ATP1A1,GAA,CAMK2D,ANK2,GPX1,ATP1B1,NEDD4L,PKP2,DMD	1.79345	0.607147	12	19
ANTIGEN PROCESSING AND PRESENTATION OF EXOGENOUS ANTIGEN%GOBP%GO:0019884	ANTIGEN PROCESSING AND PRESENTATION OF EXOGENOUS ANTIGEN%GOBP%GO:0019884	0.0033883	0.0615882	1	HLA-DRB5,HLA-A,CTSD,HLA-DRB1,HLA-DPB1,FCER1G,CTSS,IFI30,CTSE	1.79289	0.606955	9	19
ORGANIC HYDROXY COMPOUND BIOSYNTHETIC PROCESS%GOBP%GO:1901617	ORGANIC HYDROXY COMPOUND BIOSYNTHETIC PROCESS%GOBP%GO:1901617	0.00347222	0.0628215	-1	CES1,ALOX12,MSMO1,DHFR,TM7SF2,OSBPL9,MVD,ALOX15B,PMVK,OSBPL2,G6PD,NSDHL,DHCR7,MVK,SPTLC1,HMGCS1,ITPKC,SRD5A3,IPPK,SC5D,AMACR,SQLE,HMGCR,OSBPL3,SCP2,ABCD3,FDFT1	-1.65304	-0.445212	27	68
CELLULAR RESPONSE TO TOPOLOGICALLY INCORRECT PROTEIN%GOBP%GO:0035967	CELLULAR RESPONSE TO TOPOLOGICALLY INCORRECT PROTEIN%GOBP%GO:0035967	0.00367737	0.0662266	1	HERPUD1,HSPD1,HSPA9,HSPA13,RNF5,WFS1,DAXX,SERP2,HSPA5,BAX	1.67614	0.448399	10	50
MUSCLE SYSTEM PROCESS%GOBP%GO:0003012	MUSCLE SYSTEM PROCESS%GOBP%GO:0003012	0.00373692	0.0669903	1	CYBA,RCSD1,SMTN,TPM2,CACNA2D1,MYH11,TPM1,ACTA2,MYLK,LMOD1,DES,ROCK2,SYNM,ATP1A1,CHGA,GNAO1,UTRN,UTS2,HDAC4,GAA,CAMK2D,TMOD1,DTNA,ANK2,SORBS2,GSTM2,ATP1B1,TPM4,CKMT2,TPM3,ASPH,P2RX4,NEDD4L,MYOF,TMOD2,MYL6B,PKP2,DMD	1.65088	0.421363	38	62
ANTIGEN PROCESSING AND PRESENTATION OF PEPTIDE ANTIGEN%GOBP%GO:0048002	ANTIGEN PROCESSING AND PRESENTATION OF PEPTIDE ANTIGEN%GOBP%GO:0048002	0.00378609	0.0675618	1	HLA-DRB5,ACE,HLA-A,ERAP1,CTSD,HLA-DRB1,HLA-DPB1,SAR1B,FCER1G,CTSS,IFI30,CTSE,PDIA3,B2M,HLA-C,DNM2,HLA-B	1.72687	0.509105	17	32
MITOTIC CYTOKINETIC PROCESS%GOBP%GO:1902410	MITOTIC CYTOKINETIC PROCESS%GOBP%GO:1902410	0.0038078	0.0676403	-1	VPS4B,CHMP6,CHMP1B,CHMP1A,PDCD6IP,CHMP5,CHMP3,CHMP2A,CHMP2B,CHMP4A,CHMP4B	-1.8017	-0.680624	11	15
MULTI-ORGANISM REPRODUCTIVE PROCESS%GOBP%GO:0044703	MULTI-ORGANISM REPRODUCTIVE PROCESS%GOBP%GO:0044703	0.00383772	0.0678634	1	HORMAD1,COL16A1,ACE,SPATA2,BRD2,HEXB,PLAT,ZNF830,SLC26A6,ANG,METTL3,FOLR2,MST1R,PLCB1,MYH9,DEAF1,TMEM119,GGT5,GHRL,WDR77,TAF1L,ADAM28,AMBP,FSIP2	1.55924	0.362636	24	105
INTERFERON GAMMA SIGNALING%REACTOME DATABASE ID RELEASE 78%877300	INTERFERON GAMMA SIGNALING%REACTOME DATABASE ID RELEASE 78%877300	0.00392061	0.0690168	1	HLA-DRB5,MT2A,ICAM1,IFNGR1,HLA-A,TRIM3,HLA-DRB1,HLA-DPB1,GBP1,TRIM22,IFI30,NCAM1,TRIM2,CAMK2D,TRIM21,IRF9,B2M,SP100,GBP2,JAK1,HLA-C,HLA-B,SUMO1,IRF2,IRF4	1.64044	0.440831	25	49
MITOCHONDRIAL GENE EXPRESSION%GOBP%GO:0140053	MITOCHONDRIAL GENE EXPRESSION%GOBP%GO:0140053	0.00396629	0.0694716	1	TBRG4,MRPS6,GATB,TUFM,ELAC2,PUS1,EARS2,SARS2,GFM1,MRPL47,MRPS21,GATC,DARS2,MRPS12,LARS2,NDUFA7,PNPT1,MRPS15,MRPL57,TRNT1,TSFM,TFB1M,QRSL1,PTCD3,MRPS14,IARS2,MRPS7,MRPL12,TFB2M,TARS2,WARS2,YARS2,MTIF2,MRPS28	1.66002	0.426897	34	60
ENDOSOME TO LYSOSOME TRANSPORT%GOBP%GO:0008333	ENDOSOME TO LYSOSOME TRANSPORT%GOBP%GO:0008333	0.00398199	0.0694716	-1	SORT1,VPS4B,AKTIP,VPS41,MVB12A,HOOK3,VIPAS39,HOOK1,RAB12,ARL8B,CHMP3,RAB7A,VAMP7,MGRN1,RAB7B,CHMP2B,UBXN6,SNAPIN	-1.74048	-0.525193	18	38
EML4 AND NUDC IN MITOTIC SPINDLE FORMATION%REACTOME DATABASE ID RELEASE 78%9648025	EML4 AND NUDC IN MITOTIC SPINDLE FORMATION%REACTOME DATABASE ID RELEASE 78%9648025	0.00405542	0.0704382	-1	DYNLL1,NUP85,NUF2,NDEL1,MAD1L1,CENPC,KNTC1,PPP2CA,PPP2R1A,PPP2R5C,DYNC1LI1,CLIP1,PPP2R5A,PPP2CB	-1.6759	-0.473554	14	53
SUPRAMOLECULAR FIBER ORGANIZATION%GOBP%GO:0097435	SUPRAMOLECULAR FIBER ORGANIZATION%GOBP%GO:0097435	0.00412939	0.0713654	1	FBLN5,DIAPH3,PREX1,MFAP4,VIM,COL1A1,ELMO1,CALD1,COL5A1,CORO1A,LTBP2,RAC2,TPM2,COL12A1,MYH11,TPM1,COL1A2,CSRP2,FLNA,EMILIN1,ANG,ARRB1,DPT,HSP90B1,LMOD1,EVL,LUM,DES,COL2A1,COL14A1,FLNC,PDGFRB,BAX,TTC17,LCP1,MYO1G,MYO1F,KIF2A,ITGB1,MYO5A,MARCKSL1,COL5A2,PGM5,CAPN3,IQGAP2,TNXB,HIP1R,LIMA1,SERPINH1,GHRL,RHOC,CD36,PLOD3,ARAP1,ELMO2,PLS1,SH3KBP1,TMOD1,ENAH	1.39457	0.29136	59	237
ESTABLISHMENT OF PROTEIN LOCALIZATION TO MITOCHONDRION%GOBP%GO:0072655	ESTABLISHMENT OF PROTEIN LOCALIZATION TO MITOCHONDRION%GOBP%GO:0072655	0.00414533	0.0713654	1	HSPD1,OXA1L,TIMM50,TIMM8B,TIMM44,TIMM10,GRPEL1,NDUFA13,CHCHD4,MIPEP,TIMM8A,TIMM13,AIFM1,TIMM22,SAMM50,TIMM10B,TIMM23,TIMM21,PMPCB,MFN2,TIMM9	1.63747	0.441859	21	48
REGULATION OF PEPTIDASE ACTIVITY%GOBP%GO:0052547	REGULATION OF PEPTIDASE ACTIVITY%GOBP%GO:0052547	0.00431805	0.0740128	-1	CSTA,CSTB,SERPINB13,CAST,A2ML1,CRADD,SERPINB8,BCL10,ECM1,PDCD6,S100A9,SPINK5,S100A8,SERPINA3,SERPINB5,SERPINB2,CASP9,FADD,ROBO1,CYFIP2,SERPINB3,SERPINB12,SERPINB6,CAAP1,APAF1,APH1A,CASP8,RFFL,UACA,NLRP2,SFN,ANXA8,ARL6IP1,NOL3,USP47,BAD,BID,SERPINB1	-1.49092	-0.352429	38	159
CELLULAR MACROMOLECULE CATABOLIC PROCESS%GOBP%GO:0044265	CELLULAR MACROMOLECULE CATABOLIC PROCESS%GOBP%GO:0044265	0.00433754	0.0740223	-1	PSMD14,KLHDC10,NCCRP1,GID8,RSPRY1,DCAF11,NEDD8,FEM1B,ATXN3,RNF7,UBL7,ISG15,VPS4B,IDE,UBAP1,RNASEH2C,GSK3A,HM13,RNF19B,UBE2A,RNF185,CHMP6,RAD23B,CHMP1B,HECTD3,FBXL18,TOLLIP,RBM7,FAM8A1,MANBA,CNOT4,PDE12,DDI2,CNOT1,CASP8,RFFL,MVB12A,CBLC,CHMP1A,VPS28,PSMB4,TSG101,PPP2R5C,PSMD4,YME1L1,PDCD6IP,VPS37B,TRIP12,FBXO21,SNF8,ITCH,FBXO7,C18ORF25,ZFP36,CUL4B,NSFL1C,WWP2,UBE2G2,CHMP5,PSMD11,RNH1,UBE4B,ARIH1,T…	-1.3726	-0.29512	117	393
DEVELOPMENTAL BIOLOGY%REACTOME%R-HSA-1266738.8	DEVELOPMENTAL BIOLOGY%REACTOME%R-HSA-1266738.8	0.0043713	0.0742742	-1	SPRR3,KRT15,IVL,TRIO,CSTA,KRT6B,LCE3E,PSMD14,DSG1,CREB1,ADIRF,NCOA2,ABL1,KAZN,SPRR1A,SPRR2A,RPTN,MAPK3,PTPRA,ABLIM1,PKP3,ANK1,ABLIM3,PPL,SPINK5,MAPK13,TGM5,KLK8,ARPC1A,EFNB2,RPL36AL,DSC2,PITPNA,PRSS8,ROBO1,EVPL,PKP1,CAPN1,POLR2I,FOXO3,LDB1,ARHGAP35,CARM1,JUP,PIK3CB,RPL27,RASA1,DRAP1,APH1A,RPL17,PKP4,RXRA,SPRR1B,RPS26,YAP1,PSMB4,DSG3,MAP2K6,PSMD4,DLG1,EPHA2,ERBB2,PSMD12,DSP,EPHA1,NCK2,TGM1,RPS25,R…	-1.34575	-0.286194	112	460
PI3K AKT SIGNALING%REACTOME DATABASE ID RELEASE 78%1257604	PI3K AKT SIGNALING%REACTOME DATABASE ID RELEASE 78%1257604	0.00439927	0.0744258	-1	PSMD14,CREB1,RPS6KB2,MTA3,MAPK3,GSK3A,CASP9,STRN,FOXO3,PPP2CA,PPP2R1A,PIK3CB,LAMTOR3,PSMB4,RRAGC,PPP2R5C,PSMD4,ERBB2,PSMD12,PPP2R5A,PPP2CB,WWP2,RAC1,PSMD11,STUB1,BAD,GATAD2A,TRAF6,PSMD5,PSMC2,PSMD6,MAPK1,HDAC1,PPP2R5D,IRAK4,LAMTOR1,CSNK2A1,RCOR1,PIK3R2,PSMB7,AGO3,AGO1,PSMD7,PSMD2,PSMC5,RPTOR,AKT1S1,CDKN1B,PSMD1,NR4A1,PSMA1,MOV10,PSME4,RHEB,USP7,PSMA7,EGFR,GAB1,PSMB6,HDAC2,PSMD3,RNF2,PSMA2,PSMD13,…	-1.4949	-0.35919	66	141
RIBOSOMAL SCANNING AND START CODON RECOGNITION%REACTOME DATABASE ID RELEASE 78%72702	RIBOSOMAL SCANNING AND START CODON RECOGNITION%REACTOME DATABASE ID RELEASE 78%72702	0.00453629	0.076413	-1	EIF2S2,RPS26,EIF3H,RPS25,EIF3D,RPS13,RPS27,EIF5,EIF4H,EIF2S1,EIF1AX,RPS15,RPS2,EIF3M,RPS9,EIF4E,EIF3J,RPS24,EIF3G,EIF4G1,RPS7,RPS28,RPS23,RPS18,RPS10,EIF3E,EIF3F,RPS14,RPS19,EIF3C,RPSA,RPS4Y1,RPS27A,RPS5,RPS15A,RPS8,EIF3L,RPS3	-1.65219	-0.460526	38	57
MULTICELLULAR ORGANISMAL REPRODUCTIVE PROCESS%GOBP%GO:0048609	MULTICELLULAR ORGANISMAL REPRODUCTIVE PROCESS%GOBP%GO:0048609	0.00462012	0.0774912	1	HORMAD1,ACE,SPATA2,BRD2,ZNF830,SLC26A6,ANG,METTL3,DEAF1,TMEM119,GGT5,GHRL,WDR77,TAF1L,ADAM28,FSIP2	1.57628	0.389714	16	74
PROTEIN IMPORT INTO NUCLEUS%GOBP%GO:0006606	PROTEIN IMPORT INTO NUCLEUS%GOBP%GO:0006606	0.00470272	0.0782315	-1	TNPO2,NUP85,PPP1R10,IPO8,PTTG1IP,RGPD3,KPNA3,STK3,KPNA1,IPO11,RPL23,NUP188,KPNA4,NUTF2	-1.64344	-0.461966	14	54
TRANSLATION INITIATION COMPLEX FORMATION%REACTOME%R-HSA-72649.3	TRANSLATION INITIATION COMPLEX FORMATION%REACTOME%R-HSA-72649.3	0.0047043	0.0782315	-1	EIF2S2,RPS26,EIF3H,RPS25,EIF3D,RPS13,RPS27,EIF4H,EIF2S1,EIF1AX,RPS15,RPS2,EIF3M,RPS9,EIF4E,EIF3J,RPS24,EIF3G,EIF4G1,RPS7,RPS28,RPS23,RPS18,RPS10,EIF3E,EIF3F,RPS14,RPS19,PABPC1,EIF3C,RPSA,RPS4Y1,RPS27A,RPS5,RPS15A,RPS8,EIF3L,RPS3	-1.64188	-0.457654	38	57
POSITIVE REGULATION OF CALCIUM ION TRANSPORT%GOBP%GO:0051928	POSITIVE REGULATION OF CALCIUM ION TRANSPORT%GOBP%GO:0051928	0.00474576	0.0785866	1	THY1,CACNA2D1,MYLK,WFS1,PDGFRB,CAPN3,GSTO1,PLCG1,CAV1,ANK2,GSTM2,ATP1B1,ATP2B1,P2RX4,SLC9A1	1.77811	0.574832	15	22
NICOTINE PHARMACODYNAMICS PATHWAY%PANTHER PATHWAY%P06587	NICOTINE PHARMACODYNAMICS PATHWAY%PANTHER PATHWAY%P06587	0.00491803	0.0810957	1	FLNA,FLNA,EPB41L2,EPB41L2,CLIC6,CLIC6,GNAI1,GNAI1,GNAI1,PPP1R1B,PPP1R1B,DDC,DDC,PRKACA,PRKACA	1.7172	0.51919	15	29
SECONDARY ALCOHOL BIOSYNTHETIC PROCESS%GOBP%GO:1902653	SECONDARY ALCOHOL BIOSYNTHETIC PROCESS%GOBP%GO:1902653	0.00498753	0.0815534	-1	CES1,MSMO1,TM7SF2,MVD,PMVK,G6PD,NSDHL,DHCR7,MVK,HMGCS1,SC5D,HMGCR	-1.77755	-0.60123	12	23
CHOLESTEROL BIOSYNTHETIC PROCESS%GOBP%GO:0006695	CHOLESTEROL BIOSYNTHETIC PROCESS%GOBP%GO:0006695	0.00498753	0.0815534	-1	CES1,MSMO1,TM7SF2,MVD,PMVK,G6PD,NSDHL,DHCR7,MVK,HMGCS1,SC5D,HMGCR	-1.77755	-0.60123	12	23
ACTIVATION OF THE MRNA UPON BINDING OF THE CAP-BINDING COMPLEX AND EIFS, AND SUBSEQUENT BINDING TO 43S%REACTOME DATABASE ID RELEASE 78%72662	ACTIVATION OF THE MRNA UPON BINDING OF THE CAP-BINDING COMPLEX AND EIFS, AND SUBSEQUENT BINDING TO 43S%REACTOME DATABASE ID RELEASE 78%72662	0.00504371	0.0821284	-1	EIF2S2,RPS26,EIF3H,RPS25,EIF3D,RPS13,RPS27,EIF4H,EIF2S1,EIF1AX,RPS15,RPS2,EIF3M,RPS9,EIF4E,EIF3J,RPS24,EIF3G,EIF4G1,RPS7,RPS28,RPS23,RPS18,RPS10,EIF3E,EIF3F,RPS14,RPS19,PABPC1,EIF3C,RPSA,RPS4Y1,RPS27A,RPS5,RPS15A,RPS8,EIF3L,RPS3	-1.64581	-0.457315	38	58
BRAIN-DERIVED NEUROTROPHIC FACTOR (BDNF) SIGNALING PATHWAY%WIKIPATHWAYS_20211210%WP2380%HOMO SAPIENS	BRAIN-DERIVED NEUROTROPHIC FACTOR (BDNF) SIGNALING PATHWAY%WIKIPATHWAYS_20211210%WP2380%HOMO SAPIENS	0.00525021	0.0851361	-1	CREB1,SH2B1,DOCK3,MAPK3,GRIP1,SORT1,RPS6KB1,FOXO3,PPP2CA,EIF2S2,MAP3K2,NCK2,VAV3,CYFIP1,RAC1,BAD,TRAF6,NCK1,PRKAA2,SHC1,MAPK1,CSNK2A1,RANBP9,RAB3A,EIF2S1,PIK3R2,IKBKB,SQSTM1	-1.5748	-0.417161	28	75
RAS PATHWAY%PANTHER PATHWAY%P04393	RAS PATHWAY%PANTHER PATHWAY%P04393	0.00533836	0.0862079	-1	MAPK3,MAPK3,MAPK3,MAPK13,MAPK13,RALB,RALB,GSK3A,GSK3A,PIK3CB,PIK3CB,KRAS,KRAS,KRAS,MAP2K6,MAP2K6,MAP2K6,PLD1,PLD1,RAC1,RAC1,RAC1,PLD2,PLD2,SHC1,SHC1,MAPK1,MAPK1,MAPK1,RALA,RALA,EXOC2,EXOC2,EXOC2,SOS1,SOS1,MAP2K3,MAP2K3,HRAS,HRAS,MAP2K4,MAP2K4	-1.52621	-0.382458	42	104
RESPONSE TO NUTRIENT LEVELS%GOBP%GO:0031667	RESPONSE TO NUTRIENT LEVELS%GOBP%GO:0031667	0.00538827	0.0866558	-1	MAPK3,ENSA,BCL10,PIK3R4,RPS6KB1,RALB,WIPI2,GABARAPL2,RRP8,FOXO3,VPS41,RRAGC,WDR45B,EHMT2,KYNU,LDLR,ZFP36,SLC27A4,MTMR3,PRKAB1,PRKAA2,NCOA1,MAPK1,MAP3K5,CPEB4,EIF2AK4,NUAK2,LAMP2,HLCS,EIF2S1,IMPACT,ATG7,LARP1,SH3GLB1,RPTOR,ZFYVE1,NPRL3,WDR24,ASNS,EIF4G1,STK24,OGT,USF2,AQP3	-1.5511	-0.396341	44	92
FOLLICLE STIMULATING HORMONE (FSH) SIGNALING PATHWAY%WIKIPATHWAYS_20211210%WP2035%HOMO SAPIENS	FOLLICLE STIMULATING HORMONE (FSH) SIGNALING PATHWAY%WIKIPATHWAYS_20211210%WP2035%HOMO SAPIENS	0.00543971	0.0871245	-1	CREB1,RPS6KB2,MAPK3,RPS6KB1	-1.76435	-0.666515	4	15
CELL-MATRIX ADHESION%GOBP%GO:0007160	CELL-MATRIX ADHESION%GOBP%GO:0007160	0.00569166	0.0907878	1	FBLN5,PEAK1,THY1,NID2,ITGA3,ITGB3,EMILIN1,FN1,FERMT2,BCAM,ILK,ITGA1,ITGB2,ITGB1,ITGB4,VTN,TIMM10B,ITGB6,VCL,SGCE,ADAM9,SRC,ITGA8	1.60392	0.410663	23	61
RECEPTOR-MEDIATED ENDOCYTOSIS%GOBP%GO:0006898	RECEPTOR-MEDIATED ENDOCYTOSIS%GOBP%GO:0006898	0.00576586	0.0915974	1	DAB2,INSR,PDLIM7,SCARF1,RAB31,ARRB1,STAB1,DNM3,HSPG2,AP2B1,FCER1G,MRC1,CLTA,ITGB2,ITGB1,CD81,ITGAM,HIP1R,CD36,LRP1,CAV1	1.59328	0.402888	21	66
AUTOPHAGOSOME MATURATION%GOBP%GO:0097352	AUTOPHAGOSOME MATURATION%GOBP%GO:0097352	0.00590893	0.0934903	-1	PIK3R4,WIPI2,CHMP6,CHMP1B,VTI1B,CHMP1A,TSG101,VIPAS39,CHMP5,CHMP3,VAMP7,LAMP2,CHMP2A,CHMP2B,CHMP4A,CHMP4B	-1.71451	-0.529207	16	34
REGULATION OF REPRODUCTIVE PROCESS%GOBP%GO:2000241	REGULATION OF REPRODUCTIVE PROCESS%GOBP%GO:2000241	0.00597015	0.094078	1	HORMAD1,PLAT,METTL3,ARHGDIB,PLCB1,MYH9,WDR77,PGAM4,WNT4	1.74918	0.554398	9	24
GLYCOSAMINOGLYCAN METABOLISM%REACTOME%R-HSA-1630316.2	GLYCOSAMINOGLYCAN METABOLISM%REACTOME%R-HSA-1630316.2	0.00602119	0.0945013	1	CHSY1,CHPF,ABCC5,DCN,HEXB,GNS,LUM,VCAN,HSPG2,OGN,CSPG4,B4GAT1,AGRN,GLB1,PRELP,HEXA	1.62725	0.451164	16	42
NEGATIVE REGULATION OF CELLULAR PROTEIN METABOLIC PROCESS%GOBP%GO:0032269	NEGATIVE REGULATION OF CELLULAR PROTEIN METABOLIC PROCESS%GOBP%GO:0032269	0.00608466	0.0950338	-1	CSTA,CSTB,SERPINB13,ABL1,CAST,EIF6,ENSA,SERPINB8,DHFR,ECM1,SHMT1,ISG15,SPINK5,SERPINA3,PLEKHN1,SERPINB5,SERPINB2,PTK6,GABARAPL2,NXN,SERPINB3,SERPINB12,OTUB1,SERPINB6,CLN8,CHMP6,ANXA2,GSTP1,PPP2CA,SH3RF2,SDR16C5,PPP2R1A,PIK3CB,CAAP1,G6PD,PDE12,CNOT1,RFFL,FKBP1A,CPEB3,MYADM,CBLC,VPS28,TSG101,CEACAM1,PRKCZ,DBI,CST4,TERF2IP,SFN,EPHA1,ANXA8,CADM4,NCK2,EIF3H,TRIP12,DCUN1D3,LGALS3,ARL6IP1,TARBP2,WAC,UCH…	-1.35227	-0.291526	108	379
HUNTINGTON DISEASE%PANTHER PATHWAY%P00029	HUNTINGTON DISEASE%PANTHER PATHWAY%P00029	0.00610846	0.0950338	-1	DYNLL1,DYNLL1,DYNLL1,TUBB4A,TUBB4A,CAPNS2,CAPNS2,TUBB2A,TUBB2A,ARPC1A,ARPC1A,ARPC1A,TUBB3,TUBB3,CYFIP2,CYFIP2,CYFIP2,CAPN1,CAPN1,CAPN1,APAF1,APAF1,APAF1,CASP8,CASP8,CASP8,ARF5,ARF5,DYNC1LI1,DYNC1LI1,CYFIP1,CYFIP1,CYFIP1,RAC1,RAC1,RAC1	-1.45779	-0.344875	36	158
INFLUENZA VIRAL RNA TRANSCRIPTION AND REPLICATION%REACTOME DATABASE ID RELEASE 78%168273	INFLUENZA VIRAL RNA TRANSCRIPTION AND REPLICATION%REACTOME DATABASE ID RELEASE 78%168273	0.00614912	0.0950338	-1	NUP85,RPL36AL,POLR2I,RPL27,RPL17,RPS26,RPS25,RPS13,RPL38,RPL23,NUP188,RPLP0,RPL13A,RPS27,RPL22L1,RPLP1,RPL11,POLR2A,RPL24,RPL35,RPL36,RPL13,RPL6,RPL18,RPL12,RPS15,RPS2,RPS9,RPL30,POLR2C,RPS24,RPL19,RPL32,RPL8,RPL18A,RPL35A,RPS7,RPL7A,RPS28,RPL34,RPL27A,RPL36A,GTF2F2,RPS23,RPLP2,RPS18,RPL22,RPL23A,RPS10,RPL15,NUP93,RPL31,RPL10,NUP62,RPS14,RPL4,RPL29,RPS19,RPL3,RPL10A,RPSA,RPS4Y1,RPS27A,NUP37	-1.48635	-0.364694	64	120
REGULATION OF BLOOD PRESSURE%GOBP%GO:0008217	REGULATION OF BLOOD PRESSURE%GOBP%GO:0008217	0.00615239	0.0950338	1	SOD2,ACE,CPA3,TPM1,ANPEP,COL1A2,ERAP1,GNB3,CMA1,CTSG,ENPEP	1.65103	0.467889	11	38
VISUAL SYSTEM DEVELOPMENT%GOBP%GO:0150063	VISUAL SYSTEM DEVELOPMENT%GOBP%GO:0150063	0.00632296	0.0967828	1	MFAP2,FBN1,COL5A1,THY1,MFAP5,EFEMP1,COL4A1,NES,PDGFRB,COL5A2,WNT2B,ITGAM,FBN2,ALDH1A3,ACTL6A	1.60688	0.435589	15	47
ION TRANSMEMBRANE TRANSPORT%GOBP%GO:0034220	ION TRANSMEMBRANE TRANSPORT%GOBP%GO:0034220	0.00633458	0.0967828	1	PRAF2,ABCC5,TRPV1,ANXA6,ATP1A3,SLC12A9,CACNA2D1,SLC25A22,SLC25A19,SLC16A1,SLC37A4,SLC5A5,SLC25A3,BAX,ATP1A1,NNT,SLC25A20,MPC1,SLC16A7,SLC25A5,STOML2,MT-ND5,SLC9A9,KCNS1,COX15,TRPM4,SLC25A13,ITPR3,SLC3A2,PTPRC,TRPC5,ATP2A3,ATP4B,SLC25A4,MPC2,SLC25A12,ATP4A,SFXN3,NDUFS7,PMPCB,LETM1,MT-ATP6,MCU,ATP1B1,AFG3L2,ATP2B1,P2RX4,NEDD4L,SLC9A1,ATP7B,PLCG2,SLC4A4,SFXN1,SLC12A2	1.43914	0.324091	54	130
SENSORY SYSTEM DEVELOPMENT%GOBP%GO:0048880	SENSORY SYSTEM DEVELOPMENT%GOBP%GO:0048880	0.00633992	0.0967828	1	MFAP2,FBN1,COL5A1,THY1,MFAP5,EFEMP1,COL4A1,NES,PDGFRB,COL5A2,WNT2B,ITGAM,FBN2,ALDH1A3,ACTL6A	1.59646	0.430794	15	48
RND2 GTPASE CYCLE%REACTOME%R-HSA-9696270.1	RND2 GTPASE CYCLE%REACTOME%R-HSA-9696270.1	0.0064225	0.0973301	-1	VANGL2,DSG1,ARHGAP5,ARHGAP35,PKP4,ALDH3A2,EPHA2,WDR6,TXNL1,PIK3R2,DLG5	-1.72035	-0.541565	11	31
PHOSPHOLIPID METABOLIC PROCESS%GOBP%GO:0006644	PHOSPHOLIPID METABOLIC PROCESS%GOBP%GO:0006644	0.00642558	0.0973301	-1	INPP4B,PLCD1,PIK3R4,PLA2G4B,MVD,ALOX15B,PMVK,PLA2G2C,MBOAT2,PON1,ABHD5,CLN8,IDI1,CWH43,PIK3C2B,PIK3CB,DGKA,PIGK,MVK,DBI,PIGQ,TNFAIP8L3,PLD1,GPLD1,PLSCR1,HMGCS1,ITPKC,GDPD3,FDPS,GPCPD1,PLD2,PI4K2A,MTMR3,SRD5A3,CDS1,PLA2G4D,PLA2G4F,TTC7A,INPP5K,PIGN,PIK3R2,SMPD2,FDFT1,MBOAT7,OSBPL8,GDE1,PLCB3,PIGT,SMG1,EFR3A,APOA1,AGPAT3	-1.46914	-0.348442	52	154
MUSCLE CONTRACTION%GOBP%GO:0006936	MUSCLE CONTRACTION%GOBP%GO:0006936	0.00656615	0.0986943	1	RCSD1,SMTN,TPM2,CACNA2D1,MYH11,TPM1,ACTA2,MYLK,LMOD1,DES,ROCK2,SYNM,ATP1A1,GNAO1,UTRN,UTS2,GAA,CAMK2D,TMOD1,DTNA,ANK2,ATP1B1,TPM4,CKMT2,TPM3,ASPH,NEDD4L,MYOF,TMOD2,MYL6B,PKP2,DMD	1.61043	0.427096	32	52
RESPONSE TO UNFOLDED PROTEIN%GOBP%GO:0006986	RESPONSE TO UNFOLDED PROTEIN%GOBP%GO:0006986	0.00656615	0.0986943	1	HERPUD1,HSPE1,HSPD1,HSPA9,HSPA13,WFS1,DAXX,SERP2,HSPA5,BAX,TBL2,SERPINH1,DAB2IP	1.61157	0.4274	13	52
PEPTIDE HORMONE METABOLISM%REACTOME DATABASE ID RELEASE 78%2980736	PEPTIDE HORMONE METABOLISM%REACTOME DATABASE ID RELEASE 78%2980736	0.00660845	0.0989495	1	CPE,ACE,CPA3,ANPEP,GNB3,CTSD,CMA1,CTSG,ENPEP,INHBE,SEC11C,MYO5A,RAB27A	1.67291	0.477109	13	37
MACROAUTOPHAGY%REACTOME DATABASE ID RELEASE 78%1632852	MACROAUTOPHAGY%REACTOME DATABASE ID RELEASE 78%1632852	0.00664613	0.0991339	-1	DYNLL1,PIK3R4,ATG3,WIPI2,GABARAPL2,CHMP6,LAMTOR3,ATG4B,RRAGC,WDR45B,DYNC1LI1,MTMR3,PRKAB1,PRKAA2,DYNC1LI2,CHMP3,RB1CC1,LAMTOR1,CSNK2A1,UBE2N,CHMP2A,ATG7,SQSTM1,CHMP2B,TOMM6,CHMP4A,RPTOR,PLIN3,CHMP4B	-1.55713	-0.408948	29	78
BETA2 INTEGRIN CELL SURFACE INTERACTIONS%PATHWAY INTERACTION DATABASE NCI-NATURE CURATED DATA%BETA2 INTEGRIN CELL SURFACE INTERACTIONS	BETA2 INTEGRIN CELL SURFACE INTERACTIONS%PATHWAY INTERACTION DATABASE NCI-NATURE CURATED DATA%BETA2 INTEGRIN CELL SURFACE INTERACTIONS	0.00668598	0.0993491	1	ICAM1,THY1,PLAT,TGFBI,ITGB2,ITGAM	1.76882	0.639335	6	15
MITOTIC SPINDLE CHECKPOINT%REACTOME%R-HSA-69618.2	MITOTIC SPINDLE CHECKPOINT%REACTOME%R-HSA-69618.2	0.00672043	0.0994827	-1	DYNLL1,NUP85,NUF2,NDEL1,MAD1L1,CENPC,KNTC1,PPP2CA,PPP2R1A,PPP2R5C,DYNC1LI1,CLIP1,PPP2R5A,PPP2CB	-1.61118	-0.449095	14	57
MULTICELLULAR ORGANISM REPRODUCTION%GOBP%GO:0032504	MULTICELLULAR ORGANISM REPRODUCTION%GOBP%GO:0032504	0.00674624	0.0994879	1	HORMAD1,ACE,SPATA2,BRD2,ZNF830,SLC26A6,ANG,METTL3,FOLR2,DEAF1,TMEM119,GGT5,GHRL,WDR77,TAF1L,ADAM28,FSIP2	1.55853	0.384	17	76
DISEASES ASSOCIATED WITH GLYCOSAMINOGLYCAN METABOLISM%REACTOME%R-HSA-3560782.2	DISEASES ASSOCIATED WITH GLYCOSAMINOGLYCAN METABOLISM%REACTOME%R-HSA-3560782.2	0.00677966	0.0996049	1	CHSY1,DCN,HEXB,LUM,VCAN,HSPG2,OGN,CSPG4,AGRN,PRELP,HEXA,GPC6,BGN	1.74341	0.563614	13	22
COPI-INDEPENDENT GOLGI-TO-ER RETROGRADE TRAFFIC%REACTOME DATABASE ID RELEASE 78%6811436	COPI-INDEPENDENT GOLGI-TO-ER RETROGRADE TRAFFIC%REACTOME DATABASE ID RELEASE 78%6811436	0.00715283	0.104694	-1	PAFAH1B3,DYNLL1,DYNC1LI1,CAPZA1,RAB18,DYNC1LI2,RAB6A,RAB3GAP2,CAPZB,AGPAT3,ACTR1A,DCTN3,DCTN6,BICD2,DYNC1I2,DCTN5,RAB3GAP1,PLA2G4A,DCTN1	-1.69803	-0.542371	19	29
MITOCHONDRIAL COMPLEX IV ASSEMBLY%WIKIPATHWAYS_20211210%WP4922%HOMO SAPIENS	MITOCHONDRIAL COMPLEX IV ASSEMBLY%WIKIPATHWAYS_20211210%WP4922%HOMO SAPIENS	0.00720558	0.104726	1	COX7A2,COX7B,COX6B1,COX5A,TACO1,PET100,NDUFA4,COX6A1,COX4I1,SMIM20,COX6C,COX19,SURF1,SCO2,CMC1	1.72416	0.574517	15	20
METABOLIC REPROGRAMMING IN COLON CANCER%WIKIPATHWAYS_20211210%WP4290%HOMO SAPIENS	METABOLIC REPROGRAMMING IN COLON CANCER%WIKIPATHWAYS_20211210%WP4290%HOMO SAPIENS	0.00722837	0.104726	1	FH,SDHB,PDHA1,GOT2,ALDOB,ACO2,HK3,PYCR2,ACLY,SUCLG2,MDH2,GLUD1	1.72542	0.584115	12	19
P53 PATHWAY FEEDBACK LOOPS 2%PANTHER PATHWAY%P04398	P53 PATHWAY FEEDBACK LOOPS 2%PANTHER PATHWAY%P04398	0.0072354	0.104726	-1	MAPK13,MAPK13,PPP2CA,PPP2CA,PIK3C2B,PIK3C2B,PIK3CB,PIK3CB,DGKA,KRAS,KRAS,KRAS,PPP2CB,PPP2CB,PPP2CB	-1.60909	-0.450994	15	55
STEROL REGULATORY ELEMENT-BINDING PROTEINS (SREBP) SIGNALING%WIKIPATHWAYS_20211210%WP1982%HOMO SAPIENS	STEROL REGULATORY ELEMENT-BINDING PROTEINS (SREBP) SIGNALING%WIKIPATHWAYS_20211210%WP1982%HOMO SAPIENS	0.0074446	0.107356	-1	CREB1,MVD,GSK3A,IDI1,DBI,HMGCS1,LDLR,FDPS,FASN,PRKAB1,PRKAA2,SEC24C,ACACA,HMGCR,FDFT1	-1.69268	-0.528345	15	32
REGULATION OF TRANSMEMBRANE TRANSPORT%GOBP%GO:0034762	REGULATION OF TRANSMEMBRANE TRANSPORT%GOBP%GO:0034762	0.00760992	0.109337	1	THY1,INSR,CACNA2D1,SLC26A6,FLNA,CLIC2,CA2,RNF207,PRKCB,GOPC,SLMAP,IRS1,AHCYL1,CTSS,YWHAH,ITGB1,PPIF,FHL1,ISCU,CAPN3,KCNS1,UTRN,GSTO1,TESC,TMSB4X,ACSL5,PLCG1,NDUFA4,ACTB,CAMK2D,PTK2B,CAV1,BRAF,TCAF1,ANK2,MMP9,GSTM2,ATP1B1,SUMO1,PIK3R1,VDAC1,PHB2,PRKACA	1.48692	0.342345	43	113
TRNA CHARGING%HUMANCYC%TRNA-CHARGING-PWY	TRNA CHARGING%HUMANCYC%TRNA-CHARGING-PWY	0.00768014	0.10954	1	NARS2,EARS2,SARS2,PARS2,DARS2,LARS2,MARS2,CARS2,IARS2,FARS2,HARS2,TARS2,WARS2,YARS2	1.71942	0.582082	14	19
TRNA AMINOACYLATION FOR PROTEIN TRANSLATION%GOBP%GO:0006418	TRNA AMINOACYLATION FOR PROTEIN TRANSLATION%GOBP%GO:0006418	0.00768014	0.10954	1	NARS2,EARS2,SARS2,PARS2,DARS2,LARS2,MARS2,CARS2,IARS2,FARS2,HARS2,TARS2,WARS2,YARS2	1.71942	0.582082	14	19
ANION TRANSPORT%GOBP%GO:0006820	ANION TRANSPORT%GOBP%GO:0006820	0.00772304	0.109751	1	PRAF2,ABCC5,ACE,SLC12A9,SLC26A6,SLC25A22,SLC25A19,SLC16A1,SLC37A4,CLIC2,SLC5A5,FOLR2,SLC25A3,SLCO2A1,MPC1,SLC16A7,SLC25A5,CA4,SLC26A7,SLC4A2,SLC25A13,SLC3A2,CD36,CLIC4,SLC25A4,MPC2,SLC26A9,SLC52A2,SLC25A12,SFXN3,AKR1C1,CYB5R1	1.51672	0.364057	32	87
MALE GAMETE GENERATION%GOBP%GO:0048232	MALE GAMETE GENERATION%GOBP%GO:0048232	0.0077821	0.11019	1	HORMAD1,ACE,SPATA2,BRD2,SLC26A6,METTL3,TMEM119,GGT5,TAF1L,ADAM28,FSIP2	1.59431	0.422821	11	52
RESPONSE TO EXTRACELLULAR STIMULUS%GOBP%GO:0009991	RESPONSE TO EXTRACELLULAR STIMULUS%GOBP%GO:0009991	0.00802897	0.113275	-1	MAPK3,ENSA,BCL10,PIK3R4,RPS6KB1,RALB,WIPI2,GABARAPL2,RRP8,FOXO3,ARHGAP35,VPS41,RRAGC,WDR45B,EHMT2,KYNU,LDLR,ZFP36,SLC27A4,MTMR3,PRKAB1,PRKAA2,NCOA1,MAPK1,MAP3K5,CPEB4,EIF2AK4,NUAK2,LAMP2,HLCS,EIF2S1,IMPACT,ATG7,LARP1,SH3GLB1,RPTOR,ZFYVE1,NPRL3,WDR24,ASNS,EIF4G1,STK24,OGT,USF2,AQP3	-1.49832	-0.378308	45	99
SIGNALING BY ROBO RECEPTORS%REACTOME DATABASE ID RELEASE 78%376176	SIGNALING BY ROBO RECEPTORS%REACTOME DATABASE ID RELEASE 78%376176	0.0080811	0.113347	-1	PSMD14,ABL1,RPL36AL,ROBO1,LDB1,RPL27,RPL17,RPS26,PSMB4,PSMD4,PSMD12,NCK2,RPS25,RPS13,RPL38,RAC1,PSMD11,RPL23,NCBP1,NCK1,RPLP0,PSMD5,RPL13A,RPS27,RPL22L1,PSMC2,PSMD6,RPLP1,RPL11,RPL24,CAP2,RPL35,RPL36,RPL13,ETF1,PSMB7,RPL6,PSMD7,RPL18,PSMD2,RPL12,RPS15,RPS2,PSMC5,RPS9,RPL30,SOS1,RPS24,RPL19,PSMD1,RPL32,RPL8,RPL18A,PSMA1,EIF4G1,RPL35A,PSME4,CUL2,RNPS1,RPS7,RPL7A,RPS28,PSMA7,RPL34,RPL27A,RPL36A,PSMB…	-1.44055	-0.336748	92	172
NUCLEAR MEMBRANE REASSEMBLY%GOBP%GO:0031468	NUCLEAR MEMBRANE REASSEMBLY%GOBP%GO:0031468	0.00809207	0.113347	-1	CHMP6,CHMP1B,REEP4,CHMP1A,NSFL1C,CHMP5,CHMP3,CHMP2A,CHMP2B,CHMP4A,CHMP4B,ANKLE2,SPAST	-1.7283	-0.605079	13	20
INFLUENZA INFECTION%REACTOME DATABASE ID RELEASE 78%168255	INFLUENZA INFECTION%REACTOME DATABASE ID RELEASE 78%168255	0.00820419	0.114376	-1	NUP85,ISG15,CPSF4,RPL36AL,POLR2I,RPL27,RPL17,RPS26,KPNA3,KPNA1,RPS25,RPS13,RPL38,RPL23,NUP188,RPLP0,RPL13A,KPNA4,RPS27,RPL22L1,RPLP1,RPL11,POLR2A,RPL24,RPL35,RPL36,RPL13,RPL6,RPL18,RPL12,RPS15,RPS2,RPS9,RPL30,KPNA2,POLR2C,RPS24,RPL19,RPL32,RPL8,RPL18A,RPL35A,RPS7,RPL7A,RPS28,RPL34,RPL27A,RPL36A,GTF2F2,RPS23,RPLP2,RPS18,RPL22,RPL23A,RPS10,RPL15,NUP93,RPL31,RPL10,NUP62,RPS14,RPL4,RPL29,RPS19,RPL3	-1.45671	-0.351279	65	137
PYRIMIDINE METABOLISM%PANTHER PATHWAY%P02771	PYRIMIDINE METABOLISM%PANTHER PATHWAY%P02771	0.00822405	0.114376	1	DPYSL5,DPYSL5,DPYSL2,DPYSL2,NT5E,NT5E,ALDH6A1,ALDH6A1	1.72174	0.609342	8	16
CHROMATIN ORGANIZATION%GOBP%GO:0006325	CHROMATIN ORGANIZATION%GOBP%GO:0006325	0.0082963	0.114971	1	RBM15B,NASP,HMGN4,BRD2,MECP2,SMCHD1,SMARCD2,BEND3,DAXX,METTL3,HDAC5,FAM172A,BRD3,MBD3,HMGN2,MORF4L2,SETDB1,PPHLN1,SMARCE1,KDM6B,PAK1,RBM15,SART3,CENPV,SSRP1,RSF1,HDAC4,ANP32B,ACTL6A,HNRNPC,CHD1L,ACTB,EHMT1,BPTF,SMARCC2,HNRNPU,DPY30,RB1,HMGB2	1.43355	0.317886	39	145
CONSTITUTIVE SIGNALING BY AKT1 E17K IN CANCER%REACTOME DATABASE ID RELEASE 78%5674400	CONSTITUTIVE SIGNALING BY AKT1 E17K IN CANCER%REACTOME DATABASE ID RELEASE 78%5674400	0.00843049	0.116341	-1	CREB1,RPS6KB2,GSK3A,CASP9,FOXO3	-1.73796	-0.615799	5	19
CELLULAR PROCESS INVOLVED IN REPRODUCTION IN MULTICELLULAR ORGANISM%GOBP%GO:0022412	CELLULAR PROCESS INVOLVED IN REPRODUCTION IN MULTICELLULAR ORGANISM%GOBP%GO:0022412	0.00845467	0.116341	1	HORMAD1,ZNF830,SLC26A6,ANG,METTL3,FOLR2,DEAF1,TMEM119,WDR77,TAF1L,FSIP2	1.62981	0.467023	11	36
SKELETAL SYSTEM MORPHOGENESIS%GOBP%GO:0048705	SKELETAL SYSTEM MORPHOGENESIS%GOBP%GO:0048705	0.00909091	0.124277	1	ANXA6,RAB23,ATG9A,COL2A1,TGFBR2,LTF,TMEM119,FBN2	1.70561	0.592904	8	17
IMPORT INTO NUCLEUS%GOBP%GO:0051170	IMPORT INTO NUCLEUS%GOBP%GO:0051170	0.00909704	0.124277	-1	TNPO2,NUP85,PPP1R10,IPO8,PTTG1IP,RGPD3,KPNA3,STK3,KPNA1,IPO11,RPL23,NUP188,KPNA4,NUTF2	-1.58078	-0.442318	14	56
POSITIVE REGULATION OF ION TRANSPORT%GOBP%GO:0043270	POSITIVE REGULATION OF ION TRANSPORT%GOBP%GO:0043270	0.00912679	0.124277	1	THY1,CACNA2D1,FLNA,MYLK,WFS1,PDGFRB,RNF207,AHCYL1,CTSS,ITGB1,FHL1,CAPN3,GSTO1,TESC,TMSB4X,PLCG1,NDUFA4,CAV1,TCAF1,ANK2,GSTM2,ATP1B1,ATP2B1,P2RX4,SLC9A1,SNX4,SLC12A2,CHP1,ANO6,PKP2,GLRX,DMD,CEBPB	1.57894	0.409114	33	58
PID_AVB3_INTEGRIN_PATHWAY%MSIGDB_C2%PID_AVB3_INTEGRIN_PATHWAY	PID_AVB3_INTEGRIN_PATHWAY%MSIGDB_C2%PID_AVB3_INTEGRIN_PATHWAY	0.00917215	0.124461	1	COL1A1,COL16A1,COL12A1,COL6A1,COL1A2,ITGB3,COL4A1,COL2A1,TGFBR2,COL14A1,IRS1,PXN,COL5A2,TLN1,VTN,PTK2B	1.61911	0.467988	16	35
CELLULAR DIVALENT INORGANIC CATION HOMEOSTASIS%GOBP%GO:0072503	CELLULAR DIVALENT INORGANIC CATION HOMEOSTASIS%GOBP%GO:0072503	0.0092091	0.12453	1	TGM2,TRPV1,MT2A,HERPUD1,ANXA6,THY1,CACNA2D1,CD40,MT1X,WFS1,HSP90B1,BAX,CCR10,STOML2,MT1H,HMGB1,CAPN3,GSTO1,TRPM4,ITPR3,GHRL,CD36,SLC30A9,PTPRC,TRPC5,ATP2A3,PLCG1,CAMK2D,CAV1,LETM1,ANK2,MT1G,MCU,GSTM2,ATP1B1,AFG3L2,ATP2B1,SCGN	1.50787	0.358686	38	92
HCMV INFECTION%REACTOME DATABASE ID RELEASE 78%9609646	HCMV INFECTION%REACTOME DATABASE ID RELEASE 78%9609646	0.00925926	0.124777	-1	DYNLL1,CREB1,NUP85,UBAP1,CHMP6,MVB12A,CHMP1A,VPS28,TSG101,DYNC1LI1,VPS37B,SNF8,NUP188,TBL1XR1,DYNC1LI2,DUT,CHMP3,VPS37A,CHMP2A,CHMP2B,CHMP4A,NCOR1	-1.5568	-0.41929	22	68
CHROMATIN ASSEMBLY%GOBP%GO:0031497	CHROMATIN ASSEMBLY%GOBP%GO:0031497	0.00931144	0.125049	1	NASP,BRD2,SMCHD1,BEND3,DAXX,HDAC5,FAM172A,MORF4L2,SART3,CENPV,RSF1,ANP32B,DPY30,RB1,HMGB2	1.56885	0.421593	15	49
STEROID BIOSYNTHETIC PROCESS%GOBP%GO:0006694	STEROID BIOSYNTHETIC PROCESS%GOBP%GO:0006694	0.00945786	0.125264	-1	CES1,MSMO1,TM7SF2,OSBPL9,MVD,PMVK,OSBPL2,G6PD,NSDHL,DHCR7,MVK,HMGCS1,SRD5A3,SC5D,AMACR,SQLE,HMGCR,OSBPL3,SCP2,ABCD3,FDFT1,HSD3B7	-1.60597	-0.46071	22	49
CHOLESTEROL METABOLISM WITH BLOCH AND KANDUTSCH-RUSSELL PATHWAYS%WIKIPATHWAYS_20211210%WP4718%HOMO SAPIENS	CHOLESTEROL METABOLISM WITH BLOCH AND KANDUTSCH-RUSSELL PATHWAYS%WIKIPATHWAYS_20211210%WP4718%HOMO SAPIENS	0.00950332	0.125264	-1	ACAT2,MSMO1,TM7SF2,MVD,PMVK,IDI1,DHCR7,MVK,HMGCS1,FDPS,FASN	-1.70345	-0.583223	11	22
CELL CYCLE%PANTHER PATHWAY%P00013	CELL CYCLE%PANTHER PATHWAY%P00013	0.00953066	0.125264	-1	PSMD14,PSMD14,PSMD4,PSMD4,PSMD12,PSMD12,PSMD11,PSMD11	-1.71063	-0.598894	8	20
RESPONSE TO TOPOLOGICALLY INCORRECT PROTEIN%GOBP%GO:0035966	RESPONSE TO TOPOLOGICALLY INCORRECT PROTEIN%GOBP%GO:0035966	0.00954774	0.125264	1	HERPUD1,HSPE1,HSPD1,HSPA9,HSPA13,RNF5,WFS1,DAXX,SERP2,HSPA5,CLU,BAX	1.53163	0.38594	12	67
ESTABLISHMENT OF PROTEIN LOCALIZATION TO MITOCHONDRIAL MEMBRANE%GOBP%GO:0090151	ESTABLISHMENT OF PROTEIN LOCALIZATION TO MITOCHONDRIAL MEMBRANE%GOBP%GO:0090151	0.00955768	0.125264	1	OXA1L,TIMM8B,TIMM10,NDUFA13,TIMM8A,TIMM13,TIMM22,SAMM50,TIMM10B,TIMM9	1.70565	0.603648	10	16
RESPONSE TO AMYLOID-BETA%GOBP%GO:1904645	RESPONSE TO AMYLOID-BETA%GOBP%GO:1904645	0.00958324	0.125264	1	ICAM1,ATP1A3,CACNA2D1,CD36,LRP1,IGF1R,MMP9	1.7077	0.617241	7	15
PDGF SIGNALING PATHWAY%PANTHER PATHWAY%P00047	PDGF SIGNALING PATHWAY%PANTHER PATHWAY%P00047	0.00958514	0.125264	-1	RPS6KB2,RPS6KB2,STARD13,STARD13,ARHGAP5,ARHGAP5,MAPK3,MAPK3,MAPK3,RPS6KB1,RPS6KB1,GSK3A,GSK3A,PIK3CB,PIK3CB,RASA1,RASA1,MAP3K2,MAP3K2,KRAS,KRAS,NCK2,NCK2,RAB11B,RAB11B,ITPR2,ITPR2,VAV3,VAV3,NCK1,NCK1,NCK1,PKN2,PKN2,SHC1,SHC1,MAPK1,MAPK1,MAPK1,ARHGAP10,ARHGAP10,ELF3,ELF3,PIK3R2,PIK3R2,IKBKB,IKBKB	-1.44118	-0.342458	47	152
ANGIOGENESIS%GOBP%GO:0001525	ANGIOGENESIS%GOBP%GO:0001525	0.00961295	0.125264	1	ITGA5,CALD1,THY1,S100A7,RASIP1,RNF213,ERAP1,ITGB3,ANG,TGFBI,ENPEP,COL4A1,COL18A1,TGFBR2,PDGFRB,COL15A1	1.52895	0.388946	16	64
HEART PROCESS%GOBP%GO:0003015	HEART PROCESS%GOBP%GO:0003015	0.00962199	0.125264	1	ACE,CACNA2D1,TPM1,ATP1A1,CHGA,GAA,CAMK2D,CAV1,ANK2,SRC,GPX1,ATP1B1,NEDD4L,PKP2,DMD	1.69469	0.53056	15	25
REGULATION OF TOLL-LIKE RECEPTOR SIGNALING PATHWAY%GOBP%GO:0034121	REGULATION OF TOLL-LIKE RECEPTOR SIGNALING PATHWAY%GOBP%GO:0034121	0.00966628	0.125264	1	PTPRS,CYBA,SMPDL3B,LTF,HMGB1,CACTIN,CD36,FLOT2,PJA2,DAB2IP,CAV1	1.69218	0.524632	11	26
ANTIGEN PROCESSING AND PRESENTATION%GOBP%GO:0019882	ANTIGEN PROCESSING AND PRESENTATION%GOBP%GO:0019882	0.00969462	0.125264	1	HLA-DRB5,ACE,CD74,HLA-A,ERAP1,RAB8B,CTSD,HLA-DRB1,HLA-DPB1,SAR1B,FCER1G,CTSS,IFI30,CTSE,RFTN1,RAB27A,CTSH,PDIA3,B2M,HLA-C,DNM2,HLA-B	1.58012	0.431734	22	45
PROTEIN LOCALIZATION TO MITOCHONDRION%GOBP%GO:0070585	PROTEIN LOCALIZATION TO MITOCHONDRION%GOBP%GO:0070585	0.00972763	0.125264	1	HSPD1,OXA1L,TIMM50,TIMM8B,LRRK2,TIMM44,TIMM10,GRPEL1,NDUFA13,CHCHD4,MIPEP,TIMM8A,TIMM13,AIFM1,TIMM22,SAMM50,TIMM10B,TIMM23,TIMM21,PMPCB,MFN2,TIMM9	1.56675	0.415514	22	52
TBC RABGAPS%REACTOME%R-HSA-8854214.1	TBC RABGAPS%REACTOME%R-HSA-8854214.1	0.00974421	0.125264	-1	TBC1D17,RAB5B,GABARAPL2,RAB4A,RAB11B,SYTL1,RABGAP1,RAB5A,TBC1D10A,RAB6A,RAB7A,RAB7B,TBC1D2,ARF6,OPTN,RABGEF1	-1.66196	-0.52667	16	30
REGULATION OF EXOSOMAL SECRETION%GOBP%GO:1903541	REGULATION OF EXOSOMAL SECRETION%GOBP%GO:1903541	0.00981283	0.125676	-1	VPS4B,SDC1,CHMP6,TSG101,PDCD6IP,SNF8,CHMP3,RAB7A,CHMP2A	-1.69661	-0.631102	9	16
SKIN DEVELOPMENT%GOBP%GO:0043588	SKIN DEVELOPMENT%GOBP%GO:0043588	0.00984052	0.125676	-1	SPRR3,IVL,CSTA,ALOX12,TGM3,SPRR1A,SPRR2A,SCEL,EVPL,ANXA1,SPRR1B,EPHA2,ATP7A,SFN,DSP,UGCG,TGM1,ST14,EXPH5	-1.59259	-0.454203	19	51
BIOLOGICAL ADHESION%GOBP%GO:0022610	BIOLOGICAL ADHESION%GOBP%GO:0022610	0.00987654	0.125712	1	FBLN5,PTPRS,PECAM1,LGALS1,FBN1,ITGA5,COL16A1,HSPD1,ICAM1,COL5A1,CORO1A,PEAK1,ENTPD1,THY1,BSG,NID2,ITGA3,VWF,LAMC1,RAC2,NEXN,LAMA5,ITGB3,FLNA,EMILIN1,MYL9,LAMB1,TGFBI,STAB1,CD93,FN1,TGFBR2,AOC3,TGFB1I1,COL14A1,FOLR2,ALCAM,FERMT2,CADM3,ANTXR1,NT5E,CHST10,BCAM,ILK,ITGA1,LGALS4,ITGB2,MYH9,LPP,ITGB1,LRRC15,PXN,ITGA9,CD81,ITGAM,TNXB,TLN1,SIRPA,ITGB4,CLDN18,VTN,AMBP,SYNJ2BP,TIMM10B,ITGA6,ITGB6,ACTB	1.31025	0.270908	67	259
COLLAGEN FIBRIL ORGANIZATION%GOBP%GO:0030199	COLLAGEN FIBRIL ORGANIZATION%GOBP%GO:0030199	0.00990768	0.125712	1	COL1A1,COL5A1,COL12A1,COL1A2,DPT,LUM,COL2A1,COL14A1,COL5A2,SERPINH1,PLOD3	1.68934	0.562913	11	20
PID_ERBB1_DOWNSTREAM_PATHWAY%MSIGDB_C2%PID_ERBB1_DOWNSTREAM_PATHWAY	PID_ERBB1_DOWNSTREAM_PATHWAY%MSIGDB_C2%PID_ERBB1_DOWNSTREAM_PATHWAY	0.00995355	0.125885	-1	CREB1,MAPK3,CYFIP2,BAIAP2,PPP2CA,PPP2R1A,YWHAZ,MAP3K2,PRKCZ,KRAS,WASF2,SFN,ZFP36,RAC1,PLD2,BAD,RAB5A,USP6NL,MAPK1,NCKAP1,PIK3R2,RALA,SOS1,YWHAQ,BRK1,PPP2R2A,HRAS,MAP2K4	-1.55999	-0.423534	28	65
MACROMOLECULE CATABOLIC PROCESS%GOBP%GO:0009057	MACROMOLECULE CATABOLIC PROCESS%GOBP%GO:0009057	0.0100195	0.126079	-1	PSMD14,KLHDC10,NCCRP1,UCHL3,GID8,RSPRY1,DCAF11,NEDD8,FEM1B,ATXN3,RNF7,UBL7,ISG15,PIK3R4,VPS4B,IDE,UBAP1,RNASEH2C,GSK3A,HM13,RNF19B,UBE2A,RNF185,CLN8,CHMP6,RAD23B,CHMP1B,HECTD3,FBXL18,TOLLIP,RBM7,FAM8A1,MANBA,CNOT4,PDE12,DDI2,CNOT1,CASP8,RFFL,MVB12A,CBLC,CHMP1A,VPS28,PSMB4,TSG101,CEACAM1,PPP2R5C,PSMD4,ABHD17B,YME1L1,PDCD6IP,VPS37B,TRIP12,FBXO21,SNF8,ITCH,FBXO7,C18ORF25,ABHD17A,ZFP36,CUL4B,NSFL1C,W…	-1.3069	-0.279036	127	437
INTERLEUKIN-1 FAMILY SIGNALING%REACTOME%R-HSA-446652.7	INTERLEUKIN-1 FAMILY SIGNALING%REACTOME%R-HSA-446652.7	0.0100334	0.126079	-1	PSMD14,IL18,IL1RN,IL36RN,IL36A,PTPN18,TOLLIP,PSMB4,MAP2K6,PSMD4,PSMD12,NFKBIB,PSMD11,TRAF6,PSMD5,TBK1,PSMC2,PSMD6,IRAK4,UBE2N,PTPN2,PSMB7,IKBKB,PSMD7,SQSTM1,PSMD2,TAB1,SKP1,PSMC5,RELA,GSDMD,PSMD1,PSMA1,PSME4,MAP2K4,PTPN12,SMAD3,PSMA7,PSMB6,CUL1,PSMD3,PSMA2,IKBKG,PSMD13	-1.50138	-0.384578	44	91
SUBSTRATE ADHESION-DEPENDENT CELL SPREADING%GOBP%GO:0034446	SUBSTRATE ADHESION-DEPENDENT CELL SPREADING%GOBP%GO:0034446	0.0100703	0.126136	1	PEAK1,LAMC1,LAMA5,ITGB3,LAMB1,FN1,FERMT2,ANTXR1,ILK,PXN,PARVA,MICALL2,ITGA8,SRGAP2,PIK3R1	1.64275	0.496681	15	29
TRANSFORMING GROWTH FACTOR BETA RECEPTOR SIGNALING PATHWAY%GOBP%GO:0007179	TRANSFORMING GROWTH FACTOR BETA RECEPTOR SIGNALING PATHWAY%GOBP%GO:0007179	0.0101751	0.127043	1	LTBP2,COL1A2,TGFBR2,FERMT2,ITGB1,PXN,TGFBRAP1,ADAM9,SMAD4,SRC,ZYX	1.63342	0.481554	11	32
DNA PACKAGING%GOBP%GO:0006323	DNA PACKAGING%GOBP%GO:0006323	0.0102783	0.127799	1	NCAPG,NASP,BRD2,SMCHD1,BEND3,DAXX,HDAC5,FAM172A,NCAPD2,MORF4L2,AIFM1,NCAPH,SART3,CENPV,RSF1,ANP32B,DPY30,RB1,HMGB2	1.52583	0.385832	19	66
CELLULAR CALCIUM ION HOMEOSTASIS%GOBP%GO:0006874	CELLULAR CALCIUM ION HOMEOSTASIS%GOBP%GO:0006874	0.0103011	0.127799	1	TGM2,TRPV1,HERPUD1,ANXA6,THY1,CACNA2D1,CD40,WFS1,HSP90B1,BAX,CCR10,STOML2,HMGB1,CAPN3,GSTO1,TRPM4,ITPR3,GHRL,CD36,PTPRC,TRPC5,ATP2A3,PLCG1,CAMK2D,CAV1,LETM1,ANK2,MCU,GSTM2,ATP1B1,AFG3L2,ATP2B1,SCGN,PRKACA	1.5072	0.366217	34	83
TOLL RECEPTOR SIGNALING PATHWAY%PANTHER PATHWAY%P00054	TOLL RECEPTOR SIGNALING PATHWAY%PANTHER PATHWAY%P00054	0.0103812	0.128385	-1	MAPK3,MAPK3,MAPK3,TOLLIP,TOLLIP,TICAM1,TRAF6,TBK1,TBK1,MAPK1,IRAK4,IRAK4,UBE2N,UBE2N,IKBKB,IKBKB,TAB1,TAB1	-1.61852	-0.472183	18	45
LIPID BIOSYNTHETIC PROCESS%GOBP%GO:0008610	LIPID BIOSYNTHETIC PROCESS%GOBP%GO:0008610	0.0106108	0.130385	-1	CES1,ALOX12,INPP4B,MSMO1,ST3GAL4,CYP4F22,TM7SF2,PIK3R4,OSBPL9,MVD,ALOX15B,PMVK,OSBPL2,TECR,MIF,ABHD5,SGPL1,CLN8,GSTP1,IDI1,CWH43,DHRS9,PIK3C2B,PIK3CB,G6PD,DGKA,NSDHL,DHCR7,PIGK,MVK,PIGQ,PLD1,UGCG,PLSCR1,SPTLC1,GSTM4,HMGCS1,ITPKC,FDPS,LPIN3,PLD2,FASN,PI4K2A,MTMR3,SRD5A3,PRKD2,CDS1,PRKAA2,ST3GAL2,SC5D,ELOVL1,TTC7A,ACACA,AMACR,SQLE,HMGCR,INPP5K,PTGS1,OSBPL3,SCP2,ABCD3,PIGN,PIK3R2,SMPD2,FDFT1	-1.40027	-0.318121	65	220
AMINO ACID TRANSMEMBRANE TRANSPORT%GOBP%GO:0003333	AMINO ACID TRANSMEMBRANE TRANSPORT%GOBP%GO:0003333	0.010643	0.130385	1	PRAF2,SLC25A22,SLC25A13,SLC3A2,SLC25A12,SFXN3,SLC38A10,SFXN1	1.67553	0.582448	8	17
CELL ADHESION MEDIATED BY INTEGRIN%GOBP%GO:0033627	CELL ADHESION MEDIATED BY INTEGRIN%GOBP%GO:0033627	0.010643	0.130385	1	FBN1,ITGA5,COL16A1,ITGB3,ITGB2,ITGB1,ITGB4,VTN,ITGB6,ADAM9,NPNT,ITGA2	1.67618	0.582675	12	17
RESPONSE TO STARVATION%GOBP%GO:0042594	RESPONSE TO STARVATION%GOBP%GO:0042594	0.0108099	0.132016	-1	MAPK3,PIK3R4,RALB,WIPI2,GABARAPL2,RRP8,FOXO3,VPS41,RRAGC,WDR45B,EHMT2,ZFP36,MTMR3,PRKAA2,MAPK1,MAP3K5,CPEB4,EIF2AK4,NUAK2,LAMP2,EIF2S1,IMPACT,ATG7,LARP1,SH3GLB1,RPTOR,ZFYVE1,NPRL3,WDR24,ASNS,STK24	-1.54947	-0.420056	31	66
CELLULAR RESPONSE TO NUTRIENT LEVELS%GOBP%GO:0031669	CELLULAR RESPONSE TO NUTRIENT LEVELS%GOBP%GO:0031669	0.0109762	0.133629	-1	MAPK3,PIK3R4,RALB,WIPI2,GABARAPL2,RRP8,FOXO3,VPS41,RRAGC,WDR45B,EHMT2,MTMR3,PRKAB1,PRKAA2,NCOA1,MAPK1,MAP3K5,CPEB4,EIF2AK4,NUAK2,LAMP2,EIF2S1,IMPACT,ATG7,SH3GLB1,RPTOR,ZFYVE1,NPRL3,WDR24,ASNS,EIF4G1,STK24,USF2	-1.54601	-0.419118	33	66
AMINO ACID METABOLISM%WIKIPATHWAYS_20211210%WP3925%HOMO SAPIENS	AMINO ACID METABOLISM%WIKIPATHWAYS_20211210%WP3925%HOMO SAPIENS	0.0110206	0.133753	1	FH,DLD,PDHA1,CS,GOT2,ACSS1,ACO2,ADH1C,SUCLG1,SDHA,PDHX,LARS2,ACLY,ADH5,MARS2,HIBADH,MDH2,GLUD1,DDC,ALDH18A1,OGDH,MAOA,HMGCL	1.57621	0.433682	23	43
REGULATION OF MUSCLE CONTRACTION%GOBP%GO:0006937	REGULATION OF MUSCLE CONTRACTION%GOBP%GO:0006937	0.011079	0.134046	1	ANXA6,CNN1,TPM1,DAPK3,MYL9,CLIC2,DOCK5,RNF207,CHGA,GSTO1,TRPM4,CAMK2D,CAV1,PPP1R12B,ANK2,GSTM2,ATP1B1,ATP2B1,PRKACA,P2RX4,SLC9A1,BIN1,PKP2,DMD	1.58286	0.438857	24	42
NETRIN-1 SIGNALING%REACTOME DATABASE ID RELEASE 78%373752	NETRIN-1 SIGNALING%REACTOME DATABASE ID RELEASE 78%373752	0.0113167	0.136499	-1	TRIO,ABLIM1,ABLIM3,MAPK13,PITPNA,ROBO1	-1.69223	-0.58562	6	21
DEGRADATION OF BETA-CATENIN BY THE DESTRUCTION COMPLEX%REACTOME%R-HSA-195253.2	DEGRADATION OF BETA-CATENIN BY THE DESTRUCTION COMPLEX%REACTOME%R-HSA-195253.2	0.0114068	0.136828	-1	PSMD14,PPP2CA,PPP2R1A,TLE1,PSMB4,PPP2R5C,PSMD4,PSMD12,PPP2R5A,PPP2CB,PSMD11,PSMD5,CSNK1A1,PSMC2,PSMD6,HDAC1,PPP2R5D,PSMB7,PSMD7,PSMD2,SKP1,PSMC5,PSMD1,TLE3,PSMA1,PSME4,PSMA7,PSMB6,CUL1,PSMD3,PSMA2,PSMD13,PPP2R5E,PSMB2,PSMC1,PSMC3	-1.54318	-0.420057	36	64
ALCOHOL BIOSYNTHETIC PROCESS%GOBP%GO:0046165	ALCOHOL BIOSYNTHETIC PROCESS%GOBP%GO:0046165	0.011414	0.136828	-1	CES1,MSMO1,DHFR,TM7SF2,MVD,PMVK,G6PD,NSDHL,DHCR7,MVK,SPTLC1,HMGCS1,ITPKC,SRD5A3,IPPK,SC5D	-1.60381	-0.469436	16	44
PHAGOCYTOSIS%GOBP%GO:0006909	PHAGOCYTOSIS%GOBP%GO:0006909	0.0117586	0.140527	1	TGM2,PECAM1,IGHV3-23,ELMO1,CORO1A,RAC2,ITGB3,CD93,IGLL5,MST1R,MYO1G,VAV2,ITGB2,MYH9,ITGB1,IGHA1,HMGB1,ITGAM,PAK1,CD36,CD302,LRP1,TXNDC5	1.49465	0.365542	23	79
CHAPERONE COFACTOR-DEPENDENT PROTEIN REFOLDING%GOBP%GO:0051085	CHAPERONE COFACTOR-DEPENDENT PROTEIN REFOLDING%GOBP%GO:0051085	0.0119504	0.142385	1	HSPE1,HSPA9,HSPA13,HSPA5,PTGES3,SDF2L1,SDF2	1.69258	0.55594	7	21
SPERMATOGENESIS%GOBP%GO:0007283	SPERMATOGENESIS%GOBP%GO:0007283	0.0121714	0.144577	1	HORMAD1,ACE,SPATA2,BRD2,SLC26A6,METTL3,TMEM119,GGT5,ADAM28,FSIP2	1.53937	0.409716	10	51
RAB REGULATION OF TRAFFICKING%REACTOME DATABASE ID RELEASE 78%9007101	RAB REGULATION OF TRAFFICKING%REACTOME DATABASE ID RELEASE 78%9007101	0.0123077	0.145184	-1	RAB10,TBC1D17,RAB5B,ALS2CL,TRAPPC9,GABARAPL2,RAB4A,RAB38,TRAPPC11,RAB11B,SYTL1,TRAPPC4,RABGAP1,RAB12,RAB5A,RAB18,TBC1D10A,TRAPPC1,TRAPPC5,YWHAE,RAB21,RAB6A,RAB7A,RAB7B,TBC1D2,RAB3A,RAB3GAP2,RIN2,ARF6,CHM,GDI2,OPTN,RABGEF1	-1.51184	-0.396559	33	79
BLOOD CIRCULATION%GOBP%GO:0008015	BLOOD CIRCULATION%GOBP%GO:0008015	0.012349	0.145184	1	SOD2,ACE,CPA3,CACNA2D1,TPM1,ANPEP,COL1A2,ERAP1,ACTA2,GNB3,CMA1,CTSG,ENPEP,ROCK2,PLVAP,DOCK5,FERMT2,ATP1A1,SH3GL2,CHGA,TRPM4,UTS2,GAA,CAMK2D,CYB5R3,CAV1,RENBP,ANK2,SRC,GPX1,ELN,F5,ATP1B1,ATP2B1	1.48475	0.355506	34	89
LIPOPROTEIN BIOSYNTHETIC PROCESS%GOBP%GO:0042158	LIPOPROTEIN BIOSYNTHETIC PROCESS%GOBP%GO:0042158	0.0123607	0.145184	-1	ZDHHC20,WIPI2,ZDHHC13,CWH43,PIGK,WDR45B,PIGQ,GPLD1,UGCG,NMT2,PPM1B,ZDHHC2,PIGN,ATG7,PIGT	-1.61231	-0.492064	15	36
SEX DIFFERENTIATION%GOBP%GO:0007548	SEX DIFFERENTIATION%GOBP%GO:0007548	0.0123711	0.145184	1	GATA6,NR2F2,ZNF830,ANG,BASP1,WNT2B,AKR1C3,WNT4,MSH2,EIF2B4,EIF2B5	1.66476	0.52119	11	25
SRP-DEPENDENT COTRANSLATIONAL PROTEIN TARGETING TO MEMBRANE%REACTOME DATABASE ID RELEASE 78%1799339	SRP-DEPENDENT COTRANSLATIONAL PROTEIN TARGETING TO MEMBRANE%REACTOME DATABASE ID RELEASE 78%1799339	0.0124351	0.145498	-1	RPL36AL,RPL27,RPL17,RPS26,RPS25,RPS13,RPL38,RPL23,RPLP0,RPL13A,RPS27,RPL22L1,RPLP1,RPL11,RPL24,RPL35,RPL36,SRP14,RPL13,RPL6,RPL18,RPL12,RPS15,RPS2,RPS9,RPL30,RPS24,RPL19,RPL32,RPL8,SSR4,RPL18A,RPL35A,RPS7,RPL7A,RPS28,RPL34,RPL27A,RPL36A,RPS23,RPLP2,RPS18,DDOST,RPL22,RPL23A,RPS10,RPL15,RPL31,RPL10,SPCS1,RPS14,RPL4,RPL29,RPS19,RPL3,RPL10A,RPSA,RPS4Y1,RPS27A	-1.46766	-0.36962	59	101
POSITIVE REGULATION OF ION TRANSMEMBRANE TRANSPORT%GOBP%GO:0034767	POSITIVE REGULATION OF ION TRANSMEMBRANE TRANSPORT%GOBP%GO:0034767	0.0125089	0.145924	1	THY1,CACNA2D1,FLNA,RNF207,CTSS,ITGB1,CAPN3,GSTO1,TESC,TMSB4X,PLCG1,NDUFA4,TCAF1,ANK2,GSTM2,ATP1B1,SLC9A1,CHP1,ANO6,GLRX,DMD	1.58901	0.453182	21	37
CYTOSOLIC TRANSPORT%GOBP%GO:0016482	CYTOSOLIC TRANSPORT%GOBP%GO:0016482	0.0126362	0.146563	-1	CES1,TMED9,SORT1,PIK3R4,KIF1C,AKTIP,TBC1D17,VTI1B,HOOK3,SNX3,SNF8,HOOK1,KIF16B,SURF4,RAB5A,TBC1D10A,ARL8B,EHD3,ARFRP1,UBE2O,RAB6A,RAB7A,RAB7B,VPS26A,AP1G1,SNX8,MYO1D,EEA1,VPS51,SPAG9,PREPL,VAMP3,EMP2,EPS15,VPS35,VPS26B	-1.47456	-0.37415	36	96
RHO GTPASES ACTIVATE ROCKS%REACTOME%R-HSA-5627117.3	RHO GTPASES ACTIVATE ROCKS%REACTOME%R-HSA-5627117.3	0.0126386	0.146563	1	MYH11,MYL9,ROCK2,PPP1R12A,MYH9,PAK1,RHOC,PPP1R12B,MYH10	1.65114	0.57397	9	17
PROTEIN LIPIDATION%GOBP%GO:0006497	PROTEIN LIPIDATION%GOBP%GO:0006497	0.0128696	0.1488	-1	ZDHHC20,WIPI2,ZDHHC13,CWH43,PIGK,WDR45B,PIGQ,GPLD1,UGCG,NMT2,PPM1B,ZDHHC2,PIGN,ATG7,PIGT	-1.61105	-0.494477	15	35
PROTEIN REFOLDING%GOBP%GO:0042026	PROTEIN REFOLDING%GOBP%GO:0042026	0.0129262	0.149014	1	HSPD1,HSPA9,HSPA13,HSPA5	1.6833	0.608421	4	15
EYE DEVELOPMENT%GOBP%GO:0001654	EYE DEVELOPMENT%GOBP%GO:0001654	0.0130687	0.150214	1	MFAP2,FBN1,COL5A1,THY1,MFAP5,EFEMP1,COL4A1,NES,PDGFRB,COL5A2,WNT2B,FBN2,ALDH1A3,ACTL6A	1.55782	0.427865	14	44
REGULATION OF CATION TRANSMEMBRANE TRANSPORT%GOBP%GO:1904062	REGULATION OF CATION TRANSMEMBRANE TRANSPORT%GOBP%GO:1904062	0.0132364	0.151695	1	THY1,CACNA2D1,FLNA,CLIC2,RNF207,SLMAP,CTSS,YWHAH,ITGB1,PPIF,FHL1,ISCU,CAPN3,KCNS1,UTRN,GSTO1,TESC,TMSB4X,PLCG1,NDUFA4,CAMK2D,PTK2B,CAV1,ANK2,MMP9,GSTM2,ATP1B1,SUMO1,VDAC1,PHB2,PRKACA,NEDD4L,SLC9A1,CHP1,BIN1,ANO6,FXYD3,GLRX,DMD	1.48989	0.366218	39	77
BLOOD COAGULATION%PANTHER PATHWAY%P00011	BLOOD COAGULATION%PANTHER PATHWAY%P00011	0.0135725	0.155091	1	F9,VWF,PLAT,PLAT,ITGB3,ITGB3,F13A1,F13A1,PROCR,PROCR,SERPINC1,SERPINC1,SERPINC1	1.54428	0.421942	13	45
RND1 GTPASE CYCLE%REACTOME DATABASE ID RELEASE 78%9696273	RND1 GTPASE CYCLE%REACTOME DATABASE ID RELEASE 78%9696273	0.0136818	0.155885	-1	VANGL2,ARHGAP5,ARHGAP35,PKP4,ALDH3A2,EPHA2,DSP,WDR6,RASAL2,TXNL1,PIK3R2,DLG5	-1.64194	-0.533769	12	27
SUPEROXIDE METABOLIC PROCESS%GOBP%GO:0006801	SUPEROXIDE METABOLIC PROCESS%GOBP%GO:0006801	0.0137542	0.156158	1	PREX1,SOD2,NCF4,CYBA,CYBB,NCF1C	1.67087	0.548808	6	21
INTEGRINS IN ANGIOGENESIS%PATHWAY INTERACTION DATABASE NCI-NATURE CURATED DATA%INTEGRINS IN ANGIOGENESIS	INTEGRINS IN ANGIOGENESIS%PATHWAY INTERACTION DATABASE NCI-NATURE CURATED DATA%INTEGRINS IN ANGIOGENESIS	0.0138148	0.156158	1	COL1A1,COL6A3,COL5A1,COL6A1,COL1A2,ITGB3,COL6A2,FN1,COL4A1,COL2A1,TGFBR2,IRS1,ILK,PXN,COL5A2,TLN1,VTN	1.53799	0.420222	17	45
PROTEIN AUTOUBIQUITINATION%GOBP%GO:0051865	PROTEIN AUTOUBIQUITINATION%GOBP%GO:0051865	0.0138257	0.156158	-1	RNF141,RNFT1,RNF19B,UBE2A,RNF185,SH3RF2,CNOT4,ITCH,WWP2,STUB1,TRAF6,UBE2B,LRSAM1,UBE2D3,RNF10	-1.62878	-0.524832	15	28
NUCLEAR ENVELOPE (NE) REASSEMBLY%REACTOME%R-HSA-2995410.5	NUCLEAR ENVELOPE (NE) REASSEMBLY%REACTOME%R-HSA-2995410.5	0.0139075	0.15663	-1	NUP85,TUBB4A,TUBAL3,TUBB2A,TUBB3,EMD,CHMP6,PPP2CA,PPP2R1A,TUBA4A,TUBA1C,TUBA1A	-1.53359	-0.423515	12	60
GONAD DEVELOPMENT%GOBP%GO:0008406	GONAD DEVELOPMENT%GOBP%GO:0008406	0.0142052	0.159066	1	GATA6,NR2F2,ZNF830,ANG,BASP1,WNT2B,AKR1C3,WNT4,MSH2,EIF2B4,EIF2B5	1.66621	0.547279	11	21
DEVELOPMENT OF PRIMARY SEXUAL CHARACTERISTICS%GOBP%GO:0045137	DEVELOPMENT OF PRIMARY SEXUAL CHARACTERISTICS%GOBP%GO:0045137	0.0142052	0.159066	1	GATA6,NR2F2,ZNF830,ANG,BASP1,WNT2B,AKR1C3,WNT4,MSH2,EIF2B4,EIF2B5	1.66621	0.547279	11	21
MEMBRANE LIPID BIOSYNTHETIC PROCESS%GOBP%GO:0046467	MEMBRANE LIPID BIOSYNTHETIC PROCESS%GOBP%GO:0046467	0.0145848	0.162849	-1	ST3GAL4,CYP4F22,SGPL1,CLN8,CWH43,PIGK,PIGQ,UGCG,SPTLC1,PRKD2,ST3GAL2,ELOVL1,PIGN,SMPD2,CERS3,PIGT,SPTLC2,PPM1L,GBA,VAPA,PIGB	-1.578	-0.464716	21	43
ORGANIC HYDROXY COMPOUND METABOLIC PROCESS%GOBP%GO:1901615	ORGANIC HYDROXY COMPOUND METABOLIC PROCESS%GOBP%GO:1901615	0.0147409	0.164124	-1	CES1,ALOX12,INPP4B,MSMO1,SULT2B1,DHFR,ADH7,TM7SF2,OSBPL9,MVD,ALOX15B,PMVK,OSBPL2,ACAA1,CYP4F3,IMPA2,CLN8,DHRS9,LDHA,SDR16C5,G6PD,NSDHL,DHCR7,RXRA,MVK,COMT,ALDH3A2,ATP7A,SPTLC1,HMGCS1,ITPKC,GDPD3,INPP1,SRD5A3,CYP4F12,IPPK,SC5D,AMACR,RDH12,THTPA,SQLE,HMGCR,INPP5K,OSBPL3,DUOX1,SCP2	-1.39134	-0.328891	46	159
L1CAM INTERACTIONS%REACTOME%R-HSA-373760.2	L1CAM INTERACTIONS%REACTOME%R-HSA-373760.2	0.0148002	0.164316	1	ITGA5,LAMC1,ITGB3,LAMB1,DPYSL2,DNM3,AP2B1,ALCAM,RPS6KA5,VAV2,ITGA1,CLTA,SH3GL2,ITGB1,NCAM1,ITGA9,PAK1,SPTBN1,RPS6KA1,ANK2,DNM1,DNM2,AP2M1,SPTAN1,MSN	1.51493	0.39253	25	58
EMBRYONIC MORPHOGENESIS%GOBP%GO:0048598	EMBRYONIC MORPHOGENESIS%GOBP%GO:0048598	0.0149134	0.165104	1	MFAP2,FBN1,ITGA5,VASP,MFAP5,EFEMP1,ITGA3,COL12A1,COL6A1,ITGB3,LAMB1,FN1,ROCK2,COL2A1,CDC73,TGFBR2,ITGB2,DEAF1,ITGB1,CTR9,KDM6B,ITGB4,FBN2,RTF1,VTN,ALDH1A3,CREBBP	1.46498	0.351637	27	87
HALLMARK_APICAL_JUNCTION%MSIGDB_C2%HALLMARK_APICAL_JUNCTION	HALLMARK_APICAL_JUNCTION%MSIGDB_C2%HALLMARK_APICAL_JUNCTION	0.0153196	0.168751	1	PECAM1,RRAS,FBN1,COL16A1,VASP,THY1,VWF,NEXN,DHX16,NEGR1,CRAT,TGFBI,EVL,VCAN,CADM3,IRS1,VAV2,MYH9,ITGB1,SIRPA,ITGB4,LIMA1,PTPRC,GNAI1,PARVA,MYH10,SGCE,SYK,ADAM9,SRC,INPPL1,MMP9,ACTN1,ZYX	1.46966	0.357095	34	83
POSITIVE REGULATION OF REACTIVE OXYGEN SPECIES METABOLIC PROCESS%GOBP%GO:2000379	POSITIVE REGULATION OF REACTIVE OXYGEN SPECIES METABOLIC PROCESS%GOBP%GO:2000379	0.0153453	0.168751	1	CYBA,TGFBR2,PDGFRB,ITGB2,ITGAM,RAB27A,CD36,AKR1C3,AKR1C1,DHRS4,SYK	1.62294	0.499323	11	27
PNAT%PANTHER PATHWAY%P05912	PNAT%PANTHER PATHWAY%P05912	0.0154004	0.168751	1	PRKAR2B,PRKAR2B,FLNA,FLNA,EPB41L2,GNB3,GNB3,MAOB,MAOB,SNAP29,SNAP29,GSTO1,CLIC6,CLIC6,GNAI1,GNAI1,GNAI1,PPP1R1B,PPP1R1B,PRKAR2A,PRKAR2A,DDC,DDC,DDC,PRKACA,PRKACA,MAOA,MAOA	1.46444	0.362062	28	74
CELLULAR RESPONSE TO STARVATION%GOBP%GO:0009267	CELLULAR RESPONSE TO STARVATION%GOBP%GO:0009267	0.0154155	0.168751	-1	MAPK3,PIK3R4,RALB,WIPI2,GABARAPL2,RRP8,FOXO3,VPS41,RRAGC,WDR45B,EHMT2,MTMR3,PRKAA2,MAPK1,MAP3K5,CPEB4,EIF2AK4,NUAK2,LAMP2,EIF2S1,IMPACT,ATG7,SH3GLB1,RPTOR,ZFYVE1,NPRL3,WDR24,ASNS,STK24	-1.51707	-0.418953	29	60
LIPID METABOLIC PROCESS%GOBP%GO:0006629	LIPID METABOLIC PROCESS%GOBP%GO:0006629	0.0158524	0.172599	-1	CES1,PAFAH1B3,ALOX12,AIG1,ACAT2,INPP4B,MSMO1,ACOX3,SULT2B1,HACL1,ADH7,ST3GAL4,CYP4F22,CES2,TM7SF2,GLTP,MGLL,PLCD1,EPHX2,PIK3R4,PLA2G4B,OSBPL9,FABP5,LPA,MVD,ALOX15B,LMF1,PMVK,PLA2G2C,MBOAT2,CROT,OSBPL2,PITPNA,TECR,ACAA1,MIF,PON1,CYP4F3,ABHD5,PITPNB,SGPL1,CLN8,PEX13,GSTP1,IDI1,CWH43,DHRS9,PPP2CA,SDR16C5,PIK3C2B,PPP2R1A,PIK3CB,SLC27A3,ACOX1,G6PD,DGKA,NSDHL,DHCR7,PIGK,RXRA,MVK,ALDH3A2,DBI,PIGQ,TNFAIP…	-1.27442	-0.272108	114	432
ORGANIC ACID TRANSPORT%GOBP%GO:0015849	ORGANIC ACID TRANSPORT%GOBP%GO:0015849	0.0158691	0.172599	1	PRAF2,ABCC5,FABP4,ACE,SLC26A6,SLC25A22,SLC16A1,FOLR2,SLC25A20,MPC1,SLC16A7,GOT2,SLC26A7,SLC25A13,SLC3A2,CD36,MPC2,SLC27A2,SLC25A12,SFXN3,AKR1C1,RBP1	1.47499	0.381028	22	59
REGULATION OF ION TRANSMEMBRANE TRANSPORT%GOBP%GO:0034765	REGULATION OF ION TRANSMEMBRANE TRANSPORT%GOBP%GO:0034765	0.0159193	0.172599	1	THY1,CACNA2D1,FLNA,CLIC2,RNF207,GOPC,SLMAP,AHCYL1,CTSS,YWHAH,ITGB1,PPIF,FHL1,ISCU,CAPN3,KCNS1,UTRN,GSTO1,TESC,TMSB4X,PLCG1,NDUFA4,CAMK2D,PTK2B,CAV1,TCAF1,ANK2,MMP9,GSTM2,ATP1B1,SUMO1,VDAC1,PHB2,PRKACA,NEDD4L,SLC9A1,CHP1,BIN1,ANO6,FXYD3,GLRX,DMD	1.46405	0.353753	42	85
REGULATION OF HMOX1 EXPRESSION AND ACTIVITY%REACTOME DATABASE ID RELEASE 78%9707587	REGULATION OF HMOX1 EXPRESSION AND ACTIVITY%REACTOME DATABASE ID RELEASE 78%9707587	0.015961	0.172599	-1	PSMD14,HM13,BACH1,HMOX1,PSMB4,PSMD4,PSMD12,PSMD11,PSMD5,PSMC2,PSMD6,CSNK2A1,PSMB7,PSMD7,PSMD2,SKP1,PSMC5,KEAP1,PSMD1,PSMA1,PSME4,PSMA7,PSMB6,CUL1,PSMD3,PSMA2,PSMD13,PSMB2,PSMC1,PSMC3	-1.52323	-0.424582	30	57
REGULATION OF MICROTUBULE POLYMERIZATION%GOBP%GO:0031113	REGULATION OF MICROTUBULE POLYMERIZATION%GOBP%GO:0031113	0.0160084	0.172599	-1	NAV3,ABL1,TUBB4A,MAP2,ARL2,CAMSAP1,RAC1	-1.60583	-0.508883	7	30
HALLMARK_PI3K_AKT_MTOR_SIGNALING%MSIGDB_C2%HALLMARK_PI3K_AKT_MTOR_SIGNALING	HALLMARK_PI3K_AKT_MTOR_SIGNALING%MSIGDB_C2%HALLMARK_PI3K_AKT_MTOR_SIGNALING	0.0160321	0.172599	-1	DAPP1,RIT1,RALB,MAP2K6,SFN,GNA14,ITPR2,VAV3,NFKBIB,RAC1,PLA2G12A,NCK1,DUSP3,PRKAA2,TBK1,MAPK1,ACACA,IRAK4,UBE2D3,SQSTM1,AKT1S1,EIF4E,CDKN1B,CDK4,MAP2K3,CAB39,HRAS,ARF1,EGFR	-1.50545	-0.413413	29	62
REGULATION OF IMMUNE SYSTEM PROCESS%GOBP%GO:0002682	REGULATION OF IMMUNE SYSTEM PROCESS%GOBP%GO:0002682	0.016221	0.174005	1	MFAP4,PTPRS,CYBA,LGALS1,HLA-DRB5,FBN1,CLC,IGHV3-23,HSPD1,ICAM1,THY1,HSPA9,GATA6,CD74,S100A7,HLA-A,CXCL17,RAC2,BRD1,DOCK8,NMI,SMPDL3B,ERAP1,RNF135,EMILIN1,CD40,STK10,CD79A,HLA-DRB1,METTL3,CD38,CTSG,PRKAR1A,FN1,IGLL5,HLA-DPB1,CNOT7,PLVAP,LCP2,CDC73,TGFBR2,TMEM102,CLU,BAX,PRKCB,PLCB1,BTK,GBP1,FCER1G,MYO1G,CTSS,MZB1,VAV2,ITGB2,CD46,MUL1,LTF,IGHA1,RARRES2,STOML2,ADAM10,CTR9,CASP6,CD81,HMGB1,STAT5B,ITG…	1.21781	0.23747	94	445
RND3 GTPASE CYCLE%REACTOME DATABASE ID RELEASE 78%9696264	RND3 GTPASE CYCLE%REACTOME DATABASE ID RELEASE 78%9696264	0.0162517	0.174005	-1	VANGL2,DSG1,ARHGAP5,TMOD3,RND3,ARHGAP35,PKP4,EPHA2,DSP,WDR6,RASAL2,TXNL1,PIK3R2,DLG5	-1.59618	-0.495419	14	33
VASCULAR PROCESS IN CIRCULATORY SYSTEM%GOBP%GO:0003018	VASCULAR PROCESS IN CIRCULATORY SYSTEM%GOBP%GO:0003018	0.0164432	0.175574	1	SOD2,ABCC5,ACE,INSR,SLC29A1,ACTA2,SLC16A1,ROCK2,PLVAP,SLC5A5,DOCK5,FERMT2,SH3GL2,SLC16A7,TRPM4,CD36,ATP2A3,LRP1,CAV1	1.48329	0.377331	19	64
ENDOSOMAL TRANSPORT%GOBP%GO:0016197	ENDOSOMAL TRANSPORT%GOBP%GO:0016197	0.0167734	0.178612	-1	GRIP1,TMED9,SORT1,VPS4B,RAB10,TBC1D17,TOM1,EPS15L1,CHMP6,MICALL1,ACAP2,VTA1,CHMP1B,VTI1B,MVB12A,SNX3,CHMP1A,VPS28,MYO5B,ANXA8,RAB11B,SNF8,CHMP5,SURF4,ZFYVE9,TBC1D10A,EHD3,CHMP3,ARFRP1,UBE2O,RAB6A,RAB7A,RAB7B,VPS26A,CHMP2A,SNX8,ARF6,EEA1,VPS51,SQSTM1,CHMP2B,UBXN6,CHMP4A,SPAG9,PREPL,VAMP3,CHMP4B,SNX9	-1.41419	-0.340574	48	139
CELLULAR RESPONSE TO EXTRACELLULAR STIMULUS%GOBP%GO:0031668	CELLULAR RESPONSE TO EXTRACELLULAR STIMULUS%GOBP%GO:0031668	0.0172555	0.18277	-1	MAPK3,PIK3R4,RALB,WIPI2,GABARAPL2,RRP8,FOXO3,ARHGAP35,VPS41,RRAGC,WDR45B,EHMT2,MTMR3,PRKAB1,PRKAA2,NCOA1,MAPK1,MAP3K5,CPEB4,EIF2AK4,NUAK2,LAMP2,EIF2S1,IMPACT,ATG7,SH3GLB1,RPTOR,ZFYVE1,NPRL3,WDR24,ASNS,EIF4G1,STK24,USF2	-1.48576	-0.396038	34	72
'DE NOVO' PROTEIN FOLDING%GOBP%GO:0006458	'DE NOVO' PROTEIN FOLDING%GOBP%GO:0006458	0.0172575	0.18277	1	HSPE1,HSPD1,HSPA9,HSPA13,HSPA5,CHCHD4,PTGES3,SDF2L1,SDF2	1.59708	0.486826	9	28
PROTEIN-CONTAINING COMPLEX DISASSEMBLY%GOBP%GO:0032984	PROTEIN-CONTAINING COMPLEX DISASSEMBLY%GOBP%GO:0032984	0.0173299	0.183041	-1	NCKAP5,PIK3R4,VPS4B,DSTN,WIPI2,NAPA,TWF1,CHMP6,VTA1,CHMP1B,SH3GL1,MICAL3,VTI1B,CHMP1A,TSG101,VIPAS39,CHMP5,RPL23,CHMP3,VAMP7,ETF1,LAMP2,CHMP2A,GRWD1,CHMP2B,KLC1,CHMP4A,APEH,CHMP4B,DHX8,PPP1CA,UBQLN1,GFM2,TWF2	-1.46765	-0.38251	34	82
CALCIUM ION HOMEOSTASIS%GOBP%GO:0055074	CALCIUM ION HOMEOSTASIS%GOBP%GO:0055074	0.0174603	0.183634	1	TGM2,TRPV1,HERPUD1,ANXA6,THY1,CACNA2D1,CD40,WFS1,HSP90B1,BAX,CCR10,STOML2,HMGB1,CAPN3,GSTO1,TRPM4,ITPR3,GHRL,CD36,PTPRC,TRPC5,ATP2A3,PLCG1,CAMK2D,CAV1,LETM1,ANK2,MCU,GSTM2,ATP1B1,AFG3L2,ATP2B1,SCGN,PRKACA	1.45219	0.351556	34	84
PROTEIN DEPOLYMERIZATION%GOBP%GO:0051261	PROTEIN DEPOLYMERIZATION%GOBP%GO:0051261	0.01748	0.183634	-1	NCKAP5,VPS4B,DSTN,TWF1,SH3GL1,MICAL3	-1.63287	-0.597863	6	17
NEURON PROJECTION ORGANIZATION%GOBP%GO:0106027	NEURON PROJECTION ORGANIZATION%GOBP%GO:0106027	0.0176192	0.184442	1	ATP1A3,INSR,ITGA3,ZNF365,PLS1,IGF1R	1.63325	0.552911	6	19
SYNTHESIS OF ACTIVE UBIQUITIN: ROLES OF E1 AND E2 ENZYMES%REACTOME%R-HSA-8866652.2	SYNTHESIS OF ACTIVE UBIQUITIN: ROLES OF E1 AND E2 ENZYMES%REACTOME%R-HSA-8866652.2	0.0176513	0.184442	-1	UCHL3,UBE2A,USP5,OTULIN,UBE2G2,UBE2B,UBA6	-1.63896	-0.589367	7	18
IMMUNE EFFECTOR PROCESS%GOBP%GO:0002252	IMMUNE EFFECTOR PROCESS%GOBP%GO:0002252	0.0177565	0.184754	1	MFAP4,IGHV3-23,HSPD1,ACE,ICAM1,CORO1A,CD74,HLA-A,NMI,IGLL5,CLU,LCP1,FCER1G,MYO1G,VAV2,CD46,CHGA,IGHA1,CD81,HMGB1,PAK1,APCS,RFTN1,ZFPM1,DYSF,PTK2B,LRP1,CTSH,SERPINB9,SYK,SRC,MSH2,CADM1,IRF4	1.40264	0.32294	34	113
LYMPHOCYTE ACTIVATION INVOLVED IN IMMUNE RESPONSE%GOBP%GO:0002285	LYMPHOCYTE ACTIVATION INVOLVED IN IMMUNE RESPONSE%GOBP%GO:0002285	0.0177758	0.184754	1	HSPD1,ICAM1,CORO1A,CD74,LCP1,FCER1G,HMGB1,ZFPM1,PTK2B,MSH2,IRF4	1.61693	0.517696	11	23
GERM CELL DEVELOPMENT%GOBP%GO:0007281	GERM CELL DEVELOPMENT%GOBP%GO:0007281	0.0179517	0.185578	1	HORMAD1,ZNF830,SLC26A6,ANG,METTL3,DEAF1,WDR77,FSIP2	1.60741	0.498351	8	26
POSITIVE REGULATION OF CELL MOTILITY%GOBP%GO:2000147	POSITIVE REGULATION OF CELL MOTILITY%GOBP%GO:2000147	0.0179915	0.185578	1	SOD2,PECAM1,RRAS,COL1A1,GLIPR2,DAB2,ICAM1,THY1,CCAR1,CD74,S100A7,INSR,CXCL17,RAC2,MAPRE2,DOCK8,ITGB3,CD40,TMSB15B,LAMB1,MYLK,FN1,ROCK2,PLVAP,DOCK5,TMEM102,HSPA5,FERMT2,PDGFRB,SEMA3F,ITGB1,LRRC15,RARRES2,ADAM10,HMGB1,PAK1,TMSB4X,STX4,FAM110C,RHOC,VTN,STAT5A,PRKCA,PTPRC,ITGA6,PGAM4,PLCG1,PTK2B,MIA3,DAB2IP	1.31379	0.280046	50	199
CELL SURFACE INTERACTIONS AT THE VASCULAR WALL%REACTOME DATABASE ID RELEASE 78%202733	CELL SURFACE INTERACTIONS AT THE VASCULAR WALL%REACTOME DATABASE ID RELEASE 78%202733	0.0179975	0.185578	1	PECAM1,ITGA5,IGHV3-23,BSG,CD74,ITGA3,ITGB3,SLC16A1,FN1,FCER1G,ITGB2,DOK2,ITGB1,IGHA1,ITGAM,PROCR,SIRPA,SLC3A2,ITGA6,PLCG1	1.45911	0.36593	20	69
NEGATIVE REGULATION OF PROTEIN METABOLIC PROCESS%GOBP%GO:0051248	NEGATIVE REGULATION OF PROTEIN METABOLIC PROCESS%GOBP%GO:0051248	0.0180605	0.185738	-1	CSTA,CSTB,SERPINB13,ABL1,CAST,EIF6,CRYAB,ENSA,SERPINB8,DHFR,ECM1,SHMT1,ISG15,SPINK5,SERPINA3,PLEKHN1,SERPINB5,SERPINB2,PTK6,GABARAPL2,NXN,SERPINB3,SERPINB12,OTUB1,SERPINB6,CLN8,CHMP6,ANXA2,GSTP1,PPP2CA,SH3RF2,SDR16C5,PPP2R1A,PIK3CB,CAAP1,G6PD,PDE12,CNOT1,RFFL,FKBP1A,SNX3,CPEB3,MYADM,CBLC,VPS28,TSG101,CEACAM1,PRKCZ,DBI,CST4,TERF2IP,SFN,EPHA1,ANXA8,CADM4,NCK2,EIF3H,TRIP12,DCUN1D3,LGALS3,ARL6IP1,TAR…	-1.27796	-0.273968	113	409
DISASSEMBLY OF THE DESTRUCTION COMPLEX AND RECRUITMENT OF AXIN TO THE MEMBRANE%REACTOME DATABASE ID RELEASE 78%4641262	DISASSEMBLY OF THE DESTRUCTION COMPLEX AND RECRUITMENT OF AXIN TO THE MEMBRANE%REACTOME DATABASE ID RELEASE 78%4641262	0.0183137	0.187555	-1	PPP2CA,PPP2R1A,PPP2R5C,PPP2R5A,PPP2CB,DVL3,CSNK1A1,PPP2R5D,DVL2	-1.62863	-0.615244	9	15
HALLMARK_CHOLESTEROL_HOMEOSTASIS%MSIGDB_C2%HALLMARK_CHOLESTEROL_HOMEOSTASIS	HALLMARK_CHOLESTEROL_HOMEOSTASIS%MSIGDB_C2%HALLMARK_CHOLESTEROL_HOMEOSTASIS	0.018422	0.187555	-1	ACAT2,TM7SF2,FABP5,MVD,PMVK,IDI1,DHCR7,MVK,PLSCR1,HMGCS1,LDLR,FDPS,FASN	-1.57006	-0.484621	13	34
BLOOD VESSEL MORPHOGENESIS%GOBP%GO:0048514	BLOOD VESSEL MORPHOGENESIS%GOBP%GO:0048514	0.0184272	0.187555	1	ITGA5,CALD1,THY1,S100A7,RASIP1,RNF213,ERAP1,ITGB3,ANG,MYLK,TGFBI,ENPEP,EGFL7,COL4A1,COL18A1,TGFBR2,PDGFRB,COL15A1	1.45386	0.35736	18	77
REACTIVE OXYGEN SPECIES METABOLIC PROCESS%GOBP%GO:0072593	REACTIVE OXYGEN SPECIES METABOLIC PROCESS%GOBP%GO:0072593	0.0184475	0.187555	1	PREX1,SOD2,NCF4,CYBA,CYBB,NCF1C,LRRK2,NDUFA13,NNT,NDUFS1,MAOB,PRDX3,NDUFS4	1.52633	0.419957	13	43
NEGATIVE REGULATION OF ENDOPEPTIDASE ACTIVITY%GOBP%GO:0010951	NEGATIVE REGULATION OF ENDOPEPTIDASE ACTIVITY%GOBP%GO:0010951	0.0185185	0.187555	-1	SERPINB13,CAST,SERPINB8,SERPINA3,SERPINB5,SERPINB2,SERPINB3,SERPINB12,SERPINB6,CAAP1,RFFL,SFN,ANXA8,ARL6IP1,NOL3,USP47,SERPINB1,CARD18	-1.48835	-0.400855	18	68
IL1-MEDIATED SIGNALING EVENTS%PATHWAY INTERACTION DATABASE NCI-NATURE CURATED DATA%IL1-MEDIATED SIGNALING EVENTS	IL1-MEDIATED SIGNALING EVENTS%PATHWAY INTERACTION DATABASE NCI-NATURE CURATED DATA%IL1-MEDIATED SIGNALING EVENTS	0.0185251	0.187555	-1	IL1RN,TOLLIP,PRKCZ,MAP2K6,TRAF6,IRAK4,UBE2N,IKBKB,SQSTM1,TAB1,RELA	-1.61741	-0.547067	11	23
NOD1 2 SIGNALING PATHWAY%REACTOME DATABASE ID RELEASE 78%168638	NOD1 2 SIGNALING PATHWAY%REACTOME DATABASE ID RELEASE 78%168638	0.0187017	0.188853	-1	MAPK13,CASP9,CASP8,MAP2K6,ITCH,TRAF6,UBE2N,IKBKB,TAB1	-1.62075	-0.567429	9	20
UROKINASE-TYPE PLASMINOGEN ACTIVATOR (UPA) AND UPAR-MEDIATED SIGNALING%PATHWAY INTERACTION DATABASE NCI-NATURE CURATED DATA%UROKINASE-TYPE PLASMINOGEN ACTIVATOR (UPA) AND UPAR-MEDIATED SIGNALING	UROKINASE-TYPE PLASMINOGEN ACTIVATOR (UPA) AND UPAR-MEDIATED SIGNALING%PATHWAY INTERACTION DATABASE NCI-NATURE CURATED DATA%UROKINASE-TYPE PLASMINOGEN ACTIVATOR (UPA) AND UPAR-MEDIATED SIGNALING	0.0188328	0.189687	1	ITGA5,ITGA3,ITGB3,CTSG,FN1,PDGFRB,ITGB2,ITGB1,ITGAM,VTN,LRP1,SRC,MMP9	1.60154	0.492739	13	27
CYTOKINETIC PROCESS%GOBP%GO:0032506	CYTOKINETIC PROCESS%GOBP%GO:0032506	0.0189481	0.190323	-1	VPS4B,CHMP6,CHMP1B,CHMP1A,PDCD6IP,CHMP5,ALKBH4,CHMP3,CHMP2A,CHMP2B,CHMP4A,CHMP4B,SNX9,SPAST,ANXA11	-1.60968	-0.538001	15	24
CALCIUM-MEDIATED SIGNALING%GOBP%GO:0019722	CALCIUM-MEDIATED SIGNALING%GOBP%GO:0019722	0.0189934	0.190323	1	PPP3R1,NUDT4,CLIC2,LRRK2,BTK,CCR10,GSTO1,PPP3CC,TRPM4,PTPRC,PLCG1,CAMK2D,PPP3CA,ANK2,MCU,GSTM2,ATP1B1,PRKACA,P2RX4,SLC9A1,PLCG2	1.52929	0.428568	21	40
HEME BIOSYNTHESIS%PANTHER PATHWAY%P02746	HEME BIOSYNTHESIS%PANTHER PATHWAY%P02746	0.0192411	0.192243	-1	FECH,FECH,FECH,FECH,CPOX,CPOX,PPOX,PPOX	-1.61385	-0.565013	8	20
VASCULAR TRANSPORT%GOBP%GO:0010232	VASCULAR TRANSPORT%GOBP%GO:0010232	0.0193326	0.192243	1	ABCC5,INSR,SLC29A1,SLC16A1,SLC5A5,SLC16A7,CD36,ATP2A3,LRP1	1.59127	0.493347	9	26
TRANSPORT ACROSS BLOOD-BRAIN BARRIER%GOBP%GO:0150104	TRANSPORT ACROSS BLOOD-BRAIN BARRIER%GOBP%GO:0150104	0.0193326	0.192243	1	ABCC5,INSR,SLC29A1,SLC16A1,SLC5A5,SLC16A7,CD36,ATP2A3,LRP1	1.59127	0.493347	9	26
POSITIVE REGULATION OF CELL MIGRATION%GOBP%GO:0030335	POSITIVE REGULATION OF CELL MIGRATION%GOBP%GO:0030335	0.0195827	0.194236	1	SOD2,PECAM1,RRAS,COL1A1,GLIPR2,DAB2,ICAM1,THY1,CCAR1,CD74,S100A7,INSR,CXCL17,RAC2,MAPRE2,DOCK8,ITGB3,CD40,TMSB15B,LAMB1,MYLK,FN1,ROCK2,PLVAP,DOCK5,TMEM102,HSPA5,FERMT2,PDGFRB,SEMA3F,ITGB1,LRRC15,RARRES2,ADAM10,HMGB1,PAK1,TMSB4X,STX4,FAM110C,RHOC,VTN,STAT5A,PRKCA,PTPRC,ITGA6,PLCG1,PTK2B,MIA3,DAB2IP	1.32312	0.283188	49	191
IL-1 SIGNALING PATHWAY%WIKIPATHWAYS_20211210%WP195%HOMO SAPIENS	IL-1 SIGNALING PATHWAY%WIKIPATHWAYS_20211210%WP195%HOMO SAPIENS	0.0196624	0.194534	-1	MAPK3,REL,MAP3K2,PRKCZ,MAP2K6,NFKBIB,TRAF6,MAPK1,IRAK4,PIK3R2,IKBKB,SQSTM1,RELA,MAP2K3,MAP2K4,MAP2K2,IKBKG,MAPK14,MAPKAPK2,MAP2K1,IRAK1	-1.5763	-0.499524	21	30
HETEROTRIMERIC G-PROTEIN SIGNALING PATHWAY-ROD OUTER SEGMENT PHOTOTRANSDUCTION%PANTHER PATHWAY%P00028	HETEROTRIMERIC G-PROTEIN SIGNALING PATHWAY-ROD OUTER SEGMENT PHOTOTRANSDUCTION%PANTHER PATHWAY%P00028	0.0197239	0.194543	-1	CALML3,CALML3,GNG12,GNG12,GNB4,GNB4,GNG5,GNG5,GNG7,GNG7,GNG7	-1.60567	-0.549747	11	22
REGULATION OF CENTROSOME CYCLE%GOBP%GO:0046605	REGULATION OF CENTROSOME CYCLE%GOBP%GO:0046605	0.0198127	0.194543	-1	VPS4B,CHMP1B,CHMP1A,PDCD6IP,CHMP5,CHMP3,CHMP2A,CHMP2B,CEP131,CEP76,CHMP4B	-1.62293	-0.583603	11	18
REGULATION OF CENTROSOME DUPLICATION%GOBP%GO:0010824	REGULATION OF CENTROSOME DUPLICATION%GOBP%GO:0010824	0.0198127	0.194543	-1	VPS4B,CHMP1B,CHMP1A,PDCD6IP,CHMP5,CHMP3,CHMP2A,CHMP2B,CEP131,CEP76,CHMP4B	-1.62293	-0.583603	11	18
REGULATION OF MITOTIC SPINDLE ASSEMBLY%GOBP%GO:1901673	REGULATION OF MITOTIC SPINDLE ASSEMBLY%GOBP%GO:1901673	0.0199928	0.195572	-1	VPS4B,CHMP6,CHMP1B,CHMP1A,PDCD6IP,CHMP5,CHMP3,CHMP2A,CHMP2B,CHMP4A,CHMP4B	-1.62181	-0.5832	11	18
POSITIVE REGULATION OF CATION TRANSMEMBRANE TRANSPORT%GOBP%GO:1904064	POSITIVE REGULATION OF CATION TRANSMEMBRANE TRANSPORT%GOBP%GO:1904064	0.0200424	0.195572	1	THY1,CACNA2D1,FLNA,RNF207,CTSS,CAPN3,GSTO1,TESC,TMSB4X,PLCG1,ANK2,GSTM2,ATP1B1,SLC9A1,CHP1,ANO6,GLRX,DMD	1.55559	0.462714	18	31
STRIATED MUSCLE CONTRACTION%GOBP%GO:0006941	STRIATED MUSCLE CONTRACTION%GOBP%GO:0006941	0.0200676	0.195572	1	RCSD1,CACNA2D1,TPM1,SYNM,ATP1A1,GAA,CAMK2D,DTNA,ANK2,ATP1B1,NEDD4L,PKP2,DMD	1.60496	0.527161	13	21
NUCLEOTIDE-BINDING DOMAIN, LEUCINE RICH REPEAT CONTAINING RECEPTOR (NLR) SIGNALING PATHWAYS%REACTOME%R-HSA-168643.1	NUCLEOTIDE-BINDING DOMAIN, LEUCINE RICH REPEAT CONTAINING RECEPTOR (NLR) SIGNALING PATHWAYS%REACTOME%R-HSA-168643.1	0.0201844	0.196221	-1	MAPK13,CASP9,HMOX1,TXN,CASP8,MAP2K6,ITCH,TRAF6,SUGT1,UBE2N,IKBKB,TAB1,RELA,CYLD	-1.57498	-0.499105	14	30
REELIN SIGNALING PATHWAY%PATHWAY INTERACTION DATABASE NCI-NATURE CURATED DATA%REELIN SIGNALING PATHWAY	REELIN SIGNALING PATHWAY%PATHWAY INTERACTION DATABASE NCI-NATURE CURATED DATA%REELIN SIGNALING PATHWAY	0.0206742	0.20002	1	MAP3K11,ITGA3,RAPGEF1,LRPAP1,ITGB1,MAP1B,RAP1A,PIK3R1,ARHGEF2,AKT1	1.60107	0.549654	10	18
LEUKOCYTE MEDIATED IMMUNITY%GOBP%GO:0002443	LEUKOCYTE MEDIATED IMMUNITY%GOBP%GO:0002443	0.0206776	0.20002	1	IGHV3-23,HSPD1,ACE,CORO1A,CD74,HLA-A,IGLL5,FCER1G,MYO1G,CD46,CHGA,IGHA1,CD81,APCS,RFTN1	1.46976	0.375135	15	62
LISSENCEPHALY GENE (LIS1) IN NEURONAL MIGRATION AND DEVELOPMENT%PATHWAY INTERACTION DATABASE NCI-NATURE CURATED DATA%LISSENCEPHALY GENE (LIS1) IN NEURONAL MIGRATION AND DEVELOPMENT	LISSENCEPHALY GENE (LIS1) IN NEURONAL MIGRATION AND DEVELOPMENT%PATHWAY INTERACTION DATABASE NCI-NATURE CURATED DATA%LISSENCEPHALY GENE (LIS1) IN NEURONAL MIGRATION AND DEVELOPMENT	0.0208371	0.201065	-1	PAFAH1B3,ABL1,NDEL1,IQGAP1,CLIP1,RAC1,PPP2R5D,YWHAE,CSNK2A1,KATNA1	-1.61343	-0.55835	10	21
DIVALENT INORGANIC CATION HOMEOSTASIS%GOBP%GO:0072507	DIVALENT INORGANIC CATION HOMEOSTASIS%GOBP%GO:0072507	0.0210356	0.202481	1	TGM2,TRPV1,MT2A,HERPUD1,ANXA6,THY1,CACNA2D1,CD40,MT1X,WFS1,HSP90B1,BAX,CCR10,STOML2,MT1H,HMGB1,CAPN3,GSTO1,TRPM4,ITPR3,GHRL,CD36,SLC30A9,PTPRC,TRPC5,ATP2A3,PLCG1,CAMK2D,CAV1,LETM1,ANK2,MT1G,MCU,GSTM2,ATP1B1,AFG3L2,ATP2B1,SCGN	1.43044	0.33777	38	95
LEPTIN%NETPATH%LEPTIN	LEPTIN%NETPATH%LEPTIN	0.0211836	0.203404	-1	CREB1,SH2B1,MAPK3,RPS6KB1,GSK3A,REL,PRKCZ,MAP2K6,ERBB2,BAD,PRKAB1,PRKAA2,SHC1,NCOA1,MAPK1,ACACA,CSNK2A1,PIK3R2,IKBKB	-1.49396	-0.41512	19	58
MICROGLIA PATHOGEN PHAGOCYTOSIS PATHWAY%WIKIPATHWAYS_20211210%WP3937%HOMO SAPIENS	MICROGLIA PATHOGEN PHAGOCYTOSIS PATHWAY%WIKIPATHWAYS_20211210%WP3937%HOMO SAPIENS	0.0213483	0.203848	1	NCF4,CYBA,CYBB,FCER1G,VAV2,ITGAM,SYK,ARPC1B,NCF2,PIK3R1	1.59424	0.547312	10	18
DEVELOPMENTAL PROCESS INVOLVED IN REPRODUCTION%GOBP%GO:0003006	DEVELOPMENTAL PROCESS INVOLVED IN REPRODUCTION%GOBP%GO:0003006	0.0213514	0.203848	1	HORMAD1,ACE,GATA6,NR2F2,SPATA2,BRD2,ZNF830,SLC26A6,ANG,METTL3,BASP1,PSAPL1,DEAF1,WNT2B,TMEM119,GGT5,GHRL,WDR77,ADAM28,FSIP2,AKR1C3,WNT4,PSAP,MSH2,EIF2B4,EIF2B5,RBPJ	1.42702	0.337922	27	94
RESPONSE TO ABIOTIC STIMULUS%GOBP%GO:0009628	RESPONSE TO ABIOTIC STIMULUS%GOBP%GO:0009628	0.0213978	0.203848	-1	IVL,INIP,SERPINB13,CRNN,UVSSA,CRADD,MAPK3,CRYAB,BCL10,HSP90AB2P,PDCD6,PPL,ATXN3,YBX3,MAPK13,FECH,SCEL,PLEKHN1,CASP9,BACH1,FADD,PER1,HMOX1,UBE2A,ERCC2,INO80,ANXA1,SERPINB6,HSBP1,TXN,NDRG1,JUP,SLC11A2,NPEPPS,SLC12A6,CASP8,MAP3K2,YAP1,LRRC8A,RAB11FIP5,PPP1CB,GPLD1,DCUN1D3,RAB11B,MAP7,ITPR2,ATP6V0D1,CUL4B,UBE4B,USP47,STUB1,BAD,UBE2B,CDS1,PTN,BRCC3,CYB5R4,RBM4B,REEP6,NOS1,ATP6V1A,CPEB4,F11R,ATP6V1G1,E…	-1.31278	-0.292051	78	269
TOLL-LIKE RECEPTOR SIGNALING PATHWAY%WIKIPATHWAYS_20211210%WP75%HOMO SAPIENS	TOLL-LIKE RECEPTOR SIGNALING PATHWAY%WIKIPATHWAYS_20211210%WP75%HOMO SAPIENS	0.0214385	0.203848	-1	MAPK3,MAPK13,FADD,LBP,MAP2K6,NFKBIB,RAC1,TICAM1,IRF5,TRAF6,TBK1,MAPK1,IRAK4,PIK3R2,IKBKB	-1.55855	-0.483739	15	33
TNF-ALPHA SIGNALING PATHWAY%WIKIPATHWAYS_20211210%WP231%HOMO SAPIENS	TNF-ALPHA SIGNALING PATHWAY%WIKIPATHWAYS_20211210%WP231%HOMO SAPIENS	0.0216912	0.205563	-1	MAPK3,CASP9,FADD,REL,TXN,PPP2CA,APAF1,RFFL,PRKCZ,KRAS,MAP2K6,RIPK3,NFKBIB,RAC1,BAD,TBK1,MAPK1,MAP3K5,CSNK2A1,SMPD2,IKBKB,PSMD2,SKP1,SOS1,MAP2K3,PYGL,HRAS,MAP2K4	-1.51767	-0.437166	28	48
PEROXISOMAL PROTEIN IMPORT%REACTOME%R-HSA-9033241.3	PEROXISOMAL PROTEIN IMPORT%REACTOME%R-HSA-9033241.3	0.021724	0.205563	-1	ACOX3,HACL1,EPHX2,IDE,CROT,ACAA1,PEX13,ACOX1	-1.54604	-0.477209	8	34
CELL DIVISION%GOBP%GO:0051301	CELL DIVISION%GOBP%GO:0051301	0.0218498	0.206254	-1	VPS4B,RAB10,CHMP6,CHMP1B,STAMBP,RASA1,CHMP1A,TUBA1C,PDCD6IP,TUBA1A,GNAI3,CHMP5,ALKBH4,PARD3,BCAR1,ANK3,JTB,CHMP3,ARL3,CHMP2A,CDC16,USP8,CHMP2B,CHMP4A,CDC27,CHMP4B,SNX9,DCTN3	-1.46431	-0.391574	28	71
MITOTIC METAPHASE PLATE CONGRESSION%GOBP%GO:0007080	MITOTIC METAPHASE PLATE CONGRESSION%GOBP%GO:0007080	0.0219571	0.206767	-1	NUF2,VPS4B,MAD1L1,CENPC,CHMP6,CHMP1B,CHMP1A,PDCD6IP,CHMP5,CHMP3,CHMP2A,CHMP2B,CHMP4A,CHMP4B	-1.55179	-0.481639	14	33
SODIUM ION TRANSMEMBRANE TRANSPORT%GOBP%GO:0035725	SODIUM ION TRANSMEMBRANE TRANSPORT%GOBP%GO:0035725	0.0222866	0.208408	1	ATP1A3,ATP1A1,SLC9A9,TRPM4,ATP4B,ATP4A,ATP1B1,SLC9A1,SLC4A4,SLC12A2,ANO6	1.60782	0.581142	11	15
CELLULAR AMINO ACID CATABOLIC PROCESS%GOBP%GO:0009063	CELLULAR AMINO ACID CATABOLIC PROCESS%GOBP%GO:0009063	0.0223094	0.208408	1	BCKDHA,BCKDK,ACAT1,ALDH5A1,ETFA,DLD,GOT1,GOT2,ASPA,ALDH6A1,HGD,AMT,ADHFE1,BCKDHB,GCSH,DBT,HIBADH,GLUD1,ETFB,ACADSB,MCCC2,HNMT,IVD,HMGCL,ECHS1,SARDH	1.476	0.394859	26	50
TNF RECEPTOR SIGNALING PATHWAY%PATHWAY INTERACTION DATABASE NCI-NATURE CURATED DATA%TNF RECEPTOR SIGNALING PATHWAY	TNF RECEPTOR SIGNALING PATHWAY%PATHWAY INTERACTION DATABASE NCI-NATURE CURATED DATA%TNF RECEPTOR SIGNALING PATHWAY	0.0223308	0.208408	-1	FADD,TXN,MAP4K5,CASP8,RFFL,PRKCZ,MAP3K5,SMPD2,IKBKB,SQSTM1,TAB1,MAP4K4,RELA,MAP2K3,CYLD	-1.56431	-0.499661	15	29
ANTIGEN PRESENTATION: FOLDING, ASSEMBLY AND PEPTIDE LOADING OF CLASS I MHC%REACTOME DATABASE ID RELEASE 78%983170	ANTIGEN PRESENTATION: FOLDING, ASSEMBLY AND PEPTIDE LOADING OF CLASS I MHC%REACTOME DATABASE ID RELEASE 78%983170	0.0223729	0.208408	1	HLA-A,ERAP1,HSPA5,SAR1B,SEC24D,PDIA3,B2M,HLA-C,SEC24B,HLA-B	1.59563	0.515841	10	22
'DE NOVO' POSTTRANSLATIONAL PROTEIN FOLDING%GOBP%GO:0051084	'DE NOVO' POSTTRANSLATIONAL PROTEIN FOLDING%GOBP%GO:0051084	0.0224513	0.208408	1	HSPE1,HSPA9,HSPA13,HSPA5,CHCHD4,PTGES3,SDF2L1,SDF2	1.57998	0.494647	8	25
EYE MORPHOGENESIS%GOBP%GO:0048592	EYE MORPHOGENESIS%GOBP%GO:0048592	0.0224513	0.208408	1	MFAP2,FBN1,COL5A1,THY1,MFAP5,EFEMP1,COL5A2,WNT2B,FBN2,ALDH1A3	1.58009	0.494681	10	25
NEURAL TUBE DEVELOPMENT%GOBP%GO:0021915	NEURAL TUBE DEVELOPMENT%GOBP%GO:0021915	0.0226334	0.209428	-1	VANGL2,BCL10,CELSR1,LMO4,ATP6AP2,GRHL3,GRHL2,PLXNB2,PHACTR4,DVL3	-1.59463	-0.551841	10	21
POSITIVE REGULATION OF CELLULAR COMPONENT MOVEMENT%GOBP%GO:0051272	POSITIVE REGULATION OF CELLULAR COMPONENT MOVEMENT%GOBP%GO:0051272	0.0226684	0.209428	1	SOD2,PECAM1,RRAS,COL1A1,GLIPR2,DAB2,ICAM1,THY1,CCAR1,CD74,S100A7,INSR,CXCL17,RAC2,MAPRE2,DOCK8,ITGB3,CD40,TMSB15B,LAMB1,MYLK,FN1,ROCK2,PLVAP,DOCK5,TMEM102,HSPA5,FERMT2,PDGFRB,SEMA3F,ITGB1,LRRC15,RARRES2,ADAM10,HMGB1,PAK1,TMSB4X,STX4,FAM110C,RHOC,VTN,STAT5A,PRKCA,PTPRC,ITGA6,PGAM4,PLCG1,PTK2B,MIA3,DAB2IP	1.29544	0.275222	50	202
TISSUE DEVELOPMENT%GOBP%GO:0009888	TISSUE DEVELOPMENT%GOBP%GO:0009888	0.0229438	0.210565	-1	SPRR3,KRT15,IVL,CSTA,VANGL2,CES1,KRT6B,AHI1,NDRG4,HOPX,TGM3,POF1B,STARD13,SPRR1A,SPRR2A,RHCG,BCL10,PDCD6,CRABP2,ITGB8,SPINK5,SCEL,FABP5,TGM5,RAB25,TUBB3,WAS,RAB10,BCCIP,ROBO1,EVPL,CALML5,ERCC2,ANXA1,CELSR1,ARHGAP35,TOLLIP,DHRS9,LMO4,TUFT1,LIMS1,FKBP1A,KRTDAP,MYADM,IQGAP1,ATP6AP2,SLC39A14,SPRR1B,ATG4B,YAP1,MYO1E,ALDH3A2,MEGF9,CEACAM1,GRHL3,RAP2A,PDLIM5,AKAP13,EPHA2,ATP7A,GRHL2,DSP,RAP2B,GPLD1,UGCG…	-1.2798	-0.277672	70	352
REGULATION OF NITRIC OXIDE BIOSYNTHETIC PROCESS%GOBP%GO:0045428	REGULATION OF NITRIC OXIDE BIOSYNTHETIC PROCESS%GOBP%GO:0045428	0.0230508	0.210565	1	INSR,PTGIS,ROCK2,CLU,SIRPA,CD36,DDAH2,CAV1,ASS1,P2RX4,HSP90AA1,AKT1	1.58795	0.513357	12	22
REGULATION OF NITRIC OXIDE METABOLIC PROCESS%GOBP%GO:0080164	REGULATION OF NITRIC OXIDE METABOLIC PROCESS%GOBP%GO:0080164	0.0230508	0.210565	1	INSR,PTGIS,ROCK2,CLU,SIRPA,CD36,DDAH2,CAV1,ASS1,P2RX4,HSP90AA1,AKT1	1.58795	0.513357	12	22
INTRA-GOLGI AND RETROGRADE GOLGI-TO-ER TRAFFIC%REACTOME DATABASE ID RELEASE 78%6811442	INTRA-GOLGI AND RETROGRADE GOLGI-TO-ER TRAFFIC%REACTOME DATABASE ID RELEASE 78%6811442	0.0230957	0.210565	-1	PAFAH1B3,DYNLL1,TMED9,KIF1C,KIF21A,COPG2,NAPA,KIF3A,NAA35,ARF5,DYNC1LI1,CAPZA1,KLC3,KIF16B,SURF4,TMED3,RAB18,USP6NL,RINT1,DYNC1LI2,ARFRP1,RAB6A,TMF1,RAB3GAP2,MAN2A1,CAPZB,GOLGA5,VPS51,KLC1,CYTH2,KIF1B,PLIN3,ARFGAP1,AGPAT3,COG6,VAMP3,RAB1B,ACTR1A,DCTN3,DCTN6,BICD2,ARF1,GCC1,RIC1,DYNC1I2,DCTN5,RAB3GAP1,CYTH1	-1.38231	-0.337102	48	126
IMPORT ACROSS PLASMA MEMBRANE%GOBP%GO:0098739	IMPORT ACROSS PLASMA MEMBRANE%GOBP%GO:0098739	0.0231078	0.210565	1	TRPV1,ATP1A3,SLC12A9,CACNA2D1,ATP1A1,SLC9A9,TRPM4,SLC3A2,CD36,ATP4B,ATP4A	1.53858	0.457653	11	31
CHOLESTEROL METABOLIC PROCESS%GOBP%GO:0008203	CHOLESTEROL METABOLIC PROCESS%GOBP%GO:0008203	0.023164	0.210565	-1	CES1,MSMO1,SULT2B1,TM7SF2,MVD,PMVK,CLN8,G6PD,NSDHL,DHCR7,RXRA,MVK	-1.5168	-0.446691	12	43
HALLMARK_TNFA_SIGNALING_VIA_NFKB%MSIGDB_C2%HALLMARK_TNFA_SIGNALING_VIA_NFKB	HALLMARK_TNFA_SIGNALING_VIA_NFKB%MSIGDB_C2%HALLMARK_TNFA_SIGNALING_VIA_NFKB	0.0231687	0.210565	-1	IL18,YRDC,SERPINB8,TUBB2A,SERPINB2,PER1,RNF19B,TRIP10,PHLDA1,REL,KYNU,LDLR,ZFP36,B4GALT1	-1.51041	-0.442098	14	44
DETOXIFICATION OF REACTIVE OXYGEN SPECIES%REACTOME%R-HSA-3299685.5	DETOXIFICATION OF REACTIVE OXYGEN SPECIES%REACTOME%R-HSA-3299685.5	0.0232504	0.210818	1	SOD2,NCF4,CYBA,CYBB,TXNRD2,TXNRD1	1.55496	0.478408	6	27
SYNAPTIC SIGNALING PATHWAYS ASSOCIATED WITH AUTISM SPECTRUM DISORDER%WIKIPATHWAYS_20211210%WP4539%HOMO SAPIENS	SYNAPTIC SIGNALING PATHWAYS ASSOCIATED WITH AUTISM SPECTRUM DISORDER%WIKIPATHWAYS_20211210%WP4539%HOMO SAPIENS	0.0233184	0.21084	-1	MAPK3,RPS6KB1,KRAS,PRKAB1,PRKAA2,MAPK1,NF1,PIK3R2,HRAS,RHEB	-1.59286	-0.564386	10	19
RIBONUCLEOSIDE DIPHOSPHATE METABOLIC PROCESS%GOBP%GO:0009185	RIBONUCLEOSIDE DIPHOSPHATE METABOLIC PROCESS%GOBP%GO:0009185	0.0233726	0.21084	-1	RRM2,PFKFB2,NUDT18,LDHA,HK2,PFKP,PGAM1,BAD,NUDT5,ADPGK,GAPDH,ALDOC,ALDOA,PKM,ENO1	-1.55192	-0.484411	15	32
EGF/EGFR SIGNALING PATHWAY%WIKIPATHWAYS_20211210%WP437%HOMO SAPIENS	EGF/EGFR SIGNALING PATHWAY%WIKIPATHWAYS_20211210%WP437%HOMO SAPIENS	0.0234651	0.21084	-1	CREB1,EPN1,NEDD8,PXDN,RPS6KB1,RALB,PTK6,EPS15L1,PIK3C2B,MAP3K2,CBLC,PRKCZ,KRAS,ERBB2,NCK2,PLSCR1,ITCH,VAV3,RAC1,CSK,PLD2,NCK1,RAB5A,USP6NL,SHC1,MAPK1	-1.42702	-0.370714	26	84
CELL DEVELOPMENT%GOBP%GO:0048468	CELL DEVELOPMENT%GOBP%GO:0048468	0.0234686	0.21084	1	HORMAD1,PECAM1,DCLK1,LAMA2,ICAM1,IFNGR1,ANXA6,VASP,PEAK1,THY1,BSG,DTNBP1,LAMC1,RAC2,NEXN,MAP1S,MYH11,LAMA5,TPM1,RAPGEF1,ZNF830,CSRP2,SLC26A6,ZNF365,ITGB3,ACTA2,BLOC1S5,LAMB1,ANG,SCARF1,LMOD1,METTL3,FN1,COL18A1,FAM172A,LRRK2,CLU,ALCAM,RAP1B,FLNC,RPS6KA5,FERMT2,PDGFRB,COL15A1,ANTXR1,ILK,SH3GL2,AGRN,SEMA3F,MYH9,THOC2,DEAF1,LSR,PXN,NCAM1,HMGB1,PGM5,CAPN3,MAP1B,PAK1,LMTK2,FARP1,GHRL,WDR77,ZFPM1,PTPRC,…	1.22736	0.244813	81	357
RESPIRATORY CHAIN COMPLEX IV ASSEMBLY%GOBP%GO:0008535	RESPIRATORY CHAIN COMPLEX IV ASSEMBLY%GOBP%GO:0008535	0.0236238	0.211747	1	OXA1L,PET100,COX15,SCO1,COA3,TIMM21,MT-CO3,SMIM20,COX19,SURF1,SCO2,COX20,COA6	1.59352	0.575972	13	15
RAS SIGNALING%WIKIPATHWAYS_20211210%WP4223%HOMO SAPIENS	RAS SIGNALING%WIKIPATHWAYS_20211210%WP4223%HOMO SAPIENS	0.0240329	0.214921	-1	SHOC2,MAPK3,PLA2G4B,RALB,PLA2G2C,RAB5B,CALML3,REL,GNG12,KRAS,EPHA2,GNB4,RAC1,PLA2G12A,PLD2,BAD,RAB5A,PLA2G4D,PLA2G4F,SHC1,MAPK1,NF1,PIK3R2,IKBKB,RALA,ARF6,GNG5,EXOC2,SOS1,RELA	-1.45273	-0.389293	30	70
SKELETAL SYSTEM DEVELOPMENT%GOBP%GO:0001501	SKELETAL SYSTEM DEVELOPMENT%GOBP%GO:0001501	0.0241206	0.215213	1	TGM2,FBN1,COL1A1,ANXA6,RAB23,COL1A2,ATG9A,VCAN,LECT2,COL2A1,HAPLN1,TGFBR2,DEAF1,LTF,WNT2B,TMEM119,PRELP,FBN2,GHRL,PTPRC,EBP	1.43073	0.360514	21	67
MUSCLE STRUCTURE DEVELOPMENT%GOBP%GO:0061061	MUSCLE STRUCTURE DEVELOPMENT%GOBP%GO:0061061	0.0244427	0.217508	1	LAMA2,COL6A3,SMTN,LDB3,GATA6,MYH11,PDLIM7,TPM1,CSRP2,MYLK,LMOD1,BASP1,FLNC,PDGFRB,TAGLN,ITGB1,FHL1,CD81,PGM5,CAPN3,UTRN,KDM6B,ZFPM1,DYSF,CAV1,TMOD1,RB1,SGCE,ANK2,SMAD4,MEF2D,PLD3,SORBS2,ACTN1,RBPJ	1.40943	0.335736	35	91
TOLL LIKE RECEPTOR 3 (TLR3) CASCADE%REACTOME%R-HSA-168164.3	TOLL LIKE RECEPTOR 3 (TLR3) CASCADE%REACTOME%R-HSA-168164.3	0.0244891	0.217508	-1	CREB1,MAPK3,FADD,PPP2CA,PPP2R1A,CASP8,MAP2K6,RIPK3,PPP2CB,NFKBIB,TICAM1,TRAF6,DUSP3,TBK1,MAPK1,PPP2R5D,UBE2D3,UBE2N,IKBKB,TAB1,SKP1,RELA	-1.49371	-0.428508	22	49
POSITIVE REGULATION OF LOCOMOTION%GOBP%GO:0040017	POSITIVE REGULATION OF LOCOMOTION%GOBP%GO:0040017	0.0249352	0.220665	1	SOD2,PECAM1,RRAS,COL1A1,GLIPR2,DAB2,ICAM1,THY1,CCAR1,CD74,S100A7,INSR,CXCL17,RAC2,MAPRE2,DOCK8,ITGB3,CD40,TMSB15B,LAMB1,MYLK,FN1,ROCK2,PLVAP,DOCK5,TMEM102,HSPA5,FERMT2,PDGFRB,SEMA3F,ITGB1,LRRC15,RARRES2,ADAM10,HMGB1,PAK1,TMSB4X,STX4,FAM110C,RHOC,VTN,STAT5A,PRKCA,PTPRC,ITGA6,PGAM4,PLCG1,PTK2B,MIA3,DAB2IP	1.28567	0.273148	50	202
HCMV LATE EVENTS%REACTOME%R-HSA-9610379.2	HCMV LATE EVENTS%REACTOME%R-HSA-9610379.2	0.0249576	0.220665	-1	NUP85,UBAP1,CHMP6,MVB12A,CHMP1A,VPS28,TSG101,VPS37B,SNF8,NUP188,CHMP3,VPS37A,CHMP2A,CHMP2B,CHMP4A	-1.50249	-0.434483	15	47
RESPONSE TO PURINE-CONTAINING COMPOUND%GOBP%GO:0014074	RESPONSE TO PURINE-CONTAINING COMPOUND%GOBP%GO:0014074	0.0250684	0.221145	1	TRPV1,RAPGEF1,SLC26A6,HSP90B1,SLC5A5,RAP1B,NDUFS4,RAP1A,GSTM2,P2RX4,DUOX2	1.57511	0.504304	11	23
CELL ADHESION%GOBP%GO:0007155	CELL ADHESION%GOBP%GO:0007155	0.0251397	0.221274	1	FBLN5,PTPRS,PECAM1,LGALS1,FBN1,ITGA5,COL16A1,ICAM1,COL5A1,CORO1A,PEAK1,ENTPD1,THY1,BSG,NID2,ITGA3,VWF,LAMC1,RAC2,NEXN,LAMA5,ITGB3,FLNA,EMILIN1,MYL9,LAMB1,TGFBI,STAB1,CD93,FN1,TGFBR2,AOC3,TGFB1I1,COL14A1,FOLR2,ALCAM,FERMT2,CADM3,ANTXR1,NT5E,CHST10,BCAM,ILK,ITGA1,LGALS4,ITGB2,MYH9,LPP,ITGB1,PXN,ITGA9,ITGAM,TNXB,TLN1,SIRPA,ITGB4,CLDN18,VTN,AMBP,SYNJ2BP,TIMM10B,ITGA6,ITGB6,ACTB	1.25985	0.260521	64	255
HALLMARK_BILE_ACID_METABOLISM%MSIGDB_C2%HALLMARK_BILE_ACID_METABOLISM	HALLMARK_BILE_ACID_METABOLISM%MSIGDB_C2%HALLMARK_BILE_ACID_METABOLISM	0.0252231	0.221509	-1	SLC22A18,BBOX1,SULT2B1,EPHX2,CROT,GCLM,PEX13,ALDH9A1,IDI1,RXRA	-1.49254	-0.439546	10	43
ERBB1 DOWNSTREAM SIGNALING%PATHWAY INTERACTION DATABASE NCI-NATURE CURATED DATA%ERBB1 DOWNSTREAM SIGNALING	ERBB1 DOWNSTREAM SIGNALING%PATHWAY INTERACTION DATABASE NCI-NATURE CURATED DATA%ERBB1 DOWNSTREAM SIGNALING	0.0254251	0.222456	-1	CREB1,MAPK3,CYFIP2,BAIAP2,ABI1,PPP2CA,PPP2R1A,PIK3CB,YWHAZ,IQGAP1,MAP3K2,PRKCZ,KRAS,WASF2,PLD1,SFN,ZFP36,RAC1,PLD2,BAD,RAB5A,USP6NL,MAPK1,YWHAE,NCKAP1	-1.43025	-0.375159	25	79
REGULATION OF SYSTEMIC ARTERIAL BLOOD PRESSURE%GOBP%GO:0003073	REGULATION OF SYSTEMIC ARTERIAL BLOOD PRESSURE%GOBP%GO:0003073	0.0254447	0.222456	1	SOD2,ACE,CPA3,TPM1,CMA1,CTSG,ENPEP	1.57826	0.525901	7	20
ANATOMICAL STRUCTURE FORMATION INVOLVED IN MORPHOGENESIS%GOBP%GO:0048646	ANATOMICAL STRUCTURE FORMATION INVOLVED IN MORPHOGENESIS%GOBP%GO:0048646	0.025609	0.222544	1	ITGA5,CALD1,VASP,THY1,S100A7,ITGA3,RASIP1,COL12A1,RNF213,MYH11,TPM1,COL6A1,ERAP1,CSRP2,ITGB3,LAMB1,ANG,POLR1B,TGFBI,LMOD1,ENPEP,FN1,COL4A1,COL18A1,SDCCAG8,CDC73,TGFBR2,FLNC,PDGFRB,COL15A1,ITGB2,MYH9,DEAF1,ITGB1,CTR9,CD81,PGM5,CAPN3,KDM6B,ITGB4,FBN2,SLC4A2,RTF1,VTN,ZFPM1,PTK2B,MIA3,DAB2IP,PARVA,TCOF1	1.30106	0.282216	50	174
PROTEIN INSERTION INTO MEMBRANE%GOBP%GO:0051205	PROTEIN INSERTION INTO MEMBRANE%GOBP%GO:0051205	0.0256591	0.222544	1	OXA1L,TIMM8B,TIMM10,NDUFA13,TIMM8A,TIMM13,EMC4,TIMM22,SAMM50,TIMM10B,SGTA	1.5126	0.439876	11	34
ENVELOPE PROTEINS AND THEIR POTENTIAL ROLES IN EDMD PHYSIOPATHOLOGY%WIKIPATHWAYS_20211210%WP4535%HOMO SAPIENS	ENVELOPE PROTEINS AND THEIR POTENTIAL ROLES IN EDMD PHYSIOPATHOLOGY%WIKIPATHWAYS_20211210%WP4535%HOMO SAPIENS	0.0256871	0.222544	-1	ADCY6,MAPK3,EMD,SYNE3,KRAS,SUN1,MAPK1,TMEM43,SOS1,SYNE1,HRAS	-1.57328	-0.544454	11	21
NON-CANONICAL WNT SIGNALING PATHWAY%GOBP%GO:0035567	NON-CANONICAL WNT SIGNALING PATHWAY%GOBP%GO:0035567	0.025748	0.222544	-1	VANGL2,CELSR1,CELSR2,RAC1,DAAM1,DVL3,DVL2	-1.57488	-0.594939	7	15
POSITIVE REGULATION OF CELL ACTIVATION%GOBP%GO:0050867	POSITIVE REGULATION OF CELL ACTIVATION%GOBP%GO:0050867	0.0257644	0.222544	1	HLA-DRB5,IGHV3-23,HSPD1,THY1,CD74,HLA-A,DOCK8,CD40,HLA-DRB1,CD38,IGLL5,HLA-DPB1,TGFBR2,BTK,ITGB2,CD46,IGHA1,CD81,HMGB1,ITGAM,CAPN3,TNIP2,SIRPA,STX4,FLOT2,PTPRC,CAV1,SH3KBP1,B2M,CD276,RASAL3,RPS6KA1,SYK,SRC	1.36354	0.314493	34	112
ESTABLISHMENT OF CHROMOSOME LOCALIZATION%GOBP%GO:0051303	ESTABLISHMENT OF CHROMOSOME LOCALIZATION%GOBP%GO:0051303	0.0257964	0.222544	-1	NUF2,VPS4B,NDEL1,MAD1L1,CENPC,CHMP6,CHMP1B,CHMP1A,PDCD6IP,FAM83D,CHMP5	-1.50465	-0.454029	11	38
MUSCARINIC ACETYLCHOLINE RECEPTOR 2 AND 4 SIGNALING PATHWAY%PANTHER PATHWAY%P00043	MUSCARINIC ACETYLCHOLINE RECEPTOR 2 AND 4 SIGNALING PATHWAY%PANTHER PATHWAY%P00043	0.0259259	0.222819	1	PRKAR2B,PRKAR2B,GNB3,GNB3,PRKAR1A,PRKAR1A,SNAP29,SNAP29,GNAO1,GNAO1,GSTO1,STX4,STX4,GNAI1,GNAI1,GNAI1	1.4395	0.374581	16	57
MACROPHAGE ACTIVATION%GOBP%GO:0042116	MACROPHAGE ACTIVATION%GOBP%GO:0042116	0.0259424	0.222819	1	IFNGR1,NMI,CD93,CLU,ITGB2,ITGAM,DYSF,SYK,CRTC3	1.57129	0.546211	9	17
SENSORY ORGAN MORPHOGENESIS%GOBP%GO:0090596	SENSORY ORGAN MORPHOGENESIS%GOBP%GO:0090596	0.026266	0.222942	1	MFAP2,FBN1,COL5A1,THY1,MFAP5,EFEMP1,COL5A2,WNT2B,FBN2,ALDH1A3,PLS1,RARG	1.51068	0.44537	12	32
OXIDATIVE STRESS RESPONSE%PANTHER PATHWAY%P00046	OXIDATIVE STRESS RESPONSE%PANTHER PATHWAY%P00046	0.0262794	0.222942	-1	DUSP14,DUSP14,MAPK13,MAPK13,PLA2G4B,TXN,TXN,MAP2K6,MAP2K6,DUSP3,DUSP3	-1.52555	-0.473496	11	33
ADAPTIVE IMMUNE RESPONSE%GOBP%GO:0002250	ADAPTIVE IMMUNE RESPONSE%GOBP%GO:0002250	0.0264198	0.222942	1	IGHV3-23,HSPD1,CD74,HLA-A,HLA-DRB1,IGLL5,RAP1GAP,BTK,FCER1G,MYO1G,CTSS,CD46,SIPA1,IGHA1,CD81,HMGB1,APCS,RFTN1	1.43516	0.373452	18	57
NEGATIVE REGULATION OF CATALYTIC ACTIVITY%GOBP%GO:0043086	NEGATIVE REGULATION OF CATALYTIC ACTIVITY%GOBP%GO:0043086	0.0264248	0.222942	-1	CSTA,CSTB,SERPINB13,ABL1,CAST,SERPINB8,ECM1,SPINK5,SORT1,SERPINA3,SERPINB5,SERPINB2,GSK3A,TMBIM1,PTK6,SERPINB3,SERPINB12,ANXA1,SERPINB6,CHMP6,GSTP1,PIK3CB,CAAP1,RFFL,FKBP1A,ARL2,SLC39A14,CBLC,TSG101,CEACAM1,SFN,EPHA1,ANXA8,LGALS3,PPP2R5A,ARL6IP1,TARBP2,APOC1,ZFP36,GNAI3,NOL3,HSPB1,SH3BP5L,RPL23,USP47,APOC3,DUSP3,SERPINB1,NOSIP,CARD18,TIPRL,NOS1,STK38,RPL11,F11R,INPP5K,NF1,WNK1,PPP1R11,CSNK2A1	-1.31687	-0.298814	60	221
CHONDROITIN SULFATE DERMATAN SULFATE METABOLISM%REACTOME%R-HSA-1793185.1	CHONDROITIN SULFATE DERMATAN SULFATE METABOLISM%REACTOME%R-HSA-1793185.1	0.0264287	0.222942	1	CHSY1,CHPF,DCN,HEXB,VCAN,HSPG2,CSPG4,AGRN,HEXA,GPC6,BGN	1.57105	0.531857	11	19
ICOSANOID BIOSYNTHETIC PROCESS%GOBP%GO:0046456	ICOSANOID BIOSYNTHETIC PROCESS%GOBP%GO:0046456	0.0264287	0.222942	1	CD74,PTGIS,TBXAS1,PTGES3,GGT5,PTGES,PTGES2,PTGDS,PRG3,AKR1C3	1.57243	0.532323	10	19
NEURAL TUBE CLOSURE%GOBP%GO:0001843	NEURAL TUBE CLOSURE%GOBP%GO:0001843	0.0264769	0.222942	-1	VANGL2,BCL10,CELSR1,LMO4,GRHL3,GRHL2,PLXNB2,PHACTR4,DVL3	-1.58622	-0.570402	9	18
TUBE CLOSURE%GOBP%GO:0060606	TUBE CLOSURE%GOBP%GO:0060606	0.0264769	0.222942	-1	VANGL2,BCL10,CELSR1,LMO4,GRHL3,GRHL2,PLXNB2,PHACTR4,DVL3	-1.58622	-0.570402	9	18
CELL ACTIVATION INVOLVED IN IMMUNE RESPONSE%GOBP%GO:0002263	CELL ACTIVATION INVOLVED IN IMMUNE RESPONSE%GOBP%GO:0002263	0.0264933	0.222942	1	HSPD1,ICAM1,CORO1A,CD74,NMI,LCP1,FCER1G,CHGA,HMGB1,ZFPM1,DYSF,PTK2B,LRP1,SYK,MSH2,IRF4,STXBP3,PLCG2,DOCK2,DOCK10	1.48054	0.410486	20	42
PID_LKB1_PATHWAY%MSIGDB_C2%PID_LKB1_PATHWAY	PID_LKB1_PATHWAY%MSIGDB_C2%PID_LKB1_PATHWAY	0.0265376	0.222942	-1	CREB1,MAP2,YWHAZ,SFN,PRKAB1,PRKAA2,MARK2,AKT1S1,YWHAQ,CAB39	-1.56565	-0.536045	10	22
BIOCARTA_HER2_PATHWAY%MSIGDB_C2%BIOCARTA_HER2_PATHWAY	BIOCARTA_HER2_PATHWAY%MSIGDB_C2%BIOCARTA_HER2_PATHWAY	0.0265841	0.222942	-1	MAPK3,GRIP1,CARM1,ERBB2,ERBB3,SHC1,MAPK1,SOS1,HRAS,EGFR	-1.5831	-0.57964	10	17
ION TRANSPORT%GOBP%GO:0006811	ION TRANSPORT%GOBP%GO:0006811	0.0268123	0.224128	1	PRAF2,ABCC5,TRPV1,ACE,ANXA6,ATP1A3,SLC12A9,CACNA2D1,SLC26A6,SLC25A22,SLC25A19,SLC16A1,CYBRD1,SLC37A4,CLIC2,SLC5A5,FOLR2,SLC25A3,SLCO2A1,BAX,NDUFA9,ATP1A1,NNT,SLC25A20,LASP1,MPC1,SLC16A7,SLC25A5,LTF,STOML2,MT-ND5,SLC9A9,KCNS1,LMTK2,CA4,SLC26A7,COX15,TRPM4,SLC4A2,SLC25A13,ITPR3,SLC3A2,CD36,CLIC4,SLC30A9,PTPRC,TRPC5,ATP2A3,ATP4B,SLC25A4,MPC2,SLC26A9,SLC52A2,CAV1,SLC25A12,ATP4A,SFXN3,AKR1C1,CYB5R1,ND…	1.2741	0.268681	67	217
CELLULAR LIPID METABOLIC PROCESS%GOBP%GO:0044255	CELLULAR LIPID METABOLIC PROCESS%GOBP%GO:0044255	0.0268403	0.224128	-1	CES1,ALOX12,AIG1,ACAT2,INPP4B,MSMO1,ACOX3,HACL1,ADH7,ST3GAL4,CYP4F22,CES2,GLTP,MGLL,PLCD1,EPHX2,PIK3R4,PLA2G4B,MVD,ALOX15B,LMF1,PMVK,PLA2G2C,MBOAT2,CROT,TECR,ACAA1,MIF,PON1,CYP4F3,ABHD5,SGPL1,CLN8,PEX13,GSTP1,IDI1,CWH43,DHRS9,PPP2CA,SDR16C5,PIK3C2B,PPP2R1A,PIK3CB,SLC27A3,ACOX1,DGKA,PIGK,MVK,ALDH3A2,DBI,PIGQ,TNFAIP8L3,PLD1,GPLD1,UGCG,PLSCR1,SPTLC1,GSTM4,HMGCS1,ITPKC,GDPD3,APOC1,FDPS,LPIN3,SLC27A4,…	-1.26148	-0.272505	101	369
ANGIOGENESIS%PANTHER PATHWAY%P00005	ANGIOGENESIS%PANTHER PATHWAY%P00005	0.027035	0.225272	-1	MAPK3,MAPK3,MAPK3,CRYAB,CRYAB,PLA2G4B,GSK3A,EFNB2,EFNB2,CASP9,CASP9,PIK3C2B,PIK3C2B,PIK3CB,PIK3CB,RASA1,RASA1,PRKCZ,PRKCZ,KRAS,KRAS,PLD1,PLD1,NCK2,NCK2,HSPB1,HSPB1,PLD2,PLD2,DVL3,DVL3,NCK1,NCK1,NCK1,EPHB3,EPHB3,EPHB3,PRKD2,PRKD2,PLA2G4D,SHC1,SHC1,MAPK1,MAPK1,MAPK1	-1.34558	-0.314547	45	172
RUNX1 REGULATES TRANSCRIPTION OF GENES INVOLVED IN DIFFERENTIATION OF HSCS%REACTOME DATABASE ID RELEASE 78%8939236	RUNX1 REGULATES TRANSCRIPTION OF GENES INVOLVED IN DIFFERENTIATION OF HSCS%REACTOME DATABASE ID RELEASE 78%8939236	0.0271463	0.225718	-1	PSMD14,ABL1,LDB1,YAP1,PSMB4,PSMD4,PSMD12,ITCH,PSMD11,PSMD5,PSMC2,PSMD6,PSMB7,PSMD7,PSMD2,PSMC5,PSMD1,PSMA1,PSME4,PSMA7,PSMB6,PSMD3,PSMA2,PSMD13,PSMB2,PSMC1,PSMC3	-1.479	-0.421809	27	51
INTEGRIN-MEDIATED SIGNALING PATHWAY%GOBP%GO:0007229	INTEGRIN-MEDIATED SIGNALING PATHWAY%GOBP%GO:0007229	0.0273438	0.226878	1	ITGA5,COL16A1,DAB2,THY1,LAMA5,ITGB3,FN1,FERMT2,ILK,ITGB2,MYH9,ITGB1,ADAM10,ITGB4,ITGB6,PTK2B,FBLN1,SYK,ADAM9,SRC	1.45106	0.395009	20	46
PROTEIN POLYUBIQUITINATION%GOBP%GO:0000209	PROTEIN POLYUBIQUITINATION%GOBP%GO:0000209	0.0274578	0.227341	-1	SHPRH,TRIM38,TRAF3IP2,AKTIP,RNF19B,UBE2A,RNF185,UBE2Q1,NPEPPS,HECTD1,RFFL,TRIM5,TRIP12,ITCH,MKRN2,WWP2,UBE2G2,UBE4B,ARIH1,STUB1,RBCK1,TRAF6,UBE2B,BLMH,LRSAM1,RC3H1,LNPEP,FBXO22,UBE2O,UBE2D3,UBE2N,SASH1,CDC16	-1.40189	-0.354779	33	98
COOPERATION OF PREFOLDIN AND TRIC CCT IN ACTIN AND TUBULIN FOLDING%REACTOME DATABASE ID RELEASE 78%389958	COOPERATION OF PREFOLDIN AND TRIC CCT IN ACTIN AND TUBULIN FOLDING%REACTOME DATABASE ID RELEASE 78%389958	0.0276743	0.228649	-1	TUBB4A,TUBAL3,TUBB2A,TUBB3,TUBA4A,TUBA1C,TUBA1A	-1.55355	-0.515598	7	25
VASOPRESSIN SYNTHESIS%PANTHER PATHWAY%P04395	VASOPRESSIN SYNTHESIS%PANTHER PATHWAY%P04395	0.0277841	0.229072	1	CPE,CPE,CPE,SEC11C,SEC11C,SEC11A,SEC11A,SEC11A,SPCS2,SPCS2	1.56223	0.528871	10	19
IRON UPTAKE AND TRANSPORT%REACTOME DATABASE ID RELEASE 78%917937	IRON UPTAKE AND TRANSPORT%REACTOME DATABASE ID RELEASE 78%917937	0.0281543	0.230471	-1	NEDD8,LCN2,ATP6V1D,HMOX1,SLC11A2,FTH1,ATP6V0D1,ATP6V0A1,GLRX3,ATP6V1A,TCIRG1,ATP6V1G1,CP,ATP6V1E1,SKP1,ATP6V0C,HMOX2	-1.50488	-0.464503	17	34
TRIF(TICAM1)-MEDIATED TLR4 SIGNALING%REACTOME DATABASE ID RELEASE 78%937061	TRIF(TICAM1)-MEDIATED TLR4 SIGNALING%REACTOME DATABASE ID RELEASE 78%937061	0.0281642	0.230471	-1	CREB1,MAPK3,FADD,PPP2CA,PPP2R1A,CASP8,MAP2K6,RIPK3,PPP2CB,NFKBIB,TICAM1,TRAF6,DUSP3,TBK1,MAPK1,PPP2R5D,UBE2D3,UBE2N,IKBKB,TAB1,SKP1,RELA	-1.4723	-0.419898	22	51
MYD88-INDEPENDENT TLR4 CASCADE%REACTOME DATABASE ID RELEASE 78%166166	MYD88-INDEPENDENT TLR4 CASCADE%REACTOME DATABASE ID RELEASE 78%166166	0.0281642	0.230471	-1	CREB1,MAPK3,FADD,PPP2CA,PPP2R1A,CASP8,MAP2K6,RIPK3,PPP2CB,NFKBIB,TICAM1,TRAF6,DUSP3,TBK1,MAPK1,PPP2R5D,UBE2D3,UBE2N,IKBKB,TAB1,SKP1,RELA	-1.4723	-0.419898	22	51
LYMPHOCYTE MEDIATED IMMUNITY%GOBP%GO:0002449	LYMPHOCYTE MEDIATED IMMUNITY%GOBP%GO:0002449	0.0281932	0.230471	1	IGHV3-23,HSPD1,CORO1A,CD74,HLA-A,IGLL5,FCER1G,MYO1G,CD46,IGHA1,CD81,APCS,RFTN1	1.45096	0.38816	13	50
FCERI MEDIATED CA+2 MOBILIZATION%REACTOME%R-HSA-2871809.1	FCERI MEDIATED CA+2 MOBILIZATION%REACTOME%R-HSA-2871809.1	0.0282486	0.230471	1	PPP3R1,IGHV3-23,LCP2,BTK,AHCYL1,VAV2,ITPR3,PLCG1,PPP3CA,SYK	1.5527	0.501961	10	22
INTEGRIN-MEDIATED CELL ADHESION%WIKIPATHWAYS_20211210%WP185%HOMO SAPIENS	INTEGRIN-MEDIATED CELL ADHESION%WIKIPATHWAYS_20211210%WP185%HOMO SAPIENS	0.0286561	0.233296	1	VASP,RAPGEF1,ITGB3,ROCK2,VAV2,ITGA1,ARAF,ITGB1,PXN,ITGAM,CAPN3,PAK1,TLN1,ITGB4,CAPN9,ITGA6,ITGB6,TNS1,BRAF,SRC,RAP1A,ZYX,CAPN6	1.44184	0.379767	23	54
PURINE NUCLEOSIDE DIPHOSPHATE METABOLIC PROCESS%GOBP%GO:0009135	PURINE NUCLEOSIDE DIPHOSPHATE METABOLIC PROCESS%GOBP%GO:0009135	0.0287669	0.233296	-1	PFKFB2,NUDT18,GUK1,LDHA,HK2,PFKP,PGAM1,BAD,ADPGK,GAPDH,ALDOC,ALDOA,PKM,ENO1	-1.53113	-0.497745	14	27
REGULATION OF TRANSMEMBRANE TRANSPORTER ACTIVITY%GOBP%GO:0022898	REGULATION OF TRANSMEMBRANE TRANSPORTER ACTIVITY%GOBP%GO:0022898	0.0288316	0.233296	1	CACNA2D1,CLIC2,RNF207,GOPC,SLMAP,AHCYL1,CTSS,YWHAH,ITGB1,PPIF,FHL1,KCNS1,UTRN,GSTO1,TESC,TMSB4X,NDUFA4,ACTB,CAMK2D,PTK2B,CAV1,TCAF1,ANK2,MMP9,GSTM2,ATP1B1,SUMO1,PHB2,PRKACA,NEDD4L,SLC9A1,CHP1,FXYD3,GLRX,DMD	1.40606	0.353848	35	68
LEUKOCYTE ACTIVATION INVOLVED IN IMMUNE RESPONSE%GOBP%GO:0002366	LEUKOCYTE ACTIVATION INVOLVED IN IMMUNE RESPONSE%GOBP%GO:0002366	0.0288783	0.233296	1	HSPD1,ICAM1,CORO1A,CD74,NMI,LCP1,FCER1G,CHGA,HMGB1,ZFPM1,DYSF,PTK2B,SYK,MSH2,IRF4,STXBP3,PLCG2,DOCK2,DOCK10	1.47424	0.416267	19	39
FLUOROPYRIMIDINE ACTIVITY%WIKIPATHWAYS_20211210%WP1601%HOMO SAPIENS	FLUOROPYRIMIDINE ACTIVITY%WIKIPATHWAYS_20211210%WP1601%HOMO SAPIENS	0.0288933	0.233296	-1	CES1,RRM2,CDA,DHFR,CES2,ERCC2	-1.56664	-0.582755	6	16
MORPHOGENESIS OF EMBRYONIC EPITHELIUM%GOBP%GO:0016331	MORPHOGENESIS OF EMBRYONIC EPITHELIUM%GOBP%GO:0016331	0.0291315	0.234733	-1	VANGL2,BCL10,CELSR1,LMO4,GRHL3,GRHL2,PLXNB2,PHACTR4,DVL3	-1.56335	-0.547331	9	20
PID_AMB2_NEUTROPHILS_PATHWAY%MSIGDB_C2%PID_AMB2_NEUTROPHILS_PATHWAY	PID_AMB2_NEUTROPHILS_PATHWAY%MSIGDB_C2%PID_AMB2_NEUTROPHILS_PATHWAY	0.0291955	0.234765	1	THY1,PLAT,HMGB1,ITGAM,TLN1,SRC,MMP9,RAP1A	1.56839	0.566889	8	15
RESPONSE TO MECHANICAL STIMULUS%GOBP%GO:0009612	RESPONSE TO MECHANICAL STIMULUS%GOBP%GO:0009612	0.0293352	0.235404	-1	CRADD,MAPK3,BCL10,PPL,SCEL,FADD,JUP,CASP8,MAP3K2,BAD,PTN,F11R,PIEZO1,CNN2,TTN,MAP2K4,AQP1,HTT	-1.53103	-0.481967	18	31
RHO GTPASE EFFECTORS%REACTOME%R-HSA-195258.4	RHO GTPASE EFFECTORS%REACTOME%R-HSA-195258.4	0.0294466	0.235814	-1	DYNLL1,RHOD,NCOA2,ABL1,NUP85,MAPK3,NUF2,LIN7B,S100A9,PIK3R4,S100A8,ARPC1A,WAS,NDEL1,MAD1L1,CYFIP2,CENPC,BAIAP2,ABI1,KNTC1,PPP2CA,PPP2R1A,YWHAZ,IQGAP1,PRKCZ,PPP2R5C,WASF2,DYNC1LI1,SFN,CLIP1,PPP1CB,PPP2R5A,WIPF2,KLC3,PPP2CB,CYFIP1,RAC1,DIAPH1,DAAM1,DVL3,NCK1,MYL6,RPS27,PKN2,MAPK1,DYNC1LI2,MYH14,NF2,PPP2R5D,YWHAE,DVL2,NCKAP1	-1.33648	-0.314689	52	163
REGULATION OF ANIMAL ORGAN MORPHOGENESIS%GOBP%GO:2000027	REGULATION OF ANIMAL ORGAN MORPHOGENESIS%GOBP%GO:2000027	0.029719	0.237509	-1	VANGL2,AHI1,CELSR1,CELSR2,RAC1,DAAM1,DVL3,DVL2,TACSTD2	-1.57034	-0.564692	9	18
REGULATION OF MITOCHONDRIAL FISSION%GOBP%GO:0090140	REGULATION OF MITOCHONDRIAL FISSION%GOBP%GO:0090140	0.0297844	0.237546	1	DCN,LRRK2,MUL1,MIEF1,INF2,PGAM5,MCU	1.57355	0.556897	7	16
HALLMARK_ESTROGEN_RESPONSE_EARLY%MSIGDB_C2%HALLMARK_ESTROGEN_RESPONSE_EARLY	HALLMARK_ESTROGEN_RESPONSE_EARLY%MSIGDB_C2%HALLMARK_ESTROGEN_RESPONSE_EARLY	0.0300064	0.238829	-1	KLK10,CLIC3,RHOD,KAZN,SULT2B1,ZNF185,FAM63A,NADSYN1,CELSR1,SYNGR1,SNX24,RAPGEFL1,CLDN7,DHCR7,SFN,UGCG,CELSR2,ENDOD1,SLC26A2,FASN,B4GALT1,ANXA9	-1.40996	-0.367477	22	82
CELLULAR METAL ION HOMEOSTASIS%GOBP%GO:0006875	CELLULAR METAL ION HOMEOSTASIS%GOBP%GO:0006875	0.03011	0.23899	1	FTL,TGM2,TRPV1,MT2A,HERPUD1,ANXA6,ATP1A3,THY1,CACNA2D1,CD40,MT1X,WFS1,CYBRD1,HSP90B1,BAX,ATP1A1,CCR10,STOML2,MT1H,HMGB1,ISCU,CAPN3,GSTO1,TRPM4,ITPR3,GHRL,CD36,SLC30A9,PTPRC,TRPC5,ATP2A3,ATP4B,PLCG1,CAMK2D,CAV1,ATP4A,LETM1,ANK2,SMAD4,MT1G,MCU,GSTM2,ATP1B1,AFG3L2,ATP2B1,SCGN	1.32194	0.298602	46	128
REGULATION OF TRANSFORMING GROWTH FACTOR BETA RECEPTOR SIGNALING PATHWAY%GOBP%GO:0017015	REGULATION OF TRANSFORMING GROWTH FACTOR BETA RECEPTOR SIGNALING PATHWAY%GOBP%GO:0017015	0.0302101	0.23899	1	FBN1,DAB2,ITGA3,EMILIN1,ASPN,SKIL,TGFB1I1,FBN2,CREBBP,LTBP4,CAV1,LTBP1,PBLD,SMAD4	1.48326	0.423022	14	37
REGULATION OF CELLULAR RESPONSE TO TRANSFORMING GROWTH FACTOR BETA STIMULUS%GOBP%GO:1903844	REGULATION OF CELLULAR RESPONSE TO TRANSFORMING GROWTH FACTOR BETA STIMULUS%GOBP%GO:1903844	0.0302101	0.23899	1	FBN1,DAB2,ITGA3,EMILIN1,ASPN,SKIL,TGFB1I1,FBN2,CREBBP,LTBP4,CAV1,LTBP1,PBLD,SMAD4	1.48326	0.423022	14	37
DISEASES OF PROGRAMMED CELL DEATH%REACTOME%R-HSA-9645723.6	DISEASES OF PROGRAMMED CELL DEATH%REACTOME%R-HSA-9645723.6	0.0302816	0.239071	-1	PRIM2,CAST,CAPNS2,FADD,CAPN1,FOXO3,CASP8	-1.54831	-0.517491	7	24
AURORA B SIGNALING%PATHWAY INTERACTION DATABASE NCI-NATURE CURATED DATA%AURORA B SIGNALING	AURORA B SIGNALING%PATHWAY INTERACTION DATABASE NCI-NATURE CURATED DATA%AURORA B SIGNALING	0.0305085	0.240377	1	NCAPG,VIM,MYLK,DES,NCAPD2,NCAPH	1.54277	0.49875	6	22
REGULATION OF ENDOPEPTIDASE ACTIVITY%GOBP%GO:0052548	REGULATION OF ENDOPEPTIDASE ACTIVITY%GOBP%GO:0052548	0.0307229	0.24158	-1	SERPINB13,CAST,A2ML1,CRADD,SERPINB8,BCL10,PDCD6,S100A9,S100A8,SERPINA3,SERPINB5,SERPINB2,CASP9,FADD,ROBO1,CYFIP2,SERPINB3,SERPINB12,SERPINB6,CAAP1,APAF1,APH1A,CASP8,RFFL,UACA,NLRP2,SFN,ANXA8,ARL6IP1,NOL3,USP47,BAD,BID,SERPINB1	-1.34917	-0.322376	34	146
LEPTIN SIGNALING PATHWAY%WIKIPATHWAYS_20211210%WP2034%HOMO SAPIENS	LEPTIN SIGNALING PATHWAY%WIKIPATHWAYS_20211210%WP2034%HOMO SAPIENS	0.0307925	0.241641	-1	CREB1,SH2B1,IL1RN,MAPK3,RPS6KB1,GSK3A,REL,ERBB2,RAC1,BAD,KPNA4,PRKAA2,SHC1,NCOA1,MAPK1,ACACA,PIK3R2,IKBKB,SOS1,EIF4E,RELA	-1.45061	-0.406576	21	55
MUSCLE ORGAN DEVELOPMENT%GOBP%GO:0007517	MUSCLE ORGAN DEVELOPMENT%GOBP%GO:0007517	0.0308642	0.241718	1	LAMA2,COL6A3,SMTN,TPM1,MYLK,BASP1,TAGLN,FHL1,CAPN3,UTRN,ZFPM1,CAV1,SGCE,SMAD4,MEF2D,RBPJ,MYL6B,PKP2,DMD,IGSF8,PROX1,EFEMP2	1.46215	0.409756	22	40
EPITHELIAL TUBE MORPHOGENESIS%GOBP%GO:0060562	EPITHELIAL TUBE MORPHOGENESIS%GOBP%GO:0060562	0.031057	0.242741	-1	VANGL2,AHI1,NDRG4,STARD13,BCL10,CELSR1,LMO4,GRHL3,EPHA2,GRHL2,PLXNB2,PHACTR4,DVL3,PRKD2	-1.4674	-0.432145	14	43
MYOFIBRIL ASSEMBLY%GOBP%GO:0030239	MYOFIBRIL ASSEMBLY%GOBP%GO:0030239	0.0311724	0.243157	1	MYH11,TPM1,CSRP2,LMOD1,FLNC,PDGFRB,PGM5,CAPN3,TMOD1	1.55168	0.525299	9	19
HALLMARK_ANGIOGENESIS%MSIGDB_C2%HALLMARK_ANGIOGENESIS	HALLMARK_ANGIOGENESIS%MSIGDB_C2%HALLMARK_ANGIOGENESIS	0.0314241	0.244632	1	S100A4,VCAN,LRPAP1,SLCO2A1,VAV2,PRG2,COL5A2,VTN	1.55488	0.562007	8	15
VESICLE-MEDIATED TRANSPORT%REACTOME%R-HSA-5653656.2	VESICLE-MEDIATED TRANSPORT%REACTOME%R-HSA-5653656.2	0.031493	0.244681	-1	PAFAH1B3,DYNLL1,EPN1,NEDD8,ANK1,GJB2,TMED9,CSNK1D,SORT1,VPS4B,UBAP1,ARPC1A,KIF1C,RAB10,TBC1D17,RAB5B,AP4B1,ALS2CL,KIF21A,TRAPPC9,GABARAPL2,TRIP10,COPG2,NAPA,KIF3A,EPS15L1,CHMP6,RAB4A,VTA1,SH3GL1,RAB38,YWHAZ,NAA35,MVB12A,TRAPPC11,ARF5,VPS28,TSG101,EPN2,DYNC1LI1,SFN,EXOC7,VPS37B,GJA1,CAPZA1,CD55,RAB11B,FTH1,KLC3,SNF8,FCHO2,TJP1,LDLR,CD59,CHMP5,RAC1,SYTL1,CTSC,KIF16B,SURF4,COPS5,TMED3,TRAPPC4,RABGAP…	-1.23533	-0.263504	138	439
ASYMMETRIC LOCALIZATION OF PCP PROTEINS%REACTOME DATABASE ID RELEASE 78%4608870	ASYMMETRIC LOCALIZATION OF PCP PROTEINS%REACTOME DATABASE ID RELEASE 78%4608870	0.0315789	0.244862	-1	VANGL2,PSMD14,PSMB4,PSMD4,PSMD12,PSMD11,PSMD5,PSMC2,PSMD6,DVL2,PSMB7,PSMD7,PSMD2,PSMC5,PSMD1,PSMA1,PSME4,PSMA7,PSMB6,PSMD3,PSMA2,SCRIB,PSMD13,PSMB2,PSMC1,PSMC3	-1.469	-0.424798	26	47
IL4-MEDIATED SIGNALING EVENTS%PATHWAY INTERACTION DATABASE NCI-NATURE CURATED DATA%IL4-MEDIATED SIGNALING EVENTS	IL4-MEDIATED SIGNALING EVENTS%PATHWAY INTERACTION DATABASE NCI-NATURE CURATED DATA%IL4-MEDIATED SIGNALING EVENTS	0.0318321	0.246232	1	COL1A1,THY1,COL1A2,ITGB3,IRS1,DOK2,STAT5B,STAT5A,JAK1,IRF4,PIK3R1	1.49398	0.444386	11	31
COPI-MEDIATED ANTEROGRADE TRANSPORT%REACTOME%R-HSA-6807878.1	COPI-MEDIATED ANTEROGRADE TRANSPORT%REACTOME%R-HSA-6807878.1	0.0318817	0.246232	-1	DYNLL1,ANK1,TMED9,COPG2,NAPA,ARF5,DYNC1LI1,CAPZA1,CD55,CD59,TMED3,SPTBN2,DYNC1LI2,ANK3,SPTB,CAPZB,ARFGAP1,COG6,RAB1B,ACTR1A,DCTN3,DCTN6,ARF1,DYNC1I2,DCTN5	-1.41974	-0.378438	25	72
STEROL METABOLIC PROCESS%GOBP%GO:0016125	STEROL METABOLIC PROCESS%GOBP%GO:0016125	0.0319946	0.246617	-1	CES1,MSMO1,SULT2B1,TM7SF2,MVD,PMVK,CLN8,G6PD,NSDHL,DHCR7,RXRA,MVK	-1.45932	-0.42574	12	45
CHROMOSOME LOCALIZATION%GOBP%GO:0050000	CHROMOSOME LOCALIZATION%GOBP%GO:0050000	0.0323469	0.248842	-1	NUF2,VPS4B,NDEL1,MAD1L1,CENPC,CHMP6,CHMP1B,CHMP1A,PDCD6IP,FAM83D,CHMP5	-1.475	-0.442164	11	39
CELLULAR RESPONSE TO MECHANICAL STIMULUS%GOBP%GO:0071260	CELLULAR RESPONSE TO MECHANICAL STIMULUS%GOBP%GO:0071260	0.0326009	0.24999	-1	CRADD,MAPK3,BCL10,FADD,CASP8,MAP3K2,BAD,F11R,PIEZO1,CNN2,MAP2K4,AQP1	-1.55715	-0.559951	12	18
RESOLUTION OF SISTER CHROMATID COHESION%REACTOME DATABASE ID RELEASE 78%2500257	RESOLUTION OF SISTER CHROMATID COHESION%REACTOME DATABASE ID RELEASE 78%2500257	0.0326688	0.24999	-1	DYNLL1,NUP85,NUF2,NDEL1,MAD1L1,CENPC,KNTC1,PPP2CA,PPP2R1A,PPP2R5C,DYNC1LI1,CLIP1,PPP2R5A,PPP2CB,RPS27,RAD21,DYNC1LI2,PPP2R5D	-1.42738	-0.395225	18	59
PTEN REGULATION%REACTOME DATABASE ID RELEASE 78%6807070	PTEN REGULATION%REACTOME DATABASE ID RELEASE 78%6807070	0.032688	0.24999	-1	PSMD14,MTA3,MAPK3,LAMTOR3,PSMB4,RRAGC,PSMD4,PSMD12,WWP2,PSMD11,STUB1,GATAD2A,PSMD5,PSMC2,PSMD6,MAPK1,HDAC1,LAMTOR1,CSNK2A1,RCOR1,PSMB7,AGO3,AGO1,PSMD7,PSMD2,PSMC5,RPTOR,PSMD1,PSMA1,MOV10,PSME4,RHEB,USP7,PSMA7,PSMB6,HDAC2,PSMD3,RNF2,PSMA2,PSMD13,PSMB2,PSMC1,PSMC3,RRAGA	-1.38962	-0.353904	44	94
HETEROTRIMERIC G-PROTEIN SIGNALING PATHWAY-GQ ALPHA AND GO ALPHA MEDIATED PATHWAY%PANTHER PATHWAY%P00027	HETEROTRIMERIC G-PROTEIN SIGNALING PATHWAY-GQ ALPHA AND GO ALPHA MEDIATED PATHWAY%PANTHER PATHWAY%P00027	0.0329528	0.251271	1	CLC,GNB3,GNB3,RAP1B,RAP1B,RAP1B,RAP1GAP,RAP1GAP,PRKCB,PRKCB,PRKCB,PLCB1,PLCB1,CLTA,CLTA,GNAO1,GNAO1,ITPR3,ITPR3,PRKCA,PRKCA,GNA11,GNA11	1.38166	0.340422	23	76
POSITIVE REGULATION OF CALCIUM ION TRANSMEMBRANE TRANSPORT%GOBP%GO:1904427	POSITIVE REGULATION OF CALCIUM ION TRANSMEMBRANE TRANSPORT%GOBP%GO:1904427	0.0329842	0.251271	1	THY1,CACNA2D1,CAPN3,GSTO1,PLCG1,ANK2,GSTM2,ATP1B1,SLC9A1	1.55181	0.560895	9	15
REGULATION OF PATTERN RECOGNITION RECEPTOR SIGNALING PATHWAY%GOBP%GO:0062207	REGULATION OF PATTERN RECOGNITION RECEPTOR SIGNALING PATHWAY%GOBP%GO:0062207	0.0334129	0.253483	1	PTPRS,CYBA,SMPDL3B,LTF,HMGB1,XIAP,CACTIN,CD36,FLOT2,PJA2,DAB2IP,CAV1	1.45476	0.410767	12	39
NOTCH SIGNALING PATHWAY%PANTHER PATHWAY%P00045	NOTCH SIGNALING PATHWAY%PANTHER PATHWAY%P00045	0.0334275	0.253483	1	POFUT1,POFUT1,FUT8,FUT8,FUT8,DLD,ADAM10,ADAM10	1.48061	0.430573	8	34
PID_ERBB2_ERBB3_PATHWAY%MSIGDB_C2%PID_ERBB2_ERBB3_PATHWAY	PID_ERBB2_ERBB3_PATHWAY%MSIGDB_C2%PID_ERBB2_ERBB3_PATHWAY	0.0334691	0.253483	-1	MAPK3,KRAS,ERBB2,RAC1,BAD,ERBB3,SHC1,MAPK1,NF2,PIK3R2,SOS1,HRAS	-1.5344	-0.512841	12	24
NEUTROPHIL DEGRANULATION%REACTOME DATABASE ID RELEASE 78%6798695	NEUTROPHIL DEGRANULATION%REACTOME DATABASE ID RELEASE 78%6798695	0.0336247	0.253859	-1	CSTB,DYNLL1,PSMD14,DSG1,CRISP3,CDA,GHDC,LCN2,S100A9,S100A8,FABP5,SERPINA3,VAT1,S100A11,CPNE3,RAB10,ATP11B,ATP6V1D,TMBIM1,OSTF1,RAB5B,TOM1,SERPINB3,ACAA1,MIF,CALML5,MOSPD2,PKP1,SERPINB12,CXCR2,CAPN1,SERPINB6,LRG1,ANXA2,GSTP1,TOLLIP,SYNGR1,JUP,NBEAL2,MANBA,APAF1,YPEL5,LAMTOR3,IQGAP1,ATP6AP2,CEACAM1,HEBP2,COMMD3,DYNC1LI1,ORM2,PLD1,PSMD12,DSP,ARL8A,RAP2B,CD55,LGALS3,IMPDH1,FTH1,CD59,CYFIP1,RAC1,PSMD1…	-1.25318	-0.272089	98	345
CHAPERONE-MEDIATED PROTEIN FOLDING%GOBP%GO:0061077	CHAPERONE-MEDIATED PROTEIN FOLDING%GOBP%GO:0061077	0.0336503	0.253859	1	HSPE1,HSPA9,HSPA13,PDIA4,FKBP5,HSPA5,CLU,PTGES3,SDF2L1,SDF2	1.42441	0.384366	10	48
REGULATION OF MITOCHONDRION ORGANIZATION%GOBP%GO:0010821	REGULATION OF MITOCHONDRION ORGANIZATION%GOBP%GO:0010821	0.0337136	0.253859	1	DCN,OMA1,VPS13C,TRIAP1,TMEM102,LRRK2,CLU,BAX,MUL1,SLC25A5,PPIF,HIP1R,MIEF1,SLC25A4,INF2,GHITM,PGAM5,PISD,PARK7,MCU,GPX1,RHOT2,HTRA2,MMP9,HAX1,VDAC1	1.39046	0.348713	26	69
METABOTROPIC GLUTAMATE RECEPTOR GROUP II PATHWAY%PANTHER PATHWAY%P00040	METABOTROPIC GLUTAMATE RECEPTOR GROUP II PATHWAY%PANTHER PATHWAY%P00040	0.0338942	0.254654	1	PRKAR2B,PRKAR2B,GNB3,GNB3,PRKAR1A,PRKAR1A,SNAP29,SNAP29,GNAO1,GNAO1,GSTO1,GNAI1,GNAI1,GNAI1,PRKAR2A,PRKAR2A,PRKACA,PRKACA	1.42114	0.383485	18	48
REGULATION OF ION TRANSMEMBRANE TRANSPORTER ACTIVITY%GOBP%GO:0032412	REGULATION OF ION TRANSMEMBRANE TRANSPORTER ACTIVITY%GOBP%GO:0032412	0.0339708	0.254654	1	CACNA2D1,CLIC2,RNF207,GOPC,SLMAP,AHCYL1,CTSS,YWHAH,ITGB1,PPIF,FHL1,KCNS1,UTRN,GSTO1,TESC,TMSB4X,NDUFA4,CAMK2D,PTK2B,CAV1,TCAF1,ANK2,MMP9,GSTM2,ATP1B1,SUMO1,PHB2,PRKACA,NEDD4L,SLC9A1,CHP1,FXYD3,GLRX,DMD	1.39874	0.354505	34	65
TOR SIGNALING%GOBP%GO:0031929	TOR SIGNALING%GOBP%GO:0031929	0.0340495	0.254654	-1	RPS6KB2,RPS6KB1,TIPRL,LARP1,RPTOR,SMG1,NPRL3	-1.54405	-0.565341	7	17
SIGNALING BY MET%REACTOME DATABASE ID RELEASE 78%6806834	SIGNALING BY MET%REACTOME DATABASE ID RELEASE 78%6806834	0.0340798	0.254654	1	LAMA2,ITGA3,LAMC1,LAMA5,RAPGEF1,LAMB1,LAMA4,RAP1B,SH3GL2,TNS3,ITGB1	1.42596	0.379531	11	51
HALLMARK_INTERFERON_GAMMA_RESPONSE%MSIGDB_C2%HALLMARK_INTERFERON_GAMMA_RESPONSE	HALLMARK_INTERFERON_GAMMA_RESPONSE%MSIGDB_C2%HALLMARK_INTERFERON_GAMMA_RESPONSE	0.0343915	0.256493	1	FGL2,MT2A,CD74,HLA-A,RNF213,NMI,PSMB10,CD40,HLA-DRB1,LCP2,IFI30,TRIM21,PSME2,IRF9,LYSMD2,ADAR,B2M,PNPT1,HLA-B,IRF2,IRF4,EIF2AK2,MVP,CMTR1	1.37468	0.33279	24	84
INFLAMMATORY RESPONSE%GOBP%GO:0006954	INFLAMMATORY RESPONSE%GOBP%GO:0006954	0.0345103	0.256888	-1	IL18,CXCL13,IL1RN,IL36RN,AFAP1L2,TRAF3IP2,IL36A,MGLL,S100A9,PLA2G4B,S100A8,SERPINA3,PF4,HMOX1,BLNK,LBP,ANXA1,CXCR2,REL	-1.39206	-0.359994	19	86
VESICLE-MEDIATED TRANSPORT BETWEEN ENDOSOMAL COMPARTMENTS%GOBP%GO:0098927	VESICLE-MEDIATED TRANSPORT BETWEEN ENDOSOMAL COMPARTMENTS%GOBP%GO:0098927	0.034706	0.257578	-1	PIK3R4,AKTIP,HOOK3,SNF8,HOOK1,KIF16B,RAB5A,RAB7A,MYO1D,EEA1	-1.53979	-0.539084	10	20
CELL CYCLE CHECKPOINTS%REACTOME DATABASE ID RELEASE 78%69620	CELL CYCLE CHECKPOINTS%REACTOME DATABASE ID RELEASE 78%69620	0.0347667	0.257578	-1	DYNLL1,PSMD14,NUP85,NUF2,NDEL1,MAD1L1,CENPC,KNTC1,PPP2CA,PPP2R1A,YWHAZ,PSMB4,PPP2R5C,PSMD4,DYNC1LI1,SFN,CLIP1,PSMD12,PPP2R5A,PPP2CB,PSMD11,PSMD5,RPS27,BRCC3,PSMC2,PSMD6,DYNC1LI2,PPP2R5D,YWHAE,UBE2N,CDC16,PSMB7,PSMD7,PSMD2,RCC2,PSMC5,YWHAQ,CDC27,CDKN1B,MCM2,PSMD1,ANAPC1,YWHAB,PSMA1,ORC3,PSME4	-1.34795	-0.324621	46	139
AMINO ACIDS REGULATE MTORC1%REACTOME%R-HSA-9639288.2	AMINO ACIDS REGULATE MTORC1%REACTOME%R-HSA-9639288.2	0.0348008	0.257578	-1	ATP6V1D,LAMTOR3,RRAGC,ATP6V0D1,ATP6V1A,TCIRG1,ATP6V1G1,LAMTOR1,ATP6V1E1,ATP6V0C,RPTOR,NPRL3,WDR24,RHEB,ATP6V1B2	-1.50596	-0.477233	15	30
ORGANONITROGEN COMPOUND CATABOLIC PROCESS%GOBP%GO:1901565	ORGANONITROGEN COMPOUND CATABOLIC PROCESS%GOBP%GO:1901565	0.0350651	0.258952	-1	PSMD14,KLHDC10,NCCRP1,ECE1,UCHL3,GID8,RSPRY1,CDA,DCAF11,UPP1,NAGK,NEDD8,FEM1B,SHMT1,ATXN3,RNF7,NT5C2,UBL7,ISG15,VPS4B,IDE,UBAP1,BLVRA,NUDT18,GSK3A,HM13,HMOX1,RNF19B,UBE2A,RNF185,SGPL1,CLN8,CHMP6,GGACT,RAD23B,CHMP1B,HECTD3,FBXL18,TOLLIP,MPST,NPEPPS,FAM8A1,MANBA,CNOT4,DDI2,AMDHD2,CASP8,RFFL,MVB12A,CBLC,CHMP1A,COMT,VPS28,PSMB4,TSG101,CEACAM1,PPP2R5C,PSMD4,ABHD17B,YME1L1,PDCD6IP,VPS37B,TRIP12,FBXO21,…	-1.22664	-0.260872	123	463
B-WICH COMPLEX POSITIVELY REGULATES RRNA EXPRESSION%REACTOME DATABASE ID RELEASE 78%5250924	B-WICH COMPLEX POSITIVELY REGULATES RRNA EXPRESSION%REACTOME DATABASE ID RELEASE 78%5250924	0.0351189	0.258952	1	POLR1B,ACTB,POLR1C,POLR2H,DEK,MYBBP1A,DDX21,EP300,BAZ1B,SF3B1	1.55092	0.548887	10	16
METABOTROPIC GLUTAMATE RECEPTOR GROUP I PATHWAY%PANTHER PATHWAY%P00041	METABOTROPIC GLUTAMATE RECEPTOR GROUP I PATHWAY%PANTHER PATHWAY%P00041	0.0355776	0.260741	1	PRKAR1A,PRKAR1A,PRKCB,PRKCB,PRKCB,GNA11,GNA11,PRKACA,PRKACA	1.53349	0.510982	9	20
PID_ERBB1_INTERNALIZATION_PATHWAY%MSIGDB_C2%PID_ERBB1_INTERNALIZATION_PATHWAY	PID_ERBB1_INTERNALIZATION_PATHWAY%MSIGDB_C2%PID_ERBB1_INTERNALIZATION_PATHWAY	0.0356951	0.260741	-1	EPN1,TSG101,KRAS,RAB5A,SHC1,CHMP3,UBE2D3,PIK3R2,SOS1,HRAS,CBL,EGFR	-1.5448	-0.547359	12	19
NEURAL TUBE FORMATION%GOBP%GO:0001841	NEURAL TUBE FORMATION%GOBP%GO:0001841	0.0356951	0.260741	-1	VANGL2,BCL10,CELSR1,LMO4,GRHL3,GRHL2,PLXNB2,PHACTR4,DVL3	-1.54511	-0.547468	9	19
EMBRYONIC EPITHELIAL TUBE FORMATION%GOBP%GO:0001838	EMBRYONIC EPITHELIAL TUBE FORMATION%GOBP%GO:0001838	0.0356951	0.260741	-1	VANGL2,BCL10,CELSR1,LMO4,GRHL3,GRHL2,PLXNB2,PHACTR4,DVL3	-1.54511	-0.547468	9	19
PRIMARY NEURAL TUBE FORMATION%GOBP%GO:0014020	PRIMARY NEURAL TUBE FORMATION%GOBP%GO:0014020	0.0356951	0.260741	-1	VANGL2,BCL10,CELSR1,LMO4,GRHL3,GRHL2,PLXNB2,PHACTR4,DVL3	-1.54511	-0.547468	9	19
MAINTENANCE OF BLOOD-BRAIN BARRIER%GOBP%GO:0035633	MAINTENANCE OF BLOOD-BRAIN BARRIER%GOBP%GO:0035633	0.0361419	0.262783	1	PECAM1,LAMA2,LAMC1,SH3GL2,LSR,ITGB1,ACTB,VCL	1.53143	0.518441	8	19
LATE ENDOSOMAL MICROAUTOPHAGY%REACTOME%R-HSA-9615710.3	LATE ENDOSOMAL MICROAUTOPHAGY%REACTOME%R-HSA-9615710.3	0.0361596	0.262783	-1	UBAP1,CHMP6,MVB12A,VPS28,TSG101,VPS37B,CHMP3,VPS37A,CHMP2A,CHMP2B,CHMP4A,PLIN3,CHMP4B	-1.53088	-0.5178	13	23
MESENCHYME DEVELOPMENT%GOBP%GO:0060485	MESENCHYME DEVELOPMENT%GOBP%GO:0060485	0.0361763	0.262783	1	ANXA6,S100A4,ACTA2,POLR1B,FN1,ROCK2,FAM172A,TGFBR2,BASP1,SEMA3F	1.43859	0.401447	10	41
REGULATION OF GENE EXPRESSION, EPIGENETIC%GOBP%GO:0040029	REGULATION OF GENE EXPRESSION, EPIGENETIC%GOBP%GO:0040029	0.0362656	0.262943	1	RBM15B,MECP2,SMCHD1,BEND3,METTL3,HDAC5,FAM172A,MORF4L2,PPHLN1,RBM15,CENPV,HDAC4,HNRNPU,DPY30,RB1,GPX1	1.41972	0.381517	16	49
CORTICOTROPIN-RELEASING HORMONE SIGNALING PATHWAY%WIKIPATHWAYS_20211210%WP2355%HOMO SAPIENS	CORTICOTROPIN-RELEASING HORMONE SIGNALING PATHWAY%WIKIPATHWAYS_20211210%WP2355%HOMO SAPIENS	0.0363761	0.263255	-1	IVL,CREB1,IL18,ECE1,MAPK3,CASP9,JUP	-1.45354	-0.432307	7	41
INTERLEUKIN-1 SIGNALING%REACTOME DATABASE ID RELEASE 78%9020702	INTERLEUKIN-1 SIGNALING%REACTOME DATABASE ID RELEASE 78%9020702	0.0364832	0.263542	-1	PSMD14,IL1RN,TOLLIP,PSMB4,MAP2K6,PSMD4,PSMD12,NFKBIB,PSMD11,TRAF6,PSMD5,PSMC2,PSMD6,IRAK4,UBE2N,PSMB7,IKBKB,PSMD7,SQSTM1,PSMD2,TAB1,SKP1,PSMC5,RELA,PSMD1,PSMA1,PSME4,MAP2K4,PSMA7,PSMB6,CUL1,PSMD3,PSMA2,IKBKG,PSMD13,PSMB2,PSMC1,PSMC3	-1.39874	-0.372843	38	72
PROTEIN-DNA COMPLEX ASSEMBLY%GOBP%GO:0065004	PROTEIN-DNA COMPLEX ASSEMBLY%GOBP%GO:0065004	0.0365825	0.263772	1	NASP,BRD2,DAXX,TAF10,GTF2B,TAF9,SART3,CENPV,RSF1,ANP32B,TAF1L	1.44731	0.412768	11	37
NEURAL CREST DIFFERENTIATION%WIKIPATHWAYS_20211210%WP2064%HOMO SAPIENS	NEURAL CREST DIFFERENTIATION%WIKIPATHWAYS_20211210%WP2064%HOMO SAPIENS	0.0367034	0.26389	1	HDAC5,COL2A1,NFKB2,ITGB1,CTBP2,HDAC4,RBPJ,HDAC7,NOTCH3,PHOX2B	1.52998	0.509811	10	20
HALLMARK_KRAS_SIGNALING_DN%MSIGDB_C2%HALLMARK_KRAS_SIGNALING_DN	HALLMARK_KRAS_SIGNALING_DN%MSIGDB_C2%HALLMARK_KRAS_SIGNALING_DN	0.036734	0.26389	-1	SPRR3,CAMK1D,KLK8,SERPINB2,LYPD3,PKP1,CPEB3,GPRC5C,TGM1,CELSR2,CD207,FGGY,MFSD6,SPTBN2	-1.46269	-0.4464	14	36
ESTABLISHMENT OR MAINTENANCE OF EPITHELIAL CELL APICAL/BASAL POLARITY%GOBP%GO:0045197	ESTABLISHMENT OR MAINTENANCE OF EPITHELIAL CELL APICAL/BASAL POLARITY%GOBP%GO:0045197	0.0371834	0.266629	-1	ANK1,LIN7B,RAP2A,DLG1,PDCD6IP,PARD3,DLG3,MARK2	-1.52028	-0.526113	8	21
JAK STAT SIGNALING PATHWAY%PANTHER PATHWAY%P00038	JAK STAT SIGNALING PATHWAY%PANTHER PATHWAY%P00038	0.0372881	0.26684	1	STAT5B,STAT5B,STAT5A,STAT5A,STAT5A,PTPRC,PTPRC,JAK1,JAK1,JAK1	1.52532	0.49311	10	22
REGULATION OF HYDROLASE ACTIVITY%GOBP%GO:0051336	REGULATION OF HYDROLASE ACTIVITY%GOBP%GO:0051336	0.0373494	0.26684	-1	CSTA,CSTB,S100A10,SERPINB13,CXCL13,ABL1,CAST,A2ML1,CRADD,SERPINB8,BCL10,ECM1,PDCD6,S100A9,SPINK5,SORT1,S100A8,SERPINA3,SERPINB5,SERPINB2,CASP9,FADD,TBC1D17,NDEL1,ROBO1,CYFIP2,SERPINB3,SERPINB12,ANXA1,SERPINB6,PPP1R2,CAAP1,APAF1,APH1A,CASP8,LIMS1,RFFL,FKBP1A,ARL2,PKP4,SLC39A14,UACA,EPHA2,NLRP2,GNA15,SFN,ERBB2,OAS1,EPHA1,GPLD1,ANXA8,LGALS3,PROM2,PLXNB2,ARL6IP1,RIPK3,VAV3,APOC1,NOL3,SLC27A4,USP47,AR…	-1.24376	-0.269715	90	353
SULFUR COMPOUND METABOLIC PROCESS%GOBP%GO:0006790	SULFUR COMPOUND METABOLIC PROCESS%GOBP%GO:0006790	0.0377751	0.268514	1	CHSY1,CHPF,HSPA9,APIP,NFS1,GSTM1,GNS,SLC25A19,TPST2,ACOT9,ACAT1,GSR,ACSL4,AHCYL1,GAL3ST4,B4GAT1,DLD,PDHA1,SULT1A4,DLAT,GLB1,ISCU,STAT5B,SULT1C2,GSTO1,FAR1,ACSS1,GGT5,AHCYL2,PDHB,SUCLA2,STAT5A,ACSL5,DLST,SULT1A1,PDHX,HMGCS2,ACOT1,ACLY,GSTA2,SUCLG2,PARK7,GPX1,LYRM4,GSTT1,GSTM2,SULT2A1,SULT1B1,MCEE,SLC35B2,OGDH,SUOX,ACOT8,MLYCD,ISCA2,GCDH,GCLC,SLC25A10,ACSL3,OXSM	1.29946	0.288322	60	146
ALZHEIMER'S DISEASE AND MIRNA EFFECTS%WIKIPATHWAYS_20211210%WP2059%HOMO SAPIENS	ALZHEIMER'S DISEASE AND MIRNA EFFECTS%WIKIPATHWAYS_20211210%WP2059%HOMO SAPIENS	0.0379569	0.268514	-1	MAPK3,ATG2B,TUBB4A,TUBAL3,PIK3R4,DKK4,IDE,TUBB2A,CASP9,FADD,WIPI2,CALML3,APAF1,TUBA4A,TUBA1C,KRAS,PSMD4,PSMD12,TUBA1A,KLC3,ATG2A,ITPR2,BAD,NRBF2,CSNK1A1,NAE1,PSMD6,MAPK1,MAP3K5,RB1CC1,ADRM1,DVL2,CSNK2A1,EIF2S1,PIK3R2,IKBKB,PSMD7,PSMD2	-1.36015	-0.339205	38	107
ALZHEIMER'S DISEASE%WIKIPATHWAYS_20211210%WP5124%HOMO SAPIENS	ALZHEIMER'S DISEASE%WIKIPATHWAYS_20211210%WP5124%HOMO SAPIENS	0.0379569	0.268514	-1	MAPK3,ATG2B,TUBB4A,TUBAL3,PIK3R4,DKK4,IDE,TUBB2A,CASP9,FADD,WIPI2,CALML3,APAF1,TUBA4A,TUBA1C,KRAS,PSMD4,PSMD12,TUBA1A,KLC3,ATG2A,ITPR2,BAD,NRBF2,CSNK1A1,NAE1,PSMD6,MAPK1,MAP3K5,RB1CC1,ADRM1,DVL2,CSNK2A1,EIF2S1,PIK3R2,IKBKB,PSMD7,PSMD2	-1.36015	-0.339205	38	107
ACTIVATION OF NF-KAPPAB IN B CELLS%REACTOME%R-HSA-1169091.1	ACTIVATION OF NF-KAPPAB IN B CELLS%REACTOME%R-HSA-1169091.1	0.0379704	0.268514	-1	PSMD14,BCL10,REL,PSMB4,PSMD4,PSMD12,NFKBIB,PSMD11,PSMD5,PSMC2,PSMD6,PSMB7,IKBKB,PSMD7,PSMD2,SKP1,PSMC5,RELA,PSMD1,PSMA1,PSME4,PSMA7,PSMB6,CUL1,PSMD3,PSMA2,IKBKG,PSMD13,PSMB2,PSMC1,PSMC3	-1.42265	-0.396547	31	57
POTASSIUM ION TRANSMEMBRANE TRANSPORT%GOBP%GO:0071805	POTASSIUM ION TRANSMEMBRANE TRANSPORT%GOBP%GO:0071805	0.0379775	0.268514	1	ATP1A3,SLC12A9,ATP1A1,SLC9A9,KCNS1,ATP4B,ATP4A,ATP1B1,SLC9A1,SLC12A2	1.51255	0.519266	10	18
PROTEIN FOLDING%REACTOME DATABASE ID RELEASE 78%391251	PROTEIN FOLDING%REACTOME DATABASE ID RELEASE 78%391251	0.037996	0.268514	-1	TUBB4A,TUBAL3,TBCC,TUBB2A,TUBB3,GNG12,TUBA4A,ARL2,TUBA1C,GNA15,GNA14,GNB4,TUBA1A,TBCB	-1.41974	-0.394497	14	58
SIGNALING BY INSULIN RECEPTOR%REACTOME DATABASE ID RELEASE 78%74752	SIGNALING BY INSULIN RECEPTOR%REACTOME DATABASE ID RELEASE 78%74752	0.0384548	0.271266	-1	MAPK3,PIK3R4,ATP6V1D,PIK3CB,ATP6V0D1,ATP6V0A1,SHC1,ATP6V1A,MAPK1,TCIRG1,ATP6V1G1,PIK3R2,ATP6V1E1,ATP6V0C,SOS1,HRAS,ATP6V1B2,GAB1	-1.48895	-0.471844	18	30
CELL FATE COMMITMENT%GOBP%GO:0045165	CELL FATE COMMITMENT%GOBP%GO:0045165	0.0386651	0.2721	1	GATA6,NR2F2,CDC73,CTR9,WNT2B,RTF1,ZFPM1,WNT4,RBPJ,IRF4,APC	1.49201	0.462572	11	26
REGULATION OF ORGANELLE ASSEMBLY%GOBP%GO:1902115	REGULATION OF ORGANELLE ASSEMBLY%GOBP%GO:1902115	0.0388182	0.2721	-1	SNX30,VPS4B,SDC1,RALB,ATG3,TBC1D17,FEZ2,CHMP6,ARHGAP35,CHMP1B,CNOT1,YAP1,CHMP1A,TSG101,G3BP1,PDCD6IP,ATG2A,CHMP5,MTMR3,RABGAP1,TBC1D2B,RAB5A,USP6NL,TBC1D10A,LRSAM1,CHMP3,TBC1D2,CHMP2A,RAB3GAP2,SH3GLB1,CHMP2B,GDI2,CHMP4A,CEP76,RAB1B,CHMP4B,NPRL3	-1.36748	-0.344749	37	100
GLYCOGEN SYNTHESIS AND DEGRADATION%WIKIPATHWAYS_20211210%WP500%HOMO SAPIENS	GLYCOGEN SYNTHESIS AND DEGRADATION%WIKIPATHWAYS_20211210%WP500%HOMO SAPIENS	0.0389098	0.2721	-1	GSK3A,PPP2CA,PPP2R1A,HK2,PPP2R5C,GYS2,PHKA1,PPP2R5A	-1.51015	-0.517043	8	22
RHO GTPASES ACTIVATE FORMINS%REACTOME DATABASE ID RELEASE 78%5663220	RHO GTPASES ACTIVATE FORMINS%REACTOME DATABASE ID RELEASE 78%5663220	0.0389632	0.2721	-1	DYNLL1,RHOD,NUP85,NUF2,NDEL1,MAD1L1,CENPC,KNTC1,PPP2CA,PPP2R1A,PPP2R5C,DYNC1LI1,CLIP1,PPP2R5A,PPP2CB,RAC1,DIAPH1,DAAM1,DVL3,RPS27,DYNC1LI2,PPP2R5D,DVL2	-1.39754	-0.375253	23	69
REGULATION OF CELL MOTILITY%GOBP%GO:2000145	REGULATION OF CELL MOTILITY%GOBP%GO:2000145	0.039032	0.2721	1	SOD2,PECAM1,RRAS,COL1A1,GLIPR2,DAB2,ACE,ICAM1,DCN,THY1,CCAR1,CD74,S100A7,INSR,NR2F2,CXCL17,RAC2,NEXN,MAPRE2,DOCK8,TPM1,DAPK3,ITGB3,FLNA,EMILIN1,MECP2,CD40,TMSB15B,LAMB1,MYLK,STK10,EVL,ARHGAP18,MMRN2,FN1,HDAC5,ROCK2,PLVAP,DOCK5,TMEM102,HSPA5,ARHGDIB,FERMT2,PDGFRB,RNF20,PLCB1,SEMA3F,KIF2A,ITGB1,LRRC15,SST,RARRES2,ADAM10,EMILIN2,CD81,HMGB1,PRKG1,PAK1,PFN2,TMSB4X,STX4,FAM110C,RHOC,VTN,CLIC4,STAT5A,PR…	1.20277	0.24088	84	340
CYTOSKELETAL REGULATION BY RHO GTPASE%PANTHER PATHWAY%P00016	CYTOSKELETAL REGULATION BY RHO GTPASE%PANTHER PATHWAY%P00016	0.0390862	0.2721	1	DIAPH3,VASP,VASP,RAC2,RAC2,MYH11,MYH11,ACTA2,ACTA2,ACTA2,MYLK,MYLK,EVL,ROCK2,ROCK2,MYH9,MYH9,PAK1,PAK1,PFN2,PFN2,RHOC,RHOC,ACTB,ACTB,ACTB,ENAH,ENAH,MYH10,MYH10,MYH10,ARPC1B,ARPC1B,ARHGEF1,ARHGEF1	1.34255	0.313218	35	104
GLYCEROLIPID CATABOLIC PROCESS%GOBP%GO:0046503	GLYCEROLIPID CATABOLIC PROCESS%GOBP%GO:0046503	0.0391031	0.2721	-1	MGLL,PLA2G4B,GDPD3,GPCPD1,APOC3,PLA2G4D,PLA2G4F,GDE1,PRDX6,LYPLA2,ABHD12,APOA2,PLA2G4A	-1.52762	-0.541273	13	19
INTRACELLULAR SIGNALING BY SECOND MESSENGERS%REACTOME DATABASE ID RELEASE 78%9006925	INTRACELLULAR SIGNALING BY SECOND MESSENGERS%REACTOME DATABASE ID RELEASE 78%9006925	0.0392593	0.2721	-1	PSMD14,CREB1,RPS6KB2,ADCY6,MTA3,MAPK3,GSK3A,CASP9,PDE1C,STRN,FOXO3,PPP2CA,PPP2R1A,PIK3CB,LAMTOR3,PSMB4,RRAGC,PPP2R5C,PSMD4,ERBB2,PSMD12,PPP2R5A,PPP2CB,ITPR2,WWP2,RAC1,PSMD11,STUB1,BAD,GATAD2A,TRAF6,PSMD5,PSMC2,PSMD6,MAPK1,HDAC1,PPP2R5D,IRAK4,LAMTOR1,CSNK2A1,RCOR1,PIK3R2,PSMB7,AGO3,AGO1,PSMD7,PSMD2,PSMC5,RPTOR,KPNA2,AKT1S1	-1.31626	-0.310409	51	161
HEME SIGNALING%REACTOME DATABASE ID RELEASE 78%9707616	HEME SIGNALING%REACTOME DATABASE ID RELEASE 78%9707616	0.0392825	0.2721	-1	CREB1,NCOA2,BACH1,HMOX1,CARM1,RXRA,TBL1XR1,NCOA1	-1.52573	-0.540602	8	19
PID_TNF_PATHWAY%MSIGDB_C2%PID_TNF_PATHWAY	PID_TNF_PATHWAY%MSIGDB_C2%PID_TNF_PATHWAY	0.0393129	0.2721	-1	FADD,TXN,RFFL,PRKCZ,MAP3K5,SMPD2,IKBKB,SQSTM1,RELA,MAP2K3,CYLD,TRADD,IKBKG,BAG4	-1.51348	-0.505848	14	24
BDNF%IOB%BDNF	BDNF%IOB%BDNF	0.039339	0.2721	-1	CREB1,SH2B1,MAPK3,RPS6KB1,FOXO3,BAD,PRKAA2,SHC1,MAPK1	-1.51215	-0.523301	9	21
INORGANIC CATION IMPORT ACROSS PLASMA MEMBRANE%GOBP%GO:0098659	INORGANIC CATION IMPORT ACROSS PLASMA MEMBRANE%GOBP%GO:0098659	0.0395302	0.272458	1	TRPV1,ATP1A3,SLC12A9,CACNA2D1,ATP1A1,SLC9A9,TRPM4,ATP4B,ATP4A,ATP1B1,SLC9A1,SLC12A2	1.52	0.514574	12	19
INORGANIC ION IMPORT ACROSS PLASMA MEMBRANE%GOBP%GO:0099587	INORGANIC ION IMPORT ACROSS PLASMA MEMBRANE%GOBP%GO:0099587	0.0395302	0.272458	1	TRPV1,ATP1A3,SLC12A9,CACNA2D1,ATP1A1,SLC9A9,TRPM4,ATP4B,ATP4A,ATP1B1,SLC9A1,SLC12A2	1.52	0.514574	12	19
PHOSPHOLIPID CATABOLIC PROCESS%GOBP%GO:0009395	PHOSPHOLIPID CATABOLIC PROCESS%GOBP%GO:0009395	0.0398762	0.274359	-1	PLA2G4B,GDPD3,GPCPD1,PLA2G4D,PLA2G4F,GDE1,PRDX6,ABHD12,APOA2,PLA2G4A	-1.52506	-0.558388	10	17
MRNA 3'-END PROCESSING%GOBP%GO:0031124	MRNA 3'-END PROCESSING%GOBP%GO:0031124	0.040188	0.275893	1	RPRD1A,GRSF1,CSTF2T,CDC73,AHCYL1,POLR2D,CSTF2,MTPAP,PNPT1	1.46336	0.438538	9	30
PID_IL2_PI3K_PATHWAY%MSIGDB_C2%PID_IL2_PI3K_PATHWAY	PID_IL2_PI3K_PATHWAY%MSIGDB_C2%PID_IL2_PI3K_PATHWAY	0.0402403	0.275893	-1	RPS6KB1,FOXO3,PRKCZ,UGCG,RAC1,SHC1,SOS1,RELA	-1.52358	-0.557847	8	17
LIPID HOMEOSTASIS%GOBP%GO:0055088	LIPID HOMEOSTASIS%GOBP%GO:0055088	0.0405037	0.277213	-1	CES1,TLCD1,IL18,ACOX3,EPHX2,ABHD5,CLN8,ACOX1,LDLR,APOC3,SURF4,PRKAA2,APOM	-1.43219	-0.417823	13	45
TRANSFERRIN ENDOCYTOSIS AND RECYCLING%REACTOME DATABASE ID RELEASE 78%917977	TRANSFERRIN ENDOCYTOSIS AND RECYCLING%REACTOME DATABASE ID RELEASE 78%917977	0.0406045	0.277308	-1	ATP6V1D,ATP6V0D1,ATP6V0A1,ATP6V1A,TCIRG1,ATP6V1G1,ATP6V1E1,ATP6V0C	-1.52206	-0.55729	8	17
ENDOPLASMIC RETICULUM UNFOLDED PROTEIN RESPONSE%GOBP%GO:0030968	ENDOPLASMIC RETICULUM UNFOLDED PROTEIN RESPONSE%GOBP%GO:0030968	0.0406596	0.277308	1	HERPUD1,WFS1,SERP2,HSPA5,TBL2	1.516	0.51322	5	19
MAPK FAMILY SIGNALING CASCADES%REACTOME%R-HSA-5683057.3	MAPK FAMILY SIGNALING CASCADES%REACTOME%R-HSA-5683057.3	0.040743	0.277393	-1	PSMD14,SHOC2,MAPK3,PTPRA,PDE6D,FOXO3,PPP2CA,PPP2R1A,PIK3CB,RASA1,LAMTOR3,ICMT,ARL2,IQGAP1,PSMB4,PPP2R5C,KRAS,CNKSR1,PSMD4,ABHD17B,DLG1,PPP1CB,ERBB2,PSMD12,PPP2R5A,FNTB,PPP2CB,ABHD17A,HSPB1,RAC1,CSK,PEA15,PSMD11,DNAJB1,PSMD5,FGG,SPTBN2,RASAL2,PSMC2,SHC1,PSMD6,MAPK1,DLG3,PPP2R5D,NF1,SPTB,RANBP9,PIK3R2,PSMB7,AGO3,AGO1,PSMD7,PSMD2	-1.30843	-0.309997	53	157
ENDOTHELIAL CELL DIFFERENTIATION%GOBP%GO:0045446	ENDOTHELIAL CELL DIFFERENTIATION%GOBP%GO:0045446	0.041278	0.280547	1	PECAM1,ICAM1,NR2F2,RAPGEF1,COL18A1,RAP1B,COL15A1,KDM6B,SMAD4,RAP1A,RBPJ,MSN	1.45801	0.444434	12	28
OXIDATIVE DAMAGE RESPONSE%WIKIPATHWAYS_20211210%WP3941%HOMO SAPIENS	OXIDATIVE DAMAGE RESPONSE%WIKIPATHWAYS_20211210%WP3941%HOMO SAPIENS	0.041435	0.281125	-1	MAPK13,CASP9,APAF1,BAD,TRAF6	-1.51979	-0.538495	5	19
POSITIVE REGULATION OF LEUKOCYTE ACTIVATION%GOBP%GO:0002696	POSITIVE REGULATION OF LEUKOCYTE ACTIVATION%GOBP%GO:0002696	0.0419444	0.284088	1	HLA-DRB5,IGHV3-23,HSPD1,THY1,CD74,HLA-A,DOCK8,CD40,HLA-DRB1,CD38,IGLL5,HLA-DPB1,TGFBR2,BTK,ITGB2,CD46,IGHA1,CD81,HMGB1,ITGAM,TNIP2,SIRPA,STX4,FLOT2,PTPRC,CAV1,SH3KBP1,B2M,CD276,RASAL3,SYK,SRC	1.32484	0.307442	32	107
ALCOHOL METABOLIC PROCESS%GOBP%GO:0006066	ALCOHOL METABOLIC PROCESS%GOBP%GO:0006066	0.0422448	0.285628	-1	CES1,INPP4B,MSMO1,SULT2B1,DHFR,ADH7,TM7SF2,MVD,PMVK,IMPA2,CLN8,DHRS9,SDR16C5,G6PD,NSDHL,DHCR7,RXRA,MVK,ALDH3A2,SPTLC1,HMGCS1,ITPKC,GDPD3,INPP1,SRD5A3,IPPK,SC5D,RDH12,THTPA,SQLE,HMGCR,INPP5K	-1.33213	-0.327865	32	117
SIGNALING EVENTS MEDIATED BY FOCAL ADHESION KINASE%PATHWAY INTERACTION DATABASE NCI-NATURE CURATED DATA%SIGNALING EVENTS MEDIATED BY FOCAL ADHESION KINASE	SIGNALING EVENTS MEDIATED BY FOCAL ADHESION KINASE%PATHWAY INTERACTION DATABASE NCI-NATURE CURATED DATA%SIGNALING EVENTS MEDIATED BY FOCAL ADHESION KINASE	0.042414	0.286276	1	RRAS,ITGA5,ELMO1,RAPGEF1,ROCK2,RAP1B,ITGB1,PXN,PAK1,TLN1,PLCG1,VCL,BRAF,SRC,RAP1A,ACTN1,PIK3R1,MAPK9	1.4174	0.387274	18	45
TRNA AMINOACYLATION%REACTOME%R-HSA-379724.1	TRNA AMINOACYLATION%REACTOME%R-HSA-379724.1	0.0431688	0.290868	1	NARS2,EARS2,SARS2,PARS2,DARS2,AIMP2,LARS2,MARS2,CARS2,IARS2,FARS2,HARS2,TARS2,PPA2,WARS2,YARS2	1.49795	0.47477	16	24
CELLULAR CATION HOMEOSTASIS%GOBP%GO:0030003	CELLULAR CATION HOMEOSTASIS%GOBP%GO:0030003	0.0432547	0.290945	1	FTL,TGM2,TRPV1,MT2A,HERPUD1,ANXA6,ATP1A3,THY1,CACNA2D1,SLC26A6,CD40,MT1X,WFS1,CYBRD1,HSP90B1,CA2,LRRK2,BAX,ATP1A1,CCR10,STOML2,MT1H,HMGB1,ISCU,CAPN3,SLC9A9,GSTO1,TRPM4,SLC4A2,ITPR3,GHRL,CD36,SLC30A9,PTPRC,TRPC5,ATP2A3,ATP4B,PLCG1,CAMK2D,CAV1,CLN5,ATP4A,LETM1,ANK2,SMAD4,MT1G,MCU,GSTM2,ATP1B1,AFG3L2,ATP2B1,SCGN	1.27517	0.280462	52	155
NEGATIVE REGULATION OF BINDING%GOBP%GO:0051100	NEGATIVE REGULATION OF BINDING%GOBP%GO:0051100	0.0435847	0.292662	1	BAG2,DAB2,SUMO4,NES,LRRK2,LRPAP1,BAX,TMSB4X,RSF1,ZFPM1,ATP2A3,ACTB,CAV1,GTPBP4,B2M,SP100,PARK7,SUMO1	1.38553	0.366223	18	53
TRANSPORT OF INORGANIC CATIONS ANIONS AND AMINO ACIDS OLIGOPEPTIDES%REACTOME%R-HSA-425393.2	TRANSPORT OF INORGANIC CATIONS ANIONS AND AMINO ACIDS OLIGOPEPTIDES%REACTOME%R-HSA-425393.2	0.0437284	0.293123	1	SLC26A6,SLC25A22,SLC5A5,SLC9A9,SLC26A7,SLC4A2,AHCYL2,SLC3A2,SLC26A9	1.46861	0.455319	9	26
NOVEL INTRACELLULAR COMPONENTS OF RIG-I-LIKE RECEPTOR (RLR) PATHWAY%WIKIPATHWAYS_20211210%WP3865%HOMO SAPIENS	NOVEL INTRACELLULAR COMPONENTS OF RIG-I-LIKE RECEPTOR (RLR) PATHWAY%WIKIPATHWAYS_20211210%WP3865%HOMO SAPIENS	0.043852	0.293448	-1	ISG15,MAPK13,FADD,NFKBIB,TRAF6,TBK1,IKBKB,DDX3X,CASP10,RELA,CYLD,NLRX1,TRADD,IKBKG,MAPK14	-1.48416	-0.482478	15	27
INTRINSIC PATHWAY OF FIBRIN CLOT FORMATION%REACTOME DATABASE ID RELEASE 78%140837	INTRINSIC PATHWAY OF FIBRIN CLOT FORMATION%REACTOME DATABASE ID RELEASE 78%140837	0.0440098	0.294	1	F9,VWF,SERPINC1,F11,F10,PROS1,F2,C1QBP,A2M,F12,SERPINA5,KNG1	1.50926	0.534143	12	16
MEMBRANE ASSEMBLY%GOBP%GO:0071709	MEMBRANE ASSEMBLY%GOBP%GO:0071709	0.0442324	0.294984	-1	TLCD1,S100A10,CHMP6,CHMP1B,ANXA2,REEP4,CHMP1A,UGCG,NSFL1C,CHMP5,ANK3,CHMP3,CHMP2A,CHMP2B,CHMP4A,CHMP4B,EMP2,ANKLE2,SPAST	-1.43161	-0.434194	19	37
REGULATION OF SPINDLE ASSEMBLY%GOBP%GO:0090169	REGULATION OF SPINDLE ASSEMBLY%GOBP%GO:0090169	0.0443686	0.295388	-1	VPS4B,CHMP6,CHMP1B,CHMP1A,PDCD6IP,CHMP5,CHMP3,CHMP2A,CHMP2B,CHMP4A,CHMP4B	-1.49275	-0.516584	11	21
REGULATION OF LEUKOCYTE APOPTOTIC PROCESS%GOBP%GO:2000106	REGULATION OF LEUKOCYTE APOPTOTIC PROCESS%GOBP%GO:2000106	0.0447029	0.297107	-1	BCL10,FADD,ANXA1,PIK3CB,LGALS3,RIPK3,HCAR2	-1.5026	-0.558936	7	16
CELL-CELL SIGNALING%GOBP%GO:0007267	CELL-CELL SIGNALING%GOBP%GO:0007267	0.0449919	0.29852	-1	VANGL2,SNCG,IL18,CXCL13,APBA1,SPG11,PCDH1,LIN7B,GJB2,ATXN3,S100A9,GSK3A,EFNB2,GPNMB,NXN,SERPINB3,STRN,NAPA,ANXA1,CELSR1,ARL6,SLC12A6,PKP4,RAB11FIP5,DLG1,GNA15,RAB11B,KPNA1,CELSR2,RAC1,DAAM1,DVL3,GIPC1,RAB5A,GPC4,GJB6,CYB5R4,CSNK1A1,AIMP1,NOS1,PDLIM4,MAPK1,LNPEP,PCSK5	-1.3016	-0.30505	44	168
MEMBRANE BIOGENESIS%GOBP%GO:0044091	MEMBRANE BIOGENESIS%GOBP%GO:0044091	0.0454233	0.300464	-1	TLCD1,S100A10,CHMP6,CHMP1B,ANXA2,REEP4,CHMP1A,UGCG,NSFL1C,CHMP5,ANK3,CHMP3,CHMP2A,CHMP2B,CHMP4A,CHMP4B,EMP2,ANKLE2,SPAST,PEX16	-1.43899	-0.43137	20	39
EPITHELIUM MIGRATION%GOBP%GO:0090132	EPITHELIUM MIGRATION%GOBP%GO:0090132	0.0454387	0.300464	-1	CXCL13,ABL1,STARD13,EFNB2,ROBO1,GRHL2,GPLD1,S100A2,GIPC1,FERMT1,PKN2	-1.4369	-0.438529	11	36
POSITIVE REGULATION OF ION TRANSMEMBRANE TRANSPORTER ACTIVITY%GOBP%GO:0032414	POSITIVE REGULATION OF ION TRANSMEMBRANE TRANSPORTER ACTIVITY%GOBP%GO:0032414	0.045819	0.302467	1	CACNA2D1,RNF207,CTSS,GSTO1,TESC,TMSB4X,NDUFA4,TCAF1,ANK2,GSTM2,ATP1B1,SLC9A1,CHP1,GLRX,DMD	1.475	0.46178	15	25
ALZHEIMER DISEASE-AMYLOID SECRETASE PATHWAY%PANTHER PATHWAY%P00003	ALZHEIMER DISEASE-AMYLOID SECRETASE PATHWAY%PANTHER PATHWAY%P00003	0.0459364	0.302596	-1	APBA1,APBA1,MAPK3,MAPK3,MAPK3,MAPK13,MAPK13,APH1A,APH1A,APH1A,PRKCZ,PRKCZ,KLC3,KLC3,PKN2,PKN2,MAPK1,MAPK1,MAPK1,PCSK5	-1.39216	-0.390194	20	55
REGULATION OF EPITHELIAL TO MESENCHYMAL TRANSITION%GOBP%GO:0010717	REGULATION OF EPITHELIAL TO MESENCHYMAL TRANSITION%GOBP%GO:0010717	0.0459934	0.302596	1	COL1A1,GLIPR2,DAB2,PHLDB1,TGFBR2,TGFB1I1,FERMT2	1.42559	0.417505	7	33
REGULATION OF REACTIVE OXYGEN SPECIES METABOLIC PROCESS%GOBP%GO:2000377	REGULATION OF REACTIVE OXYGEN SPECIES METABOLIC PROCESS%GOBP%GO:2000377	0.0464494	0.305083	1	FBLN5,CYBA,RAC2,TGFBR2,PDGFRB,SIRT5,ITGB2,ITGAM,RAB27A,CD36,COQ7,AKR1C3,AKR1C1,DHRS4,SYK,PARK7	1.38599	0.375709	16	47
REGULATION OF CELL MIGRATION%GOBP%GO:0030334	REGULATION OF CELL MIGRATION%GOBP%GO:0030334	0.0471165	0.308613	1	SOD2,PECAM1,RRAS,COL1A1,GLIPR2,DAB2,ACE,ICAM1,DCN,THY1,CCAR1,CD74,S100A7,INSR,NR2F2,CXCL17,RAC2,NEXN,MAPRE2,DOCK8,TPM1,ITGB3,FLNA,EMILIN1,MECP2,CD40,TMSB15B,LAMB1,MYLK,STK10,EVL,MMRN2,FN1,HDAC5,ROCK2,PLVAP,DOCK5,TMEM102,HSPA5,ARHGDIB,FERMT2,PDGFRB,RNF20,PLCB1,SEMA3F,KIF2A,ITGB1,LRRC15,SST,RARRES2,ADAM10,EMILIN2,CD81,HMGB1,PRKG1,PAK1,PFN2,TMSB4X,STX4,FAM110C,RHOC,VTN,CLIC4,STAT5A,PRKCA,PTPRC,SYNJ2…	1.19054	0.239742	79	319
SEPARATION OF SISTER CHROMATIDS%REACTOME DATABASE ID RELEASE 78%2467813	SEPARATION OF SISTER CHROMATIDS%REACTOME DATABASE ID RELEASE 78%2467813	0.0471449	0.308613	-1	DYNLL1,PSMD14,NUP85,NUF2,NDEL1,MAD1L1,CENPC,KNTC1,PPP2CA,PPP2R1A,PSMB4,PPP2R5C,PSMD4,DYNC1LI1,CLIP1,PSMD12,PPP2R5A,PPP2CB,PSMD11,PSMD5,RPS27,PSMC2,RAD21,PSMD6,DYNC1LI2,PPP2R5D,CDC16,PSMB7,PSMD7,PSMD2,RCC2,PSMC5	-1.33344	-0.331938	32	108
REGULATION OF CYTOKINE-MEDIATED SIGNALING PATHWAY%GOBP%GO:0001959	REGULATION OF CYTOKINE-MEDIATED SIGNALING PATHWAY%GOBP%GO:0001959	0.0474109	0.309836	-1	IL1RN,IL36RN,ISG15,SPPL2A,FADD,ROBO1,RNF113A,RNF185,GSTP1,CASP8,RFFL,OAS1,OTULIN,PPP2CB,TTLL12	-1.39325	-0.387136	15	58
ENDOTHELIAL CELL MIGRATION%GOBP%GO:0043542	ENDOTHELIAL CELL MIGRATION%GOBP%GO:0043542	0.0478863	0.311806	-1	CXCL13,ABL1,STARD13,EFNB2,ROBO1,GPLD1,S100A2,GIPC1	-1.46812	-0.47726	8	27
CELLULAR HOMEOSTASIS%GOBP%GO:0019725	CELLULAR HOMEOSTASIS%GOBP%GO:0019725	0.0478902	0.311806	1	FTL,TGM2,TRPV1,MT2A,HERPUD1,ANXA6,ATP1A3,THY1,SLC12A9,TXNRD2,TXNRD1,CACNA2D1,SLC26A6,RNF135,CD40,MT1X,GNB3,WFS1,CYBRD1,HSP90B1,AQP4,CA2,LRRK2,BAX,GSR,ZBTB20,ATP1A1,CCR10,STOML2,MT1H,HMGB1,ISCU,PRDX3,CAPN3,SLC9A9,GSTO1,TRPM4,FUNDC2,SLC4A2,ITPR3,GHRL,HK3,CD36,SLC30A9,PTPRC,TRPC5,ATP2A3,ATP4B,PLCG1,CAMK2D,CAV1,CLN5,ATP4A,IGF1R,LETM1,ANK2,SMAD4,MT1G,MCU,GPX1,RHOT2,NQO1,NUCKS1,GSTM2,ATP1B1,AFG3L2,ATP2…	1.22127	0.256914	69	222
POTASSIUM ION TRANSPORT%GOBP%GO:0006813	POTASSIUM ION TRANSPORT%GOBP%GO:0006813	0.0479622	0.311806	1	ATP1A3,SLC12A9,ATP1A1,SLC9A9,KCNS1,ATP4B,ATP4A,ATP1B1,SLC9A1,SLC12A2,CHP1	1.48929	0.496253	11	20
CYTOSKELETON-DEPENDENT CYTOKINESIS%GOBP%GO:0061640	CYTOSKELETON-DEPENDENT CYTOKINESIS%GOBP%GO:0061640	0.0480439	0.311806	-1	VPS4B,CHMP6,CHMP1B,STAMBP,RASA1,CHMP1A,PDCD6IP,CHMP5,ALKBH4,ANK3,JTB,CHMP3,ARL3,CHMP2A,USP8,CHMP2B,CHMP4A,CHMP4B,SNX9,DCTN3	-1.41035	-0.415343	20	43
RESPONSE TO TRANSFORMING GROWTH FACTOR BETA%GOBP%GO:0071559	RESPONSE TO TRANSFORMING GROWTH FACTOR BETA%GOBP%GO:0071559	0.0481696	0.311806	1	LTBP2,COL1A2,ROCK2,TGFBR2,FERMT2,ITGB1,PXN,TGFBRAP1,WNT4,ADAM9,SMAD4,SRC,ZYX	1.39699	0.387324	13	42
PH REDUCTION%GOBP%GO:0045851	PH REDUCTION%GOBP%GO:0045851	0.0482709	0.311806	-1	GPR89B,RAB38,ATP6AP2,ATP6V0D1,ATP6V0A1,TCIRG1,RAB7A,TMEM199,DMXL1,CLCN3	-1.49922	-0.539119	10	18
INTRACELLULAR PH REDUCTION%GOBP%GO:0051452	INTRACELLULAR PH REDUCTION%GOBP%GO:0051452	0.0482709	0.311806	-1	GPR89B,RAB38,ATP6AP2,ATP6V0D1,ATP6V0A1,TCIRG1,RAB7A,TMEM199,DMXL1,CLCN3	-1.49922	-0.539119	10	18
HALLMARK_MYOGENESIS%MSIGDB_C2%HALLMARK_MYOGENESIS	HALLMARK_MYOGENESIS%MSIGDB_C2%HALLMARK_MYOGENESIS	0.0484925	0.312321	1	COL1A1,LDB3,PDE4DIP,MYH11,PDLIM7,CRAT,MYLK,PTGIS,HDAC5,CLU,AGRN,MYH9,ITGB1,NCAM1,GNAO1,FHL1,ITGB4,CD36,GAA	1.34831	0.339747	19	67
PROTEASOME-MEDIATED UBIQUITIN-DEPENDENT PROTEIN CATABOLIC PROCESS%GOBP%GO:0043161	PROTEASOME-MEDIATED UBIQUITIN-DEPENDENT PROTEIN CATABOLIC PROCESS%GOBP%GO:0043161	0.0486429	0.312321	-1	PSMD14,KLHDC10,NCCRP1,GID8,DCAF11,FEM1B,ATXN3,GSK3A,UBE2A,RNF185,RAD23B,HECTD3,FBXL18,FAM8A1,RFFL,PPP2R5C,PSMD4,ITCH,CUL4B,NSFL1C,WWP2,UBE2G2,UBE4B,TRIP4,STUB1,RBCK1,MAEA,UBE2B,NPLOC4,PSMC2,TBL1XR1,PSMD6	-1.31038	-0.315572	32	139
REGULATION OF LOCOMOTION%GOBP%GO:0040012	REGULATION OF LOCOMOTION%GOBP%GO:0040012	0.048714	0.312321	1	SOD2,PECAM1,RRAS,COL1A1,GLIPR2,DAB2,ACE,ICAM1,DCN,THY1,CCAR1,CD74,S100A7,INSR,NR2F2,CXCL17,RAC2,NEXN,MAPRE2,DOCK8,TPM1,DAPK3,ITGB3,FLNA,EMILIN1,MECP2,CD40,TMSB15B,LAMB1,GNB3,MYLK,STK10,EVL,ARHGAP18,MMRN2,FN1,HDAC5,ROCK2,PLVAP,DOCK5,TMEM102,LRRK2,HSPA5,ARHGDIB,FERMT2,PDGFRB,RNF20,PLCB1,SEMA3F,KIF2A,ITGB1,LRRC15,SST,RARRES2,ADAM10,EMILIN2,CD81,HMGB1,PRKG1,PAK1,PFN2,TMSB4X,STX4,FAM110C,RHOC,VTN,CLIC…	1.19049	0.237512	86	350
REGULATION OF TNFR1 SIGNALING%REACTOME%R-HSA-5357905.3	REGULATION OF TNFR1 SIGNALING%REACTOME%R-HSA-5357905.3	0.0487892	0.312321	-1	SPPL2A,FADD,TAX1BP1,CASP8,OTULIN,USP4,RBCK1	-1.49844	-0.530932	7	19
PLASMA MEMBRANE BOUNDED CELL PROJECTION ASSEMBLY%GOBP%GO:0120031	PLASMA MEMBRANE BOUNDED CELL PROJECTION ASSEMBLY%GOBP%GO:0120031	0.0488114	0.312321	-1	VANGL2,AIF1L,AHI1,DYNLL1,RHOD,ABLIM1,ABLIM3,CSNK1D,ATP6V1D,ESPN,KIF3A,GORAB,ARL6,DNAAF2,RAP2A,RAP2B,KLC3,ATP6V0D1,CYFIP1,RAC1,RP2,NUDCD3,RAP2C,EHD3,INPP5K,ARL3,ARF6,MINK1,CCL21,GK2,MAP4K4	-1.34513	-0.343712	31	92
VESICLE BUDDING FROM MEMBRANE%GOBP%GO:0006900	VESICLE BUDDING FROM MEMBRANE%GOBP%GO:0006900	0.0488428	0.312321	-1	S100A10,GOLPH3L,PDCD6,TMED9,CSNK1D,CHMP6,ANXA2,SNX3	-1.40461	-0.409778	8	45
DEFENSE RESPONSE TO GRAM-NEGATIVE BACTERIUM%GOBP%GO:0050829	DEFENSE RESPONSE TO GRAM-NEGATIVE BACTERIUM%GOBP%GO:0050829	0.048929	0.312321	1	RNASE3,S100A7,CTSG,DEFA3,LTF,CHGA,RARRES2	1.48031	0.486217	7	21
POSITIVE REGULATION OF CELL PROJECTION ORGANIZATION%GOBP%GO:0031346	POSITIVE REGULATION OF CELL PROJECTION ORGANIZATION%GOBP%GO:0031346	0.0490321	0.312321	-1	NDRG4,CAMK1D,GRIP1,S100A9,CDC42EP1,EPS8L2,NDEL1,PTK6,ROBO1,EPS8L1,TWF1,ARHGAP35,SNX3,WASF2,PROM2,PLXNB2,PLEKHM1,CYFIP1,RAC1,DVL3,PTN,DBNL,MARK2,DVL2,NCKAP1,PLXNA2	-1.34264	-0.341941	26	94
DNA CONFORMATION CHANGE%GOBP%GO:0071103	DNA CONFORMATION CHANGE%GOBP%GO:0071103	0.0491132	0.312321	1	NCAPG,NASP,BRD2,SMCHD1,BEND3,DAXX,HDAC5,FAM172A,GINS1,NCAPD2,MORF4L2,AIFM1,HMGB1,NCAPH,RECQL5,SART3,CENPV,RSF1,ANP32B	1.32689	0.31174	19	98
ORGANELLE ASSEMBLY%GOBP%GO:0070925	ORGANELLE ASSEMBLY%GOBP%GO:0070925	0.0492192	0.312321	-1	VANGL2,AHI1,DYNLL1,EIF6,ABLIM1,ATG2B,ABLIM3,CSNK1D,VPS4B,TMOD3,ATG3,BCCIP,WIPI2,ATP6V1D,GABARAPL2,CENPC,TMEM41B,INO80,KIF3A,KNTC1,GORAB,CHMP6,VTA1,CHMP1B,ARL6,RAB38,DNAAF2,MVB12A,ATG4B,CHMP1A,VPS28,TSG101,G3BP1,WDR45B,PDCD6IP,VPS37B,KLC3,SNF8,ATG2A,ATP6V0D1,NSFL1C,CHMP5,ARHGEF10,RPF2,RP2,RPLP0,TP53INP2,NUDCD3,CDS1,DHX37,FLII,STX7,RPS27,SBDS,ARL8B,RPL11,RC3H1,EHD3,CHMP3,RB1CC1,DBNL,SQLE,VPS37A,ABC…	-1.25034	-0.278609	81	266
HUMORAL IMMUNE RESPONSE%GOBP%GO:0006959	HUMORAL IMMUNE RESPONSE%GOBP%GO:0006959	0.0492676	0.312321	1	MFAP4,RNASE3,IGHV3-23,S100A7,HLA-A,PSMB10,ANG,HLA-DRB1,CTSG,IGLL5,CLU,DEFA3,REG1A,HMGN2,LTF,IGHA1,RARRES2,CD81,APCS	1.32515	0.318075	19	87
PID_PI3KCI_AKT_PATHWAY%MSIGDB_C2%PID_PI3KCI_AKT_PATHWAY	PID_PI3KCI_AKT_PATHWAY%MSIGDB_C2%PID_PI3KCI_AKT_PATHWAY	0.0493097	0.312321	-1	GSK3A,CASP9,FOXO3,YWHAZ,SFN,BAD,MAP3K5,YWHAQ,CDKN1B	-1.47514	-0.505054	9	22
METAPHASE PLATE CONGRESSION%GOBP%GO:0051310	METAPHASE PLATE CONGRESSION%GOBP%GO:0051310	0.0494429	0.312628	-1	NUF2,VPS4B,MAD1L1,CENPC,CHMP6,CHMP1B,CHMP1A,PDCD6IP,FAM83D,CHMP5	-1.42484	-0.434847	10	36
VIRAL PROCESS%GOBP%GO:0016032	VIRAL PROCESS%GOBP%GO:0016032	0.0495356	0.312628	-1	ST3GAL4,VPS4B,GSK3A,ST6GAL1,CHMP6,VTA1,CHMP1B,MVB12A,CHMP1A,VPS28,TSG101,PDCD6IP,VPS37B,NMT2,ITCH,EIF3D,WWP2,CHMP5,MGAT2,RAB5A,CSNK1A1,USP6NL,ST3GAL2,ARL8B,LRSAM1,CHMP3,PCSK5,VPS37A,EIF2AK4,RAB7A,CHMP2A,MAN2A1,ATG7,EEA1,NFIA,CHMP2B,CHMP4A,KPNA2,PTBP1,PPID,EIF3G,RAB1B,CHMP4B,MCTS1,KPNA6,EPS15,USF2,VAPA,MGAT1	-1.32039	-0.325922	49	115
GLYCOSAMINOGLYCAN METABOLIC PROCESS%GOBP%GO:0030203	GLYCOSAMINOGLYCAN METABOLIC PROCESS%GOBP%GO:0030203	0.0495982	0.312628	1	CHSY1,CHPF,ABCC5,HEXB,GNS,B4GAT1,GLB1,FUCA1,HEXA	1.47339	0.466988	9	24
TRAIL SIGNALING PATHWAY%PATHWAY INTERACTION DATABASE NCI-NATURE CURATED DATA%TRAIL SIGNALING PATHWAY	TRAIL SIGNALING PATHWAY%PATHWAY INTERACTION DATABASE NCI-NATURE CURATED DATA%TRAIL SIGNALING PATHWAY	0.049864	0.312748	-1	MAPK3,FADD,PIK3CB,CASP8,MAPK1,DAP3,IKBKB,CASP10	-1.48936	-0.562632	8	15
CELL PROJECTION ASSEMBLY%GOBP%GO:0030031	CELL PROJECTION ASSEMBLY%GOBP%GO:0030031	0.0499764	0.312748	-1	VANGL2,AIF1L,AHI1,DYNLL1,RHOD,ABLIM1,ABLIM3,CSNK1D,ATP6V1D,ESPN,KIF3A,GORAB,SCIN,ARL6,DNAAF2,RAP2A,RAP2B,KLC3,ATP6V0D1,CYFIP1,RAC1,RP2,NUDCD3,RAP2C,EHD3,INPP5K,NCKAP1,ARL3,ARF6,MINK1,CCL21,GK2,MAP4K4	-1.33772	-0.337248	33	100
RHO PROTEIN SIGNAL TRANSDUCTION%GOBP%GO:0007266	RHO PROTEIN SIGNAL TRANSDUCTION%GOBP%GO:0007266	0.0500346	0.312748	-1	RHOD,ARHGAP5,CDC42EP1,WAS,EPS8L2,EPS8L1,CELSR1,CNKSR1,PHACTR4	-1.44703	-0.45167	9	32
CELL RECOGNITION%GOBP%GO:0008037	CELL RECOGNITION%GOBP%GO:0008037	0.0500719	0.312748	1	PECAM1,IGHV3-23,CORO1A,BSG,NEXN,VCAN,IGLL5,FOLR2,IGHA1,CD81	1.38523	0.381134	10	43
SECONDARY ALCOHOL METABOLIC PROCESS%GOBP%GO:1902652	SECONDARY ALCOHOL METABOLIC PROCESS%GOBP%GO:1902652	0.050161	0.312748	-1	CES1,MSMO1,SULT2B1,TM7SF2,MVD,PMVK,CLN8,G6PD,NSDHL,DHCR7,RXRA,MVK	-1.40319	-0.404189	12	48
SIGNALING BY RHO GTPASES%REACTOME%R-HSA-194315.7	SIGNALING BY RHO GTPASES%REACTOME%R-HSA-194315.7	0.0502552	0.312748	-1	TRIO,VANGL2,DYNLL1,DSG1,RHOD,NCOA2,ABL1,STARD13,NUP85,DOCK3,ARHGAP5,MAPK3,NUF2,LIN7B,ARHGEF10L,SPEN,S100A9,PIK3R4,CDC42EP1,S100A8,ARMCX3,ARPC1A,WAS,TMOD3,NDEL1,MAD1L1,EMD,CYFIP2,CENPC,TRIP10,BAIAP2,RND3,TAOK3,MOSPD2,ABI1,KNTC1,TWF1,ARHGAP17,ARHGAP35,PPP2CA,JUP,SOWAHC,PPP2R1A,YWHAZ,PLEKHG6,PKP4,IQGAP1,UACA,MPP7,ALDH3A2,PRKCZ,PPP2R5C,WASF2,SLK,DYNC1LI1,AKAP13,EPHA2,PLD1,SFN,CLIP1,PPP1CB,DSP,GJA1,NC…	-1.21173	-0.25977	101	409
SENSORY ORGAN DEVELOPMENT%GOBP%GO:0007423	SENSORY ORGAN DEVELOPMENT%GOBP%GO:0007423	0.0503223	0.312748	1	MFAP2,FBN1,COL5A1,THY1,MFAP5,EFEMP1,SMCHD1,COL4A1,NES,PDGFRB,COL5A2,WNT2B,FBN2,ALDH1A3,ACTL6A	1.3501	0.347196	15	60
PARKINSON DISEASE%PANTHER PATHWAY%P00049	PARKINSON DISEASE%PANTHER PATHWAY%P00049	0.0503894	0.312748	-1	SNCG,SNCG,MAPK3,MAPK3,MAPK3,CSNK1D,CSNK1D,CSNK1D,YWHAZ,YWHAZ,YWHAZ,SFN,SFN,CSK,CSK,CSK,STUB1,STUB1,PLD2,PLD2,SEPT5,STX7,STX7,CSNK1A1,CSNK1A1,CSNK1A1,MAPK1,MAPK1,MAPK1,YWHAE,YWHAE,CSNK2A1,CSNK2A1,PSMB7,PSMB7,PSMB7,TOR1A,TOR1A,CSNK1G1,YWHAQ,YWHAQ,YWHAB,YWHAB,YWHAB,PSMA1,PSMA1,PSMA1,PSMA1,PAF1,PSMA7,PSMA7,PSMA7,CSNK1E,CSNK1E,CUL1,CUL1,CUL1,PSMA2,PSMA2	-1.3111	-0.31876	59	129
PROTEIN DESTABILIZATION%GOBP%GO:0031648	PROTEIN DESTABILIZATION%GOBP%GO:0031648	0.0504557	0.312748	1	CDC73,MUL1,CAPN3,CREBBP,TRIM21,CTSH,RAD23A,DERL1,EP300,GGA3,CCDC88C	1.4758	0.522304	11	16
HALLMARK_P53_PATHWAY%MSIGDB_C2%HALLMARK_P53_PATHWAY	HALLMARK_P53_PATHWAY%MSIGDB_C2%HALLMARK_P53_PATHWAY	0.0504954	0.312748	-1	PMM1,S100A10,SDC1,SERPINB5,KLK8,ALOX15B,EPS8L2,HMOX1,RNF19B,CYFIP2,BAIAP2,RRP8,FOXO3,APAF1,PHLDA3,DGKA,RXRA,EPHA2,SFN,RAP2B,PLXNB2,ST14,TM4SF1,HSPA4L,PRKAB1	-1.34719	-0.347187	25	88
HIPPO-MERLIN SIGNALING DYSREGULATION%WIKIPATHWAYS_20211210%WP4541%HOMO SAPIENS	HIPPO-MERLIN SIGNALING DYSREGULATION%WIKIPATHWAYS_20211210%WP4541%HOMO SAPIENS	0.0505644	0.312748	1	INSR,ITGB3,PRKAR1A,PPP1R14A,ITGA1,ITGB1,ITGAM,PAK1,ITGB4,ITGA6,ITGB6	1.41543	0.409117	11	35
CIRCADIAN CLOCK%REACTOME DATABASE ID RELEASE 78%400253	CIRCADIAN CLOCK%REACTOME DATABASE ID RELEASE 78%400253	0.0505775	0.312748	-1	CREB1,NCOA2,CSNK1D,PER1,CARM1,RXRA,PPP1CB,TBL1XR1,NCOA1,NAMPT,SKP1,NCOR1	-1.4568	-0.469417	12	28
IMPORT INTO CELL%GOBP%GO:0098657	IMPORT INTO CELL%GOBP%GO:0098657	0.0510446	0.315138	1	TRPV1,ATP1A3,SLC12A9,CACNA2D1,SLC29A1,CYBRD1,ATP1A1,SLC9A9,TRPM4,SLC3A2,CD36,ATP4B,SLC27A2,ATP4A	1.39392	0.390634	14	40
PROTEIN FOLDING%GOBP%GO:0006457	PROTEIN FOLDING%GOBP%GO:0006457	0.0513116	0.316287	1	BAG2,HSPE1,HSPD1,HSPA9,HSPA13,PDIA4,FKBP5,WFS1,HSP90B1,MOGS,HSPA5,CLU,PFDN6,PPIE,PDIA2,CHCHD4,DNAJC10,PTGES3,PPIF,SDF2L1,ERP29,APCS,SDF2,LMAN1,PDIA5,LTBP4	1.27522	0.290007	26	123
NEGATIVE REGULATION OF INTRINSIC APOPTOTIC SIGNALING PATHWAY%GOBP%GO:2001243	NEGATIVE REGULATION OF INTRINSIC APOPTOTIC SIGNALING PATHWAY%GOBP%GO:2001243	0.0514509	0.316646	1	SOD2,HERPUD1,CD74,TMEM161A,TRIAP1,LRRK2,CLU,TAF9,NDUFA13,PPIF,NDUFS3,ARMC10,TXNDC12,ZNF385A,SRC,PARK7,HTRA2,MMP9	1.37246	0.370348	18	48
ERBB2 ERBB3 SIGNALING EVENTS%PATHWAY INTERACTION DATABASE NCI-NATURE CURATED DATA%ERBB2 ERBB3 SIGNALING EVENTS	ERBB2 ERBB3 SIGNALING EVENTS%PATHWAY INTERACTION DATABASE NCI-NATURE CURATED DATA%ERBB2 ERBB3 SIGNALING EVENTS	0.0518026	0.31803	-1	MAPK3,PIK3CB,KRAS,ERBB2,RAC1,BAD,ERBB3,SHC1,MAPK1,NF2,USP8,SOS1	-1.45369	-0.468413	12	28
EARLY ENDOSOME TO LATE ENDOSOME TRANSPORT%GOBP%GO:0045022	EARLY ENDOSOME TO LATE ENDOSOME TRANSPORT%GOBP%GO:0045022	0.0518386	0.31803	-1	PIK3R4,AKTIP,HOOK3,SNF8,HOOK1,KIF16B,RAB5A,RAB7A,EEA1	-1.4903	-0.528047	9	19
PID_REELIN_PATHWAY%MSIGDB_C2%PID_REELIN_PATHWAY	PID_REELIN_PATHWAY%MSIGDB_C2%PID_REELIN_PATHWAY	0.0519278	0.318078	1	MAP3K11,RAPGEF1,LRPAP1,ITGB1,MAP1B,RAP1A,PIK3R1,ARHGEF2	1.47908	0.534607	8	15
COMPLEMENT SYSTEM%WIKIPATHWAYS_20211210%WP2806%HOMO SAPIENS	COMPLEMENT SYSTEM%WIKIPATHWAYS_20211210%WP2806%HOMO SAPIENS	0.0524902	0.32102	1	DCN,LAMC1,LAMA5,ITGB3,CD40,LAMB1,F13A1,CD93,CD46,VTN,PRKCA,FKBP2	1.37395	0.374019	12	46
NEGATIVE REGULATION OF EPITHELIAL CELL PROLIFERATION%GOBP%GO:0050680	NEGATIVE REGULATION OF EPITHELIAL CELL PROLIFERATION%GOBP%GO:0050680	0.0526932	0.321758	1	MAGED1,NR2F2,MMRN2,CDC73,GHRL,WDR77,SYNJ2BP,CDK6,DAB2IP,CAV1,B2M,NUPR1,SCG2	1.41542	0.427947	13	29
CELL-SUBSTRATE JUNCTION ORGANIZATION%GOBP%GO:0150115	CELL-SUBSTRATE JUNCTION ORGANIZATION%GOBP%GO:0150115	0.0532131	0.324411	1	PEAK1,THY1,LAMC1,RAB8B,FN1,FERMT2,ITGB4,ITGA6,SRC,ACTN1	1.46371	0.480767	10	21
NGF%IOB%NGF	NGF%IOB%NGF	0.0533092	0.324411	-1	CREB1,SH2B1,MAPK3,BAD,SHC1,MAPK1	-1.47775	-0.558244	6	15
CELLULAR RESPONSE TO TRANSFORMING GROWTH FACTOR BETA STIMULUS%GOBP%GO:0071560	CELLULAR RESPONSE TO TRANSFORMING GROWTH FACTOR BETA STIMULUS%GOBP%GO:0071560	0.0534606	0.324411	1	LTBP2,COL1A2,TGFBR2,FERMT2,ITGB1,PXN,TGFBRAP1,WNT4,ADAM9,SMAD4,SRC,ZYX	1.39188	0.393012	12	39
ACTIVATION OF IMMUNE RESPONSE%GOBP%GO:0002253	ACTIVATION OF IMMUNE RESPONSE%GOBP%GO:0002253	0.0535765	0.324411	1	MFAP4,IGHV3-23,THY1,HLA-A,CD79A,HLA-DRB1,CD38,IGLL5,HLA-DPB1,LCP2,CLU,BAX,PRKCB,BTK,FCER1G,MYO1G,VAV2,IGHA1,STOML2,CASP6,HMGB1,PAK1,APCS,RFTN1,PTPRC,CREBBP,PLCG1	1.28432	0.293226	27	119
ENDOTHELIAL CELL DEVELOPMENT%GOBP%GO:0001885	ENDOTHELIAL CELL DEVELOPMENT%GOBP%GO:0001885	0.053664	0.324411	1	PECAM1,ICAM1,RAPGEF1,COL18A1,RAP1B,COL15A1	1.46157	0.480062	6	21
GLYCOLYSIS AND GLUCONEOGENESIS%WIKIPATHWAYS_20211210%WP534%HOMO SAPIENS	GLYCOLYSIS AND GLUCONEOGENESIS%WIKIPATHWAYS_20211210%WP534%HOMO SAPIENS	0.0537079	0.324411	1	LDHB,DLD,MPC1,PDHA1,DLAT,GOT2,FBP2,ALDOB,HK3,MDH2,FBP1,PFKM,ENO2,PC	1.46927	0.504406	14	18
DEATH RECEPTOR SIGNALLING%REACTOME DATABASE ID RELEASE 78%73887	DEATH RECEPTOR SIGNALLING%REACTOME DATABASE ID RELEASE 78%73887	0.0537089	0.324411	-1	TRIO,ARHGEF10L,SPPL2A,FADD,TAX1BP1,ARHGEF35,APH1A,CASP8,AKAP13,OTULIN,VAV3,USP4,RAC1,ARHGEF10,RBCK1,BAD,TRAF6,HDAC1,YWHAE,SMPD2,IKBKB,SQSTM1,TAB1,CASP10,SOS1,RELA,NCSTN,RTN4,CYLD,PSEN1,ARHGEF12,TRADD,ARHGEF5,HDAC2,IKBKG	-1.35156	-0.359249	35	73
POSITIVE REGULATION OF LYMPHOCYTE ACTIVATION%GOBP%GO:0051251	POSITIVE REGULATION OF LYMPHOCYTE ACTIVATION%GOBP%GO:0051251	0.0540246	0.325661	1	HLA-DRB5,IGHV3-23,HSPD1,THY1,CD74,HLA-A,DOCK8,CD40,HLA-DRB1,CD38,IGLL5,HLA-DPB1,TGFBR2,BTK,CD46,IGHA1,CD81,HMGB1,TNIP2,SIRPA,FLOT2,PTPRC,CAV1,SH3KBP1,B2M,CD276,RASAL3,SYK,SRC	1.30933	0.307614	29	98
CYTOSOLIC DNA-SENSING PATHWAY%WIKIPATHWAYS_20211210%WP4655%HOMO SAPIENS	CYTOSOLIC DNA-SENSING PATHWAY%WIKIPATHWAYS_20211210%WP4655%HOMO SAPIENS	0.0540823	0.325661	-1	IL18,ISG15,FADD,RIPK3,NFKBIB,TBK1,IKBKB,POLR3A,CASP10,RELA,CYLD,TREX1,NLRX1,TRADD,IKBKG	-1.43965	-0.459843	15	29
POSITIVE REGULATION OF DEVELOPMENTAL GROWTH%GOBP%GO:0048639	POSITIVE REGULATION OF DEVELOPMENTAL GROWTH%GOBP%GO:0048639	0.0546498	0.328572	1	INSR,BASP1,PLCB1,AGRN,CAPN3,GHRL,AGR2,RBPJ,NEDD4L,DBN1,PPIB,PROX1	1.45505	0.461175	12	24
EPITHELIAL TUBE FORMATION%GOBP%GO:0072175	EPITHELIAL TUBE FORMATION%GOBP%GO:0072175	0.0548682	0.329378	-1	VANGL2,BCL10,CELSR1,LMO4,GRHL3,GRHL2,PLXNB2,PHACTR4,DVL3	-1.45487	-0.498114	9	22
FCERI MEDIATED NF-KB ACTIVATION%REACTOME%R-HSA-2871837.2	FCERI MEDIATED NF-KB ACTIVATION%REACTOME%R-HSA-2871837.2	0.0552137	0.330926	-1	PSMD14,BCL10,PSMB4,PSMD4,PSMD12,PSMD11,TRAF6,PSMD5,PSMC2,PSMD6,UBE2N,IGKV3D-20,PSMB7,IKBKB,PSMD7,PSMD2,TAB1,SKP1,PSMC5,RELA,PSMD1,IGKV4-1,PSMA1,PSME4,PSMA7,PSMB6,CUL1,PSMD3,PSMA2,IKBKG,PSMD13,PSMB2,PSMC1,PSMC3	-1.35093	-0.366234	34	66
PID_IL1_PATHWAY%MSIGDB_C2%PID_IL1_PATHWAY	PID_IL1_PATHWAY%MSIGDB_C2%PID_IL1_PATHWAY	0.0552954	0.330926	-1	IL1RN,PRKCZ,MAP2K6,TRAF6,IRAK4,IKBKB,SQSTM1,RELA	-1.47888	-0.531804	8	18
REGULATION OF PROTEIN CATABOLIC PROCESS%GOBP%GO:0042176	REGULATION OF PROTEIN CATABOLIC PROCESS%GOBP%GO:0042176	0.0555313	0.331421	-1	C4BPB,PSMD14,RNFT1,ATXN3,CSNK1D,IDE,GSK3A,RNF19B,GABARAPL2,SERPINB12,RNF185,CHMP6,RAD23B,ANXA2,SH3RF2,USP5,PTTG1IP,HECTD1,SNX3,VPS28,TMEM259,GPLD1,EIF3H,FAM83D,SNF8,ITCH,MKRN2,WAC,LDLR,UCHL5,DESI1,WWP2,RPL23,ARIH1,STUB1,CTSC,GIPC1,PIAS1,ZDHHC2,CSNK1A1,PSMC2,RPL11,HMGCR,FBXO22,CSNK2A1,RAB7A,TMF1,CCAR2,GLMN,ATG7,TIMP1,HSPBP1	-1.27051	-0.294266	52	185
REGULATION OF INTERLEUKIN-1 PRODUCTION%GOBP%GO:0032652	REGULATION OF INTERLEUKIN-1 PRODUCTION%GOBP%GO:0032652	0.0556812	0.331421	-1	TRIM16,ANXA1,IL16,GSTP1,CASP8,CEACAM1,NLRP2,ORM2,HSPB1,SERPINB1,CARD18	-1.42915	-0.452893	11	30
METAL ION HOMEOSTASIS%GOBP%GO:0055065	METAL ION HOMEOSTASIS%GOBP%GO:0055065	0.0557037	0.331421	1	FTL,TGM2,TRPV1,MT2A,HERPUD1,ANXA6,ATP1A3,THY1,SLC12A9,CACNA2D1,CD40,MT1X,WFS1,CYBRD1,HSP90B1,BAX,ATP1A1,CCR10,STOML2,MT1H,HMGB1,ISCU,CAPN3,XIAP,GSTO1,TRPM4,ITPR3,GHRL,CD36,SLC30A9,PTPRC,TRPC5,ATP2A3,ATP4B,PLCG1,CAMK2D,CAV1,ATP4A,B2M,LETM1,ANK2,SMAD4,MT1G,MCU,GSTM2,ATP1B1,AFG3L2,ATP2B1,SCGN	1.25214	0.278575	49	143
MORPHOGENESIS OF A POLARIZED EPITHELIUM%GOBP%GO:0001738	MORPHOGENESIS OF A POLARIZED EPITHELIUM%GOBP%GO:0001738	0.0557174	0.331421	-1	VANGL2,AHI1,RAB10,CELSR1,RAP2A	-1.47764	-0.541025	5	17
CATION TRANSMEMBRANE TRANSPORT%GOBP%GO:0098655	CATION TRANSMEMBRANE TRANSPORT%GOBP%GO:0098655	0.0558389	0.331639	1	ABCC5,TRPV1,ATP1A3,SLC12A9,CACNA2D1,SLC25A19,ATP1A1,NNT,SLC25A20,STOML2,MT-ND5,SLC9A9,KCNS1,COX15,TRPM4,ITPR3,SLC3A2,PTPRC,TRPC5,ATP2A3,ATP4B,ATP4A,SFXN3,NDUFS7,PMPCB,LETM1,MT-ATP6,MCU,ATP1B1,AFG3L2,ATP2B1,P2RX4,SLC9A1,ATP7B,PLCG2,SLC4A4,SFXN1,SLC12A2	1.30402	0.312233	38	89
IMMUNE RESPONSE-REGULATING CELL SURFACE RECEPTOR SIGNALING PATHWAY%GOBP%GO:0002768	IMMUNE RESPONSE-REGULATING CELL SURFACE RECEPTOR SIGNALING PATHWAY%GOBP%GO:0002768	0.0562483	0.333564	1	IGHV3-23,THY1,HLA-A,CD40,CD79A,HLA-DRB1,CD38,IGLL5,HLA-DPB1,LCP2,BAX,PRKCB,BTK,FCER1G,MYO1G,VAV2,IGHA1,STOML2,PAK1,RFTN1,PTPRC,CREBBP,PLCG1	1.31174	0.316952	23	85
PHAGOCYTOSIS, ENGULFMENT%GOBP%GO:0006911	PHAGOCYTOSIS, ENGULFMENT%GOBP%GO:0006911	0.0564972	0.334532	1	IGHV3-23,ELMO1,RAC2,IGLL5,ITGB2,MYH9,IGHA1,ITGAM,CD36	1.39618	0.406021	9	34
EXTRACELLULAR MATRIX DISASSEMBLY%GOBP%GO:0022617	EXTRACELLULAR MATRIX DISASSEMBLY%GOBP%GO:0022617	0.0567627	0.335596	1	LAMC1,CMA1,CTSG,LCP1,CTSS,ADAM10	1.46665	0.509836	6	17
REGULATION OF CELLULAR COMPONENT MOVEMENT%GOBP%GO:0051270	REGULATION OF CELLULAR COMPONENT MOVEMENT%GOBP%GO:0051270	0.0571543	0.3374	1	SOD2,PECAM1,RRAS,COL1A1,GLIPR2,DAB2,ACE,ICAM1,DCN,THY1,CCAR1,CD74,S100A7,INSR,NR2F2,CXCL17,RAC2,NEXN,MAPRE2,DOCK8,TPM1,DAPK3,ITGB3,FLNA,EMILIN1,MECP2,CD40,TMSB15B,LAMB1,MYLK,STK10,EVL,ARHGAP18,MMRN2,FN1,HDAC5,ROCK2,PLVAP,DOCK5,TMEM102,HSPA5,ARHGDIB,FERMT2,PDGFRB,RNF20,PLCB1,TTC21B,SEMA3F,KIF2A,ITGB1,LRRC15,SST,RARRES2,ADAM10,EMILIN2,CD81,HMGB1,PRKG1,PAK1,PFN2,TMSB4X,TRPM4,STX4,FAM110C,RHOC,VTN,CL…	1.1708	0.232678	88	365
PEPTIDE LIGAND-BINDING RECEPTORS%REACTOME%R-HSA-375276.6	PEPTIDE LIGAND-BINDING RECEPTORS%REACTOME%R-HSA-375276.6	0.0573991	0.338334	-1	CXCL13,ECE1,PF4,HEBP1,ANXA1,CXCR2	-1.47161	-0.521424	6	19
CARDIAC CONDUCTION%REACTOME%R-HSA-5576891.2	CARDIAC CONDUCTION%REACTOME%R-HSA-5576891.2	0.057732	0.339784	1	ATP1A3,CLIC2,AHCYL1,ATP1A1,ITPR3,ATP2A3,CAMK2D,ATP1B1,ATP2B1,PRKACA,ASPH	1.43965	0.450712	11	25
AUTOPHAGY OF MITOCHONDRION%GOBP%GO:0000422	AUTOPHAGY OF MITOCHONDRION%GOBP%GO:0000422	0.05806	0.340336	-1	ATG2B,ATG3,WIPI2,GABARAPL2,ATG4B,WDR45B,ATG2A,FBXO7,RB1CC1,MARK2,ATG7,SQSTM1	-1.44608	-0.470098	12	27
MITOCHONDRION DISASSEMBLY%GOBP%GO:0061726	MITOCHONDRION DISASSEMBLY%GOBP%GO:0061726	0.05806	0.340336	-1	ATG2B,ATG3,WIPI2,GABARAPL2,ATG4B,WDR45B,ATG2A,FBXO7,RB1CC1,MARK2,ATG7,SQSTM1	-1.44608	-0.470098	12	27
PI3K AKT SIGNALING IN CANCER%REACTOME%R-HSA-2219528.2	PI3K AKT SIGNALING IN CANCER%REACTOME%R-HSA-2219528.2	0.058087	0.340336	-1	CREB1,RPS6KB2,GSK3A,CASP9,STRN,FOXO3,PIK3CB,ERBB2,RAC1,BAD	-1.40181	-0.430258	10	35
REGULATION OF CELLULAR COMPONENT BIOGENESIS%GOBP%GO:0044087	REGULATION OF CELLULAR COMPONENT BIOGENESIS%GOBP%GO:0044087	0.0583922	0.340697	-1	NAV3,S100A10,SRPX2,MTPN,CXCL13,ABL1,SNX30,MPHOSPH8,CRYAB,PTPRA,TUBB4A,ARHGEF10L,ISG15,VPS4B,CDC42EP1,LIMCH1,SDC1,RALB,WAS,PHLDB2,ATG3,TBC1D17,FEZ2,EPS8L2,NDEL1,BAIAP2,NAPA,EPS8L1,TWF1,SCIN,CHMP6,MAP2,LDB1,ARHGAP35,CHMP1B,RIOK3,PPFIA1,RASA1,CNOT1,LIMS1,ARL2,MYADM,YAP1,MPP7,CHMP1A,TSG101,PRKCZ,WASF2,SLK,G3BP1,PDLIM5,EPHA2,PDCD6IP,PLD1,EPHA1,NCK2,CAPZA1,LGALS3,CAMSAP1,PLEKHM1,SNF8,ATG2A,TJP1,CYFIP1,…	-1.19989	-0.257403	120	405
HALLMARK_ALLOGRAFT_REJECTION%MSIGDB_C2%HALLMARK_ALLOGRAFT_REJECTION	HALLMARK_ALLOGRAFT_REJECTION%MSIGDB_C2%HALLMARK_ALLOGRAFT_REJECTION	0.0585027	0.340697	1	NCF4,IFNGR1,THY1,CD74,HLA-A,PSMB10,FLNA,CD40,CD79A,STAB1,LCP2,PRKCB,CTSS	1.32891	0.341747	13	60
ION HOMEOSTASIS%REACTOME%R-HSA-5578775.2	ION HOMEOSTASIS%REACTOME%R-HSA-5578775.2	0.0585311	0.340697	1	ATP1A3,CLIC2,AHCYL1,ATP1A1,ITPR3,ATP2A3,CAMK2D,ATP1B1,ATP2B1,PRKACA,ASPH	1.453	0.469731	11	22
NS1 MEDIATED EFFECTS ON HOST PATHWAYS%REACTOME DATABASE ID RELEASE 78%168276	NS1 MEDIATED EFFECTS ON HOST PATHWAYS%REACTOME DATABASE ID RELEASE 78%168276	0.0586087	0.340697	-1	NUP85,ISG15,CPSF4,KPNA3,KPNA1,NUP188,KPNA4	-1.3998	-0.429639	7	35
POSTSYNAPSE ORGANIZATION%GOBP%GO:0099173	POSTSYNAPSE ORGANIZATION%GOBP%GO:0099173	0.0586246	0.340697	1	INSR,ITGA3,ZNF365,GPHN,ACTB,IGF1R,CEL,DBN1,DOCK10	1.44403	0.474302	9	21
MITOTIC CYTOKINESIS%GOBP%GO:0000281	MITOTIC CYTOKINESIS%GOBP%GO:0000281	0.0586717	0.340697	-1	VPS4B,CHMP6,CHMP1B,STAMBP,RASA1,CHMP1A,PDCD6IP,CHMP5,ANK3,JTB,CHMP3,ARL3,CHMP2A,USP8,CHMP2B,CHMP4A,CHMP4B,SNX9	-1.39812	-0.419119	18	39
LYMPHOCYTE ACTIVATION%GOBP%GO:0046649	LYMPHOCYTE ACTIVATION%GOBP%GO:0046649	0.0589016	0.340967	1	HSPD1,ICAM1,CORO1A,CD74,HLA-A,DOCK8,CD40,CD79A,HDAC5,PRKCB,BTK,LCP1,FCER1G,SLC25A5,ITGB1,STOML2,CD81,HMGB1,HDAC4,ZFPM1,PTPRC,PTK2B,ADA,CD276,PPP3CA,KAT7,MSH2,CADM1,IRF4,PHB2,MSN,SYVN1	1.30462	0.31523	32	85
CHROMATIN REMODELING%GOBP%GO:0006338	CHROMATIN REMODELING%GOBP%GO:0006338	0.0589016	0.340967	1	NASP,BRD2,SMARCD2,DAXX,HDAC5,BRD3,MBD3,SMARCE1,KDM6B,PAK1,SART3,CENPV,SSRP1,RSF1,HDAC4,ANP32B,ACTL6A,HNRNPC,CHD1L,ACTB,BPTF,SMARCC2,RB1,HMGB2	1.30412	0.31511	24	85
RHO GTPASES ACTIVATE PAKS%REACTOME%R-HSA-5627123.2	RHO GTPASES ACTIVATE PAKS%REACTOME%R-HSA-5627123.2	0.05898	0.340967	1	MYH11,FLNA,MYL9,MYLK,PPP1R12A,MYH9,PAK1,PPP1R12B,MYH10	1.45988	0.507483	9	17
CELLULAR ION HOMEOSTASIS%GOBP%GO:0006873	CELLULAR ION HOMEOSTASIS%GOBP%GO:0006873	0.0594059	0.342922	1	FTL,TGM2,TRPV1,MT2A,HERPUD1,ANXA6,ATP1A3,THY1,CACNA2D1,SLC26A6,CD40,MT1X,WFS1,CYBRD1,HSP90B1,CA2,LRRK2,BAX,ATP1A1,CCR10,STOML2,MT1H,HMGB1,ISCU,CAPN3,SLC9A9,GSTO1,TRPM4,SLC4A2,ITPR3,GHRL,CD36,SLC30A9,PTPRC,TRPC5,ATP2A3,ATP4B,PLCG1,CAMK2D	1.24355	0.273011	39	156
SIGNALING BY RHO GTPASES, MIRO GTPASES AND RHOBTB3%REACTOME%R-HSA-9716542.2	SIGNALING BY RHO GTPASES, MIRO GTPASES AND RHOBTB3%REACTOME%R-HSA-9716542.2	0.0596277	0.343322	-1	TRIO,VANGL2,DYNLL1,DSG1,RHOD,NCOA2,ABL1,STARD13,NUP85,DOCK3,ARHGAP5,MAPK3,NUF2,LIN7B,ARHGEF10L,SPEN,S100A9,PIK3R4,CDC42EP1,S100A8,ARMCX3,ARPC1A,WAS,TMOD3,NDEL1,MAD1L1,EMD,CYFIP2,CENPC,TRIP10,BAIAP2,RND3,TAOK3,MOSPD2,ABI1,KNTC1,TWF1,ARHGAP17,ARHGAP35,PPP2CA,JUP,SOWAHC,PPP2R1A,YWHAZ,PLEKHG6,PKP4,IQGAP1,UACA,MPP7,ALDH3A2,PRKCZ,PPP2R5C,WASF2,SLK,DYNC1LI1,AKAP13,EPHA2,PLD1,SFN,CLIP1,PPP1CB,DSP,GJA1,NC…	-1.19742	-0.256197	102	418
FBXL7 DOWN-REGULATES AURKA DURING MITOTIC ENTRY AND IN EARLY MITOSIS%REACTOME DATABASE ID RELEASE 78%8854050	FBXL7 DOWN-REGULATES AURKA DURING MITOTIC ENTRY AND IN EARLY MITOSIS%REACTOME DATABASE ID RELEASE 78%8854050	0.0596509	0.343322	-1	PSMD14,FBXL18,PSMB4,PSMD4,PSMD12,PSMD11,PSMD5,PSMC2,PSMD6,PSMB7,PSMD7,PSMD2,SKP1,PSMC5,PSMD1,PSMA1,PSME4,PSMA7,PSMB6,CUL1,PSMD3,PSMA2,PSMD13,PSMB2,PSMC1,PSMC3	-1.384	-0.398661	26	48
REGULATION OF MUSCLE SYSTEM PROCESS%GOBP%GO:0090257	REGULATION OF MUSCLE SYSTEM PROCESS%GOBP%GO:0090257	0.0599408	0.344483	1	ANXA6,CNN1,TPM1,DAPK3,MYL9,ROCK2,CLIC2,DOCK5,RNF207,CHGA,GSTO1,TRPM4,HDAC4,PRKCA,CAMK2D,CAV1,PPP1R12B,ANK2,SMAD4,GSTM2,ATP1B1,ATP2B1,PRKACA,LMNA,P2RX4,SLC9A1	1.33064	0.344778	26	58
PAR1-MEDIATED THROMBIN SIGNALING EVENTS%PATHWAY INTERACTION DATABASE NCI-NATURE CURATED DATA%PAR1-MEDIATED THROMBIN SIGNALING EVENTS	PAR1-MEDIATED THROMBIN SIGNALING EVENTS%PATHWAY INTERACTION DATABASE NCI-NATURE CURATED DATA%PAR1-MEDIATED THROMBIN SIGNALING EVENTS	0.0603407	0.346273	1	VASP,ARRB1,ROCK2,PRKCB,PLCB1,GNAO1,PRKCA,GNAI1,GNA11,DNM1,ARHGEF1,DNM2,PIK3R1,ZYX,PKN1	1.39888	0.412409	15	32
CARBOHYDRATE DERIVATIVE TRANSPORT%GOBP%GO:1901264	CARBOHYDRATE DERIVATIVE TRANSPORT%GOBP%GO:1901264	0.060565	0.34705	1	ABCC5,ABCG1,SLC29A1,SLC25A19,SLC37A4,SLC25A5,SLC25A4,PSAP,SLC35C1,SLC25A24,SLC35B2	1.44692	0.467764	11	22
PURINE RIBONUCLEOSIDE DIPHOSPHATE METABOLIC PROCESS%GOBP%GO:0009179	PURINE RIBONUCLEOSIDE DIPHOSPHATE METABOLIC PROCESS%GOBP%GO:0009179	0.0609864	0.348953	-1	PFKFB2,NUDT18,LDHA,HK2,PFKP,PGAM1,BAD,ADPGK,GAPDH,ALDOC,ALDOA,PKM,ENO1	-1.4401	-0.473555	13	26
NUCLEAR MEMBRANE ORGANIZATION%GOBP%GO:0071763	NUCLEAR MEMBRANE ORGANIZATION%GOBP%GO:0071763	0.0611005	0.349095	-1	EMD,CHMP6,CHMP1B,REEP4,CHMP1A,NSFL1C,CHMP5,CHMP3,TMEM43,CHMP2A,TOR1A,CHMP2B,CHMP4A,CHMP4B,ANKLE2,SPAST	-1.41411	-0.445162	16	31
NUCLEOSIDE DIPHOSPHATE METABOLIC PROCESS%GOBP%GO:0009132	NUCLEOSIDE DIPHOSPHATE METABOLIC PROCESS%GOBP%GO:0009132	0.0612526	0.349453	-1	RRM2,PFKFB2,NUDT18,ENTPD5,GUK1,LDHA,HK2,PFKP,PGAM1,BAD,NUDT5,AK4,ADPGK,GAPDH,ALDOC,ALDOA,PKM,ENO1	-1.3906	-0.416865	18	39
SCF(SKP2)-MEDIATED DEGRADATION OF P27 P21%REACTOME%R-HSA-187577.3	SCF(SKP2)-MEDIATED DEGRADATION OF P27 P21%REACTOME%R-HSA-187577.3	0.061645	0.351179	-1	PSMD14,PTK6,PSMB4,PSMD4,PSMD12,PSMD11,PSMD5,PSMC2,PSMD6,PSMB7,PSMD7,PSMD2,SKP1,PSMC5,CDKN1B,PSMD1,CDK4,PSMA1,PSMA7,PSMB6,CUL1,PSMD3,PSMA2,PSMD13,PSMB2,PSMC1,PSMC3	-1.37404	-0.394177	27	49
SENSORY PERCEPTION%GOBP%GO:0007600	SENSORY PERCEPTION%GOBP%GO:0007600	0.0619142	0.351908	1	CEP250,CCDC50,TRPV1,COL1A1,EFEMP1,WFS1,TIMM8B,COL18A1,COL2A1,TIMM10,TIMM13,ITPR3,CD36,NIPSNAP1,PTGES,CRYZ	1.32371	0.342983	16	58
SPHINGOLIPID BIOSYNTHETIC PROCESS%GOBP%GO:0030148	SPHINGOLIPID BIOSYNTHETIC PROCESS%GOBP%GO:0030148	0.0619531	0.351908	-1	CYP4F22,SGPL1,CLN8,UGCG,SPTLC1,PRKD2,ST3GAL2,ELOVL1,SMPD2,CERS3,SPTLC2,PPM1L,GBA,VAPA	-1.42857	-0.460319	14	28
POSITIVE REGULATION OF NUCLEAR DIVISION%GOBP%GO:0051785	POSITIVE REGULATION OF NUCLEAR DIVISION%GOBP%GO:0051785	0.0621796	0.352682	1	INSR,PDGFRB,PLCB1,PHIP,RB1	1.45422	0.525624	5	15
IL1%NETPATH%IL1	IL1%NETPATH%IL1	0.0623489	0.353018	-1	IL1RN,MAPK3,REL,MAP3K2,PRKCZ,MAP2K6,NFKBIB,TRAF6,MAPK1,IRAK4,PPP6C,EIF2S1,PIK3R2,IKBKB,SQSTM1,RELA,MAP2K3,MAP2K4,MAP2K2,IKBKG,IKBKAP,MAPK14,FBXW5	-1.38121	-0.412935	23	40
VEGF SIGNALING PATHWAY%PANTHER PATHWAY%P00056	VEGF SIGNALING PATHWAY%PANTHER PATHWAY%P00056	0.0624196	0.353018	-1	MAPK3,MAPK3,MAPK3,CRYAB,CRYAB,PLA2G4B,CASP9,CASP9,PIK3C2B,PIK3C2B,PIK3CB,PIK3CB,PRKCZ,PRKCZ,KRAS,KRAS,HSPB1,HSPB1,RAC1,RAC1,PRKD2,PRKD2,MAPK1,MAPK1,MAPK1	-1.3219	-0.343883	25	83
ERBB4 SIGNALING EVENTS%PATHWAY INTERACTION DATABASE NCI-NATURE CURATED DATA%ERBB4 SIGNALING EVENTS	ERBB4 SIGNALING EVENTS%PATHWAY INTERACTION DATABASE NCI-NATURE CURATED DATA%ERBB4 SIGNALING EVENTS	0.0625567	0.353282	-1	MAPK3,PIK3CB,WWOX,YAP1,ERBB2,ITCH,SHC1,MAPK1	-1.45298	-0.548886	8	15
NEGATIVE REGULATION OF RESPONSE TO ENDOPLASMIC RETICULUM STRESS%GOBP%GO:1903573	NEGATIVE REGULATION OF RESPONSE TO ENDOPLASMIC RETICULUM STRESS%GOBP%GO:1903573	0.0626709	0.353417	1	HERPUD1,WFS1,LRRK2,HSPA5,CLU,SGTA,TXNDC12,PARK7,SYVN1,LPCAT3	1.43578	0.459696	10	23
NEGATIVE REGULATION OF RESPONSE TO STIMULUS%GOBP%GO:0048585	NEGATIVE REGULATION OF RESPONSE TO STIMULUS%GOBP%GO:0048585	0.0627958	0.353611	-1	SKOR1,C4BPB,TULP3,ALOX12,NDRG4,CXCL13,PPP1R10,IL1RN,GBP7,HOMER2,IL36RN,PDCD6,ISG15,SPINK5,YBX3,PSCA,DKK4,VASN,PTPN18,RPS6KB1,KLK8,SERPINB2,GSK3A,PHLDB2,PER1,PF4,TMBIM1,CD9,HMOX1,EMD,ROBO1,NXN,SERPINB3,TAOK3,MIF,RNF113A,ANXA1,OTUB1,TXN,CHMP6,ARHGAP35,RIOK3,GSTP1,PPP2CA,SH3RF2,PPP2R1A,PIK3CB,CAAP1,STAMBP,PTTG1IP,CTNNBIP1,WWOX,PHLDA3,CNOT1,CASP8,RFFL,FKBP1A,TLE1,MYADM,UACA,MVK,CBLC,TSG101,STK3,EPN2,…	-1.18576	-0.251092	131	488
CELL CYCLE%REACTOME%R-HSA-1640170.3	CELL CYCLE%REACTOME%R-HSA-1640170.3	0.0629144	0.353769	-1	DYNLL1,PSMD14,PRIM2,ABL1,RRM2,NUP85,RAB2A,NUF2,ENSA,DHFR,TUBB4A,TUBAL3,CSNK1D,TUBB2A,TUBB3,NDEL1,SSNA1,PTK6,NOP10,MAD1L1,EMD,CENPC,KNTC1,PHLDA1,POLR2I,CHMP6,MZT2A,FBXL18,PPP2CA,PPP2R1A,YWHAZ,TUBA4A,PSMB4,TUBA1C,PPP2R5C,PSMD4,DYNC1LI1,TERF2IP,SFN,CLIP1,PPP1CB,PSMD12,PPP2R5A,TUBA1A,CDKN2C,PPP2CB,LPIN3,SUN1,PSMD11,NUP188,PSMD5,RPS27,BRCC3,PSMC2,RAD21,PSMD6,MAPK1,DYNC1LI2,POLR2A,CHMP3,HDAC1,PPP2R5D,Y…	-1.20746	-0.262947	103	335
MTOR SIGNALLING%REACTOME%R-HSA-165159.6	MTOR SIGNALLING%REACTOME%R-HSA-165159.6	0.0630099	0.353797	-1	RPS6KB1,LAMTOR3,FKBP1A,RRAGC,CAB39L,PRKAB1,PRKAA2,LAMTOR1,RPTOR,AKT1S1,EIF4E,CAB39,YWHAB,EIF4G1,RHEB	-1.41037	-0.443985	15	31
HALLMARK_PEROXISOME%MSIGDB_C2%HALLMARK_PEROXISOME	HALLMARK_PEROXISOME%MSIGDB_C2%HALLMARK_PEROXISOME	0.063197	0.353863	-1	SULT2B1,BCL10,CRABP2,EPHX2,VPS4B,IDE,CLN8,PEX13,ALDH9A1,IDI1,ACOX1	-1.36237	-0.384961	11	53
G ALPHA (Q) SIGNALLING EVENTS%REACTOME%R-HSA-416476.6	G ALPHA (Q) SIGNALLING EVENTS%REACTOME%R-HSA-416476.6	0.0632027	0.353863	-1	TRIO,CREB1,MAPK3,MGLL,ANXA1,GNG12,DGKA,GNA15,GNA14,GNB4,ITPR2,P2RY1,MAPK1,GPR39,PIK3R2,GNG5,LPAR2,PLCB3,SOS1,GNG7,HRAS,ABHD12,EGFR,DGKZ	-1.37316	-0.401925	24	44
SIGNALING BY TGFB FAMILY MEMBERS%REACTOME%R-HSA-9006936.5	SIGNALING BY TGFB FAMILY MEMBERS%REACTOME%R-HSA-9006936.5	0.0641766	0.358801	-1	MAPK3,NEDD8,DRAP1,FKBP1A,PRKCZ,PPP1CB,UCHL5,STUB1,PARD3,CCNT1,MAPK1,F11R,HDAC1,STRAP,UBE2D3	-1.36786	-0.395549	15	47
BICELLULAR TIGHT JUNCTION ASSEMBLY%GOBP%GO:0070830	BICELLULAR TIGHT JUNCTION ASSEMBLY%GOBP%GO:0070830	0.0646614	0.360995	-1	POF1B,STRN,ARL2,CLDN7,MPP7,DLG1,PDCD6IP,GRHL2,PARD3	-1.45324	-0.522583	9	18
ION HOMEOSTASIS%GOBP%GO:0050801	ION HOMEOSTASIS%GOBP%GO:0050801	0.0648562	0.361567	1	FTL,TGM2,TRPV1,MT2A,HERPUD1,ANXA6,DCN,ATP1A3,THY1,SLC12A9,CACNA2D1,SLC26A6,CD40,MT1X,WFS1,CYBRD1,HSP90B1,CA2,LRRK2,BAX,SLMAP,ATP1A1,CCR10,STOML2,FHL1,MT1H,HMGB1,ISCU,CAPN3,SLC9A9,XIAP,GSTO1,TRPM4,SLC4A2,ITPR3,GHRL,CD36,SLC30A9,PTPRC,TRPC5,ATP2A3,ATP4B,PLCG1,CAMK2D	1.21741	0.262126	44	184
LATE PHASE OF HIV LIFE CYCLE%REACTOME%R-HSA-162599.2	LATE PHASE OF HIV LIFE CYCLE%REACTOME%R-HSA-162599.2	0.0652346	0.362613	-1	NUP85,VPS4B,UBAP1,ERCC2,POLR2I,CHMP6,VTA1,MVB12A,VPS28,TSG101,PDCD6IP,VPS37B,NMT2,GTF2A2,CHMP5,NCBP1,NUP188,CCNT1,TAF15,POLR2A,CHMP3,VPS37A,CHMP2A,NELFCD,CHMP2B,CHMP4A,POLR2C	-1.30529	-0.331198	27	96
PID_IL4_2PATHWAY%MSIGDB_C2%PID_IL4_2PATHWAY	PID_IL4_2PATHWAY%MSIGDB_C2%PID_IL4_2PATHWAY	0.0655212	0.362613	1	COL1A1,THY1,COL1A2,ITGB3,IRS1,STAT5B,JAK1,IRF4,PIK3R1	1.41684	0.443572	9	25
LIPOPROTEIN METABOLIC PROCESS%GOBP%GO:0042157	LIPOPROTEIN METABOLIC PROCESS%GOBP%GO:0042157	0.0655295	0.362613	-1	ZDHHC20,WIPI2,ZDHHC13,CWH43,PIGK,WDR45B,ABHD17B,PIGQ,GPLD1,UGCG,NMT2,PPM1B,ABHD17A	-1.36103	-0.390445	13	49
INTRACELLULAR PROTEIN TRANSMEMBRANE TRANSPORT%GOBP%GO:0065002	INTRACELLULAR PROTEIN TRANSMEMBRANE TRANSPORT%GOBP%GO:0065002	0.0655506	0.362613	1	HSPD1,TIMM50,TIMM44,HSPA5,GRPEL1,CHCHD4,AIFM1,SEC62,TIMM23,TIMM21,SEC61G	1.3796	0.410363	11	31
PROTEIN TRANSMEMBRANE TRANSPORT%GOBP%GO:0071806	PROTEIN TRANSMEMBRANE TRANSPORT%GOBP%GO:0071806	0.0655506	0.362613	1	HSPD1,TIMM50,TIMM44,HSPA5,GRPEL1,CHCHD4,AIFM1,SEC62,TIMM23,TIMM21,SEC61G	1.3796	0.410363	11	31
SIGNALING BY WNT IN CANCER%REACTOME%R-HSA-4791275.3	SIGNALING BY WNT IN CANCER%REACTOME%R-HSA-4791275.3	0.0656006	0.362613	-1	DKK4,PPP2CA,PPP2R1A,PPP2R5C,PPP2R5A,PPP2CB,CSNK1A1,PPP2R5D	-1.439	-0.535275	8	16
PID_ALPHA_SYNUCLEIN_PATHWAY%MSIGDB_C2%PID_ALPHA_SYNUCLEIN_PATHWAY	PID_ALPHA_SYNUCLEIN_PATHWAY%MSIGDB_C2%PID_ALPHA_SYNUCLEIN_PATHWAY	0.0657823	0.36289	-1	MAPK3,FKBP1A,STUB1,PLD2,BAD,MAPK1,PPP2R5D,CSNK2A1	-1.43873	-0.535174	8	16
HALLMARK_ESTROGEN_RESPONSE_LATE%MSIGDB_C2%HALLMARK_ESTROGEN_RESPONSE_LATE	HALLMARK_ESTROGEN_RESPONSE_LATE%MSIGDB_C2%HALLMARK_ESTROGEN_RESPONSE_LATE	0.0658952	0.36289	-1	KLK10,CLIC3,SULT2B1,HOMER2,PKP3,S100A9,MAPK13,FABP5,SERPINA3,IMPA2,RAPGEFL1,DHCR7,ALDH3A2,SFN,TRIM29,CELSR2,ZFP36,SLC26A2,ST14,ANXA9,HSPA4L	-1.31136	-0.340667	21	84
B CELL MEDIATED IMMUNITY%GOBP%GO:0019724	B CELL MEDIATED IMMUNITY%GOBP%GO:0019724	0.0660222	0.36289	1	IGHV3-23,HSPD1,CD74,IGLL5,FCER1G,IGHA1,CD81,APCS	1.37864	0.410078	8	31
IMMUNOGLOBULIN MEDIATED IMMUNE RESPONSE%GOBP%GO:0016064	IMMUNOGLOBULIN MEDIATED IMMUNE RESPONSE%GOBP%GO:0016064	0.0660222	0.36289	1	IGHV3-23,HSPD1,CD74,IGLL5,FCER1G,IGHA1,CD81,APCS	1.37864	0.410078	8	31
BURN WOUND HEALING%WIKIPATHWAYS_20211210%WP5055%HOMO SAPIENS	BURN WOUND HEALING%WIKIPATHWAYS_20211210%WP5055%HOMO SAPIENS	0.0664265	0.364384	1	TNC,FBN1,COL1A1,DCN,COL1A2,F13A1,HMGB1,AMBP	1.44078	0.480091	8	20
ORGANOPHOSPHATE METABOLIC PROCESS%GOBP%GO:0019637	ORGANOPHOSPHATE METABOLIC PROCESS%GOBP%GO:0019637	0.0665427	0.364384	-1	INPP4B,MOCS3,RRM2,ADCY6,SULT2B1,PLCD1,NT5C2,PIK3R4,PLA2G4B,MVD,ALOX15B,PFKFB2,NUDT18,PGD,PMVK,PLA2G2C,MBOAT2,CROT,ENTPD5,GUK1,TECR,PON1,IMPA2,ABHD5,CLN8,NADSYN1,IDI1,CWH43,LDHA,PIK3C2B,ME1,PIK3CB,G6PD,DGKA,PIGK,HK2,MVK,DBI,EPHA2,PIGQ,TNFAIP8L3,PLD1,GPLD1,ADK,PFKP,PLSCR1,IMPDH1,KYNU,HMGCS1,ITPKC,RBKS,GDPD3,INPP1,GNAI3,FDPS,SLC26A2,GTPBP1,DNPH1,GPCPD1,PGAM1,PLD2,BAD,PI4K2A,MTMR3,SRD5A3,PNP,CDS1,NUD…	-1.19465	-0.258094	110	367
POSITIVE REGULATION OF CELL GROWTH%GOBP%GO:0030307	POSITIVE REGULATION OF CELL GROWTH%GOBP%GO:0030307	0.0666099	0.364384	-1	MTPN,S100A9,S100A8,INO80,YAP1,ERBB2,DNPH1,USP47,NCBP1,DBNL,CSNK2A1,DDX3X,RPTOR,EIF4G1,EIF4G2,EGFR,SFRP2,TWF2,RUFY3,TRIM32	-1.36604	-0.399841	20	44
COPI-DEPENDENT GOLGI-TO-ER RETROGRADE TRAFFIC%REACTOME DATABASE ID RELEASE 78%6811434	COPI-DEPENDENT GOLGI-TO-ER RETROGRADE TRAFFIC%REACTOME DATABASE ID RELEASE 78%6811434	0.0667118	0.364384	-1	TMED9,KIF1C,KIF21A,COPG2,NAPA,KIF3A,ARF5,KLC3,KIF16B,SURF4,TMED3,RINT1	-1.36353	-0.395748	12	46
REGULATION OF CELL CYCLE G1/S PHASE TRANSITION%GOBP%GO:1902806	REGULATION OF CELL CYCLE G1/S PHASE TRANSITION%GOBP%GO:1902806	0.0668566	0.364384	-1	CRNN,RRM2,CRADD,CRLF3,GPNMB,INO80,ANXA1,PPP2CA,SUSD2,DLG1,DCUN1D3,FAM83D,CDKN2C,WAC	-1.3412	-0.370385	14	60
ACTIN FILAMENT POLYMERIZATION%GOBP%GO:0030041	ACTIN FILAMENT POLYMERIZATION%GOBP%GO:0030041	0.0669038	0.364384	1	DIAPH3,PREX1,ANG,TTC17	1.43409	0.507542	4	16
REGULATION OF COLD-INDUCED THERMOGENESIS%GOBP%GO:0120161	REGULATION OF COLD-INDUCED THERMOGENESIS%GOBP%GO:0120161	0.0669466	0.364384	1	MFAP2,FABP4,OMA1,FH,LAMA4,HADH,ACADL,KDM6B,ALDH1A1,GHRL,CD36,DECR1,CAV1,EHMT1,RB1,PGAM5,IGF1R,MFN2,SYK,RBPJ,IRF4,APC,ACOT13	1.3163	0.3467	23	54
RESPONSE TO CAMP%GOBP%GO:0051591	RESPONSE TO CAMP%GOBP%GO:0051591	0.067184	0.365035	1	RAPGEF1,SLC26A6,SLC5A5,RAP1B,NDUFS4	1.43651	0.49936	5	17
REPRODUCTIVE PROCESS%GOBP%GO:0022414	REPRODUCTIVE PROCESS%GOBP%GO:0022414	0.0673482	0.365035	1	HORMAD1,COL16A1,ACE,GATA6,NR2F2,SPATA2,BRD2,HEXB,PLAT,ZNF830,SLC26A6,ANG,METTL3,BASP1,FOLR2,MST1R,PLCB1,NCAPD2,PSAPL1,MYH9,DEAF1,WNT2B,TMEM119,GGT5,GHRL,WDR77,TAF1L,ADAM28,AMBP,FSIP2,SMC3,AKR1C3,SMC1A,TUBGCP3,WNT4,PSAP,MSH2,APOL2,EIF2B4,EIF2B5,RBPJ	1.2322	0.270438	41	157
REPRODUCTION%GOBP%GO:0000003	REPRODUCTION%GOBP%GO:0000003	0.0673482	0.365035	1	HORMAD1,COL16A1,ACE,GATA6,NR2F2,SPATA2,BRD2,HEXB,PLAT,ZNF830,SLC26A6,ANG,METTL3,BASP1,FOLR2,MST1R,PLCB1,NCAPD2,PSAPL1,MYH9,DEAF1,WNT2B,TMEM119,GGT5,GHRL,WDR77,TAF1L,ADAM28,AMBP,FSIP2,SMC3,AKR1C3,SMC1A,TUBGCP3,WNT4,PSAP,MSH2,APOL2,EIF2B4,EIF2B5,RBPJ	1.2322	0.270438	41	157
AMINOGLYCAN METABOLIC PROCESS%GOBP%GO:0006022	AMINOGLYCAN METABOLIC PROCESS%GOBP%GO:0006022	0.067664	0.365035	1	CHSY1,CHPF,ABCC5,HEXB,GNS,B4GAT1,GLB1,FUCA1,HEXA,CTBS,CHIA,NAGLU,SGSH,GUSB,GALNT5	1.40369	0.435192	15	26
ANTIMICROBIAL HUMORAL RESPONSE%GOBP%GO:0019730	ANTIMICROBIAL HUMORAL RESPONSE%GOBP%GO:0019730	0.0677804	0.365035	1	RNASE3,S100A7,HLA-A,ANG,CTSG,DEFA3,REG1A,HMGN2,LTF,IGHA1,RARRES2	1.35367	0.382222	11	39
MAPK TARGETS NUCLEAR EVENTS MEDIATED BY MAP KINASES%REACTOME%R-HSA-450282.1	MAPK TARGETS NUCLEAR EVENTS MEDIATED BY MAP KINASES%REACTOME%R-HSA-450282.1	0.067815	0.365035	-1	CREB1,MAPK3,PPP2CA,PPP2R1A,PPP2CB,DUSP3,MAPK1,PPP2R5D	-1.44304	-0.545134	8	15
ESTABLISHMENT OR MAINTENANCE OF BIPOLAR CELL POLARITY%GOBP%GO:0061245	ESTABLISHMENT OR MAINTENANCE OF BIPOLAR CELL POLARITY%GOBP%GO:0061245	0.067866	0.365035	-1	ANK1,LIN7B,RAP2A,DLG1,PDCD6IP,PARD3,DLG3,MARK2	-1.42188	-0.480932	8	23
ESTABLISHMENT OR MAINTENANCE OF APICAL/BASAL CELL POLARITY%GOBP%GO:0035088	ESTABLISHMENT OR MAINTENANCE OF APICAL/BASAL CELL POLARITY%GOBP%GO:0035088	0.067866	0.365035	-1	ANK1,LIN7B,RAP2A,DLG1,PDCD6IP,PARD3,DLG3,MARK2	-1.42188	-0.480932	8	23
INORGANIC ION HOMEOSTASIS%GOBP%GO:0098771	INORGANIC ION HOMEOSTASIS%GOBP%GO:0098771	0.067907	0.365035	1	FTL,TGM2,TRPV1,MT2A,HERPUD1,ANXA6,ATP1A3,THY1,SLC12A9,CACNA2D1,SLC26A6,CD40,MT1X,WFS1,CYBRD1,HSP90B1,CA2,LRRK2,BAX,ATP1A1,CCR10,STOML2,MT1H,HMGB1,ISCU,CAPN3,SLC9A9,XIAP,GSTO1,TRPM4,SLC4A2,ITPR3,GHRL,CD36,SLC30A9,PTPRC,TRPC5,ATP2A3,ATP4B,PLCG1,CAMK2D,CAV1,CLN5,ATP4A,B2M	1.21795	0.264528	45	171
NEGATIVE REGULATION OF PEPTIDYL-TYROSINE PHOSPHORYLATION%GOBP%GO:0050732	NEGATIVE REGULATION OF PEPTIDYL-TYROSINE PHOSPHORYLATION%GOBP%GO:0050732	0.0680007	0.365037	-1	PTK6,CHMP6,PPP2CA,PPP2R1A,CBLC,TSG101,PRKCZ,CADM4,SH3BP5L,NF2,PTPN2,DUSP22	-1.4271	-0.476979	12	24
AMINO ACID TRANSPORT%GOBP%GO:0006865	AMINO ACID TRANSPORT%GOBP%GO:0006865	0.0682279	0.365754	1	PRAF2,SLC25A22,SLC25A13,SLC3A2,SLC25A12,SFXN3,SLC38A10,SFXN1	1.43555	0.478347	8	20
REGULATION OF PHAGOCYTOSIS%GOBP%GO:0050764	REGULATION OF PHAGOCYTOSIS%GOBP%GO:0050764	0.0684447	0.365992	1	TGM2,CYBA,RAB31,FCER1G,HMGB1,SIRPA,RAB27A,PTPRC,DYSF,LYAR	1.35828	0.387379	10	37
RECEPTOR CLUSTERING%GOBP%GO:0043113	RECEPTOR CLUSTERING%GOBP%GO:0043113	0.0684597	0.365992	1	THY1,GPHN,FLNA,AGRN,ITGB2,SYNJ2BP	1.42636	0.504804	6	16
RAF MAP KINASE CASCADE%REACTOME DATABASE ID RELEASE 78%5673001	RAF MAP KINASE CASCADE%REACTOME DATABASE ID RELEASE 78%5673001	0.068771	0.367154	-1	PSMD14,SHOC2,MAPK3,PTPRA,PDE6D,PPP2CA,PPP2R1A,PIK3CB,RASA1,LAMTOR3,ICMT,ARL2,IQGAP1,PSMB4,PPP2R5C,KRAS,CNKSR1,PSMD4,ABHD17B,DLG1,PPP1CB,ERBB2,PSMD12,PPP2R5A,FNTB,PPP2CB,ABHD17A,CSK,PEA15,PSMD11,PSMD5,FGG,SPTBN2,RASAL2,PSMC2,SHC1,PSMD6,MAPK1,DLG3,PPP2R5D,NF1,SPTB,RANBP9,PIK3R2,PSMB7	-1.27253	-0.306457	45	139
HALLMARK_ANDROGEN_RESPONSE%MSIGDB_C2%HALLMARK_ANDROGEN_RESPONSE	HALLMARK_ANDROGEN_RESPONSE%MSIGDB_C2%HALLMARK_ANDROGEN_RESPONSE	0.0691489	0.368507	-1	INPP4B,HOMER2,RAB4A,IDI1,TMPRSS2,DBI,HMGCS1,GNAI3,SLC26A2,B4GALT1,PIAS1,ADRM1,HMGCR	-1.36443	-0.405804	13	41
AXON GUIDANCE MEDIATED BY SLIT ROBO%PANTHER PATHWAY%P00008	AXON GUIDANCE MEDIATED BY SLIT ROBO%PANTHER PATHWAY%P00008	0.0692128	0.368507	-1	ABL1,ABL1,ROBO1,ROBO1,ROBO1,RAC1,RAC1,RAC1	-1.42237	-0.486986	8	22
GLYCOPROTEIN BIOSYNTHETIC PROCESS%GOBP%GO:0009101	GLYCOPROTEIN BIOSYNTHETIC PROCESS%GOBP%GO:0009101	0.0695767	0.369449	1	CHSY1,CHPF,ST6GALNAC1,POMGNT2,SERP2,MOGS,CHST10,GAL3ST4,POFUT1,FUT8,B4GAT1,DPM3,GALNT3,GALNT4,XXYLT1,RPN1,GXYLT1,STT3A,PLOD3,OSTC,ALG5,ALG6,RPN2,PLOD1,SLC35C1,DPAGT1,DAD1,MLEC	1.27644	0.309009	28	84
PYRUVATE METABOLISM%REACTOME DATABASE ID RELEASE 78%70268	PYRUVATE METABOLISM%REACTOME DATABASE ID RELEASE 78%70268	0.0695789	0.369449	1	BSG,SLC16A1,LDHB,DLD,MPC1,PDHA1,DLAT,PDHB,MPC2,PDHX	1.43141	0.476967	10	20
NEPHRIN NEPH1 SIGNALING IN THE KIDNEY PODOCYTE%PATHWAY INTERACTION DATABASE NCI-NATURE CURATED DATA%NEPHRIN NEPH1 SIGNALING IN THE KIDNEY PODOCYTE	NEPHRIN NEPH1 SIGNALING IN THE KIDNEY PODOCYTE%PATHWAY INTERACTION DATABASE NCI-NATURE CURATED DATA%NEPHRIN NEPH1 SIGNALING IN THE KIDNEY PODOCYTE	0.0699618	0.370328	-1	PIK3CB,PRKCZ,NCK2,TJP1,RAC1,BAD,NCK1	-1.42938	-0.531699	7	16
IMMUNE RESPONSE-ACTIVATING SIGNAL TRANSDUCTION%GOBP%GO:0002757	IMMUNE RESPONSE-ACTIVATING SIGNAL TRANSDUCTION%GOBP%GO:0002757	0.0700287	0.370328	1	IGHV3-23,THY1,HLA-A,CD79A,HLA-DRB1,CD38,IGLL5,HLA-DPB1,LCP2,BAX,PRKCB,BTK,FCER1G,MYO1G,VAV2,IGHA1,STOML2,PAK1,RFTN1,PTPRC,CREBBP,PLCG1	1.30005	0.317948	22	79
IMMUNE RESPONSE-ACTIVATING CELL SURFACE RECEPTOR SIGNALING PATHWAY%GOBP%GO:0002429	IMMUNE RESPONSE-ACTIVATING CELL SURFACE RECEPTOR SIGNALING PATHWAY%GOBP%GO:0002429	0.0700287	0.370328	1	IGHV3-23,THY1,HLA-A,CD79A,HLA-DRB1,CD38,IGLL5,HLA-DPB1,LCP2,BAX,PRKCB,BTK,FCER1G,MYO1G,VAV2,IGHA1,STOML2,PAK1,RFTN1,PTPRC,CREBBP,PLCG1	1.30005	0.317948	22	79
P38 MAPK SIGNALING PATHWAY%PATHWAY INTERACTION DATABASE NCI-NATURE CURATED DATA%P38 MAPK SIGNALING PATHWAY	P38 MAPK SIGNALING PATHWAY%PATHWAY INTERACTION DATABASE NCI-NATURE CURATED DATA%P38 MAPK SIGNALING PATHWAY	0.0701723	0.370585	-1	TAOK3,TXN,MAP2K6,RAC1,TRAF6,MAP3K5,TAB1,TAOK2,MAP2K3	-1.43689	-0.542808	9	15
WNT%IOB%WNT	WNT%IOB%WNT	0.0703858	0.371212	-1	RPS6KB2,MAPK3,CSNK1D,GSK3A,PPP2CA,JUP,RAC1,DAAM1,PI4K2A,CSNK1A1,MAPK1,MARK2,DVL2	-1.37997	-0.425948	13	34
HALLMARK_UV_RESPONSE_DN%MSIGDB_C2%HALLMARK_UV_RESPONSE_DN	HALLMARK_UV_RESPONSE_DN%MSIGDB_C2%HALLMARK_UV_RESPONSE_DN	0.0706522	0.372114	1	FBLN5,COL1A1,LAMC1,COL1A2,ITGB3,PHF3,TGFBR2,IRS1,ADD3,VAV2,FHL2,COL5A2,MAP1B,PRKCA,WDR37,CDC42BPA,IGF1R,LTBP1,MRPS31	1.30953	0.344918	19	54
TNF SIGNALING%REACTOME DATABASE ID RELEASE 78%75893	TNF SIGNALING%REACTOME DATABASE ID RELEASE 78%75893	0.0711371	0.374164	-1	SPPL2A,FADD,TAX1BP1,CASP8,OTULIN,USP4,RBCK1,SMPD2,IKBKB,TAB1	-1.41196	-0.468605	10	25
REGULATION OF RESPONSE TO CYTOKINE STIMULUS%GOBP%GO:0060759	REGULATION OF RESPONSE TO CYTOKINE STIMULUS%GOBP%GO:0060759	0.0714286	0.374757	-1	IL1RN,IL36RN,ISG15,SPPL2A,FADD,ROBO1,RNF113A,RNF185,GSTP1,CASP8,RFFL,OAS1,OTULIN,PPP2CB,TTLL12	-1.32797	-0.363052	15	63
MAP KINASE ACTIVATION%REACTOME DATABASE ID RELEASE 78%450294	MAP KINASE ACTIVATION%REACTOME DATABASE ID RELEASE 78%450294	0.0714783	0.374757	-1	CREB1,MAPK3,PPP2CA,PPP2R1A,MAP2K6,PPP2CB,TRAF6,DUSP3,MAPK1,PPP2R5D,UBE2N,IKBKB,TAB1,SKP1	-1.37662	-0.422524	14	35
PRIMARY FOCAL SEGMENTAL GLOMERULOSCLEROSIS (FSGS)%WIKIPATHWAYS_20211210%WP2572%HOMO SAPIENS	PRIMARY FOCAL SEGMENTAL GLOMERULOSCLEROSIS (FSGS)%WIKIPATHWAYS_20211210%WP2572%HOMO SAPIENS	0.0715951	0.374757	1	LAMA5,ITGB3,AGRN,MYH9,ITGB1,TLN1,ITGB4,VTN,SYNPO,PARVA,INF2	1.37565	0.41933	11	28
REGULATION OF RUNX2 EXPRESSION AND ACTIVITY%REACTOME DATABASE ID RELEASE 78%8939902	REGULATION OF RUNX2 EXPRESSION AND ACTIVITY%REACTOME DATABASE ID RELEASE 78%8939902	0.0716469	0.374757	-1	PSMD14,PSMB4,PSMD4,PSMD12,PSMD11,STUB1,PSMD5,PSMC2,PSMD6,PSMB7,PSMD7,PSMD2,SKP1,PSMC5,PSMD1,PSMA1,PSME4,PSMA7,PSMB6,CUL1,PSMD3,PSMA2,PSMD13,PSMB2,PSMC1,PSMC3	-1.34033	-0.380762	26	52
VISUAL PERCEPTION%GOBP%GO:0007601	VISUAL PERCEPTION%GOBP%GO:0007601	0.0718714	0.374757	1	CEP250,COL1A1,EFEMP1,WFS1,COL18A1,COL2A1	1.40564	0.445515	6	24
SENSORY PERCEPTION OF LIGHT STIMULUS%GOBP%GO:0050953	SENSORY PERCEPTION OF LIGHT STIMULUS%GOBP%GO:0050953	0.0718714	0.374757	1	CEP250,COL1A1,EFEMP1,WFS1,COL18A1,COL2A1	1.40564	0.445515	6	24
RECEPTOR INTERNALIZATION%GOBP%GO:0031623	RECEPTOR INTERNALIZATION%GOBP%GO:0031623	0.0720368	0.374757	1	RAB31,ARRB1,DNM3,FCER1G,ITGB2,ITGB1,CD81,CD36,LRP1,CAV1,SYK,DNM1,DNM2,AP2M1	1.39275	0.431798	14	26
CELLULAR CHEMICAL HOMEOSTASIS%GOBP%GO:0055082	CELLULAR CHEMICAL HOMEOSTASIS%GOBP%GO:0055082	0.0720607	0.374757	1	FTL,TGM2,TRPV1,MT2A,HERPUD1,ANXA6,ATP1A3,THY1,CACNA2D1,SLC26A6,CD40,MT1X,WFS1,CYBRD1,HSP90B1,AQP4,CA2,LRRK2,BAX,ZBTB20,ATP1A1,CCR10,STOML2,MT1H,HMGB1,ISCU,CAPN3,SLC9A9,GSTO1,TRPM4,FUNDC2,SLC4A2,ITPR3,GHRL,HK3,CD36,SLC30A9,PTPRC,TRPC5,ATP2A3,ATP4B,PLCG1,CAMK2D,CAV1,CLN5,ATP4A,IGF1R,LETM1,ANK2,SMAD4,MT1G,MCU,NUCKS1,GSTM2,ATP1B1,AFG3L2,ATP2B1,PIK3R1,SCGN	1.20925	0.261231	59	179
PROTEIN LOCALIZATION TO NUCLEUS%GOBP%GO:0034504	PROTEIN LOCALIZATION TO NUCLEUS%GOBP%GO:0034504	0.0721998	0.374757	-1	TNPO2,NUP85,PPP1R10,IPO8,PTTG1IP,ARL2,RGPD3,KPNA3,STK3,KPNA1,SUN1,IPO11,RPL23,RPF2,NUP188,KPNA4,NUTF2,RPL11,YWHAE,TNPO3,TOR1A,SKP1,KPNA2,SYNE1,IPO7,IPO13,KPNA6,ZBTB7A,PAF1	-1.30693	-0.34159	29	81
ERK1 ERK2 PATHWAY%REACTOME DATABASE ID RELEASE 78%5684996	ERK1 ERK2 PATHWAY%REACTOME DATABASE ID RELEASE 78%5684996	0.0722087	0.374757	-1	PSMD14,SHOC2,MAPK3,PTPRA,PDE6D,PPP2CA,PPP2R1A,PIK3CB,RASA1,LAMTOR3,ICMT,ARL2,IQGAP1,PSMB4,PPP2R5C,KRAS,CNKSR1,PSMD4,ABHD17B,DLG1,PPP1CB,ERBB2,PSMD12,PPP2R5A,FNTB,PPP2CB,ABHD17A,CSK,PEA15,PSMD11,PSMD5,FGG,SPTBN2,RASAL2,PSMC2,SHC1,PSMD6,MAPK1,DLG3,PPP2R5D,NF1,SPTB,RANBP9,PIK3R2,PSMB7	-1.26647	-0.304305	45	141
MITOCHONDRIAL TRANSLATION ELONGATION%REACTOME%R-HSA-5389840.1	MITOCHONDRIAL TRANSLATION ELONGATION%REACTOME%R-HSA-5389840.1	0.0723805	0.37515	1	OXA1L,MRPS18C,MRPS6,MRPS26,MRPL39,TUFM,MRPL45,MRPL34,MRPL46,MRPL48,MRPS22,GFM1,MRPL47,MRPS21,MRPS12,MRPS27,MRPL24,MRPS25,ERAL1,MRPS15,MRPL57,MRPS31,TSFM,PTCD3,MRPS9,MRPL19,MRPS14,MRPL30,MRPS7,MRPL12	1.29086	0.3157	30	79
MEMBRANE LIPID METABOLIC PROCESS%GOBP%GO:0006643	MEMBRANE LIPID METABOLIC PROCESS%GOBP%GO:0006643	0.0727513	0.376314	-1	ST3GAL4,CYP4F22,GLTP,TECR,SGPL1,CLN8,CWH43,PPP2CA,PPP2R1A,PIGK,PIGQ,GPLD1,UGCG,SPTLC1,PRKD2,ST3GAL2,ELOVL1,CPTP,PIGN,SMPD2,CERS3,PIGT,SPTLC2,GALC,PPM1L,GBA,VAPA,SUMF1,PIGB,NAGA	-1.31625	-0.354503	30	68
CATION HOMEOSTASIS%GOBP%GO:0055080	CATION HOMEOSTASIS%GOBP%GO:0055080	0.0728682	0.376314	1	FTL,TGM2,TRPV1,MT2A,HERPUD1,ANXA6,ATP1A3,THY1,SLC12A9,CACNA2D1,SLC26A6,CD40,MT1X,WFS1,CYBRD1,HSP90B1,CA2,LRRK2,BAX,ATP1A1,CCR10,STOML2,MT1H,HMGB1,ISCU,CAPN3,SLC9A9,XIAP,GSTO1,TRPM4,SLC4A2,ITPR3,GHRL,CD36,SLC30A9,PTPRC,TRPC5,ATP2A3,ATP4B,PLCG1,CAMK2D,CAV1,CLN5,ATP4A,B2M	1.21089	0.262996	45	171
SYNTHESIS OF SUBSTRATES IN N-GLYCAN BIOSYTHESIS%REACTOME%R-HSA-446219.2	SYNTHESIS OF SUBSTRATES IN N-GLYCAN BIOSYTHESIS%REACTOME%R-HSA-446219.2	0.072904	0.376314	-1	PMM1,NAGK,ST3GAL4,MVD,CMAS,ST6GAL1,GNE,AMDHD2,FPGT,SRD5A3,ST3GAL2	-1.38697	-0.436618	11	31
EPITHELIAL CELL MIGRATION%GOBP%GO:0010631	EPITHELIAL CELL MIGRATION%GOBP%GO:0010631	0.0730435	0.376314	-1	CXCL13,ABL1,STARD13,EFNB2,ROBO1,GPLD1,S100A2,GIPC1,FERMT1,PKN2	-1.37264	-0.421302	10	35
NEGATIVE REGULATION OF STRESS-ACTIVATED PROTEIN KINASE SIGNALING CASCADE%GOBP%GO:0070303	NEGATIVE REGULATION OF STRESS-ACTIVATED PROTEIN KINASE SIGNALING CASCADE%GOBP%GO:0070303	0.0731883	0.376314	-1	PER1,SERPINB3,TAOK3,GSTP1,SH3RF2,DLG1,ITCH,DUSP3	-1.42853	-0.500132	8	20
NEGATIVE REGULATION OF STRESS-ACTIVATED MAPK CASCADE%GOBP%GO:0032873	NEGATIVE REGULATION OF STRESS-ACTIVATED MAPK CASCADE%GOBP%GO:0032873	0.0731883	0.376314	-1	PER1,SERPINB3,TAOK3,GSTP1,SH3RF2,DLG1,ITCH,DUSP3	-1.42853	-0.500132	8	20
INSULIN IGF PATHWAY-MITOGEN ACTIVATED PROTEIN KINASE KINASE MAP KINASE CASCADE%PANTHER PATHWAY%P00032	INSULIN IGF PATHWAY-MITOGEN ACTIVATED PROTEIN KINASE KINASE MAP KINASE CASCADE%PANTHER PATHWAY%P00032	0.0733333	0.376314	-1	RPS6KB2,RPS6KB2,MAPK3,MAPK3,MAPK3,RPS6KB1,RPS6KB1,RASA1,RASA1	-1.35543	-0.400423	9	42
PID_HIV_NEF_PATHWAY%MSIGDB_C2%PID_HIV_NEF_PATHWAY	PID_HIV_NEF_PATHWAY%MSIGDB_C2%PID_HIV_NEF_PATHWAY	0.0733795	0.376314	-1	CRADD,CASP9,FADD,APAF1	-1.42593	-0.522094	4	17
WNT%NETPATH%WNT	WNT%NETPATH%WNT	0.0735652	0.376314	-1	RPS6KB2,MAPK3,CSNK1D,GSK3A,PPP2CA,JUP,RAC1,DAAM1,PI4K2A,CSNK1A1,MAPK1,MARK2,DVL2	-1.37153	-0.420962	13	35
HOMEOSTATIC PROCESS%GOBP%GO:0042592	HOMEOSTATIC PROCESS%GOBP%GO:0042592	0.0738197	0.376314	1	SOD2,FTL,TGM2,PECAM1,TRPV1,MT2A,HERPUD1,LAMA2,ANXA6,DCN,ATP1A3,THY1,HSPA9,INSR,SLC12A9,ABCG1,TXNRD2,TXNRD1,LAMC1,CACNA2D1,OMA1,SLC26A6,RNF135,CD40,MT1X,ANG,GNB3,WFS1,CYBRD1,HSP90B1,TFF2,AQP4,CA2,LRRK2,BAX,APOA5,GSR,SLMAP,IRS1,ZBTB20,SAR1B,ATP1A1,SH3GL2,CCR10,SLC25A5,LTF,LSR,ITGB1,IGHA1,STOML2,FHL1,MT1H,HMGB1,ISCU,PRDX3,ACADL,CAPN3,SLC9A9,XIAP,HCLS1,GSTO1,ALDH1A1,TRPM4,FUNDC2,LIMA1,SLC4A2,TMEM97,I…	1.14013	0.224417	85	411
SINGLE FERTILIZATION%GOBP%GO:0007338	SINGLE FERTILIZATION%GOBP%GO:0007338	0.0738572	0.376314	1	HEXB,PLAT,FOLR2,MST1R,PLCB1,MYH9	1.41835	0.472617	6	20
FERTILIZATION%GOBP%GO:0009566	FERTILIZATION%GOBP%GO:0009566	0.0738572	0.376314	1	HEXB,PLAT,FOLR2,MST1R,PLCB1,MYH9	1.41835	0.472617	6	20
CILIUM ASSEMBLY%GOBP%GO:0060271	CILIUM ASSEMBLY%GOBP%GO:0060271	0.0740115	0.376314	-1	VANGL2,AHI1,DYNLL1,ABLIM1,ABLIM3,CSNK1D,ATP6V1D,KIF3A,GORAB,ARL6,DNAAF2,KLC3,ATP6V0D1,RP2,NUDCD3	-1.33998	-0.378633	15	53
TARGET OF RAPAMYCIN (TOR) SIGNALING%WIKIPATHWAYS_20211210%WP1471%HOMO SAPIENS	TARGET OF RAPAMYCIN (TOR) SIGNALING%WIKIPATHWAYS_20211210%WP1471%HOMO SAPIENS	0.0740874	0.376314	-1	RPS6KB1,IDI1,FKBP1A,RAC1,PRKAB1,PRKAA2,HMGCR	-1.42288	-0.498153	7	20
REGULATION OF CELL ACTIVATION%GOBP%GO:0050865	REGULATION OF CELL ACTIVATION%GOBP%GO:0050865	0.0741545	0.376314	1	HLA-DRB5,CLC,IGHV3-23,HSPD1,THY1,CD74,HLA-A,DOCK8,EMILIN1,CD40,HLA-DRB1,METTL3,CD38,CTSG,PRKAR1A,FN1,IGLL5,HLA-DPB1,TGFBR2,BTK,FCER1G,MZB1,ITGB2,CD46,IGHA1,EMILIN2,CD81,HMGB1,ITGAM,CAPN3,PRKG1,TNIP2,SIRPA,STX4,FUNDC2,FLOT2,PJA2,PRKCA,PTPRC	1.21282	0.264697	39	167
PREFOLDIN MEDIATED TRANSFER OF SUBSTRATE TO CCT TRIC%REACTOME DATABASE ID RELEASE 78%389957	PREFOLDIN MEDIATED TRANSFER OF SUBSTRATE TO CCT TRIC%REACTOME DATABASE ID RELEASE 78%389957	0.0742786	0.376314	-1	TUBB4A,TUBB2A,TUBB3,TUBA4A,TUBA1C,TUBA1A	-1.4045	-0.475054	6	23
TOLL LIKE RECEPTOR 9 (TLR9) CASCADE%REACTOME DATABASE ID RELEASE 78%168138	TOLL LIKE RECEPTOR 9 (TLR9) CASCADE%REACTOME DATABASE ID RELEASE 78%168138	0.0742867	0.376314	-1	CREB1,MAPK3,PIK3R4,PPP2CA,PPP2R1A,MAP2K6,PPP2CB,NFKBIB,TICAM1,TRAF6,DUSP3,MAPK1,PPP2R5D,IRAK4,UBE2N,IKBKB,EEA1,TAB1,SKP1,RELA	-1.34528	-0.384527	20	50
POSITIVE REGULATION OF ORGANELLE ASSEMBLY%GOBP%GO:1902117	POSITIVE REGULATION OF ORGANELLE ASSEMBLY%GOBP%GO:1902117	0.0743384	0.376314	-1	SNX30,VPS4B,SDC1,RALB,ARHGAP35,CNOT1,G3BP1,PDCD6IP,ATG2A	-1.36313	-0.416014	9	36
CELLULAR RESPONSE TO ACID CHEMICAL%GOBP%GO:0071229	CELLULAR RESPONSE TO ACID CHEMICAL%GOBP%GO:0071229	0.0747053	0.377194	-1	LAMTOR3,CPEB3,RRAGC,CPEB4,RPTOR,UBR2,RRAGA,LAMTOR5,CAPN2,SESN2,LAMTOR4,LAMTOR2	-1.42924	-0.539919	12	15
CELLULAR RESPONSE TO AMINO ACID STIMULUS%GOBP%GO:0071230	CELLULAR RESPONSE TO AMINO ACID STIMULUS%GOBP%GO:0071230	0.0747053	0.377194	-1	LAMTOR3,CPEB3,RRAGC,CPEB4,RPTOR,UBR2,RRAGA,LAMTOR5,CAPN2,SESN2,LAMTOR4,LAMTOR2	-1.42924	-0.539919	12	15
POSITIVE REGULATION OF T CELL ACTIVATION%GOBP%GO:0050870	POSITIVE REGULATION OF T CELL ACTIVATION%GOBP%GO:0050870	0.0749877	0.378131	1	HLA-DRB5,HSPD1,THY1,HLA-A,DOCK8,HLA-DRB1,HLA-DPB1,TGFBR2,CD46,CD81,HMGB1,SIRPA,FLOT2,PTPRC,CAV1,B2M,CD276,RASAL3,SYK,SRC	1.29554	0.335685	20	58
ADAPTIVE IMMUNE RESPONSE BASED ON SOMATIC RECOMBINATION OF IMMUNE RECEPTORS BUILT FROM IMMUNOGLOBULIN SUPERFAMILY DOMAINS%GOBP%GO:0002460	ADAPTIVE IMMUNE RESPONSE BASED ON SOMATIC RECOMBINATION OF IMMUNE RECEPTORS BUILT FROM IMMUNOGLOBULIN SUPERFAMILY DOMAINS%GOBP%GO:0002460	0.0754717	0.380082	1	IGHV3-23,HSPD1,CD74,HLA-A,HLA-DRB1,IGLL5,FCER1G,MYO1G,CD46,IGHA1,CD81,HMGB1,APCS,RFTN1	1.31172	0.352494	14	49
PID_AP1_PATHWAY%MSIGDB_C2%PID_AP1_PATHWAY	PID_AP1_PATHWAY%MSIGDB_C2%PID_AP1_PATHWAY	0.0756586	0.380533	1	MT2A,FABP4,HLA-A,COL1A2	1.41182	0.470441	4	20
CHAPERONIN-MEDIATED PROTEIN FOLDING%REACTOME DATABASE ID RELEASE 78%390466	CHAPERONIN-MEDIATED PROTEIN FOLDING%REACTOME DATABASE ID RELEASE 78%390466	0.0760611	0.381792	-1	TUBB4A,TUBAL3,TUBB2A,TUBB3,GNG12,TUBA4A,TUBA1C,GNA15,GNA14,GNB4,TUBA1A	-1.33363	-0.378859	11	52
NEGATIVE REGULATION OF MAPK PATHWAY%REACTOME DATABASE ID RELEASE 78%5675221	NEGATIVE REGULATION OF MAPK PATHWAY%REACTOME DATABASE ID RELEASE 78%5675221	0.0761043	0.381792	-1	MAPK3,PPP2CA,PPP2R1A,PPP2R5C,PPP2R5A,PPP2CB,MAPK1,PPP2R5D,YWHAB,HRAS,MAP2K2,PEBP1,PPP2R5E,MARK3,MAP2K1,PPP2R1B,PTPN3,BRAP,RPS27A	-1.39917	-0.464361	19	25
LEPTIN%IOB%LEPTIN	LEPTIN%IOB%LEPTIN	0.0763756	0.382661	-1	SH2B1,MAPK3,RPS6KB1,GSK3A,PRKCZ,MAP2K6	-1.37858	-0.433976	6	31
REGULATION OF AMYLOID-BETA FORMATION%GOBP%GO:1902003	REGULATION OF AMYLOID-BETA FORMATION%GOBP%GO:1902003	0.0765593	0.383091	1	IFNGR1,ABCG1,ROCK2,CLU	1.40897	0.469491	4	20
INTERLEUKIN-17 SIGNALING%REACTOME%R-HSA-448424.6	INTERLEUKIN-17 SIGNALING%REACTOME%R-HSA-448424.6	0.0769499	0.38403	-1	CREB1,MAPK3,PPP2CA,PPP2R1A,MAP2K6,PPP2CB,TRAF6,DUSP3,MAPK1,PPP2R5D,UBE2N,IKBKB,TAB1,SKP1	-1.35633	-0.413939	14	36
PROTEASOMAL PROTEIN CATABOLIC PROCESS%GOBP%GO:0010498	PROTEASOMAL PROTEIN CATABOLIC PROCESS%GOBP%GO:0010498	0.0770025	0.38403	-1	PSMD14,KLHDC10,NCCRP1,GID8,DCAF11,FEM1B,ATXN3,GSK3A,HM13,UBE2A,RNF185,RAD23B,HECTD3,FBXL18,FAM8A1,DDI2,RFFL,PSMB4,PPP2R5C,PSMD4,ITCH,CUL4B,NSFL1C,WWP2,UBE2G2,UBE4B,TRIP4,STUB1,RBCK1,MAEA,UBE2B,NPLOC4,PSMC2,TBL1XR1,PSMD6,YOD1,UBE2D3,ATE1,CDC16,PSMB7,WDR26,TOR1A,PSMD7,PSMD2,UBXN6,SKP1,PSMC5	-1.24571	-0.292134	47	167
RAB GERANYLGERANYLATION%REACTOME DATABASE ID RELEASE 78%8873719	RAB GERANYLGERANYLATION%REACTOME DATABASE ID RELEASE 78%8873719	0.0770419	0.38403	-1	RAB2A,RAB25,RAB10,RAB5B,RAB4A,RAB38,RAB11B,RAB12,RAB5A,RAB18,RAB21,RAB6A,RAB7A,RAB7B,RAB3A,RABGGTA,CHM,RAB22A	-1.35005	-0.401528	18	41
T-CELL RECEPTOR (TCR) SIGNALING PATHWAY%WIKIPATHWAYS_20211210%WP69%HOMO SAPIENS	T-CELL RECEPTOR (TCR) SIGNALING PATHWAY%WIKIPATHWAYS_20211210%WP69%HOMO SAPIENS	0.0780572	0.388203	-1	CREB1,MAPK3,BCL10,WAS,REL,VAV3,TRAF6,NCK1,SHC1,MAPK1,PIK3R2,IKBKB,SOS1,RELA,HRAS,CBL	-1.35688	-0.411529	16	37
CELL CYCLE, MITOTIC%REACTOME%R-HSA-69278.4	CELL CYCLE, MITOTIC%REACTOME%R-HSA-69278.4	0.0780777	0.388203	-1	DYNLL1,PSMD14,PRIM2,ABL1,RRM2,NUP85,RAB2A,NUF2,ENSA,DHFR,TUBB4A,TUBAL3,CSNK1D,TUBB2A,TUBB3,NDEL1,SSNA1,PTK6,MAD1L1,EMD,CENPC,KNTC1,PHLDA1,CHMP6,MZT2A,FBXL18,PPP2CA,PPP2R1A,TUBA4A,PSMB4,TUBA1C,PPP2R5C,PSMD4,DYNC1LI1,CLIP1,PPP1CB,PSMD12,PPP2R5A,TUBA1A,CDKN2C,PPP2CB,LPIN3,PSMD11,NUP188,PSMD5,RPS27,PSMC2,RAD21,PSMD6,MAPK1,DYNC1LI2,CHMP3,HDAC1,PPP2R5D,YWHAE,CSNK2A1,CHMP2A,CDC16,PSMB7,SMC2,PSMD7,PSMD2,…	-1.20318	-0.266141	88	284
NICOTINATE METABOLISM%REACTOME DATABASE ID RELEASE 78%196807	NICOTINATE METABOLISM%REACTOME DATABASE ID RELEASE 78%196807	0.0784619	0.389411	1	NADK2,PTGIS,CD38,NT5E,NNMT	1.40648	0.497769	5	16
APC C:CDC20 MEDIATED DEGRADATION OF SECURIN%REACTOME%R-HSA-174154.2	APC C:CDC20 MEDIATED DEGRADATION OF SECURIN%REACTOME%R-HSA-174154.2	0.0785545	0.389411	-1	PSMD14,PSMB4,PSMD4,PSMD12,PSMD11,PSMD5,PSMC2,PSMD6,CDC16,PSMB7,PSMD7,PSMD2,PSMC5,CDC27,PSMD1,ANAPC1,PSMA1,PSME4,PSMA7,PSMB6,PSMD3,PSMA2,PSMD13,PSMB2,PSMC1,PSMC3	-1.33449	-0.380593	26	51
NICOTINIC ACETYLCHOLINE RECEPTOR SIGNALING PATHWAY%PANTHER PATHWAY%P00044	NICOTINIC ACETYLCHOLINE RECEPTOR SIGNALING PATHWAY%PANTHER PATHWAY%P00044	0.0786196	0.389411	1	MYH11,MYH11,ACTA2,ACTA2,ACTA2,MYO1G,MYO1G,MYO1F,MYO1F,MYH9,MYH9,MYO5A,MYO5A,SNAP29,SNAP29,STX4,STX4,ACTB,ACTB,ACTB,MYO9B,MYO9B,MYH10,MYH10,MYH10	1.27747	0.314751	25	76
RENAL SYSTEM DEVELOPMENT%GOBP%GO:0072001	RENAL SYSTEM DEVELOPMENT%GOBP%GO:0072001	0.0788213	0.389916	1	PECAM1,ACE,ITGA3,ACTA2,WFS1,ENPEP,COL4A1,BASP1,LRRK2,PDGFRB	1.32495	0.364548	10	43
REGULATION OF MITOTIC CELL CYCLE%GOBP%GO:0007346	REGULATION OF MITOTIC CELL CYCLE%GOBP%GO:0007346	0.0790496	0.390426	-1	INIP,RRM2,PPP1R10,CRADD,AFAP1L2,VPS4B,CRLF3,RPS6KB1,GPNMB,MAD1L1,TAOK3,ERCC2,INO80,ANXA1,KNTC1,PPP2CA,IQGAP1,DLG1,DYNC1LI1,DCUN1D3,CDKN2C,TOM1L2,TTLL12,WAC,USP47,ZFYVE19,SRA1,DUSP3,MAEA,BRCC3,PKN2,NAE1,RINT1	-1.2488	-0.296183	33	154
DEGRADATION OF DVL%REACTOME%R-HSA-4641258.2	DEGRADATION OF DVL%REACTOME%R-HSA-4641258.2	0.0791391	0.390426	-1	PSMD14,PSMB4,PSMD4,PSMD12,PSMD11,DVL3,PSMD5,PSMC2,PSMD6,DVL2,PSMB7,PSMD7,PSMD2,PSMC5,PSMD1,PSMA1,PSME4,PSMA7,PSMB6,PSMD3,PSMA2,PSMD13,PSMB2,PSMC1,PSMC3	-1.33955	-0.385859	25	48
ALPHA ADRENERGIC RECEPTOR SIGNALING PATHWAY%PANTHER PATHWAY%P00002	ALPHA ADRENERGIC RECEPTOR SIGNALING PATHWAY%PANTHER PATHWAY%P00002	0.0792614	0.390426	1	PLCB1,PLCB1,PRKCA,PRKCA,GNA11,GNA11	1.40451	0.468002	6	20
REGULATION OF CELL CYCLE PHASE TRANSITION%GOBP%GO:1901987	REGULATION OF CELL CYCLE PHASE TRANSITION%GOBP%GO:1901987	0.079324	0.390426	-1	INIP,CRNN,RRM2,PPP1R10,CRADD,FEM1B,VPS4B,CRLF3,GPNMB,MAD1L1,TAOK3,ERCC2,INO80,ANXA1,KNTC1,PPP2CA,SUSD2,DLG1,DYNC1LI1,DCUN1D3,FAM83D,CDKN2C,WAC,USP47,ZFYVE19,BRCC3,TIPRL,NAE1,RINT1	-1.26	-0.305099	29	133
REGULATION OF RHOA ACTIVITY%PATHWAY INTERACTION DATABASE NCI-NATURE CURATED DATA%REGULATION OF RHOA ACTIVITY	REGULATION OF RHOA ACTIVITY%PATHWAY INTERACTION DATABASE NCI-NATURE CURATED DATA%REGULATION OF RHOA ACTIVITY	0.0797278	0.391204	-1	TRIO,ARHGAP5,ARHGEF10L,ARHGAP35,PLEKHG6,AKAP13,VAV3,ARHGEF10	-1.38219	-0.441488	8	29
RESPONSE TO LIGHT STIMULUS%GOBP%GO:0009416	RESPONSE TO LIGHT STIMULUS%GOBP%GO:0009416	0.0797348	0.391204	-1	IVL,SERPINB13,UVSSA,MAPK13,FECH,CASP9,PER1,UBE2A,ERCC2,INO80,PPP1CB,DCUN1D3,CUL4B,UBE4B,USP47,UBE2B,CDS1,RBM4B,REEP6,EIF2AK4,NF1,EIF2S1,IMPACT,CCAR2,TIMP1	-1.29436	-0.339016	25	80
GLUCOSE 6-PHOSPHATE METABOLIC PROCESS%GOBP%GO:0051156	GLUCOSE 6-PHOSPHATE METABOLIC PROCESS%GOBP%GO:0051156	0.0797824	0.391204	-1	PGD,G6PD,HK2,RBKS,SHPK,RPIA,TALDO1,RPE,PGLS,H6PD	-1.41822	-0.535757	10	15
SCF-BETA-TRCP MEDIATED DEGRADATION OF EMI1%REACTOME DATABASE ID RELEASE 78%174113	SCF-BETA-TRCP MEDIATED DEGRADATION OF EMI1%REACTOME DATABASE ID RELEASE 78%174113	0.080088	0.392211	-1	PSMD14,PSMB4,PSMD4,PSMD12,PSMD11,PSMD5,PSMC2,PSMD6,PSMB7,PSMD7,PSMD2,SKP1,PSMC5,PSMD1,PSMA1,PSME4,PSMA7,PSMB6,CUL1,PSMD3,PSMA2,PSMD13,PSMB2,PSMC1,PSMC3	-1.33718	-0.3881	25	46
CERAMIDE BIOSYNTHETIC PROCESS%GOBP%GO:0046513	CERAMIDE BIOSYNTHETIC PROCESS%GOBP%GO:0046513	0.0803264	0.392885	-1	CYP4F22,CLN8,UGCG,SPTLC1,ST3GAL2,SMPD2,CERS3,SPTLC2,GBA	-1.41696	-0.53528	9	15
AUF1 (HNRNP D0) BINDS AND DESTABILIZES MRNA%REACTOME%R-HSA-450408.3	AUF1 (HNRNP D0) BINDS AND DESTABILIZES MRNA%REACTOME%R-HSA-450408.3	0.0810032	0.395474	-1	PSMD14,PSMB4,PSMD4,PSMD12,HSPB1,PSMD11,PSMD5,PSMC2,PSMD6,PSMB7,PSMD7,PSMD2,PSMC5,PSMD1,PSMA1,EIF4G1,PSME4,PSMA7,PSMB6,PSMD3,PSMA2,PSMD13,PSMB2,PSMC1,PSMC3	-1.33579	-0.384774	25	48
IMMUNE RESPONSE-REGULATING SIGNALING PATHWAY%GOBP%GO:0002764	IMMUNE RESPONSE-REGULATING SIGNALING PATHWAY%GOBP%GO:0002764	0.081058	0.395474	1	IGHV3-23,HSPD1,THY1,HLA-A,NMI,RNF135,CD40,CD79A,HLA-DRB1,CD38,IGLL5,HLA-DPB1,LCP2,BAX,PRKCB,BTK,FCER1G,MYO1G,CTSS,VAV2,IGHA1,STOML2,TNIP2,PAK1,RFTN1,PTPRC,CREBBP,PLCG1	1.23559	0.282956	28	117
NEGATIVE REGULATION OF SIGNALING%GOBP%GO:0023057	NEGATIVE REGULATION OF SIGNALING%GOBP%GO:0023057	0.08138	0.39655	-1	SKOR1,TULP3,NDRG4,PPP1R10,IL1RN,GBP7,HOMER2,IL36RN,PDCD6,ISG15,YBX3,PSCA,DKK4,VASN,PTPN18,RPS6KB1,GSK3A,PER1,PF4,TMBIM1,HMOX1,EMD,ROBO1,NXN,SERPINB3,RAB11FIP1,TAOK3,MIF,RNF113A,CHMP6,ARHGAP35,RIOK3,GSTP1,PPP2CA,SH3RF2,PPP2R1A,PIK3CB,CAAP1,STAMBP,FAM3D,PTTG1IP,CTNNBIP1,WWOX,PHLDA3,CNOT1,CASP8,RFFL,FKBP1A,TLE1,MYADM,UACA,CBLC,TSG101,STK3,EPN2,CEACAM1,PRKCZ,RAB11FIP5,DLG1,EPHA2,TPT1,OAS1,CADM4,UBAC2…	-1.17475	-0.252575	113	394
INTRACELLULAR SIGNAL TRANSDUCTION%GOBP%GO:0035556	INTRACELLULAR SIGNAL TRANSDUCTION%GOBP%GO:0035556	0.08181	0.398149	-1	STK38L,INIP,IL18,RHOD,RPS6KB2,ABL1,SH2B1,CRADD,ARHGAP5,SHOC2,MAPK3,TRAF3IP2,BCL10,GRIP1,RIT1,SDCBP2,PLCD1,MAPK13,CDC42EP1,PLA2G4B,RPS6KB1,RALB,WAS,CASP9,EPS8L2,HMOX1,BLNK,MAD1L1,TAOK3,RRP8,KNTC1,EPS8L1,CXCR2,REL,CELSR1,MAP4K5,MYZAP,PPP2CA,NDRG1,PIK3C2B,PPP2R1A,PIK3CB,APAF1,RAB38,RCAN3,RASA1,PHLDA3,TUFT1,DGKA,YAP1,STK3,PRKCZ,RRAGC,KRAS,CNKSR1,MAST4,MAP2K6,G3BP1,RAP2A,EPHA2,TNFAIP8L3,NRBP1,PLD1,SFN…	-1.16708	-0.247107	132	489
STRIATED MUSCLE CELL DEVELOPMENT%GOBP%GO:0055002	STRIATED MUSCLE CELL DEVELOPMENT%GOBP%GO:0055002	0.0821887	0.399034	1	MYH11,TPM1,CSRP2,LMOD1,FLNC,PDGFRB,PGM5,CAPN3	1.39669	0.465397	8	20
NUCLEAR RECEPTORS META-PATHWAY%WIKIPATHWAYS_20211210%WP2882%HOMO SAPIENS	NUCLEAR RECEPTORS META-PATHWAY%WIKIPATHWAYS_20211210%WP2882%HOMO SAPIENS	0.0821961	0.399034	-1	NAV3,CES1,SRPX2,ALDH3A1,ADH7,CES2,SERPINB2,HMOX1,GCLM,TXN,ME1,ACOX1,SLC39A14,RXRA,DBI,EPHA2,FTH1,SLC26A2,APOC3,DNAJB1,FASN,THBD,CYP4F12,UGT1A7,NCOA1,CPEB4,GPX3,DNAJC7	-1.27874	-0.325666	28	94
RANKL%NETPATH%RANKL	RANKL%NETPATH%RANKL	0.0823932	0.399392	-1	CREB1,RPS6KB2,MAPK3,RPS6KB1,REL,MAP2K6,VAV3,BAD,TRAF6,PRKAA2,MAPK1,PIK3R2,IKBKB,ATP6V1E1,SQSTM1	-1.3368	-0.394918	15	42
SENSORY PERCEPTION OF SOUND%GOBP%GO:0007605	SENSORY PERCEPTION OF SOUND%GOBP%GO:0007605	0.0824742	0.399392	1	CCDC50,COL1A1,WFS1,TIMM8B,COL2A1,TIMM10,TIMM13	1.3762	0.430848	7	25
NEGATIVE REGULATION OF STRESS FIBER ASSEMBLY%GOBP%GO:0051497	NEGATIVE REGULATION OF STRESS FIBER ASSEMBLY%GOBP%GO:0051497	0.0830331	0.401104	-1	WAS,PHLDB2,PPFIA1,WASF2,TJP1,CGNL1,F11R,INPP5K,TACSTD2	-1.41256	-0.507955	9	18
NEGATIVE REGULATION OF ACTIN FILAMENT BUNDLE ASSEMBLY%GOBP%GO:0032232	NEGATIVE REGULATION OF ACTIN FILAMENT BUNDLE ASSEMBLY%GOBP%GO:0032232	0.0830331	0.401104	-1	WAS,PHLDB2,PPFIA1,WASF2,TJP1,CGNL1,F11R,INPP5K,TACSTD2	-1.41256	-0.507955	9	18
POSITIVE REGULATION OF APOPTOTIC SIGNALING PATHWAY%GOBP%GO:2001235	POSITIVE REGULATION OF APOPTOTIC SIGNALING PATHWAY%GOBP%GO:2001235	0.0832189	0.401506	-1	CRADD,BCL10,S100A9,S100A8,FADD,WWOX,NCK2,BID,NCK1,EIF5A,MCL1	-1.33755	-0.397809	11	41
SYNDECAN-4-MEDIATED SIGNALING EVENTS%PATHWAY INTERACTION DATABASE NCI-NATURE CURATED DATA%SYNDECAN-4-MEDIATED SIGNALING EVENTS	SYNDECAN-4-MEDIATED SIGNALING EVENTS%PATHWAY INTERACTION DATABASE NCI-NATURE CURATED DATA%SYNDECAN-4-MEDIATED SIGNALING EVENTS	0.0835397	0.402236	1	TNC,ITGA5,FN1,ITGB1,PRKCA,MMP9,DNM2,ACTN1	1.39154	0.463682	8	20
POSITIVE REGULATION OF OXIDOREDUCTASE ACTIVITY%GOBP%GO:0051353	POSITIVE REGULATION OF OXIDOREDUCTASE ACTIVITY%GOBP%GO:0051353	0.0835761	0.402236	-1	ABL1,DHFR,PIK3CB,ATP7A	-1.40352	-0.513887	4	17
MITOTIC G1 PHASE AND G1 S TRANSITION%REACTOME%R-HSA-453279.4	MITOTIC G1 PHASE AND G1 S TRANSITION%REACTOME%R-HSA-453279.4	0.0843605	0.405511	-1	PSMD14,PRIM2,ABL1,RRM2,DHFR,PTK6,PPP2CA,PPP2R1A,PSMB4,PSMD4,PSMD12,CDKN2C,PPP2CB,PSMD11,PSMD5,PSMC2,PSMD6,HDAC1,PSMB7,PSMD7,PSMD2,SKP1,PSMC5,CDKN1B,TOP2A,MCM2,PSMD1,CDK4,PPP2R2A,PSMA1,ORC3,PSMA7,PSMB6,RPA3,CUL1,PSMD3,PSMA2,PSMD13	-1.28334	-0.331459	38	87
FATTY ACID &BETA;-OXIDATION I%HUMANCYC%FAO-PWY	FATTY ACID &BETA;-OXIDATION I%HUMANCYC%FAO-PWY	0.084912	0.407661	1	ACSL4,HADH,ECI2,ACSL5,ECI1,SLC27A2,HADHA,HADHB,ECHS1,ACSL3,ACSL1	1.40241	0.506895	11	15
POSITIVE REGULATION OF EXOCYTOSIS%GOBP%GO:0045921	POSITIVE REGULATION OF EXOCYTOSIS%GOBP%GO:0045921	0.0851686	0.408391	-1	VPS4B,SDC1,STXBP5,TSG101,PDCD6IP,SNF8,EXPH5,FGG,RAB5A,RAB7A,VAMP7,RAB3A,CHMP2A,AP1G1	-1.34404	-0.402907	14	39
IFN-GAMMA PATHWAY%PATHWAY INTERACTION DATABASE NCI-NATURE CURATED DATA%IFN-GAMMA PATHWAY	IFN-GAMMA PATHWAY%PATHWAY INTERACTION DATABASE NCI-NATURE CURATED DATA%IFN-GAMMA PATHWAY	0.0853545	0.40859	1	MAP3K11,IFNGR1,RAPGEF1,RAP1B,CREBBP,CAMK2D,PTGES2,IRF9,JAK1,RAP1A,PIK3R1	1.35179	0.412057	11	28
RESPONSE TO ORGANOPHOSPHORUS%GOBP%GO:0046683	RESPONSE TO ORGANOPHOSPHORUS%GOBP%GO:0046683	0.0854191	0.40859	1	TRPV1,RAPGEF1,SLC26A6,HSP90B1,SLC5A5,RAP1B,NDUFS4,AKR1C1,RAP1A,P2RX4,DUOX2,RFC3	1.36857	0.433764	12	24
MORPHOGENESIS OF AN EPITHELIUM%GOBP%GO:0002009	MORPHOGENESIS OF AN EPITHELIUM%GOBP%GO:0002009	0.085644	0.409165	-1	VANGL2,AHI1,NDRG4,TGM3,STARD13,BCL10,RAB10,CELSR1,ARHGAP35,LMO4,CEACAM1,GRHL3,RAP2A,EPHA2,ATP7A,GRHL2,PLXNB2,PHACTR4,DVL3,PRKD2	-1.29103	-0.341991	20	75
TRANSPORT TO THE GOLGI AND SUBSEQUENT MODIFICATION%REACTOME%R-HSA-948021.2	TRANSPORT TO THE GOLGI AND SUBSEQUENT MODIFICATION%REACTOME%R-HSA-948021.2	0.085767	0.409252	-1	DYNLL1,ANK1,ST3GAL4,TMED9,CSNK1D,TRAPPC9,COPG2,NAPA,ST6GAL1,ARF5,DYNC1LI1,CAPZA1,CD55,CD59,CTSC,TMED3,TRAPPC4,MGAT2,B4GALT1,SPTBN2,SEC24C,TRAPPC1,DYNC1LI2,ANK3,TRAPPC5,SPTB,PPP6C,MAN2A1,CAPZB,PPP6R3,SEC22A,ARFGAP1,COG6,RAB1B,ACTR1A,DCTN3,DCTN6,ARF1,MGAT1,COL7A1,DYNC1I2,DCTN5,PREB	-1.25554	-0.307532	43	122
OLEFINIC COMPOUND METABOLIC PROCESS%GOBP%GO:0120254	OLEFINIC COMPOUND METABOLIC PROCESS%GOBP%GO:0120254	0.0860781	0.409797	-1	ALOX12,ADH7,MGLL,EPHX2,PLA2G4B,ALOX15B,ACAA1,CYP4F3,GSTP1,DHRS9,SDR16C5	-1.3221	-0.382319	11	47
LAMELLIPODIUM ORGANIZATION%GOBP%GO:0097581	LAMELLIPODIUM ORGANIZATION%GOBP%GO:0097581	0.0861253	0.409797	-1	RHOD,ABLIM1,ABLIM3,CYFIP1,RAC1	-1.39902	-0.512239	5	17
REGULATION OF HEMOSTASIS%GOBP%GO:1900046	REGULATION OF HEMOSTASIS%GOBP%GO:1900046	0.0863006	0.409797	-1	ALOX12,ST3GAL4,SERPINB2,CD9,CEACAM1,FGG,THBD	-1.37924	-0.448369	7	27
REGULATION OF BLOOD COAGULATION%GOBP%GO:0030193	REGULATION OF BLOOD COAGULATION%GOBP%GO:0030193	0.0863006	0.409797	-1	ALOX12,ST3GAL4,SERPINB2,CD9,CEACAM1,FGG,THBD	-1.37924	-0.448369	7	27
NEGATIVE REGULATION OF SIGNAL TRANSDUCTION%GOBP%GO:0009968	NEGATIVE REGULATION OF SIGNAL TRANSDUCTION%GOBP%GO:0009968	0.0866402	0.41091	-1	SKOR1,TULP3,NDRG4,PPP1R10,IL1RN,GBP7,HOMER2,IL36RN,PDCD6,ISG15,YBX3,PSCA,DKK4,VASN,PTPN18,RPS6KB1,GSK3A,PER1,PF4,TMBIM1,HMOX1,EMD,ROBO1,NXN,SERPINB3,TAOK3,MIF,RNF113A,CHMP6,ARHGAP35,RIOK3,GSTP1,PPP2CA,SH3RF2,PPP2R1A,PIK3CB,CAAP1,STAMBP,PTTG1IP,CTNNBIP1,WWOX,PHLDA3,CNOT1,CASP8,RFFL,FKBP1A,TLE1,MYADM,UACA,CBLC,TSG101,STK3,EPN2,CEACAM1,PRKCZ,DLG1,EPHA2,TPT1,OAS1,CADM4,UBAC2,NCK2,LGALS3,ITCH,PPP2CB,M…	-1.17088	-0.252423	109	379
NEGATIVE REGULATION OF RESPONSE TO CYTOKINE STIMULUS%GOBP%GO:0060761	NEGATIVE REGULATION OF RESPONSE TO CYTOKINE STIMULUS%GOBP%GO:0060761	0.0868807	0.411551	-1	IL1RN,IL36RN,ISG15,ROBO1,RNF113A,GSTP1,RFFL,OAS1,PPP2CB,TTLL12	-1.3643	-0.435774	10	29
NEGATIVE REGULATION OF NOTCH4 SIGNALING%REACTOME DATABASE ID RELEASE 78%9604323	NEGATIVE REGULATION OF NOTCH4 SIGNALING%REACTOME DATABASE ID RELEASE 78%9604323	0.0871039	0.411586	-1	PSMD14,YWHAZ,PSMB4,PSMD4,PSMD12,PSMD11,PSMD5,PSMC2,PSMD6,PSMB7,PSMD7,PSMD2,SKP1,PSMC5,PSMD1,PSMA1,PSMA7,PSMB6,CUL1,PSMD3,PSMA2,PSMD13,PSMB2,PSMC1,PSMC3	-1.32214	-0.380844	25	48
TRNA MODIFICATION%GOBP%GO:0006400	TRNA MODIFICATION%GOBP%GO:0006400	0.0871304	0.411586	-1	MOCS3,C9ORF64,FTSJ1,THUMPD1,ELP3,WDR6,TARBP1,TRMT61A,METTL1,THUMPD3,DUS2	-1.34688	-0.413398	11	35
NEGATIVE REGULATION OF CELL-MATRIX ADHESION%GOBP%GO:0001953	NEGATIVE REGULATION OF CELL-MATRIX ADHESION%GOBP%GO:0001953	0.0872251	0.411586	-1	PHLDB2,RASA1,NF2,ADAM15,DUSP22,APOD,MAP4K4,RCC2	-1.39805	-0.520044	8	16
TISSUE HOMEOSTASIS%GOBP%GO:0001894	TISSUE HOMEOSTASIS%GOBP%GO:0001894	0.0873094	0.411586	1	PECAM1,LAMA2,LAMC1,TFF2,SH3GL2,LTF,LSR,ITGB1,IGHA1,ALDH1A1,ACTB,PTK2B,VCL,CTSH,B2M,PBLD,SRC,TPP1,TFF1,P2RX4,LYZ,SLC12A2,ACTG1,DMD,MUC6,CXADR	1.27761	0.333653	26	56
MAPK6 MAPK4 SIGNALING%REACTOME%R-HSA-5687128.3	MAPK6 MAPK4 SIGNALING%REACTOME%R-HSA-5687128.3	0.0875692	0.412314	-1	PSMD14,FOXO3,PSMB4,PSMD4,PSMD12,HSPB1,RAC1,PSMD11,DNAJB1,PSMD5,PSMC2,PSMD6,PSMB7,AGO3,AGO1,PSMD7,PSMD2,PSMC5,PSMD1,PSMA1,MOV10,PSME4,PSMA7,PSMB6,PSMD3,PSMA2,PSMD13,PSMB2,PSMC1,PSMC3	-1.30161	-0.358735	30	61
PID_TRAIL_PATHWAY%MSIGDB_C2%PID_TRAIL_PATHWAY	PID_TRAIL_PATHWAY%MSIGDB_C2%PID_TRAIL_PATHWAY	0.0881233	0.414423	-1	MAPK3,FADD,MAPK1,DAP3,PIK3R2,IKBKB,CASP10,MAP2K4,TRADD,IKBKG	-1.40313	-0.530057	10	15
NUCLEOSOME ASSEMBLY%GOBP%GO:0006334	NUCLEOSOME ASSEMBLY%GOBP%GO:0006334	0.0885475	0.415461	1	NASP,BRD2,DAXX,SART3,RSF1,ANP32B,HMGB2	1.38405	0.46855	7	19
CELL JUNCTION ORGANIZATION%REACTOME%R-HSA-446728.2	CELL JUNCTION ORGANIZATION%REACTOME%R-HSA-446728.2	0.0885565	0.415461	1	VASP,FLNA,ANG,FLNC,FERMT2,CADM3,ILK,ITGB1,PXN,ITGB4,CLDN18,ITGA6,PARVA,FBLIM1,ACTN1,CADM1	1.30688	0.36624	16	40
CYTOKINESIS%GOBP%GO:0000910	CYTOKINESIS%GOBP%GO:0000910	0.0890061	0.416598	-1	VPS4B,CHMP6,CHMP1B,STAMBP,RASA1,CHMP1A,PDCD6IP,CHMP5,ALKBH4,ANK3,JTB,CHMP3,ARL3,CHMP2A,USP8,CHMP2B,CHMP4A,CHMP4B,SNX9,DCTN3,SPAST,ANXA11	-1.32242	-0.3858	22	45
MITOCHONDRIAL TRANSLATION%REACTOME DATABASE ID RELEASE 78%5368287	MITOCHONDRIAL TRANSLATION%REACTOME DATABASE ID RELEASE 78%5368287	0.0890122	0.416598	1	OXA1L,MRPS18C,MRPS6,MRPS26,MRPL39,TUFM,MRPL45,MRPL34,MRPL46,MRPL48,MRPS22,GFM1,MRPL47,MRPS21,MRPS12,MRPS27,MRPL24,MRPS25,ERAL1,MRPS15,MRPL57,MRPS31,TSFM,PTCD3,MRPS9,MRPL19,MRPS14,MRPL30,MRPS7,MRPL12,MRRF	1.24739	0.303088	31	83
TCF DEPENDENT SIGNALING IN RESPONSE TO WNT%REACTOME DATABASE ID RELEASE 78%201681	TCF DEPENDENT SIGNALING IN RESPONSE TO WNT%REACTOME DATABASE ID RELEASE 78%201681	0.0896092	0.418891	-1	PSMD14,DKK4,PPP2CA,PPP2R1A,YWHAZ,CTNNBIP1,TLE1,PSMB4,PPP2R5C,PSMD4,PSMD12,PPP2R5A,PPP2CB,PSMD11,DVL3,PSMD5,CSNK1A1,PSMC2,PSMD6,HDAC1,PPP2R5D,DVL2,CSNK2A1,CHD8,PSMB7,PSMD7,USP8,PSMD2,PSMC5,PSMD1,TLE3,PSMA1,PSME4,PYGO2,PSMA7,SFRP2,CSNK1E,PSMB6,PSMD3,PSMA2,PSMD13,PPP2R5E	-1.26747	-0.322365	42	95
B CELL ACTIVATION%GOBP%GO:0042113	B CELL ACTIVATION%GOBP%GO:0042113	0.0899247	0.419501	1	HSPD1,CD40,CD79A,HDAC5,PRKCB,BTK,SLC25A5,ITGB1,HDAC4,PTPRC,PTK2B,MSH2,PHB2,SYVN1,PLCG2,PHB	1.32972	0.386692	16	34
CERAMIDE METABOLIC PROCESS%GOBP%GO:0006672	CERAMIDE METABOLIC PROCESS%GOBP%GO:0006672	0.0899545	0.419501	-1	CYP4F22,SGPL1,CLN8,PPP2CA,PPP2R1A,UGCG,SPTLC1,ST3GAL2,SMPD2,CERS3,SPTLC2,GALC,GBA,NAGA	-1.36647	-0.440308	14	28
METABOLISM OF LIPIDS%REACTOME DATABASE ID RELEASE 78%556833	METABOLISM OF LIPIDS%REACTOME DATABASE ID RELEASE 78%556833	0.0904241	0.421189	-1	AACS,ALOX12,ACAT2,INPP4B,MSMO1,NCOA2,ACOX3,HACL1,CYP4F22,TM7SF2,GLTP,MGLL,EPHX2,PIK3R4,PLA2G4B,STARD5,OSBPL9,FABP5,MVD,CPNE3,ALOX15B,PMVK,MBOAT2,CROT,OSBPL2,TECR,ACAA1,PON1,CYP4F3,ABHD5,PITPNB,SGPL1,RAB4A,IDI1,CARM1,PIK3C2B,ME1,PIK3CB,SLC27A3,NSDHL,DHCR7,RXRA,MVK,DBI,TNFAIP8L3,PLD1,PPP1CB,UGCG,SPTLC1,GSTM4,HMGCS1,GDPD3,FDPS,LPIN3,ARSF,GPCPD1,PLA2G12A,PLD2,MED25,FASN,PI4K2A,MTMR3,SRD5A3,RAB5A,PRKD…	-1.16924	-0.252937	97	364
PROTEIN LOCALIZATION%REACTOME DATABASE ID RELEASE 78%9609507	PROTEIN LOCALIZATION%REACTOME DATABASE ID RELEASE 78%9609507	0.0905556	0.421299	1	GFER,HSPD1,HSPA9,TIMM50,CRAT,TIMM8B,TIMM44,TIMM10,GRPEL1,PEX11B,CMC4,CHCHD4,CS,TIMM8A,ATAD1,TIMM13,CHCHD3,ACO2,TIMM22,SLC25A13,SAMM50,CMC2,TIMM10B,TIMM23,SGTA,SLC25A4,SLC27A2,TIMM21,SLC25A12,ECH1,MTX2,DHRS4,PMPCB,SEC61G,TIMM9,CHCHD7,ACBD5,VDAC1,COA4,HMGCL,TOMM40,ACOT8	1.23263	0.286043	42	107
HIF-1-ALPHA TRANSCRIPTION FACTOR NETWORK%PATHWAY INTERACTION DATABASE NCI-NATURE CURATED DATA%HIF-1-ALPHA TRANSCRIPTION FACTOR NETWORK	HIF-1-ALPHA TRANSCRIPTION FACTOR NETWORK%PATHWAY INTERACTION DATABASE NCI-NATURE CURATED DATA%HIF-1-ALPHA TRANSCRIPTION FACTOR NETWORK	0.0907195	0.42156	-1	CREB1,NCOA2,FECH,HMOX1,NDRG1,LDHA,HK2,COPS5,NCOA1,MCL1,CP,ALDOA,PKM,ENO1	-1.34245	-0.414367	14	34
NEGATIVE REGULATION OF CELL COMMUNICATION%GOBP%GO:0010648	NEGATIVE REGULATION OF CELL COMMUNICATION%GOBP%GO:0010648	0.0909569	0.422161	-1	SKOR1,TULP3,NDRG4,PPP1R10,IL1RN,GBP7,HOMER2,IL36RN,PDCD6,ISG15,YBX3,PSCA,DKK4,VASN,PTPN18,RPS6KB1,GSK3A,PER1,PF4,TMBIM1,HMOX1,EMD,ROBO1,NXN,SERPINB3,RAB11FIP1,TAOK3,MIF,RNF113A,CHMP6,ARHGAP35,RIOK3,GSTP1,PPP2CA,SH3RF2,PPP2R1A,PIK3CB,CAAP1,STAMBP,FAM3D,PTTG1IP,CTNNBIP1,WWOX,PHLDA3,CNOT1,CASP8,RFFL,FKBP1A,TLE1,MYADM,UACA,CBLC,TSG101,STK3,EPN2,CEACAM1,PRKCZ,RAB11FIP5,DLG1,EPHA2,TPT1,OAS1,CADM4,UBAC2…	-1.16555	-0.250603	112	393
IL2 SIGNALING EVENTS MEDIATED BY PI3K%PATHWAY INTERACTION DATABASE NCI-NATURE CURATED DATA%IL2 SIGNALING EVENTS MEDIATED BY PI3K	IL2 SIGNALING EVENTS MEDIATED BY PI3K%PATHWAY INTERACTION DATABASE NCI-NATURE CURATED DATA%IL2 SIGNALING EVENTS MEDIATED BY PI3K	0.0911211	0.422421	-1	RPS6KB1,FOXO3,PRKCZ,UGCG,RAC1,SHC1,SOS1,RELA	-1.39519	-0.494346	8	19
ENERGY DEPENDENT REGULATION OF MTOR BY LKB1-AMPK%REACTOME%R-HSA-380972.2	ENERGY DEPENDENT REGULATION OF MTOR BY LKB1-AMPK%REACTOME%R-HSA-380972.2	0.0913004	0.422751	-1	LAMTOR3,RRAGC,CAB39L,PRKAB1,PRKAA2,LAMTOR1,RPTOR,CAB39,RHEB,TSC2,RRAGA,LAMTOR5	-1.39468	-0.494166	12	19
GLYCEROLIPID METABOLIC PROCESS%GOBP%GO:0046486	GLYCEROLIPID METABOLIC PROCESS%GOBP%GO:0046486	0.0917293	0.424235	-1	INPP4B,MGLL,PLCD1,PIK3R4,PLA2G4B,LMF1,MBOAT2,PON1,ABHD5,CWH43,PIK3C2B,PIK3CB,DGKA,PIGK,DBI,PIGQ,PLD1,GPLD1,PLSCR1,ITPKC,GDPD3,APOC1,LPIN3,GPCPD1,PLD2,APOC3,PI4K2A,MTMR3,CDS1,PLA2G4D,PLA2G4F,TTC7A,INPP5K,PIGN,PIK3R2,MBOAT7,OSBPL8,GK2,GDE1,PLCB3,PIGT,SMG1,EFR3A,APOA1,AGPAT3,ITPKB,PRDX6,LYPLA2,ABHD12,PIGB,ABHD4,APOB,PLSCR3,DGKZ,APOA2,LCLAT1,PCK2,PLA2G4A	-1.22839	-0.292825	58	149
AUTOPHAGOSOME ORGANIZATION%GOBP%GO:1905037	AUTOPHAGOSOME ORGANIZATION%GOBP%GO:1905037	0.0919321	0.424237	-1	ATG2B,ATG3,WIPI2,GABARAPL2,TMEM41B,ATG4B,WDR45B,ATG2A,NSFL1C,TP53INP2,RB1CC1,ULK3,RAB7A,ATG7	-1.33292	-0.40221	14	38
AUTODEGRADATION OF CDH1 BY CDH1:APC C%REACTOME DATABASE ID RELEASE 78%174084	AUTODEGRADATION OF CDH1 BY CDH1:APC C%REACTOME DATABASE ID RELEASE 78%174084	0.0920142	0.424237	-1	PSMD14,PSMB4,PSMD4,PSMD12,PSMD11,PSMD5,PSMC2,PSMD6,CDC16,PSMB7,PSMD7,PSMD2,PSMC5,CDC27,PSMD1,ANAPC1,PSMA1,PSMA7,PSMB6,PSMD3,PSMA2,PSMD13,PSMB2,PSMC1,PSMC3	-1.31383	-0.375538	25	50
NEGATIVE REGULATION OF PROTEIN BINDING%GOBP%GO:0032091	NEGATIVE REGULATION OF PROTEIN BINDING%GOBP%GO:0032091	0.0921178	0.424237	1	BAG2,DAB2,NES,LRRK2,LRPAP1,BAX,ZFPM1,ATP2A3,ACTB,CAV1,B2M,PARK7	1.29983	0.364267	12	40
ORGANOPHOSPHATE CATABOLIC PROCESS%GOBP%GO:0046434	ORGANOPHOSPHATE CATABOLIC PROCESS%GOBP%GO:0046434	0.0924059	0.424237	-1	NT5C2,PLA2G4B,NUDT18,ENTPD5,PON1,IMPA2,GDPD3,INPP1,DNPH1,GPCPD1,PNP,NUDT5,PLA2G4D,PLA2G4F,NUDT8,DUT,INPP5K	-1.30164	-0.362815	17	57
VPU MEDIATED DEGRADATION OF CD4%REACTOME DATABASE ID RELEASE 78%180534	VPU MEDIATED DEGRADATION OF CD4%REACTOME DATABASE ID RELEASE 78%180534	0.0924098	0.424237	-1	PSMD14,PSMB4,PSMD4,PSMD12,PSMD11,PSMD5,PSMC2,PSMD6,PSMB7,PSMD7,PSMD2,SKP1,PSMC5,PSMD1,PSMA1,PSME4,PSMA7,PSMB6,PSMD3,PSMA2,PSMD13,PSMB2,PSMC1,PSMC3	-1.31597	-0.383918	24	45
TISSUE MIGRATION%GOBP%GO:0090130	TISSUE MIGRATION%GOBP%GO:0090130	0.0924515	0.424237	-1	CXCL13,ABL1,STARD13,EFNB2,ROBO1,GRHL2,GPLD1,S100A2,GIPC1,FERMT1,PKN2	-1.33092	-0.401606	11	38
DISEASES OF GLYCOSYLATION%REACTOME%R-HSA-3781865.2	DISEASES OF GLYCOSYLATION%REACTOME%R-HSA-3781865.2	0.0927203	0.424237	1	CHSY1,DCN,HEXB,LUM,VCAN,HSPG2,OGN,MOGS,CSPG4,B4GAT1,DPM3,AGRN,MUC5AC,GALNT3,GLB1,PRELP,HEXA,GPC6,ALG6,BGN	1.25684	0.313223	20	71
PROTEIN TETRAMERIZATION%GOBP%GO:0051262	PROTEIN TETRAMERIZATION%GOBP%GO:0051262	0.0927666	0.424237	1	SOD2,TRPV1,OXA1L,APIP,HLA-DRB1,AQP4,TRPM4,ALDH1A3,CRYZ,B2M	1.3187	0.377873	10	36
PID_FAK_PATHWAY%MSIGDB_C2%PID_FAK_PATHWAY	PID_FAK_PATHWAY%MSIGDB_C2%PID_FAK_PATHWAY	0.0931326	0.424237	1	RRAS,ELMO1,RAPGEF1,ROCK2,ITGB1,PXN,PAK1,TLN1,BRAF,SRC,RAP1A,ACTN1,PIK3R1,MAPK9	1.32419	0.382745	14	35
REGULATION OF METAL ION TRANSPORT%GOBP%GO:0010959	REGULATION OF METAL ION TRANSPORT%GOBP%GO:0010959	0.0932065	0.424237	1	THY1,CACNA2D1,FLNA,MYLK,WFS1,CLIC2,PDGFRB,RNF207,SLMAP,AHCYL1,ATP1A1,YWHAH,ITGB1,FHL1,ISCU,CAPN3,KCNS1,UTRN,GSTO1,TESC,PLCG1,CAMK2D,PTK2B,CAV1,B2M,ANK2,GSTM2,ATP1B1,SUMO1,ATP2B1,VDAC1,PRKACA,P2RX4,NEDD4L,SLC9A1,CHP1,BIN1,ANO6,FXYD3,PKP2,GLRX,DMD	1.23568	0.290785	42	97
REGULATION OF ION TRANSPORT%GOBP%GO:0043269	REGULATION OF ION TRANSPORT%GOBP%GO:0043269	0.0932522	0.424237	1	THY1,DTNBP1,CACNA2D1,ITGB3,FLNA,MYLK,WFS1,CLIC2,CA2,PDGFRB,RNF207,GOPC,SLMAP,AHCYL1,ATP1A1,CTSS,YWHAH,ITGB1,PPIF,FHL1,ISCU,CAPN3,KCNS1,UTRN,GSTO1,TESC,TMSB4X,PLCG1,NDUFA4,CAMK2D,PTK2B,CAV1,B2M,TCAF1,SYK,ANK2,MMP9,GSTM2,ATP1B1,SUMO1,ATP2B1,VDAC1,PHB2,PRKACA,P2RX4,NEDD4L,SLC9A1,SNX4,SLC12A2,CHP1,BIN1,ANO6,FXYD3,PKP2,GLRX,DMD	1.20731	0.272374	56	129
DEGRADATION OF GLI1 BY THE PROTEASOME%REACTOME%R-HSA-5610780.1	DEGRADATION OF GLI1 BY THE PROTEASOME%REACTOME%R-HSA-5610780.1	0.0933786	0.424237	-1	PSMD14,PSMB4,PSMD4,PSMD12,ITCH,PSMD11,PSMD5,PSMC2,PSMD6,PSMB7,PSMD7,PSMD2,SKP1,PSMC5,PSMD1,PSMA1,PSME4,PSMA7,PSMB6,CUL1,PSMD3,PSMA2,PSMD13,PSMB2,PSMC1,PSMC3	-1.30733	-0.371388	26	52
UBIQUITIN-DEPENDENT DEGRADATION OF CYCLIN D%REACTOME%R-HSA-75815.3	UBIQUITIN-DEPENDENT DEGRADATION OF CYCLIN D%REACTOME%R-HSA-75815.3	0.0934643	0.424237	-1	PSMD14,PSMB4,PSMD4,PSMD12,PSMD11,PSMD5,PSMC2,PSMD6,PSMB7,PSMD7,PSMD2,PSMC5,PSMD1,CDK4,PSMA1,PSME4,PSMA7,PSMB6,PSMD3,PSMA2,PSMD13,PSMB2,PSMC1,PSMC3	-1.31208	-0.380815	24	46
SYNDECAN INTERACTIONS%REACTOME DATABASE ID RELEASE 78%3000170	SYNDECAN INTERACTIONS%REACTOME DATABASE ID RELEASE 78%3000170	0.0936037	0.424237	1	TNC,ITGB3,ITGB1,ITGB4,VTN,PRKCA,ITGA6	1.38071	0.499052	7	15
NEGATIVE REGULATION OF CYTOKINE-MEDIATED SIGNALING PATHWAY%GOBP%GO:0001960	NEGATIVE REGULATION OF CYTOKINE-MEDIATED SIGNALING PATHWAY%GOBP%GO:0001960	0.0936297	0.424237	-1	IL1RN,IL36RN,ISG15,ROBO1,RNF113A,GSTP1,RFFL,OAS1,PPP2CB,TTLL12	-1.36205	-0.438886	10	28
SIGNALING BY TGF-BETA RECEPTOR COMPLEX%REACTOME%R-HSA-170834.1	SIGNALING BY TGF-BETA RECEPTOR COMPLEX%REACTOME%R-HSA-170834.1	0.0936857	0.424237	-1	MAPK3,NEDD8,FKBP1A,PRKCZ,PPP1CB,UCHL5,STUB1,PARD3,CCNT1,MAPK1,F11R,HDAC1,STRAP,UBE2D3	-1.31355	-0.386835	14	43
RETROGRADE VESICLE-MEDIATED TRANSPORT, GOLGI TO ENDOPLASMIC RETICULUM%GOBP%GO:0006890	RETROGRADE VESICLE-MEDIATED TRANSPORT, GOLGI TO ENDOPLASMIC RETICULUM%GOBP%GO:0006890	0.0937715	0.424237	-1	GOLPH3L,KIF1C,COPG2,PITPNB,ERGIC2,ARF5,RER1,RINT1,RAB6A	-1.33047	-0.39884	9	39
POSITIVE REGULATION OF IMMUNOGLOBULIN PRODUCTION%GOBP%GO:0002639	POSITIVE REGULATION OF IMMUNOGLOBULIN PRODUCTION%GOBP%GO:0002639	0.0937986	0.424237	1	CD40,MZB1,STX4,PTPRC,PHB2,TNFSF13,PHB	1.37854	0.487881	7	16
ROS SENSING BY NFE2L2%REACTOME DATABASE ID RELEASE 78%8932339	ROS SENSING BY NFE2L2%REACTOME DATABASE ID RELEASE 78%8932339	0.0938242	0.424237	-1	PSMD14,PSMB4,PSMD4,PSMD12,PSMD11,PSMD5,PSMC2,PSMD6,CSNK2A1,PSMB7,PSMD7,PSMD2,PSMC5,KEAP1,PSMD1,PSMA1,PSME4,PSMA7,PSMB6,PSMD3,PSMA2,PSMD13,PSMB2,PSMC1,PSMC3	-1.30957	-0.373485	25	51
HETEROCHROMATIN ASSEMBLY%GOBP%GO:0031507	HETEROCHROMATIN ASSEMBLY%GOBP%GO:0031507	0.093901	0.424237	1	SMCHD1,BEND3,HDAC5,FAM172A,MORF4L2,CENPV,DPY30,RB1	1.34789	0.417892	8	26
ROS AND RNS PRODUCTION IN PHAGOCYTES%REACTOME%R-HSA-1222556.9	ROS AND RNS PRODUCTION IN PHAGOCYTES%REACTOME%R-HSA-1222556.9	0.0943481	0.425765	1	NCF4,CYBA,CYBB,RAC2	1.36783	0.455782	4	20
POSITIVE REGULATION OF MAPK CASCADE%GOBP%GO:0043410	POSITIVE REGULATION OF MAPK CASCADE%GOBP%GO:0043410	0.0947961	0.426911	1	MAP3K11,GLIPR2,ICAM1,CD74,S100A7,INSR,CXCL17,CD40,ARRB1,HLA-DRB1,ROCK2,LRRK2,FERMT2,MST1R,PDGFRB,PLCB1,STK25,CD81,HMGB1,ERP29,XIAP,PAK1,GHRL,CD36,PJA2,PRKCA,PTPRC,PTK2B,DAB2IP,BRAF,MYDGF,IGFBP6,IGF1R,ADAM9,DDT,RAP1A,EIF2AK2,RELL1,PHB2	1.22133	0.280405	39	114
REGULATION OF HEART CONTRACTION%GOBP%GO:0008016	REGULATION OF HEART CONTRACTION%GOBP%GO:0008016	0.0950073	0.426911	1	ATP1A3,CACNA2D1,TPM1,DES,CLIC2,RNF207,ATP1A1,CHGA,GSTO1,TRPM4,ATP2A3,CAMK2D,CAV1,ANK2,GSTM2,ATP1B1,ATP2B1,PRKACA,P2RX4,SLC9A1,BIN1,PKP2,TMEM65,DMD	1.28633	0.351461	24	45
CELL MIGRATION%GOBP%GO:0016477	CELL MIGRATION%GOBP%GO:0016477	0.095037	0.426911	1	NAV1,PECAM1,ITGA5,MISP,ICAM1,ANXA6,COL5A1,CORO1A,PEAK1,FMNL1,BSG,LAMC1,CXCL17,GP2,PLAT,LAMA5,ITGB3,FLNA,EMILIN1,LAMB1,ANG,POMGNT2,CTSG,ENPEP,FN1,SDCCAG8,LRRK2,FOLR2,MST1R,PDGFRB,LCP1,FCER1G,MYO1G,SEMA3F,ITGB2,MYH9,CCR10,TSPAN11,ITGB1,CHGA,PXN,HMGB1,MAP1B,PAK1,TRPM4,SIRPA,CENPV,ITGB4,LIMA1,RHOC,VTN,PTPRC,BRAT1,PLCG1,ITGB6,MIA3,DAB2IP,PARVA,ELMO2,GPC6,SH3KBP1	1.15552	0.238688	61	261
IL-17 SIGNALING PATHWAY%WIKIPATHWAYS_20211210%WP2112%HOMO SAPIENS	IL-17 SIGNALING PATHWAY%WIKIPATHWAYS_20211210%WP2112%HOMO SAPIENS	0.0950391	0.426911	-1	MAPK3,TRAF3IP2,NFKBIB,TRAF6,MAPK1,IKBKB,RELA	-1.38395	-0.514799	7	16
IL-6 SIGNALING PATHWAY%WIKIPATHWAYS_20211210%WP364%HOMO SAPIENS	IL-6 SIGNALING PATHWAY%WIKIPATHWAYS_20211210%WP364%HOMO SAPIENS	0.0966048	0.433278	-1	MAPK3,RPS6KB1,RAC1,BAD,SHC1,NCOA1,MAPK1,HDAC1,PIK3R2,TIMP1,SOS1	-1.35793	-0.437556	11	28
REGULATION OF CALCIUM ION TRANSPORT INTO CYTOSOL%GOBP%GO:0010522	REGULATION OF CALCIUM ION TRANSPORT INTO CYTOSOL%GOBP%GO:0010522	0.0966781	0.433278	1	THY1,CLIC2,CAPN3,GSTO1,PLCG1,CAMK2D,PTK2B,CAV1,ANK2,GSTM2,PRKACA,P2RX4	1.35022	0.422716	12	25
POSITIVE REGULATION OF NEURON PROJECTION DEVELOPMENT%GOBP%GO:0010976	POSITIVE REGULATION OF NEURON PROJECTION DEVELOPMENT%GOBP%GO:0010976	0.096976	0.433988	-1	NDRG4,CAMK1D,S100A9,PTK6,TWF1,ARHGAP35,SNX3,PLXNB2,PTN,DBNL,MARK2	-1.33127	-0.410915	11	34
RESPONSE TO RADIATION%GOBP%GO:0009314	RESPONSE TO RADIATION%GOBP%GO:0009314	0.0970588	0.433988	-1	IVL,INIP,SERPINB13,UVSSA,CRYAB,MAPK13,FECH,CASP9,PER1,UBE2A,ERCC2,INO80,ANXA1,TXN,YAP1,PPP1CB,DCUN1D3,CUL4B,UBE4B,USP47,UBE2B,CDS1,BRCC3,RBM4B,REEP6,EIF2AK4,NF1,EIF2S1,IMPACT,CCAR2,TIMP1	-1.24565	-0.307472	31	115
ANTIGEN RECEPTOR-MEDIATED SIGNALING PATHWAY%GOBP%GO:0050851	ANTIGEN RECEPTOR-MEDIATED SIGNALING PATHWAY%GOBP%GO:0050851	0.0974385	0.434988	1	IGHV3-23,THY1,HLA-A,CD79A,HLA-DRB1,CD38,IGLL5,HLA-DPB1,LCP2,BAX,PRKCB,BTK,IGHA1,STOML2,RFTN1,PTPRC,PLCG1	1.25243	0.318553	17	63
MTORC1-MEDIATED SIGNALLING%REACTOME DATABASE ID RELEASE 78%166208	MTORC1-MEDIATED SIGNALLING%REACTOME DATABASE ID RELEASE 78%166208	0.0977187	0.434988	-1	RPS6KB1,LAMTOR3,FKBP1A,RRAGC,LAMTOR1,RPTOR,AKT1S1,EIF4E,YWHAB,EIF4G1,RHEB	-1.36685	-0.473015	11	21
CALCIUM ION TRANSMEMBRANE TRANSPORT%GOBP%GO:0070588	CALCIUM ION TRANSMEMBRANE TRANSPORT%GOBP%GO:0070588	0.0977283	0.434988	1	TRPV1,CACNA2D1,STOML2,TRPM4,ITPR3,PTPRC,TRPC5,ATP2A3,PMPCB,LETM1,MCU,AFG3L2,ATP2B1,P2RX4,PLCG2,ANO6,ITGAV,ATP2C1	1.32296	0.390028	18	32
TRANS-SYNAPTIC SIGNALING%GOBP%GO:0099537	TRANS-SYNAPTIC SIGNALING%GOBP%GO:0099537	0.0978024	0.434988	-1	SNCG,APBA1,SPG11,LIN7B,ATXN3,GSK3A,NAPA,SLC12A6,DLG1,GIPC1,NOS1,PDLIM4,MAPK1,RAB3A,PPFIA3,PLP1,MINK1,SNAPIN,KIF1B,STX3,UNC13B,CNP,SNAP23,STX11,RAB3GAP1	-1.2872	-0.354764	25	61
GASTRIN SIGNALING PATHWAY%WIKIPATHWAYS_20211210%WP4659%HOMO SAPIENS	GASTRIN SIGNALING PATHWAY%WIKIPATHWAYS_20211210%WP4659%HOMO SAPIENS	0.0978388	0.434988	-1	CREB1,RHOD,MAPK3,RPS6KB1,SERPINB2,FOXO3,ANXA2,LAMTOR3,ELAVL1,KRAS,RAC1,BAD,PRKD2,SLC9A3,SHC1,MAPK1	-1.2883	-0.356714	16	59
DOWNSTREAM SIGNALING EVENTS OF B CELL RECEPTOR (BCR)%REACTOME DATABASE ID RELEASE 78%1168372	DOWNSTREAM SIGNALING EVENTS OF B CELL RECEPTOR (BCR)%REACTOME DATABASE ID RELEASE 78%1168372	0.0980327	0.435085	-1	PSMD14,BCL10,REL,FKBP1A,PSMB4,PSMD4,PSMD12,NFKBIB,PSMD11,PSMD5,PSMC2,PSMD6,PSMB7,IKBKB,PSMD7,PSMD2,SKP1,PSMC5,RELA,PSMD1,PSMA1,HRAS,PSME4,PSMA7,PSMB6,CUL1,PSMD3,PSMA2,IKBKG,PSMD13,PPP3CB,PSMB2,PSMC1,PSMC3	-1.28594	-0.350035	34	64
LEUKOCYTE CELL-CELL ADHESION%GOBP%GO:0007159	LEUKOCYTE CELL-CELL ADHESION%GOBP%GO:0007159	0.0980834	0.435085	1	PECAM1,ICAM1,RAC2,NT5E,ITGB2,ITGB1	1.35262	0.444279	6	21
NERVOUS SYSTEM PROCESS%GOBP%GO:0050877	NERVOUS SYSTEM PROCESS%GOBP%GO:0050877	0.09837	0.435326	1	SOD2,CEP250,CCDC50,TRPV1,COL1A1,RCSD1,INSR,EFEMP1,WFS1,TIMM8B,AQP4,COL18A1,COL2A1,LRRK2,TIMM10,PLCB1,SYNM,ATAD1,TIMM13,ITPR3,CD36,PJA2,GAA,NIPSNAP1,PTGES,CRYZ	1.21231	0.276516	26	120
DEGRADATION OF GLI2 BY THE PROTEASOME%REACTOME%R-HSA-5610783.1	DEGRADATION OF GLI2 BY THE PROTEASOME%REACTOME%R-HSA-5610783.1	0.098472	0.435326	-1	PSMD14,PSMB4,PSMD4,PSMD12,PSMD11,PSMD5,CSNK1A1,PSMC2,PSMD6,PSMB7,PSMD7,PSMD2,SKP1,PSMC5,PSMD1,PSMA1,PSME4,PSMA7,PSMB6,CUL1,PSMD3,PSMA2,PSMD13,PSMB2,PSMC1,PSMC3	-1.29816	-0.368783	26	52
GLI3 IS PROCESSED TO GLI3R BY THE PROTEASOME%REACTOME DATABASE ID RELEASE 78%5610785	GLI3 IS PROCESSED TO GLI3R BY THE PROTEASOME%REACTOME DATABASE ID RELEASE 78%5610785	0.098472	0.435326	-1	PSMD14,PSMB4,PSMD4,PSMD12,PSMD11,PSMD5,CSNK1A1,PSMC2,PSMD6,PSMB7,PSMD7,PSMD2,SKP1,PSMC5,PSMD1,PSMA1,PSME4,PSMA7,PSMB6,CUL1,PSMD3,PSMA2,PSMD13,PSMB2,PSMC1,PSMC3	-1.29816	-0.368783	26	52
PHOSPHOLIPID BIOSYNTHETIC PROCESS%GOBP%GO:0008654	PHOSPHOLIPID BIOSYNTHETIC PROCESS%GOBP%GO:0008654	0.0989665	0.436952	-1	INPP4B,PIK3R4,MVD,PMVK,ABHD5,IDI1,CWH43,PIK3C2B,PIK3CB,DGKA,PIGK,MVK,PIGQ,PLD1,PLSCR1,HMGCS1,ITPKC,FDPS,PLD2,PI4K2A,MTMR3,SRD5A3,CDS1,TTC7A,INPP5K,PIGN,PIK3R2,MBOAT7,PIGT,SMG1,EFR3A,APOA1,AGPAT3,ITPKB,VAPA,PIGB,ABHD4,PLSCR3,DGKZ,APOA2,LCLAT1,PLA2G4A,ALOX15,GPAA1	-1.24909	-0.311894	44	106
SIGNALING BY RAF1 MUTANTS%REACTOME%R-HSA-9656223.1	SIGNALING BY RAF1 MUTANTS%REACTOME%R-HSA-9656223.1	0.0990632	0.436952	1	APBB1IP,VWF,ITGB3,ARRB1,FN1,RAP1B,ARAF,TLN1,CAMK2D,VCL,BRAF,SRC,RAP1A	1.31718	0.398244	13	29
SENSORY PERCEPTION OF MECHANICAL STIMULUS%GOBP%GO:0050954	SENSORY PERCEPTION OF MECHANICAL STIMULUS%GOBP%GO:0050954	0.0992792	0.437411	1	CCDC50,COL1A1,WFS1,TIMM8B,COL2A1,TIMM10,TIMM13	1.33072	0.409419	7	27
PID_THROMBIN_PAR1_PATHWAY%MSIGDB_C2%PID_THROMBIN_PAR1_PATHWAY	PID_THROMBIN_PAR1_PATHWAY%MSIGDB_C2%PID_THROMBIN_PAR1_PATHWAY	0.0996556	0.437747	1	VASP,ROCK2,PRKCB,PLCB1,GNAO1,PRKCA,GNAI1,GNA11,ARHGEF1,PIK3R1,ZYX,PKN1	1.34082	0.424969	12	24
REGULATION OF NUCLEAR DIVISION%GOBP%GO:0051783	REGULATION OF NUCLEAR DIVISION%GOBP%GO:0051783	0.0997151	0.437747	1	HORMAD1,INSR,DAPK3,MAD2L1,PDGFRB,PLCB1,PHIP,RB1,NME6,MKI67,CENPF,APC	1.28425	0.3599	12	40
MIRNA REGULATION OF PROSTATE CANCER SIGNALING PATHWAYS%WIKIPATHWAYS_20211210%WP3981%HOMO SAPIENS	MIRNA REGULATION OF PROSTATE CANCER SIGNALING PATHWAYS%WIKIPATHWAYS_20211210%WP3981%HOMO SAPIENS	0.0997815	0.437747	-1	CASP9,KRAS,BAD,NFATC2IP,MAPK1,SOS1,CDKN1B,MAP2K2,IKBKG	-1.37132	-0.502098	9	17
IMMUNOREGULATORY INTERACTIONS BETWEEN A LYMPHOID AND A NON-LYMPHOID CELL%REACTOME DATABASE ID RELEASE 78%198933	IMMUNOREGULATORY INTERACTIONS BETWEEN A LYMPHOID AND A NON-LYMPHOID CELL%REACTOME DATABASE ID RELEASE 78%198933	0.100273	0.437747	1	IGHV3-23,ICAM1,HLA-A,ITGB2,ITGB1,CD81,B2M,HLA-C,HLA-B	1.34529	0.430723	9	23
SIGNALING BY MODERATE KINASE ACTIVITY BRAF MUTANTS%REACTOME%R-HSA-6802946.1	SIGNALING BY MODERATE KINASE ACTIVITY BRAF MUTANTS%REACTOME%R-HSA-6802946.1	0.100282	0.437747	1	APBB1IP,MAP3K11,VWF,ITGB3,ARRB1,FN1,RAP1B,ARAF,TLN1,CAMK2D,VCL,BRAF,SRC,RAP1A	1.31175	0.381469	14	34
SIGNALING BY RAS MUTANTS%REACTOME DATABASE ID RELEASE 78%6802949	SIGNALING BY RAS MUTANTS%REACTOME DATABASE ID RELEASE 78%6802949	0.100282	0.437747	1	APBB1IP,MAP3K11,VWF,ITGB3,ARRB1,FN1,RAP1B,ARAF,TLN1,CAMK2D,VCL,BRAF,SRC,RAP1A	1.31175	0.381469	14	34
PARADOXICAL ACTIVATION OF RAF SIGNALING BY KINASE INACTIVE BRAF%REACTOME DATABASE ID RELEASE 78%6802955	PARADOXICAL ACTIVATION OF RAF SIGNALING BY KINASE INACTIVE BRAF%REACTOME DATABASE ID RELEASE 78%6802955	0.100282	0.437747	1	APBB1IP,MAP3K11,VWF,ITGB3,ARRB1,FN1,RAP1B,ARAF,TLN1,CAMK2D,VCL,BRAF,SRC,RAP1A	1.31175	0.381469	14	34
SIGNALING DOWNSTREAM OF RAS MUTANTS%REACTOME%R-HSA-9649948.1	SIGNALING DOWNSTREAM OF RAS MUTANTS%REACTOME%R-HSA-9649948.1	0.100282	0.437747	1	APBB1IP,MAP3K11,VWF,ITGB3,ARRB1,FN1,RAP1B,ARAF,TLN1,CAMK2D,VCL,BRAF,SRC,RAP1A	1.31175	0.381469	14	34
RESPONSE TO MOLECULE OF BACTERIAL ORIGIN%GOBP%GO:0002237	RESPONSE TO MOLECULE OF BACTERIAL ORIGIN%GOBP%GO:0002237	0.100364	0.437747	-1	IL18,CXCL13,IL36RN,BCL10,IL36A,S100A9,S100A8,PF4,S100A14,LBP,GSTP1,ZFP36,CHMP5,NFKBIB,TICAM1,IRF5,TRAF6,SHPK,NOS1,PPBP	-1.27557	-0.343547	20	68
SECOND-MESSENGER-MEDIATED SIGNALING%GOBP%GO:0019932	SECOND-MESSENGER-MEDIATED SIGNALING%GOBP%GO:0019932	0.100517	0.437929	1	PPP3R1,NUDT4,CLIC2,LRRK2,BTK,CCR10,GSTO1,PPP3CC,TRPM4,CD36,PTPRC,PLCG1,CAMK2D,DDAH2,PPP3CA,ANK2,MCU,GSTM2,ATP1B1,PRKACA,P2RX4,SLC9A1,PLCG2	1.25926	0.330357	23	55
REGULATION OF SYSTEM PROCESS%GOBP%GO:0044057	REGULATION OF SYSTEM PROCESS%GOBP%GO:0044057	0.100743	0.437964	1	ACE,ANXA6,ATP1A3,CNN1,CACNA2D1,TPM1,DAPK3,MYL9,TFF2,DES,ROCK2,CLIC2,DOCK5,LRRK2,RNF207,APOA5,ATP1A1,CHGA,GSTO1,TRPM4,HDAC4,GHRL,PRKCA,ATP2A3,CAMK2D,PTK2B,CAV1,DLGAP4,PPP1R12B,ANK2,TPPP,SMAD4,GSTM2,ATP1B1,ATP2B1	1.22501	0.285795	35	104
REGULATION OF MITOTIC CELL CYCLE PHASE TRANSITION%GOBP%GO:1901990	REGULATION OF MITOTIC CELL CYCLE PHASE TRANSITION%GOBP%GO:1901990	0.10075	0.437964	-1	INIP,RRM2,CRADD,VPS4B,CRLF3,GPNMB,MAD1L1,TAOK3,ERCC2,INO80,ANXA1,KNTC1,PPP2CA,DLG1,DYNC1LI1,DCUN1D3,CDKN2C,WAC,USP47,ZFYVE19,BRCC3,NAE1,RINT1	-1.24712	-0.311018	23	107
NEUROINFLAMMATION AND GLUTAMATERGIC SIGNALING%WIKIPATHWAYS_20211210%WP5083%HOMO SAPIENS	NEUROINFLAMMATION AND GLUTAMATERGIC SIGNALING%WIKIPATHWAYS_20211210%WP5083%HOMO SAPIENS	0.100989	0.438515	1	IFNGR1,INSR,TGFBR2,NFKB2,PRKCB,PLCB1,IRS1,DLD,PDHA1,DLAT,PRKCA,CAMK2D,JAK1,SMAD4	1.31022	0.381023	14	34
SIGNALING BY PDGF%REACTOME DATABASE ID RELEASE 78%186797	SIGNALING BY PDGF%REACTOME DATABASE ID RELEASE 78%186797	0.10146	0.440071	1	COL6A3,COL6A5,PLAT,COL6A1,RAPGEF1,COL6A2,COL4A1,PDGFRB,STAT5B,STAT5A,PLCG1	1.30684	0.380039	11	34
CAMERA-TYPE EYE DEVELOPMENT%GOBP%GO:0043010	CAMERA-TYPE EYE DEVELOPMENT%GOBP%GO:0043010	0.101763	0.440896	1	FBN1,THY1,EFEMP1,COL4A1,NES,PDGFRB,WNT2B,FBN2,ALDH1A3,ACTL6A	1.30357	0.390652	10	30
SIGNAL TRANSDUCTION BY L1%REACTOME%R-HSA-445144.1	SIGNAL TRANSDUCTION BY L1%REACTOME%R-HSA-445144.1	0.102661	0.444295	1	ITGA5,ITGB3,VAV2,ITGB1,NCAM1,ITGA9,PAK1	1.36563	0.474722	7	17
NUCLEOTIDE-EXCISION REPAIR%GOBP%GO:0006289	NUCLEOTIDE-EXCISION REPAIR%GOBP%GO:0006289	0.102892	0.444494	-1	UVSSA,ATXN3,ERCC2,POLR2I,RAD23B	-1.3536	-0.449236	5	25
POSITIVE REGULATION OF COLD-INDUCED THERMOGENESIS%GOBP%GO:0120162	POSITIVE REGULATION OF COLD-INDUCED THERMOGENESIS%GOBP%GO:0120162	0.102934	0.444494	1	MFAP2,FABP4,OMA1,FH,HADH,ACADL,KDM6B,GHRL,CD36,DECR1,CAV1,EHMT1,IGF1R,MFN2,SYK,IRF4,APC	1.29056	0.365736	17	38
PID_KIT_PATHWAY%MSIGDB_C2%PID_KIT_PATHWAY	PID_KIT_PATHWAY%MSIGDB_C2%PID_KIT_PATHWAY	0.103064	0.444561	-1	MAPK3,RPS6KB1,FOXO3,PIK3C2B,BAD,SHC1,SOS1,HRAS,CBL	-1.35387	-0.452502	9	24
OXYGEN-DEPENDENT PROLINE HYDROXYLATION OF HYPOXIA-INDUCIBLE FACTOR ALPHA%REACTOME DATABASE ID RELEASE 78%1234176	OXYGEN-DEPENDENT PROLINE HYDROXYLATION OF HYPOXIA-INDUCIBLE FACTOR ALPHA%REACTOME DATABASE ID RELEASE 78%1234176	0.103833	0.447384	-1	PSMD14,PSMB4,PSMD4,PSMD12,PSMD11,PSMD5,PSMC2,PSMD6,UBE2D3,PSMB7,PSMD7,PSMD2,PSMC5,PSMD1,PSMA1,PSME4,CUL2,PSMA7,PSMB6,PSMD3,PSMA2,PSMD13,AJUBA,PSMB2,PSMC1,PSMC3	-1.29224	-0.369367	26	50
REGULATION OF CELL PROJECTION ORGANIZATION%GOBP%GO:0031344	REGULATION OF CELL PROJECTION ORGANIZATION%GOBP%GO:0031344	0.104109	0.447657	-1	NDRG4,CAMK1D,ADCY6,GRIP1,S100A9,CDC42EP1,KLK8,GSK3A,WAS,EFNB2,ATG3,TBC1D17,EPS8L2,NDEL1,PTK6,ROBO1,EPS8L1,TWF1,MAP2,ARHGAP35,SNX3,YAP1,WASF2,RAP2A,PDLIM5,EPHA2,PLD1,DIP2B,PROM2,PLXNB2,PLEKHM1,FBXO7,CYFIP1,RAC1,DVL3,RABGAP1,TBC1D2B,RAB5A,EPHB3,PTN,USP6NL,TBC1D10A,DBNL,MARK2,DVL2,NCKAP1,PLXNA2,TBC1D2,TACSTD2,RALA,ARF6,CAPZB,KANK1	-1.199	-0.27682	53	191
NEGATIVE REGULATION OF I-KAPPAB KINASE/NF-KAPPAB SIGNALING%GOBP%GO:0043124	NEGATIVE REGULATION OF I-KAPPAB KINASE/NF-KAPPAB SIGNALING%GOBP%GO:0043124	0.104125	0.447657	-1	PER1,RIOK3,GSTP1,CASP8,TLE1,PPM1B	-1.36656	-0.50833	6	16
METABOTROPIC GLUTAMATE RECEPTOR GROUP III PATHWAY%PANTHER PATHWAY%P00039	METABOTROPIC GLUTAMATE RECEPTOR GROUP III PATHWAY%PANTHER PATHWAY%P00039	0.104609	0.448907	1	PRKAR2B,PRKAR2B,GNB3,GNB3,PRKAR1A,PRKAR1A,SNAP29,SNAP29,GSTO1,GNAI1,GNAI1,PRKAR2A,PRKAR2A,PRKACA,PRKACA	1.2683	0.342241	15	48
ANGIOPOIETIN-LIKE PROTEIN 8 REGULATORY PATHWAY%WIKIPATHWAYS_20211210%WP3915%HOMO SAPIENS	ANGIOPOIETIN-LIKE PROTEIN 8 REGULATORY PATHWAY%WIKIPATHWAYS_20211210%WP3915%HOMO SAPIENS	0.104645	0.448907	-1	RPS6KB2,MAPK3,MAPK13,PIK3R4,RPS6KB1,GSK3A,TRIP10,FOXO3,RXRA,MAP3K2,CBLC,MAP2K6,FASN,PRKAB1,PRKAA2,SHC1,MAPK1,MAP3K5,PIK3R2,MINK1,GYS1,SOS1,EIF4E,MAP2K3,HRAS,CBL,MAP2K4,RHEB	-1.27536	-0.347155	28	64
M PHASE%REACTOME DATABASE ID RELEASE 78%68886	M PHASE%REACTOME DATABASE ID RELEASE 78%68886	0.104965	0.449782	-1	DYNLL1,PSMD14,NUP85,RAB2A,NUF2,ENSA,TUBB4A,TUBAL3,CSNK1D,TUBB2A,TUBB3,NDEL1,SSNA1,MAD1L1,EMD,CENPC,KNTC1,CHMP6,MZT2A,PPP2CA,PPP2R1A,TUBA4A,PSMB4,TUBA1C,PPP2R5C,PSMD4,DYNC1LI1,CLIP1,PSMD12,PPP2R5A,TUBA1A,PPP2CB,LPIN3,PSMD11,NUP188,PSMD5,RPS27,PSMC2,RAD21,PSMD6,MAPK1,DYNC1LI2,CHMP3,PPP2R5D,YWHAE,CSNK2A1,CHMP2A,CDC16,PSMB7,SMC2,PSMD7,PSMD2,CHMP2B,RCC2,CHMP4A,PSMC5,CEP131,CEP290,CEP76,CDC27,RAB1B,ACT…	-1.1917	-0.269707	71	226
ENDODERM DIFFERENTIATION%WIKIPATHWAYS_20211210%WP2853%HOMO SAPIENS	ENDODERM DIFFERENTIATION%WIKIPATHWAYS_20211210%WP2853%HOMO SAPIENS	0.105225	0.450403	1	CEP250,GATA6,LAMC1,PLCH1,LRPPRC,CDC73,SOX21,SLC2A12,CTR9,CTBP2,RTF1	1.26589	0.344603	11	46
HEMOPOIESIS%GOBP%GO:0030097	HEMOPOIESIS%GOBP%GO:0030097	0.105723	0.450558	1	RRAS,ACE,HSPA9,CD74,MFAP5,CD79A,HLA-DRB1,HDAC5,TGFBR2,MLF1,FCER1G,MYH9,SLC25A5,ITGB1,CD81,HMGB1,WNT2B,PRDX3,HCLS1,DHRS2,HDAC4,ZFPM1,PTPRC,LYAR,PTK2B,ZNF385A,KAT7,SRC,MT1G,MSH2,MMP9,ACTN1,IRF4,JAGN1,KAT8	1.21294	0.28117	35	109
PATHOGENIC ESCHERICHIA COLI INFECTION%WIKIPATHWAYS_20211210%WP2272%HOMO SAPIENS	PATHOGENIC ESCHERICHIA COLI INFECTION%WIKIPATHWAYS_20211210%WP2272%HOMO SAPIENS	0.105739	0.450558	-1	TUBB4A,TUBAL3,TUBB2A,WAS,YWHAZ,TUBA4A,TUBA1C,NCK2,TUBA1A,NCK1	-1.3126	-0.402875	10	35
PLATELET AGGREGATION (PLUG FORMATION)%REACTOME%R-HSA-76009.2	PLATELET AGGREGATION (PLUG FORMATION)%REACTOME%R-HSA-76009.2	0.105763	0.450558	1	APBB1IP,VWF,ITGB3,FN1,RAP1B,TLN1,SYK,SRC,RAP1A	1.33787	0.432509	9	22
TRANSMEMBRANE RECEPTOR PROTEIN TYROSINE KINASE SIGNALING PATHWAY%GOBP%GO:0007169	TRANSMEMBRANE RECEPTOR PROTEIN TYROSINE KINASE SIGNALING PATHWAY%GOBP%GO:0007169	0.105818	0.450558	-1	AHI1,ABL1,FAM83A,SHOC2,PDCD6,SORT1,IDE,CPNE3,GSK3A,EFNB2,PTK6,BLNK,BAIAP2,ABI1,PIK3CB,RASA1,IQGAP1,SLC39A14,CNKSR1,EPHA2,ERBB2,EPHA1,GPLD1,NCK2,HSPB1,RAC1,STUB1,KIF16B,ERBB3,EPHB3,PRKD2,BCAR1,SHC1,MAPK1,ANKS1A	-1.23227	-0.299593	35	129
NEGATIVE REGULATION OF MYELOID CELL DIFFERENTIATION%GOBP%GO:0045638	NEGATIVE REGULATION OF MYELOID CELL DIFFERENTIATION%GOBP%GO:0045638	0.105975	0.450558	1	FBN1,HSPA9,CDC73,LTF,CTR9,APCS,ZFPM1,CDK6,PTK2B	1.3411	0.440493	9	21
RNA POLYADENYLATION%GOBP%GO:0043631	RNA POLYADENYLATION%GOBP%GO:0043631	0.106167	0.450558	1	GRSF1,CDC73,AHCYL1,MTPAP,PNPT1,PCF11,WDR33,FIP1L1,SYMPK	1.34981	0.456957	9	19
MRNA POLYADENYLATION%GOBP%GO:0006378	MRNA POLYADENYLATION%GOBP%GO:0006378	0.106167	0.450558	1	GRSF1,CDC73,AHCYL1,MTPAP,PNPT1,PCF11,WDR33,FIP1L1,SYMPK	1.34981	0.456957	9	19
CELL-SUBSTRATE JUNCTION ASSEMBLY%GOBP%GO:0007044	CELL-SUBSTRATE JUNCTION ASSEMBLY%GOBP%GO:0007044	0.106282	0.450558	1	PEAK1,THY1,LAMC1,FN1,FERMT2,ITGB4,ITGA6,SRC,ACTN1	1.34787	0.449132	9	20
RESPONSE TO LIPOPOLYSACCHARIDE%GOBP%GO:0032496	RESPONSE TO LIPOPOLYSACCHARIDE%GOBP%GO:0032496	0.106299	0.450558	-1	IL18,CXCL13,IL36RN,BCL10,IL36A,S100A9,S100A8,PF4,S100A14,LBP,GSTP1,ZFP36,CHMP5,NFKBIB,TICAM1,TRAF6,SHPK,NOS1,PPBP	-1.27298	-0.346508	19	64
REGULATION OF INTRINSIC APOPTOTIC SIGNALING PATHWAY IN RESPONSE TO DNA DAMAGE%GOBP%GO:1902229	REGULATION OF INTRINSIC APOPTOTIC SIGNALING PATHWAY IN RESPONSE TO DNA DAMAGE%GOBP%GO:1902229	0.106652	0.451541	1	CD74,TMEM161A,TRIAP1,CLU,TAF9	1.35782	0.472006	5	17
THERMOGENESIS%WIKIPATHWAYS_20211210%WP4321%HOMO SAPIENS	THERMOGENESIS%WIKIPATHWAYS_20211210%WP4321%HOMO SAPIENS	0.106762	0.451541	-1	CREB1,RPS6KB2,ADCY6,MGLL,MAPK13,RPS6KB1,ARID1B	-1.2884	-0.371125	7	48
POSITIVE REGULATION OF INTERLEUKIN-1 BETA PRODUCTION%GOBP%GO:0032731	POSITIVE REGULATION OF INTERLEUKIN-1 BETA PRODUCTION%GOBP%GO:0032731	0.107578	0.453877	-1	TRIM16,CASP8,NLRP2,ORM2,HSPB1	-1.36098	-0.506256	5	16
VASOPRESSIN-REGULATED WATER REABSORPTION%WIKIPATHWAYS_20211210%WP5085%HOMO SAPIENS	VASOPRESSIN-REGULATED WATER REABSORPTION%WIKIPATHWAYS_20211210%WP5085%HOMO SAPIENS	0.107611	0.453877	-1	CREB1,ADCY6,RAB5B,DYNC1LI1,RAB11B,RAB5A	-1.35978	-0.497874	6	17
POSITIVE REGULATION OF CELL ADHESION%GOBP%GO:0045785	POSITIVE REGULATION OF CELL ADHESION%GOBP%GO:0045785	0.107669	0.453877	1	TGM2,HLA-DRB5,RRAS,COL16A1,HSPD1,THY1,HLA-A,DOCK8,TPM1,FLNA,HLA-DRB1,CTSG,FN1,HLA-DPB1,TGFBR2,DOCK5,TMEM102,FERMT2,FBLN2,ILK,ITGB2,CD46,EMILIN2,CD81,HMGB1,UTRN,SIRPA,STX4,CD36,FLOT2,PRKCA,PTPRC,CDK6,PTK2B,CAV1,AGR2,B2M,CD276,RASAL3,PPP3CA,JAK1,SYK,ADAM9,SRC,PPM1F	1.18163	0.261138	45	151
SPHINGOLIPID METABOLIC PROCESS%GOBP%GO:0006665	SPHINGOLIPID METABOLIC PROCESS%GOBP%GO:0006665	0.107778	0.453877	-1	CYP4F22,GLTP,TECR,SGPL1,CLN8,PPP2CA,PPP2R1A,UGCG,SPTLC1,PRKD2,ST3GAL2,ELOVL1,CPTP,SMPD2,CERS3,SPTLC2,GALC,PPM1L,GBA,VAPA,SUMF1,NAGA	-1.28701	-0.370722	22	48
POSITIVE REGULATION OF PHAGOCYTOSIS%GOBP%GO:0050766	POSITIVE REGULATION OF PHAGOCYTOSIS%GOBP%GO:0050766	0.10794	0.454069	1	CYBA,RAB31,FCER1G,SIRPA,RAB27A,PTPRC,LYAR	1.32439	0.410604	7	26
POSITIVE REGULATION OF IMMUNE SYSTEM PROCESS%GOBP%GO:0002684	POSITIVE REGULATION OF IMMUNE SYSTEM PROCESS%GOBP%GO:0002684	0.108657	0.456593	1	MFAP4,LGALS1,HLA-DRB5,IGHV3-23,HSPD1,ICAM1,THY1,CD74,S100A7,HLA-A,CXCL17,RAC2,DOCK8,NMI,CD40,CD79A,HLA-DRB1,CD38,IGLL5,HLA-DPB1,PLVAP,LCP2,TGFBR2,TMEM102,CLU,BAX,PRKCB,BTK,FCER1G,MYO1G,MZB1,VAV2,ITGB2,CD46,IGHA1,RARRES2,STOML2,ADAM10,CASP6,CD81,HMGB1,ITGAM,TNIP2,PAK1,HCLS1,TESC,APCS,RFTN1,SIRPA,STX4,FLOT2,PRKCA,PTPRC,CREBBP,PLCG1,PTK2B,MIA3	1.13946	0.233902	57	272
POSITIVE REGULATION OF CELLULAR COMPONENT BIOGENESIS%GOBP%GO:0044089	POSITIVE REGULATION OF CELLULAR COMPONENT BIOGENESIS%GOBP%GO:0044089	0.108899	0.45712	-1	NAV3,S100A10,SRPX2,CXCL13,ABL1,SNX30,MPHOSPH8,ARHGEF10L,ISG15,VPS4B,CDC42EP1,LIMCH1,SDC1,RALB,PHLDB2,EPS8L2,NDEL1,BAIAP2,EPS8L1,ARHGAP35,CNOT1,LIMS1,ARL2,MPP7,TSG101,WASF2,G3BP1,EPHA2,PDCD6IP,EPHA1,NCK2,LGALS3,PLEKHM1,SNF8,ATG2A,CYFIP1,RAC1,ARHGEF10,STUB1,MED25,BID,NCK1,EPHB3,FERMT1	-1.1923	-0.272807	44	207
REGULATION OF INTERLEUKIN-2 PRODUCTION%GOBP%GO:0032663	REGULATION OF INTERLEUKIN-2 PRODUCTION%GOBP%GO:0032663	0.109736	0.460139	-1	NAV3,HOMER2,ANXA1,ZFP36,TRAF6,PRKD2,PNP	-1.34581	-0.460774	7	22
EAR DEVELOPMENT%GOBP%GO:0043583	EAR DEVELOPMENT%GOBP%GO:0043583	0.110113	0.460872	-1	AHI1,ECE1,ATG4B	-1.34452	-0.465289	3	21
CLASS A 1 (RHODOPSIN-LIKE RECEPTORS)%REACTOME%R-HSA-373076.8	CLASS A 1 (RHODOPSIN-LIKE RECEPTORS)%REACTOME%R-HSA-373076.8	0.110147	0.460872	-1	CXCL13,ECE1,PF4,HEBP1,ANXA1,CXCR2,HCAR2,P2RY1,PPBP,GPR39,LPAR2,CCL21	-1.3429	-0.448837	12	24
HAIR FOLLICLE DEVELOPMENT: CYTODIFFERENTIATION - PART 3 OF 3%WIKIPATHWAYS_20211210%WP2840%HOMO SAPIENS	HAIR FOLLICLE DEVELOPMENT: CYTODIFFERENTIATION - PART 3 OF 3%WIKIPATHWAYS_20211210%WP2840%HOMO SAPIENS	0.110501	0.461859	-1	DSG1,SPINK5,DKK4,DSC2,PHLDA1,KLK13,GJB6	-1.34269	-0.448767	7	24
TOLL LIKE RECEPTOR 4 (TLR4) CASCADE%REACTOME DATABASE ID RELEASE 78%166016	TOLL LIKE RECEPTOR 4 (TLR4) CASCADE%REACTOME DATABASE ID RELEASE 78%166016	0.110782	0.462203	-1	CREB1,MAPK3,S100A9,S100A8,FADD,LBP,PPP2CA,PPP2R1A,CASP8,MAP2K6,RIPK3,PPP2CB,NFKBIB,TICAM1,TRAF6,FGG,DUSP3,TBK1,MAPK1,PPP2R5D,IRAK4,UBE2D3,UBE2N,IKBKB,TAB1,SKP1	-1.25302	-0.335778	26	70
INTEGRIN SIGNALING%REACTOME%R-HSA-354192.2	INTEGRIN SIGNALING%REACTOME%R-HSA-354192.2	0.110936	0.462203	1	APBB1IP,VWF,ITGB3,FN1,RAP1B,TLN1,SYK,SRC,RAP1A	1.33496	0.438478	9	21
CDK-MEDIATED PHOSPHORYLATION AND REMOVAL OF CDC6%REACTOME%R-HSA-69017.2	CDK-MEDIATED PHOSPHORYLATION AND REMOVAL OF CDC6%REACTOME%R-HSA-69017.2	0.111036	0.462203	-1	PSMD14,PSMB4,PSMD4,PSMD12,PSMD11,PSMD5,PSMC2,PSMD6,CDC16,PSMB7,PSMD7,PSMD2,PSMC5,CDC27,PSMD1,ANAPC1,PSMA1,PSME4,PSMA7,PSMB6,PSMD3,PSMA2,PSMD13,PSMB2,PSMC1,PSMC3	-1.28169	-0.364104	26	52
RAB GEFS EXCHANGE GTP FOR GDP ON RABS%REACTOME DATABASE ID RELEASE 78%8876198	RAB GEFS EXCHANGE GTP FOR GDP ON RABS%REACTOME DATABASE ID RELEASE 78%8876198	0.111241	0.462203	-1	RAB10,RAB5B,ALS2CL,TRAPPC9,RAB38,TRAPPC11,TRAPPC4,RAB12,RAB5A,RAB18,TRAPPC1,TRAPPC5,YWHAE,RAB21,RAB6A,RAB7A,RAB7B,RAB3A,RAB3GAP2,RIN2,CHM,GDI2,RABGEF1,RAB1B,DENND6A	-1.27057	-0.351805	25	59
RESPONSE TO ACID CHEMICAL%GOBP%GO:0001101	RESPONSE TO ACID CHEMICAL%GOBP%GO:0001101	0.111253	0.462203	-1	LAMTOR3,CPEB3,RRAGC,CPEB4,RPTOR,UBR2,RRAGA,LAMTOR5,CAPN2,SESN2,LAMTOR4,LAMTOR2	-1.3529	-0.495353	12	17
ENDOTHELIUM DEVELOPMENT%GOBP%GO:0003158	ENDOTHELIUM DEVELOPMENT%GOBP%GO:0003158	0.111477	0.462203	1	PECAM1,ICAM1,NR2F2,RAPGEF1,COL18A1,RAP1B,COL15A1,KDM6B	1.29128	0.373231	8	35
NEGATIVE REGULATION OF HEMOSTASIS%GOBP%GO:1900047	NEGATIVE REGULATION OF HEMOSTASIS%GOBP%GO:1900047	0.111529	0.462203	-1	ALOX12,SERPINB2,CD9,CEACAM1,FGG,THBD	-1.3433	-0.459915	6	22
NEGATIVE REGULATION OF BLOOD COAGULATION%GOBP%GO:0030195	NEGATIVE REGULATION OF BLOOD COAGULATION%GOBP%GO:0030195	0.111529	0.462203	-1	ALOX12,SERPINB2,CD9,CEACAM1,FGG,THBD	-1.3433	-0.459915	6	22
POSITIVE REGULATION OF CATABOLIC PROCESS%GOBP%GO:0009896	POSITIVE REGULATION OF CATABOLIC PROCESS%GOBP%GO:0009896	0.111927	0.462794	-1	C4BPB,RNFT1,TRIM38,SNX30,ATXN3,CSNK1D,IDE,PLEKHN1,RALB,GSK3A,ENTPD5,RNF19B,ABHD5,RNF185,PLEKHF1,FOXO3,SH3RF2,USP5,PIK3CB,PTTG1IP,PDE12,HECTD1,CNOT1,CPEB3,VPS28,TMEM259,TRIM5,GPLD1,SPTLC1,SNF8,ITCH,ATG2A,MKRN2,WAC,LDLR,FBXO7,ZFP36,GNAI3,WWP2,GTPBP1,TICAM1,VPS13D,ARIH1,STUB1,BAD,CTSC,PIAS1,SAMD4B,PRKAA2,CNOT3,CSNK1A1,TBK1,PSMC2	-1.18091	-0.265819	53	240
INNATE IMMUNE RESPONSE%GOBP%GO:0045087	INNATE IMMUNE RESPONSE%GOBP%GO:0045087	0.11199	0.462794	1	MFAP4,CYBA,CYBB,RNASE3,IGHV3-23,CORO1A,CD74,S100A7,DAPK3,SLC26A6,RNF135,CD40,ANG,AQP4,IGLL5,SERINC3,DEFA3,BTK,GBP1,FCER1G,TRIM22,NUB1,ATAD3A,LTF,CHGA,IGHA1,RARRES2	1.179	0.258659	27	159
CELLULAR COMPONENT ASSEMBLY INVOLVED IN MORPHOGENESIS%GOBP%GO:0010927	CELLULAR COMPONENT ASSEMBLY INVOLVED IN MORPHOGENESIS%GOBP%GO:0010927	0.112027	0.462794	1	MYH11,TPM1,CSRP2,LMOD1,FLNC,PDGFRB,PGM5,CAPN3,TMOD1,TPPP	1.32202	0.413887	10	25
REGULATION OF SEQUESTERING OF CALCIUM ION%GOBP%GO:0051282	REGULATION OF SEQUESTERING OF CALCIUM ION%GOBP%GO:0051282	0.112238	0.463173	1	ANXA6,THY1,CLIC2,CAPN3,GSTO1,ITPR3,PTPRC,PLCG1,CAMK2D,PTK2B,LETM1,ANK2,GSTM2,PRKACA	1.29718	0.385847	14	31
SARS-COV-1 INFECTION%REACTOME%R-HSA-9678108.3	SARS-COV-1 INFECTION%REACTOME%R-HSA-9678108.3	0.112465	0.463622	-1	ST3GAL4,PIK3R4,GSK3A,ST6GAL1,CHMP6,TMPRSS2,ST3GAL2,CHMP3,CHMP2A,CHMP2B,CHMP4A,CHMP4B	-1.30352	-0.397821	12	36
INTRA-GOLGI VESICLE-MEDIATED TRANSPORT%GOBP%GO:0006891	INTRA-GOLGI VESICLE-MEDIATED TRANSPORT%GOBP%GO:0006891	0.112701	0.464103	-1	GABARAPL2,COPG2,NAPA,VTI1B	-1.32317	-0.422639	4	29
GOLGI VESICLE TRANSPORT%GOBP%GO:0048193	GOLGI VESICLE TRANSPORT%GOBP%GO:0048193	0.112899	0.464364	-1	RAB2A,GOLPH3L,ANK1,PDCD6,TMED9,CSNK1D,EXOC6B,SORT1,KIF1C,RAB10,GABARAPL2,COPG2,NAPA,PITPNB,ERGIC2,YIF1B,VTI1B,SNX3,TRAPPC11,ARF5,NRBP1,KIF16B,SURF4,LLGL1,TMED3,TRAPPC4,RP2,RER1,SCAMP2,RINT1,SEC24C,TRAPPC1,SCAMP1,ANK3,EHD3,ARFRP1,TRAPPC5,PEF1,RAB6A,VAMP7,RAB7B,PPP6C,ARL3,AP1G1,SNX8,GOLGA5,VPS51,YIPF4,EXOC2	-1.19036	-0.272935	49	200
MICROTUBULE-BASED PROCESS%GOBP%GO:0007017	MICROTUBULE-BASED PROCESS%GOBP%GO:0007017	0.113002	0.464364	-1	APBA1,NCKAP5,SPG11,NUF2,TUBB4A,TUBAL3,ATXN3,CSNK1D,TUBB2A,KIF1C,TUBB3,PHLDB2,BCCIP,NDEL1,KIF21A,COPG2,INO80,KIF3A,PEX13,HSBP1,MAP2,DNAAF2,TUBA4A,ARL2,HOOK3,TUBA1C,PARD6G,SLK,DLG1,DYNC1LI1,NLRP5,TACC2,CAMSAP1,TMEM201,TUBA1A,MAP7,KLC3,NSFL1C,HSPB1,TXNDC9,ARHGEF10,HOOK1,KIF16B,PARD3,LLGL1	-1.18148	-0.267329	45	227
CELL JUNCTION ASSEMBLY%GOBP%GO:0034329	CELL JUNCTION ASSEMBLY%GOBP%GO:0034329	0.113537	0.465215	-1	DSG1,RHOD,POF1B,PKP3,GJB2,ARVCF,CD9,STRN,PKP1,JUP,ARL2,PKP4,CLDN7,MPP7,DLG1,PDCD6IP,GRHL2,CAPZA1,PLXNB2,TJP1,PARD3,GJB6,PKN2,SDK1	-1.24853	-0.327012	24	80
REGULATION OF T CELL DIFFERENTIATION%GOBP%GO:0045580	REGULATION OF T CELL DIFFERENTIATION%GOBP%GO:0045580	0.113664	0.465215	-1	IL18,ABL1,SPINK5,ANXA1,FOXO3,PRKCZ,IL4I1,HLA-DRA,CLPTM1,PNP,RC3H1,PTPN2	-1.32641	-0.431195	12	27
LIPID MODIFICATION%GOBP%GO:0030258	LIPID MODIFICATION%GOBP%GO:0030258	0.114028	0.465215	-1	ALOX12,ACAT2,ACOX3,HACL1,ADH7,ST3GAL4,EPHX2,ALOX15B,MBOAT2,CROT,ACAA1,PEX13,ACOX1,DGKA	-1.24875	-0.330792	14	75
PROGRAMMED CELL DEATH%REACTOME%R-HSA-5357801.2	PROGRAMMED CELL DEATH%REACTOME%R-HSA-5357801.2	0.114038	0.465215	-1	DYNLL1,PSMD14,DSG1,IL18,MAPK3,CASP9,FADD,PKP1,CHMP6,APAF1,YWHAZ,CASP8,UACA,PSMB4,DSG3,PSMD4,PDCD6IP,SFN,PSMD12,DSP,RIPK3,KPNA1,TJP1,TICAM1,PSMD11,STUB1,BAD,BID,PSMD5,PSMC2,PSMD6,MAPK1,CHMP3,ARHGAP10,DBNL,YWHAE,CHMP2A,PSMB7,PSMD7,MLKL,PSMD2,CHMP2B,CHMP4A,PSMC5,FNTA,YWHAQ,GSDMD,PSMD1,CHMP4B,YWHAB,PSMA1,STK24,CDH1,NMT1,PSME4,OGT,TJP2	-1.20038	-0.284928	57	153
TIGHT JUNCTION ORGANIZATION%GOBP%GO:0120193	TIGHT JUNCTION ORGANIZATION%GOBP%GO:0120193	0.114188	0.465215	-1	POF1B,STRN,ARL2,CLDN7,MPP7,DLG1,PDCD6IP,GRHL2,PARD3	-1.33958	-0.46899	9	20
TIGHT JUNCTION ASSEMBLY%GOBP%GO:0120192	TIGHT JUNCTION ASSEMBLY%GOBP%GO:0120192	0.114188	0.465215	-1	POF1B,STRN,ARL2,CLDN7,MPP7,DLG1,PDCD6IP,GRHL2,PARD3	-1.33958	-0.46899	9	20
NUCLEAR ENVELOPE ORGANIZATION%GOBP%GO:0006998	NUCLEAR ENVELOPE ORGANIZATION%GOBP%GO:0006998	0.114266	0.465215	-1	EMD,CHMP6,CHMP1B,REEP4,CHMP1A,NSFL1C,CHMP5,SUN1,CHMP3,TMEM43,CHMP2A,TOR1A,CHMP2B,CHMP4A,CHMP4B,ANKLE2,SPAST	-1.29274	-0.390085	17	38
PID_CMYB_PATHWAY%MSIGDB_C2%PID_CMYB_PATHWAY	PID_CMYB_PATHWAY%MSIGDB_C2%PID_CMYB_PATHWAY	0.11436	0.465215	1	COL1A2,GSTM1,LECT2,CLTA,CASP6,ZFPM1,CDK6,CREBBP,ADA,PPP3CA,ATP2B1,SIN3A,LYZ	1.29276	0.384533	13	31
CELL-CELL ADHESION VIA PLASMA-MEMBRANE ADHESION MOLECULES%GOBP%GO:0098742	CELL-CELL ADHESION VIA PLASMA-MEMBRANE ADHESION MOLECULES%GOBP%GO:0098742	0.114766	0.465215	1	PTPRS,PECAM1,ICAM1,BSG,NEXN,TGFBR2,ALCAM,CADM3,ITGB2,ITGB1,ITGAM,CLDN18	1.26759	0.359226	12	38
RESPONSE TO INTERFERON-GAMMA%GOBP%GO:0034341	RESPONSE TO INTERFERON-GAMMA%GOBP%GO:0034341	0.114924	0.465215	1	CD74,DAPK3,SLC26A6,CD40,AQP4,GBP1,NUB1,SIRPA,TRIM21,SP100,GBP2,JAK1	1.28704	0.385698	12	30
P53-INDEPENDENT DNA DAMAGE RESPONSE%REACTOME DATABASE ID RELEASE 78%69610	P53-INDEPENDENT DNA DAMAGE RESPONSE%REACTOME DATABASE ID RELEASE 78%69610	0.114991	0.465215	-1	PSMD14,PSMB4,PSMD4,PSMD12,PSMD11,PSMD5,PSMC2,PSMD6,PSMB7,PSMD7,PSMD2,PSMC5,PSMD1,PSMA1,PSME4,PSMA7,PSMB6,PSMD3,PSMA2,PSMD13,PSMB2,PSMC1,PSMC3	-1.28807	-0.37702	23	44
UBIQUITIN MEDIATED DEGRADATION OF PHOSPHORYLATED CDC25A%REACTOME DATABASE ID RELEASE 78%69601	UBIQUITIN MEDIATED DEGRADATION OF PHOSPHORYLATED CDC25A%REACTOME DATABASE ID RELEASE 78%69601	0.114991	0.465215	-1	PSMD14,PSMB4,PSMD4,PSMD12,PSMD11,PSMD5,PSMC2,PSMD6,PSMB7,PSMD7,PSMD2,PSMC5,PSMD1,PSMA1,PSME4,PSMA7,PSMB6,PSMD3,PSMA2,PSMD13,PSMB2,PSMC1,PSMC3	-1.28807	-0.37702	23	44
P53-INDEPENDENT G1 S DNA DAMAGE CHECKPOINT%REACTOME%R-HSA-69613.2	P53-INDEPENDENT G1 S DNA DAMAGE CHECKPOINT%REACTOME%R-HSA-69613.2	0.114991	0.465215	-1	PSMD14,PSMB4,PSMD4,PSMD12,PSMD11,PSMD5,PSMC2,PSMD6,PSMB7,PSMD7,PSMD2,PSMC5,PSMD1,PSMA1,PSME4,PSMA7,PSMB6,PSMD3,PSMA2,PSMD13,PSMB2,PSMC1,PSMC3	-1.28807	-0.37702	23	44
DEGRADATION OF AXIN%REACTOME%R-HSA-4641257.2	DEGRADATION OF AXIN%REACTOME%R-HSA-4641257.2	0.114991	0.465215	-1	PSMD14,PSMB4,PSMD4,PSMD12,PSMD11,PSMD5,PSMC2,PSMD6,PSMB7,PSMD7,PSMD2,PSMC5,PSMD1,PSMA1,PSME4,PSMA7,PSMB6,PSMD3,PSMA2,PSMD13,PSMB2,PSMC1,PSMC3	-1.28807	-0.37702	23	44
CYTOSOLIC CALCIUM ION TRANSPORT%GOBP%GO:0060401	CYTOSOLIC CALCIUM ION TRANSPORT%GOBP%GO:0060401	0.114994	0.465215	1	TRPV1,CACNA2D1,ITPR3,PTPRC,ATP2A3,LETM1,MCU,AFG3L2,ATP2B1,PLCG2	1.33066	0.437066	10	21
HETEROCHROMATIN ORGANIZATION%GOBP%GO:0070828	HETEROCHROMATIN ORGANIZATION%GOBP%GO:0070828	0.115303	0.465981	1	SMCHD1,BEND3,HDAC5,FAM172A,MORF4L2,SETDB1,CENPV,DPY30,RB1	1.29028	0.383797	9	31
RESPONSE TO AMINO ACID%GOBP%GO:0043200	RESPONSE TO AMINO ACID%GOBP%GO:0043200	0.115573	0.466573	-1	LAMTOR3,CPEB3,RRAGC,CPEB4,RPTOR,UBR2,RRAGA,LAMTOR5,CAPN2,SESN2,LAMTOR4,LAMTOR2	-1.34778	-0.501346	12	16
ACTOMYOSIN STRUCTURE ORGANIZATION%GOBP%GO:0031032	ACTOMYOSIN STRUCTURE ORGANIZATION%GOBP%GO:0031032	0.115792	0.466573	1	MYH11,TPM1,CSRP2,EPB41L2,ARRB1,LMOD1,ROCK2,FLNC,PDGFRB,MYH9,ITGB1,PGM5,CAPN3	1.23484	0.323949	13	55
REGULATION OF CATION CHANNEL ACTIVITY%GOBP%GO:2001257	REGULATION OF CATION CHANNEL ACTIVITY%GOBP%GO:2001257	0.115949	0.466573	1	CACNA2D1,CLIC2,RNF207,SLMAP,CTSS,ITGB1,KCNS1,GSTO1,TMSB4X,CAMK2D,PTK2B,CAV1,ANK2,MMP9,GSTM2,SUMO1,PRKACA	1.2923	0.380988	17	32
ENDOCYTOSIS%GOBP%GO:0006897	ENDOCYTOSIS%GOBP%GO:0006897	0.116041	0.466573	1	DAB2,IGHV3-23,ELMO1,INSR,RAC2,EHD2,PDLIM7,DENND1A,SCARF1,RAB31,ARRB1,STAB1,DPYSL2,REPS2,IGLL5,DNM3,HSPG2,LRRK2,AP2B1,FCER1G,MRC1,CLTA,SH3GL2,ITGB2,MYH9,ITGB1,IGHA1,CD81,ITGAM,HIP1R	1.16944	0.255229	30	167
ALZHEIMER DISEASE-PRESENILIN PATHWAY%PANTHER PATHWAY%P00004	ALZHEIMER DISEASE-PRESENILIN PATHWAY%PANTHER PATHWAY%P00004	0.116046	0.466573	1	ACTA2,ACTA2,ACTA2,TRIM3,TRIM3,FZD6,FZD6,WNT2B,WNT2B,TRIM2,TRIM2,TRPC5,TRPC5,ACTB,ACTB,ACTB,LRP1,LRP1,KAT7,KAT7,WNT4,WNT4,MMP9,MMP9,RBPJ,RBPJ	1.22331	0.303335	26	73
ACYL-COA BIOSYNTHETIC PROCESS%GOBP%GO:0071616	ACYL-COA BIOSYNTHETIC PROCESS%GOBP%GO:0071616	0.11638	0.466955	1	ACAT1,ACSL4,DLD,PDHA1,DLAT,ACSS1,PDHB,ACSL5,PDHX,ACLY,MLYCD,GCDH,ACSL3,SLC25A1,ACSL1,PPT1,HACD2,ACSF3	1.3139	0.411345	18	25
THIOESTER BIOSYNTHETIC PROCESS%GOBP%GO:0035384	THIOESTER BIOSYNTHETIC PROCESS%GOBP%GO:0035384	0.11638	0.466955	1	ACAT1,ACSL4,DLD,PDHA1,DLAT,ACSS1,PDHB,ACSL5,PDHX,ACLY,MLYCD,GCDH,ACSL3,SLC25A1,ACSL1,PPT1,HACD2,ACSF3	1.3139	0.411345	18	25
DE NOVO PYRIMIDINE DEOXYRIBONUCLEOTIDE BIOSYNTHESIS%PANTHER PATHWAY%P02739	DE NOVO PYRIMIDINE DEOXYRIBONUCLEOTIDE BIOSYNTHESIS%PANTHER PATHWAY%P02739	0.11658	0.467276	-1	RRM2,RRM2,RRM2,DCD,DUT,DUT,DUT	-1.33598	-0.462332	7	21
PLASMA MEMBRANE INVAGINATION%GOBP%GO:0099024	PLASMA MEMBRANE INVAGINATION%GOBP%GO:0099024	0.117422	0.469466	1	IGHV3-23,ELMO1,RAC2,IGLL5,ITGB2,MYH9,IGHA1,ITGAM,CD36	1.2623	0.356422	9	39
ER TO GOLGI ANTEROGRADE TRANSPORT%REACTOME%R-HSA-199977.4	ER TO GOLGI ANTEROGRADE TRANSPORT%REACTOME%R-HSA-199977.4	0.117465	0.469466	-1	DYNLL1,ANK1,TMED9,CSNK1D,TRAPPC9,COPG2,NAPA,ARF5,DYNC1LI1,CAPZA1,CD55,CD59,CTSC,TMED3,TRAPPC4,SPTBN2,SEC24C,TRAPPC1,DYNC1LI2,ANK3,TRAPPC5,SPTB,PPP6C,CAPZB,PPP6R3,SEC22A,ARFGAP1,COG6,RAB1B,ACTR1A,DCTN3,DCTN6,ARF1,COL7A1,DYNC1I2,DCTN5,PREB	-1.22453	-0.303325	37	112
CELLULAR COMPONENT DISASSEMBLY%GOBP%GO:0022411	CELLULAR COMPONENT DISASSEMBLY%GOBP%GO:0022411	0.117569	0.469466	-1	NCKAP5,ATG2B,ADAMTS4,PIK3R4,VPS4B,DSTN,ATG3,WIPI2,C1QB,GABARAPL2,NAPA,TWF1,CHMP6,VTA1,CHMP1B,SH3GL1,MICAL3,VTI1B,ATG4B,CHMP1A,TSG101,WDR45B,UFM1,VIPAS39,ATG2A,FBXO7,CHMP5,RPL23,DICER1,CHMP3,RB1CC1,MARK2,KLK7,VAMP7,ETF1,LAMP2,ADAM15,CHMP2A,ATG7,SQSTM1,GRWD1,CHMP2B,KLC1,CHMP4A	-1.199	-0.282987	44	160
PROTEIN UBIQUITINATION%REACTOME%R-HSA-8852135.2	PROTEIN UBIQUITINATION%REACTOME%R-HSA-8852135.2	0.117607	0.469466	-1	SHPRH,UCHL3,BCL10,UBE2A,PEX13,USP5,OTULIN,WAC,UBE2G2,UBE2B,UBA6,UBE2D3,UBE2N	-1.28424	-0.37939	13	42
IL-5 SIGNALING PATHWAY%WIKIPATHWAYS_20211210%WP127%HOMO SAPIENS	IL-5 SIGNALING PATHWAY%WIKIPATHWAYS_20211210%WP127%HOMO SAPIENS	0.117907	0.470184	-1	RPS6KB2,MAPK3,RPS6KB1,GSK3A,FOXO3,KRAS,SHC1,MAPK1,PIK3R2	-1.32031	-0.434166	9	26
ESTABLISHMENT OR MAINTENANCE OF CELL POLARITY%GOBP%GO:0007163	ESTABLISHMENT OR MAINTENANCE OF CELL POLARITY%GOBP%GO:0007163	0.11807	0.470354	-1	RHOD,ANK1,LIN7B,RAB10,NDEL1,RND3,ARHGAP35,MPP7,PRKCZ,PARD6G,RAP2A,DLG1,PDCD6IP,MAP7,NSFL1C,RAC1,PARD3,LLGL1,FERMT1,DLG3,CAP2,MARK2	-1.23702	-0.319899	22	86
FATTY ACID METABOLIC PROCESS%GOBP%GO:0006631	FATTY ACID METABOLIC PROCESS%GOBP%GO:0006631	0.11891	0.472438	-1	CES1,ALOX12,AIG1,ACAT2,MSMO1,ACOX3,HACL1,ADH7,CES2,MGLL,PLA2G4B,ALOX15B,CROT,TECR,ACAA1,MIF,CYP4F3,SGPL1,PEX13,GSTP1,SLC27A3,ACOX1	-1.2132	-0.294343	22	131
AUTOPHAGOSOME ASSEMBLY%GOBP%GO:0000045	AUTOPHAGOSOME ASSEMBLY%GOBP%GO:0000045	0.118994	0.472438	-1	ATG2B,ATG3,WIPI2,GABARAPL2,TMEM41B,ATG4B,WDR45B,ATG2A,NSFL1C,TP53INP2,RB1CC1,RAB7A,ATG7	-1.2908	-0.391487	13	37
REGULATION OF AUTOPHAGY%GOBP%GO:0010506	REGULATION OF AUTOPHAGY%GOBP%GO:0010506	0.119062	0.472438	-1	ABL1,TRIM38,SNX30,PIK3R4,RALB,GSK3A,FEZ2,ATP6V1D,PLEKHF1,CAPN1,FOXO3,PIK3CB,RRAGC,EXOC7,TRIM5,SPTLC1,ATG2A,ATP6V0D1,WAC,FBXO7,GNAI3,HSPB1,TICAM1,VPS13D,ATP6V0A1,BAD,MTMR3,PRKAA2,WDR6,TBK1,ATP6V1A,LRSAM1,ATP6V1G1,MCL1,CAPNS1,CPTP,VPS26A,PIK3R2,QSOX1,RAB3GAP2,ATG7,LARP1,ATP6V1E1,SH3GLB1,GAPDH,ATP6V0C,CHMP4A,KEAP1,RPTOR,SMG1,EIF4E,SPTLC2,CHMP4B,WDR24,BAG3,EIF4G1,TRIM65,EIF4G2,GBA,VPS35,HTT,RHEB,VPS2…	-1.19365	-0.27973	67	169
PIGMENT METABOLIC PROCESS%GOBP%GO:0042440	PIGMENT METABOLIC PROCESS%GOBP%GO:0042440	0.119077	0.472438	-1	SHMT1,FECH,BLVRA,HMOX1,UGT1A10,CPOX,PPOX,UGT1A7,ABCB6,BLVRB,HMOX2,GMPS,PAICS,TSPO,SHMT2	-1.3046	-0.410687	15	31
ADP METABOLIC PROCESS%GOBP%GO:0046031	ADP METABOLIC PROCESS%GOBP%GO:0046031	0.11971	0.473591	-1	PFKFB2,LDHA,HK2,PFKP,PGAM1,BAD,ADPGK,GAPDH,ALDOC,ALDOA,PKM,ENO1	-1.32907	-0.444216	12	24
NETWORK MAP OF SARS-COV-2 SIGNALING PATHWAY%WIKIPATHWAYS_20211210%WP5115%HOMO SAPIENS	NETWORK MAP OF SARS-COV-2 SIGNALING PATHWAY%WIKIPATHWAYS_20211210%WP5115%HOMO SAPIENS	0.119737	0.473591	-1	IL18,CXCL13,RRM2,FAM83A,CASP9,PF4,GABARAPL2,LBP,IL16,VPS41,ITCH,APOC1,RAC1,TP53I3,HLA-DRA,TRAF6,PIAS1,TBK1	-1.23065	-0.31785	18	87
CELLULAR RESPONSE TO NITROGEN COMPOUND%GOBP%GO:1901699	CELLULAR RESPONSE TO NITROGEN COMPOUND%GOBP%GO:1901699	0.119785	0.473591	1	VIM,TGM2,TRPV1,ICAM1,ATP1A3,INSR,CACNA2D1,RAPGEF1,SLC26A6,FLNA,RAB8B,RAB31,DAXX,HSP90B1,HDAC5,ROCK2,SLC5A5,CA2,LRRK2,RAP1B,PLCB1,IRS1,AHCYL1,AGRN,GOT1,MUL1,MYO5A,PXN,RARRES2,GNAO1,CASP6,STAT5B	1.16124	0.251083	32	178
ANTEROGRADE TRANS-SYNAPTIC SIGNALING%GOBP%GO:0098916	ANTEROGRADE TRANS-SYNAPTIC SIGNALING%GOBP%GO:0098916	0.119973	0.473591	-1	SNCG,APBA1,SPG11,LIN7B,ATXN3,GSK3A,NAPA,SLC12A6,DLG1,GIPC1,PDLIM4,MAPK1,RAB3A,PPFIA3,PLP1,MINK1,SNAPIN,KIF1B,STX3,UNC13B,CNP,SNAP23,STX11,RAB3GAP1	-1.25909	-0.347708	24	60
CHEMICAL SYNAPTIC TRANSMISSION%GOBP%GO:0007268	CHEMICAL SYNAPTIC TRANSMISSION%GOBP%GO:0007268	0.119973	0.473591	-1	SNCG,APBA1,SPG11,LIN7B,ATXN3,GSK3A,NAPA,SLC12A6,DLG1,GIPC1,PDLIM4,MAPK1,RAB3A,PPFIA3,PLP1,MINK1,SNAPIN,KIF1B,STX3,UNC13B,CNP,SNAP23,STX11,RAB3GAP1	-1.25909	-0.347708	24	60
ORGANIC ACID METABOLIC PROCESS%GOBP%GO:0006082	ORGANIC ACID METABOLIC PROCESS%GOBP%GO:0006082	0.120453	0.474129	1	CD74,APIP,NARS2,ADH1B,GSTM1,IDH3A,TPST2,CRAT,BCKDHA,FMO1,BCKDK,PTGIS,BPHL,SERINC3,OSBPL7,FH,TBXAS1,LDHB,GATB,ACAT1,UGT2B15,ALDH5A1,ETFA,ACSL4,MCAT,DLD,AUH,PDHA1,GOT1,ABHD10,DLAT,IDH2,HADH,PTGES3,ECI2,STAT5B,GOT2,ALDH1L2,EARS2,ACADL,ASPA,SARS2,ACAD10,GSTO1,BCAT2,NDUFAB1,ALDH1A1,ALDOB,ACO2,ALDH6A1,SLC25A13,HGD,GGT5,ADH1C,HK3,CD36,PDHB,SUCLA2,STAT5A,ACSL5,ALDH1A3,CYP2S1,ECI1,PYCR2,PARS2,DLST,PYCR1,M…	1.11665	0.221763	156	371
NEGATIVE REGULATION OF INTRINSIC APOPTOTIC SIGNALING PATHWAY IN RESPONSE TO DNA DAMAGE%GOBP%GO:1902230	NEGATIVE REGULATION OF INTRINSIC APOPTOTIC SIGNALING PATHWAY IN RESPONSE TO DNA DAMAGE%GOBP%GO:1902230	0.120571	0.474129	1	CD74,TMEM161A,TRIAP1,CLU,TAF9	1.33406	0.48219	5	15
SEMA4D INDUCED CELL MIGRATION AND GROWTH-CONE COLLAPSE%REACTOME%R-HSA-416572.3	SEMA4D INDUCED CELL MIGRATION AND GROWTH-CONE COLLAPSE%REACTOME%R-HSA-416572.3	0.120693	0.474129	1	MYH11,MYL9,ROCK2,MYH9,RHOC,MYH10	1.32551	0.469114	6	16
PLATELET AGGREGATION%GOBP%GO:0070527	PLATELET AGGREGATION%GOBP%GO:0070527	0.120843	0.474129	1	ITGB3,FLNA,MYL9,FN1,ILK,MYH9,TLN1,ACTB,VCL,FIBP	1.28572	0.388734	10	29
PROTEIN LOCALIZATION TO CELL JUNCTION%GOBP%GO:1902414	PROTEIN LOCALIZATION TO CELL JUNCTION%GOBP%GO:1902414	0.120986	0.474129	-1	GRIP1,KIF3A,MPP7,DLG1,DSP,TJP1,HSPB1,ZDHHC2,CGNL1,F11R	-1.32186	-0.438704	10	25
GLUCONEOGENESIS%REACTOME%R-HSA-70263.2	GLUCONEOGENESIS%REACTOME%R-HSA-70263.2	0.121012	0.474129	1	SLC37A4,GOT1,GOT2,FBP2,ALDOB,SLC25A13,MDH1,SLC25A12,MDH2,FBP1,SLC25A10,ENO2,SLC25A1,PC	1.30799	0.418781	14	23
SMALL GTPASE MEDIATED SIGNAL TRANSDUCTION%GOBP%GO:0007264	SMALL GTPASE MEDIATED SIGNAL TRANSDUCTION%GOBP%GO:0007264	0.121045	0.474129	-1	RHOD,ARHGAP5,SHOC2,RIT1,CDC42EP1,RALB,WAS,EPS8L2,EPS8L1,CELSR1,RAB38,RRAGC,KRAS,CNKSR1,G3BP1,RAP2A,PLD1,RAP2B,CYFIP1,PHACTR4,RAC1,PLD2,RAB18,RAP2C,DBNL,NF1,NCKAP1,ARHGAP32,TAX1BP3,ARL3,RALA,RIN2,USP8	-1.22143	-0.307606	33	101
SIGNALING BY ERBB2%REACTOME DATABASE ID RELEASE 78%1227986	SIGNALING BY ERBB2%REACTOME DATABASE ID RELEASE 78%1227986	0.121106	0.474129	-1	MEMO1,PTPN18,PTK6,ERBB2,DIAPH1,STUB1,SHC1,USP8,SOS1,HRAS,GRB7,PTPN12,EGFR,GAB1	-1.31754	-0.424543	14	28
POSITIVE REGULATION OF INTERLEUKIN-1 PRODUCTION%GOBP%GO:0032732	POSITIVE REGULATION OF INTERLEUKIN-1 PRODUCTION%GOBP%GO:0032732	0.121201	0.474129	-1	TRIM16,IL16,CASP8,NLRP2,ORM2,HSPB1	-1.32742	-0.46473	6	20
PEPTIDYL-PROLINE MODIFICATION%GOBP%GO:0018208	PEPTIDYL-PROLINE MODIFICATION%GOBP%GO:0018208	0.12142	0.474511	1	FKBP5,FKBP7,PPIE,OGFOD1,PPIF,P4HA1,PPIL3,PPIB,NTMT1	1.30475	0.408481	9	25
PID_RHOA_REG_PATHWAY%MSIGDB_C2%PID_RHOA_REG_PATHWAY	PID_RHOA_REG_PATHWAY%MSIGDB_C2%PID_RHOA_REG_PATHWAY	0.122228	0.476588	-1	TRIO,ARHGAP5,ARHGEF10L,ARHGAP35,PLEKHG6,VAV3,ARHGEF10	-1.31866	-0.43764	7	25
APC C:CDH1 MEDIATED DEGRADATION OF CDC20 AND OTHER APC C:CDH1 TARGETED PROTEINS IN LATE MITOSIS EARLY G1%REACTOME DATABASE ID RELEASE 78%174178	APC C:CDH1 MEDIATED DEGRADATION OF CDC20 AND OTHER APC C:CDH1 TARGETED PROTEINS IN LATE MITOSIS EARLY G1%REACTOME DATABASE ID RELEASE 78%174178	0.122411	0.476588	-1	PSMD14,PSMB4,PSMD4,PSMD12,PSMD11,PSMD5,PSMC2,PSMD6,CDC16,PSMB7,PSMD7,PSMD2,PSMC5,CDC27,PSMD1,ANAPC1,PSMA1,PSME4,PSMA7,PSMB6,PSMD3,PSMA2,PSMD13,PSMB2,PSMC1,PSMC3	-1.2661	-0.359676	26	52
WNT SIGNALING PATHWAY%PANTHER PATHWAY%P00057	WNT SIGNALING PATHWAY%PANTHER PATHWAY%P00057	0.122443	0.476588	-1	PCDH1,PCDH1,CSNK1D,CSNK1D,CSNK1D,GSK3A,ARID1B,INO80,INO80,CELSR1,CELSR1,PPP2CA,PPP2CA,GNG12,GNG12,TLE1,TLE1,PRKCZ,PRKCZ,PPP2R5C,PPP2R5C,GNA15,GNA15,GNA14,GNA14,GNB4,GNB4,HELZ,PPP2R5A,PPP2R5A,PPP2CB,PPP2CB,PPP2CB,CELSR2,CELSR2,ITPR2,ITPR2,B4GALT7,DVL3,DVL3,CSNK1A1,CSNK1A1,CSNK1A1,TBL1XR1,TBL1XR1,TBL1XR1,HDAC1,HDAC1,HDAC1,PPP2R5D,PPP2R5D,DVL2,DVL2,CSNK2A1,CSNK2A1,GNG5,GNG5,FAT2,FAT2,SMARCA2,SMARCA2…	-1.18356	-0.272804	67	193
REGULATION OF STEROID BIOSYNTHETIC PROCESS%GOBP%GO:0050810	REGULATION OF STEROID BIOSYNTHETIC PROCESS%GOBP%GO:0050810	0.122542	0.476588	-1	CES1,SEC14L2	-1.33191	-0.487667	2	17
POSITIVE REGULATION OF B CELL ACTIVATION%GOBP%GO:0050871	POSITIVE REGULATION OF B CELL ACTIVATION%GOBP%GO:0050871	0.122673	0.476588	1	IGHV3-23,CD74,CD40,CD38,IGLL5,BTK,IGHA1,CD81,TNIP2,PTPRC,SH3KBP1,SYK	1.25285	0.353756	12	39
P73 TRANSCRIPTION FACTOR NETWORK%PATHWAY INTERACTION DATABASE NCI-NATURE CURATED DATA%P73 TRANSCRIPTION FACTOR NETWORK	P73 TRANSCRIPTION FACTOR NETWORK%PATHWAY INTERACTION DATABASE NCI-NATURE CURATED DATA%P73 TRANSCRIPTION FACTOR NETWORK	0.122684	0.476588	-1	ABL1,FOXO3,WWOX,YAP1,SFN,TUBA1A,ITCH,S100A2,PEA15,UBE4B,TP53I3,FASN	-1.27267	-0.374796	12	43
POSITIVE REGULATION OF PROTEIN CATABOLIC PROCESS%GOBP%GO:0045732	POSITIVE REGULATION OF PROTEIN CATABOLIC PROCESS%GOBP%GO:0045732	0.123399	0.478891	-1	C4BPB,RNFT1,ATXN3,CSNK1D,IDE,GSK3A,RNF19B,RNF185,SH3RF2,USP5,PTTG1IP,HECTD1,VPS28,TMEM259,GPLD1,SNF8,ITCH,MKRN2,LDLR,WWP2,ARIH1,STUB1,CTSC,PIAS1,CSNK1A1,PSMC2	-1.22115	-0.304541	26	107
NEUREXINS AND NEUROLIGINS%REACTOME%R-HSA-6794361.4	NEUREXINS AND NEUROLIGINS%REACTOME%R-HSA-6794361.4	0.123634	0.479329	-1	APBA1,HOMER2,LIN7B,PDLIM5,DLG3,DBNL	-1.3304	-0.487116	6	17
REGULATION OF NEUROTRANSMITTER TRANSPORT%GOBP%GO:0051588	REGULATION OF NEUROTRANSMITTER TRANSPORT%GOBP%GO:0051588	0.123786	0.47944	1	DTNBP1,ITGB3,LRRK2,RAP1B,ITGB1	1.32443	0.448365	5	19
REGULATION OF ACTIVATED PAK-2P34 BY PROTEASOME MEDIATED DEGRADATION%REACTOME%R-HSA-211733.1	REGULATION OF ACTIVATED PAK-2P34 BY PROTEASOME MEDIATED DEGRADATION%REACTOME%R-HSA-211733.1	0.124064	0.479725	-1	PSMD14,PSMB4,PSMD4,PSMD12,PSMD11,PSMD5,PSMC2,PSMD6,PSMB7,PSMD7,PSMD2,PSMC5,PSMD1,PSMA1,PSME4,PSMA7,PSMB6,PSMD3,PSMA2,PSMD13,PSMB2,PSMC1,PSMC3	-1.26623	-0.369406	23	45
CALCIUM ION TRANSPORT%GOBP%GO:0006816	CALCIUM ION TRANSPORT%GOBP%GO:0006816	0.124105	0.479725	1	TRPV1,CACNA2D1,STOML2,TRPM4,ITPR3,SLC3A2,PTPRC,TRPC5,ATP2A3,CAV1,PMPCB,LETM1,ANK2,MCU,AFG3L2,ATP2B1,P2RX4,PLCG2	1.24933	0.35276	18	39
22Q11.2 COPY NUMBER VARIATION SYNDROME%WIKIPATHWAYS_20211210%WP4657%HOMO SAPIENS	22Q11.2 COPY NUMBER VARIATION SYNDROME%WIKIPATHWAYS_20211210%WP4657%HOMO SAPIENS	0.124294	0.47998	1	SCARF2,TXNRD2,VWF,ACTA2,SNAP29	1.27651	0.371221	5	34
REGULATION OF TRANSMEMBRANE RECEPTOR PROTEIN SERINE/THREONINE KINASE SIGNALING PATHWAY%GOBP%GO:0090092	REGULATION OF TRANSMEMBRANE RECEPTOR PROTEIN SERINE/THREONINE KINASE SIGNALING PATHWAY%GOBP%GO:0090092	0.124506	0.480325	1	FBN1,DAB2,ITGA3,EMILIN1,ASPN,SKIL,INHBE,TGFBR2,TGFB1I1,XIAP,FBN2,CREBBP,LTBP4,LRP1,CAV1,LTBP1,PBLD,SMAD4,RBPJ,PPM1A	1.22726	0.323248	20	54
PID_E2F_PATHWAY%MSIGDB_C2%PID_E2F_PATHWAY	PID_E2F_PATHWAY%MSIGDB_C2%PID_E2F_PATHWAY	0.125376	0.483206	-1	CES1,RRM2,DHFR,CES2,APAF1,CDKN2C,HDAC1,MCL1	-1.31755	-0.440365	8	24
FATTY ACID BETA-OXIDATION%GOBP%GO:0006635	FATTY ACID BETA-OXIDATION%GOBP%GO:0006635	0.125594	0.483566	1	CRAT,ACAT1,ETFA,MCAT,AUH,HADH,ECI2,ACADL,ACAD10,ECI1,DECR1,SLC27A2,HADHA,ETFDH,ACADS,ACADVL,ECHDC1,ETFB,BDH2,IVD,HADHB,ACOT8,CPT2,GCDH,ECHS1,ECHDC2	1.24514	0.348939	26	40
INTERLEUKIN SIGNALING PATHWAY%PANTHER PATHWAY%P00036	INTERLEUKIN SIGNALING PATHWAY%PANTHER PATHWAY%P00036	0.125992	0.484623	-1	MAPK3,MAPK3,MAPK3,GSK3A,IL16,CXCR2,FOXO3,FOXO3,PIK3CB,PIK3CB,RASA1,RASA1	-1.2442	-0.3351	12	68
VIF-MEDIATED DEGRADATION OF APOBEC3G%REACTOME%R-HSA-180585.1	VIF-MEDIATED DEGRADATION OF APOBEC3G%REACTOME%R-HSA-180585.1	0.126482	0.486027	-1	PSMD14,PSMB4,PSMD4,PSMD12,PSMD11,PSMD5,PSMC2,PSMD6,PSMB7,PSMD7,PSMD2,PSMC5,PSMD1,PSMA1,PSME4,PSMA7,PSMB6,PSMD3,PSMA2,PSMD13,PSMB2,PSMC1,PSMC3	-1.26093	-0.36597	23	46
TYPE II INTERFERON SIGNALING (IFNG)%WIKIPATHWAYS_20211210%WP619%HOMO SAPIENS	TYPE II INTERFERON SIGNALING (IFNG)%WIKIPATHWAYS_20211210%WP619%HOMO SAPIENS	0.127034	0.487669	1	CYBB,IFNGR1,GBP1,IRF9,JAK1,HLA-B,IRF2,IRF4,EIF2AK2	1.32164	0.477702	9	15
POSITIVE REGULATION OF PROTEIN PHOSPHORYLATION%GOBP%GO:0001934	POSITIVE REGULATION OF PROTEIN PHOSPHORYLATION%GOBP%GO:0001934	0.127243	0.487994	1	PECAM1,MAP3K11,ITGA5,DAB2,ACE,CD74,INSR,CCNY,FXR2,ITGB3,CD40,ANG,ARRB1,DAXX,HLA-DRB1,ROCK2,INHBE,LCP2,TGFBR2,LRRK2,CLU,RPS6KA5,FERMT2,MST1R,PDGFRB,CSPG4,ILK,ARAF,LTF,RARRES2,CD81,TMEM119,ERP29,PAK1,HCLS1,PFN2	1.14598	0.243773	36	201
HALLMARK_XENOBIOTIC_METABOLISM%MSIGDB_C2%HALLMARK_XENOBIOTIC_METABOLISM	HALLMARK_XENOBIOTIC_METABOLISM%MSIGDB_C2%HALLMARK_XENOBIOTIC_METABOLISM	0.127567	0.488622	-1	CES1,PMM1,DHRS1,ACOX3,CDA,ALDH3A1,ADH7,CROT,ENTPD5,HMOX1,CYFIP2,ALDH9A1,JUP,ACOX1	-1.23135	-0.320925	14	82
REGULATION OF CATABOLIC PROCESS%GOBP%GO:0009894	REGULATION OF CATABOLIC PROCESS%GOBP%GO:0009894	0.127657	0.488622	-1	C4BPB,PSMD14,RNFT1,ABL1,TRIM38,SNX30,EIF6,PKP3,ATXN3,CSNK1D,YBX3,PIK3R4,IDE,PLEKHN1,RALB,GSK3A,ENTPD5,FEZ2,ATP6V1D,RNF19B,GABARAPL2,PKP1,SERPINB12,ABHD5,RNF185,FASTKD1,PLEKHF1,CAPN1,CHMP6,FOXO3,RAD23B,ANXA2,SH3RF2,USP5,PIK3CB,PTTG1IP,PDE12,HECTD1,CNOT1,ARL2,SNX3,CPEB3,ELAVL1,VPS28,TMEM259,RRAGC,EXOC7,TRIM5,GPLD1,EIF3H,FAM83D,SPTLC1,SNF8,ITCH,ATG2A,MKRN2,ATP6V0D1,HCAR2,WAC,LDLR,UCHL5,FBXO7,APOC1,Z…	-1.1352	-0.241388	130	464
INTERLEUKIN-1 (IL-1) STRUCTURAL PATHWAY%WIKIPATHWAYS_20211210%WP2637%HOMO SAPIENS	INTERLEUKIN-1 (IL-1) STRUCTURAL PATHWAY%WIKIPATHWAYS_20211210%WP2637%HOMO SAPIENS	0.128033	0.488925	-1	MAPK3,MAP2K6,NFKBIB,TRAF6,MAPK1,IRAK4,IKBKB,EIF4E,RELA,MAP2K3,MAP2K4,MAP2K2,MAPK14,MAPKAPK2,MAP2K1,IRAK1	-1.31372	-0.439084	16	24
MUSCLE CELL DEVELOPMENT%GOBP%GO:0055001	MUSCLE CELL DEVELOPMENT%GOBP%GO:0055001	0.12826	0.488925	1	MYH11,TPM1,CSRP2,LMOD1,FLNC,PDGFRB,PGM5,CAPN3,DYSF,TMOD1,ANK2,SORBS2,ACTN1,MYOF,TMOD2,BIN1,DMD,PROX1,EFEMP2,CSRP1,CXADR	1.26808	0.371375	21	33
STABILIZATION OF P53%REACTOME DATABASE ID RELEASE 78%69541	STABILIZATION OF P53%REACTOME DATABASE ID RELEASE 78%69541	0.128319	0.488925	-1	PSMD14,PSMB4,PSMD4,PSMD12,PSMD11,PSMD5,PSMC2,PSMD6,PSMB7,PSMD7,PSMD2,PSMC5,PSMD1,PSMA1,PSME4,PSMA7,PSMB6,PSMD3,PSMA2,PSMD13,PSMB2,PSMC1,PSMC3	-1.26085	-0.367836	23	45
AUTODEGRADATION OF THE E3 UBIQUITIN LIGASE COP1%REACTOME DATABASE ID RELEASE 78%349425	AUTODEGRADATION OF THE E3 UBIQUITIN LIGASE COP1%REACTOME DATABASE ID RELEASE 78%349425	0.128319	0.488925	-1	PSMD14,PSMB4,PSMD4,PSMD12,PSMD11,PSMD5,PSMC2,PSMD6,PSMB7,PSMD7,PSMD2,PSMC5,PSMD1,PSMA1,PSME4,PSMA7,PSMB6,PSMD3,PSMA2,PSMD13,PSMB2,PSMC1,PSMC3	-1.26085	-0.367836	23	45
REGULATION OF DNA-TEMPLATED TRANSCRIPTION, INITIATION%GOBP%GO:2000142	REGULATION OF DNA-TEMPLATED TRANSCRIPTION, INITIATION%GOBP%GO:2000142	0.128362	0.488925	1	MED12,TAF10,TAF9,HMGB1,BCLAF1	1.30155	0.420768	5	22
REGULATION OF NEURON PROJECTION DEVELOPMENT%GOBP%GO:0010975	REGULATION OF NEURON PROJECTION DEVELOPMENT%GOBP%GO:0010975	0.128522	0.489058	-1	NDRG4,CAMK1D,ADCY6,S100A9,KLK8,GSK3A,EFNB2,NDEL1,PTK6,ROBO1,TWF1,MAP2,ARHGAP35,SNX3,RAP2A,PDLIM5,DIP2B,PLXNB2,FBXO7	-1.22097	-0.311377	19	93
CILIUM ORGANIZATION%GOBP%GO:0044782	CILIUM ORGANIZATION%GOBP%GO:0044782	0.128783	0.489575	-1	VANGL2,AHI1,DYNLL1,ABLIM1,ABLIM3,CSNK1D,ATP6V1D,KIF3A,GORAB,ARL6,DNAAF2,KLC3,ATP6V0D1,RP2,NUDCD3	-1.24996	-0.347321	15	58
ALLOGRAFT REJECTION%WIKIPATHWAYS_20211210%WP2328%HOMO SAPIENS	ALLOGRAFT REJECTION%WIKIPATHWAYS_20211210%WP2328%HOMO SAPIENS	0.129344	0.491061	1	HLA-DRB5,HLA-A,CD40,HLA-DRB1,HLA-DPB1,LRRK2	1.29014	0.399986	6	26
PROTEIN TRANSMEMBRANE IMPORT INTO INTRACELLULAR ORGANELLE%GOBP%GO:0044743	PROTEIN TRANSMEMBRANE IMPORT INTO INTRACELLULAR ORGANELLE%GOBP%GO:0044743	0.129425	0.491061	1	HSPD1,TIMM50,TIMM44,GRPEL1,CHCHD4,AIFM1,TIMM23,TIMM21	1.30335	0.428094	8	21
HEMATOPOIETIC OR LYMPHOID ORGAN DEVELOPMENT%GOBP%GO:0048534	HEMATOPOIETIC OR LYMPHOID ORGAN DEVELOPMENT%GOBP%GO:0048534	0.129672	0.491519	1	RRAS,ACE,HSPA9,CD74,MFAP5,CD79A,HLA-DRB1,HDAC5,TGFBR2,MLF1,FCER1G,MYH9,SLC25A5,ITGB1,CD81,HMGB1,WNT2B,PRDX3,HCLS1,DHRS2,HDAC4,ZFPM1,PTPRC,LYAR,PTK2B,ZNF385A,KAT7,SRC,MT1G,MSH2,MMP9,ACTN1,IRF4,JAGN1,KAT8	1.18157	0.272523	35	112
MESODERMAL COMMITMENT PATHWAY%WIKIPATHWAYS_20211210%WP2857%HOMO SAPIENS	MESODERMAL COMMITMENT PATHWAY%WIKIPATHWAYS_20211210%WP2857%HOMO SAPIENS	0.13065	0.494293	1	CEP250,GATA6,PLCH1,CSRP2,PRKAR1A,SOX21,SLC2A12,CTBP2	1.26527	0.367952	8	34
INTERNALIZATION OF ERBB1%PATHWAY INTERACTION DATABASE NCI-NATURE CURATED DATA%INTERNALIZATION OF ERBB1	INTERNALIZATION OF ERBB1%PATHWAY INTERACTION DATABASE NCI-NATURE CURATED DATA%INTERNALIZATION OF ERBB1	0.130854	0.494293	-1	EPN1,PIK3CB,STAMBP,TSG101,KRAS,RAB5A,SHC1,CHMP3,UBE2D3,USP8,SOS1,HRAS,CBL,EPS15,EGFR	-1.30285	-0.423535	15	27
EPO SIGNALING PATHWAY%PATHWAY INTERACTION DATABASE NCI-NATURE CURATED DATA%EPO SIGNALING PATHWAY	EPO SIGNALING PATHWAY%PATHWAY INTERACTION DATABASE NCI-NATURE CURATED DATA%EPO SIGNALING PATHWAY	0.131267	0.494293	1	RAPGEF1,BTK,VAV2,STAT5B,STAT5A,PLCG1,RAP1A,PIK3R1,PLCG2	1.29322	0.414053	9	23
NRF2 PATHWAY%WIKIPATHWAYS_20211210%WP2884%HOMO SAPIENS	NRF2 PATHWAY%WIKIPATHWAYS_20211210%WP2884%HOMO SAPIENS	0.13128	0.494293	-1	CES1,ALDH3A1,ADH7,CES2,HMOX1,GCLM,TXN,ME1,SLC39A14,RXRA,EPHA2,FTH1	-1.27193	-0.381289	12	39
CELLULAR RESPONSE TO LIPOPOLYSACCHARIDE%GOBP%GO:0071222	CELLULAR RESPONSE TO LIPOPOLYSACCHARIDE%GOBP%GO:0071222	0.131392	0.494293	-1	IL18,CXCL13,IL36RN,BCL10,IL36A,PF4,LBP,GSTP1,ZFP36,CHMP5,NFKBIB,TICAM1,TRAF6,SHPK,PPBP	-1.25503	-0.364257	15	46
BIOCARTA_MAPK_PATHWAY%MSIGDB_C2%BIOCARTA_MAPK_PATHWAY	BIOCARTA_MAPK_PATHWAY%MSIGDB_C2%BIOCARTA_MAPK_PATHWAY	0.131434	0.494293	-1	CREB1,RPS6KB2,MAPK3,MAPK13,RPS6KB1,MAP3K2,MAP2K6,RAC1,SHC1,MAPK1,MAP3K5	-1.26461	-0.376116	11	41
MONOCARBOXYLIC ACID TRANSPORT%GOBP%GO:0015718	MONOCARBOXYLIC ACID TRANSPORT%GOBP%GO:0015718	0.131461	0.494293	1	ACE,SLC26A6,SLC16A1,SLCO2A1,MPC1,SLC16A7,CD36,MPC2,AKR1C1	1.31586	0.451741	9	18
HIV LIFE CYCLE%REACTOME DATABASE ID RELEASE 78%162587	HIV LIFE CYCLE%REACTOME DATABASE ID RELEASE 78%162587	0.131575	0.494293	-1	NUP85,VPS4B,UBAP1,ERCC2,POLR2I,CHMP6,VTA1,MVB12A,VPS28,TSG101,PDCD6IP,VPS37B,NMT2,KPNA1,GTF2A2,CHMP5,NCBP1,NUP188,CCNT1,TAF15,POLR2A,CHMP3,VPS37A	-1.21205	-0.303731	23	104
NUCLEUS ORGANIZATION%GOBP%GO:0006997	NUCLEUS ORGANIZATION%GOBP%GO:0006997	0.131583	0.494293	-1	VPS4B,EMD,RRP8,PITPNB,CHMP6,CHMP1B,REEP4,CHMP1A,PDCD6IP,NSFL1C,CHMP5,SUN1,CHMP3,TMEM43,CHMP2A,TOR1A,SRPK1,CHMP2B,CHMP4A,BAZ2A,SYNE1,CHMP4B,RTN4,PSME4,ANKLE2,PYGO2,SPAST	-1.23536	-0.331707	27	69
RAS PROTEIN SIGNAL TRANSDUCTION%GOBP%GO:0007265	RAS PROTEIN SIGNAL TRANSDUCTION%GOBP%GO:0007265	0.131668	0.494293	-1	RHOD,ARHGAP5,SHOC2,RIT1,CDC42EP1,RALB,WAS,EPS8L2,EPS8L1,CELSR1,KRAS,CNKSR1,G3BP1,RAP2A,PLD1,RAP2B,CYFIP1,PHACTR4,RAC1	-1.22367	-0.319829	19	81
PROTEIN-PROTEIN INTERACTIONS AT SYNAPSES%REACTOME DATABASE ID RELEASE 78%6794362	PROTEIN-PROTEIN INTERACTIONS AT SYNAPSES%REACTOME DATABASE ID RELEASE 78%6794362	0.132082	0.495371	-1	APBA1,HOMER2,LIN7B,PPFIBP2,PPFIA1,PDLIM5,DLG1	-1.30032	-0.422711	7	27
REGULATION OF SPINDLE ORGANIZATION%GOBP%GO:0090224	REGULATION OF SPINDLE ORGANIZATION%GOBP%GO:0090224	0.132402	0.495621	-1	VPS4B,CHMP6,CHMP1B,CHMP1A,PDCD6IP,CHMP5,CHMP3,CHMP2A,CHMP2B,CHMP4A,CHMP4B	-1.30013	-0.427529	11	26
REGULATION OF MITOTIC SPINDLE ORGANIZATION%GOBP%GO:0060236	REGULATION OF MITOTIC SPINDLE ORGANIZATION%GOBP%GO:0060236	0.132402	0.495621	-1	VPS4B,CHMP6,CHMP1B,CHMP1A,PDCD6IP,CHMP5,CHMP3,CHMP2A,CHMP2B,CHMP4A,CHMP4B	-1.30013	-0.427529	11	26
REGULATION OF TRANSPORTER ACTIVITY%GOBP%GO:0032409	REGULATION OF TRANSPORTER ACTIVITY%GOBP%GO:0032409	0.132583	0.495821	1	CACNA2D1,CLIC2,RNF207,GOPC,SLMAP,AHCYL1,CTSS,YWHAH,ITGB1,PPIF,FHL1,KCNS1,UTRN,GSTO1,TESC,TMSB4X,NDUFA4,ACTB,CAMK2D,PTK2B,CAV1,TCAF1,ANK2,MMP9,GSTM2,ATP1B1,SUMO1,PHB2,PRKACA,NEDD4L,SLC9A1	1.20692	0.29732	31	75
GLYCEROPHOSPHOLIPID METABOLIC PROCESS%GOBP%GO:0006650	GLYCEROPHOSPHOLIPID METABOLIC PROCESS%GOBP%GO:0006650	0.132945	0.496249	-1	INPP4B,PLCD1,PIK3R4,PLA2G4B,MBOAT2,PON1,ABHD5,CWH43,PIK3C2B,PIK3CB,DGKA,PIGK,DBI,PIGQ,PLD1,GPLD1,PLSCR1,ITPKC,GDPD3,GPCPD1,PLD2,PI4K2A,MTMR3,CDS1,PLA2G4D,PLA2G4F,TTC7A,INPP5K,PIGN,PIK3R2,MBOAT7,OSBPL8,GDE1,PLCB3,PIGT,SMG1,EFR3A,APOA1,AGPAT3	-1.20221	-0.292265	39	130
REGULATION OF COAGULATION%GOBP%GO:0050818	REGULATION OF COAGULATION%GOBP%GO:0050818	0.133007	0.496249	-1	ALOX12,ST3GAL4,SERPINB2,CD9,CEACAM1,FGG,THBD	-1.29661	-0.417798	7	28
REGULATION OF SODIUM ION TRANSMEMBRANE TRANSPORTER ACTIVITY%GOBP%GO:2000649	REGULATION OF SODIUM ION TRANSMEMBRANE TRANSPORTER ACTIVITY%GOBP%GO:2000649	0.133078	0.496249	1	SLMAP,YWHAH,UTRN,TESC,CAMK2D,ATP1B1,NEDD4L,SLC9A1,CHP1,FXYD3,GLRX,DMD	1.30532	0.434954	12	20
NEPHRON DEVELOPMENT%GOBP%GO:0072006	NEPHRON DEVELOPMENT%GOBP%GO:0072006	0.133273	0.496503	1	PECAM1,ITGA3,ACTA2,ENPEP,BASP1,PDGFRB	1.30729	0.442563	6	19
TUBE FORMATION%GOBP%GO:0035148	TUBE FORMATION%GOBP%GO:0035148	0.133582	0.497114	-1	VANGL2,BCL10,CELSR1,LMO4,GRHL3,GRHL2,PLXNB2,PHACTR4,DVL3	-1.30245	-0.432263	9	25
REGULATION OF RAS BY GAPS%REACTOME DATABASE ID RELEASE 78%5658442	REGULATION OF RAS BY GAPS%REACTOME DATABASE ID RELEASE 78%5658442	0.133692	0.497114	-1	PSMD14,RASA1,PSMB4,PSMD4,PSMD12,PSMD11,PSMD5,RASAL2,PSMC2,PSMD6,NF1,PSMB7,PSMD7,PSMD2,PSMC5,PSMD1,PSMA1,HRAS,PSME4,PSMA7,PSMB6,PSMD3,PSMA2,PSMD13,PSMB2,PSMC1,PSMC3,PSMB5,RASA2	-1.25139	-0.351763	29	54
REGULATION OF ANATOMICAL STRUCTURE MORPHOGENESIS%GOBP%GO:0022603	REGULATION OF ANATOMICAL STRUCTURE MORPHOGENESIS%GOBP%GO:0022603	0.133834	0.497171	-1	VANGL2,AHI1,S100A10,RHOD,CXCL13,ABL1,THBS4,EPN1,GRIP1,ECM1,PDCD6,ITGB8,SPINK5,CDC42EP1,VAT1,PHLDB2,PF4,TMBIM1,HMOX1,GPNMB,ROBO1,BAIAP2,RND3,ANXA1,CELSR1,MAP2,ARHGAP35,JUP,PIK3CB,RASA1,LIMS1,SYNE3,MYADM,HK2,EPN2,CEACAM1,RAP2A,PDLIM5,DLG1,EPHA2,ERBB2,EPHA1,DIP2B,CAMSAP1,PLXNB2,CELSR2,TJP1,HSPB1,RAC1,RNH1,DIAPH1,DAAM1,DVL3,FGG,EPHB3,PRKD2,ACTN4,P2RY1,ANXA3	-1.15254	-0.256698	59	265
NEGATIVE REGULATION OF JNK CASCADE%GOBP%GO:0046329	NEGATIVE REGULATION OF JNK CASCADE%GOBP%GO:0046329	0.134472	0.498363	-1	PER1,SERPINB3,TAOK3,GSTP1,SH3RF2,ITCH,DUSP3	-1.32003	-0.491021	7	16
APICAL JUNCTION ASSEMBLY%GOBP%GO:0043297	APICAL JUNCTION ASSEMBLY%GOBP%GO:0043297	0.134585	0.498363	-1	POF1B,STRN,ARL2,CLDN7,MPP7,DLG1,PDCD6IP,GRHL2,PARD3,PKN2	-1.30597	-0.436492	10	24
GRANULOCYTE CHEMOTAXIS%GOBP%GO:0071621	GRANULOCYTE CHEMOTAXIS%GOBP%GO:0071621	0.13466	0.498363	-1	CXCL13,S100A9,S100A8,PF4,ANXA1,CXCR2,LGALS3	-1.3086	-0.448037	7	22
NEGATIVE REGULATION OF EPITHELIAL CELL MIGRATION%GOBP%GO:0010633	NEGATIVE REGULATION OF EPITHELIAL CELL MIGRATION%GOBP%GO:0010633	0.134665	0.498363	1	DCN,NR2F2,MECP2,EVL,MMRN2,HDAC5,HMGB1,PFN2,SYNJ2BP,DAB2IP,SP100	1.25997	0.377586	11	30
OSTEOBLAST DIFFERENTIATION%GOBP%GO:0001649	OSTEOBLAST DIFFERENTIATION%GOBP%GO:0001649	0.135116	0.499049	1	TNC,HSPE1,COL6A1,VCAN,RRBP1,HNRNPC,GTPBP4,HNRNPU,TPM4,RDH14,PHB,LIMD1,RBMX	1.24282	0.352205	13	38
ESTABLISHMENT OF ORGANELLE LOCALIZATION%GOBP%GO:0051656	ESTABLISHMENT OF ORGANELLE LOCALIZATION%GOBP%GO:0051656	0.135147	0.499049	-1	SPG11,EIF6,NUF2,PDCD6,TMED9,CSNK1D,VPS4B,KIF1C,NDEL1,MAD1L1,CENPC,COPG2,KIF3A,HSBP1,CHMP6,CHMP1B,ARL6,YWHAZ,HOOK3,SYNE3,MYO1E,CHMP1A,MYO5B,DLG1,NLRP5,PDCD6IP,FAM83D,TMEM201,RAB11B,NSFL1C,CHMP5,PARD3,COPS5,LLGL1	-1.17703	-0.27492	34	174
REGULATION OF INTERLEUKIN-1 BETA PRODUCTION%GOBP%GO:0032651	REGULATION OF INTERLEUKIN-1 BETA PRODUCTION%GOBP%GO:0032651	0.135293	0.499049	-1	TRIM16,GSTP1,CASP8,NLRP2,ORM2,HSPB1,SERPINB1,CARD18,CPTP,APOA1,GSDMD	-1.30459	-0.436031	11	24
MHC CLASS II ANTIGEN PRESENTATION%REACTOME%R-HSA-2132295.3	MHC CLASS II ANTIGEN PRESENTATION%REACTOME%R-HSA-2132295.3	0.135361	0.499049	1	HLA-DRB5,CD74,CTSD,HLA-DRB1,HLA-DPB1,DNM3,AP2B1,SAR1B,CTSS,CLTA,SH3GL2,IFI30,KIF2A,CTSE,KLC4,SEC24D,CTSH,DCTN2,DNM1,SEC24B,DNM2	1.20099	0.301196	21	69
REGULATION OF CHOLESTEROL METABOLIC PROCESS%GOBP%GO:0090181	REGULATION OF CHOLESTEROL METABOLIC PROCESS%GOBP%GO:0090181	0.136108	0.501327	-1	CES1,SEC14L2,EPHX2	-1.31749	-0.490078	3	16
PHOSPHATIDYLINOSITOL BIOSYNTHETIC PROCESS%GOBP%GO:0006661	PHOSPHATIDYLINOSITOL BIOSYNTHETIC PROCESS%GOBP%GO:0006661	0.136348	0.501738	-1	INPP4B,PIK3R4,CWH43,PIK3C2B,PIK3CB,PIGK,PIGQ,ITPKC,PI4K2A,MTMR3,CDS1,TTC7A,INPP5K,PIGN,PIK3R2,MBOAT7,PIGT,SMG1,EFR3A	-1.24079	-0.344772	19	58
METAL ION TRANSPORT%GOBP%GO:0030001	METAL ION TRANSPORT%GOBP%GO:0030001	0.136476	0.501738	1	ABCC5,TRPV1,ATP1A3,SLC12A9,CACNA2D1,CYBRD1,SLC5A5,NDUFA9,ATP1A1,LTF,STOML2,SLC9A9,KCNS1,LMTK2,TRPM4,ITPR3,SLC3A2,SLC30A9,PTPRC,TRPC5,ATP2A3,ATP4B,CAV1,ATP4A,PMPCB,LETM1,ANK2,MCU,DNM2,ATP1B1,AFG3L2,ATP2B1,P2RX4,NEDD4L,SLC9A1,ATP7B,PLCG2,SLC4A4,SLC12A2,CHP1	1.18121	0.276668	40	101
MITOTIC SPINDLE ASSEMBLY%GOBP%GO:0090307	MITOTIC SPINDLE ASSEMBLY%GOBP%GO:0090307	0.136854	0.502655	1	MISP,STAG1,FLNA,KIF2A,SMC3,SMC1A	1.30601	0.448361	6	18
REGULATION OF RELEASE OF SEQUESTERED CALCIUM ION INTO CYTOSOL%GOBP%GO:0051279	REGULATION OF RELEASE OF SEQUESTERED CALCIUM ION INTO CYTOSOL%GOBP%GO:0051279	0.137317	0.503084	1	THY1,CLIC2,CAPN3,GSTO1,PLCG1,CAMK2D,PTK2B,ANK2,GSTM2,PRKACA	1.28687	0.422682	10	21
TRAF6 MEDIATED INDUCTION OF NFKB AND MAP KINASES UPON TLR7 8 OR 9 ACTIVATION%REACTOME%R-HSA-975138.2	TRAF6 MEDIATED INDUCTION OF NFKB AND MAP KINASES UPON TLR7 8 OR 9 ACTIVATION%REACTOME%R-HSA-975138.2	0.137657	0.503084	-1	CREB1,MAPK3,PPP2CA,PPP2R1A,MAP2K6,PPP2CB,NFKBIB,TICAM1,TRAF6,DUSP3,MAPK1,PPP2R5D,IRAK4,UBE2N,IKBKB,TAB1,SKP1,RELA,MAP2K3,MAP2K4	-1.24823	-0.362283	20	46
TOLL LIKE RECEPTOR 7 8 (TLR7 8) CASCADE%REACTOME DATABASE ID RELEASE 78%168181	TOLL LIKE RECEPTOR 7 8 (TLR7 8) CASCADE%REACTOME DATABASE ID RELEASE 78%168181	0.137657	0.503084	-1	CREB1,MAPK3,PPP2CA,PPP2R1A,MAP2K6,PPP2CB,NFKBIB,TICAM1,TRAF6,DUSP3,MAPK1,PPP2R5D,IRAK4,UBE2N,IKBKB,TAB1,SKP1,RELA,MAP2K3,MAP2K4	-1.24823	-0.362283	20	46
MYD88 DEPENDENT CASCADE INITIATED ON ENDOSOME%REACTOME DATABASE ID RELEASE 78%975155	MYD88 DEPENDENT CASCADE INITIATED ON ENDOSOME%REACTOME DATABASE ID RELEASE 78%975155	0.137657	0.503084	-1	CREB1,MAPK3,PPP2CA,PPP2R1A,MAP2K6,PPP2CB,NFKBIB,TICAM1,TRAF6,DUSP3,MAPK1,PPP2R5D,IRAK4,UBE2N,IKBKB,TAB1,SKP1,RELA,MAP2K3,MAP2K4	-1.24823	-0.362283	20	46
POSITIVE REGULATION OF AUTOPHAGY%GOBP%GO:0010508	POSITIVE REGULATION OF AUTOPHAGY%GOBP%GO:0010508	0.137702	0.503084	-1	TRIM38,SNX30,RALB,GSK3A,PLEKHF1,FOXO3,PIK3CB,TRIM5,SPTLC1,ATG2A,WAC,FBXO7,GNAI3,TICAM1,VPS13D,BAD,PRKAA2,TBK1,LRSAM1	-1.23705	-0.33536	19	66
PI3K-AKT-MTOR SIGNALING PATHWAY AND THERAPEUTIC OPPORTUNITIES%WIKIPATHWAYS_20211210%WP3844%HOMO SAPIENS	PI3K-AKT-MTOR SIGNALING PATHWAY AND THERAPEUTIC OPPORTUNITIES%WIKIPATHWAYS_20211210%WP3844%HOMO SAPIENS	0.137743	0.503084	-1	FOXO3,KRAS,BAD,RB1CC1,PIK3R2,CDKN1B,HRAS,RHEB,TSC2	-1.31565	-0.489392	9	16
BLOOD COAGULATION%GOBP%GO:0007596	BLOOD COAGULATION%GOBP%GO:0007596	0.137958	0.503304	1	F9,ENTPD1,VWF,PLAT,ITGB3,FLNA,CD40,MYL9,CTSG,F13A1,FN1,VAV2,ILK,MYH9,TLN1,CD36,ACTB,LMAN1,FBLN1,VCL,FIBP,SYK,SRC,F5,ACTN1,AK3,F11,STXBP3,ITGA2,PLCG2,GGCX	1.20156	0.296001	31	75
VIRAL LIFE CYCLE%GOBP%GO:0019058	VIRAL LIFE CYCLE%GOBP%GO:0019058	0.138061	0.503304	-1	VPS4B,CHMP6,VTA1,CHMP1B,MVB12A,CHMP1A,VPS28,TSG101,PDCD6IP,VPS37B,NMT2,ITCH,WWP2,CHMP5,RAB5A,USP6NL,ARL8B,LRSAM1,CHMP3,PCSK5,VPS37A,RAB7A,CHMP2A,EEA1,NFIA,CHMP2B,CHMP4A,KPNA2,PPID,RAB1B,CHMP4B,KPNA6,EPS15,VAPA	-1.2222	-0.32405	34	74
PROTEIN TARGETING TO MEMBRANE%GOBP%GO:0006612	PROTEIN TARGETING TO MEMBRANE%GOBP%GO:0006612	0.138321	0.503783	-1	ZDHHC20,ATG3,MICALL1,ARL6,YIF1B,ICMT,VPS37B,ARL6IP1,PARD3,ZDHHC2,NACA,PEX19,VPS37A,SRP14,CHM,CHMP4A,RABGEF1,TAOK2,CHMP4B	-1.23974	-0.355648	19	49
REGULATION OF OSTEOBLAST DIFFERENTIATION%GOBP%GO:0045667	REGULATION OF OSTEOBLAST DIFFERENTIATION%GOBP%GO:0045667	0.138707	0.50472	1	FERMT2,LTF,TMEM119,TRPM4,FBN2,TP63,CDK6,WNT4,PRKACA,NPNT,HDAC7,LIMD1	1.29496	0.4315	12	20
GLYCOLIPID BIOSYNTHETIC PROCESS%GOBP%GO:0009247	GLYCOLIPID BIOSYNTHETIC PROCESS%GOBP%GO:0009247	0.139034	0.505436	-1	ST3GAL4,CWH43,PIGK,PIGQ,UGCG,ST3GAL2,PIGN,PIGT	-1.30477	-0.451533	8	21
REGULATION OF BLOOD CIRCULATION%GOBP%GO:1903522	REGULATION OF BLOOD CIRCULATION%GOBP%GO:1903522	0.139348	0.506109	1	ACE,ATP1A3,CACNA2D1,TPM1,DES,CLIC2,DOCK5,RNF207,ATP1A1,CHGA,GSTO1,TRPM4,ATP2A3,CAMK2D,CAV1,ANK2,GSTM2,ATP1B1,ATP2B1,PRKACA,P2RX4,SLC9A1,BIN1,PKP2,TMEM65,DMD	1.2113	0.321245	26	52
REGULATION OF EXTRINSIC APOPTOTIC SIGNALING PATHWAY%GOBP%GO:2001236	REGULATION OF EXTRINSIC APOPTOTIC SIGNALING PATHWAY%GOBP%GO:2001236	0.139574	0.506459	-1	BCL10,FEM1B,FADD,PF4,TMBIM1,HMOX1,GSTP1,WWOX,RFFL,LGALS3,NOL3,PEA15,BID,FGG	-1.24836	-0.352746	14	53
KIDNEY DEVELOPMENT%GOBP%GO:0001822	KIDNEY DEVELOPMENT%GOBP%GO:0001822	0.139914	0.50722	1	PECAM1,ACE,ITGA3,ACTA2,WFS1,ENPEP,BASP1,LRRK2,PDGFRB	1.23111	0.343547	9	41
METABOLISM OF POLYAMINES%REACTOME DATABASE ID RELEASE 78%351202	METABOLISM OF POLYAMINES%REACTOME DATABASE ID RELEASE 78%351202	0.140402	0.508269	-1	PSMD14,PSMB4,PSMD4,PSMD12,PSMD11,PSMD5,PSMC2,PSMD6,PSMB7,PSMD7,PSMD2,PSMC5,PSMD1,PSMA1,PSME4,PSMA7,SRM,PSMB6,PSMD3,PSMA2,PSMD13,PSMB2,PSMC1,PSMC3	-1.24405	-0.362935	24	45
PHOSPHATIDYLINOSITOL METABOLIC PROCESS%GOBP%GO:0046488	PHOSPHATIDYLINOSITOL METABOLIC PROCESS%GOBP%GO:0046488	0.140463	0.508269	-1	INPP4B,PLCD1,PIK3R4,CWH43,PIK3C2B,PIK3CB,PIGK,PIGQ,GPLD1,ITPKC,PI4K2A,MTMR3,CDS1,PLA2G4D,TTC7A,INPP5K,PIGN,PIK3R2,MBOAT7,PLCB3,PIGT,SMG1,EFR3A	-1.21988	-0.326211	23	71
HEMOSTASIS%GOBP%GO:0007599	HEMOSTASIS%GOBP%GO:0007599	0.140633	0.508413	1	F9,ENTPD1,VWF,PLAT,ITGB3,FLNA,CD40,MYL9,CTSG,F13A1,FN1,VAV2,ILK,MYH9,TLN1,CD36,ACTB,LMAN1,FBLN1,VCL,FIBP,SYK,SRC,F5,ACTN1,AK3,F11,STXBP3,ITGA2,PLCG2,GGCX	1.19448	0.294302	31	76
PATTERN SPECIFICATION PROCESS%GOBP%GO:0007389	PATTERN SPECIFICATION PROCESS%GOBP%GO:0007389	0.140882	0.508842	-1	VANGL2,AHI1,NDRG4,ARL6,ATP6AP2,CELSR2	-1.28605	-0.414394	6	28
CHROMOSOME ORGANIZATION%GOBP%GO:0051276	CHROMOSOME ORGANIZATION%GOBP%GO:0051276	0.141138	0.509295	1	HORMAD1,NCAPG,RBM15B,STAG1,NASP,HMGN4,BRD2,PDS5B,ZNF365,MECP2,SMCHD1,SMARCD2,BEND3,DAXX,METTL3,HDAC5,FAM172A,BRD3,GINS1,MBD3,HMGN2,NCAPD2,MORF4L2,SETDB1,FEN1,PPHLN1,PTGES3,AIFM1,HMGB1,SMARCE1,NCAPH,KDM6B,PAK1,RBM15,CHAMP1,RECQL5,SART3,CENPV,SSRP1,RSF1,HDAC4,ANP32B,ACTL6A,HNRNPC,CHD1L,ACTB,DKC1,EHMT1,BPTF,SMC3,SMARCC2,HNRNPU,SMC1A,DPY30,SP100,RB1,DCTN2,HMGB2,SMC5	1.117	0.228223	59	283
REGULATION OF ERK1 AND ERK2 CASCADE%GOBP%GO:0070372	REGULATION OF ERK1 AND ERK2 CASCADE%GOBP%GO:0070372	0.141838	0.511351	1	RRAS,GLIPR2,ICAM1,CD74,S100A7,APIP,CXCL17,EMILIN1,ARRB1,HLA-DRB1,FN1,FERMT2,PDGFRB,GBP1,HMGB1,SIRPA,CD36,PRKCA,PTPRC,SYNJ2BP,PTK2B,DAB2IP,FBLN1	1.18626	0.288237	23	83
HIV-1 NEF: NEGATIVE EFFECTOR OF FAS AND TNF-ALPHA%PATHWAY INTERACTION DATABASE NCI-NATURE CURATED DATA%HIV-1 NEF: NEGATIVE EFFECTOR OF FAS AND TNF-ALPHA	HIV-1 NEF: NEGATIVE EFFECTOR OF FAS AND TNF-ALPHA%PATHWAY INTERACTION DATABASE NCI-NATURE CURATED DATA%HIV-1 NEF: NEGATIVE EFFECTOR OF FAS AND TNF-ALPHA	0.142111	0.511861	-1	CRADD,CASP9,FADD,APAF1,CASP8,BID,MAP3K5	-1.30763	-0.470221	7	18
REPRODUCTIVE SYSTEM DEVELOPMENT%GOBP%GO:0061458	REPRODUCTIVE SYSTEM DEVELOPMENT%GOBP%GO:0061458	0.142482	0.512254	1	GATA6,NR2F2,ZNF830,ANG,BASP1,PSAPL1,WNT2B,GHRL,WDR77,AKR1C3,WNT4,PSAP,MSH2,EIF2B4,EIF2B5,RBPJ	1.22864	0.346919	16	39
REPRODUCTIVE STRUCTURE DEVELOPMENT%GOBP%GO:0048608	REPRODUCTIVE STRUCTURE DEVELOPMENT%GOBP%GO:0048608	0.142482	0.512254	1	GATA6,NR2F2,ZNF830,ANG,BASP1,PSAPL1,WNT2B,GHRL,WDR77,AKR1C3,WNT4,PSAP,MSH2,EIF2B4,EIF2B5,RBPJ	1.22864	0.346919	16	39
STEM CELL DIFFERENTIATION%GOBP%GO:0048863	STEM CELL DIFFERENTIATION%GOBP%GO:0048863	0.142923	0.513366	1	ACE,ANXA6,FN1,FAM172A,SEMA3F,SOX21,PTPRC,TCOF1	1.27044	0.393879	8	26
REGULATION OF SYNAPTIC PLASTICITY%GOBP%GO:0048167	REGULATION OF SYNAPTIC PLASTICITY%GOBP%GO:0048167	0.143278	0.514171	-1	ABL1,SYNGR1,CPEB3,PRKCZ,GIPC1,RAB5A,PTN,ZDHHC2,EIF2AK4,RAB3A,PPFIA3,SQSTM1,CALB2,ARF1,EPHA4,RAB3GAP1,NCDN	-1.2605	-0.382299	17	37
APOPTOTIC MITOCHONDRIAL CHANGES%GOBP%GO:0008637	APOPTOTIC MITOCHONDRIAL CHANGES%GOBP%GO:0008637	0.143613	0.514609	1	SOD2,HSPD1,TIMM50,CLU,BAX,NDUFS1	1.26804	0.393135	6	26
NEGATIVE REGULATION OF SMOOTH MUSCLE CELL PROLIFERATION%GOBP%GO:0048662	NEGATIVE REGULATION OF SMOOTH MUSCLE CELL PROLIFERATION%GOBP%GO:0048662	0.143664	0.514609	1	SOD2,CNN1,TPM1,ANG,OGN,PRKG1,IGFBP3,MFN2,PDCD4	1.28931	0.436478	9	19
GLYCOSYLATION%GOBP%GO:0070085	GLYCOSYLATION%GOBP%GO:0070085	0.144032	0.515455	1	NANS,ST6GALNAC1,POMGNT2,SERP2,MOGS,POFUT1,FUT8,B4GAT1,DPM3,GALNT3,GALNT4,XXYLT1,RPN1,GXYLT1,STT3A,PLOD3,OSTC,CLN5,ALG5,ALG6,RPN2,PLOD1,SLC35C1,DPAGT1,DAD1,MLEC,GMPPB,COG2,MPDU1,GALNT2,GALNT5,EOGT,STT3B	1.18326	0.288282	33	82
NEGATIVE REGULATION OF MITOCHONDRION ORGANIZATION%GOBP%GO:0010823	NEGATIVE REGULATION OF MITOCHONDRION ORGANIZATION%GOBP%GO:0010823	0.144532	0.516559	1	OMA1,TRIAP1,CLU,MUL1,SLC25A5,PPIF,GHITM,GPX1	1.27702	0.419447	8	21
REGULATION OF SMOOTH MUSCLE CELL MIGRATION%GOBP%GO:0014910	REGULATION OF SMOOTH MUSCLE CELL MIGRATION%GOBP%GO:0014910	0.144699	0.516559	1	ACE,TPM1,DOCK5,PDGFRB,PRKG1,VTN,IGFBP3,LRP1	1.2938	0.457891	8	16
GLYCOLYSIS%PANTHER PATHWAY%P00024	GLYCOLYSIS%PANTHER PATHWAY%P00024	0.144737	0.516559	-1	PKP3,PKP1,HK2,HK2,PGAM1,GAPDH,GAPDH,ALDOA,ALDOA,PKM,PKM,ENO1,ENO1,BPGM,BPGM	-1.26548	-0.395003	15	32
DE NOVO PURINE BIOSYNTHESIS%PANTHER PATHWAY%P02738	DE NOVO PURINE BIOSYNTHESIS%PANTHER PATHWAY%P02738	0.145216	0.516779	-1	RRM2,RRM2,RRM2,GUK1,GUK1,ADK,ADK,IMPDH1,IMPDH1,IMPDH1	-1.23539	-0.345674	10	56
CROSS-PRESENTATION OF SOLUBLE EXOGENOUS ANTIGENS (ENDOSOMES)%REACTOME%R-HSA-1236978.1	CROSS-PRESENTATION OF SOLUBLE EXOGENOUS ANTIGENS (ENDOSOMES)%REACTOME%R-HSA-1236978.1	0.145507	0.516779	-1	PSMD14,PSMB4,PSMD4,PSMD12,CD207,PSMD11,PSMD5,PSMC2,PSMD6,PSMB7,PSMD7,PSMD2,PSMC5,PSMD1,PSMA1,PSME4,PSMA7,PSMB6,PSMD3,PSMA2,PSMD13,PSMB2,PSMC1,PSMC3	-1.23944	-0.361592	24	45
REGULATION OF ACTOMYOSIN STRUCTURE ORGANIZATION%GOBP%GO:0110020	REGULATION OF ACTOMYOSIN STRUCTURE ORGANIZATION%GOBP%GO:0110020	0.145569	0.516779	-1	S100A10,ABL1,ARHGEF10L,LIMCH1,WAS,PHLDB2,PPFIA1,WASF2,AKAP13,EPHA1,TJP1,RAC1,ARHGEF10,CGNL1,F11R,NF2,INPP5K	-1.23515	-0.355784	17	48
REGULATION OF CELLULAR RESPONSE TO GROWTH FACTOR STIMULUS%GOBP%GO:0090287	REGULATION OF CELLULAR RESPONSE TO GROWTH FACTOR STIMULUS%GOBP%GO:0090287	0.145658	0.516779	1	FBN1,ITGA5,DAB2,DCN,ITGA3,ITGB3,EMILIN1,ASPN,SKIL,MMRN2,TGFB1I1,PRKCB,XIAP,FBN2,VTN,CREBBP,DAB2IP,LTBP4,CAV1,LTBP1,PBLD,SMAD4	1.19131	0.29788	22	70
ANTIGEN PROCESSING AND PRESENTATION OF PEPTIDE ANTIGEN VIA MHC CLASS I%GOBP%GO:0002474	ANTIGEN PROCESSING AND PRESENTATION OF PEPTIDE ANTIGEN VIA MHC CLASS I%GOBP%GO:0002474	0.145688	0.516779	1	ACE,HLA-A,ERAP1,SAR1B,FCER1G,IFI30,PDIA3,B2M,HLA-C,HLA-B	1.28199	0.427178	10	20
COAGULATION%GOBP%GO:0050817	COAGULATION%GOBP%GO:0050817	0.145823	0.516779	1	F9,ENTPD1,VWF,PLAT,ITGB3,FLNA,CD40,MYL9,CTSG,F13A1,FN1,VAV2,ILK,MYH9,TLN1,CD36,ACTB,LMAN1,FBLN1,VCL,FIBP,SYK,SRC,F5,ACTN1,AK3,F11,STXBP3,ITGA2,PLCG2,GGCX	1.18789	0.292679	31	76
NEUROTRANSMITTER RECEPTORS AND POSTSYNAPTIC SIGNAL TRANSMISSION%REACTOME DATABASE ID RELEASE 78%112314	NEUROTRANSMITTER RECEPTORS AND POSTSYNAPTIC SIGNAL TRANSMISSION%REACTOME DATABASE ID RELEASE 78%112314	0.145826	0.516779	-1	CREB1,APBA1,ADCY6,MAPK3,GRIP1,LIN7B,GNG12,DLG1,GNB4,GNAI3,RAC1,PRKAB1,PRKAA2,MAPK1,DLG3	-1.23994	-0.350367	15	53
LOCOMOTION%GOBP%GO:0040011	LOCOMOTION%GOBP%GO:0040011	0.145857	0.516779	1	NAV1,PECAM1,ITGA5,MISP,RNASE3,LAMA2,ELMO1,ICAM1,ANXA6,COL5A1,CORO1A,VASP,PEAK1,FMNL1,BSG,LAMC1,CXCL17,RAC2,GP2,NEXN,PLAT,LAMA5,ITGB3,FLNA,EMILIN1,LAMB1,ANG,POMGNT2,CTSG,ENPEP,FN1,SDCCAG8,LRRK2,FOLR2,ALCAM,RPS6KA5,MST1R,PDGFRB,LCP1,FCER1G,MYO1G,SEMA3F,ITGB2,MYH9,CCR10,TSPAN11,ITGB1,CHGA,PXN,NCAM1,HMGB1,MAP1B,PAK1,TRPM4,SIRPA,CENPV,ITGB4,LIMA1,RHOC,VTN,PTPRC,BRAT1,FSIP2,PLCG1,ITGB6,ACTB,MIA3,DAB2IP…	1.1099	0.22317	74	327
PID_IFNG_PATHWAY%MSIGDB_C2%PID_IFNG_PATHWAY	PID_IFNG_PATHWAY%MSIGDB_C2%PID_IFNG_PATHWAY	0.145989	0.516779	1	MAP3K11,IFNGR1,RAPGEF1,CREBBP,CAMK2D,IRF9,JAK1,RAP1A,PIK3R1	1.27509	0.412216	9	22
RESPONSE TO ELEVATED PLATELET CYTOSOLIC CA2+%REACTOME DATABASE ID RELEASE 78%76005	RESPONSE TO ELEVATED PLATELET CYTOSOLIC CA2+%REACTOME DATABASE ID RELEASE 78%76005	0.146276	0.5173	1	PECAM1,VWF,ITGB3,FLNA,F13A1,FN1,ANXA5,CALU,HSPA5,CLU,PRKCB,RARRES2,TLN1,CHID1,TMX3,TMSB4X,FAM3C,STX4,CD36,PRKCA	1.17721	0.281146	20	90
REGULATION OF ERBB SIGNALING PATHWAY%GOBP%GO:1901184	REGULATION OF ERBB SIGNALING PATHWAY%GOBP%GO:1901184	0.146401	0.5173	-1	AFAP1L2,PTPN18,PTK6,CHMP6,MVB12A,CBLC,TSG101,CEACAM1	-1.25713	-0.381276	8	37
DNA-TEMPLATED TRANSCRIPTION, INITIATION%GOBP%GO:0006352	DNA-TEMPLATED TRANSCRIPTION, INITIATION%GOBP%GO:0006352	0.146886	0.518546	1	TAF10,GTF2B,NAT14,TAF9,POLR2D,RSF1,TAF1L,TFB1M,TFB2M,UBTF,GTF2F1,POLR2G,DR1,TAF12	1.24464	0.372992	14	30
DNA REPLICATION PRE-INITIATION%REACTOME DATABASE ID RELEASE 78%69002	DNA REPLICATION PRE-INITIATION%REACTOME DATABASE ID RELEASE 78%69002	0.147458	0.520083	-1	PSMD14,PRIM2,PSMB4,PSMD4,PSMD12,KPNA1,PSMD11,PSMD5,PSMC2,PSMD6,PSMB7,PSMD7,PSMD2,PSMC5,MCM2,PSMD1,PSMA1,KPNA6,ORC3,PSME4,PSMA7,PSMB6,RPA3,PSMD3,PSMA2,PSMD13,PSMB2,PSMC1,PSMC3	-1.22546	-0.337748	29	61
NEGATIVE REGULATION OF HISTONE MODIFICATION%GOBP%GO:0031057	NEGATIVE REGULATION OF HISTONE MODIFICATION%GOBP%GO:0031057	0.147623	0.520083	-1	OTUB1,SDR16C5,TRIP12	-1.29656	-0.459401	3	19
SIGNALING BY HIGH-KINASE ACTIVITY BRAF MUTANTS%REACTOME%R-HSA-6802948.1	SIGNALING BY HIGH-KINASE ACTIVITY BRAF MUTANTS%REACTOME%R-HSA-6802948.1	0.148088	0.520083	1	APBB1IP,VWF,ITGB3,ARRB1,FN1,RAP1B,ARAF,TLN1,VCL,BRAF,SRC,RAP1A	1.25328	0.382028	12	28
CARBOHYDRATE DERIVATIVE BIOSYNTHETIC PROCESS%GOBP%GO:1901137	CARBOHYDRATE DERIVATIVE BIOSYNTHETIC PROCESS%GOBP%GO:1901137	0.14816	0.520083	1	CHSY1,CHPF,ABCC5,NANS,ST6GALNAC1,POMGNT2,DTYMK,SERP2,MOGS,ACAT1,TK2,CHST10,ACSL4,GAL3ST4,POFUT1,FUT8,B4GAT1,DPM3,DLD,PDHA1,DLAT,GALNT3,STOML2,GALNT4,XXYLT1,UGT8,ACSS1,RPN1,SLC25A13,GXYLT1,DGUOK,AMPD2,HEXA,PDHB,ACSL5,PANK4,STT3A,PLOD3,PDHX,OSTC,UAP1L1,ALG5,ALG6,ADA,ACLY,RPN2,CTPS2,PLOD1,MT-ATP6,SLC35C1,DPAGT1,DAD1,PRPS2,MLEC	1.1338	0.242146	54	194
CDT1 ASSOCIATION WITH THE CDC6:ORC:ORIGIN COMPLEX%REACTOME%R-HSA-68827.2	CDT1 ASSOCIATION WITH THE CDC6:ORC:ORIGIN COMPLEX%REACTOME%R-HSA-68827.2	0.148324	0.520083	-1	PSMD14,PSMB4,PSMD4,PSMD12,PSMD11,PSMD5,PSMC2,PSMD6,PSMB7,PSMD7,PSMD2,PSMC5,PSMD1,PSMA1,ORC3,PSME4,PSMA7,PSMB6,PSMD3,PSMA2,PSMD13,PSMB2,PSMC1,PSMC3	-1.23542	-0.358564	24	46
POSITIVE REGULATION OF PROTEOLYSIS%GOBP%GO:0045862	POSITIVE REGULATION OF PROTEOLYSIS%GOBP%GO:0045862	0.148411	0.520083	-1	S100A10,RNFT1,CRADD,BCL10,PDCD6,ATXN3,CSNK1D,S100A9,S100A8,GSK3A,CASP9,FADD,RNF19B,ROBO1,CYFIP2,SERPINB3,RNF185,ANXA2,SH3RF2,USP5,APAF1,HECTD1,APH1A,CASP8,UACA,TMEM259,NLRP2,GPLD1,MKRN2,ARIH1,STUB1,BAD,CTSC,BID,PIAS1,CSNK1A1,PSMC2,TBC1D10A	-1.16631	-0.273892	38	166
DECTIN-1 MEDIATED NONCANONICAL NF-KB SIGNALING%REACTOME%R-HSA-5607761.1	DECTIN-1 MEDIATED NONCANONICAL NF-KB SIGNALING%REACTOME%R-HSA-5607761.1	0.148456	0.520083	-1	PSMD14,PSMB4,PSMD4,PSMD12,PSMD11,PSMD5,PSMC2,PSMD6,PSMB7,PSMD7,PSMD2,SKP1,PSMC5,RELA,PSMD1,PSMA1,PSME4,PSMA7,PSMB6,CUL1,PSMD3,PSMA2,UBA3,PSMD13,PSMB2,PSMC1,PSMC3	-1.22976	-0.350725	27	51
AP-1 TRANSCRIPTION FACTOR NETWORK%PATHWAY INTERACTION DATABASE NCI-NATURE CURATED DATA%AP-1 TRANSCRIPTION FACTOR NETWORK	AP-1 TRANSCRIPTION FACTOR NETWORK%PATHWAY INTERACTION DATABASE NCI-NATURE CURATED DATA%AP-1 TRANSCRIPTION FACTOR NETWORK	0.148565	0.520083	1	MT2A,FABP4,HLA-A,COL1A2,ELF1	1.26387	0.40058	5	24
REGULATION OF ORNITHINE DECARBOXYLASE (ODC)%REACTOME DATABASE ID RELEASE 78%350562	REGULATION OF ORNITHINE DECARBOXYLASE (ODC)%REACTOME DATABASE ID RELEASE 78%350562	0.148765	0.520083	-1	PSMD14,PSMB4,PSMD4,PSMD12,PSMD11,PSMD5,PSMC2,PSMD6,PSMB7,PSMD7,PSMD2,PSMC5,PSMD1,PSMA1,PSME4,PSMA7,PSMB6,PSMD3,PSMA2,PSMD13,PSMB2,PSMC1,PSMC3	-1.24102	-0.365476	23	43
CLASS I PI3K SIGNALING EVENTS MEDIATED BY AKT%PATHWAY INTERACTION DATABASE NCI-NATURE CURATED DATA%CLASS I PI3K SIGNALING EVENTS MEDIATED BY AKT	CLASS I PI3K SIGNALING EVENTS MEDIATED BY AKT%PATHWAY INTERACTION DATABASE NCI-NATURE CURATED DATA%CLASS I PI3K SIGNALING EVENTS MEDIATED BY AKT	0.148773	0.520083	-1	GSK3A,CASP9,FOXO3,YWHAZ,SFN,KPNA1,BAD,MAP3K5,YWHAE,YWHAQ,CDKN1B,YWHAB	-1.26846	-0.401971	12	30
CELL JUNCTION ORGANIZATION%GOBP%GO:0034330	CELL JUNCTION ORGANIZATION%GOBP%GO:0034330	0.148785	0.520083	-1	SNCG,DSG1,RHOD,CAST,POF1B,PKP3,GJB2,ARVCF,CD9,C1QB,STRN,PKP1,PPFIBP2,PPFIA1,JUP,LIMS1,ARL2,PKP4,MYADM,CLDN7,MPP7,DLG1,PDCD6IP,GRHL2,DSP,CAPZA1,PLXNB2,TJP1,CYFIP1,CSK,PARD3,EPHB3,GPC4,GJB6,PKN2	-1.17671	-0.281961	35	143
APOPTOSIS SIGNALING PATHWAY%PANTHER PATHWAY%P00006	APOPTOSIS SIGNALING PATHWAY%PANTHER PATHWAY%P00006	0.149718	0.522621	-1	CREB1,CREB1,CRADD,CRADD,MAPK3,MAPK3,MAPK3,CASP9,CASP9,FADD,FADD,REL,REL,MAP4K5,MAP4K5,PIK3CB,PIK3CB,APAF1,APAF1,CASP8,CASP8,CASP8	-1.17574	-0.283431	22	138
TRANSCRIPTION REGULATION BY BZIP TRANSCRIPTION FACTOR%PANTHER PATHWAY%P00055	TRANSCRIPTION REGULATION BY BZIP TRANSCRIPTION FACTOR%PANTHER PATHWAY%P00055	0.149779	0.522621	1	PRKAR2B,PRKAR2B,PRKAR1A,PRKAR1A,GTF2B,GTF2B,GTF2B,TAF9,TAF9	1.19714	0.312639	9	56
B CELL RECEPTOR SIGNALING PATHWAY%GOBP%GO:0050853	B CELL RECEPTOR SIGNALING PATHWAY%GOBP%GO:0050853	0.150282	0.522739	1	IGHV3-23,CD79A,CD38,IGLL5,BAX,PRKCB,BTK,IGHA1,RFTN1,PTPRC	1.24111	0.358731	10	35
NUCLEOTIDE-BINDING OLIGOMERIZATION DOMAIN (NOD) PATHWAY%WIKIPATHWAYS_20211210%WP1433%HOMO SAPIENS	NUCLEOTIDE-BINDING OLIGOMERIZATION DOMAIN (NOD) PATHWAY%WIKIPATHWAYS_20211210%WP1433%HOMO SAPIENS	0.150499	0.522739	-1	IL18,CASP9,NLRP2,CARD6,RAC1,IKBKB,RELA,COPS6	-1.29765	-0.490211	8	15
ACTIVATION OF NMDA RECEPTORS AND POSTSYNAPTIC EVENTS%REACTOME%R-HSA-442755.7	ACTIVATION OF NMDA RECEPTORS AND POSTSYNAPTIC EVENTS%REACTOME%R-HSA-442755.7	0.150668	0.522739	-1	CREB1,APBA1,MAPK3,LIN7B,DLG1,RAC1,PRKAB1,PRKAA2,MAPK1,DLG3	-1.26078	-0.396892	10	31
RESPONSE TO ALCOHOL%GOBP%GO:0097305	RESPONSE TO ALCOHOL%GOBP%GO:0097305	0.150695	0.522739	-1	CES1,ADCY6,ADH7,PMVK,JUP,GPLD1	-1.2836	-0.434159	6	23
REGULATION OF LYMPHOCYTE DIFFERENTIATION%GOBP%GO:0045619	REGULATION OF LYMPHOCYTE DIFFERENTIATION%GOBP%GO:0045619	0.150761	0.522739	-1	IL18,ABL1,SPINK5,ANXA1,FOXO3,PRKCZ,IKZF3,IL4I1,HLA-DRA,CLPTM1,PNP,RC3H1,PTPN2	-1.25973	-0.39099	13	33
COMPLEMENT AND COAGULATION CASCADES%WIKIPATHWAYS_20211210%WP558%HOMO SAPIENS	COMPLEMENT AND COAGULATION CASCADES%WIKIPATHWAYS_20211210%WP558%HOMO SAPIENS	0.150782	0.522739	1	F9,VWF,PLAT,CLU,CD46,LMAN1,SERPINC1,F5	1.24058	0.363324	8	33
BIOCARTA_KERATINOCYTE_PATHWAY%MSIGDB_C2%BIOCARTA_KERATINOCYTE_PATHWAY	BIOCARTA_KERATINOCYTE_PATHWAY%MSIGDB_C2%BIOCARTA_KERATINOCYTE_PATHWAY	0.150798	0.522739	-1	MAPK3,MAPK13,PPP2CA,MAP2K6,MAPK1,MAP3K5,IKBKB,RELA,MAP2K3,HRAS,MAP2K4,EGFR	-1.28308	-0.439298	12	22
REGULATION OF CELL CYCLE PROCESS%GOBP%GO:0010564	REGULATION OF CELL CYCLE PROCESS%GOBP%GO:0010564	0.150922	0.522739	-1	INIP,CRNN,RRM2,PPP1R10,CRADD,FEM1B,PIK3R4,VPS4B,CRLF3,WIZ,GPNMB,MAD1L1,TAOK3,ERCC2,RRP8,INO80,ANXA1,KNTC1,CHMP6,CHMP1B,PPP2CA,SUSD2,PKP4,CHMP1A,DLG1,DYNC1LI1,PDCD6IP,DCUN1D3,PLSCR1,FAM83D,CDKN2C,TOM1L2,WAC,NSFL1C,CHMP5,RPL23,USP47,ZFYVE19,NAA10,GIPC1,BRCC3,PKN2,TIPRL,NAE1,RINT1,RAD21	-1.15411	-0.2612	46	226
TRANSMEMBRANE RECEPTOR PROTEIN SERINE/THREONINE KINASE SIGNALING PATHWAY%GOBP%GO:0007178	TRANSMEMBRANE RECEPTOR PROTEIN SERINE/THREONINE KINASE SIGNALING PATHWAY%GOBP%GO:0007178	0.151016	0.522739	1	LTBP2,COL1A2,INHBE,TGFBR2,TGFB1I1,FERMT2,ITGB1,PXN,TGFBRAP1,ADAM9,PDCD4,SMAD4,SRC	1.20975	0.332264	13	44
POSITIVE REGULATION OF LEUKOCYTE CELL-CELL ADHESION%GOBP%GO:1903039	POSITIVE REGULATION OF LEUKOCYTE CELL-CELL ADHESION%GOBP%GO:1903039	0.151759	0.52441	1	HLA-DRB5,HSPD1,THY1,HLA-A,DOCK8,HLA-DRB1,HLA-DPB1,TGFBR2,ITGB2,CD46,CD81,HMGB1,SIRPA,FLOT2,PTPRC,CAV1,B2M,CD276,RASAL3,SYK,SRC	1.18467	0.298512	21	67
REGULATION OF CHROMATIN ORGANIZATION%GOBP%GO:1902275	REGULATION OF CHROMATIN ORGANIZATION%GOBP%GO:1902275	0.151768	0.52441	1	MAP1S,SETDB1,PPHLN1,SSRP1,HNRNPU,MKI67,CDK2,SIN3A,SPTY2D1,TPR,ATF7IP	1.27284	0.424131	11	20
ANATOMICAL STRUCTURE HOMEOSTASIS%GOBP%GO:0060249	ANATOMICAL STRUCTURE HOMEOSTASIS%GOBP%GO:0060249	0.152534	0.52599	1	PECAM1,LAMA2,LAMC1,TFF2,SH3GL2,LTF,LSR,ITGB1,IGHA1,CAPN3,ALDH1A1,ACTB,PTK2B,VCL,CTSH,B2M,PBLD,SRC,SCGN,TPP1,TFF1,P2RX4,LYZ,SLC12A2,PFKM,ACTG1,DMD,MUC6,TAOK1,CXADR	1.18491	0.29628	30	70
MOVEMENT OF CELL OR SUBCELLULAR COMPONENT%GOBP%GO:0006928	MOVEMENT OF CELL OR SUBCELLULAR COMPONENT%GOBP%GO:0006928	0.152748	0.52599	1	NAV1,PECAM1,ITGA5,MISP,LAMA2,ELMO1,ICAM1,ANXA6,COL5A1,CORO1A,VASP,PEAK1,FMNL1,BSG,DTNBP1,LAMC1,CXCL17,RAC2,GP2,NEXN,MAP1S,PLAT,CACNA2D1,LAMA5,TPM1,ITGB3,AP3S2,FLNA,EMILIN1,BLOC1S5,LAMB1,ANG,POMGNT2,CTSG,AQP4,LRPPRC,ENPEP,FN1,SDCCAG8,LRRK2,FOLR2,ALCAM,RPS6KA5,MST1R,PDGFRB,LCP1,FCER1G,TTC21B,MYO1G,ATP1A1,DNAAF5,SEMA3F,ITGB2,MYO1F,MYH9,CCR10,TSPAN11,KIF2A,ITGB1,CHGA,MYO5A,PXN,NCAM1,HMGB1,MAP1B,PAK1,…	1.08761	0.214023	89	413
INTEGRATED BREAST CANCER PATHWAY%WIKIPATHWAYS_20211210%WP1984%HOMO SAPIENS	INTEGRATED BREAST CANCER PATHWAY%WIKIPATHWAYS_20211210%WP1984%HOMO SAPIENS	0.152748	0.52599	-1	CREB1,NUP85,CSNK1D,GSK3A,CASP9,BACH1,FADD,ANXA1,USP16,KRAS,ITPKC,RAC1,BAD,PIAS1,MAPK1,DCAKD,RALGAPA1,HMGCR,HDAC1,NF1,PIK3R2,RALA	-1.20887	-0.320226	22	75
POSITIVE REGULATION OF PROTEIN BINDING%GOBP%GO:0032092	POSITIVE REGULATION OF PROTEIN BINDING%GOBP%GO:0032092	0.152763	0.52599	-1	ABL1,IDE,RALB,AKTIP,ANXA2,PPP2CA,FKBP1A,STK3,PPP2CB	-1.2515	-0.386293	9	34
STEROID METABOLIC PROCESS%GOBP%GO:0008202	STEROID METABOLIC PROCESS%GOBP%GO:0008202	0.153314	0.527422	-1	CES1,MSMO1,SULT2B1,TM7SF2,OSBPL9,MVD,PMVK,OSBPL2,ACAA1,CLN8,DHRS9,G6PD,NSDHL,DHCR7,RXRA,MVK,HMGCS1,SRD5A3,SC5D,UGT1A7,AMACR,SQLE,HMGCR,OSBPL3,SCP2,ABCD3,FDFT1,HSD3B7,HSD17B4	-1.20236	-0.312786	29	83
INORGANIC ION TRANSMEMBRANE TRANSPORT%GOBP%GO:0098660	INORGANIC ION TRANSMEMBRANE TRANSPORT%GOBP%GO:0098660	0.153805	0.528182	1	ABCC5,TRPV1,ATP1A3,SLC12A9,CACNA2D1,SLC37A4,SLC5A5,SLC25A3,ATP1A1,NNT,STOML2,MT-ND5,SLC9A9,KCNS1,COX15,TRPM4,ITPR3,PTPRC,TRPC5,ATP2A3,ATP4B,ATP4A,NDUFS7,PMPCB,LETM1,MT-ATP6,MCU,ATP1B1,AFG3L2,ATP2B1,P2RX4,SLC9A1,ATP7B,PLCG2,SLC4A4,SLC12A2,SLC25A10,ANO1,ANO6	1.17014	0.279457	39	90
INTERFERON-GAMMA SIGNALING PATHWAY%PANTHER PATHWAY%P00035	INTERFERON-GAMMA SIGNALING PATHWAY%PANTHER PATHWAY%P00035	0.153805	0.528182	-1	MAPK3,MAPK3,MAPK3,MAPK13,MAPK13,PIAS1,PIAS1,MAPK1,MAPK1,MAPK1	-1.27581	-0.42342	10	25
THROMBOXANE A2 RECEPTOR SIGNALING%PATHWAY INTERACTION DATABASE NCI-NATURE CURATED DATA%THROMBOXANE A2 RECEPTOR SIGNALING	THROMBOXANE A2 RECEPTOR SIGNALING%PATHWAY INTERACTION DATABASE NCI-NATURE CURATED DATA%THROMBOXANE A2 RECEPTOR SIGNALING	0.154151	0.528905	1	TGM2,ICAM1,PRKCB,PRKG1,PRKCA,GNA11,SYK,SRC,DNM1,ARHGEF1,PRKACA	1.24407	0.379221	11	28
REGULATION OF PTEN GENE TRANSCRIPTION%REACTOME%R-HSA-8943724.1	REGULATION OF PTEN GENE TRANSCRIPTION%REACTOME%R-HSA-8943724.1	0.154313	0.528997	-1	MTA3,MAPK3,LAMTOR3,RRAGC,GATAD2A,MAPK1,HDAC1,LAMTOR1,RCOR1	-1.25631	-0.395486	9	31
NEUROTRANSMITTER RELEASE CYCLE%REACTOME DATABASE ID RELEASE 78%112310	NEUROTRANSMITTER RELEASE CYCLE%REACTOME DATABASE ID RELEASE 78%112310	0.154461	0.52904	-1	APBA1,LIN7B,PPFIA1,RAB3A,PPFIA3,ABAT,UNC13B,GLS	-1.28797	-0.479097	8	16
NEGATIVE REGULATION OF MICROTUBULE POLYMERIZATION OR DEPOLYMERIZATION%GOBP%GO:0031111	NEGATIVE REGULATION OF MICROTUBULE POLYMERIZATION OR DEPOLYMERIZATION%GOBP%GO:0031111	0.155336	0.531274	-1	NAV3,TUBB4A,MAP2,CAMSAP1	-1.28524	-0.455392	4	19
REGULATION OF EPITHELIAL CELL DIFFERENTIATION%GOBP%GO:0030856	REGULATION OF EPITHELIAL CELL DIFFERENTIATION%GOBP%GO:0030856	0.155385	0.531274	-1	AHI1,SULT2B1,TRIM16,ALOX15B,CEACAM1,SFN,GRHL2,ZFP36,BAD	-1.25793	-0.398633	9	30
ENDOGENOUS_CANNABINOID_SIGNALING%PANTHER PATHWAY%P05730	ENDOGENOUS_CANNABINOID_SIGNALING%PANTHER PATHWAY%P05730	0.155556	0.531391	1	GNB3,GNB3,PLCB1,PLCB1,GNAO1,GNAO1,GNAI1,GNAI1,GNAI1	1.25859	0.394028	9	25
G1 S TRANSITION%REACTOME%R-HSA-69206.2	G1 S TRANSITION%REACTOME%R-HSA-69206.2	0.156326	0.533386	-1	PSMD14,PRIM2,RRM2,DHFR,PTK6,PPP2CA,PPP2R1A,PSMB4,PSMD4,PSMD12,PPP2CB,PSMD11,PSMD5,PSMC2,PSMD6,HDAC1,PSMB7,PSMD7,PSMD2,SKP1,PSMC5,CDKN1B,MCM2,PSMD1,CDK4,PSMA1,ORC3,PSMA7,PSMB6,RPA3,CUL1,PSMD3,PSMA2,PSMD13	-1.20123	-0.313963	34	81
REGULATION OF MONOOXYGENASE ACTIVITY%GOBP%GO:0032768	REGULATION OF MONOOXYGENASE ACTIVITY%GOBP%GO:0032768	0.156413	0.533386	-1	DHFR,HM13,PIK3CB,ATP7A,NOSIP	-1.28256	-0.454439	5	19
REGULATION OF PTEN STABILITY AND ACTIVITY%REACTOME%R-HSA-8948751.1	REGULATION OF PTEN STABILITY AND ACTIVITY%REACTOME%R-HSA-8948751.1	0.156671	0.533611	-1	PSMD14,PSMB4,PSMD4,PSMD12,WWP2,PSMD11,STUB1,PSMD5,PSMC2,PSMD6,CSNK2A1,PSMB7,PSMD7,PSMD2,PSMC5,PSMD1,PSMA1,PSME4,PSMA7,PSMB6,PSMD3,PSMA2,PSMD13,PSMB2,PSMC1,PSMC3	-1.22335	-0.342306	26	56
HALLMARK_MTORC1_SIGNALING%MSIGDB_C2%HALLMARK_MTORC1_SIGNALING	HALLMARK_MTORC1_SIGNALING%MSIGDB_C2%HALLMARK_MTORC1_SIGNALING	0.156752	0.533611	-1	RRM2,DAPP1,DHFR,TM7SF2,RIT1,ATP6V1D,PHGDH,PITPNB,IDI1,HSPA4,ME1,EIF2S2,TUBA4A,DHCR7,HK2,UFM1,ABCF2,PSMD12,HMGCS1,LDLR,UCHL5,NFKBIB,CTSC,COPS5	-1.18563	-0.296889	24	105
OXOACID METABOLIC PROCESS%GOBP%GO:0043436	OXOACID METABOLIC PROCESS%GOBP%GO:0043436	0.157874	0.536963	1	CD74,APIP,NARS2,ADH1B,GSTM1,IDH3A,TPST2,CRAT,BCKDHA,BCKDK,PTGIS,BPHL,SERINC3,OSBPL7,FH,TBXAS1,LDHB,GATB,ACAT1,UGT2B15,ALDH5A1,ETFA,ACSL4,MCAT,DLD,AUH,PDHA1,GOT1,ABHD10,DLAT,IDH2,HADH,PTGES3,ECI2,GOT2,ALDH1L2,EARS2,ACADL,ASPA,SARS2,ACAD10,GSTO1,BCAT2,NDUFAB1,ALDH1A1,ALDOB,ACO2,ALDH6A1,SLC25A13,HGD,GGT5,ADH1C,HK3,CD36,PDHB,SUCLA2,ACSL5,ALDH1A3,CYP2S1,ECI1,PYCR2,PARS2,DLST,PYCR1,ME3,PGAM4,SDHA,AMT,S…	1.09519	0.21765	153	365
PROSTANOID METABOLIC PROCESS%GOBP%GO:0006692	PROSTANOID METABOLIC PROCESS%GOBP%GO:0006692	0.158439	0.537948	1	CD74,GSTM1,PTGIS,TBXAS1,PTGES3,CYP2S1,PTGES,PTGES2,PTGDS,AKR1C3,AKR1C1	1.24888	0.395828	11	24
PROSTAGLANDIN METABOLIC PROCESS%GOBP%GO:0006693	PROSTAGLANDIN METABOLIC PROCESS%GOBP%GO:0006693	0.158439	0.537948	1	CD74,GSTM1,PTGIS,TBXAS1,PTGES3,CYP2S1,PTGES,PTGES2,PTGDS,AKR1C3,AKR1C1	1.24888	0.395828	11	24
POSITIVE REGULATION OF MITOCHONDRION ORGANIZATION%GOBP%GO:0010822	POSITIVE REGULATION OF MITOCHONDRION ORGANIZATION%GOBP%GO:0010822	0.15984	0.542235	1	DCN,BAX,MUL1,SLC25A5,PPIF,HIP1R,MIEF1,SLC25A4,PGAM5,PARK7,MCU,HTRA2,MMP9,VDAC1	1.22616	0.356577	14	34
REGULATION OF STRESS FIBER ASSEMBLY%GOBP%GO:0051492	REGULATION OF STRESS FIBER ASSEMBLY%GOBP%GO:0051492	0.160143	0.542792	-1	S100A10,ABL1,ARHGEF10L,LIMCH1,WAS,PHLDB2,PPFIA1,WASF2,EPHA1,TJP1,RAC1,ARHGEF10,CGNL1,F11R,NF2,INPP5K	-1.22631	-0.35776	16	45
REGULATION OF PLASMA MEMBRANE BOUNDED CELL PROJECTION ASSEMBLY%GOBP%GO:0120032	REGULATION OF PLASMA MEMBRANE BOUNDED CELL PROJECTION ASSEMBLY%GOBP%GO:0120032	0.160539	0.543662	-1	CDC42EP1,WAS,ATG3,TBC1D17,EPS8L2,NDEL1,EPS8L1,TWF1,ARHGAP35,YAP1,WASF2,EPHA2,PLD1,PLEKHM1,CYFIP1,RAC1,RABGAP1,TBC1D2B,RAB5A,USP6NL,TBC1D10A,NCKAP1,TBC1D2,TACSTD2,RALA,ARF6,CAPZB,KANK1,CCL21,GDI2	-1.18647	-0.30317	30	92
CELLULAR RESPONSE TO MOLECULE OF BACTERIAL ORIGIN%GOBP%GO:0071219	CELLULAR RESPONSE TO MOLECULE OF BACTERIAL ORIGIN%GOBP%GO:0071219	0.16129	0.544949	-1	IL18,CXCL13,IL36RN,BCL10,IL36A,PF4,LBP,GSTP1,ZFP36,CHMP5,NFKBIB,TICAM1,TRAF6,SHPK,PPBP	-1.21602	-0.348844	15	49
PROTON TRANSMEMBRANE TRANSPORT%GOBP%GO:1902600	PROTON TRANSMEMBRANE TRANSPORT%GOBP%GO:1902600	0.161348	0.544949	1	ATP1A3,ATP1A1,NNT,STOML2,MT-ND5,COX15,ATP4A,NDUFS7,MT-ATP6	1.26825	0.435395	9	18
REGULATION OF CYTOSKELETON ORGANIZATION%GOBP%GO:0051493	REGULATION OF CYTOSKELETON ORGANIZATION%GOBP%GO:0051493	0.161754	0.544949	-1	NAV3,S100A10,RHOD,MTPN,ABL1,MAPK3,TUBB4A,ARHGEF10L,S100A9,VPS4B,CDC42EP1,LIMCH1,S100A8,WAS,PHLDB2,BAIAP2,RND3,TWF1,SCIN,ARHGAP17,CHMP6,CELSR1,MAP2,ARHGAP35,CHMP1B,PPFIA1,RASA1,ARL2,MYADM,IQGAP1,CHMP1A,GRHL3,WASF2,AKAP13,PDCD6IP,EPHA1,NCK2,CAPZA1,CAMSAP1,TJP1,CYFIP1,CHMP5,RAC1,DIAPH1,ARHGEF10,BST1,NCK1,FLII,PRKAA2,MAPK1,CGNL1,SVIL,CHMP3,F11R,DBNL,NF2,INPP5K,MARK2	-1.14363	-0.257802	58	235
REGULATION OF LEUKOCYTE ACTIVATION%GOBP%GO:0002694	REGULATION OF LEUKOCYTE ACTIVATION%GOBP%GO:0002694	0.161905	0.544949	1	HLA-DRB5,CLC,IGHV3-23,HSPD1,THY1,CD74,HLA-A,DOCK8,CD40,HLA-DRB1,METTL3,CD38,CTSG,PRKAR1A,FN1,IGLL5,HLA-DPB1,TGFBR2,BTK,MZB1,ITGB2,CD46,IGHA1,CD81,HMGB1,ITGAM,TNIP2,SIRPA,STX4,FLOT2,PJA2,PTPRC	1.14123	0.253083	32	147
RESOLUTION OF ABASIC SITES (AP SITES)%REACTOME%R-HSA-73933.2	RESOLUTION OF ABASIC SITES (AP SITES)%REACTOME%R-HSA-73933.2	0.16212	0.544949	1	FEN1,MPG,APEX1,RFC3,RPA2,POLB,POLD3,PARP1,RFC1,PNKP,RPA1,RFC2,LIG3,POLE3,XRCC1,POLD1	1.25149	0.411061	16	21
TOLL LIKE RECEPTOR 10 (TLR10) CASCADE%REACTOME%R-HSA-168142.1	TOLL LIKE RECEPTOR 10 (TLR10) CASCADE%REACTOME%R-HSA-168142.1	0.162181	0.544949	-1	CREB1,MAPK3,PPP2CA,PPP2R1A,MAP2K6,PPP2CB,NFKBIB,TRAF6,DUSP3,MAPK1,PPP2R5D,IRAK4,UBE2N,IKBKB,TAB1,SKP1,RELA,MAP2K3,MAP2K4	-1.22473	-0.35848	19	44
MYD88 CASCADE INITIATED ON PLASMA MEMBRANE%REACTOME DATABASE ID RELEASE 78%975871	MYD88 CASCADE INITIATED ON PLASMA MEMBRANE%REACTOME DATABASE ID RELEASE 78%975871	0.162181	0.544949	-1	CREB1,MAPK3,PPP2CA,PPP2R1A,MAP2K6,PPP2CB,NFKBIB,TRAF6,DUSP3,MAPK1,PPP2R5D,IRAK4,UBE2N,IKBKB,TAB1,SKP1,RELA,MAP2K3,MAP2K4	-1.22473	-0.35848	19	44
TOLL LIKE RECEPTOR 5 (TLR5) CASCADE%REACTOME DATABASE ID RELEASE 78%168176	TOLL LIKE RECEPTOR 5 (TLR5) CASCADE%REACTOME DATABASE ID RELEASE 78%168176	0.162181	0.544949	-1	CREB1,MAPK3,PPP2CA,PPP2R1A,MAP2K6,PPP2CB,NFKBIB,TRAF6,DUSP3,MAPK1,PPP2R5D,IRAK4,UBE2N,IKBKB,TAB1,SKP1,RELA,MAP2K3,MAP2K4	-1.22473	-0.35848	19	44
POSITIVE REGULATION OF INFLAMMATORY RESPONSE%GOBP%GO:0050729	POSITIVE REGULATION OF INFLAMMATORY RESPONSE%GOBP%GO:0050729	0.162359	0.544949	-1	IL18,S100A9,MAPK13,S100A8,LBP,IL16	-1.23833	-0.375575	6	37
HALLMARK_INTERFERON_ALPHA_RESPONSE%MSIGDB_C2%HALLMARK_INTERFERON_ALPHA_RESPONSE	HALLMARK_INTERFERON_ALPHA_RESPONSE%MSIGDB_C2%HALLMARK_INTERFERON_ALPHA_RESPONSE	0.162451	0.544949	1	CD74,NMI,NUB1,GMPR,IFI30,PROCR,TRIM21,PSME2,IRF9,ADAR,B2M,PNPT1,GBP2,HLA-C,IRF2,EIF2AK2,CMTR1	1.19603	0.324217	17	47
PID_FOXO_PATHWAY%MSIGDB_C2%PID_FOXO_PATHWAY	PID_FOXO_PATHWAY%MSIGDB_C2%PID_FOXO_PATHWAY	0.162453	0.544949	-1	CSNK1D,RALB,FOXO3,YWHAZ,SFN,CSNK1A1,IKBKB,RALA,CSNK1G1,YWHAQ,CDKN1B	-1.26747	-0.433955	11	22
REGULATION OF LAMELLIPODIUM ASSEMBLY%GOBP%GO:0010591	REGULATION OF LAMELLIPODIUM ASSEMBLY%GOBP%GO:0010591	0.162924	0.545662	-1	WAS,TWF1,WASF2,EPHA2,CYFIP1,RAC1,NCKAP1,CAPZB,BRK1,TWF2,OCLN,ARPC2	-1.26846	-0.438966	12	21
EMBRYONIC ORGAN DEVELOPMENT%GOBP%GO:0048568	EMBRYONIC ORGAN DEVELOPMENT%GOBP%GO:0048568	0.16333	0.545662	1	MFAP2,FBN1,MFAP5,EFEMP1,COL2A1,NES,TGFBR2,RARRES2,FBN2,ZFPM1,ALDH1A3,TBC1D23,PLS1,RARG	1.19521	0.325362	14	46
HEDGEHOG SIGNALING PATHWAY%PANTHER PATHWAY%P00025	HEDGEHOG SIGNALING PATHWAY%PANTHER PATHWAY%P00025	0.16339	0.545662	1	PRKAR2B,PRKAR2B,PRKAR1A,PRKAR1A,CREBBP,CREBBP,PRKAR2A,PRKAR2A	1.24954	0.403954	8	22
CELL MOTILITY%GOBP%GO:0048870	CELL MOTILITY%GOBP%GO:0048870	0.163504	0.545662	1	NAV1,PECAM1,ITGA5,MISP,ELMO1,ICAM1,ANXA6,COL5A1,CORO1A,PEAK1,FMNL1,BSG,LAMC1,CXCL17,GP2,PLAT,LAMA5,ITGB3,FLNA,EMILIN1,LAMB1,ANG,POMGNT2,CTSG,ENPEP,FN1,SDCCAG8,LRRK2,FOLR2,MST1R,PDGFRB,LCP1,FCER1G,MYO1G,SEMA3F,ITGB2,MYH9,CCR10,TSPAN11,ITGB1,CHGA,PXN,HMGB1,MAP1B,PAK1,TRPM4,SIRPA,CENPV,ITGB4,LIMA1,RHOC,VTN,PTPRC,BRAT1,FSIP2,PLCG1,ITGB6,ACTB,MIA3,DAB2IP,PARVA,ELMO2,GPC6,SH3KBP1,ENAH	1.10262	0.225143	65	284
LOCALIZATION OF CELL%GOBP%GO:0051674	LOCALIZATION OF CELL%GOBP%GO:0051674	0.163504	0.545662	1	NAV1,PECAM1,ITGA5,MISP,ELMO1,ICAM1,ANXA6,COL5A1,CORO1A,PEAK1,FMNL1,BSG,LAMC1,CXCL17,GP2,PLAT,LAMA5,ITGB3,FLNA,EMILIN1,LAMB1,ANG,POMGNT2,CTSG,ENPEP,FN1,SDCCAG8,LRRK2,FOLR2,MST1R,PDGFRB,LCP1,FCER1G,MYO1G,SEMA3F,ITGB2,MYH9,CCR10,TSPAN11,ITGB1,CHGA,PXN,HMGB1,MAP1B,PAK1,TRPM4,SIRPA,CENPV,ITGB4,LIMA1,RHOC,VTN,PTPRC,BRAT1,FSIP2,PLCG1,ITGB6,ACTB,MIA3,DAB2IP,PARVA,ELMO2,GPC6,SH3KBP1,ENAH	1.10262	0.225143	65	284
REGULATION OF PEPTIDE TRANSPORT%GOBP%GO:0090087	REGULATION OF PEPTIDE TRANSPORT%GOBP%GO:0090087	0.163641	0.545662	1	CD74,SLC26A6,HLA-DRB1,CA2,IRS1,ACSL4,UQCC2,HADH,CHGA,TRPM4,STX4,GHRL	1.22653	0.364834	12	31
ESTABLISHMENT OF PROTEIN LOCALIZATION TO VACUOLE%GOBP%GO:0072666	ESTABLISHMENT OF PROTEIN LOCALIZATION TO VACUOLE%GOBP%GO:0072666	0.163643	0.545662	-1	PIK3R4,VPS41,VPS28,NCOA4,VPS37B,SNF8,VPS13D,VPS37A,RAB7A,LAMP2	-1.24758	-0.398494	10	29
REGULATION OF IMMUNE RESPONSE%GOBP%GO:0050776	REGULATION OF IMMUNE RESPONSE%GOBP%GO:0050776	0.163965	0.546166	1	MFAP4,PTPRS,CYBA,CLC,IGHV3-23,HSPD1,THY1,GATA6,CD74,HLA-A,NMI,SMPDL3B,ERAP1,RNF135,CD40,CD79A,HLA-DRB1,METTL3,CD38,IGLL5,HLA-DPB1,CNOT7,LCP2,CLU,BAX,PRKCB,BTK,GBP1,FCER1G,MYO1G,CTSS,VAV2,ITGB2,CD46,MUL1,LTF,IGHA1,STOML2,CASP6,CD81,HMGB1,ITGAM,XIAP,TNIP2,PAK1,APCS,RFTN1,TRPM4,CACTIN,STX4,CD36,FLOT2,PJA2,AMBP,PTPRC,LYAR,CREBBP,PLCG1,DAB2IP,TRIM21	1.1031	0.223231	60	304
REGULATION OF PROTEASOMAL PROTEIN CATABOLIC PROCESS%GOBP%GO:0061136	REGULATION OF PROTEASOMAL PROTEIN CATABOLIC PROCESS%GOBP%GO:0061136	0.164074	0.546166	-1	PSMD14,RNFT1,ATXN3,CSNK1D,GSK3A,RNF19B,GABARAPL2,RNF185,RAD23B,SH3RF2,USP5,HECTD1,TMEM259,EIF3H,MKRN2,WAC,UCHL5,DESI1,ARIH1,STUB1,GIPC1,PIAS1,CSNK1A1,PSMC2,RPL11,FBXO22,TMF1,CCAR2,GLMN,HSPBP1	-1.18002	-0.29749	30	100
MICROTUBULE CYTOSKELETON REGULATION%WIKIPATHWAYS_20211210%WP2038%HOMO SAPIENS	MICROTUBULE CYTOSKELETON REGULATION%WIKIPATHWAYS_20211210%WP2038%HOMO SAPIENS	0.164425	0.546872	-1	TRIO,PTPRA,PHLDB2	-1.26465	-0.432989	3	22
INORGANIC CATION TRANSMEMBRANE TRANSPORT%GOBP%GO:0098662	INORGANIC CATION TRANSMEMBRANE TRANSPORT%GOBP%GO:0098662	0.16462	0.547053	1	ABCC5,TRPV1,ATP1A3,SLC12A9,CACNA2D1,ATP1A1,NNT,STOML2,MT-ND5,SLC9A9,KCNS1,COX15,TRPM4,ITPR3,PTPRC,TRPC5,ATP2A3,ATP4B,ATP4A,NDUFS7,PMPCB,LETM1,MT-ATP6,MCU,ATP1B1,AFG3L2,ATP2B1,P2RX4,SLC9A1,ATP7B,PLCG2,SLC4A4,SLC12A2	1.17053	0.286272	33	79
EXPORT ACROSS PLASMA MEMBRANE%GOBP%GO:0140115	EXPORT ACROSS PLASMA MEMBRANE%GOBP%GO:0140115	0.165592	0.548867	1	ABCC5,ATP1A3,ATP1A1,ATP4B,ATP4A,ATP1B1,ATP2B1,SLC9A1,ATP7B,SLC4A4	1.27311	0.450567	10	16
IMMUNE SYSTEM DEVELOPMENT%GOBP%GO:0002520	IMMUNE SYSTEM DEVELOPMENT%GOBP%GO:0002520	0.165799	0.548867	1	RRAS,HSPD1,ACE,HSPA9,CD74,MFAP5,CD79A,HLA-DRB1,HDAC5,TGFBR2,MLF1,FCER1G,MYH9,SLC25A5,ITGB1,CD81,HMGB1,WNT2B,PRDX3,HCLS1,DHRS2,HDAC4,ZFPM1,PTPRC,LYAR,XRCC4,PTK2B,ZNF385A,KAT7,HMGB2,SRC,MT1G,MSH2,MMP9,ACTN1,IRF4,JAGN1,KAT8	1.14799	0.260553	38	125
NEGATIVE REGULATION OF WOUND HEALING%GOBP%GO:0061045	NEGATIVE REGULATION OF WOUND HEALING%GOBP%GO:0061045	0.165802	0.548867	-1	ALOX12,SERPINB2,PHLDB2,CD9,CEACAM1,FGG,THBD	-1.23779	-0.384182	7	33
EBOLA VIRUS PATHWAY IN HOST%WIKIPATHWAYS_20211210%WP4217%HOMO SAPIENS	EBOLA VIRUS PATHWAY IN HOST%WIKIPATHWAYS_20211210%WP4217%HOMO SAPIENS	0.166033	0.548867	1	HLA-DRB5,HLA-A,ITGB3,FLNA,HLA-DRB1,HLA-DPB1,NFKB2,VAV2,ITGA1,CLTA,ITGB1,PAK1,ITGA6,CREBBP,DAB2IP,IGF1R,HLA-C,HLA-B,FLNB,ACTN1,EIF2AK2,PIK3R1	1.16902	0.293177	22	69
POSITIVE REGULATION OF IMMUNE RESPONSE%GOBP%GO:0050778	POSITIVE REGULATION OF IMMUNE RESPONSE%GOBP%GO:0050778	0.166245	0.548867	1	MFAP4,IGHV3-23,HSPD1,THY1,CD74,HLA-A,NMI,CD40,CD79A,HLA-DRB1,CD38,IGLL5,HLA-DPB1,LCP2,CLU,BAX,PRKCB,BTK,FCER1G,MYO1G,VAV2,ITGB2,CD46,IGHA1,STOML2,CASP6,CD81,HMGB1,ITGAM,PAK1,APCS,RFTN1,STX4	1.12728	0.243741	33	178
PEPTIDYL-LYSINE MODIFICATION%GOBP%GO:0018205	PEPTIDYL-LYSINE MODIFICATION%GOBP%GO:0018205	0.166397	0.548867	1	BRD1,SUMO4,BEND3,TAF10,ENY2,SIRT5,TAF9,MORF4L2,SETDB1,CTR9,NDUFAB1,TRPM4,HDAC4,RBBP5,CXXC1,ACTL6A,CREBBP,ACTB,PLOD3,BRD8,EHMT1,GCSH,LIPT2,MSL1,ASH1L,DPY30,KAT7,TADA3,PLOD1,PARK7,TRRAP,SUMO1	1.15605	0.272978	32	95
POSITIVE REGULATION OF MICROTUBULE POLYMERIZATION%GOBP%GO:0031116	POSITIVE REGULATION OF MICROTUBULE POLYMERIZATION%GOBP%GO:0031116	0.166427	0.548867	-1	NAV3,ARL2,RAC1	-1.26908	-0.45636	3	18
POSITIVE REGULATION OF MICROTUBULE POLYMERIZATION OR DEPOLYMERIZATION%GOBP%GO:0031112	POSITIVE REGULATION OF MICROTUBULE POLYMERIZATION OR DEPOLYMERIZATION%GOBP%GO:0031112	0.166427	0.548867	-1	NAV3,ARL2,RAC1	-1.26908	-0.45636	3	18
MESENCHYMAL CELL DIFFERENTIATION%GOBP%GO:0048762	MESENCHYMAL CELL DIFFERENTIATION%GOBP%GO:0048762	0.16643	0.548867	1	ANXA6,S100A4,POLR1B,FN1,ROCK2,FAM172A,SEMA3F,TCOF1,WNT4,PDCD4,RBPJ	1.21858	0.35688	11	33
NEGATIVE REGULATION OF INFLAMMATORY RESPONSE%GOBP%GO:0050728	NEGATIVE REGULATION OF INFLAMMATORY RESPONSE%GOBP%GO:0050728	0.166904	0.549966	1	CXCL17,SMPDL3B,PTGIS,HLA-DRB1,APCS,SIRPA,GHRL,PTPRC,PLCG1,RB1,SYK,SRC	1.21714	0.356459	12	33
ICOSANOID METABOLIC PROCESS%GOBP%GO:0006690	ICOSANOID METABOLIC PROCESS%GOBP%GO:0006690	0.167912	0.552821	-1	ALOX12,CYP4F22,CES2,MGLL,PLA2G4B,ALOX15B,MIF,CYP4F3,GSTP1,ACOX1	-1.21654	-0.351791	10	47
NUCLEAR EVENTS (KINASE AND TRANSCRIPTION FACTOR ACTIVATION)%REACTOME%R-HSA-198725.2	NUCLEAR EVENTS (KINASE AND TRANSCRIPTION FACTOR ACTIVATION)%REACTOME%R-HSA-198725.2	0.168231	0.55312	-1	CREB1,MAPK3,PPP2CA,PPP2R1A,PPP2CB,DUSP3,MAPK1,PPP2R5D	-1.26144	-0.421609	8	24
THE ROLE OF NEF IN HIV-1 REPLICATION AND DISEASE PATHOGENESIS%REACTOME%R-HSA-164952.1	THE ROLE OF NEF IN HIV-1 REPLICATION AND DISEASE PATHOGENESIS%REACTOME%R-HSA-164952.1	0.168286	0.55312	1	ELMO1,HLA-A,AP2B1,B2M,AP2M1,DOCK2	1.25345	0.424338	6	19
BIOSYNTHESIS OF THE N-GLYCAN PRECURSOR (DOLICHOL LIPID-LINKED OLIGOSACCHARIDE, LLO) AND TRANSFER TO A NASCENT PROTEIN%REACTOME DATABASE ID RELEASE 78%446193	BIOSYNTHESIS OF THE N-GLYCAN PRECURSOR (DOLICHOL LIPID-LINKED OLIGOSACCHARIDE, LLO) AND TRANSFER TO A NASCENT PROTEIN%REACTOME DATABASE ID RELEASE 78%446193	0.168497	0.55335	-1	PMM1,NAGK,ST3GAL4,MVD,CMAS,ST6GAL1,GNE,AMDHD2,FPGT,SRD5A3,ST3GAL2	-1.22126	-0.363223	11	41
POST-TRANSLATIONAL MODIFICATION: SYNTHESIS OF GPI-ANCHORED PROTEINS%REACTOME%R-HSA-163125.2	POST-TRANSLATIONAL MODIFICATION: SYNTHESIS OF GPI-ANCHORED PROTEINS%REACTOME%R-HSA-163125.2	0.168876	0.55365	-1	LY6G6C,CEACAM5,PSCA,LYPD2,LYPD3,PIGK,GPLD1,BST1,MSLN,LY6D	-1.2422	-0.396776	10	29
REGULATION OF MULTICELLULAR ORGANISMAL DEVELOPMENT%GOBP%GO:2000026	REGULATION OF MULTICELLULAR ORGANISMAL DEVELOPMENT%GOBP%GO:2000026	0.168897	0.55365	-1	AHI1,SRPX2,IL18,CXCL13,ABL1,SULT2B1,THBS4,EIF6,EPN1,ECM1,PDCD6,SPEN,ITGB8,ISG15,SPINK5,TRIM16,KLK8,ALOX15B,GSK3A,PHLDB2,FADD,MBOAT2,PF4,HMOX1,GPNMB,ROBO1,ANXA1,SCIN,MAP2,FOXO3,LDB1,JUP,PIK3CB,PITHD1,CNOT4,CTNNBIP1,CASP8,HOOK3,HK2,YAP1,EPN2,CEACAM1,PRKCZ,EPHA2,NLRP5,SFN,ERBB2,GRHL2,EPHA1,DIP2B,IKZF3,TRIP12,LGALS3,PLXNB2,TJP1,LDLR,ZFP36,HSPB1,RNH1,IL4I1,BAD,PARD3,HLA-DRA,TRAF6,CLPTM1,EPHB3,PRKD2,PN…	-1.12246	-0.24617	71	311
REGULATION OF PROTEOLYSIS INVOLVED IN CELLULAR PROTEIN CATABOLIC PROCESS%GOBP%GO:1903050	REGULATION OF PROTEOLYSIS INVOLVED IN CELLULAR PROTEIN CATABOLIC PROCESS%GOBP%GO:1903050	0.169031	0.55365	-1	PSMD14,RNFT1,ATXN3,CSNK1D,GSK3A,RNF19B,GABARAPL2,RNF185,RAD23B,SH3RF2,USP5,HECTD1,TMEM259,EIF3H,MKRN2,WAC,UCHL5,DESI1,RPL23,ARIH1,STUB1,CTSC,GIPC1,PIAS1,CSNK1A1,PSMC2,RPL11,FBXO22,CSNK2A1,TMF1,CCAR2,GLMN,HSPBP1	-1.17656	-0.289905	33	116
POSITIVE REGULATION OF EXTRINSIC APOPTOTIC SIGNALING PATHWAY%GOBP%GO:2001238	POSITIVE REGULATION OF EXTRINSIC APOPTOTIC SIGNALING PATHWAY%GOBP%GO:2001238	0.169155	0.55365	-1	BCL10,FADD,WWOX,BID	-1.26766	-0.464143	4	17
MITOCHONDRIAL TRANSLATION TERMINATION%REACTOME%R-HSA-5419276.1	MITOCHONDRIAL TRANSLATION TERMINATION%REACTOME%R-HSA-5419276.1	0.169319	0.553723	1	OXA1L,MRPS18C,MRPS6,MRPS26,MRPL39,MRPL45,MRPL34,MRPL46,MRPL48,MRPS22,MRPL47,MRPS21,MRPS12,MRPS27,MRPL24,MRPS25,ERAL1,MRPS15,MRPL57,MRPS31,PTCD3,MRPS9,MRPL19,MRPS14,MRPL30,MRPS7,MRPL12,MRRF	1.16338	0.285032	28	78
PRESENILIN ACTION IN NOTCH AND WNT SIGNALING%PATHWAY INTERACTION DATABASE NCI-NATURE CURATED DATA%PRESENILIN ACTION IN NOTCH AND WNT SIGNALING	PRESENILIN ACTION IN NOTCH AND WNT SIGNALING%PATHWAY INTERACTION DATABASE NCI-NATURE CURATED DATA%PRESENILIN ACTION IN NOTCH AND WNT SIGNALING	0.169686	0.55396	-1	MAPK3,APH1A,TLE1,CSNK1A1,MAPK1,HDAC1,PPP2R5D,CSNK2A1,TAB1,NCSTN,PSEN1	-1.26596	-0.44856	11	19
CILIUM ASSEMBLY%REACTOME%R-HSA-5617833.3	CILIUM ASSEMBLY%REACTOME%R-HSA-5617833.3	0.169712	0.55396	-1	AHI1,DYNLL1,PDE6D,TUBB4A,CSNK1D,SSNA1,KIF3A,ARL6,PPP2R1A,TUBA4A,EXOC7,TUBA1A	-1.1945	-0.320095	12	70
ARACHIDONIC ACID METABOLISM%REACTOME DATABASE ID RELEASE 78%2142753	ARACHIDONIC ACID METABOLISM%REACTOME DATABASE ID RELEASE 78%2142753	0.169936	0.55396	-1	ALOX12,CYP4F22,EPHX2,ALOX15B,PON1,CYP4F3	-1.2364	-0.389218	6	31
PROTEIN POLYMERIZATION%GOBP%GO:0051258	PROTEIN POLYMERIZATION%GOBP%GO:0051258	0.169959	0.55396	1	DIAPH3,PREX1,MID1IP1,RNF135,ANG,TTC17	1.19361	0.322089	6	48
MEMBRANE ORGANIZATION%GOBP%GO:0061024	MEMBRANE ORGANIZATION%GOBP%GO:0061024	0.170428	0.555027	1	PLEKHA3,IGHV3-23,ELMO1,ANXA6,COL5A1,OXA1L,HSPA9,VCPIP1,RAC2,EHD2,GCA,TIMM50,FER1L6,GPHN,RAB8B,TIMM8B,IGLL5,IMMT,TRIAP1,TMEM102,FOLR2,CLU,TIMM10,ARFGAP3,PRKCB,SAR1B,NDUFA13,DNAJC11,AGRN,ITGB2,MYH9,MUL1,SLC25A5,TIMM8A,IGHA1,SNAP29,TGFBRAP1,PPIF,TIMM13,MTX3,CHCHD3,EMC4,ITGAM,LMNB1,HIP1R,RFTN1,STX18,REEP5,STX4,TIMM22,SAMM50,YIPF5,CD36,FLOT2,PRKCA,PTPRC,TRPC5,TIMM10B,DYSF,SGTA,SLC25A4,MIA3,TMEM11,PIP4…	1.09043	0.218157	83	343
REGULATION OF TRANSLATION%GOBP%GO:0006417	REGULATION OF TRANSLATION%GOBP%GO:0006417	0.170626	0.55521	-1	MTPN,RPS6KB2,EIF6,DHFR,PKP3,SHMT1,YBX3,RPS6KB1,PLEKHN1,PER1,FOXO3,USP16,PDE12,CNOT1,CPEB3,ELAVL1,RBM3,PLD1,ERBB2,NCK2,EIF3H,PLXNB2,EIF3D,ZFP36,CYFIP1,HSPB1,NCBP1,NCK1,RPL13A,SAMD4B,CNOT3,RBM4B,METAP1,RC3H1,CPEB4,EIF5A,EIF2AK4,EIF5,EIF4H,ETF1,EIF2S1,IMPACT,AGO3,FTO,AGO1,DDX3X,LARP1,CNBP,PARN,LSM14A,EIF1,GAPDH,RPS9,PKM,EIF4E,EXOSC8,EIF4E2	-1.14292	-0.26223	57	199
VIRAL PROTEIN PROCESSING%GOBP%GO:0019082	VIRAL PROTEIN PROCESSING%GOBP%GO:0019082	0.170942	0.555774	-1	ST3GAL4,GSK3A,ST6GAL1,MGAT2,CSNK1A1,ST3GAL2	-1.26392	-0.447834	6	19
POSITIVE REGULATION OF PHOSPHATIDYLINOSITOL 3-KINASE SIGNALING%GOBP%GO:0014068	POSITIVE REGULATION OF PHOSPHATIDYLINOSITOL 3-KINASE SIGNALING%GOBP%GO:0014068	0.171236	0.555983	1	DCN,INSR,FN1,PDGFRB,HCLS1,MYDGF,IGF1R,SRC,HAX1	1.25686	0.431487	9	18
SULFUR COMPOUND BIOSYNTHETIC PROCESS%GOBP%GO:0044272	SULFUR COMPOUND BIOSYNTHETIC PROCESS%GOBP%GO:0044272	0.171436	0.555983	1	CHSY1,CHPF,APIP,GSTM1,ACAT1,ACSL4,B4GAT1,DLD,PDHA1,DLAT,ACSS1,GGT5,PDHB,ACSL5,PDHX	1.17409	0.304214	15	58
RESPONSE TO INTERLEUKIN-1%GOBP%GO:0070555	RESPONSE TO INTERLEUKIN-1%GOBP%GO:0070555	0.171442	0.555983	1	CD40,PTGIS,RPS6KA5,PLCB1,GBP1,TAF9,TNIP2,CACTIN,SIRPA,HDAC4,PRKCA,DAB2IP,GBP2,SRC	1.20707	0.345886	14	36
NIK-->NONCANONICAL NF-KB SIGNALING%REACTOME DATABASE ID RELEASE 78%5676590	NIK-->NONCANONICAL NF-KB SIGNALING%REACTOME DATABASE ID RELEASE 78%5676590	0.171704	0.555983	-1	PSMD14,PSMB4,PSMD4,PSMD12,PSMD11,PSMD5,PSMC2,PSMD6,PSMB7,PSMD7,PSMD2,SKP1,PSMC5,PSMD1,PSMA1,PSME4,PSMA7,PSMB6,CUL1,PSMD3,PSMA2,UBA3,PSMD13,PSMB2,PSMC1,PSMC3	-1.20476	-0.344363	26	50
ENDOMEMBRANE SYSTEM ORGANIZATION%GOBP%GO:0010256	ENDOMEMBRANE SYSTEM ORGANIZATION%GOBP%GO:0010256	0.171737	0.555983	-1	TLCD1,RAB2A,GOLPH3L,TMED9,CSNK1D,VPS4B,RAB10,AKTIP,CD9,OSBPL2,ALS2CL,EMD,PLEKHF1,CHMP6,MICALL1,VTA1,CHMP1B,SYNGR1,REEP4,YWHAZ,VTI1B,MVB12A,HOOK3,SNX3,TRAPPC11,EMC9,CHMP1A,VPS28,TSG101,PDCD6IP,VPS37B,ANXA8,UGCG,PLSCR1,ARL6IP1,SNF8,NSFL1C,CHMP5,SUN1,HOOK1,SURF4,TMED3,PI4K2A,NPLOC4,CSNK1A1,RAB18,USP6NL,REEP6,ARL8B,POLR2M,ANK3,CHMP3,VPS37A,TMEM43,RAB3A,CHMP2A,EMC1,TOR1A,GOLGA5,EEA1,USP8,VPS51,STAM2,S…	-1.13	-0.252814	76	252
RNA POLYMERASE II PRE-TRANSCRIPTION EVENTS%REACTOME DATABASE ID RELEASE 78%674695	RNA POLYMERASE II PRE-TRANSCRIPTION EVENTS%REACTOME DATABASE ID RELEASE 78%674695	0.17186	0.555983	1	TAF10,GTF2B,AFF4,CDC73,IWS1,TAF9,POLR2D,CTR9,SSRP1,RTF1,TAF1L	1.18485	0.315359	11	51
CELLULAR RESPONSE TO ALCOHOL%GOBP%GO:0097306	CELLULAR RESPONSE TO ALCOHOL%GOBP%GO:0097306	0.172076	0.556223	-1	CES1,ADCY6,JUP,GPLD1,ADAM15,LARP1,CTNNA1	-1.26888	-0.47934	7	15
REGULATION OF PROTEIN TYROSINE KINASE ACTIVITY%GOBP%GO:0061097	REGULATION OF PROTEIN TYROSINE KINASE ACTIVITY%GOBP%GO:0061097	0.17225	0.556326	-1	DOCK3,PTK6,CHMP6,CBLC,TSG101,RAP2B,NCK2,SH3BP5L,ERBB3,SHC1,DLG3,RAP2C	-1.25028	-0.406447	12	27
RESPONSE TO CADMIUM ION%GOBP%GO:0046686	RESPONSE TO CADMIUM ION%GOBP%GO:0046686	0.172506	0.556462	1	MT2A,MT1X,DAXX,MT1H,AKR1C3,MT1G,MMP9,SUMO1,MAPK9	1.25886	0.437605	9	17
POSITIVE REGULATION OF DNA-TEMPLATED TRANSCRIPTION, INITIATION%GOBP%GO:2000144	POSITIVE REGULATION OF DNA-TEMPLATED TRANSCRIPTION, INITIATION%GOBP%GO:2000144	0.172577	0.556462	1	MED12,TAF10,TAF9,BCLAF1	1.24836	0.422614	4	19
ATP GENERATION FROM ADP%GOBP%GO:0006757	ATP GENERATION FROM ADP%GOBP%GO:0006757	0.173139	0.557149	-1	PFKFB2,LDHA,HK2,PFKP,PGAM1,ADPGK,GAPDH,ALDOC,ALDOA,PKM,ENO1	-1.25392	-0.424122	11	23
GLYCOLYTIC PROCESS%GOBP%GO:0006096	GLYCOLYTIC PROCESS%GOBP%GO:0006096	0.173139	0.557149	-1	PFKFB2,LDHA,HK2,PFKP,PGAM1,ADPGK,GAPDH,ALDOC,ALDOA,PKM,ENO1	-1.25392	-0.424122	11	23
POSITIVE REGULATION OF MITOTIC CELL CYCLE%GOBP%GO:0045931	POSITIVE REGULATION OF MITOTIC CELL CYCLE%GOBP%GO:0045931	0.173254	0.557149	-1	RRM2,PPP1R10,VPS4B,RPS6KB1,ANXA1,DUSP3,PKN2,CDC16,DDX3X,RCC2,RPTOR,EIF4E,CDC27,CDK4,ASNS,EIF4G1	-1.2145	-0.355484	16	44
LONG-CHAIN FATTY ACID METABOLIC PROCESS%GOBP%GO:0001676	LONG-CHAIN FATTY ACID METABOLIC PROCESS%GOBP%GO:0001676	0.17336	0.557149	-1	ALOX12,AIG1,HACL1,MGLL,PLA2G4B,ALOX15B,ACAA1,CYP4F3,GSTP1,SLC27A3,GSTM4,SLC27A4,CYP4F12,ELOVL1,PTGS1,SCP2,EPHX1,ABCD3,CYP4F11	-1.20703	-0.347686	19	48
HORMONE METABOLIC PROCESS%GOBP%GO:0042445	HORMONE METABOLIC PROCESS%GOBP%GO:0042445	0.174021	0.558131	1	ACE,CPA3,ADH1B,CMA1,CTSG,ENPEP,SLC5A5,CHST10,UGT2B15,DHRS2,HSD17B2,AKR1B1,CPQ,ADH1C,YIPF5,ALDH1A3,CYP2S1,SULT1A1,AKR1C3,AKR1C1	1.17164	0.301304	20	60
SEMA4D IN SEMAPHORIN SIGNALING%REACTOME%R-HSA-400685.2	SEMA4D IN SEMAPHORIN SIGNALING%REACTOME%R-HSA-400685.2	0.174159	0.558131	1	RRAS,MYH11,MYL9,ROCK2,MYH9,RHOC,MYH10	1.24631	0.42192	7	19
REGULATION OF CELLULAR PROTEIN CATABOLIC PROCESS%GOBP%GO:1903362	REGULATION OF CELLULAR PROTEIN CATABOLIC PROCESS%GOBP%GO:1903362	0.174178	0.558131	-1	PSMD14,RNFT1,ATXN3,CSNK1D,GSK3A,RNF19B,GABARAPL2,RNF185,RAD23B,ANXA2,SH3RF2,USP5,PTTG1IP,HECTD1,TMEM259,EIF3H,MKRN2,WAC,LDLR,UCHL5,DESI1,RPL23,ARIH1,STUB1,CTSC,GIPC1,PIAS1,CSNK1A1,PSMC2,RPL11,FBXO22,CSNK2A1,TMF1,CCAR2,GLMN,HSPBP1	-1.16412	-0.282434	36	131
NEGATIVE REGULATION OF TRANSFORMING GROWTH FACTOR BETA RECEPTOR SIGNALING PATHWAY%GOBP%GO:0030512	NEGATIVE REGULATION OF TRANSFORMING GROWTH FACTOR BETA RECEPTOR SIGNALING PATHWAY%GOBP%GO:0030512	0.174237	0.558131	1	FBN1,EMILIN1,ASPN,SKIL,TGFB1I1,FBN2,CAV1,LTBP1,PBLD,PPM1A	1.23294	0.39859	10	22
UNSATURATED FATTY ACID METABOLIC PROCESS%GOBP%GO:0033559	UNSATURATED FATTY ACID METABOLIC PROCESS%GOBP%GO:0033559	0.174438	0.558317	-1	ALOX12,CES2,MGLL,PLA2G4B,ALOX15B,ACAA1,MIF,CYP4F3,GSTP1,ACOX1	-1.2093	-0.352797	10	45
CAMKK2 PATHWAY%WIKIPATHWAYS_20211210%WP4874%HOMO SAPIENS	CAMKK2 PATHWAY%WIKIPATHWAYS_20211210%WP4874%HOMO SAPIENS	0.174982	0.559598	-1	CREB1,MAPK3,HMOX1,RAC1,STIM1,MAPK1,SQSTM1,RELA	-1.25842	-0.46076	8	17
ENZYME LINKED RECEPTOR PROTEIN SIGNALING PATHWAY%GOBP%GO:0007167	ENZYME LINKED RECEPTOR PROTEIN SIGNALING PATHWAY%GOBP%GO:0007167	0.175287	0.560114	-1	TRIO,AHI1,ABL1,FAM83A,SHOC2,MAPK3,PDCD6,SORT1,IDE,CPNE3,GSK3A,EFNB2,PTK6,BLNK,BAIAP2,ABI1,FAM83G,PIK3CB,RASA1,FKBP1A,IQGAP1,SLC39A14,CNKSR1,EPHA2,ERBB2,EPHA1,GPLD1,NCK2,HSPB1,RAC1,STUB1,KIF16B,ERBB3,ZFYVE9,EPHB3,PRKD2,PTN,BCAR1,SHC1,MAPK1,ANKS1A	-1.1441	-0.267447	41	172
REGULATION OF G1/S TRANSITION OF MITOTIC CELL CYCLE%GOBP%GO:2000045	REGULATION OF G1/S TRANSITION OF MITOTIC CELL CYCLE%GOBP%GO:2000045	0.176093	0.56211	-1	RRM2,CRADD,CRLF3,GPNMB,INO80,ANXA1,PPP2CA,DLG1,DCUN1D3,CDKN2C,WAC	-1.20143	-0.34341	11	50
CELL POPULATION PROLIFERATION%GOBP%GO:0008283	CELL POPULATION PROLIFERATION%GOBP%GO:0008283	0.176199	0.56211	-1	NDRG4,FAM83A,SDCBP2,KLK8,RAB10,HMOX1,GSTP1,SDR16C5,YPEL5,NAA35,HOOK3,YAP1,CEACAM1,DLG1,EPHA2,YME1L1,TACC2,GRHL2,FAM83D,PLXNB2,OTUD6B,BAD,SERPINB1,FERMT1	-1.17603	-0.30224	24	89
CELLULAR RESPONSE TO CADMIUM ION%GOBP%GO:0071276	CELLULAR RESPONSE TO CADMIUM ION%GOBP%GO:0071276	0.176706	0.562637	1	MT2A,MT1X,DAXX,MT1H,AKR1C3,MT1G,MMP9,SUMO1,MAPK9	1.25851	0.4454	9	16
CIRCADIAN REGULATION OF GENE EXPRESSION%GOBP%GO:0032922	CIRCADIAN REGULATION OF GENE EXPRESSION%GOBP%GO:0032922	0.176811	0.562637	-1	NCOA2,CSNK1D,PER1,PPP1CB,RBM4B,HDAC1,NAMPT,PRMT5,OGT,PPP1CA,CSNK1E,HDAC2	-1.24336	-0.404195	12	27
REGULATION OF ALTERNATIVE MRNA SPLICING, VIA SPLICEOSOME%GOBP%GO:0000381	REGULATION OF ALTERNATIVE MRNA SPLICING, VIA SPLICEOSOME%GOBP%GO:0000381	0.177	0.562637	1	RBM15B,FXR2,RBM8A,MBNL2,FAM172A,RBM15,MAGOH,HNRNPU,SRSF6,HNRNPL,WTAP,RBM4,NSRP1,RBMX,HNRNPA1,RBM25,FMR1,PUF60,DDX5,THRAP3	1.19877	0.339722	20	38
REGULATION OF MYELOID LEUKOCYTE DIFFERENTIATION%GOBP%GO:0002761	REGULATION OF MYELOID LEUKOCYTE DIFFERENTIATION%GOBP%GO:0002761	0.17709	0.562637	1	FBN1,CD74,HLA-DRB1,LTF,HCLS1,TESC,APCS,ZFPM1,PRKCA,CDK6	1.2262	0.383889	10	25
OXIDATIVE STRESS INDUCED SENESCENCE%REACTOME DATABASE ID RELEASE 78%2559580	OXIDATIVE STRESS INDUCED SENESCENCE%REACTOME DATABASE ID RELEASE 78%2559580	0.177251	0.562637	-1	MAPK3,TXN,MAP2K6,CDKN2C,MAPK1,MAP3K5,AGO3,AGO1,MINK1,MAP4K4,CDK4,MAP2K3,MOV10,MAP2K4,RNF2,MAPK14,MAPKAPK2,TFDP1,MAPKAPK3,RPS27A,RBBP7	-1.23341	-0.393968	21	29
RESPONSE TO UV%GOBP%GO:0009411	RESPONSE TO UV%GOBP%GO:0009411	0.177355	0.562637	-1	IVL,SERPINB13,UVSSA,MAPK13,CASP9,UBE2A,ERCC2,INO80,DCUN1D3,CUL4B,UBE4B,USP47,UBE2B,EIF2AK4,EIF2S1,IMPACT,CCAR2,TIMP1	-1.1932	-0.327664	18	62
GPCR LIGAND BINDING%REACTOME DATABASE ID RELEASE 78%500792	GPCR LIGAND BINDING%REACTOME DATABASE ID RELEASE 78%500792	0.17745	0.562637	-1	CXCL13,ECE1,PF4,HEBP1,ANXA1,CXCR2,GNG12,GNB4,CD55,HCAR2,P2RY1,PPBP,GPR39,GNG5,LPAR2,CCL21	-1.22089	-0.370285	16	37
REGULATION OF EPIDERMIS DEVELOPMENT%GOBP%GO:0045682	REGULATION OF EPIDERMIS DEVELOPMENT%GOBP%GO:0045682	0.177516	0.562637	-1	SULT2B1,TRIM16,SFN,GRHL2,ZFP36	-1.2629	-0.477083	5	15
BIOLOGICAL PROCESS INVOLVED IN INTERACTION WITH HOST%GOBP%GO:0051701	BIOLOGICAL PROCESS INVOLVED IN INTERACTION WITH HOST%GOBP%GO:0051701	0.178517	0.565145	-1	THOC3,VPS4B,CHMP6,CHMP1B,CHMP1A,TSG101,VPS37B,ITCH,WWP2,CHMP5,ARL8B,CHMP3,RAB7A,THOC1,CHMP2A,ATG7,CHMP2B,CHMP4A,PPID,CHMP4B,CBL,EPS15,VAPA	-1.20058	-0.344414	23	49
PEPTIDYL-LYSINE METHYLATION%GOBP%GO:0018022	PEPTIDYL-LYSINE METHYLATION%GOBP%GO:0018022	0.178596	0.565145	1	BEND3,SETDB1,CTR9,RBBP5,CXXC1,EHMT1,ASH1L,DPY30	1.22106	0.378571	8	26
PHOSPHOLIPID METABOLISM%REACTOME DATABASE ID RELEASE 78%1483257	PHOSPHOLIPID METABOLISM%REACTOME DATABASE ID RELEASE 78%1483257	0.179158	0.566463	-1	INPP4B,MGLL,PIK3R4,PLA2G4B,CPNE3,MBOAT2,PITPNB,RAB4A,PIK3C2B,PIK3CB,TNFAIP8L3,PLD1,GDPD3,LPIN3,GPCPD1,PLA2G12A,PLD2,PI4K2A,MTMR3,RAB5A,CDS1,PLA2G4D,PLA2G4F	-1.1654	-0.289013	23	111
POSITIVE REGULATION OF T CELL DIFFERENTIATION%GOBP%GO:0045582	POSITIVE REGULATION OF T CELL DIFFERENTIATION%GOBP%GO:0045582	0.179352	0.566618	-1	IL18,ANXA1,FOXO3,PRKCZ,IL4I1,HLA-DRA,PNP	-1.25234	-0.458535	7	17
NEGATIVE REGULATION OF COAGULATION%GOBP%GO:0050819	NEGATIVE REGULATION OF COAGULATION%GOBP%GO:0050819	0.179551	0.56679	-1	ALOX12,SERPINB2,CD9,CEACAM1,FGG,THBD	-1.24716	-0.421834	6	23
GABA-B_RECEPTOR_II_SIGNALING%PANTHER PATHWAY%P05731	GABA-B_RECEPTOR_II_SIGNALING%PANTHER PATHWAY%P05731	0.179849	0.566898	1	PRKAR2B,PRKAR2B,GNB3,GNB3,PRKAR1A,PRKAR1A,GNAO1,GNAO1,GNAI1,GNAI1,GNAI1,PRKAR2A,PRKAR2A,PRKACA,PRKACA	1.20097	0.349252	15	34
ASSEMBLY OF THE PRE-REPLICATIVE COMPLEX%REACTOME DATABASE ID RELEASE 78%68867	ASSEMBLY OF THE PRE-REPLICATIVE COMPLEX%REACTOME DATABASE ID RELEASE 78%68867	0.179875	0.566898	-1	PSMD14,PSMB4,PSMD4,PSMD12,KPNA1,PSMD11,PSMD5,PSMC2,PSMD6,PSMB7,PSMD7,PSMD2,PSMC5,MCM2,PSMD1,PSMA1,KPNA6,ORC3,PSME4,PSMA7,PSMB6,PSMD3,PSMA2,PSMD13,PSMB2,PSMC1,PSMC3	-1.20018	-0.336385	27	55
LEUKOCYTE MIGRATION%GOBP%GO:0050900	LEUKOCYTE MIGRATION%GOBP%GO:0050900	0.180171	0.567372	1	PECAM1,ICAM1,BSG,CXCL17,GP2,CTSG,FOLR2,FCER1G,MYO1G,ITGB2,MYH9,ITGB1,CHGA,HMGB1,TRPM4,SIRPA	1.15964	0.293906	16	65
CARDIAC CONDUCTION%GOBP%GO:0061337	CARDIAC CONDUCTION%GOBP%GO:0061337	0.180492	0.567507	1	ATP1A3,CACNA2D1,RNF207,ATP1A1,TRPM4,CAMK2D,CAV1,ANK2,ATP1B1,PRKACA,SLC9A1,BIN1,PKP2,CXADR	1.22274	0.391488	14	23
CA2+ PATHWAY%REACTOME%R-HSA-4086398.3	CA2+ PATHWAY%REACTOME%R-HSA-4086398.3	0.180898	0.567507	1	PPP3R1,GNB3,PLCB1,GNAO1,FZD6,PRKG1,ITPR3,PRKCA,PPP3CA	1.21723	0.377382	9	26
REGULATION OF PLASMA MEMBRANE BOUNDED CELL PROJECTION ORGANIZATION%GOBP%GO:0120035	REGULATION OF PLASMA MEMBRANE BOUNDED CELL PROJECTION ORGANIZATION%GOBP%GO:0120035	0.180986	0.567507	-1	NDRG4,CAMK1D,ADCY6,S100A9,CDC42EP1,KLK8,GSK3A,WAS,EFNB2,ATG3,TBC1D17,EPS8L2,NDEL1,PTK6,ROBO1,EPS8L1,TWF1,MAP2,ARHGAP35,SNX3,YAP1,WASF2,RAP2A,PDLIM5,EPHA2,PLD1,DIP2B,PLXNB2,PLEKHM1,FBXO7,CYFIP1,RAC1,RABGAP1,TBC1D2B,RAB5A,EPHB3,PTN,USP6NL,TBC1D10A,DBNL,MARK2,NCKAP1,PLXNA2,TBC1D2,TACSTD2,RALA,ARF6,CAPZB,KANK1	-1.1357	-0.263043	49	185
POSITIVE REGULATION OF PROTEIN MODIFICATION PROCESS%GOBP%GO:0031401	POSITIVE REGULATION OF PROTEIN MODIFICATION PROCESS%GOBP%GO:0031401	0.181053	0.567507	1	TSPYL5,PECAM1,MAP3K11,ITGA5,DAB2,ACE,CD74,INSR,CCNY,FXR2,ITGB3,CD40,ANG,DCUN1D5,AKAP8,WFS1,ARRB1,DAXX,HLA-DRB1,ROCK2,INHBE,LCP2,TGFBR2,LRRK2,GLYR1,CLU,RPS6KA5,FERMT2,MST1R,PDGFRB,RNF20,PPP1R12A,CSPG4,ILK,ITGA1,PHF23,MUL1,ARAF,LTF,RARRES2,CTR9,CD81,TMEM119,ERP29,XIAP,PAK1,HCLS1,PFN2,SART3,NNMT	1.0968	0.221858	50	302
HEDGEHOG 'ON' STATE%REACTOME%R-HSA-5632684.1	HEDGEHOG 'ON' STATE%REACTOME%R-HSA-5632684.1	0.181142	0.567507	-1	PSMD14,KIF3A,PSMB4,PSMD4,PSMD12,ITCH,PSMD11,PSMD5,CSNK1A1,PSMC2,PSMD6,ULK3,PSMB7,PSMD7,PSMD2,PSMC5,PSMD1,PSMA1,PSME4,PSMA7,PSMB6,PSMD3,PSMA2,PSMD13,PSMB2,PSMC1,PSMC3	-1.19653	-0.338101	27	53
AUTOPHAGY%WIKIPATHWAYS_20211210%WP4923%HOMO SAPIENS	AUTOPHAGY%WIKIPATHWAYS_20211210%WP4923%HOMO SAPIENS	0.181324	0.567507	-1	PIK3R4,ATG3,WIPI2,PRKAB1,PRKAA2,RB1CC1	-1.25838	-0.475375	6	15
CELLULAR DEFENSE RESPONSE%GOBP%GO:0006968	CELLULAR DEFENSE RESPONSE%GOBP%GO:0006968	0.181413	0.567507	1	RAB23,LSP1,ZNF148,ITGB1,VEZF1,CD5L,PTK2B	1.25479	0.45354	7	15
PYRIMIDINE-CONTAINING COMPOUND METABOLIC PROCESS%GOBP%GO:0072527	PYRIMIDINE-CONTAINING COMPOUND METABOLIC PROCESS%GOBP%GO:0072527	0.181496	0.567507	1	DPYSL5,SLC25A19,DPYSL2,DTYMK,TK2,ALDH6A1,UNG,NT5C3A,ERH,CTPS2,DCTPP1,AK3,DCTD	1.20527	0.355331	13	32
MOVEMENT IN HOST ENVIRONMENT%GOBP%GO:0052126	MOVEMENT IN HOST ENVIRONMENT%GOBP%GO:0052126	0.181521	0.567507	-1	VPS4B,CHMP6,CHMP1B,CHMP1A,TSG101,VPS37B,ITCH,WWP2,CHMP5,ARL8B,CHMP3,RAB7A,CHMP2A,CHMP2B,CHMP4A,PPID,CHMP4B,CBL,EPS15,VAPA	-1.2093	-0.362514	20	39
G ALPHA (I) SIGNALLING EVENTS%REACTOME%R-HSA-418594.7	G ALPHA (I) SIGNALLING EVENTS%REACTOME%R-HSA-418594.7	0.181759	0.567592	-1	CREB1,CXCL13,ADCY6,PF4,PDE1C,HEBP1,ANXA1,CXCR2,PPP2CA,PPP2R1A,GNG12,GNA15,GNA14,GNB4,PPP2CB,ITPR2,HCAR2,GNAI3	-1.18247	-0.314305	18	73
HEXOSE BIOSYNTHETIC PROCESS%GOBP%GO:0019319	HEXOSE BIOSYNTHETIC PROCESS%GOBP%GO:0019319	0.182022	0.567592	1	SLC37A4,FBP2,AKR1B1,SLC25A13,SLC25A12,FBP1,SLC25A10,SLC25A1,CRTC2,PC	1.24333	0.42684	10	18
ACYL-COA METABOLIC PROCESS%GOBP%GO:0006637	ACYL-COA METABOLIC PROCESS%GOBP%GO:0006637	0.182129	0.567592	1	ACOT9,ACAT1,ACSL4,DLD,PDHA1,DLAT,FAR1,ACSS1,PDHB,SUCLA2,ACSL5,DLST,PDHX,HMGCS2,ACOT1,ACLY,SUCLG2,MCEE,OGDH,ACOT8,MLYCD,GCDH,ACSL3,OXSM	1.17755	0.320554	24	46
THIOESTER METABOLIC PROCESS%GOBP%GO:0035383	THIOESTER METABOLIC PROCESS%GOBP%GO:0035383	0.182129	0.567592	1	ACOT9,ACAT1,ACSL4,DLD,PDHA1,DLAT,FAR1,ACSS1,PDHB,SUCLA2,ACSL5,DLST,PDHX,HMGCS2,ACOT1,ACLY,SUCLG2,MCEE,OGDH,ACOT8,MLYCD,GCDH,ACSL3,OXSM	1.17755	0.320554	24	46
HEDGEHOG 'OFF' STATE%REACTOME%R-HSA-5610787.1	HEDGEHOG 'OFF' STATE%REACTOME%R-HSA-5610787.1	0.182866	0.569434	-1	TULP3,PSMD14,ADCY6,KIF3A,PSMB4,PSMD4,PSMD12,ITCH,PSMD11,PSMD5,CSNK1A1,PSMC2,PSMD6,PSMB7,PSMD7,PSMD2,SKP1,PSMC5,PSMD1,PSMA1,PSME4,PSMA7,PSMB6,CUL1,PSMD3,PSMA2,PSMD13,PSMB2,PSMC1,PSMC3	-1.18753	-0.326108	30	62
PLATELET ACTIVATION%GOBP%GO:0030168	PLATELET ACTIVATION%GOBP%GO:0030168	0.183126	0.56971	1	VWF,ITGB3,FLNA,CD40,MYL9,CTSG,FN1,VAV2,ILK,MYH9,TLN1,ACTB,VCL,FIBP,SYK,SRC	1.18001	0.318418	16	48
CELL MORPHOGENESIS INVOLVED IN DIFFERENTIATION%GOBP%GO:0000904	CELL MORPHOGENESIS INVOLVED IN DIFFERENTIATION%GOBP%GO:0000904	0.183246	0.56971	1	LAMA2,VASP,PEAK1,BSG,LAMC1,RAC2,NEXN,MAP1S,LAMA5,ZNF365,ITGB3,LAMB1,METTL3,FN1,COL18A1,ALCAM,RPS6KA5,FERMT2,COL15A1,ANTXR1,ILK,SEMA3F,MYH9,PXN,NCAM1,MAP1B,LMTK2,FARP1,ZFPM1,ACTB,PARVA,PLS1,ENAH,PLXNA3	1.12898	0.252963	34	136
REGULATION OF RECEPTOR SIGNALING PATHWAY VIA JAK-STAT%GOBP%GO:0046425	REGULATION OF RECEPTOR SIGNALING PATHWAY VIA JAK-STAT%GOBP%GO:0046425	0.184081	0.570619	-1	GBP7,CRLF3,PPP2CA,PPP2R1A	-1.24834	-0.464353	4	16
REGULATION OF RECEPTOR SIGNALING PATHWAY VIA STAT%GOBP%GO:1904892	REGULATION OF RECEPTOR SIGNALING PATHWAY VIA STAT%GOBP%GO:1904892	0.184081	0.570619	-1	GBP7,CRLF3,PPP2CA,PPP2R1A	-1.24834	-0.464353	4	16
REGULATION OF IMMUNOGLOBULIN PRODUCTION%GOBP%GO:0002637	REGULATION OF IMMUNOGLOBULIN PRODUCTION%GOBP%GO:0002637	0.18427	0.570619	1	CD40,MZB1,STX4,PTPRC,PHB2,TNFSF13,PHB	1.23952	0.425531	7	18
NUCLEOTIDE CATABOLISM%REACTOME DATABASE ID RELEASE 78%8956319	NUCLEOTIDE CATABOLISM%REACTOME DATABASE ID RELEASE 78%8956319	0.184406	0.570619	-1	UPP1,NT5C2,ENTPD5,DNPH1,PNP,NUDT5,ITPA,TYMP	-1.25357	-0.473558	8	15
SIGNALING BY ALK FUSIONS AND ACTIVATED POINT MUTANTS%REACTOME DATABASE ID RELEASE 78%9725370	SIGNALING BY ALK FUSIONS AND ACTIVATED POINT MUTANTS%REACTOME DATABASE ID RELEASE 78%9725370	0.184414	0.570619	1	ZC3HC1,RNF213,PRKAR1A,FN1,IRS1,MYH9,RRBP1,GCC2,STAT5A,PLCG1,VCL,TPM4,TPM3,PIK3R1,MSN,BIRC6	1.18014	0.324131	16	44
SIGNALING BY ALK IN CANCER%REACTOME DATABASE ID RELEASE 78%9700206	SIGNALING BY ALK IN CANCER%REACTOME DATABASE ID RELEASE 78%9700206	0.184414	0.570619	1	ZC3HC1,RNF213,PRKAR1A,FN1,IRS1,MYH9,RRBP1,GCC2,STAT5A,PLCG1,VCL,TPM4,TPM3,PIK3R1,MSN,BIRC6	1.18014	0.324131	16	44
MITOCHONDRIAL TRANSLATION INITIATION%REACTOME DATABASE ID RELEASE 78%5368286	MITOCHONDRIAL TRANSLATION INITIATION%REACTOME DATABASE ID RELEASE 78%5368286	0.185494	0.573265	1	OXA1L,MRPS18C,MRPS6,MRPS26,MRPL39,MRPL45,MRPL34,MRPL46,MRPL48,MRPS22,MRPL47,MRPS21,MRPS12,MRPS27,MRPL24,MRPS25,ERAL1,MRPS15,MRPL57,MRPS31,PTCD3,MRPS9,MRPL19,MRPS14,MRPL30,MRPS7,MRPL12	1.15039	0.281851	27	78
CARBOXYLIC ACID METABOLIC PROCESS%GOBP%GO:0019752	CARBOXYLIC ACID METABOLIC PROCESS%GOBP%GO:0019752	0.185563	0.573265	1	CD74,APIP,NARS2,ADH1B,GSTM1,IDH3A,CRAT,BCKDHA,BCKDK,PTGIS,BPHL,SERINC3,OSBPL7,FH,TBXAS1,LDHB,GATB,ACAT1,UGT2B15,ALDH5A1,ETFA,ACSL4,MCAT,DLD,AUH,PDHA1,GOT1,ABHD10,DLAT,IDH2,HADH,PTGES3,ECI2,GOT2,ALDH1L2,EARS2,ACADL,ASPA,SARS2,ACAD10,GSTO1,BCAT2,NDUFAB1,ALDH1A1,ALDOB,ACO2,ALDH6A1,SLC25A13,HGD,GGT5,ADH1C,HK3,CD36,PDHB,SUCLA2,ACSL5,ALDH1A3,CYP2S1,ECI1,PYCR2,PARS2,DLST,PYCR1,ME3,PGAM4,SDHA,AMT,PTGES,D…	1.08375	0.216059	147	352
BIOCARTA_PTDINS_PATHWAY%MSIGDB_C2%BIOCARTA_PTDINS_PATHWAY	BIOCARTA_PTDINS_PATHWAY%MSIGDB_C2%BIOCARTA_PTDINS_PATHWAY	0.18583	0.573379	-1	RPS6KB1,GSK3A,PRKCZ,PFKP,RAC1,BAD,RAB5A	-1.24623	-0.441568	7	19
NUCLEOBASE-CONTAINING COMPOUND TRANSPORT%GOBP%GO:0015931	NUCLEOBASE-CONTAINING COMPOUND TRANSPORT%GOBP%GO:0015931	0.185991	0.573379	1	ABCC5,RBM15B,SLC29A1,SLC25A19,ENY2,TGFBR2,IWS1,PHAX,THOC2,SLC25A5,POLR2D,SIDT2,THOC6,RFTN1,SLC25A4,PNPT1,GLE1,POLDIP3,NXT1,SLC35C1,ATXN2,SLC25A24,NOL6,SLC35B2,SLC25A36	1.14103	0.275704	25	85
HDACS DEACETYLATE HISTONES%REACTOME DATABASE ID RELEASE 78%3214815	HDACS DEACETYLATE HISTONES%REACTOME DATABASE ID RELEASE 78%3214815	0.186419	0.573379	-1	MTA3,GATAD2A,TBL1XR1,HDAC1,RCOR1,NCOR1,SUDS3	-1.24784	-0.448721	7	18
16P11.2 PROXIMAL DELETION SYNDROME%WIKIPATHWAYS_20211210%WP4949%HOMO SAPIENS	16P11.2 PROXIMAL DELETION SYNDROME%WIKIPATHWAYS_20211210%WP4949%HOMO SAPIENS	0.186435	0.573379	-1	MAPK3,REL,PPP2CA,PPP2R1A,MAP2K6,GDPD3,TRAF6,CCDC6,PPP2R5D,PPP4R1,PPP4C,TAOK2,UNC13B,MAP2K3	-1.20869	-0.370983	14	35
RETINOID METABOLIC PROCESS%GOBP%GO:0001523	RETINOID METABOLIC PROCESS%GOBP%GO:0001523	0.186933	0.573379	1	ADH1B,RARRES2,ALDH1A1,AKR1B1,ADH1C,ALDH1A3,CYP2S1,LRP1,AKR1C3,AKR1C1,DHRS4,RBP1	1.21127	0.372667	12	27
INTERNAL PEPTIDYL-LYSINE ACETYLATION%GOBP%GO:0018393	INTERNAL PEPTIDYL-LYSINE ACETYLATION%GOBP%GO:0018393	0.187322	0.573379	1	BRD1,BEND3,TAF10,ENY2,TAF9,MORF4L2,ACTL6A,CREBBP,ACTB,BRD8,MSL1,KAT7,TADA3,TRRAP,KAT8	1.18427	0.331882	15	40
RESPONSE TO BACTERIUM%GOBP%GO:0009617	RESPONSE TO BACTERIUM%GOBP%GO:0009617	0.187388	0.573379	-1	C4BPB,IL18,CXCL13,GBP7,IL36RN,BCL10,IL36A,ADH7,LCN2,S100A9,ISG15,S100A8,PF4,S100A14,BAIAP2,LBP,GBP6,IGHV5-51,IGHV3-72,GSTP1,SNX3,OAS1,ZFP36,CHMP5,NFKBIB,TICAM1,IRF5,IGHV1-3,RBCK1,TRAF6,ANXA3,ZNFX1,GSDMC,SHPK,NOS1,SHC1,PPBP	-1.13941	-0.270236	37	154
MORPHOGENESIS OF AN EPITHELIAL SHEET%GOBP%GO:0002011	MORPHOGENESIS OF AN EPITHELIAL SHEET%GOBP%GO:0002011	0.187805	0.573379	1	ITGA5,COL5A1,FLNA,LCP1,RHOC	1.23902	0.43071	5	17
NEGATIVE REGULATION OF GENE EXPRESSION, EPIGENETIC%GOBP%GO:0045814	NEGATIVE REGULATION OF GENE EXPRESSION, EPIGENETIC%GOBP%GO:0045814	0.187822	0.573379	1	SMCHD1,BEND3,HDAC5,FAM172A,MORF4L2,PPHLN1,CENPV,DPY30,RB1	1.20358	0.363898	9	29
SARS-COV-2 INNATE IMMUNITY EVASION AND CELL-SPECIFIC IMMUNE RESPONSE%WIKIPATHWAYS_20211210%WP5039%HOMO SAPIENS	SARS-COV-2 INNATE IMMUNITY EVASION AND CELL-SPECIFIC IMMUNE RESPONSE%WIKIPATHWAYS_20211210%WP5039%HOMO SAPIENS	0.187909	0.573379	-1	CXCL13,FADD,PF4,TP53I3,TRAF6,TBK1,PPBP,AP1G1,LARP1	-1.23253	-0.4053	9	26
NUCLEOSIDE BISPHOSPHATE BIOSYNTHETIC PROCESS%GOBP%GO:0033866	NUCLEOSIDE BISPHOSPHATE BIOSYNTHETIC PROCESS%GOBP%GO:0033866	0.187912	0.573379	1	ACAT1,ACSL4,DLD,PDHA1,DLAT,ACSS1,PDHB,ACSL5,PANK4,PDHX,ACLY,SLC35B2,MLYCD,GCDH,ACSL3,COASY,SLC25A1,ACSL1,PAPSS1,PPT1,HACD2,ACSF3	1.18796	0.343369	22	35
PURINE NUCLEOSIDE BISPHOSPHATE BIOSYNTHETIC PROCESS%GOBP%GO:0034033	PURINE NUCLEOSIDE BISPHOSPHATE BIOSYNTHETIC PROCESS%GOBP%GO:0034033	0.187912	0.573379	1	ACAT1,ACSL4,DLD,PDHA1,DLAT,ACSS1,PDHB,ACSL5,PANK4,PDHX,ACLY,SLC35B2,MLYCD,GCDH,ACSL3,COASY,SLC25A1,ACSL1,PAPSS1,PPT1,HACD2,ACSF3	1.18796	0.343369	22	35
RIBONUCLEOSIDE BISPHOSPHATE BIOSYNTHETIC PROCESS%GOBP%GO:0034030	RIBONUCLEOSIDE BISPHOSPHATE BIOSYNTHETIC PROCESS%GOBP%GO:0034030	0.187912	0.573379	1	ACAT1,ACSL4,DLD,PDHA1,DLAT,ACSS1,PDHB,ACSL5,PANK4,PDHX,ACLY,SLC35B2,MLYCD,GCDH,ACSL3,COASY,SLC25A1,ACSL1,PAPSS1,PPT1,HACD2,ACSF3	1.18796	0.343369	22	35
FSH%NETPATH%FSH	FSH%NETPATH%FSH	0.188073	0.573379	-1	CREB1,MAPK3,FOXO3,PRKAA2,MAPK1,RELA,YWHAQ,EGFR,MAP2K2,TSC2,MAPK14,MAP2K1,ADRBK1	-1.23956	-0.428965	13	21
MACROMOLECULE GLYCOSYLATION%GOBP%GO:0043413	MACROMOLECULE GLYCOSYLATION%GOBP%GO:0043413	0.188154	0.573379	1	ST6GALNAC1,POMGNT2,SERP2,MOGS,POFUT1,FUT8,B4GAT1,DPM3,GALNT3,GALNT4,XXYLT1,RPN1,GXYLT1,STT3A,PLOD3,OSTC,ALG5,ALG6,RPN2,PLOD1,SLC35C1,DPAGT1,DAD1,MLEC,GMPPB	1.1516	0.286103	25	72
PROTEIN GLYCOSYLATION%GOBP%GO:0006486	PROTEIN GLYCOSYLATION%GOBP%GO:0006486	0.188154	0.573379	1	ST6GALNAC1,POMGNT2,SERP2,MOGS,POFUT1,FUT8,B4GAT1,DPM3,GALNT3,GALNT4,XXYLT1,RPN1,GXYLT1,STT3A,PLOD3,OSTC,ALG5,ALG6,RPN2,PLOD1,SLC35C1,DPAGT1,DAD1,MLEC,GMPPB	1.1516	0.286103	25	72
POSITIVE REGULATION OF NF-KAPPAB TRANSCRIPTION FACTOR ACTIVITY%GOBP%GO:0051092	POSITIVE REGULATION OF NF-KAPPAB TRANSCRIPTION FACTOR ACTIVITY%GOBP%GO:0051092	0.188176	0.573379	-1	CRNN,IL18,MTPN,TRIM38,BCL10,S100A9,S100A8,PRKCZ,TERF2IP,TRIM5,RIPK3,TICAM1,RBCK1,TRAF6,PRKD2	-1.17736	-0.312163	15	74
HATS ACETYLATE HISTONES%REACTOME%R-HSA-3214847.1	HATS ACETYLATE HISTONES%REACTOME%R-HSA-3214847.1	0.188241	0.573379	1	BRD1,TAF10,ENY2,TAF9,MORF4L2,ACTL6A,CREBBP,ACTB,BRD8,MSL1,KAT7,TADA3,TRRAP,KAT8	1.19445	0.349813	14	33
HISTONE ACETYLATION%GOBP%GO:0016573	HISTONE ACETYLATION%GOBP%GO:0016573	0.188544	0.573856	1	BRD1,BEND3,TAF10,ENY2,TAF9,MORF4L2,ACTL6A,CREBBP,ACTB,BRD8,MSL1,KAT7,TADA3,TRRAP,KAT8	1.18393	0.334295	15	39
PROTEIN K63-LINKED DEUBIQUITINATION%GOBP%GO:0070536	PROTEIN K63-LINKED DEUBIQUITINATION%GOBP%GO:0070536	0.188988	0.574221	-1	PSMD14,ATXN3,USP16,STAMBP,BRCC3,YOD1,USP8,CYLD,USP7,SHMT2	-1.24301	-0.462372	10	16
PROTEIN-DNA COMPLEX SUBUNIT ORGANIZATION%GOBP%GO:0071824	PROTEIN-DNA COMPLEX SUBUNIT ORGANIZATION%GOBP%GO:0071824	0.18902	0.574221	1	NASP,BRD2,SMARCD2,DAXX,TAF10,GTF2B,TAF9,SMARCE1,SART3,CENPV,SSRP1,RSF1,ANP32B,TAF1L,ACTL6A,BPTF,SMARCC2,HMGB2	1.14927	0.290612	18	66
PID_PI3K_PLC_TRK_PATHWAY%MSIGDB_C2%PID_PI3K_PLC_TRK_PATHWAY	PID_PI3K_PLC_TRK_PATHWAY%MSIGDB_C2%PID_PI3K_PLC_TRK_PATHWAY	0.189184	0.574221	-1	CREB1,FOXO3,YWHAZ,KRAS,SFN,BAD,SHC1,SOS1,YWHAQ,HRAS	-1.24434	-0.455606	10	17
MICROTUBULE POLYMERIZATION OR DEPOLYMERIZATION%GOBP%GO:0031109	MICROTUBULE POLYMERIZATION OR DEPOLYMERIZATION%GOBP%GO:0031109	0.18933	0.574221	-1	NCKAP5,CSNK1D,NDEL1	-1.23753	-0.428264	3	21
PID_CXCR3_PATHWAY%MSIGDB_C2%PID_CXCR3_PATHWAY	PID_CXCR3_PATHWAY%MSIGDB_C2%PID_CXCR3_PATHWAY	0.189462	0.574221	-1	CXCL13,MAPK3,PF4,KRAS,MAP2K6,GNAI3,MAPK1,PIK3R2	-1.23432	-0.40965	8	25
SYNAPTIC SIGNALING%GOBP%GO:0099536	SYNAPTIC SIGNALING%GOBP%GO:0099536	0.189975	0.574221	-1	SNCG,APBA1,SPG11,LIN7B,ATXN3,GSK3A,NAPA,SLC12A6,DLG1,GNA15,KPNA1,GIPC1,NOS1,PDLIM4,MAPK1,RAB3A,PPFIA3,PLP1,MINK1,SNAPIN,KPNA2,KIF1B,STX3,UNC13B	-1.17213	-0.312438	24	72
TOLL LIKE RECEPTOR TLR1:TLR2 CASCADE%REACTOME%R-HSA-168179.1	TOLL LIKE RECEPTOR TLR1:TLR2 CASCADE%REACTOME%R-HSA-168179.1	0.190292	0.574221	-1	CREB1,MAPK3,S100A9,S100A8,PPP2CA,PPP2R1A,MAP2K6,PPP2CB,NFKBIB,TRAF6,FGG,DUSP3,MAPK1,PPP2R5D,IRAK4,UBE2N,IKBKB,TAB1,SKP1	-1.1869	-0.333635	19	54
TOLL LIKE RECEPTOR 2 (TLR2) CASCADE%REACTOME DATABASE ID RELEASE 78%181438	TOLL LIKE RECEPTOR 2 (TLR2) CASCADE%REACTOME DATABASE ID RELEASE 78%181438	0.190292	0.574221	-1	CREB1,MAPK3,S100A9,S100A8,PPP2CA,PPP2R1A,MAP2K6,PPP2CB,NFKBIB,TRAF6,FGG,DUSP3,MAPK1,PPP2R5D,IRAK4,UBE2N,IKBKB,TAB1,SKP1	-1.1869	-0.333635	19	54
MYD88:MAL(TIRAP) CASCADE INITIATED ON PLASMA MEMBRANE%REACTOME%R-HSA-166058.3	MYD88:MAL(TIRAP) CASCADE INITIATED ON PLASMA MEMBRANE%REACTOME%R-HSA-166058.3	0.190292	0.574221	-1	CREB1,MAPK3,S100A9,S100A8,PPP2CA,PPP2R1A,MAP2K6,PPP2CB,NFKBIB,TRAF6,FGG,DUSP3,MAPK1,PPP2R5D,IRAK4,UBE2N,IKBKB,TAB1,SKP1	-1.1869	-0.333635	19	54
TOLL LIKE RECEPTOR TLR6:TLR2 CASCADE%REACTOME%R-HSA-168188.1	TOLL LIKE RECEPTOR TLR6:TLR2 CASCADE%REACTOME%R-HSA-168188.1	0.190292	0.574221	-1	CREB1,MAPK3,S100A9,S100A8,PPP2CA,PPP2R1A,MAP2K6,PPP2CB,NFKBIB,TRAF6,FGG,DUSP3,MAPK1,PPP2R5D,IRAK4,UBE2N,IKBKB,TAB1,SKP1	-1.1869	-0.333635	19	54
REGULATION OF MYELOID CELL DIFFERENTIATION%GOBP%GO:0045637	REGULATION OF MYELOID CELL DIFFERENTIATION%GOBP%GO:0045637	0.190382	0.574221	1	FBN1,HSPA9,CD74,BRD1,HLA-DRB1,CDC73,LTF,CTR9,STAT5B,HCLS1,TESC,RBM15,APCS,ZFPM1,PRKCA,CDK6,PTK2B,FAM210B	1.16066	0.298478	18	60
PID_MAPK_TRK_PATHWAY%MSIGDB_C2%PID_MAPK_TRK_PATHWAY	PID_MAPK_TRK_PATHWAY%MSIGDB_C2%PID_MAPK_TRK_PATHWAY	0.190433	0.574221	-1	CREB1,MAPK3,RIT1,MAP3K2,KRAS,MAP2K6	-1.23907	-0.433799	6	20
NEUTROPHIL CHEMOTAXIS%GOBP%GO:0030593	NEUTROPHIL CHEMOTAXIS%GOBP%GO:0030593	0.190613	0.574221	-1	CXCL13,S100A9,S100A8,PF4,CXCR2,LGALS3	-1.23867	-0.433659	6	20
SWITCHING OF ORIGINS TO A POST-REPLICATIVE STATE%REACTOME%R-HSA-69052.3	SWITCHING OF ORIGINS TO A POST-REPLICATIVE STATE%REACTOME%R-HSA-69052.3	0.190864	0.574221	-1	PSMD14,PSMB4,PSMD4,PSMD12,PSMD11,PSMD5,PSMC2,PSMD6,CDC16,PSMB7,PSMD7,PSMD2,SKP1,PSMC5,CDC27,MCM2,PSMD1,ANAPC1,PSMA1,ORC3,PSME4,PSMA7,PSMB6,CUL1,PSMD3,PSMA2,PSMD13,PSMB2,PSMC1,PSMC3	-1.17931	-0.322408	30	63
POSITIVE REGULATION OF ERK1 AND ERK2 CASCADE%GOBP%GO:0070374	POSITIVE REGULATION OF ERK1 AND ERK2 CASCADE%GOBP%GO:0070374	0.190885	0.574221	1	GLIPR2,ICAM1,CD74,S100A7,CXCL17,ARRB1,HLA-DRB1,FERMT2,PDGFRB,HMGB1,CD36,PRKCA,PTPRC,PTK2B	1.16563	0.313236	14	49
[truncated: 2,609 more rows]

## Sheet: (D) Total Phos GSEA
Term	Description	p.Val	FDR	Phenotype	Genes	NES	ES	Gene_Hits	Gene_Total
[truncated: 1,554 more rows]
