# Supplementary material for: Pilot Study Showing Feasibility of Phosphoproteomic Profiling of Pathway-Level Molecular Alterations in Barrett’s Esophagus
Source: Genes (Basel). 2022 Jul 7;13(7):1215. doi: 10.3390/genes13071215 (PMC9325186; doi:10.3390/genes13071215)
Supplement: Supplementary file 1 [file genes-13-01215-s001.zip › Supplementary_Table_7.xlsx]

## Sheet: (a) Proteome
Term	Description	p.Val	FDR	Phenotype	Genes	NES	ES	Gene_Hits	Gene_Total
REGULATION OF PROTEIN METABOLIC PROCESS%GOBP%GO:0051246	REGULATION OF PROTEIN METABOLIC PROCESS%GOBP%GO:0051246	0.000143287	0.00319376	-1	MAPK3,IL18,BCL10,NEDD8,CSTB,CAST,CSTA,A2ML1,ECM1,ENSA,PKP3,S100A10,SERPINB13,SERPINB2,S100A9,PDCD6,SHMT1,MTPN,SPINK5,PPP2R1A,PTK6,UCHL5,SERPINB5,SERPINB8,TXN,GSTP1,IDE,RALB,S100A8,SNX3,SDR16C5,ANXA2,HECTD1,TTLL12,ITCH,SNF8,MIF,USP5,PROM2,SERPINB1,MAPK1,CRYAB,OSBPL8,TSG101,YBX3,EIF3H,G6PD,SFN,EIF3D,EIF4E,PPP1R2,MARK2,SERPINA3,HSPB1,OTUB1,DBI,RPL23,GIPC1,EIF5A,TIPRL,ANXA8,RBM3,RAP2B,CSNK1A1,IQGAP1,…	-1.51358	-0.303768	153	473
CELLULAR MACROMOLECULE METABOLIC PROCESS%GOBP%GO:0044260	CELLULAR MACROMOLECULE METABOLIC PROCESS%GOBP%GO:0044260	0.000143947	0.00319376	-1	NCCRP1,NEDD8,PRIM2,PMM1,ST6GAL1,MRPL9,RPS26,HECTD1,RNH1,CHMP1A,ITCH,SNF8,NEMF,TSG101,EIF3H,TOLLIP,VPS4B,DICER1,RPS27,EIF3D,EIF4E,RPS25,WDR26,NSFL1C,CARM1,RPL37A,RPL23,CUL4B,EHD3,RPL18,CSNK1A1,PSMD14,SNRPD3,RPL38,DHX29,ETF1,CHMP4B,CHMP2B,ADRM1,RPL13A,EIF2B1,CHMP1B,RAB6A,UBR4,SNRPB,EEF1B2,RPL18A,RPS15,PPP2R5C,RPL12,RPL31,RPL35,PSMC3,PSMD4,RPS23,RPS24,RPS2,RPLP0,PSMC2,PYGL,RPL7A,RPL8,RNF7,RPL6,RAD23…	-1.50819	-0.303704	172	446
INFECTIOUS DISEASE%REACTOME%R-HSA-5663205.11	INFECTIOUS DISEASE%REACTOME%R-HSA-5663205.11	0.000148787	0.00319376	-1	MAPK3,IL18,HMOX1,DYNLL1,ST6GAL1,ABI1,VTA1,CD9,TJP1,RPS26,CHMP1A,YWHAZ,SNF8,SH3GL1,MAPK1,TSG101,VPS4B,SFN,RPS27,ARPC1A,BAIAP2,SDC1,SEC24C,RPS25,RPL37A,RPL23,RPL18,CSNK1A1,PSMD14,SNRPD3,COMT,RPL38,SRPK1,PSMD5,CHMP4B,CHMP2B,RPL13A,BRD4,PTPN11,TAF15,SNRPB,RPL18A,CYFIP1,RPS15,RPL12,RPL31,ITPR2,RPL35,PSMC3,PSMD4,PDCD6IP,RPS23,RPS24,WASF2,RPS2,RPLP0,PSMC2,GNAI3,G3BP1,RPL7A,RPL8,CYFIP2,RPL6,RPL32,RPL13,R…	-1.6057	-0.328947	174	363
CELLULAR RESPONSES TO STIMULI%REACTOME DATABASE ID RELEASE 80%8953897	CELLULAR RESPONSES TO STIMULI%REACTOME DATABASE ID RELEASE 80%8953897	0.000152045	0.00319376	-1	MAPK3,HMOX1,DYNLL1,BLVRA,PGD,ATP6V1D,PTK6,CAPZA1,GSTP1,RPS26,HSPA4L,MAPK1,CRYAB,G6PD,RPS27,DNAJB1,HM13,ME1,RPS25,CARM1,RPL37A,RPL23,RPL18,ATOX1,PSMD14,RPL38,ATP6V1A,SRXN1,PSMD5,RPL13A,RRAGC,EIF2S1,ATP6V1E1,RPL18A,RPS15,RPL12,RPL31,RPL35,PSMC3,PSMD4,RPS23,RPS24,AJUBA,RPS2,RPLP0,PSMC2,RPL7A,RPL8,RPL6,RPL32,RPL13,RPS29,HSPA2,PRDX1,YWHAE,HSBP1,DYNC1LI2,RPL11,BAG3,EIF2S2,PSMD12,RPL36,MINK1,RPS13,DNAJC…	-1.6364	-0.341732	124	294
CELLULAR RESPONSES TO STRESS%REACTOME%R-HSA-2262752.8	CELLULAR RESPONSES TO STRESS%REACTOME%R-HSA-2262752.8	0.000152068	0.00319376	-1	MAPK3,HMOX1,DYNLL1,BLVRA,PGD,ATP6V1D,PTK6,CAPZA1,GSTP1,RPS26,HSPA4L,MAPK1,CRYAB,G6PD,RPS27,DNAJB1,HM13,ME1,RPS25,CARM1,RPL37A,RPL23,RPL18,ATOX1,PSMD14,RPL38,ATP6V1A,SRXN1,PSMD5,RPL13A,RRAGC,EIF2S1,ATP6V1E1,RPL18A,RPS15,RPL12,RPL31,RPL35,PSMC3,PSMD4,RPS23,RPS24,AJUBA,RPS2,RPLP0,PSMC2,RPL7A,RPL8,RPL6,RPL32,RPL13,RPS29,HSPA2,PRDX1,YWHAE,HSBP1,DYNC1LI2,RPL11,BAG3,EIF2S2,PSMD12,RPL36,MINK1,RPS13,DNAJC…	-1.63638	-0.341869	124	293
METABOLISM OF RNA%REACTOME%R-HSA-8953854.5	METABOLISM OF RNA%REACTOME%R-HSA-8953854.5	0.000153046	0.00319376	-1	THOC3,PPP2R1A,RPS26,YWHAZ,RIOK3,RPS27,EIF4E,RPS25,HSPB1,RPL37A,RPL23,RPL18,PSMD14,SNRPD3,RPL38,ETF1,PSMD5,RPL13A,PPP2CA,SNRPB,RPL18A,RPS15,RPL12,RPL31,RPL35,PSMC3,PSMD4,RPS23,RPS24,RPS2,RPLP0,PSMC2,RPL7A,RPL8,DDX6,HNRNPUL1,RPL6,RPL32,RPL13,RPS29,CDC5L,RPL11,PSMD12,RPL36,RPS13,RPL10A,PSMC1,RPL27A,RPL34,RPL22,ALYREF,RPL10,RPS19,ELAVL1,RPL30,SNRPD1,RPL36A,TNKS1BP1,RPL23A,RPS10,RPL19,RPS16,RPL3,RPL4,…	-1.66084	-0.348342	111	282
DEVELOPMENTAL BIOLOGY%REACTOME DATABASE ID RELEASE 80%1266738	DEVELOPMENTAL BIOLOGY%REACTOME DATABASE ID RELEASE 80%1266738	0.00015328	0.00319376	-1	SPRR3,MAPK3,IVL,CSTA,KRT6B,PPL,ABLIM1,PKP3,PRSS8,EVPL,DSC2,SPINK5,KRT15,DSG1,CAPN1,PKP1,RPS26,ADIRF,JUP,MAPK13,PITPNA,DSG3,YAP1,MAPK1,TGM1,KLK8,RPS27,SPTBN2,ARPC1A,SPRR1A,EPHA2,RPS25,DSP,CARM1,RPL37A,RPL23,RPL18,MYH14,PSMD14,RPL38,ETF1,PSMD5,RPL13A,LYPLA2,PTPN11,RPL18A,RPS15,KLK13,RPL12,RPL31,RPL35,DSC3,PSMC3,PSMD4,RPS23,RPS24,AJUBA,PI3,RPS2,RPLP0,PSMC2,DLG1,RPL7A,RPL8,RPL6,RPL32,RPL13,RPS29,AP2A…	-1.6732	-0.35078	126	285
PEPTIDE BIOSYNTHETIC PROCESS%GOBP%GO:0043043	PEPTIDE BIOSYNTHETIC PROCESS%GOBP%GO:0043043	0.00016239	0.00319376	-1	MRPL9,RPS26,NEMF,EIF3H,RPS27,EIF3D,EIF4E,RPS25,RPL37A,RPL23,RPL18,RPL38,DHX29,ETF1,PCSK5,RPL13A,EIF2B1,EEF1B2,RPL18A,RPS15,RPL12,RPL31,RPL35,RPS23,RPS24,RPS2,RPLP0,RPL7A,RPL8,RPL6,RPL32,RPL13,RPS29,EIF5,RPL11,EIF2S2,DDX3X,RPL36,RPS13,RPL10A,RPL27A,RPL34,FARSA,RPL22,RPL10,RPS19,EIF3A,RPL30,ASCC3,RPL36A,EIF1AX,EEF1G,RPL23A,RPS10,RPL19,RPS16,RPL3,RPL4,RPS3,EEF1A1,RPLP2,RPL35A,RPS7,LARP1,RPS8,EIF3M,R…	-1.92373	-0.431764	86	161
TRANSLATION%GOBP%GO:0006412	TRANSLATION%GOBP%GO:0006412	0.000163026	0.00319376	-1	MRPL9,RPS26,NEMF,EIF3H,RPS27,EIF3D,EIF4E,RPS25,RPL37A,RPL23,RPL18,RPL38,DHX29,ETF1,RPL13A,EIF2B1,EEF1B2,RPL18A,RPS15,RPL12,RPL31,RPL35,RPS23,RPS24,RPS2,RPLP0,RPL7A,RPL8,RPL6,RPL32,RPL13,RPS29,EIF5,RPL11,EIF2S2,DDX3X,RPL36,RPS13,RPL10A,RPL27A,RPL34,FARSA,RPL22,RPL10,RPS19,EIF3A,RPL30,ASCC3,RPL36A,EIF1AX,EEF1G,RPL23A,RPS10,RPL19,RPS16,RPL3,RPL4,RPS3,EEF1A1,RPLP2,RPL35A,RPS7,LARP1,RPS8,EIF3M,RPL27,E…	-1.97728	-0.44588	85	156
SIGNALING BY ROBO RECEPTORS%REACTOME%R-HSA-376176.5	SIGNALING BY ROBO RECEPTORS%REACTOME%R-HSA-376176.5	0.000165071	0.00319376	-1	RPS26,RPS27,RPS25,RPL37A,RPL23,RPL18,PSMD14,RPL38,ETF1,PSMD5,RPL13A,RPL18A,RPS15,RPL12,RPL31,RPL35,PSMC3,PSMD4,RPS23,RPS24,RPS2,RPLP0,PSMC2,RPL7A,RPL8,RPL6,RPL32,RPL13,RPS29,RPL11,PSMD12,RPL36,RPS13,RPL10A,PSMC1,RPL27A,RPL34,RPL22,RPL10,RPS19,RPL30,RPL36A,RPL23A,RPS10,RPL19,RAC1,RPS16,RPL3,RPL4,CUL2,RPS3,RPLP2,RPL35A,PSMA2,PSMD3,PSMD11,RPS7,RPS8,RPL27,NCK1,RPL29,RPS28,RPS9,PABPC1,EIF4G1,RPLP1,RPS…	-1.96171	-0.449757	79	138
REGULATION OF EXPRESSION OF SLITS AND ROBOS%REACTOME DATABASE ID RELEASE 80%9010553	REGULATION OF EXPRESSION OF SLITS AND ROBOS%REACTOME DATABASE ID RELEASE 80%9010553	0.000166141	0.00319376	-1	RPS26,RPS27,RPS25,RPL37A,RPL23,RPL18,PSMD14,RPL38,ETF1,PSMD5,RPL13A,RPL18A,RPS15,RPL12,RPL31,RPL35,PSMC3,PSMD4,RPS23,RPS24,RPS2,RPLP0,PSMC2,RPL7A,RPL8,RPL6,RPL32,RPL13,RPS29,RPL11,PSMD12,RPL36,RPS13,RPL10A,PSMC1,RPL27A,RPL34,RPL22,RPL10,RPS19,RPL30,RPL36A,RPL23A,RPS10,RPL19,RPS16,RPL3,RPL4,CUL2,RPS3,RPLP2,RPL35A,PSMA2,PSMD3,PSMD11,RPS7,RPS8,RPL27,RPL29,RPS28,RPS9,PABPC1,EIF4G1,RPLP1,RPSA,RPL14,RP…	-2.20789	-0.513701	83	124
CYTOPLASMIC TRANSLATION%GOBP%GO:0002181	CYTOPLASMIC TRANSLATION%GOBP%GO:0002181	0.000169434	0.00319376	-1	RPS26,NEMF,EIF3H,RPS27,EIF3D,RPS25,RPL37A,RPL23,RPL18,RPL38,DHX29,ETF1,RPL13A,RPL18A,RPS15,RPL12,RPL31,RPL35,RPS23,RPS24,RPS2,RPLP0,RPL7A,RPL8,RPL6,RPL32,RPL13,RPS29,EIF5,RPL11,EIF2S2,RPL36,RPS13,RPL10A,RPL27A,RPL34,RPL22,RPL10,RPS19,EIF3A,RPL30,RPL36A,RPL23A,RPS10,RPL19,RPS16,RPL3,RPL4,RPS3,RPLP2,RPL35A,RPS7,RPS8,EIF3M,RPL27,EIF3E,RPL29,RPS28,RPS9,EIF4G1,RPLP1,RPSA,RPL14,RPL15,RPL26,RPS18,RPL7,E…	-2.61767	-0.62643	74	103
CAP-DEPENDENT TRANSLATION INITIATION%REACTOME DATABASE ID RELEASE 80%72737	CAP-DEPENDENT TRANSLATION INITIATION%REACTOME DATABASE ID RELEASE 80%72737	0.000169607	0.00319376	-1	RPS26,EIF3H,RPS27,EIF3D,EIF4E,RPS25,RPL37A,RPL23,RPL18,RPL38,RPL13A,EIF2B1,EIF2S1,RPL18A,RPS15,RPL12,RPL31,RPL35,RPS23,RPS24,RPS2,RPLP0,RPL7A,RPL8,RPL6,RPL32,RPL13,RPS29,EIF5,RPL11,EIF2S2,RPL36,RPS13,RPL10A,RPL27A,RPL34,RPL22,RPL10,RPS19,EIF3A,RPL30,RPL36A,EIF1AX,RPL23A,RPS10,RPL19,RPS16,RPL3,RPL4,RPS3,RPLP2,RPL35A,RPS7,RPS8,EIF3M,RPL27,EIF3E,RPL29,RPS28,RPS9,PABPC1,EIF4G1,RPLP1,RPSA,RPL14,RPL15,…	-2.6433	-0.633403	75	102
EUKARYOTIC TRANSLATION INITIATION%REACTOME%R-HSA-72613.3	EUKARYOTIC TRANSLATION INITIATION%REACTOME%R-HSA-72613.3	0.000169607	0.00319376	-1	RPS26,EIF3H,RPS27,EIF3D,EIF4E,RPS25,RPL37A,RPL23,RPL18,RPL38,RPL13A,EIF2B1,EIF2S1,RPL18A,RPS15,RPL12,RPL31,RPL35,RPS23,RPS24,RPS2,RPLP0,RPL7A,RPL8,RPL6,RPL32,RPL13,RPS29,EIF5,RPL11,EIF2S2,RPL36,RPS13,RPL10A,RPL27A,RPL34,RPL22,RPL10,RPS19,EIF3A,RPL30,RPL36A,EIF1AX,RPL23A,RPS10,RPL19,RPS16,RPL3,RPL4,RPS3,RPLP2,RPL35A,RPS7,RPS8,EIF3M,RPL27,EIF3E,RPL29,RPS28,RPS9,PABPC1,EIF4G1,RPLP1,RPSA,RPL14,RPL15,…	-2.6433	-0.633403	75	102
L13A-MEDIATED TRANSLATIONAL SILENCING OF CERULOPLASMIN EXPRESSION%REACTOME%R-HSA-156827.3	L13A-MEDIATED TRANSLATIONAL SILENCING OF CERULOPLASMIN EXPRESSION%REACTOME%R-HSA-156827.3	0.000170619	0.00319376	-1	RPS26,EIF3H,RPS27,EIF3D,EIF4E,RPS25,RPL37A,RPL23,RPL18,RPL38,RPL13A,EIF2S1,RPL18A,RPS15,RPL12,RPL31,RPL35,RPS23,RPS24,RPS2,RPLP0,RPL7A,RPL8,RPL6,RPL32,RPL13,RPS29,RPL11,EIF2S2,RPL36,RPS13,RPL10A,RPL27A,RPL34,RPL22,RPL10,RPS19,EIF3A,RPL30,RPL36A,EIF1AX,RPL23A,RPS10,RPL19,RPS16,RPL3,RPL4,RPS3,RPLP2,RPL35A,RPS7,RPS8,EIF3M,RPL27,EIF3E,RPL29,RPS28,RPS9,PABPC1,EIF4G1,RPLP1,RPSA,RPL14,RPL15,RPL26,RPS18,…	-2.63582	-0.635776	73	98
INFLUENZA INFECTION%REACTOME DATABASE ID RELEASE 80%168255	INFLUENZA INFECTION%REACTOME DATABASE ID RELEASE 80%168255	0.000170794	0.00319376	-1	RPS26,RPS27,RPS25,RPL37A,RPL23,RPL18,RPL38,RPL13A,RPL18A,RPS15,RPL12,RPL31,RPL35,RPS23,RPS24,RPS2,RPLP0,RPL7A,RPL8,RPL6,RPL32,RPL13,RPS29,RPL11,RPL36,RPS13,RPL10A,RPL27A,RPL34,RPL22,KPNA3,RPL10,RPS19,RPL30,RPL36A,RPL23A,RPS10,RPL19,RPS16,RPL3,RPL4,KPNA4,RPS3,RPLP2,RPL35A,RPS7,RPS8,RAN,RPL27,RPL29,RPS28,RPS9,RPLP1,RPSA,NUP93,RPL14,RPL15,RPL26,RPS18,RPL7,XPO1,RPS27A,RPS12,RPL17,RPS15A,RPL28,POLR2A,…	-2.35641	-0.566703	68	100
GTP HYDROLYSIS AND JOINING OF THE 60S RIBOSOMAL SUBUNIT%REACTOME%R-HSA-72706.2	GTP HYDROLYSIS AND JOINING OF THE 60S RIBOSOMAL SUBUNIT%REACTOME%R-HSA-72706.2	0.000171057	0.00319376	-1	RPS26,EIF3H,RPS27,EIF3D,EIF4E,RPS25,RPL37A,RPL23,RPL18,RPL38,RPL13A,EIF2S1,RPL18A,RPS15,RPL12,RPL31,RPL35,RPS23,RPS24,RPS2,RPLP0,RPL7A,RPL8,RPL6,RPL32,RPL13,RPS29,EIF5,RPL11,EIF2S2,RPL36,RPS13,RPL10A,RPL27A,RPL34,RPL22,RPL10,RPS19,EIF3A,RPL30,RPL36A,EIF1AX,RPL23A,RPS10,RPL19,RPS16,RPL3,RPL4,RPS3,RPLP2,RPL35A,RPS7,RPS8,EIF3M,RPL27,EIF3E,RPL29,RPS28,RPS9,EIF4G1,RPLP1,RPSA,RPL14,RPL15,RPL26,RPS18,RP…	-2.63634	-0.634852	73	99
RRNA PROCESSING%REACTOME%R-HSA-72312.3	RRNA PROCESSING%REACTOME%R-HSA-72312.3	0.000171762	0.00319376	-1	RPS26,RIOK3,RPS27,RPS25,RPL37A,RPL23,RPL18,RPL38,RPL13A,RPL18A,RPS15,RPL12,RPL31,RPL35,RPS23,RPS24,RPS2,RPLP0,RPL7A,RPL8,RPL6,RPL32,RPL13,RPS29,RPL11,RPL36,RPS13,RPL10A,RPL27A,RPL34,RPL22,RPL10,RPS19,RPL30,RPL36A,RPL23A,RPS10,RPL19,RPS16,RPL3,RPL4,RPS3,RPLP2,RPL35A,RPS7,RPS8,DCAF13,RPL27,RPL29,RPS28,RPS9,RPLP1,RPSA,RPL14,RPL15,RPL26,RPS18,RPL7,RPS27A,WDR43,RPS12,RPL17,RPS15A,RPL28	-2.51665	-0.611686	64	93
SRP-DEPENDENT COTRANSLATIONAL PROTEIN TARGETING TO MEMBRANE%REACTOME DATABASE ID RELEASE 80%1799339	SRP-DEPENDENT COTRANSLATIONAL PROTEIN TARGETING TO MEMBRANE%REACTOME DATABASE ID RELEASE 80%1799339	0.000171792	0.00319376	-1	RPS26,RPS27,RPS25,RPL37A,RPL23,RPL18,RPL38,RPL13A,RPL18A,RPS15,RPL12,RPL31,RPL35,RPS23,RPS24,RPS2,RPLP0,RPL7A,RPL8,RPL6,RPL32,RPL13,RPS29,RPL11,RPL36,RPS13,RPL10A,RPL27A,RPL34,RPL22,RPL10,SSR4,RPS19,RPL30,RPL36A,RPL23A,RPS10,RPL19,RPS16,RPL3,RPL4,RPS3,RPLP2,RPL35A,RPS7,RPS8,RPL27,RPL29,RPS28,RPS9,RPLP1,RPSA,RPL14,RPL15,RPL26,RPS18,RPL7,RPS27A,RPS12,RPL17,RPS15A,RPL28	-2.08483	-0.507609	62	92
RRNA PROCESSING IN THE NUCLEUS AND CYTOSOL%REACTOME DATABASE ID RELEASE 80%8868773	RRNA PROCESSING IN THE NUCLEUS AND CYTOSOL%REACTOME DATABASE ID RELEASE 80%8868773	0.000171821	0.00319376	-1	RPS26,RIOK3,RPS27,RPS25,RPL37A,RPL23,RPL18,RPL38,RPL13A,RPL18A,RPS15,RPL12,RPL31,RPL35,RPS23,RPS24,RPS2,RPLP0,RPL7A,RPL8,RPL6,RPL32,RPL13,RPS29,RPL11,RPL36,RPS13,RPL10A,RPL27A,RPL34,RPL22,RPL10,RPS19,RPL30,RPL36A,RPL23A,RPS10,RPL19,RPS16,RPL3,RPL4,RPS3,RPLP2,RPL35A,RPS7,RPS8,DCAF13,RPL27,RPL29,RPS28,RPS9,RPLP1,RPSA,RPL14,RPL15,RPL26,RPS18,RPL7,RPS27A,WDR43,RPS12,RPL17,RPS15A,RPL28	-2.53783	-0.619122	64	91
CELLULAR RESPONSE TO STARVATION%REACTOME%R-HSA-9711097.2	CELLULAR RESPONSE TO STARVATION%REACTOME%R-HSA-9711097.2	0.000171821	0.00319376	-1	ATP6V1D,RPS26,RPS27,RPS25,RPL37A,RPL23,RPL18,RPL38,ATP6V1A,RPL13A,RRAGC,EIF2S1,ATP6V1E1,RPL18A,RPS15,RPL12,RPL31,RPL35,RPS23,RPS24,RPS2,RPLP0,RPL7A,RPL8,RPL6,RPL32,RPL13,RPS29,RPL11,EIF2S2,RPL36,RPS13,RPL10A,RPL27A,RPL34,ATP6V1G1,RPL22,RPL10,RPS19,RPL30,RPL36A,LAMTOR3,RPL23A,RPS10,RPL19,RPS16,RPL3,RPL4,RPS3,RPLP2,RPL35A,RPS7,RPS8,RPL27,RPL29,RPS28,RPS9,RPLP1,RPSA,RPL14,RPL15,RPL26,RPS18,RPL7,RPS2…	-2.70129	-0.658999	69	91
INFLUENZA VIRAL RNA TRANSCRIPTION AND REPLICATION%REACTOME%R-HSA-168273.3	INFLUENZA VIRAL RNA TRANSCRIPTION AND REPLICATION%REACTOME%R-HSA-168273.3	0.000171939	0.00319376	-1	RPS26,RPS27,RPS25,RPL37A,RPL23,RPL18,RPL38,RPL13A,RPL18A,RPS15,RPL12,RPL31,RPL35,RPS23,RPS24,RPS2,RPLP0,RPL7A,RPL8,RPL6,RPL32,RPL13,RPS29,RPL11,RPL36,RPS13,RPL10A,RPL27A,RPL34,RPL22,RPL10,RPS19,RPL30,RPL36A,RPL23A,RPS10,RPL19,RPS16,RPL3,RPL4,RPS3,RPLP2,RPL35A,RPS7,RPS8,RPL27,RPL29,RPS28,RPS9,RPLP1,RPSA,NUP93,RPL14,RPL15,RPL26,RPS18,RPL7,RPS27A,RPS12,RPL17,RPS15A,RPL28,POLR2A	-2.47473	-0.604808	63	90
EUKARYOTIC TRANSLATION ELONGATION%REACTOME%R-HSA-156842.2	EUKARYOTIC TRANSLATION ELONGATION%REACTOME%R-HSA-156842.2	0.000172503	0.00319376	-1	RPS26,RPS27,RPS25,RPL37A,RPL23,RPL18,RPL38,RPL13A,EEF1B2,RPL18A,RPS15,RPL12,RPL31,RPL35,RPS23,RPS24,RPS2,RPLP0,RPL7A,RPL8,RPL6,RPL32,RPL13,RPS29,RPL11,RPL36,RPS13,RPL10A,RPL27A,RPL34,RPL22,RPL10,RPS19,RPL30,RPL36A,EEF1G,RPL23A,RPS10,RPL19,RPS16,RPL3,RPL4,RPS3,EEF1A1,RPLP2,RPL35A,RPS7,RPS8,RPL27,RPL29,RPS28,RPS9,RPLP1,RPSA,RPL14,RPL15,RPL26,RPS18,RPL7,RPS27A,RPS12,RPL17,RPS15A,RPL28,EEF2	-2.59781	-0.646912	65	80
FORMATION OF A POOL OF FREE 40S SUBUNITS%REACTOME DATABASE ID RELEASE 80%72689	FORMATION OF A POOL OF FREE 40S SUBUNITS%REACTOME DATABASE ID RELEASE 80%72689	0.000172563	0.00319376	-1	RPS26,EIF3H,RPS27,EIF3D,RPS25,RPL37A,RPL23,RPL18,RPL38,RPL13A,RPL18A,RPS15,RPL12,RPL31,RPL35,RPS23,RPS24,RPS2,RPLP0,RPL7A,RPL8,RPL6,RPL32,RPL13,RPS29,RPL11,RPL36,RPS13,RPL10A,RPL27A,RPL34,RPL22,RPL10,RPS19,EIF3A,RPL30,RPL36A,EIF1AX,RPL23A,RPS10,RPL19,RPS16,RPL3,RPL4,RPS3,RPLP2,RPL35A,RPS7,RPS8,EIF3M,RPL27,EIF3E,RPL29,RPS28,RPS9,RPLP1,RPSA,RPL14,RPL15,RPL26,RPS18,RPL7,RPS27A,RPS12,RPL17,RPS15A,RPL…	-2.64342	-0.649536	71	88
SELENOAMINO ACID METABOLISM%REACTOME%R-HSA-2408522.4	SELENOAMINO ACID METABOLISM%REACTOME%R-HSA-2408522.4	0.00017322	0.00319376	-1	RPS26,RPS27,RPS25,RPL37A,RPL23,RPL18,RPL38,RPL13A,RPL18A,RPS15,RPL12,RPL31,RPL35,RPS23,RPS24,RPS2,RPLP0,RPL7A,RPL8,RPL6,RPL32,RPL13,RPS29,RPL11,RPL36,RPS13,RPL10A,RPL27A,RPL34,RPL22,RPL10,RPS19,RPL30,RPL36A,RPL23A,RPS10,RPL19,RPS16,RPL3,RPL4,RPS3,RPLP2,RPL35A,AIMP1,RPS7,RPS8,RPL27,RPL29,RPS28,RPS9,RPLP1,RPSA,RPL14,RPL15,RPL26,RPS18,RPL7,RPS27A,EEF1E1,RPS12,RPL17,RPS15A,RPL28	-2.44884	-0.60749	63	83
NONSENSE-MEDIATED DECAY (NMD)%REACTOME DATABASE ID RELEASE 80%927802	NONSENSE-MEDIATED DECAY (NMD)%REACTOME DATABASE ID RELEASE 80%927802	0.00017343	0.00319376	-1	PPP2R1A,RPS26,RPS27,RPS25,RPL37A,RPL23,RPL18,RPL38,ETF1,RPL13A,PPP2CA,RPL18A,RPS15,RPL12,RPL31,RPL35,RPS23,RPS24,RPS2,RPLP0,RPL7A,RPL8,RPL6,RPL32,RPL13,RPS29,RPL11,RPL36,RPS13,RPL10A,RPL27A,RPL34,RPL22,RPL10,RPS19,RPL30,RPL36A,RPL23A,RPS10,RPL19,RPS16,RPL3,RPL4,RPS3,RPLP2,RPL35A,RPS7,RPS8,RPL27,RPL29,RPS28,RPS9,PABPC1,EIF4G1,RPLP1,RPSA,RPL14,RPL15,RPL26,RPS18,RPL7,PPP2R2A,RPS27A,RPS12,RPL17,RPS15…	-2.60668	-0.643495	68	86
MAJOR PATHWAY OF RRNA PROCESSING IN THE NUCLEOLUS AND CYTOSOL%REACTOME DATABASE ID RELEASE 80%6791226	MAJOR PATHWAY OF RRNA PROCESSING IN THE NUCLEOLUS AND CYTOSOL%REACTOME DATABASE ID RELEASE 80%6791226	0.00017343	0.00319376	-1	RPS26,RIOK3,RPS27,RPS25,RPL37A,RPL23,RPL18,RPL38,RPL13A,RPL18A,RPS15,RPL12,RPL31,RPL35,RPS23,RPS24,RPS2,RPLP0,RPL7A,RPL8,RPL6,RPL32,RPL13,RPS29,RPL11,RPL36,RPS13,RPL10A,RPL27A,RPL34,RPL22,RPL10,RPS19,RPL30,RPL36A,RPL23A,RPS10,RPL19,RPS16,RPL3,RPL4,RPS3,RPLP2,RPL35A,RPS7,RPS8,DCAF13,RPL27,RPL29,RPS28,RPS9,RPLP1,RPSA,RPL14,RPL15,RPL26,RPS18,RPL7,RPS27A,WDR43,RPS12,RPL17,RPS15A,RPL28	-2.63327	-0.650059	64	86
NONSENSE MEDIATED DECAY (NMD) ENHANCED BY THE EXON JUNCTION COMPLEX (EJC)%REACTOME%R-HSA-975957.1	NONSENSE MEDIATED DECAY (NMD) ENHANCED BY THE EXON JUNCTION COMPLEX (EJC)%REACTOME%R-HSA-975957.1	0.00017343	0.00319376	-1	PPP2R1A,RPS26,RPS27,RPS25,RPL37A,RPL23,RPL18,RPL38,ETF1,RPL13A,PPP2CA,RPL18A,RPS15,RPL12,RPL31,RPL35,RPS23,RPS24,RPS2,RPLP0,RPL7A,RPL8,RPL6,RPL32,RPL13,RPS29,RPL11,RPL36,RPS13,RPL10A,RPL27A,RPL34,RPL22,RPL10,RPS19,RPL30,RPL36A,RPL23A,RPS10,RPL19,RPS16,RPL3,RPL4,RPS3,RPLP2,RPL35A,RPS7,RPS8,RPL27,RPL29,RPS28,RPS9,PABPC1,EIF4G1,RPLP1,RPSA,RPL14,RPL15,RPL26,RPS18,RPL7,PPP2R2A,RPS27A,RPS12,RPL17,RPS15…	-2.60668	-0.643495	68	86
NONSENSE MEDIATED DECAY (NMD) INDEPENDENT OF THE EXON JUNCTION COMPLEX (EJC)%REACTOME DATABASE ID RELEASE 80%975956	NONSENSE MEDIATED DECAY (NMD) INDEPENDENT OF THE EXON JUNCTION COMPLEX (EJC)%REACTOME DATABASE ID RELEASE 80%975956	0.000173671	0.00319376	-1	RPS26,RPS27,RPS25,RPL37A,RPL23,RPL18,RPL38,ETF1,RPL13A,RPL18A,RPS15,RPL12,RPL31,RPL35,RPS23,RPS24,RPS2,RPLP0,RPL7A,RPL8,RPL6,RPL32,RPL13,RPS29,RPL11,RPL36,RPS13,RPL10A,RPL27A,RPL34,RPL22,RPL10,RPS19,RPL30,RPL36A,RPL23A,RPS10,RPL19,RPS16,RPL3,RPL4,RPS3,RPLP2,RPL35A,RPS7,RPS8,RPL27,RPL29,RPS28,RPS9,PABPC1,EIF4G1,RPLP1,RPSA,RPL14,RPL15,RPL26,RPS18,RPL7,RPS27A,RPS12,RPL17,RPS15A,UPF1,RPL28	-2.70381	-0.67545	65	79
RESPONSE OF EIF2AK4 (GCN2) TO AMINO ACID DEFICIENCY%REACTOME%R-HSA-9633012.2	RESPONSE OF EIF2AK4 (GCN2) TO AMINO ACID DEFICIENCY%REACTOME%R-HSA-9633012.2	0.000173702	0.00319376	-1	RPS26,RPS27,RPS25,RPL37A,RPL23,RPL18,RPL38,RPL13A,EIF2S1,RPL18A,RPS15,RPL12,RPL31,RPL35,RPS23,RPS24,RPS2,RPLP0,RPL7A,RPL8,RPL6,RPL32,RPL13,RPS29,RPL11,EIF2S2,RPL36,RPS13,RPL10A,RPL27A,RPL34,RPL22,RPL10,RPS19,RPL30,RPL36A,RPL23A,RPS10,RPL19,RPS16,RPL3,RPL4,RPS3,RPLP2,RPL35A,RPS7,RPS8,RPL27,RPL29,RPS28,RPS9,RPLP1,RPSA,RPL14,RPL15,RPL26,RPS18,RPL7,RPS27A,RPS12,RPL17,RPS15A,RPL28	-2.66423	-0.668883	63	77
EUKARYOTIC TRANSLATION TERMINATION%REACTOME DATABASE ID RELEASE 80%72764	EUKARYOTIC TRANSLATION TERMINATION%REACTOME DATABASE ID RELEASE 80%72764	0.000173702	0.00319376	-1	RPS26,RPS27,RPS25,RPL37A,RPL23,RPL18,RPL38,ETF1,RPL13A,RPL18A,RPS15,RPL12,RPL31,RPL35,RPS23,RPS24,RPS2,RPLP0,RPL7A,RPL8,RPL6,RPL32,RPL13,RPS29,RPL11,RPL36,RPS13,RPL10A,RPL27A,RPL34,RPL22,RPL10,RPS19,RPL30,RPL36A,RPL23A,RPS10,RPL19,RPS16,RPL3,RPL4,RPS3,RPLP2,RPL35A,RPS7,RPS8,RPL27,RPL29,RPS28,RPS9,RPLP1,RPSA,RPL14,RPL15,RPL26,RPS18,RPL7,RPS27A,RPS12,RPL17,RPS15A,RPL28	-2.67442	-0.671442	62	77
SELENOCYSTEINE SYNTHESIS%REACTOME%R-HSA-2408557.2	SELENOCYSTEINE SYNTHESIS%REACTOME%R-HSA-2408557.2	0.000173883	0.00319376	-1	RPS26,RPS27,RPS25,RPL37A,RPL23,RPL18,RPL38,RPL13A,RPL18A,RPS15,RPL12,RPL31,RPL35,RPS23,RPS24,RPS2,RPLP0,RPL7A,RPL8,RPL6,RPL32,RPL13,RPS29,RPL11,RPL36,RPS13,RPL10A,RPL27A,RPL34,RPL22,RPL10,RPS19,RPL30,RPL36A,RPL23A,RPS10,RPL19,RPS16,RPL3,RPL4,RPS3,RPLP2,RPL35A,RPS7,RPS8,RPL27,RPL29,RPS28,RPS9,RPLP1,RPSA,RPL14,RPL15,RPL26,RPS18,RPL7,RPS27A,RPS12,RPL17,RPS15A,RPL28	-2.57945	-0.650343	61	75
VIRAL MRNA TRANSLATION%REACTOME%R-HSA-192823.4	VIRAL MRNA TRANSLATION%REACTOME%R-HSA-192823.4	0.000173883	0.00319376	-1	RPS26,RPS27,RPS25,RPL37A,RPL23,RPL18,RPL38,RPL13A,RPL18A,RPS15,RPL12,RPL31,RPL35,RPS23,RPS24,RPS2,RPLP0,RPL7A,RPL8,RPL6,RPL32,RPL13,RPS29,RPL11,RPL36,RPS13,RPL10A,RPL27A,RPL34,RPL22,RPL10,RPS19,RPL30,RPL36A,RPL23A,RPS10,RPL19,RPS16,RPL3,RPL4,RPS3,RPLP2,RPL35A,RPS7,RPS8,RPL27,RPL29,RPS28,RPS9,RPLP1,RPSA,RPL14,RPL15,RPL26,RPS18,RPL7,RPS27A,RPS12,RPL17,RPS15A,RPL28	-2.5913	-0.653332	61	75
PEPTIDE CHAIN ELONGATION%REACTOME%R-HSA-156902.2	PEPTIDE CHAIN ELONGATION%REACTOME%R-HSA-156902.2	0.000173943	0.00319376	-1	RPS26,RPS27,RPS25,RPL37A,RPL23,RPL18,RPL38,RPL13A,RPL18A,RPS15,RPL12,RPL31,RPL35,RPS23,RPS24,RPS2,RPLP0,RPL7A,RPL8,RPL6,RPL32,RPL13,RPS29,RPL11,RPL36,RPS13,RPL10A,RPL27A,RPL34,RPL22,RPL10,RPS19,RPL30,RPL36A,RPL23A,RPS10,RPL19,RPS16,RPL3,RPL4,RPS3,EEF1A1,RPLP2,RPL35A,RPS7,RPS8,RPL27,RPL29,RPS28,RPS9,RPLP1,RPSA,RPL14,RPL15,RPL26,RPS18,RPL7,RPS27A,RPS12,RPL17,RPS15A,RPL28,EEF2	-2.65406	-0.668141	63	76
RIBOSOME BIOGENESIS%GOBP%GO:0042254	RIBOSOME BIOGENESIS%GOBP%GO:0042254	0.000174459	0.00319376	-1	RIOK3,RPS27,PIN4,RPS25,CUL4B,DHX29,RPS15,RPL35,RPS24,RPLP0,RPL7A,RPL6,RPL11,DDX3X,RPL10A,SBDS,RPL10,RPS19,RPL23A,RPS16,RPL35A,RPS7,RPS8,RAN,DCAF13,RPL27,RPS28,RPSA,RPL14,RPL26,RPL7,XPO1,WDR43,EIF6	-1.88116	-0.481879	34	68
PROTEIN SYNTHESIS: PHENYLALANINE%PATHWHIZ%PW112934	PROTEIN SYNTHESIS: PHENYLALANINE%PATHWHIZ%PW112934	0.00017449	0.00319376	-1	RPS26,RPS27,RPS25,RPL37A,RPL23,RPL18,RPL38,RPL13A,RPL18A,RPS15,RPL12,RPL31,RPL35,RPS23,RPS24,RPS2,RPLP0,RPL7A,RPL8,RPL6,RPL32,RPL13,RPS29,RPL11,RPL36,RPS13,RPL10A,RPL27A,RPL34,FARSA,RPL22,RPL10,RPS19,RPL30,RPL36A,RPL23A,RPS10,RPL19,RPS16,RPL3,RPL4,RPS3,RPLP2,RPL35A,RPS7,RPS8,RPL27,RPL29,RPS28,RPS9,RPLP1,RPSA,RPL14,RPL15,RPL26,RPS18,RPL7,RPS12,RPL17,RPS15A,RPL28	-2.65862	-0.67192	61	74
PROTEIN SYNTHESIS: ALANINE%PATHWHIZ%PW120529	PROTEIN SYNTHESIS: ALANINE%PATHWHIZ%PW120529	0.000174795	0.00319376	-1	RPS26,RPS27,RPS25,RPL37A,RPL23,RPL18,RPL38,RPL13A,RPL18A,RPS15,RPL12,RPL31,RPL35,RPS23,RPS24,RPS2,RPLP0,RPL9,RPL7A,RPL8,RPL6,RPL32,RPL13,RPS29,RPL11,RPL36,RPS13,RPL10A,RPL27A,RPL34,RPL22,RPL10,RPS19,RPL30,RPL36A,RPL23A,RPS10,RPL19,RPS16,RPL3,RPL4,RPS3,RPLP2,RPL35A,RPS7,RPS8,RPL27,RPL29,RPS28,RPS9,RPLP1,RPSA,RPL14,RPL15,RPL26,RPS18,RPL7,RPS12,RPL17,RPS15A,RPL28	-2.67351	-0.677539	61	73
PROTEIN SYNTHESIS: ALANINE%PATHWHIZ%PW101384	PROTEIN SYNTHESIS: ALANINE%PATHWHIZ%PW101384	0.000175131	0.00319376	-1	RPS26,RPS27,RPS25,RPL37A,RPL23,RPL18,RPL38,RPL13A,RPL18A,RPS15,RPL12,RPL31,RPL35,RPS23,RPS24,RPS2,RPLP0,RPL7A,RPL8,RPL6,RPL32,RPL13,RPS29,RPL11,RPL36,RPS13,RPL10A,RPL27A,RPL34,RPL22,RPL10,RPS19,RPL30,RPL36A,RPL23A,RPS10,RPL19,RPS16,RPL3,RPL4,RPS3,RPLP2,RPL35A,RPS7,RPS8,RPL27,RPL29,RPS28,RPS9,RPLP1,RPSA,RPL14,RPL15,RPL26,RPS18,RPL7,RPS12,RPL17,RPS15A,RPL28	-2.66185	-0.676502	60	72
PROTEIN SYNTHESIS: ARGININE%SMPDB%SMP0111853	PROTEIN SYNTHESIS: ARGININE%SMPDB%SMP0111853	0.000175131	0.00319376	-1	RPS26,RPS27,RPS25,RPL37A,RPL23,RPL18,RPL38,RPL13A,RPL18A,RPS15,RPL12,RPL31,RPL35,RPS23,RPS24,RPS2,RPLP0,RPL7A,RPL8,RPL6,RPL32,RPL13,RPS29,RPL11,RPL36,RPS13,RPL10A,RPL27A,RPL34,RPL22,RPL10,RPS19,RPL30,RPL36A,RPL23A,RPS10,RPL19,RPS16,RPL3,RPL4,RPS3,RPLP2,RPL35A,RPS7,RPS8,RPL27,RPL29,RPS28,RPS9,RPLP1,RPSA,RPL14,RPL15,RPL26,RPS18,RPL7,RPS12,RPL17,RPS15A,RPL28	-2.66185	-0.676502	60	72
PROTEIN SYNTHESIS: ASPARAGINE%SMPDB%SMP0111854	PROTEIN SYNTHESIS: ASPARAGINE%SMPDB%SMP0111854	0.000175131	0.00319376	-1	RPS26,RPS27,RPS25,RPL37A,RPL23,RPL18,RPL38,RPL13A,RPL18A,RPS15,RPL12,RPL31,RPL35,RPS23,RPS24,RPS2,RPLP0,RPL7A,RPL8,RPL6,RPL32,RPL13,RPS29,RPL11,RPL36,RPS13,RPL10A,RPL27A,RPL34,RPL22,RPL10,RPS19,RPL30,RPL36A,RPL23A,RPS10,RPL19,RPS16,RPL3,RPL4,RPS3,RPLP2,RPL35A,RPS7,RPS8,RPL27,RPL29,RPS28,RPS9,RPLP1,RPSA,RPL14,RPL15,RPL26,RPS18,RPL7,RPS12,RPL17,RPS15A,RPL28	-2.66185	-0.676502	60	72
PROTEIN SYNTHESIS: ASPARTIC ACID%SMPDB%SMP0111858	PROTEIN SYNTHESIS: ASPARTIC ACID%SMPDB%SMP0111858	0.000175131	0.00319376	-1	RPS26,RPS27,RPS25,RPL37A,RPL23,RPL18,RPL38,RPL13A,RPL18A,RPS15,RPL12,RPL31,RPL35,RPS23,RPS24,RPS2,RPLP0,RPL7A,RPL8,RPL6,RPL32,RPL13,RPS29,RPL11,RPL36,RPS13,RPL10A,RPL27A,RPL34,RPL22,RPL10,RPS19,RPL30,RPL36A,RPL23A,RPS10,RPL19,RPS16,RPL3,RPL4,RPS3,RPLP2,RPL35A,RPS7,RPS8,RPL27,RPL29,RPS28,RPS9,RPLP1,RPSA,RPL14,RPL15,RPL26,RPS18,RPL7,RPS12,RPL17,RPS15A,RPL28	-2.66185	-0.676502	60	72
PROTEIN SYNTHESIS: CYSTEINE%PATHWHIZ%PW112918	PROTEIN SYNTHESIS: CYSTEINE%PATHWHIZ%PW112918	0.000175131	0.00319376	-1	RPS26,RPS27,RPS25,RPL37A,RPL23,RPL18,RPL38,RPL13A,RPL18A,RPS15,RPL12,RPL31,RPL35,RPS23,RPS24,RPS2,RPLP0,RPL7A,RPL8,RPL6,RPL32,RPL13,RPS29,RPL11,RPL36,RPS13,RPL10A,RPL27A,RPL34,RPL22,RPL10,RPS19,RPL30,RPL36A,RPL23A,RPS10,RPL19,RPS16,RPL3,RPL4,RPS3,RPLP2,RPL35A,RPS7,RPS8,RPL27,RPL29,RPS28,RPS9,RPLP1,RPSA,RPL14,RPL15,RPL26,RPS18,RPL7,RPS12,RPL17,RPS15A,RPL28	-2.66185	-0.676502	60	72
PROTEIN SYNTHESIS: GLUTAMINE%SMPDB%SMP0111862	PROTEIN SYNTHESIS: GLUTAMINE%SMPDB%SMP0111862	0.000175131	0.00319376	-1	RPS26,RPS27,RPS25,RPL37A,RPL23,RPL18,RPL38,RPL13A,RPL18A,RPS15,RPL12,RPL31,RPL35,RPS23,RPS24,RPS2,RPLP0,RPL7A,RPL8,RPL6,RPL32,RPL13,RPS29,RPL11,RPL36,RPS13,RPL10A,RPL27A,RPL34,RPL22,RPL10,RPS19,RPL30,RPL36A,RPL23A,RPS10,RPL19,RPS16,RPL3,RPL4,RPS3,RPLP2,RPL35A,RPS7,RPS8,RPL27,RPL29,RPS28,RPS9,RPLP1,RPSA,RPL14,RPL15,RPL26,RPS18,RPL7,RPS12,RPL17,RPS15A,RPL28	-2.66185	-0.676502	60	72
PROTEIN SYNTHESIS: GLUTAMIC ACID%PATHWHIZ%PW112922	PROTEIN SYNTHESIS: GLUTAMIC ACID%PATHWHIZ%PW112922	0.000175131	0.00319376	-1	RPS26,RPS27,RPS25,RPL37A,RPL23,RPL18,RPL38,RPL13A,RPL18A,RPS15,RPL12,RPL31,RPL35,RPS23,RPS24,RPS2,RPLP0,RPL7A,RPL8,RPL6,RPL32,RPL13,RPS29,RPL11,RPL36,RPS13,RPL10A,RPL27A,RPL34,RPL22,RPL10,RPS19,RPL30,RPL36A,RPL23A,RPS10,RPL19,RPS16,RPL3,RPL4,RPS3,RPLP2,RPL35A,RPS7,RPS8,RPL27,RPL29,RPS28,RPS9,RPLP1,RPSA,RPL14,RPL15,RPL26,RPS18,RPL7,RPS12,RPL17,RPS15A,RPL28	-2.66185	-0.676502	60	72
PROTEIN SYNTHESIS: GLYCINE%PATHWHIZ%PW112928	PROTEIN SYNTHESIS: GLYCINE%PATHWHIZ%PW112928	0.000175131	0.00319376	-1	RPS26,RPS27,RPS25,RPL37A,RPL23,RPL18,RPL38,RPL13A,RPL18A,RPS15,RPL12,RPL31,RPL35,RPS23,RPS24,RPS2,RPLP0,RPL7A,RPL8,RPL6,RPL32,RPL13,RPS29,RPL11,RPL36,RPS13,RPL10A,RPL27A,RPL34,RPL22,RPL10,RPS19,RPL30,RPL36A,RPL23A,RPS10,RPL19,RPS16,RPL3,RPL4,RPS3,RPLP2,RPL35A,RPS7,RPS8,RPL27,RPL29,RPS28,RPS9,RPLP1,RPSA,RPL14,RPL15,RPL26,RPS18,RPL7,RPS12,RPL17,RPS15A,RPL28	-2.66185	-0.676502	60	72
PROTEIN SYNTHESIS: HISTIDINE%PATHWHIZ%PW112929	PROTEIN SYNTHESIS: HISTIDINE%PATHWHIZ%PW112929	0.000175131	0.00319376	-1	RPS26,RPS27,RPS25,RPL37A,RPL23,RPL18,RPL38,RPL13A,RPL18A,RPS15,RPL12,RPL31,RPL35,RPS23,RPS24,RPS2,RPLP0,RPL7A,RPL8,RPL6,RPL32,RPL13,RPS29,RPL11,RPL36,RPS13,RPL10A,RPL27A,RPL34,RPL22,RPL10,RPS19,RPL30,RPL36A,RPL23A,RPS10,RPL19,RPS16,RPL3,RPL4,RPS3,RPLP2,RPL35A,RPS7,RPS8,RPL27,RPL29,RPS28,RPS9,RPLP1,RPSA,RPL14,RPL15,RPL26,RPS18,RPL7,RPS12,RPL17,RPS15A,RPL28	-2.66185	-0.676502	60	72
PROTEIN SYNTHESIS: ISOLEUCINE%SMPDB%SMP0111872	PROTEIN SYNTHESIS: ISOLEUCINE%SMPDB%SMP0111872	0.000175131	0.00319376	-1	RPS26,RPS27,RPS25,RPL37A,RPL23,RPL18,RPL38,RPL13A,RPL18A,RPS15,RPL12,RPL31,RPL35,RPS23,RPS24,RPS2,RPLP0,RPL7A,RPL8,RPL6,RPL32,RPL13,RPS29,RPL11,RPL36,RPS13,RPL10A,RPL27A,RPL34,RPL22,RPL10,RPS19,RPL30,RPL36A,RPL23A,RPS10,RPL19,RPS16,RPL3,RPL4,RPS3,RPLP2,RPL35A,RPS7,RPS8,RPL27,RPL29,RPS28,RPS9,RPLP1,RPSA,RPL14,RPL15,RPL26,RPS18,RPL7,RPS12,RPL17,RPS15A,RPL28	-2.66185	-0.676502	60	72
PROTEIN SYNTHESIS: LEUCINE%SMPDB%SMP0111873	PROTEIN SYNTHESIS: LEUCINE%SMPDB%SMP0111873	0.000175131	0.00319376	-1	RPS26,RPS27,RPS25,RPL37A,RPL23,RPL18,RPL38,RPL13A,RPL18A,RPS15,RPL12,RPL31,RPL35,RPS23,RPS24,RPS2,RPLP0,RPL7A,RPL8,RPL6,RPL32,RPL13,RPS29,RPL11,RPL36,RPS13,RPL10A,RPL27A,RPL34,RPL22,RPL10,RPS19,RPL30,RPL36A,RPL23A,RPS10,RPL19,RPS16,RPL3,RPL4,RPS3,RPLP2,RPL35A,RPS7,RPS8,RPL27,RPL29,RPS28,RPS9,RPLP1,RPSA,RPL14,RPL15,RPL26,RPS18,RPL7,RPS12,RPL17,RPS15A,RPL28	-2.66185	-0.676502	60	72
PROTEIN SYNTHESIS: LYSINE%SMPDB%SMP0111874	PROTEIN SYNTHESIS: LYSINE%SMPDB%SMP0111874	0.000175131	0.00319376	-1	RPS26,RPS27,RPS25,RPL37A,RPL23,RPL18,RPL38,RPL13A,RPL18A,RPS15,RPL12,RPL31,RPL35,RPS23,RPS24,RPS2,RPLP0,RPL7A,RPL8,RPL6,RPL32,RPL13,RPS29,RPL11,RPL36,RPS13,RPL10A,RPL27A,RPL34,RPL22,RPL10,RPS19,RPL30,RPL36A,RPL23A,RPS10,RPL19,RPS16,RPL3,RPL4,RPS3,RPLP2,RPL35A,RPS7,RPS8,RPL27,RPL29,RPS28,RPS9,RPLP1,RPSA,RPL14,RPL15,RPL26,RPS18,RPL7,RPS12,RPL17,RPS15A,RPL28	-2.66185	-0.676502	60	72
PROTEIN SYNTHESIS: METHIONINE%PATHWHIZ%PW112933	PROTEIN SYNTHESIS: METHIONINE%PATHWHIZ%PW112933	0.000175131	0.00319376	-1	RPS26,RPS27,RPS25,RPL37A,RPL23,RPL18,RPL38,RPL13A,RPL18A,RPS15,RPL12,RPL31,RPL35,RPS23,RPS24,RPS2,RPLP0,RPL7A,RPL8,RPL6,RPL32,RPL13,RPS29,RPL11,RPL36,RPS13,RPL10A,RPL27A,RPL34,RPL22,RPL10,RPS19,RPL30,RPL36A,RPL23A,RPS10,RPL19,RPS16,RPL3,RPL4,RPS3,RPLP2,RPL35A,RPS7,RPS8,RPL27,RPL29,RPS28,RPS9,RPLP1,RPSA,RPL14,RPL15,RPL26,RPS18,RPL7,RPS12,RPL17,RPS15A,RPL28	-2.66185	-0.676502	60	72
PROTEIN SYNTHESIS: PROLINE%PATHWHIZ%PW113695	PROTEIN SYNTHESIS: PROLINE%PATHWHIZ%PW113695	0.000175131	0.00319376	-1	RPS26,RPS27,RPS25,RPL37A,RPL23,RPL18,RPL38,RPL13A,RPL18A,RPS15,RPL12,RPL31,RPL35,RPS23,RPS24,RPS2,RPLP0,RPL7A,RPL8,RPL6,RPL32,RPL13,RPS29,RPL11,RPL36,RPS13,RPL10A,RPL27A,RPL34,RPL22,RPL10,RPS19,RPL30,RPL36A,RPL23A,RPS10,RPL19,RPS16,RPL3,RPL4,RPS3,RPLP2,RPL35A,RPS7,RPS8,RPL27,RPL29,RPS28,RPS9,RPLP1,RPSA,RPL14,RPL15,RPL26,RPS18,RPL7,RPS12,RPL17,RPS15A,RPL28	-2.66185	-0.676502	60	72
PROTEIN SYNTHESIS: SERINE%PATHWHIZ%PW120517	PROTEIN SYNTHESIS: SERINE%PATHWHIZ%PW120517	0.000175131	0.00319376	-1	RPS26,RPS27,RPS25,RPL37A,RPL23,RPL18,RPL38,RPL13A,RPL18A,RPS15,RPL12,RPL31,RPL35,RPS23,RPS24,RPS2,RPLP0,RPL7A,RPL8,RPL6,RPL32,RPL13,RPS29,RPL11,RPL36,RPS13,RPL10A,RPL27A,RPL34,RPL22,RPL10,RPS19,RPL30,RPL36A,RPL23A,RPS10,RPL19,RPS16,RPL3,RPL4,RPS3,RPLP2,RPL35A,RPS7,RPS8,RPL27,RPL29,RPS28,RPS9,RPLP1,RPSA,RPL14,RPL15,RPL26,RPS18,RPL7,RPS12,RPL17,RPS15A,RPL28	-2.66185	-0.676502	60	72
PROTEIN SYNTHESIS: THREONINE%PATHWHIZ%PW120525	PROTEIN SYNTHESIS: THREONINE%PATHWHIZ%PW120525	0.000175131	0.00319376	-1	RPS26,RPS27,RPS25,RPL37A,RPL23,RPL18,RPL38,RPL13A,RPL18A,RPS15,RPL12,RPL31,RPL35,RPS23,RPS24,RPS2,RPLP0,RPL7A,RPL8,RPL6,RPL32,RPL13,RPS29,RPL11,RPL36,RPS13,RPL10A,RPL27A,RPL34,RPL22,RPL10,RPS19,RPL30,RPL36A,RPL23A,RPS10,RPL19,RPS16,RPL3,RPL4,RPS3,RPLP2,RPL35A,RPS7,RPS8,RPL27,RPL29,RPS28,RPS9,RPLP1,RPSA,RPL14,RPL15,RPL26,RPS18,RPL7,RPS12,RPL17,RPS15A,RPL28	-2.66185	-0.676502	60	72
PROTEIN SYNTHESIS: TRYPTOPHAN%PATHWHIZ%PW120526	PROTEIN SYNTHESIS: TRYPTOPHAN%PATHWHIZ%PW120526	0.000175131	0.00319376	-1	RPS26,RPS27,RPS25,RPL37A,RPL23,RPL18,RPL38,RPL13A,RPL18A,RPS15,RPL12,RPL31,RPL35,RPS23,RPS24,RPS2,RPLP0,RPL7A,RPL8,RPL6,RPL32,RPL13,RPS29,RPL11,RPL36,RPS13,RPL10A,RPL27A,RPL34,RPL22,RPL10,RPS19,RPL30,RPL36A,RPL23A,RPS10,RPL19,RPS16,RPL3,RPL4,RPS3,RPLP2,RPL35A,RPS7,RPS8,RPL27,RPL29,RPS28,RPS9,RPLP1,RPSA,RPL14,RPL15,RPL26,RPS18,RPL7,RPS12,RPL17,RPS15A,RPL28	-2.66185	-0.676502	60	72
PROTEIN SYNTHESIS: TYROSINE%PATHWHIZ%PW120527	PROTEIN SYNTHESIS: TYROSINE%PATHWHIZ%PW120527	0.000175131	0.00319376	-1	RPS26,RPS27,RPS25,RPL37A,RPL23,RPL18,RPL38,RPL13A,RPL18A,RPS15,RPL12,RPL31,RPL35,RPS23,RPS24,RPS2,RPLP0,RPL7A,RPL8,RPL6,RPL32,RPL13,RPS29,RPL11,RPL36,RPS13,RPL10A,RPL27A,RPL34,RPL22,RPL10,RPS19,RPL30,RPL36A,RPL23A,RPS10,RPL19,RPS16,RPL3,RPL4,RPS3,RPLP2,RPL35A,RPS7,RPS8,RPL27,RPL29,RPS28,RPS9,RPLP1,RPSA,RPL14,RPL15,RPL26,RPS18,RPL7,RPS12,RPL17,RPS15A,RPL28	-2.66185	-0.676502	60	72
PROTEIN SYNTHESIS: VALINE%PATHWHIZ%PW120528	PROTEIN SYNTHESIS: VALINE%PATHWHIZ%PW120528	0.000175131	0.00319376	-1	RPS26,RPS27,RPS25,RPL37A,RPL23,RPL18,RPL38,RPL13A,RPL18A,RPS15,RPL12,RPL31,RPL35,RPS23,RPS24,RPS2,RPLP0,RPL7A,RPL8,RPL6,RPL32,RPL13,RPS29,RPL11,RPL36,RPS13,RPL10A,RPL27A,RPL34,RPL22,RPL10,RPS19,RPL30,RPL36A,RPL23A,RPS10,RPL19,RPS16,RPL3,RPL4,RPS3,RPLP2,RPL35A,RPS7,RPS8,RPL27,RPL29,RPS28,RPS9,RPLP1,RPSA,RPL14,RPL15,RPL26,RPS18,RPL7,RPS12,RPL17,RPS15A,RPL28	-2.66185	-0.676502	60	72
CYTOPLASMIC RIBOSOMAL PROTEINS%WIKIPATHWAYS_20220510%WP477%HOMO SAPIENS	CYTOPLASMIC RIBOSOMAL PROTEINS%WIKIPATHWAYS_20220510%WP477%HOMO SAPIENS	0.000175131	0.00319376	-1	RPS26,RPS27,RPS25,RPL37A,RPL23,RPL18,RPL38,RPL13A,RPL18A,RPS15,RPL12,RPL31,RPL35,RPS23,RPS24,RPS2,RPLP0,RPL9,RPL7A,RPL8,RPL6,RPL32,RPL13,RPS29,RPL11,RPL36,RPS13,RPL10A,RPL27A,RPL34,RPL22,RPL10,RPS19,RPL30,RPL36A,RPL23A,RPS10,RPL19,RPS16,RPL3,RPL4,RPS3,RPLP2,RPL35A,RPS7,RPS8,RPL27,RPL29,RPS28,RPS9,RPLP1,RPSA,RPL14,RPL15,RPL26,RPS18,RPL7	-2.60215	-0.661328	57	72
ACTIVATION OF THE MRNA UPON BINDING OF THE CAP-BINDING COMPLEX AND EIFS, AND SUBSEQUENT BINDING TO 43S%REACTOME%R-HSA-72662.3	ACTIVATION OF THE MRNA UPON BINDING OF THE CAP-BINDING COMPLEX AND EIFS, AND SUBSEQUENT BINDING TO 43S%REACTOME%R-HSA-72662.3	0.000177778	0.00319376	-1	RPS26,EIF3H,RPS27,EIF3D,EIF4E,RPS25,EIF2S1,RPS15,RPS23,RPS24,RPS2,RPS29,EIF2S2,RPS13,RPS19,EIF3A,EIF1AX,RPS10,RPS16,RPS3,RPS7,RPS8,EIF3M,EIF3E,RPS28,RPS9,PABPC1,EIF4G1,RPSA,RPS18,EIF4A1,RPS27A,RPS12,RPS15A,EIF3J,EIF3I,RPS20,RPS3A,EIF2S3,EIF3B,RPS4X	-2.20571	-0.589269	41	55
RIBOSOMAL SCANNING AND START CODON RECOGNITION%REACTOME%R-HSA-72702.3	RIBOSOMAL SCANNING AND START CODON RECOGNITION%REACTOME%R-HSA-72702.3	0.000177778	0.00319376	-1	RPS26,EIF3H,RPS27,EIF3D,EIF4E,RPS25,EIF2S1,RPS15,RPS23,RPS24,RPS2,RPS29,EIF5,EIF2S2,RPS13,RPS19,EIF3A,EIF1AX,RPS10,RPS16,RPS3,RPS7,RPS8,EIF3M,EIF3E,RPS28,RPS9,EIF4G1,RPSA,RPS18,EIF4A1,RPS27A,RPS12,RPS15A,EIF3J,EIF3I,RPS20,RPS3A,EIF2S3,EIF3B,RPS4X	-2.2083	-0.589961	41	55
TRANSLATION INITIATION COMPLEX FORMATION%REACTOME%R-HSA-72649.3	TRANSLATION INITIATION COMPLEX FORMATION%REACTOME%R-HSA-72649.3	0.000177778	0.00319376	-1	RPS26,EIF3H,RPS27,EIF3D,EIF4E,RPS25,EIF2S1,RPS15,RPS23,RPS24,RPS2,RPS29,EIF2S2,RPS13,RPS19,EIF3A,EIF1AX,RPS10,RPS16,RPS3,RPS7,RPS8,EIF3M,EIF3E,RPS28,RPS9,PABPC1,EIF4G1,RPSA,RPS18,EIF4A1,RPS27A,RPS12,RPS15A,EIF3J,EIF3I,RPS20,RPS3A,EIF2S3,EIF3B,RPS4X	-2.20571	-0.589269	41	55
FORMATION OF THE TERNARY COMPLEX, AND SUBSEQUENTLY, THE 43S COMPLEX%REACTOME DATABASE ID RELEASE 80%72695	FORMATION OF THE TERNARY COMPLEX, AND SUBSEQUENTLY, THE 43S COMPLEX%REACTOME DATABASE ID RELEASE 80%72695	0.000178158	0.00319376	-1	RPS26,EIF3H,RPS27,EIF3D,RPS25,EIF2S1,RPS15,RPS23,RPS24,RPS2,RPS29,EIF2S2,RPS13,RPS19,EIF3A,EIF1AX,RPS10,RPS16,RPS3,RPS7,RPS8,EIF3M,EIF3E,RPS28,RPS9,RPSA,RPS18,RPS27A,RPS12,RPS15A,EIF3J,EIF3I,RPS20,RPS3A,EIF2S3,EIF3B,RPS4X	-2.24345	-0.616103	37	48
PID_ERBB1_DOWNSTREAM_PATHWAY%MSIGDB_C2%PID_ERBB1_DOWNSTREAM_PATHWAY	PID_ERBB1_DOWNSTREAM_PATHWAY%MSIGDB_C2%PID_ERBB1_DOWNSTREAM_PATHWAY	0.000179019	0.00319376	-1	MAPK3,PPP2R1A,YWHAZ,MAPK1,SFN,BAIAP2,PPP2CA,RALA,USP6NL,WASF2,CYFIP2,NCKAP1,RAB5A,RAC1,ARPC2,BRK1,MAP2K1,STAT3,PPP2R2A,ARPC3,KRAS,ACTR2,YWHAQ,PEBP1,WASL,ACTR3,ARPC4	-1.93739	-0.548981	27	41
EPIDERMIS DEVELOPMENT%GOBP%GO:0008544	EPIDERMIS DEVELOPMENT%GOBP%GO:0008544	0.000179179	0.00319376	-1	SPRR3,IVL,TGM3,CSTA,KRT6B,SCEL,CRABP2,EVPL,SPINK5,KRT15,ANXA1,TGM1,FABP5,SPINT1,SPRR1A,EPHA2,DSP,ALDH3A2	-2.31363	-0.638809	18	47
FORMATION OF THE CORNIFIED ENVELOPE%REACTOME%R-HSA-6809371.3	FORMATION OF THE CORNIFIED ENVELOPE%REACTOME%R-HSA-6809371.3	0.000181554	0.00319376	-1	SPRR3,IVL,CSTA,PPL,PKP3,PRSS8,EVPL,DSC2,SPINK5,DSG1,CAPN1,PKP1,JUP,DSG3,TGM1,KLK8,SPRR1A,DSP,KLK13,DSC3,PI3	-2.51141	-0.745562	21	33
ENDOSOME ORGANIZATION%GOBP%GO:0007032	ENDOSOME ORGANIZATION%GOBP%GO:0007032	0.000181818	0.00319376	-1	VTA1,ATP6V1D,SNX3,CHMP1A,SNF8,PI4K2A,TSG101,VPS4B,ANXA8,ATP6V1A,CHMP4B,CHMP2B,CHMP1B,HOOK1,PDCD6IP	-2.15659	-0.636639	15	34
KERATINIZATION%REACTOME DATABASE ID RELEASE 80%6805567	KERATINIZATION%REACTOME DATABASE ID RELEASE 80%6805567	0.000182282	0.00319376	-1	SPRR3,IVL,CSTA,KRT6B,PPL,PKP3,PRSS8,EVPL,DSC2,SPINK5,KRT15,DSG1,CAPN1,PKP1,JUP,DSG3,TGM1,KLK8,SPRR1A,DSP,KLK13,DSC3,PI3	-2.5133	-0.729436	23	37
SKIN DEVELOPMENT%GOBP%GO:0043588	SKIN DEVELOPMENT%GOBP%GO:0043588	0.000182749	0.00319376	-1	SPRR3,IL18,IVL,TGM3,CSTA,KRT6B,SCEL,EVPL,ANXA1,ALOX12,TGM1,SFN,SPRR1A,EPHA2,DSP	-2.08994	-0.615095	15	35
SARS-COV-2 MODULATES HOST TRANSLATION MACHINERY%REACTOME%R-HSA-9754678.1	SARS-COV-2 MODULATES HOST TRANSLATION MACHINERY%REACTOME%R-HSA-9754678.1	0.000183117	0.00319376	-1	RPS26,RPS27,RPS25,SNRPD3,SNRPB,RPS15,RPS23,RPS24,RPS2,RPS29,RPS13,RPS19,SNRPD1,RPS10,RPS16,RPS3,RPS7,RPS8,RPS28,RPS9,RPSA,RPS18,RPS27A,RPS12,RPS15A,SNRPG	-2.18054	-0.637754	26	36
EPIDERMAL CELL DIFFERENTIATION%GOBP%GO:0009913	EPIDERMAL CELL DIFFERENTIATION%GOBP%GO:0009913	0.000185494	0.00319376	-1	SPRR3,IVL,TGM3,CSTA,KRT6B,SCEL,EVPL,SPINK5,ANXA1,TGM1,SPRR1A,EPHA2,DSP	-2.44206	-0.756166	13	28
KERATINOCYTE DIFFERENTIATION%GOBP%GO:0030216	KERATINOCYTE DIFFERENTIATION%GOBP%GO:0030216	0.000188573	0.00319376	-1	SPRR3,IVL,TGM3,CSTA,KRT6B,SCEL,EVPL,ANXA1,TGM1,SPRR1A,EPHA2,DSP	-2.51609	-0.823594	12	22
CITRIC ACID CYCLE%SMPDB%SMP0000057	CITRIC ACID CYCLE%SMPDB%SMP0000057	0.000210793	0.00319376	1	DLD,ACO2,FH,DLAT,SDHD,SDHA,SDHB,IDH3A,SUCLG2,MDH1,PDHB,PDHA1,SUCLG1,DLST,CS,SDHC	2.16775	0.720121	16	19
CONGENITAL LACTIC ACIDOSIS%PATHWHIZ%PW000522	CONGENITAL LACTIC ACIDOSIS%PATHWHIZ%PW000522	0.000210793	0.00319376	1	DLD,ACO2,FH,DLAT,SDHD,SDHA,SDHB,IDH3A,SUCLG2,MDH1,PDHB,PDHA1,SUCLG1,DLST,CS,SDHC	2.16775	0.720121	16	19
FUMARASE DEFICIENCY%SMPDB%SMP0000547	FUMARASE DEFICIENCY%SMPDB%SMP0000547	0.000210793	0.00319376	1	DLD,ACO2,FH,DLAT,SDHD,SDHA,SDHB,IDH3A,SUCLG2,MDH1,PDHB,PDHA1,SUCLG1,DLST,CS,SDHC	2.16775	0.720121	16	19
MITOCHONDRIAL COMPLEX II DEFICIENCY%PATHWHIZ%PW000524	MITOCHONDRIAL COMPLEX II DEFICIENCY%PATHWHIZ%PW000524	0.000210793	0.00319376	1	DLD,ACO2,FH,DLAT,SDHD,SDHA,SDHB,IDH3A,SUCLG2,MDH1,PDHB,PDHA1,SUCLG1,DLST,CS,SDHC	2.16775	0.720121	16	19
2-KETOGLUTARATE DEHYDROGENASE COMPLEX DEFICIENCY%PATHWHIZ%PW000525	2-KETOGLUTARATE DEHYDROGENASE COMPLEX DEFICIENCY%PATHWHIZ%PW000525	0.000210793	0.00319376	1	DLD,ACO2,FH,DLAT,SDHD,SDHA,SDHB,IDH3A,SUCLG2,MDH1,PDHB,PDHA1,SUCLG1,DLST,CS,SDHC	2.16775	0.720121	16	19
PYRUVATE DEHYDROGENASE DEFICIENCY (E3)%SMPDB%SMP0000550	PYRUVATE DEHYDROGENASE DEFICIENCY (E3)%SMPDB%SMP0000550	0.000210793	0.00319376	1	DLD,ACO2,FH,DLAT,SDHD,SDHA,SDHB,IDH3A,SUCLG2,MDH1,PDHB,PDHA1,SUCLG1,DLST,CS,SDHC	2.16775	0.720121	16	19
PYRUVATE DEHYDROGENASE DEFICIENCY (E2)%SMPDB%SMP0000551	PYRUVATE DEHYDROGENASE DEFICIENCY (E2)%SMPDB%SMP0000551	0.000210793	0.00319376	1	DLD,ACO2,FH,DLAT,SDHD,SDHA,SDHB,IDH3A,SUCLG2,MDH1,PDHB,PDHA1,SUCLG1,DLST,CS,SDHC	2.16775	0.720121	16	19
BRANCHED-CHAIN AMINO ACID METABOLIC PROCESS%GOBP%GO:0009081	BRANCHED-CHAIN AMINO ACID METABOLIC PROCESS%GOBP%GO:0009081	0.000210793	0.00319376	1	BCKDHA,DLD,ALDH6A1,BCAT2,ACAT1,HMGCL,PCCB,DBT,PCCA,IVD,ACADSB,HIBADH,BCKDHB,MCCC2,ECHS1,ILVBL	2.03459	0.675885	16	19
COLLAGEN CHAIN TRIMERIZATION%REACTOME%R-HSA-8948216.3	COLLAGEN CHAIN TRIMERIZATION%REACTOME%R-HSA-8948216.3	0.000210881	0.00319376	1	COL1A1,COL18A1,COL6A5,COL6A3,COL6A2,COL6A1,COL1A2,COL4A2,COL15A1,COL14A1,COL16A1	2.19707	0.781359	11	15
GLYOXYLATE METABOLISM AND GLYCINE DEGRADATION%REACTOME DATABASE ID RELEASE 80%389661	GLYOXYLATE METABOLISM AND GLYCINE DEGRADATION%REACTOME DATABASE ID RELEASE 80%389661	0.000210881	0.00319376	1	BCKDHA,DLD,GOT2,DLAT,NDUFAB1,PDHX,PDHB,PDHA1,GRHPR,DBT,OGDH,DLST,BCKDHB,GCSH	2.05569	0.731079	14	15
BETA3 INTEGRIN CELL SURFACE INTERACTIONS%PATHWAY INTERACTION DATABASE NCI-NATURE CURATED DATA%BETA3 INTEGRIN CELL SURFACE INTERACTIONS	BETA3 INTEGRIN CELL SURFACE INTERACTIONS%PATHWAY INTERACTION DATABASE NCI-NATURE CURATED DATA%BETA3 INTEGRIN CELL SURFACE INTERACTIONS	0.00021097	0.00319376	1	FBN1,COL1A1,LAMB1,LAMA4,LAMC1,COL1A2,TGFBI,PDGFRB,FN1,VTN,THY1	2.06899	0.668445	11	21
THE ONCOGENIC ACTION OF 2-HYDROXYGLUTARATE%SMPDB%SMP0002291	THE ONCOGENIC ACTION OF 2-HYDROXYGLUTARATE%SMPDB%SMP0002291	0.00021097	0.00319376	1	DLD,ACO2,FH,DLAT,SDHD,IDH2,SDHA,SDHB,IDH3A,SUCLG2,ACO1,PDHB,PDHA1,SUCLG1,DLST,CS,SDHC	2.1567	0.696781	17	21
IRE1ALPHA ACTIVATES CHAPERONES%REACTOME DATABASE ID RELEASE 80%381070	IRE1ALPHA ACTIVATES CHAPERONES%REACTOME DATABASE ID RELEASE 80%381070	0.00021097	0.00319376	1	HSPA5,PDIA6,TLN1,SSR1,MYDGF,ADD1,PDIA5,DNAJC3,TPP1,HYOU1,ACADVL,LMNA,GFPT1	2.04518	0.660754	13	21
COLLAGEN BIOSYNTHESIS AND MODIFYING ENZYMES%REACTOME DATABASE ID RELEASE 80%1650814	COLLAGEN BIOSYNTHESIS AND MODIFYING ENZYMES%REACTOME DATABASE ID RELEASE 80%1650814	0.000211461	0.00319376	1	COL1A1,COL18A1,COL6A5,COL6A3,COL6A2,COL6A1,PLOD1,COL1A2,COL4A2,COL15A1,SERPINH1,COL14A1,COL16A1,P4HA1,PPIB,COL3A1	2.31766	0.759152	16	20
ECM PROTEOGLYCANS%REACTOME%R-HSA-3000178.4	ECM PROTEOGLYCANS%REACTOME%R-HSA-3000178.4	0.000211461	0.00319376	1	LAMA5,VCAN,LAMB1,LAMA4,LAMC1,HSPG2,DCN,ITGB6,LUM,ITGB1,AGRN,ASPN,TNXB,BGN	2.53029	0.828799	14	20
XBP1(S) ACTIVATES CHAPERONE GENES%REACTOME DATABASE ID RELEASE 80%381038	XBP1(S) ACTIVATES CHAPERONE GENES%REACTOME DATABASE ID RELEASE 80%381038	0.000211461	0.00319376	1	PDIA6,TLN1,SSR1,MYDGF,ADD1,PDIA5,DNAJC3,TPP1,HYOU1,ACADVL,LMNA,GFPT1	1.96606	0.643983	12	20
TRICARBOXYLIC ACID CYCLE%GOBP%GO:0006099	TRICARBOXYLIC ACID CYCLE%GOBP%GO:0006099	0.000211461	0.00319376	1	ACO2,FH,SDHD,SDHA,SDHB,NNT,IDH3A,SUCLG2,ACO1,MDH1,SUCLG1,SUCLA2,MRPS36,OGDH,MDH2,DLST,CS,SDHC	2.23755	0.732909	18	20
INNER MITOCHONDRIAL MEMBRANE ORGANIZATION%GOBP%GO:0007007	INNER MITOCHONDRIAL MEMBRANE ORGANIZATION%GOBP%GO:0007007	0.000211461	0.00319376	1	HSPA9,IMMT,TIMM13,TIMM8B,TIMM10,CHCHD3,DNAJC11,GHITM,TIMM8A,APOO,TIMM9,LETM1,SAMM50,MTX1,AGK,NDUFA13,OPA1,APOOL	2.16229	0.708258	18	20
TCA CYCLE%BIOCYC%PWY66-398	TCA CYCLE%BIOCYC%PWY66-398	0.00021182	0.00319376	1	ACO2,FH,SDHD,SDHA,SDHB,IDH3A,SUCLG2,MDH1,SUCLG1,SUCLA2,OGDH,MDH2,DLST,CS,SDHC	2.12716	0.729267	15	17
LAMININ INTERACTIONS%REACTOME DATABASE ID RELEASE 80%3000157	LAMININ INTERACTIONS%REACTOME DATABASE ID RELEASE 80%3000157	0.00021182	0.00319376	1	NID2,LAMA5,COL18A1,LAMB1,LAMA4,LAMC1,HSPG2,ITGB1,NID1,ITGB4,ITGA6	2.21732	0.76018	11	17
THE ONCOGENIC ACTION OF SUCCINATE%PATHWHIZ%PW002360	THE ONCOGENIC ACTION OF SUCCINATE%PATHWHIZ%PW002360	0.000212811	0.00319376	1	DLD,ACO2,FH,DLAT,SDHD,IDH2,SDHA,SDHB,IDH3A,SUCLG2,ACO1,PDHB,PDHA1,SUCLG1,SLC25A10,DLST,CS,SDHC	2.18995	0.700028	18	22
THE ONCOGENIC ACTION OF FUMARATE%PATHWHIZ%PW002363	THE ONCOGENIC ACTION OF FUMARATE%PATHWHIZ%PW002363	0.000212811	0.00319376	1	DLD,ACO2,FH,DLAT,SDHD,IDH2,SDHA,SDHB,IDH3A,SUCLG2,ACO1,PDHB,PDHA1,SUCLG1,SLC25A10,DLST,CS,SDHC	2.18995	0.700028	18	22
THE ONCOGENIC ACTION OF L-2-HYDROXYGLUTARATE IN HYDROXYGLUTARIC ACIDURIA%PATHWHIZ%PW002451	THE ONCOGENIC ACTION OF L-2-HYDROXYGLUTARATE IN HYDROXYGLUTARIC ACIDURIA%PATHWHIZ%PW002451	0.000212811	0.00319376	1	DLD,ACO2,FH,DLAT,SDHD,IDH2,SDHA,SDHB,IDH3A,SUCLG2,ACO1,PDHB,PDHA1,SUCLG1,GLUD1,DLST,CS,SDHC	2.18967	0.69994	18	22
THE ONCOGENIC ACTION OF D-2-HYDROXYGLUTARATE IN HYDROXYGLUTARIC ACIDURIA%SMPDB%SMP0002359	THE ONCOGENIC ACTION OF D-2-HYDROXYGLUTARATE IN HYDROXYGLUTARIC ACIDURIA%SMPDB%SMP0002359	0.000212811	0.00319376	1	DLD,ACO2,FH,DLAT,SDHD,IDH2,SDHA,SDHB,IDH3A,SUCLG2,ACO1,PDHB,PDHA1,SUCLG1,GLUD1,DLST,CS,SDHC	2.18967	0.69994	18	22
CITRIC ACID CYCLE (TCA CYCLE)%REACTOME%R-HSA-71403.2	CITRIC ACID CYCLE (TCA CYCLE)%REACTOME%R-HSA-71403.2	0.000212811	0.00319376	1	DLD,ACO2,FH,SDHD,IDH2,SDHA,SDHB,NNT,ME2,IDH3A,ME3,SUCLG2,SUCLG1,SUCLA2,OGDH,MDH2,DLST,CS,SDHC	2.28557	0.730593	19	22
INTEGRIN CELL SURFACE INTERACTIONS%REACTOME%R-HSA-216083.4	INTEGRIN CELL SURFACE INTERACTIONS%REACTOME%R-HSA-216083.4	0.000212902	0.00319376	1	BSG,FBN1,COL18A1,HSPG2,ITGB6,LUM,ITGB1,AGRN,COL4A2,FN1,ITGA6,COL16A1,VTN	2.30342	0.726408	13	23
PHENYTOIN (ANTIARRHYTHMIC) ACTION PATHWAY%PATHWHIZ%PW000380	PHENYTOIN (ANTIARRHYTHMIC) ACTION PATHWAY%PATHWHIZ%PW000380	0.000213038	0.00319376	1	HSP90B1,HSPA5,TPM2,PDIA4,TPM1,SDF2L1,ERP29,ATP1A1,PDIA6,PRKAR1A,SNTB2,ATP1B1,PPIB,PDIA2,PRKACA,HYOU1,NQO1	2.15723	0.672316	17	24
PID_INTEGRIN1_PATHWAY%MSIGDB_C2%PID_INTEGRIN1_PATHWAY	PID_INTEGRIN1_PATHWAY%MSIGDB_C2%PID_INTEGRIN1_PATHWAY	0.000214546	0.00319376	1	LAMA5,FBN1,COL1A1,COL18A1,LAMB1,LAMA4,LAMC1,CD81,COL6A1,COL1A2,F13A1,ITGB1,TGFBI,NID1,ITGA6,VTN,COL3A1,ITGA1	2.40588	0.742983	18	25
VALINE, LEUCINE, AND ISOLEUCINE DEGRADATION%PATHWHIZ%PW000051	VALINE, LEUCINE, AND ISOLEUCINE DEGRADATION%PATHWHIZ%PW000051	0.000214546	0.00319376	1	BCKDHA,DLD,ACADS,HMGCS2,ALDH6A1,AUH,ACAT1,HMGCL,PCCB,DBT,PCCA,IVD,ACADM,ACADSB,HIBADH,BCKDHB,MCCC2	2.13288	0.658677	17	25
BETA-KETOTHIOLASE DEFICIENCY%SMPDB%SMP0000173	BETA-KETOTHIOLASE DEFICIENCY%SMPDB%SMP0000173	0.000214546	0.00319376	1	BCKDHA,DLD,ACADS,HMGCS2,ALDH6A1,AUH,ACAT1,HMGCL,PCCB,DBT,PCCA,IVD,ACADM,ACADSB,HIBADH,BCKDHB,MCCC2	2.13288	0.658677	17	25
2-METHYL-3-HYDROXYBUTYRYL-COA DEHYDROGENASE DEFICIENCY%PATHWHIZ%PW000061	2-METHYL-3-HYDROXYBUTYRYL-COA DEHYDROGENASE DEFICIENCY%PATHWHIZ%PW000061	0.000214546	0.00319376	1	BCKDHA,DLD,ACADS,HMGCS2,ALDH6A1,AUH,ACAT1,HMGCL,PCCB,DBT,PCCA,IVD,ACADM,ACADSB,HIBADH,BCKDHB,MCCC2	2.13288	0.658677	17	25
PROPIONIC ACIDEMIA%PATHWHIZ%PW000062	PROPIONIC ACIDEMIA%PATHWHIZ%PW000062	0.000214546	0.00319376	1	BCKDHA,DLD,ACADS,HMGCS2,ALDH6A1,AUH,ACAT1,HMGCL,PCCB,DBT,PCCA,IVD,ACADM,ACADSB,HIBADH,BCKDHB,MCCC2	2.13288	0.658677	17	25
3-HYDROXY-3-METHYLGLUTARYL-COA LYASE DEFICIENCY%PATHWHIZ%PW000063	3-HYDROXY-3-METHYLGLUTARYL-COA LYASE DEFICIENCY%PATHWHIZ%PW000063	0.000214546	0.00319376	1	BCKDHA,DLD,ACADS,HMGCS2,ALDH6A1,AUH,ACAT1,HMGCL,PCCB,DBT,PCCA,IVD,ACADM,ACADSB,HIBADH,BCKDHB,MCCC2	2.13288	0.658677	17	25
MAPLE SYRUP URINE DISEASE%PATHWHIZ%PW000064	MAPLE SYRUP URINE DISEASE%PATHWHIZ%PW000064	0.000214546	0.00319376	1	BCKDHA,DLD,ACADS,HMGCS2,ALDH6A1,AUH,ACAT1,HMGCL,PCCB,DBT,PCCA,IVD,ACADM,ACADSB,HIBADH,BCKDHB,MCCC2	2.13288	0.658677	17	25
3-METHYLCROTONYL-COA CARBOXYLASE DEFICIENCY TYPE I%SMPDB%SMP0000237	3-METHYLCROTONYL-COA CARBOXYLASE DEFICIENCY TYPE I%SMPDB%SMP0000237	0.000214546	0.00319376	1	BCKDHA,DLD,ACADS,HMGCS2,ALDH6A1,AUH,ACAT1,HMGCL,PCCB,DBT,PCCA,IVD,ACADM,ACADSB,HIBADH,BCKDHB,MCCC2	2.13288	0.658677	17	25
3-METHYLGLUTACONIC ACIDURIA TYPE I%SMPDB%SMP0000139	3-METHYLGLUTACONIC ACIDURIA TYPE I%SMPDB%SMP0000139	0.000214546	0.00319376	1	BCKDHA,DLD,ACADS,HMGCS2,ALDH6A1,AUH,ACAT1,HMGCL,PCCB,DBT,PCCA,IVD,ACADM,ACADSB,HIBADH,BCKDHB,MCCC2	2.13288	0.658677	17	25
3-METHYLGLUTACONIC ACIDURIA TYPE III%SMPDB%SMP0000140	3-METHYLGLUTACONIC ACIDURIA TYPE III%SMPDB%SMP0000140	0.000214546	0.00319376	1	BCKDHA,DLD,ACADS,HMGCS2,ALDH6A1,AUH,ACAT1,HMGCL,PCCB,DBT,PCCA,IVD,ACADM,ACADSB,HIBADH,BCKDHB,MCCC2	2.13288	0.658677	17	25
METHYLMALONATE SEMIALDEHYDE DEHYDROGENASE DEFICIENCY%SMPDB%SMP0000384	METHYLMALONATE SEMIALDEHYDE DEHYDROGENASE DEFICIENCY%SMPDB%SMP0000384	0.000214546	0.00319376	1	BCKDHA,DLD,ACADS,HMGCS2,ALDH6A1,AUH,ACAT1,HMGCL,PCCB,DBT,PCCA,IVD,ACADM,ACADSB,HIBADH,BCKDHB,MCCC2	2.13288	0.658677	17	25
METHYLMALONIC ACIDURIA%SMPDB%SMP0000200	METHYLMALONIC ACIDURIA%SMPDB%SMP0000200	0.000214546	0.00319376	1	BCKDHA,DLD,ACADS,HMGCS2,ALDH6A1,AUH,ACAT1,HMGCL,PCCB,DBT,PCCA,IVD,ACADM,ACADSB,HIBADH,BCKDHB,MCCC2	2.13288	0.658677	17	25
ISOVALERIC ACIDURIA%PATHWHIZ%PW000091	ISOVALERIC ACIDURIA%PATHWHIZ%PW000091	0.000214546	0.00319376	1	BCKDHA,DLD,ACADS,HMGCS2,ALDH6A1,AUH,ACAT1,HMGCL,PCCB,DBT,PCCA,IVD,ACADM,ACADSB,HIBADH,BCKDHB,MCCC2	2.13288	0.658677	17	25
3-METHYLGLUTACONIC ACIDURIA TYPE IV%SMPDB%SMP0000141	3-METHYLGLUTACONIC ACIDURIA TYPE IV%SMPDB%SMP0000141	0.000214546	0.00319376	1	BCKDHA,DLD,ACADS,HMGCS2,ALDH6A1,AUH,ACAT1,HMGCL,PCCB,DBT,PCCA,IVD,ACADM,ACADSB,HIBADH,BCKDHB,MCCC2	2.13288	0.658677	17	25
3-HYDROXYISOBUTYRIC ACID DEHYDROGENASE DEFICIENCY%SMPDB%SMP0000521	3-HYDROXYISOBUTYRIC ACID DEHYDROGENASE DEFICIENCY%SMPDB%SMP0000521	0.000214546	0.00319376	1	BCKDHA,DLD,ACADS,HMGCS2,ALDH6A1,AUH,ACAT1,HMGCL,PCCB,DBT,PCCA,IVD,ACADM,ACADSB,HIBADH,BCKDHB,MCCC2	2.13288	0.658677	17	25
ISOBUTYRYL-COA DEHYDROGENASE DEFICIENCY%SMPDB%SMP0000523	ISOBUTYRYL-COA DEHYDROGENASE DEFICIENCY%SMPDB%SMP0000523	0.000214546	0.00319376	1	BCKDHA,DLD,ACADS,HMGCS2,ALDH6A1,AUH,ACAT1,HMGCL,PCCB,DBT,PCCA,IVD,ACADM,ACADSB,HIBADH,BCKDHB,MCCC2	2.13288	0.658677	17	25
ISOVALERIC ACIDEMIA%PATHWHIZ%PW000500	ISOVALERIC ACIDEMIA%PATHWHIZ%PW000500	0.000214546	0.00319376	1	BCKDHA,DLD,ACADS,HMGCS2,ALDH6A1,AUH,ACAT1,HMGCL,PCCB,DBT,PCCA,IVD,ACADM,ACADSB,HIBADH,BCKDHB,MCCC2	2.13288	0.658677	17	25
GLUTAMINOLYSIS AND CANCER%SMPDB%SMP0002298	GLUTAMINOLYSIS AND CANCER%SMPDB%SMP0002298	0.000215146	0.00319376	1	DLD,GOT2,ACO2,FH,DLAT,SDHD,IDH2,SDHA,SDHB,ACLY,IDH3A,SUCLG2,PDHB,PDHA1,SUCLG1,GLUD1,DLST,CS	1.96731	0.601432	18	26
COLLAGEN FORMATION%REACTOME DATABASE ID RELEASE 80%1474290	COLLAGEN FORMATION%REACTOME DATABASE ID RELEASE 80%1474290	0.000215378	0.00319376	1	COL1A1,COL18A1,COL6A5,COL6A3,COL6A2,COL6A1,PLOD1,COL1A2,COL4A2,ITGB4,COL15A1,SERPINH1,COL14A1,ITGA6,COL16A1,P4HA1,PPIB,COL3A1,PLEC	2.15212	0.651016	19	27
OXIDATIVE PHOSPHORYLATION%WIKIPATHWAYS_20220510%WP623%HOMO SAPIENS	OXIDATIVE PHOSPHORYLATION%WIKIPATHWAYS_20220510%WP623%HOMO SAPIENS	0.000216873	0.00319376	1	NDUFB5,NDUFB10,NDUFA10,ATP5H,NDUFAB1,NDUFA9,NDUFS3,NDUFA5,NDUFS6,NDUFA11,NDUFV1,NDUFS5,NDUFA4,NDUFS1,NDUFC2,NDUFB1,NDUFB4,NDUFS4,NDUFA6,NDUFA7,NDUFV2,ATP5J,NDUFS8,NDUFB6,NDUFB8	2.40058	0.720593	25	28
MITOCHONDRIAL ELECTRON TRANSPORT, NADH TO UBIQUINONE%GOBP%GO:0006120	MITOCHONDRIAL ELECTRON TRANSPORT, NADH TO UBIQUINONE%GOBP%GO:0006120	0.000218436	0.00319376	1	NDUFB5,NDUFB10,NDUFA10,NDUFA8,NDUFAB1,NDUFA9,NDUFS3,NDUFA5,NDUFS6,NDUFV1,NDUFS7,NDUFS5,NDUFA4,NDUFS1,NDUFC2,NDUFB1,NDUFB4,NDUFB3,NDUFS4,NDUFA6,NDUFA7,NDUFV2,NDUFS8,MT-ND4,NDUFS2,NDUFB6,NDUFB8	2.41821	0.714535	27	30
PROTEIN TARGETING TO MITOCHONDRION%GOBP%GO:0006626	PROTEIN TARGETING TO MITOCHONDRION%GOBP%GO:0006626	0.000219732	0.00319376	1	HSPD1,TIMM44,TIMM13,TIMM8B,MFN2,PMPCB,TIMM10,GRPEL1,TIMM50,AIFM1,TIMM8A,TIMM9,SAMM50,MTX1,AGK,TOMM20,MFF,NDUFA13,TOMM22	2.17858	0.637422	19	31
MITOCHONDRIAL COMPLEX I ASSEMBLY MODEL OXPHOS SYSTEM%WIKIPATHWAYS_20220510%WP4324%HOMO SAPIENS	MITOCHONDRIAL COMPLEX I ASSEMBLY MODEL OXPHOS SYSTEM%WIKIPATHWAYS_20220510%WP4324%HOMO SAPIENS	0.000219829	0.00319376	1	NDUFB5,NDUFB10,NDUFA10,NDUFAB1,NDUFS3,NDUFA5,NDUFS6,NDUFV1,NDUFS5,NDUFS1,NDUFC2,NDUFB1,NDUFB4,NDUFB3,NDUFS4,NDUFA6,NDUFA7,NDUFV2,NDUFB11,TMEM70,NDUFB6,NDUFB8,NDUFA13,NDUFAF2	2.25125	0.672355	24	29
INTEGRIN-MEDIATED SIGNALING PATHWAY%GOBP%GO:0007229	INTEGRIN-MEDIATED SIGNALING PATHWAY%GOBP%GO:0007229	0.000219829	0.00319376	1	LAMA5,MYH9,ADAM10,ITGB6,ITGB1,ILK,ITGB4,FN1,FERMT2,FBLN1,ITGA6,COL16A1,DOCK1,THY1,COL3A1,ITGA1	2.2283	0.6655	16	29
MITOCHONDRIAL TRANSMEMBRANE TRANSPORT%GOBP%GO:1990542	MITOCHONDRIAL TRANSMEMBRANE TRANSPORT%GOBP%GO:1990542	0.000219829	0.00319376	1	SLC25A22,HSPD1,TIMM44,PMPCB,SLC25A20,STOML2,PNPT1,GRPEL1,SLC25A5,SLC25A13,TIMM50,AIFM1,AFG3L2,MCU,SLC25A1,MPC2,CPT2,SLC25A4,CPT1A	2.39898	0.716474	19	29
BETA1 INTEGRIN CELL SURFACE INTERACTIONS%PATHWAY INTERACTION DATABASE NCI-NATURE CURATED DATA%BETA1 INTEGRIN CELL SURFACE INTERACTIONS	BETA1 INTEGRIN CELL SURFACE INTERACTIONS%PATHWAY INTERACTION DATABASE NCI-NATURE CURATED DATA%BETA1 INTEGRIN CELL SURFACE INTERACTIONS	0.000220653	0.00319376	1	TGM2,LAMA5,FBN1,COL1A1,COL18A1,COL6A3,LAMB1,LAMA4,LAMC1,CD81,COL6A2,COL6A1,COL1A2,F13A1,ITGB1,TGFBI,NID1,FN1,ITGA6	2.56005	0.743636	19	32
NADH DEHYDROGENASE COMPLEX ASSEMBLY%GOBP%GO:0010257	NADH DEHYDROGENASE COMPLEX ASSEMBLY%GOBP%GO:0010257	0.000220653	0.00319376	1	NDUFB5,NDUFB10,NDUFA10,NDUFA8,NDUFAB1,NDUFA9,NDUFS3,NDUFA5,NDUFA11,NDUFS7,NDUFS5,NDUFS1,NDUFC2,NDUFB1,NDUFB4,NDUFB3,NDUFS4,NDUFA6,NDUFS8,NDUFB11,MT-ND4,NDUFS2,NDUFB6,NDUFB8,TMEM126A,NDUFA13,NDUFAF2	2.36841	0.68797	27	32
MITOCHONDRIAL RESPIRATORY CHAIN COMPLEX I ASSEMBLY%GOBP%GO:0032981	MITOCHONDRIAL RESPIRATORY CHAIN COMPLEX I ASSEMBLY%GOBP%GO:0032981	0.000220653	0.00319376	1	NDUFB5,NDUFB10,NDUFA10,NDUFA8,NDUFAB1,NDUFA9,NDUFS3,NDUFA5,NDUFA11,NDUFS7,NDUFS5,NDUFS1,NDUFC2,NDUFB1,NDUFB4,NDUFB3,NDUFS4,NDUFA6,NDUFS8,NDUFB11,MT-ND4,NDUFS2,NDUFB6,NDUFB8,TMEM126A,NDUFA13,NDUFAF2	2.36841	0.68797	27	32
DEGRADATION OF THE EXTRACELLULAR MATRIX%REACTOME%R-HSA-1474228.4	DEGRADATION OF THE EXTRACELLULAR MATRIX%REACTOME%R-HSA-1474228.4	0.000220751	0.00319376	1	BSG,LAMA5,COL18A1,LAMB1,LAMC1,ADAM10,HSPG2,CTSD,DCN,NID1,CAPN3,COL15A1,CTSG,COL14A1,COL16A1,CMA1	2.00208	0.568963	16	35
PYRUVATE METABOLISM AND CITRIC ACID (TCA) CYCLE%REACTOME%R-HSA-71406.1	PYRUVATE METABOLISM AND CITRIC ACID (TCA) CYCLE%REACTOME%R-HSA-71406.1	0.000220751	0.00319376	1	BSG,DLD,ACO2,FH,DLAT,SDHD,IDH2,SDHA,SDHB,NNT,ME2,LDHB,IDH3A,PDHX,ME3,SUCLG2,VDAC1,PDHB,PDHA1,SUCLG1,MPC2,SUCLA2,PDK1,OGDH,MDH2,DLST	2.33198	0.662715	26	35
MITOCHONDRIAL PROTEIN IMPORT%REACTOME%R-HSA-1268020.3	MITOCHONDRIAL PROTEIN IMPORT%REACTOME%R-HSA-1268020.3	0.000220751	0.00319376	1	HSPD1,HSPA9,TIMM44,TIMM13,TIMM8B,PMPCB,TIMM10,CHCHD3,ACO2,GRPEL1,SLC25A13,TIMM50,CYC1,VDAC1,SLC25A4,COA6,TIMM8A,TIMM9,CS,SAMM50,MTX1,COX17,TOMM20,NDUFB8,TOMM22	2.28582	0.649597	25	35
COMPLEX I BIOGENESIS%REACTOME%R-HSA-6799198.1	COMPLEX I BIOGENESIS%REACTOME%R-HSA-6799198.1	0.000220751	0.00319376	1	NDUFB5,NDUFB10,NDUFA10,NDUFA8,NDUFAB1,NDUFA9,NDUFS3,NDUFA5,NDUFS6,NDUFA11,NDUFV1,NDUFS7,NDUFS5,NDUFS1,NDUFC2,NDUFB1,NDUFB4,NDUFB3,NDUFS4,NDUFA6,NDUFA7,NDUFV2,NDUFS8,NDUFB11,MT-ND4,NDUFS2,NDUFB6,NDUFB8,NDUFA13,NDUFAF2	2.40092	0.682308	30	35
EMBRYONIC MORPHOGENESIS%GOBP%GO:0048598	EMBRYONIC MORPHOGENESIS%GOBP%GO:0048598	0.000222519	0.00319376	1	FBN1,ROCK2,MFAP5,LAMB1,COL6A1,ITGB1,VASP,EFEMP1,COL4A2,ITGB4,FN1,KDM6B,PLS1,MFAP2,VTN	1.9751	0.570635	15	33
CELL-MATRIX ADHESION%GOBP%GO:0007160	CELL-MATRIX ADHESION%GOBP%GO:0007160	0.000222519	0.00319376	1	FBLN5,NID2,ITGB6,ITGB1,ILK,ITGB4,ACTN1,FN1,FERMT2,VCL,ITGA6,VTN,THY1,EMILIN1,COL3A1,SORBS1,ITGA1	2.20178	0.636127	17	33
PROTON MOTIVE FORCE-DRIVEN ATP SYNTHESIS%GOBP%GO:0015986	PROTON MOTIVE FORCE-DRIVEN ATP SYNTHESIS%GOBP%GO:0015986	0.000224165	0.00319376	1	NDUFB5,STOML2,NDUFB10,NDUFA10,SDHD,NDUFA8,NDUFAB1,SDHA,SDHB,NDUFA9,NDUFS3,NDUFA5,NDUFS6,NDUFA11,NDUFV1,NDUFS7,NDUFS5,NDUFS1,NDUFC2,NDUFB1,NDUFB4,NDUFB3,NDUFS4,NDUFA6,NDUFA7,NDUFV2,NDUFS8,NDUFB11,MT-ATP8,MT-ND4,SDHC,NDUFS2,NDUFB6,NDUFB8,NDUFA13	2.54564	0.705754	35	39
EXTRACELLULAR STRUCTURE ORGANIZATION%GOBP%GO:0043062	EXTRACELLULAR STRUCTURE ORGANIZATION%GOBP%GO:0043062	0.000224165	0.00319376	1	FBLN5,NID2,MFAP4,COL1A1,COL18A1,COL6A5,LAMB1,LAMC1,MYH11,ADAM10,LUM,COL1A2,DPT,TGFBI,TNXB,NID1,LCP1,COL4A2,COL15A1,CTSG,SERPINH1,COL14A1,COL16A1	2.38739	0.661882	23	39
PROTON MOTIVE FORCE-DRIVEN MITOCHONDRIAL ATP SYNTHESIS%GOBP%GO:0042776	PROTON MOTIVE FORCE-DRIVEN MITOCHONDRIAL ATP SYNTHESIS%GOBP%GO:0042776	0.000224165	0.00319376	1	NDUFB5,STOML2,NDUFB10,NDUFA10,SDHD,NDUFA8,NDUFAB1,SDHA,SDHB,NDUFA9,NDUFS3,NDUFA5,NDUFS6,NDUFA11,NDUFV1,NDUFS7,NDUFS5,NDUFS1,NDUFC2,NDUFB1,NDUFB4,NDUFB3,NDUFS4,NDUFA6,NDUFA7,NDUFV2,NDUFS8,NDUFB11,MT-ATP8,MT-ND4,SDHC,NDUFS2,NDUFB6,NDUFB8,NDUFA13	2.54564	0.705754	35	39
MITOCHONDRIAL MEMBRANE ORGANIZATION%GOBP%GO:0007006	MITOCHONDRIAL MEMBRANE ORGANIZATION%GOBP%GO:0007006	0.000224165	0.00319376	1	HSPA9,IMMT,TIMM13,TIMM8B,MFN2,TIMM10,CHCHD3,DNAJC11,SLC25A5,TIMM50,GHITM,HIP1R,PPIF,SLC25A4,TIMM8A,APOO,TIMM9,LETM1,SAMM50,MTX1,AGK,TOMM20,NDUFA13,OPA1,APOOL,TOMM22	2.33306	0.64682	26	39
EXTRACELLULAR MATRIX ORGANIZATION%GOBP%GO:0030198	EXTRACELLULAR MATRIX ORGANIZATION%GOBP%GO:0030198	0.000224165	0.00319376	1	FBLN5,NID2,MFAP4,COL1A1,COL18A1,COL6A5,LAMB1,LAMC1,MYH11,ADAM10,LUM,COL1A2,DPT,TGFBI,TNXB,NID1,LCP1,COL4A2,COL15A1,CTSG,SERPINH1,COL14A1,COL16A1	2.38739	0.661882	23	39
CELL-SUBSTRATE ADHESION%GOBP%GO:0031589	CELL-SUBSTRATE ADHESION%GOBP%GO:0031589	0.000224366	0.00319376	1	FBLN5,CORO1A,NID2,LAMA5,LAMB1,LAMC1,ITGB6,ITGB1,ILK,PARVA,ITGB4,ACTN1,FN1,FERMT2,VCL,ITGA6,VTN,THY1,EMILIN1,COL3A1,SORBS1,ITGA1	2.27181	0.612723	22	44
RIBONUCLEOSIDE TRIPHOSPHATE BIOSYNTHETIC PROCESS%GOBP%GO:0009201	RIBONUCLEOSIDE TRIPHOSPHATE BIOSYNTHETIC PROCESS%GOBP%GO:0009201	0.000224417	0.00319376	1	NDUFB5,STOML2,NDUFB10,NDUFA10,SLC25A13,SDHD,NDUFA8,NDUFAB1,SDHA,SDHB,NDUFA9,NDUFS3,NDUFA5,NDUFS6,NDUFA11,NDUFV1,NDUFS7,NDUFS5,NDUFS1,NDUFC2,NDUFB1,NDUFB4,NDUFB3,NDUFS4,NDUFA6,NDUFA7,NDUFV2,NDUFS8,NDUFB11,MT-ATP8,MT-ND4,SDHC,NDUFS2,NDUFB6,NDUFB8,NDUFA13	2.40089	0.643472	36	45
REGULATION OF IGF ACTIVITY BY IGFBP%REACTOME%R-HSA-381426.2	REGULATION OF IGF ACTIVITY BY IGFBP%REACTOME%R-HSA-381426.2	0.000224972	0.00319376	1	LGALS1,HSP90B1,VCAN,FBN1,LAMB1,LAMC1,ADAM10,MIA3,NUCB1,LTBP1,PDIA6,GOLM1,ITIH2,CALU,CTSG,RCN1,FN1,TGOLN2,DNAJC3,CST3,F5,TF,LAMB2,KTN1	2.38696	0.635824	24	46
FOCAL ADHESION%WIKIPATHWAYS_20220510%WP306%HOMO SAPIENS	FOCAL ADHESION%WIKIPATHWAYS_20220510%WP306%HOMO SAPIENS	0.000224972	0.00319376	1	LAMA5,ROCK2,COL1A1,LAMB1,FLNA,LAMA4,LAMC1,ITGB6,MYLK,COL1A2,ITGB1,VASP,TLN1,PARVA,COL4A2,ITGB4,ACTN1,FLNB,ITGA6,PAK1,DOCK1,VTN	2.12183	0.5652	22	46
ATP BIOSYNTHETIC PROCESS%GOBP%GO:0006754	ATP BIOSYNTHETIC PROCESS%GOBP%GO:0006754	0.000225428	0.00319376	1	NDUFB5,STOML2,NDUFB10,NDUFA10,SLC25A13,SDHD,NDUFA8,NDUFAB1,SDHA,SDHB,NDUFA9,NDUFS3,NDUFA5,NDUFS6,NDUFA11,NDUFV1,NDUFS7,NDUFS5,NDUFS1,NDUFC2,NDUFB1,NDUFB4,NDUFB3,NDUFS4,NDUFA6,NDUFA7,NDUFV2,NDUFS8,NDUFB11,MT-ATP8,MT-ND4,SDHC,NDUFS2,NDUFB6,NDUFB8,NDUFA13	2.47252	0.673661	36	42
POST-TRANSLATIONAL PROTEIN PHOSPHORYLATION%REACTOME DATABASE ID RELEASE 80%8957275	POST-TRANSLATIONAL PROTEIN PHOSPHORYLATION%REACTOME DATABASE ID RELEASE 80%8957275	0.000226449	0.00319376	1	LGALS1,HSP90B1,VCAN,FBN1,LAMB1,LAMC1,ADAM10,MIA3,NUCB1,LTBP1,PDIA6,GOLM1,ITIH2,CALU,RCN1,FN1,TGOLN2,DNAJC3,CST3,F5,TF,LAMB2,KTN1	2.45102	0.672386	23	41
MITOCHONDRIAL RESPIRATORY CHAIN COMPLEX ASSEMBLY%GOBP%GO:0033108	MITOCHONDRIAL RESPIRATORY CHAIN COMPLEX ASSEMBLY%GOBP%GO:0033108	0.000226449	0.00319376	1	NDUFB5,NDUFB10,PET100,NDUFA10,NDUFA8,NDUFAB1,AIFM1,NDUFA9,NDUFS3,NDUFA5,NDUFA11,NDUFS7,NDUFS5,NDUFS1,NDUFC2,NDUFB1,NDUFB4,NDUFB3,NDUFS4,NDUFA6,COA3,NDUFS8,NDUFB11,SAMM50,MT-ND4,COX20,COX17,UQCRFS1,SCO1,NDUFS2,NDUFB6,NDUFB8,TMEM126A,NDUFA13,NDUFAF2	2.52774	0.693433	35	41
EXTERNAL ENCAPSULATING STRUCTURE ORGANIZATION%GOBP%GO:0045229	EXTERNAL ENCAPSULATING STRUCTURE ORGANIZATION%GOBP%GO:0045229	0.000226449	0.00319376	1	FBLN5,NID2,MFAP4,COL1A1,COL18A1,COL6A5,LAMB1,LAMC1,MYH11,ADAM10,LUM,COL1A2,DPT,TGFBI,TNXB,NID1,LCP1,COL4A2,COL15A1,CTSG,SERPINH1,COL14A1,COL16A1	2.22579	0.610599	23	41
PURINE NUCLEOSIDE TRIPHOSPHATE BIOSYNTHETIC PROCESS%GOBP%GO:0009145	PURINE NUCLEOSIDE TRIPHOSPHATE BIOSYNTHETIC PROCESS%GOBP%GO:0009145	0.000227531	0.00319376	1	NDUFB5,STOML2,NDUFB10,NDUFA10,SLC25A13,SDHD,NDUFA8,NDUFAB1,SDHA,SDHB,NDUFA9,NDUFS3,NDUFA5,NDUFS6,NDUFA11,NDUFV1,NDUFS7,NDUFS5,NDUFS1,NDUFC2,NDUFB1,NDUFB4,NDUFB3,NDUFS4,NDUFA6,NDUFA7,NDUFV2,NDUFS8,NDUFB11,MT-ATP8,MT-ND4,SDHC,NDUFS2,NDUFB6,NDUFB8,NDUFA13	2.41673	0.657092	36	43
PURINE RIBONUCLEOSIDE TRIPHOSPHATE BIOSYNTHETIC PROCESS%GOBP%GO:0009206	PURINE RIBONUCLEOSIDE TRIPHOSPHATE BIOSYNTHETIC PROCESS%GOBP%GO:0009206	0.000227531	0.00319376	1	NDUFB5,STOML2,NDUFB10,NDUFA10,SLC25A13,SDHD,NDUFA8,NDUFAB1,SDHA,SDHB,NDUFA9,NDUFS3,NDUFA5,NDUFS6,NDUFA11,NDUFV1,NDUFS7,NDUFS5,NDUFS1,NDUFC2,NDUFB1,NDUFB4,NDUFB3,NDUFS4,NDUFA6,NDUFA7,NDUFV2,NDUFS8,NDUFB11,MT-ATP8,MT-ND4,SDHC,NDUFS2,NDUFB6,NDUFB8,NDUFA13	2.41673	0.657092	36	43
MITOCHONDRIAL TRANSPORT%GOBP%GO:0006839	MITOCHONDRIAL TRANSPORT%GOBP%GO:0006839	0.000227842	0.00319376	1	HSPD1,TIMM44,TIMM13,TIMM8B,MFN2,PMPCB,SLC25A20,TIMM10,GRPEL1,SLC25A5,SLC25A13,TIMM50,AIFM1,HIP1R,SLC25A24,PPIF,CPT2,SLC25A4,CPT1A,TIMM8A,TIMM9,SAMM50,MTX1,AGK,TOMM20,MFF,NDUFA13,TOMM22	2.31812	0.612595	28	48
ATP SYNTHESIS COUPLED ELECTRON TRANSPORT%GOBP%GO:0042773	ATP SYNTHESIS COUPLED ELECTRON TRANSPORT%GOBP%GO:0042773	0.000227946	0.00319376	1	NDUFB5,NDUFB10,UQCRC1,COX5B,NDUFA10,COX7A2,COX6B1,SDHD,NDUFA8,NDUFAB1,CYC1,SDHA,MT-CO2,SDHB,NDUFA9,NDUFS3,NDUFA5,NDUFS6,NDUFV1,COX4I1,UQCRQ,NDUFS7,NDUFS5,NDUFA4,NDUFS1,COX6A1,NDUFC2,NDUFB1,NDUFB4,NDUFB3,NDUFS4,NDUFA6,COA6,COX6C,NDUFA7,UQCRB,NDUFV2,NDUFS8,UQCRC2,COX5A,MT-ND4,UQCR10,UQCRFS1,SDHC,NDUFS2,CYCS,NDUFB6,NDUFB8	2.77946	0.714329	48	54
MITOCHONDRIAL ATP SYNTHESIS COUPLED ELECTRON TRANSPORT%GOBP%GO:0042775	MITOCHONDRIAL ATP SYNTHESIS COUPLED ELECTRON TRANSPORT%GOBP%GO:0042775	0.000227946	0.00319376	1	NDUFB5,NDUFB10,UQCRC1,COX5B,NDUFA10,COX7A2,COX6B1,SDHD,NDUFA8,NDUFAB1,CYC1,SDHA,MT-CO2,SDHB,NDUFA9,NDUFS3,NDUFA5,NDUFS6,NDUFV1,COX4I1,UQCRQ,NDUFS7,NDUFS5,NDUFA4,NDUFS1,COX6A1,NDUFC2,NDUFB1,NDUFB4,NDUFB3,NDUFS4,NDUFA6,COA6,COX6C,NDUFA7,UQCRB,NDUFV2,NDUFS8,UQCRC2,COX5A,MT-ND4,UQCR10,UQCRFS1,SDHC,NDUFS2,CYCS,NDUFB6,NDUFB8	2.77946	0.714329	48	54
ELECTRON TRANSPORT CHAIN: OXPHOS SYSTEM IN MITOCHONDRIA%WIKIPATHWAYS_20220510%WP111%HOMO SAPIENS	ELECTRON TRANSPORT CHAIN: OXPHOS SYSTEM IN MITOCHONDRIA%WIKIPATHWAYS_20220510%WP111%HOMO SAPIENS	0.000228519	0.00319376	1	NDUFB5,NDUFB10,UQCRC1,NDUFA10,COX7A2,ATP5H,COX6B1,SLC25A5,SDHD,NDUFAB1,SDHA,SDHB,NDUFA9,NDUFS3,NDUFA5,NDUFS6,NDUFV1,COX4I1,UQCRQ,COX7A2L,NDUFS5,NDUFA4,NDUFS1,COX6A1,NDUFC2,NDUFB1,NDUFB4,SLC25A4,NDUFB3,NDUFS4,NDUFA6,COX6C,NDUFA7,UQCRB,NDUFV2,ATP5J,NDUFS8,UQCRC2,COX5A,UQCR10,COX17,UQCRFS1,SCO1,SDHC,NDUFB6,NDUFB8	2.7427	0.708715	46	53
NONALCOHOLIC FATTY LIVER DISEASE%WIKIPATHWAYS_20220510%WP4396%HOMO SAPIENS	NONALCOHOLIC FATTY LIVER DISEASE%WIKIPATHWAYS_20220510%WP4396%HOMO SAPIENS	0.000228676	0.00319376	1	NDUFB5,NDUFB10,UQCRC1,NDUFA10,COX7A2,COX6B1,SDHD,NDUFAB1,CYC1,SDHA,SDHB,NDUFA9,NDUFS3,NDUFA5,NDUFS6,NDUFA11,NDUFV1,COX4I1,UQCRQ,COX7A2L,NDUFS5,NDUFA4,NDUFS1,COX6A1,NDUFC2,NDUFB1,NDUFB4,PRKAA1,NDUFB3,NDUFS4,NDUFA6,COX6C,NDUFA7,UQCRB,NDUFV2,NDUFS8,NDUFB11,UQCRC2,COX5A,UQCR10,UQCRFS1,SDHC,CYCS,NDUFB6,NDUFB8,NDUFA13	2.46196	0.625058	46	58
OXIDATIVE PHOSPHORYLATION%GOBP%GO:0006119	OXIDATIVE PHOSPHORYLATION%GOBP%GO:0006119	0.000228676	0.00319376	1	NDUFB5,STOML2,NDUFB10,UQCRC1,COX5B,NDUFA10,COX7A2,COX6B1,SDHD,NDUFA8,NDUFAB1,CYC1,SDHA,MT-CO2,SDHB,NDUFA9,NDUFS3,NDUFA5,NDUFS6,NDUFA11,NDUFV1,COX4I1,UQCRQ,NDUFS7,NDUFS5,NDUFA4,NDUFS1,COX6A1,NDUFC2,NDUFB1,NDUFB4,NDUFB3,NDUFS4,NDUFA6,COA6,COX6C,NDUFA7,UQCRB,NDUFV2,NDUFS8,NDUFB11,UQCRC2,MT-ATP8,COX5A,MT-ND4,UQCR10,UQCRFS1,SDHC,NDUFS2,CYCS,NDUFB6,NDUFB8,NDUFA13	2.82259	0.713301	53	59
AEROBIC RESPIRATION I (CYTOCHROME C)%BIOCYC%PWY-3781	AEROBIC RESPIRATION I (CYTOCHROME C)%BIOCYC%PWY-3781	0.000228833	0.00319376	1	NDUFB5,NDUFB10,UQCRC1,COX5B,NDUFA10,COX7A2,COX6B1,SDHD,NDUFA8,NDUFAB1,CYC1,SDHA,MT-CO2,SDHB,NDUFA9,NDUFS3,NDUFA5,NDUFS6,NDUFA11,NDUFV1,COX4I1,UQCRQ,NDUFS7,NDUFS5,NDUFA4,NDUFS1,COX6A1,NDUFC2,NDUFB1,NDUFB4,NDUFB3,NDUFS4,NDUFA6,COX6C,NDUFA7,UQCRB,NDUFV2,NDUFS8,NDUFB11,UQCRC2,COX5A,MT-ND4,UQCR10,UQCRFS1,SDHC,NDUFS2,NDUFB6,NDUFB8,NDUFA13	2.70564	0.691319	49	56
NUCLEOSIDE TRIPHOSPHATE BIOSYNTHETIC PROCESS%GOBP%GO:0009142	NUCLEOSIDE TRIPHOSPHATE BIOSYNTHETIC PROCESS%GOBP%GO:0009142	0.000229148	0.00319376	1	DTYMK,NDUFB5,STOML2,NDUFB10,NDUFA10,SLC25A13,SDHD,NDUFA8,NDUFAB1,SDHA,SDHB,NDUFA9,NDUFS3,NDUFA5,NDUFS6,NDUFA11,NDUFV1,NDUFS7,NDUFS5,NDUFS1,NDUFC2,NDUFB1,NDUFB4,NDUFB3,NDUFS4,AK1,NDUFA6,NDUFA7,NDUFV2,NDUFS8,NDUFB11,MT-ATP8,AK3,MT-ND4,SDHC,NDUFS2,NDUFB6,NDUFB8,NDUFA13	2.38036	0.620436	39	51
AEROBIC ELECTRON TRANSPORT CHAIN%GOBP%GO:0019646	AEROBIC ELECTRON TRANSPORT CHAIN%GOBP%GO:0019646	0.000229358	0.00319376	1	NDUFB5,NDUFB10,UQCRC1,COX5B,NDUFA10,COX7A2,COX6B1,SDHD,NDUFA8,NDUFAB1,CYC1,SDHA,MT-CO2,SDHB,NDUFA9,NDUFS3,NDUFA5,NDUFS6,NDUFV1,COX4I1,UQCRQ,NDUFS7,NDUFS5,NDUFA4,NDUFS1,COX6A1,NDUFC2,NDUFB1,NDUFB4,NDUFB3,NDUFS4,NDUFA6,COX6C,NDUFA7,UQCRB,NDUFV2,NDUFS8,UQCRC2,COX5A,MT-ND4,UQCR10,UQCRFS1,SDHC,NDUFS2,CYCS,NDUFB6,NDUFB8	2.78088	0.721298	47	52
RESPIRATORY ELECTRON TRANSPORT CHAIN%GOBP%GO:0022904	RESPIRATORY ELECTRON TRANSPORT CHAIN%GOBP%GO:0022904	0.000230044	0.00319376	1	SLC25A22,NDUFB5,NDUFB10,UQCRC1,COX5B,NDUFA10,COX7A2,COX6B1,SLC25A13,SDHD,NDUFA8,ETFA,NDUFAB1,CYC1,SDHA,MT-CO2,SDHB,NDUFA9,NDUFS3,NDUFA5,NDUFS6,NDUFV1,COX4I1,UQCRQ,NDUFS7,NDUFS5,NDUFA4,NDUFS1,COX6A1,NDUFC2,NDUFB1,NDUFB4,ETFB,NDUFB3,NDUFS4,NDUFA6,COA6,COX6C,NDUFA7,UQCRB,NDUFV2,NDUFS8,UQCRC2,ETFDH,COX5A,MT-ND4,UQCR10,UQCRFS1,SDHC,NDUFS2,CYCS,NDUFB6	2.85782	0.716901	52	61
ANIMAL ORGAN MORPHOGENESIS%GOBP%GO:0009887	ANIMAL ORGAN MORPHOGENESIS%GOBP%GO:0009887	0.000230044	0.00319376	1	ANXA6,LAMA5,FBN1,COL1A1,COL18A1,MFAP5,LAMB1,LAMC1,HSPG2,DCN,MYLK,TPM1,COL1A2,AGRN,RPS6KA1,EFEMP1,PARVA,CAV1,HCCS,ITGB4,ITGA6,FHL1,PLS1,MFAP2,LTF,THY1,SLC4A2	2.15595	0.540833	27	61
INTEGRIN SIGNALLING PATHWAY%PANTHER PATHWAY%P00034	INTEGRIN SIGNALLING PATHWAY%PANTHER PATHWAY%P00034	0.00023218	0.00319376	1	RAP1B,LAMA5,COL1A1,COL6A3,LAMB1,FLNA,LAMA4,LAMC1,COL6A2,ARPC1B,ITGB6,COL6A1,COL1A2,ITGB1,ILK,VASP,TLN1,PARVA,CAV1,COL4A2,RAC2,ITGB4,COL15A1,ACTN1,FLNB,FN1,PIK3C3,COL14A1,VCL,ITGA6,COL16A1	2.38064	0.587421	31	67
RESPIRATORY ELECTRON TRANSPORT, ATP SYNTHESIS BY CHEMIOSMOTIC COUPLING, AND HEAT PRODUCTION BY UNCOUPLING PROTEINS.%REACTOME DATABASE ID RELEASE 80%163200	RESPIRATORY ELECTRON TRANSPORT, ATP SYNTHESIS BY CHEMIOSMOTIC COUPLING, AND HEAT PRODUCTION BY UNCOUPLING PROTEINS.%REACTOME DATABASE ID RELEASE 80%163200	0.00023218	0.00319376	1	LRPPRC,NDUFB5,NDUFB10,UQCRC1,COX5B,NDUFA10,COX6B1,SDHD,NDUFA8,ETFA,NDUFAB1,CYC1,SDHA,MT-CO2,SDHB,NDUFA9,NDUFS3,NDUFA5,NDUFS6,NDUFA11,NDUFV1,COX4I1,UQCRQ,COX7A2L,NDUFS7,NDUFS5,NDUFA4,NDUFS1,COX6A1,NDUFC2,NDUFB1,NDUFB4,ETFB,NDUFB3,NDUFS4,NDUFA6,COX6C,NDUFA7,NDUFV2,NDUFS8,NDUFB11,UQCRC2,ETFDH,MT-ATP8,COX5A,MT-ND4,COX20,COQ10B,UQCR10,UQCRFS1,SCO1,SDHC,NDUFS2,CYCS,NDUFB6,NDUFB8,NDUFA13	2.82301	0.696577	57	67
ELECTRON TRANSPORT CHAIN%GOBP%GO:0022900	ELECTRON TRANSPORT CHAIN%GOBP%GO:0022900	0.000232558	0.00319376	1	SLC25A22,NDUFB5,NDUFB10,UQCRC1,COX5B,NDUFA10,COX7A2,COX6B1,SLC25A13,SDHD,NDUFA8,ETFA,NDUFAB1,PDIA5,CYC1,SDHA,MT-CO2,SDHB,NDUFA9,NDUFS3,NDUFA5,NDUFS6,NDUFV1,COX4I1,UQCRQ,NDUFS7,NDUFS5,NDUFA4,NDUFS1,COX6A1,NDUFC2,NDUFB1,NDUFB4,ETFB,FDX1,NDUFB3,NDUFS4,NDUFA6,COA6,COX6C,NDUFA7,UQCRB,NDUFV2,NDUFS8,UQCRC2,ETFDH,COX5A,MT-ND4,UQCR10,UQCRFS1,SDHC,NDUFS2,CYCS,NDUFB6	2.88598	0.718368	54	64
RESPIRATORY ELECTRON TRANSPORT%REACTOME%R-HSA-611105.3	RESPIRATORY ELECTRON TRANSPORT%REACTOME%R-HSA-611105.3	0.000232775	0.00319376	1	LRPPRC,NDUFB5,NDUFB10,UQCRC1,COX5B,NDUFA10,COX6B1,SDHD,NDUFA8,ETFA,NDUFAB1,CYC1,SDHA,MT-CO2,SDHB,NDUFA9,NDUFS3,NDUFA5,NDUFS6,NDUFA11,NDUFV1,COX4I1,UQCRQ,COX7A2L,NDUFS7,NDUFS5,NDUFA4,NDUFS1,COX6A1,NDUFC2,NDUFB1,NDUFB4,ETFB,NDUFB3,NDUFS4,NDUFA6,COX6C,NDUFA7,NDUFV2,NDUFS8,NDUFB11,UQCRC2,ETFDH,COX5A,MT-ND4,COX20,COQ10B,UQCR10,UQCRFS1,SCO1,SDHC,NDUFS2,CYCS,NDUFB6,NDUFB8,NDUFA13	2.8123	0.695856	56	66
CELLULAR AMINO ACID METABOLIC PROCESS%GOBP%GO:0006520	CELLULAR AMINO ACID METABOLIC PROCESS%GOBP%GO:0006520	0.000234192	0.00319376	1	BCKDHA,APIP,BPHL,DLD,GOT2,PYCR1,SLC25A13,ALDH1A1,ETFA,ALDH6A1,BCAT2,ACAT1,HMGCL,PCCB,ASL,ALDH5A1,DBT,GLUD1,ETFB,PCCA,IVD,CARS2,HNMT,ACADSB,DARS2,HIBADH,GOT1,IARS2,MTAP,BCKDHB,GLUL,GCLC,MCCC2,GCSH,DDAH1,SMS	1.90257	0.468592	36	68
PURINE NUCLEOTIDE BIOSYNTHETIC PROCESS%GOBP%GO:0006164	PURINE NUCLEOTIDE BIOSYNTHETIC PROCESS%GOBP%GO:0006164	0.000235128	0.00319376	1	NDUFB5,STOML2,DLD,NDUFB10,NDUFA10,ADA,DLAT,SLC25A13,SDHD,PRPS2,NDUFA8,NDUFAB1,ACSL3,SDHA,SDHB,NDUFA9,NDUFS3,ACLY,NDUFA5,NDUFS6,NDUFA11,PDHX,NDUFV1,ACAT1,NDUFS7,NDUFS5,PDHB,PDHA1,NDUFS1,ACSS1,SLC25A1,NDUFC2,NDUFB1,NDUFB4,NDUFB3,NDUFS4,NDUFA6,NDUFA7,NDUFV2,NDUFS8,NDUFB11,MT-ATP8,MT-ND4,PRPS1,SDHC,NDUFS2,NDUFB6,NDUFB8,NDUFA13	2.23748	0.538194	49	76
RIBONUCLEOTIDE BIOSYNTHETIC PROCESS%GOBP%GO:0009260	RIBONUCLEOTIDE BIOSYNTHETIC PROCESS%GOBP%GO:0009260	0.000235239	0.00319376	1	NDUFB5,STOML2,DLD,NDUFB10,NDUFA10,DLAT,SLC25A13,SDHD,NDUFA8,NDUFAB1,ACSL3,SDHA,SDHB,NDUFA9,NDUFS3,ACLY,NDUFA5,NDUFS6,NDUFA11,PDHX,NDUFV1,ACAT1,NDUFS7,NDUFS5,PDHB,PDHA1,NDUFS1,ACSS1,SLC25A1,NDUFC2,NDUFB1,NDUFB4,NDUFB3,NDUFS4,NDUFA6,NDUFA7,NDUFV2,NDUFS8,NDUFB11,MT-ATP8,MT-ND4,SDHC,NDUFS2,NDUFB6,NDUFB8,NDUFA13	2.21192	0.534056	46	75
CELLULAR RESPIRATION%GOBP%GO:0045333	CELLULAR RESPIRATION%GOBP%GO:0045333	0.000236072	0.00319376	1	SLC25A22,NDUFB5,STOML2,NDUFB10,UQCRC1,COX5B,ACO2,NDUFA10,COX7A2,FH,COX6B1,SLC25A13,SDHD,NDUFA8,ETFA,NDUFAB1,CYC1,SDHA,MT-CO2,SDHB,NDUFA9,NDUFS3,NNT,NDUFA5,NDUFS6,NDUFA11,IDH3A,ME3,SUCLG2,NDUFV1,COX4I1,UQCRQ,NDUFS7,ACO1,MDH1,NDUFS5,NDUFA4,NDUFS1,SUCLG1,COX6A1,NDUFC2,NDUFB1,NDUFB4,SUCLA2,ETFB,NDUFB3,MRPS36,NDUFS4,OGDH,NDUFA6,COA6,MDH2,DLST,COX6C,NDUFA7,UQCRB,NDUFV2,NDUFS8,NDUFB11,CS,UQCRC2,ETFDH,MT…	3.05204	0.717091	74	86
PURINE RIBONUCLEOTIDE BIOSYNTHETIC PROCESS%GOBP%GO:0009152	PURINE RIBONUCLEOTIDE BIOSYNTHETIC PROCESS%GOBP%GO:0009152	0.000236128	0.00319376	1	NDUFB5,STOML2,DLD,NDUFB10,NDUFA10,DLAT,SLC25A13,SDHD,NDUFA8,NDUFAB1,ACSL3,SDHA,SDHB,NDUFA9,NDUFS3,ACLY,NDUFA5,NDUFS6,NDUFA11,PDHX,NDUFV1,ACAT1,NDUFS7,NDUFS5,PDHB,PDHA1,NDUFS1,ACSS1,SLC25A1,NDUFC2,NDUFB1,NDUFB4,NDUFB3,NDUFS4,NDUFA6,NDUFA7,NDUFV2,NDUFS8,NDUFB11,MT-ATP8,MT-ND4,SDHC,NDUFS2,NDUFB6,NDUFB8,NDUFA13	2.26259	0.554901	46	70
AEROBIC RESPIRATION%GOBP%GO:0009060	AEROBIC RESPIRATION%GOBP%GO:0009060	0.000236183	0.00319376	1	NDUFB5,STOML2,NDUFB10,UQCRC1,COX5B,ACO2,NDUFA10,COX7A2,FH,COX6B1,SDHD,NDUFA8,NDUFAB1,CYC1,SDHA,MT-CO2,SDHB,NDUFA9,NDUFS3,NNT,NDUFA5,NDUFS6,NDUFA11,IDH3A,ME3,SUCLG2,NDUFV1,COX4I1,UQCRQ,NDUFS7,ACO1,MDH1,NDUFS5,NDUFA4,NDUFS1,SUCLG1,COX6A1,NDUFC2,NDUFB1,NDUFB4,SUCLA2,NDUFB3,MRPS36,NDUFS4,OGDH,NDUFA6,COA6,MDH2,DLST,COX6C,NDUFA7,UQCRB,NDUFV2,NDUFS8,NDUFB11,CS,UQCRC2,MT-ATP8,COX5A,MT-ND4,UQCR10,UQCRFS1,…	2.98427	0.714924	68	78
PURINE-CONTAINING COMPOUND BIOSYNTHETIC PROCESS%GOBP%GO:0072522	PURINE-CONTAINING COMPOUND BIOSYNTHETIC PROCESS%GOBP%GO:0072522	0.000237812	0.00319376	1	NDUFB5,STOML2,DLD,NDUFB10,NDUFA10,ADA,DLAT,SLC25A13,SDHD,PRPS2,NDUFA8,NDUFAB1,ACSL3,SDHA,SDHB,NDUFA9,NDUFS3,ACLY,NDUFA5,NDUFS6,NDUFA11,PDHX,NDUFV1,ACAT1,NDUFS7,NDUFS5,PDHB,PDHA1,NDUFS1,ACSS1,SLC25A1,NDUFC2,NDUFB1,NDUFB4,NDUFB3,NDUFS4,NDUFA6,NDUFA7,NDUFV2,NDUFS8,NDUFB11,MT-ATP8,MT-ND4,PRPS1,SDHC,NDUFS2,NDUFB6,NDUFB8,NDUFA13	2.05262	0.489693	49	80
RIBOSE PHOSPHATE BIOSYNTHETIC PROCESS%GOBP%GO:0046390	RIBOSE PHOSPHATE BIOSYNTHETIC PROCESS%GOBP%GO:0046390	0.000237812	0.00319376	1	NDUFB5,STOML2,DLD,NDUFB10,NDUFA10,DLAT,SLC25A13,SDHD,PRPS2,NDUFA8,NDUFAB1,ACSL3,SDHA,SDHB,NDUFA9,NDUFS3,ACLY,NDUFA5,NDUFS6,NDUFA11,PDHX,NDUFV1,ACAT1,NDUFS7,NDUFS5,PDHB,PDHA1,NDUFS1,ACSS1,SLC25A1,NDUFC2,NDUFB1,NDUFB4,NDUFB3,NDUFS4,NDUFA6,NDUFA7,NDUFV2,NDUFS8,NDUFB11,MT-ATP8,MT-ND4,PRPS1,SDHC,NDUFS2,NDUFB6,NDUFB8,NDUFA13	2.15696	0.514587	48	80
NUCLEOTIDE BIOSYNTHETIC PROCESS%GOBP%GO:0009165	NUCLEOTIDE BIOSYNTHETIC PROCESS%GOBP%GO:0009165	0.000238209	0.00319376	1	DTYMK,NDUFB5,STOML2,DLD,NDUFB10,NDUFA10,ADA,DLAT,SLC25A13,SDHD,PRPS2,NDUFA8,NDUFAB1,ACSL3,SDHA,SDHB,NDUFA9,NDUFS3,ACLY,NDUFA5,NDUFS6,NDUFA11,PDHX,NDUFV1,ACAT1,NDUFS7,NDUFS5,PDHB,PDHA1,NDUFS1,ACSS1,SLC25A1,NDUFC2,NDUFB1,NDUFB4,NDUFB3,NDUFS4,NDUFA6,NDUFA7,NDUFV2,NDUFS8,NDUFB11,MT-ATP8,MT-ND4,PRPS1,SDHC,NDUFS2,NDUFB6,NDUFB8,NDUFA13	2.06654	0.482778	50	89
ENERGY DERIVATION BY OXIDATION OF ORGANIC COMPOUNDS%GOBP%GO:0015980	ENERGY DERIVATION BY OXIDATION OF ORGANIC COMPOUNDS%GOBP%GO:0015980	0.000238834	0.00319376	1	SLC25A22,NDUFB5,STOML2,NDUFB10,UQCRC1,COX5B,ACO2,NDUFA10,COX7A2,FH,COX6B1,SLC25A13,SDHD,NDUFA8,ETFA,NDUFAB1,CYC1,SDHA,MT-CO2,SDHB,NDUFA9,NDUFS3,NNT,NDUFA5,NDUFS6,NDUFA11,IDH3A,ME3,SUCLG2,NDUFV1,COX4I1,UQCRQ,NDUFS7,ACO1,MDH1,NDUFS5,NDUFA4,NDUFS1,SUCLG1,COX6A1,NDUFC2,NDUFB1,NDUFB4,SUCLA2,ETFB,NDUFB3,MRPS36,NDUFS4,OGDH,NDUFA6,COA6,MDH2,DLST,COX6C,NDUFA7,ACADVL,UQCRB,NDUFV2,NDUFS8,NDUFB11,CS,GFPT1,UQ…	2.94716	0.67751	74	96
TRANSMEMBRANE TRANSPORT%GOBP%GO:0055085	TRANSMEMBRANE TRANSPORT%GOBP%GO:0055085	0.000238892	0.00319376	1	SLC25A22,ANXA6,HSPA5,HSPD1,CACNA2D1,FLNA,TIMM44,SLC5A5,ATP1A1,PMPCB,SLC25A20,STOML2,PNPT1,GRPEL1,SLC25A5,SLC25A13,ATP4B,TIMM50,AIFM1,SLC25A3,SEC62,NNT,ATP1B1,ATP4A,NDUFS7,PEX14,AFG3L2,MCU,SLC25A1,SLC25A10,SLC4A2,ATP2C1,MPC2,CPT2,SLC25A4,CPT1A,SRP54,SEC61A1,ABCA8,SLC9A1,ARL6IP5	1.98777	0.46364	41	90
NUCLEOSIDE PHOSPHATE BIOSYNTHETIC PROCESS%GOBP%GO:1901293	NUCLEOSIDE PHOSPHATE BIOSYNTHETIC PROCESS%GOBP%GO:1901293	0.000239063	0.00319376	1	DTYMK,NDUFB5,STOML2,DLD,NDUFB10,NDUFA10,ADA,DLAT,SLC25A13,SDHD,PRPS2,NDUFA8,NDUFAB1,ACSL3,SDHA,SDHB,NDUFA9,NDUFS3,ACLY,NDUFA5,NDUFS6,NDUFA11,PDHX,NDUFV1,ACAT1,NDUFS7,NDUFS5,PDHB,PDHA1,NDUFS1,ACSS1,SLC25A1,NDUFC2,NDUFB1,NDUFB4,NDUFB3,NDUFS4,AK1,NDUFA6,NDUFA7,NDUFV2,NDUFS8,NDUFB11,MT-ATP8,AK3,MT-ND4,PRPS1,SDHC,NDUFS2,NDUFB6,NDUFB8,NDUFA13	2.02758	0.46833	52	94
EXTRACELLULAR MATRIX ORGANIZATION%REACTOME%R-HSA-1474244.2	EXTRACELLULAR MATRIX ORGANIZATION%REACTOME%R-HSA-1474244.2	0.00023912	0.00319376	1	FBLN5,BSG,NID2,LAMA5,VCAN,FBN1,MFAP4,COL1A1,COL18A1,MFAP5,COL6A5,COL6A3,LAMB1,LAMA4,LAMC1,ADAM10,HSPG2,CTSD,COL6A2,DCN,ITGB6,COL6A1,LUM,PLOD1,COL1A2,ITGB1,AGRN,ASPN,LTBP1,TNXB,NID1,CAPN3,EFEMP1,BGN,COL4A2,ITGB4,COL15A1,ACTN1,CTSG,FN1,FBLN1,SERPINH1,COL14A1,ITGA6,COL16A1,P4HA1,MFAP2,CMA1,VTN,PPIB	2.74792	0.639388	50	91
THE CITRIC ACID (TCA) CYCLE AND RESPIRATORY ELECTRON TRANSPORT%REACTOME%R-HSA-1428517.1	THE CITRIC ACID (TCA) CYCLE AND RESPIRATORY ELECTRON TRANSPORT%REACTOME%R-HSA-1428517.1	0.000241488	0.00320695	1	BSG,LRPPRC,NDUFB5,DLD,NDUFB10,UQCRC1,COX5B,ACO2,NDUFA10,FH,COX6B1,DLAT,SDHD,NDUFA8,ETFA,IDH2,NDUFAB1,CYC1,SDHA,MT-CO2,SDHB,NDUFA9,NDUFS3,NNT,NDUFA5,NDUFS6,NDUFA11,ME2,LDHB,IDH3A,PDHX,ME3,SUCLG2,NDUFV1,COX4I1,UQCRQ,COX7A2L,NDUFS7,VDAC1,NDUFS5,PDHB,NDUFA4,PDHA1,NDUFS1,SUCLG1,COX6A1,NDUFC2,NDUFB1,MPC2,NDUFB4,SUCLA2,ETFB,PDK1,NDUFB3,NDUFS4,OGDH,NDUFA6,MDH2,DLST,COX6C,NDUFA7,NDUFV2,NDUFS8,NDUFB11,CS,U…	2.93415	0.673358	79	98
CARBOHYDRATE DERIVATIVE BIOSYNTHETIC PROCESS%GOBP%GO:1901137	CARBOHYDRATE DERIVATIVE BIOSYNTHETIC PROCESS%GOBP%GO:1901137	0.000252781	0.0032919	1	NANS,DTYMK,PLOD1,GALNT4,NDUFB5,ST6GALNAC1,STOML2,DLD,NDUFB10,NDUFA10,MOGS,ADA,DLAT,STT3A,SLC25A13,SDHD,PRPS2,NDUFA8,NDUFAB1,RPN2,ACSL3,GALNT3,SDHA,SDHB,NDUFA9,NDUFS3,ACLY,RPN1,NDUFA5,NDUFS6,NDUFA11,PDHX,NDUFV1,ACAT1,NDUFS7,NDUFS5,PDHB,PDHA1,NDUFS1,ACSS1,SLC25A1,NDUFC2,NDUFB1,MLEC,NDUFB4,TM9SF2,NDUFB3,NDUFS4,NDUFA6,NDUFA7,GMDS,NDUFV2,NDUFS8,NDUFB11,GFPT1,UAP1,OSTC,MT-ATP8,MT-ND4,PRPS1,SDHC,CANT1,N…	2.10297	0.461754	72	131
MITOCHONDRION ORGANIZATION%GOBP%GO:0007005	MITOCHONDRION ORGANIZATION%GOBP%GO:0007005	0.000252972	0.0032919	1	HSPD1,HSPA9,TIMM44,CLU,SOD2,IMMT,NDUFB5,TIMM13,TIMM8B,MFN2,PMPCB,STOML2,PNPT1,TIMM10,NDUFB10,PRDX3,PET100,CHCHD3,NDUFA10,COX7A2,DNAJC11,GRPEL1,SLC25A5,NDUFA8,TIMM50,NDUFAB1,AIFM1,NDUFA9,NDUFS3,MTFP1,NDUFA5,LONP1,GHITM,NDUFA11,HIP1R,ATAD3A,COX7A2L,NDUFS7,NDUFS5,NDUFS1,NDUFC2,PPIF,NDUFB1,NDUFB4,PARK7,FUNDC2,SLC25A4,ARFIP2,NDUFB3,NDUFS4,NDUFA6,TIMM8A,COA3,APOO,CXADR,TIMM9,LETM1,NDUFS8,NDUFB11,SAMM50…	2.54798	0.562027	80	128
ORGANOPHOSPHATE BIOSYNTHETIC PROCESS%GOBP%GO:0090407	ORGANOPHOSPHATE BIOSYNTHETIC PROCESS%GOBP%GO:0090407	0.000253229	0.0032919	1	DTYMK,NDUFB5,STOML2,DLD,NDUFB10,NDUFA10,ADA,DLAT,SLC25A13,SDHD,PRPS2,NDUFA8,PIK3C3,NDUFAB1,CKB,ACSL3,SDHA,SDHB,NDUFA9,NDUFS3,ACLY,PTDSS1,NDUFA5,NDUFS6,HMGCS2,NDUFA11,PDHX,NDUFV1,ACAT1,NDUFS7,NDUFS5,PDHB,PDHA1,NDUFS1,ACSS1,SLC25A1,NDUFC2,NDUFB1,NDUFB4,NDUFB3,NDUFS4,AK1,NDUFA6,CKMT2,CKM,ABCA8,NDUFA7,PIP4K2C,NDUFV2,NDUFS8,NDUFB11,MT-ATP8,AK3,LPCAT3,MT-ND4,PRPS1,SDHC,NDUFS2,NDUFB6	1.75982	0.38779	59	129
GENERATION OF PRECURSOR METABOLITES AND ENERGY%GOBP%GO:0006091	GENERATION OF PRECURSOR METABOLITES AND ENERGY%GOBP%GO:0006091	0.00025355	0.0032919	1	SLC25A22,NDUFB5,STOML2,NDUFB10,UQCRC1,COX5B,ACO2,NDUFA10,COX7A2,FH,COX6B1,SLC25A13,SDHD,NDUFA8,ETFA,NDUFAB1,PDIA5,ADH1C,CYC1,SDHA,MT-CO2,ALDOB,SDHB,NDUFA9,NDUFS3,NNT,NDUFA5,NDUFS6,HMGCS2,NDUFA11,IDH3A,ME3,SUCLG2,NDUFV1,COX4I1,ACAT1,UQCRQ,NDUFS7,ACO1,MDH1,NDUFS5,HMGCL,NDUFA4,NDUFS1,SUCLG1,COX6A1,ACSS1,NDUFC2,NDUFB1,NDUFB4,SUCLA2,ETFB,SLC25A4,FDX1,NDUFB3,MRPS36,NDUFS4,OGDH,NDUFA6,COA6,MDH2,DLST,COX…	2.21914	0.482994	84	138
NEGATIVE REGULATION OF NITROGEN COMPOUND METABOLIC PROCESS%GOBP%GO:0051172	NEGATIVE REGULATION OF NITROGEN COMPOUND METABOLIC PROCESS%GOBP%GO:0051172	0.000299043	0.00386098	-1	CSTB,CAST,CSTA,ECM1,ENSA,PKP3,SERPINB13,SERPINB2,CDA,SHMT1,SPINK5,PPP2R1A,PTK6,UCHL5,SERPINB5,PKP1,SERPINB8,GSTP1,RPS26,SNX3,SDR16C5,ANXA2,YWHAZ,S100A11,SERPINB1,YAP1,CRYAB,TSG101,YBX3,EIF3H,G6PD,DICER1,SFN,DNAJB1,SERPINA3,HSPB1,OTUB1,DBI,RPL23,GIPC1,TIPRL,ANXA8,SERPINB3,RPL13A,PPP2CA,EIF2S1,LRRFIP1,TAF15,SERPINA4,GIGYF2,CELF1,IPO7,DLG1,SERPINB6,DDX6,PPID,PPP4C,GAPDH,YWHAE,AP2A1,KDM1A,HSBP1,RPL11…	-1.48377	-0.305213	108	347
MACROMOLECULE BIOSYNTHETIC PROCESS%GOBP%GO:0009059	MACROMOLECULE BIOSYNTHETIC PROCESS%GOBP%GO:0009059	0.00031348	0.00401864	-1	PRIM2,PMM1,ST6GAL1,MRPL9,RPS26,NEMF,EIF3H,RPS27,EIF3D,EIF4E,RPS25,RPL37A,RPL23,RPL18,PIR,RPL38,DHX29,ETF1,ADRM1,RPL13A,EIF2B1,RRAGC,EEF1B2,RPL18A,RPS15,RPL12,RPL31,RPL35,RPS23,RPS24,RPS2,RPLP0,RPL7A,RPL8,RPL6,RPL32,RPL13,RPS29,EIF5,RPL11,EIF2S2,DDX3X,RPL36,RPS13,ARFGEF1,RPL10A,GYS1,RPL27A,RPL34,FARSA,RPL22,RPL10,FUBP3,RPS19,EIF3A,RPL30,ASCC3,RPL36A,EIF1AX,EEF1G,TNKS1BP1,RPL23A,RPS10,CCDC124,RPL19…	-1.57386	-0.335241	106	246
PEPTIDE METABOLIC PROCESS%GOBP%GO:0006518	PEPTIDE METABOLIC PROCESS%GOBP%GO:0006518	0.000314713	0.00401864	-1	MRPL9,GSTP1,IDE,NPEPPS,RPS26,NEMF,EIF3H,G6PD,RPS27,EIF3D,EIF4E,HM13,RPS25,RPL37A,RPL23,RPL18,RPL38,DHX29,ETF1,PCSK5,RPL13A,EIF2B1,LTA4H,EEF1B2,RPL18A,RPS15,RPL12,RPL31,RPL35,RPS23,RPS24,RPS2,RPLP0,RPL7A,RPL8,RPL6,RPL32,RPL13,RPS29,EIF5,RPL11,EIF2S2,DDX3X,RPL36,RPS13,RPL10A,RPL27A,RPL34,FARSA,RPL22,RPL10,RPS19,EIF3A,RPL30,ASCC3,RPL36A,EIF1AX,EEF1G,RPL23A,RPS10,RPL19,RPS16,RPL3,RPL4,RPS3,EEF1A1,RPL…	-1.60269	-0.349841	90	197
TRANSLATION%REACTOME%R-HSA-72766.4	TRANSLATION%REACTOME%R-HSA-72766.4	0.000322685	0.00409792	-1	MRPL9,RPS26,EIF3H,RPS27,EIF3D,EIF4E,RPS25,RPL37A,RPL23,RPL18,RPL38,ETF1,RPL13A,EIF2B1,EIF2S1,EEF1B2,RPL18A,RPS15,RPL12,RPL31,RPL35,RPS23,RPS24,RPS2,RPLP0,RPL7A,RPL8,RPL6,RPL32,RPL13,RPS29,EIF5,RPL11,EIF2S2,RPL36,RPS13,RPL10A,RPL27A,RPL34,FARSA,RPL22,RPL10,SSR4,RPS19,EIF3A,RPL30,RPL36A,EIF1AX,EEF1G,RPL23A,RPS10,RPL19,RPS16,RPL3,RPL4,RPS3,EEF1A1,RPLP2,RPL35A,AIMP1,PPA1,RPS7,RPS8,EIF3M,RPL27,EIF3E,R…	-1.75425	-0.392075	82	166
EPITHELIAL CELL DIFFERENTIATION%GOBP%GO:0030855	EPITHELIAL CELL DIFFERENTIATION%GOBP%GO:0030855	0.000343938	0.00434409	-1	SPRR3,IVL,RHCG,TGM3,CSTA,KRT6B,RAB25,SCEL,CES1,EVPL,SPINK5,KRT15,TJP1,POF1B,RAB10,ANXA1,ANXA7,CNN3,YAP1,TGM1,SH3BP1,TOLLIP,SPRR1A,EPHA2,DSP,RAP2B,IQGAP1,RAB1B,MYO1E,ALDOC	-1.92527	-0.466424	30	96
NEGATIVE REGULATION OF PROTEOLYSIS%GOBP%GO:0045861	NEGATIVE REGULATION OF PROTEOLYSIS%GOBP%GO:0045861	0.000347343	0.00436338	-1	CSTB,CAST,CSTA,ECM1,SERPINB13,SERPINB2,SPINK5,UCHL5,SERPINB5,SERPINB8,SERPINB1,EIF3H,SFN,SERPINA3,RPL23,GIPC1,ANXA8,SERPINB3,SERPINA4,SERPINB6,GAPDH,RPL11,DDX3X,ARL6IP1,CSNK2A1	-1.80902	-0.451918	25	79
MEMBRANE FISSION%GOBP%GO:0090148	MEMBRANE FISSION%GOBP%GO:0090148	0.00037679	0.00470785	-1	CHMP1A,SNF8,TSG101,VPS4B,CHMP4B,CHMP2B,CHMP1B,SPAST,EXOC4,EXOC2,EXOC7,CHMP5,SH3GLB1,EXOC3,VPS36,EXOC5	-1.98151	-0.637468	16	24
VIRION ASSEMBLY%GOBP%GO:0019068	VIRION ASSEMBLY%GOBP%GO:0019068	0.000380373	0.0047272	-1	VTA1,CHMP1A,TSG101,VPS4B,CHMP4B,CHMP2B,RAB1B,CHMP1B,USP6NL,PDCD6IP,DDX6,CHMP5	-2.08009	-0.706557	12	19
ATP METABOLIC PROCESS%GOBP%GO:0046034	ATP METABOLIC PROCESS%GOBP%GO:0046034	0.000465549	0.00575498	1	NDUFB5,STOML2,NDUFB10,NDUFA10,SLC25A13,SDHD,NDUFA8,NDUFAB1,SDHA,ALDOB,SDHB,NDUFA9,NDUFS3,NDUFA5,ATP1B1,NDUFS6,NDUFA11,NDUFV1,NDUFS7,NDUFS5,NDUFS1,NDUFC2,NDUFB1,NDUFB4,NDUFB3,NDUFS4,NDUFA6,NDUFA7,NDUFV2,NDUFS8,NDUFB11,MT-ATP8,MT-ND4,SDHC,NDUFS2,NDUFB6,NDUFB8,NDUFA13	1.81952	0.450211	38	66
PROTEIN TARGETING%GOBP%GO:0006605	PROTEIN TARGETING%GOBP%GO:0006605	0.000468274	0.00575804	1	HSPA5,HSPD1,TIMM44,CLU,TIMM13,TIMM8B,MFN2,PMPCB,TIMM10,SSR1,GRPEL1,PIK3C3,TIMM50,AIFM1,SEC62,SCARB2,SPCS2,PEX14,SRP54,TIMM8A,SEC61A1,TIMM9,AP1M2,SAMM50,MTX1,TRAM1,SPCS1,AGK,TOMM20,KIF13B,MFF,MYO1C,NDUFA13,TOMM22	1.82807	0.442335	34	74
CELLULAR MACROMOLECULE BIOSYNTHETIC PROCESS%GOBP%GO:0034645	CELLULAR MACROMOLECULE BIOSYNTHETIC PROCESS%GOBP%GO:0034645	0.000472292	0.00577688	-1	PMM1,ST6GAL1,MRPL9,RPS26,NEMF,EIF3H,RPS27,EIF3D,EIF4E,RPS25,RPL37A,RPL23,RPL18,RPL38,DHX29,ETF1,RPL13A,EIF2B1,EEF1B2,RPL18A,RPS15,RPL12,RPL31,RPL35,RPS23,RPS24,RPS2,RPLP0,RPL7A,RPL8,RPL6,RPL32,RPL13,RPS29,EIF5,RPL11,EIF2S2,DDX3X,RPL36,RPS13,ARFGEF1,RPL10A,GYS1,RPL27A,RPL34,FARSA,RPL22,RPL10,RPS19,EIF3A,RPL30,ASCC3,RPL36A,EIF1AX,EEF1G,RPL23A,RPS10,RPL19,RPS16,RPL3,RPL4,RPS3,EEF1A1,RPLP2,RPL35A,RPS…	-1.58312	-0.344772	94	202
AMIDE BIOSYNTHETIC PROCESS%GOBP%GO:0043604	AMIDE BIOSYNTHETIC PROCESS%GOBP%GO:0043604	0.000475813	0.00578947	-1	MRPL9,RPS26,TECR,NEMF,SPTLC1,EIF3H,RPS27,EIF3D,EIF4E,RPS25,RPL37A,RPL23,RPL18,PPCS,RPL38,DHX29,ETF1,PCSK5,RPL13A,EIF2B1,EEF1B2,RPL18A,RPS15,RPL12,RPL31,RPL35,RPS23,RPS24,RPS2,RPLP0,RPL7A,RPL8,RPL6,RPL32,RPL13,RPS29,EIF5,RPL11,EIF2S2,DDX3X,RPL36,RPS13,RPL10A,RPL27A,RPL34,FARSA,RPL22,RPL10,RPS19,EIF3A,RPL30,ASCC3,RPL36A,EIF1AX,EEF1G,RPL23A,RPS10,RPL19,RPS16,RPL3,RPL4,RPS3,EEF1A1,RPLP2,RPL35A,RPS7,L…	-1.62428	-0.357733	85	185
RIBONUCLEOPROTEIN COMPLEX BIOGENESIS%GOBP%GO:0022613	RIBONUCLEOPROTEIN COMPLEX BIOGENESIS%GOBP%GO:0022613	0.000493746	0.00597638	-1	EIF3H,DICER1,RIOK3,RPS27,EIF3D,PIN4,RPS25,CUL4B,SNRPD3,RPL38,DHX29,SRPK1,SNRPB,RPS15,STRAP,RPL35,CELF1,RPS24,RPLP0,RPL7A,RPL6,EIF5,RPL11,EIF2S2,DDX3X,RPL10A,SBDS,RPL10,RPS19,EIF3A,SNRPD1,RPL23A,RPS16,RPL35A,RUVBL1,RPS7,RPS8,EIF3M,RAN,DCAF13,RPL27,EIF3E,RPS28,HSP90AB1,RUVBL2,RPSA,RPL14,RPL26,RPL7,XPO1,WDR43,EIF6,MCTS1,DHX9,ESF1,SNRPG,CPSF7,EIF3J,RPL5,EIF3I,NOC2L,RSL1D1,EIF2S3,CUL4A,SF1,AGO2,EIF3B,…	-1.71576	-0.391647	74	142
CARBOHYDRATE DERIVATIVE METABOLIC PROCESS%GOBP%GO:1901135	CARBOHYDRATE DERIVATIVE METABOLIC PROCESS%GOBP%GO:1901135	0.000548697	0.00660711	1	NANS,DTYMK,ACOT9,HEXB,PLOD1,GALNT4,NDUFB5,ERH,ST6GALNAC1,STOML2,DLD,NDUFB10,FBP2,NDUFA10,MOGS,ADA,AKR1B1,DLAT,STT3A,SLC25A13,ALDH1A1,SDHD,PRPS2,NDUFA8,ACSF2,NDUFAB1,RPN2,ACSL3,GALNT3,SDHA,ALDOB,SDHB,NDUFA9,NDUFS3,ACLY,RPN1,NDUFA5,ATP1B1,NDUFS6,HMGCS2,NDUFA11,PDHX,AKR1B10,SUCLG2,NDUFV1,ACAT1,GANAB,NDUFS7,GMPR2,NDUFS5,PDHB,PDHA1,NDUFS1,SUCLG1,ACOT1,FBP1,ACSS1,SLC25A1,NDUFC2,NDUFB1,MLEC,NDUFB4,SUCLA…	1.58972	0.322549	107	231
ANATOMICAL STRUCTURE MORPHOGENESIS%GOBP%GO:0009653	ANATOMICAL STRUCTURE MORPHOGENESIS%GOBP%GO:0009653	0.00055371	0.0066331	1	ANXA6,BSG,LAMA5,FBN1,ROCK2,CALD1,MYL9,COL1A1,COL18A1,MFAP5,MYH9,LAMB1,FLNA,LAMC1,MYH11,CD81,HSPG2,DCN,COL6A1,MAP1S,MYLK,MIA3,TPM1,COL1A2,ITGB1,CLU,ENAH,MAP1B,ILK,AGRN,TGFBI,PDGFRB,VASP,LCP1,PNPT1,CAPN3,RPS6KA1,PACSIN2,EFEMP1,ERAP1,PARVA,PGM5,CAV1,COL4A2,SPTBN1,RAC2,HCCS,FLNC,ITGB4,COL15A1,KRT18,AGR2,ACTN1,FN1,FERMT2,VCL,ITGA6,KDM6B,EFNB1,FHL1,PLS1,PAK1,MFAP2,DOCK1,VTN,ACTB,LTF,DNM2,AFG3L2,THY1,AR…	1.85791	0.380858	73	215
RESPONSE TO HEAT%GOBP%GO:0009408	RESPONSE TO HEAT%GOBP%GO:0009408	0.000565185	0.00670779	-1	CRNN,HMOX1,PDCD6,HSP90AB2P,CRYAB,HSPB1,EIF2B1,HSPA2,YWHAE,HSBP1,BAG3,RBBP7,DHX36,HSPA1B,HSP90AB1	-1.93058	-0.621084	15	24
ENDOSOME TO LYSOSOME TRANSPORT%GOBP%GO:0008333	ENDOSOME TO LYSOSOME TRANSPORT%GOBP%GO:0008333	0.000565718	0.00670779	-1	CHMP1A,TSG101,VPS4B,CHMP4B,CHMP2B,RAB12,CHMP1B,HOOK1,ARL8B,CHMP5	-1.95361	-0.639478	10	22
NEUTROPHIL DEGRANULATION%REACTOME%R-HSA-6798695.2	NEUTROPHIL DEGRANULATION%REACTOME%R-HSA-6798695.2	0.00062637	0.00738926	-1	CRISP3,CSTB,TOM1,DYNLL1,CDA,S100A9,CD55,ATP6V1D,DSG1,CAPN1,PKP1,GSTP1,RAB10,OSTF1,S100A8,CPNE3,ANXA2,PGAM1,JUP,ATP11B,S100A11,MIF,SERPINB1,MAPK1,FABP5,TOLLIP,SERPINA3,DSP,PGM2,DIAPH1,RAP2B,IQGAP1,PSMD14,CD59,SERPINB3,GDI2,ORM2,RAB6A,ALDOC,LTA4H,ALDOA,GRN,UBR4,ACAA1,CYFIP1,DBNL,TTR,PSMC3,VAT1,PSMC2,SERPINB6,DDX3X,PSMD12,LCN2,LAMP2,RAB18,PRDX6,HMOX2,LAMTOR3,SCAMP1,PKM,LGALS3,RAC1,IMPDH2,HUWE1,EEF1A…	-1.56821	-0.337753	76	222
ASSEMBLY OF COLLAGEN FIBRILS AND OTHER MULTIMERIC STRUCTURES%REACTOME DATABASE ID RELEASE 80%2022090	ASSEMBLY OF COLLAGEN FIBRILS AND OTHER MULTIMERIC STRUCTURES%REACTOME DATABASE ID RELEASE 80%2022090	0.000635189	0.00745546	1	COL1A1,COL18A1,COL6A5,COL6A3,COL6A2,COL6A1,COL1A2,COL4A2,ITGB4,COL15A1,ITGA6	1.96681	0.66429	11	18
SMALL MOLECULE METABOLIC PROCESS%GOBP%GO:0044281	SMALL MOLECULE METABOLIC PROCESS%GOBP%GO:0044281	0.000643294	0.00751264	1	NANS,DTYMK,ACOT9,BCKDHA,APIP,BPHL,DPYSL2,CA2,NDUFB5,ERH,STOML2,DLD,GOT2,NDUFB10,FBP2,ACO2,NDUFA10,CYP2S1,PYCR1,ADA,FH,AKR1B1,DLAT,CRAT,SLC25A13,ALDH1A1,SDHD,COQ9,PRPS2,NDUFA8,ETFA,IDH2,ACSF2,NDUFAB1,ACSL3,ADH1C,SDHA,ALDOB,SDHB,NDUFA9,ACADS,NDUFS3,ACLY,HADH,NDUFA5,ATP1B1,NDUFS6,GHRL,HMGCS2,NDUFA11,ALDH6A1,ME2,AUH,LDHB,IDH3A,PDHX,ME3,BCAT2,AKR1B10,SUCLG2,SPR,GLRX,NDUFV1,ACAT1,ECI1,NDUFS7,VDAC1,GMPR…	1.47695	0.282479	174	422
PROTEIN LOCALIZATION TO MITOCHONDRION%GOBP%GO:0070585	PROTEIN LOCALIZATION TO MITOCHONDRION%GOBP%GO:0070585	0.000665631	0.00773464	1	HSPD1,TIMM44,TIMM13,TIMM8B,MFN2,PMPCB,TIMM10,GRPEL1,TIMM50,AIFM1,AKT1,TIMM8A,TIMM9,SAMM50,MTX1,AGK,DNAJA1,TOMM20,MFF,NDUFA13,TOMM22	1.94739	0.542279	21	38
EPITHELIUM DEVELOPMENT%GOBP%GO:0060429	EPITHELIUM DEVELOPMENT%GOBP%GO:0060429	0.000671141	0.00775986	-1	SPRR3,BCL10,IVL,RHCG,TGM3,CSTA,KRT6B,RAB25,SCEL,CES1,EVPL,SPINK5,KRT15,TJP1,POF1B,RAB10,ANXA1,ANXA7,CNN3,YAP1,TGM1,SH3BP1,SPINT1,TOLLIP,SPRR1A,EPHA2,DSP,RAP2B,IQGAP1,RAB1B,MYO1E,ALDOC	-1.6552	-0.387234	32	121
MUSCLE CONTRACTION%REACTOME%R-HSA-397014.3	MUSCLE CONTRACTION%REACTOME%R-HSA-397014.3	0.000676437	0.00778238	1	ANXA6,VIM,AHCYL1,CALD1,MYL9,TPM2,MYH11,MYLK,TPM1,ITPR3,ATP1A1,DES,TLN1,VCL,TPM3,PAK1,ATP1B1,ASPH,PRKACA,SORBS1,ITGA1,SRI,TPM4,LMOD1	1.93873	0.534477	24	40
PURINE NUCLEOSIDE TRIPHOSPHATE METABOLIC PROCESS%GOBP%GO:0009144	PURINE NUCLEOSIDE TRIPHOSPHATE METABOLIC PROCESS%GOBP%GO:0009144	0.000698975	0.00800206	1	NDUFB5,STOML2,NDUFB10,NDUFA10,SLC25A13,SDHD,NDUFA8,NDUFAB1,SDHA,ALDOB,SDHB,NDUFA9,NDUFS3,NDUFA5,ATP1B1,NDUFS6,NDUFA11,NDUFV1,NDUFS7,NDUFS5,NDUFS1,NDUFC2,NDUFB1,NDUFB4,NDUFB3,NDUFS4,NDUFA6,NDUFA7,NDUFV2,NDUFS8,NDUFB11,MT-ATP8,AK3,MT-ND4,SDHC,NDUFS2,NDUFB6,NDUFB8,NDUFA13,OPA1	1.72931	0.420617	40	72
PROTEIN UBIQUITINATION%GOBP%GO:0016567	PROTEIN UBIQUITINATION%GOBP%GO:0016567	0.000710985	0.00805633	-1	UCHL3,NEDD8,NPEPPS,HECTD1,LMO7,ITCH,USP5,CUL4B,ATG3,BLMH,RNF7,TRIM38,TRIM23,MYCBP2,SASH1,CUL2,HUWE1,CUL3,UBE2D3,RPS27A,DDB1,UBA6,CUL1,CTNNB1,TRIP12	-1.76488	-0.475459	25	53
NEGATIVE REGULATION OF PEPTIDASE ACTIVITY%GOBP%GO:0010466	NEGATIVE REGULATION OF PEPTIDASE ACTIVITY%GOBP%GO:0010466	0.000711111	0.00805633	-1	CSTB,CAST,CSTA,ECM1,SERPINB13,SERPINB2,SPINK5,SERPINB5,SERPINB8,SERPINB1,SFN,SERPINA3,ANXA8,SERPINB3,SERPINA4,SERPINB6,GAPDH,DDX3X,ARL6IP1,CSNK2A1	-1.79457	-0.47943	20	55
NUCLEOSIDE TRIPHOSPHATE METABOLIC PROCESS%GOBP%GO:0009141	NUCLEOSIDE TRIPHOSPHATE METABOLIC PROCESS%GOBP%GO:0009141	0.000714116	0.00805633	1	DTYMK,NDUFB5,STOML2,NDUFB10,NDUFA10,SLC25A13,SDHD,NDUFA8,NDUFAB1,SDHA,ALDOB,SDHB,NDUFA9,NDUFS3,NDUFA5,ATP1B1,NDUFS6,NDUFA11,NDUFV1,NDUFS7,NDUFS5,NDUFS1,NDUFC2,NDUFB1,NDUFB4,NDUFB3,NDUFS4,AK1,NDUFA6,NDUFA7,NDUFV2,NDUFS8,NDUFB11,MT-ATP8,AK3,MT-ND4,SDHC,NDUFS2,NDUFB6,NDUFB8,NDUFA13,OPA1	1.67626	0.398949	42	81
NEGATIVE REGULATION OF PROTEIN METABOLIC PROCESS%GOBP%GO:0051248	NEGATIVE REGULATION OF PROTEIN METABOLIC PROCESS%GOBP%GO:0051248	0.000782963	0.00879036	-1	CSTB,CAST,CSTA,ECM1,ENSA,SERPINB13,SERPINB2,SHMT1,SPINK5,PPP2R1A,PTK6,UCHL5,SERPINB5,SERPINB8,GSTP1,SNX3,SDR16C5,ANXA2,SERPINB1,CRYAB,TSG101,EIF3H,G6PD,SFN,SERPINA3,HSPB1,OTUB1,DBI,RPL23,GIPC1,TIPRL,ANXA8,SERPINB3,RPL13A,PPP2CA,EIF2S1,SERPINA4,GIGYF2,CELF1,IPO7,SERPINB6,DDX6,PPP4C,GAPDH,YWHAE,KDM1A,RPL11,DDX3X,ARL6IP1,EPHA1,CSNK2A1,EIF4E2,LSM14A,APOD,SQSTM1,TNKS1BP1,LGALS3,DIS3L2,UFL1,CNOT1,RPS3,…	-1.54409	-0.332557	74	222
PROTEIN MODIFICATION BY SMALL PROTEIN CONJUGATION%GOBP%GO:0032446	PROTEIN MODIFICATION BY SMALL PROTEIN CONJUGATION%GOBP%GO:0032446	0.000872448	0.00974793	-1	UCHL3,NEDD8,NPEPPS,HECTD1,LMO7,ITCH,USP5,CUL4B,ATG3,BLMH,RNF7,TRIM38,TRIM23,MYCBP2,SASH1,COPS6,UFM1,COPS4,COPS8,UFL1,CUL2,HUWE1,CUL3,UBE2D3,RPS27A,DDB1,UBA6,CUL1,CTNNB1,TRIP12	-1.70543	-0.431018	30	74
ESTABLISHMENT OF PROTEIN LOCALIZATION TO MITOCHONDRION%GOBP%GO:0072655	ESTABLISHMENT OF PROTEIN LOCALIZATION TO MITOCHONDRION%GOBP%GO:0072655	0.000880863	0.00978774	1	HSPD1,TIMM44,TIMM13,TIMM8B,MFN2,PMPCB,TIMM10,GRPEL1,TIMM50,AIFM1,AKT1,TIMM8A,TIMM9,SAMM50,MTX1,AGK,TOMM20,MFF,NDUFA13,TOMM22	1.94388	0.547915	20	36
SYSTEM DEVELOPMENT%GOBP%GO:0048731	SYSTEM DEVELOPMENT%GOBP%GO:0048731	0.000884434	0.00978774	1	TGM2,ANXA6,BSG,LAMA5,VCAN,HSPA5,FBN1,BASP1,ROCK2,HSPD1,CALD1,COL1A1,HSPA9,COL18A1,MFAP5,MYH9,LAMB1,FLNA,MYH11,CD81,HSPG2,MAP1S,MYLK,MIA3,TPM1,COL1A2,ITGB1,DPYSL2,CLU,ENAH,MAP1B,AGRN,TGFBI,PDGFRB,VASP,RPS6KA1,EFEMP1,ERAP1,PARVA,CAV1,PSAP,PRDX3,SPTBN1,RAC2,COL15A1,AGR2,ACTN1,COX6B1,PDLIM7,SLC25A5,FN1,SEC16A,CKB,ACSL3,KDM6B,YWHAH,SDHA,EFNB1,NDUFS3,PLS1,PAK1,OGN,GHRL,MFAP2,GMFB,ACTB,LTF,PPIB,DNM2,AFG…	1.3982	0.273121	102	332
MULTICELLULAR ORGANISM DEVELOPMENT%GOBP%GO:0007275	MULTICELLULAR ORGANISM DEVELOPMENT%GOBP%GO:0007275	0.000912131	0.0100464	1	TGM2,ANXA6,BSG,LAMA5,VCAN,HSPA5,FBN1,BASP1,ROCK2,HSPD1,CALD1,COL1A1,HSPA9,COL18A1,MFAP5,MYH9,LAMB1,FLNA,MYH11,CD81,ADAM10,HSPG2,COL6A1,MAP1S,MYLK,MIA3,TPM1,COL1A2,ITGB1,DPYSL2,CLU,ENAH,MAP1B,AGRN,TGFBI,PDGFRB,VASP,RPS6KA1,EFEMP1,ERAP1,PARVA,CAV1,PSAP,PRDX3,COL4A2,SPTBN1,RAC2,ITGB4,COL15A1,AGR2,ACTN1,COX6B1,PDLIM7,SLC25A5,FN1,SEC16A,CKB,ITGA6,ACSL3,KDM6B,YWHAH,SDHA,EFNB1,NDUFS3,PLS1,PAK1,OGN,GHRL,…	1.37379	0.26647	108	358
RIBONUCLEOSIDE TRIPHOSPHATE METABOLIC PROCESS%GOBP%GO:0009199	RIBONUCLEOSIDE TRIPHOSPHATE METABOLIC PROCESS%GOBP%GO:0009199	0.000934361	0.0102065	1	NDUFB5,STOML2,NDUFB10,NDUFA10,SLC25A13,SDHD,NDUFA8,NDUFAB1,SDHA,ALDOB,SDHB,NDUFA9,NDUFS3,NDUFA5,ATP1B1,NDUFS6,NDUFA11,NDUFV1,NDUFS7,NDUFS5,NDUFS1,NDUFC2,NDUFB1,NDUFB4,NDUFB3,NDUFS4,NDUFA6,NDUFA7,NDUFV2,NDUFS8,NDUFB11,MT-ATP8,AK3,MT-ND4,SDHC,NDUFS2,NDUFB6,NDUFB8,NDUFA13,OPA1	1.72297	0.417755	40	73
PURINE RIBONUCLEOSIDE TRIPHOSPHATE METABOLIC PROCESS%GOBP%GO:0009205	PURINE RIBONUCLEOSIDE TRIPHOSPHATE METABOLIC PROCESS%GOBP%GO:0009205	0.000935454	0.0102065	1	NDUFB5,STOML2,NDUFB10,NDUFA10,SLC25A13,SDHD,NDUFA8,NDUFAB1,SDHA,ALDOB,SDHB,NDUFA9,NDUFS3,NDUFA5,ATP1B1,NDUFS6,NDUFA11,NDUFV1,NDUFS7,NDUFS5,NDUFS1,NDUFC2,NDUFB1,NDUFB4,NDUFB3,NDUFS4,NDUFA6,NDUFA7,NDUFV2,NDUFS8,NDUFB11,MT-ATP8,AK3,MT-ND4,SDHC,NDUFS2,NDUFB6,NDUFB8,NDUFA13,OPA1	1.74087	0.424935	40	71
ENDOSOME TRANSPORT VIA MULTIVESICULAR BODY SORTING PATHWAY%GOBP%GO:0032509	ENDOSOME TRANSPORT VIA MULTIVESICULAR BODY SORTING PATHWAY%GOBP%GO:0032509	0.00094679	0.010282	-1	VTA1,CHMP1A,SNF8,TSG101,VPS4B,CHMP4B,CHMP2B,CHMP1B	-1.94488	-0.680998	8	17
LATE ENDOSOME TO VACUOLE TRANSPORT%GOBP%GO:0045324	LATE ENDOSOME TO VACUOLE TRANSPORT%GOBP%GO:0045324	0.000951475	0.0102848	-1	VTA1,CHMP1A,SNF8,TSG101,VPS4B,CHMP4B,CHMP2B,CHMP1B	-1.94416	-0.692784	8	16
PURINE NUCLEOTIDE METABOLIC PROCESS%GOBP%GO:0006163	PURINE NUCLEOTIDE METABOLIC PROCESS%GOBP%GO:0006163	0.00101963	0.0109704	1	ACOT9,NDUFB5,STOML2,DLD,NDUFB10,NDUFA10,ADA,DLAT,SLC25A13,SDHD,PRPS2,NDUFA8,ACSF2,NDUFAB1,ACSL3,SDHA,ALDOB,SDHB,NDUFA9,NDUFS3,ACLY,NDUFA5,ATP1B1,NDUFS6,HMGCS2,NDUFA11,PDHX,SUCLG2,NDUFV1,ACAT1,NDUFS7,GMPR2,NDUFS5,PDHB,PDHA1,NDUFS1,SUCLG1,ACOT1,ACSS1,SLC25A1,NDUFC2,NDUFB1,NDUFB4,SUCLA2,NDUFB3,SULT1B1,NDUFS4,OGDH,NDUFA6,DLST,NDUFA7,NDUFV2,NDUFS8,NDUFB11,ACSM3,MT-ATP8,AK3,MT-ND4,PRPS1,SDHC,NDUFS2,NDU…	1.63829	0.35902	68	134
NUCLEOBASE-CONTAINING COMPOUND BIOSYNTHETIC PROCESS%GOBP%GO:0034654	NUCLEOBASE-CONTAINING COMPOUND BIOSYNTHETIC PROCESS%GOBP%GO:0034654	0.00103332	0.0110206	1	NANS,DTYMK,NDUFB5,STOML2,DLD,NDUFB10,NDUFA10,NHP2,ADA,DLAT,SLC25A13,SDHD,PRPS2,NDUFA8,NDUFAB1,ACSL3,SDHA,SDHB,NDUFA9,NDUFS3,ACLY,NDUFA5,NDUFS6,NDUFA11,PDHX,NDUFV1,ACAT1,NDUFS7,NDUFS5,PDHB,PDHA1,NDUFS1,ACSS1,SLC25A1,NDUFC2,NDUFB1,NDUFB4,NDUFB3,NDUFS4,AK1,NDUFA6,NDUFA7,GMDS,SMARCA5,NDUFV2,NDUFS8,NDUFB11,GFPT1,UAP1,MT-ATP8,AK3,TCEA3,MT-ND4,PRPS1,SDHC,NDUFS2,NDUFB6,GMPPB,NDUFB8,NDUFA13,DEK,COPS2,CTR9…	1.58352	0.341131	67	150
PROTEIN MODIFICATION BY SMALL PROTEIN CONJUGATION OR REMOVAL%GOBP%GO:0070647	PROTEIN MODIFICATION BY SMALL PROTEIN CONJUGATION OR REMOVAL%GOBP%GO:0070647	0.00103377	0.0110206	-1	UCHL3,NEDD8,UCHL5,NPEPPS,HECTD1,LMO7,ITCH,USP5,OTUB1,CUL4B,PSMD14,ATG3,BLMH,RNF7,TRIM38,TRIM23,MYCBP2,SASH1,COPS6,UFM1,COPS4,COPS8,SHMT2,UFL1,CUL2,HUWE1,CUL3,UBE2D3,RPS27A,DDB1,UBA6,CUL1,CTNNB1,HINT1,TRIP12	-1.69243	-0.414896	35	89
MITOCHONDRIAL BIOGENESIS%REACTOME%R-HSA-1592230.2	MITOCHONDRIAL BIOGENESIS%REACTOME%R-HSA-1592230.2	0.00105485	0.0111373	1	HSPA9,SOD2,IMMT,CHCHD3,DNAJC11,IDH2,GLUD1,APOO,SAMM50,MTX1,MT-ATP8,CYCS,APOOL,TFAM	1.89136	0.611057	14	21
INTRACELLULAR PROTEIN TRANSMEMBRANE TRANSPORT%GOBP%GO:0065002	INTRACELLULAR PROTEIN TRANSMEMBRANE TRANSPORT%GOBP%GO:0065002	0.0010591	0.0111373	1	HSPA5,HSPD1,TIMM44,GRPEL1,TIMM50,AIFM1,SEC62,PEX14,SRP54,SEC61A1	1.97914	0.67852	10	17
PROTEIN TRANSMEMBRANE TRANSPORT%GOBP%GO:0071806	PROTEIN TRANSMEMBRANE TRANSPORT%GOBP%GO:0071806	0.0010591	0.0111373	1	HSPA5,HSPD1,TIMM44,GRPEL1,TIMM50,AIFM1,SEC62,PEX14,SRP54,SEC61A1	1.97914	0.67852	10	17
TRANSLATIONAL INITIATION%GOBP%GO:0006413	TRANSLATIONAL INITIATION%GOBP%GO:0006413	0.00109369	0.0114493	-1	EIF3H,EIF3D,EIF4E,DHX29,EIF2B1,EIF5,EIF2S2,DDX3X,EIF3A,EIF1AX,RPS3,LARP1,EIF3M,EIF3E,EIF4G1,EIF4A1,MCTS1,EIF3J,EIF3I,RPS3A,EIF2S3,EIF2B5,EIF3B,RPS17,EIF3F	-1.78467	-0.517965	25	37
CELL CYCLE%REACTOME%R-HSA-1640170.3	CELL CYCLE%REACTOME%R-HSA-1640170.3	0.00112269	0.0117002	-1	NUF2,PRIM2,DYNLL1,ENSA,PPP2R1A,PTK6,RAB2A,YWHAZ,MAPK1,SUN1,SFN,TUBA1A,RPS27,TUBA4A,TUBB2A,PSMD14,PSMD5,CHMP4B,CHMP2B,RAB1B,PPP2CA,PPP2CB,SPAST,SYNE1,PPP2R5C,PSMC3,PSMD4,AJUBA,PSMC2,HSPA2,TUBA1C,YWHAE,DYNC1LI2,PSMD12,HDAC1,PSMC1,RPA3,CSNK2A1,TUBB6,OPTN,DYNC1I2,RBBP7,CKAP5,TNPO1,PSMA2,PSMD3,PSMD11,PPP2R5D,SET,RUVBL1,PPP1CB,RAN,HSP90AB1,RUVBL2,NUP93,XPO1,PPP2R2A,RPS27A,GOLGA2,ANKRD28,SYNE2,LPIN1,PSM…	-1.56234	-0.346755	77	174
MULTIVESICULAR BODY ASSEMBLY%GOBP%GO:0036258	MULTIVESICULAR BODY ASSEMBLY%GOBP%GO:0036258	0.00113658	0.011792	-1	VTA1,CHMP1A,SNF8,TSG101,VPS4B,CHMP4B,CHMP2B,CHMP1B,PDCD6IP,CHMP5	-1.91462	-0.659695	10	18
ANATOMICAL STRUCTURE FORMATION INVOLVED IN MORPHOGENESIS%GOBP%GO:0048646	ANATOMICAL STRUCTURE FORMATION INVOLVED IN MORPHOGENESIS%GOBP%GO:0048646	0.00118231	0.012212	1	CALD1,MYL9,COL18A1,MYH9,LAMB1,MYH11,CD81,COL6A1,MIA3,TPM1,ITGB1,TGFBI,PDGFRB,VASP,CAPN3,ERAP1,PARVA,PGM5,COL4A2,SPTBN1,FLNC,ITGB4,COL15A1,ACTN1,FN1	1.66086	0.39285	25	83
ERBB1 DOWNSTREAM SIGNALING%PATHWAY INTERACTION DATABASE NCI-NATURE CURATED DATA%ERBB1 DOWNSTREAM SIGNALING	ERBB1 DOWNSTREAM SIGNALING%PATHWAY INTERACTION DATABASE NCI-NATURE CURATED DATA%ERBB1 DOWNSTREAM SIGNALING	0.00124799	0.0128334	-1	MAPK3,ABI1,PPP2R1A,YWHAZ,MAPK1,SFN,BAIAP2,IQGAP1,PPP2CA,RALA,USP6NL,WASF2,CYFIP2,NCKAP1,YWHAE,RAB5A,RAC1,ARPC2,BRK1,MAP2K1,STAT3,PPP2R2A,ARPC3,KRAS,ACTR2,YWHAQ,PEBP1,WASL,ACTR3,ARPC4	-1.74737	-0.476474	30	50
PURINE RIBONUCLEOTIDE METABOLIC PROCESS%GOBP%GO:0009150	PURINE RIBONUCLEOTIDE METABOLIC PROCESS%GOBP%GO:0009150	0.00126135	0.0128971	1	ACOT9,NDUFB5,STOML2,DLD,NDUFB10,NDUFA10,DLAT,SLC25A13,SDHD,NDUFA8,ACSF2,NDUFAB1,ACSL3,SDHA,ALDOB,SDHB,NDUFA9,NDUFS3,ACLY,NDUFA5,ATP1B1,NDUFS6,HMGCS2,NDUFA11,PDHX,SUCLG2,NDUFV1,ACAT1,NDUFS7,GMPR2,NDUFS5,PDHB,PDHA1,NDUFS1,SUCLG1,ACOT1,ACSS1,SLC25A1,NDUFC2,NDUFB1,NDUFB4,SUCLA2,NDUFB3,SULT1B1,NDUFS4,OGDH,NDUFA6,DLST,NDUFA7,NDUFV2,NDUFS8,NDUFB11,ACSM3,MT-ATP8,AK3,MT-ND4,SDHC,NDUFS2,NDUFB6,BPNT1,MCEE,N…	1.63697	0.361739	65	126
FATTY ACID BETA-OXIDATION%WIKIPATHWAYS_20220510%WP143%HOMO SAPIENS	FATTY ACID BETA-OXIDATION%WIKIPATHWAYS_20220510%WP143%HOMO SAPIENS	0.00126529	0.0128971	1	SLC25A20,DLD,CRAT,ACSL3,ACADS,ACAT1,DECR1,HADHB,CPT2,ACADM,ACADVL,LIPF,ECHS1,ACSL1	1.98065	0.704393	14	15
PARKIN-UBIQUITIN PROTEASOMAL SYSTEM PATHWAY%WIKIPATHWAYS_20220510%WP2359%HOMO SAPIENS	PARKIN-UBIQUITIN PROTEASOMAL SYSTEM PATHWAY%WIKIPATHWAYS_20220510%WP2359%HOMO SAPIENS	0.00129056	0.0130972	-1	TUBA1A,TUBA4A,TUBB2A,PSMD5,PSMD4,HSPA2,TUBA1C,PSMD12,PSMC1,TUBB6,PSMD3,PSMD11,HSPA1B	-1.83152	-0.556731	13	30
UBIQUITIN-DEPENDENT PROTEIN CATABOLIC PROCESS%GOBP%GO:0006511	UBIQUITIN-DEPENDENT PROTEIN CATABOLIC PROCESS%GOBP%GO:0006511	0.00134748	0.0136154	-1	NCCRP1,NEDD8,HECTD1,CHMP1A,ITCH,SNF8,NEMF,TSG101,TOLLIP,VPS4B,WDR26,NSFL1C,CUL4B,CSNK1A1,PSMD14,CHMP4B,CHMP2B,ADRM1,CHMP1B,UBR4,PPP2R5C,PSMC3,PSMD4,PSMC2,RNF7,RAD23B,PSMD12,PSMC1,CHMP5,ASCC3,SQSTM1,CUL2,HUWE1,PSMA2,PSMD3,PSMD11,UBXN1,CUL3,UBE2D3,AUP1,VPS36,DDB1,UBA6,PSMD8,CUL1,CTNNB1,TRIP12,PSMD13,PML,PSMC5	-1.61261	-0.379594	50	114
NEGATIVE REGULATION OF HYDROLASE ACTIVITY%GOBP%GO:0051346	NEGATIVE REGULATION OF HYDROLASE ACTIVITY%GOBP%GO:0051346	0.00139836	0.0140683	-1	CSTB,CAST,CSTA,ECM1,SERPINB13,SERPINB2,SPINK5,SERPINB5,SERPINB8,ANXA1,SERPINB1,SFN,SERPINA3,TIPRL,ANXA8,SERPINB3,SERPINA4,SERPINB6,APOC3,GAPDH,DDX3X,ARFGEF1,ARL6IP1,CSNK2A1	-1.67979	-0.425704	24	73
RRNA PROCESSING%GOBP%GO:0006364	RRNA PROCESSING%GOBP%GO:0006364	0.00143343	0.0143591	-1	RIOK3,RPS27,PIN4,RPS25,RPS15,RPL35,RPS24,RPL7A,RPL11,RPL10A,SBDS,RPS19,RPS16,RPL35A,RPS7,RPS8,DCAF13,RPL27,RPS28,RPL14,RPL26,RPL7,WDR43,EIF6	-1.72987	-0.477629	24	47
UNFOLDED PROTEIN RESPONSE (UPR)%REACTOME%R-HSA-381119.2	UNFOLDED PROTEIN RESPONSE (UPR)%REACTOME%R-HSA-381119.2	0.00150765	0.0150376	1	HSP90B1,HSPA5,PDIA6,TLN1,SSR1,MYDGF,ADD1,PDIA5,DNAJC3,TPP1,HYOU1,ACADVL,LMNA,CALR,GFPT1	1.87624	0.56756	15	27
RIBONUCLEOTIDE METABOLIC PROCESS%GOBP%GO:0009259	RIBONUCLEOTIDE METABOLIC PROCESS%GOBP%GO:0009259	0.00151899	0.015086	1	ACOT9,NDUFB5,STOML2,DLD,NDUFB10,NDUFA10,DLAT,SLC25A13,SDHD,NDUFA8,ACSF2,NDUFAB1,ACSL3,SDHA,ALDOB,SDHB,NDUFA9,NDUFS3,ACLY,NDUFA5,ATP1B1,NDUFS6,HMGCS2,NDUFA11,PDHX,SUCLG2,NDUFV1,ACAT1,NDUFS7,GMPR2,NDUFS5,PDHB,PDHA1,NDUFS1,SUCLG1,ACOT1,ACSS1,SLC25A1,NDUFC2,NDUFB1,NDUFB4,SUCLA2,NDUFB3,SULT1B1,NDUFS4,OGDH,NDUFA6,DLST,NDUFA7,NDUFV2,NDUFS8,NDUFB11,ACSM3,MT-ATP8,AK3,MT-ND4,SDHC,NDUFS2,NDUFB6,BPNT1,MCEE,N…	1.59993	0.350997	65	132
RIBOSE PHOSPHATE METABOLIC PROCESS%GOBP%GO:0019693	RIBOSE PHOSPHATE METABOLIC PROCESS%GOBP%GO:0019693	0.00152633	0.0150944	1	ACOT9,NDUFB5,STOML2,DLD,NDUFB10,NDUFA10,DLAT,SLC25A13,SDHD,PRPS2,NDUFA8,ACSF2,NDUFAB1,ACSL3,SDHA,ALDOB,SDHB,NDUFA9,NDUFS3,ACLY,NDUFA5,ATP1B1,NDUFS6,HMGCS2,NDUFA11,PDHX,SUCLG2,NDUFV1,ACAT1,NDUFS7,GMPR2,NDUFS5,PDHB,PDHA1,NDUFS1,SUCLG1,ACOT1,ACSS1,SLC25A1,NDUFC2,NDUFB1,NDUFB4,SUCLA2,NDUFB3,SULT1B1,NDUFS4,OGDH,NDUFA6,DLST,NDUFA7,NDUFV2,NDUFS8,NDUFB11,ACSM3,MT-ATP8,AK3,MT-ND4,PRPS1,SDHC,NDUFS2,NDUFB6,…	1.58845	0.346331	67	137
UROKINASE-TYPE PLASMINOGEN ACTIVATOR (UPA) AND UPAR-MEDIATED SIGNALING%PATHWAY INTERACTION DATABASE NCI-NATURE CURATED DATA%UROKINASE-TYPE PLASMINOGEN ACTIVATOR (UPA) AND UPAR-MEDIATED SIGNALING	UROKINASE-TYPE PLASMINOGEN ACTIVATOR (UPA) AND UPAR-MEDIATED SIGNALING%PATHWAY INTERACTION DATABASE NCI-NATURE CURATED DATA%UROKINASE-TYPE PLASMINOGEN ACTIVATOR (UPA) AND UPAR-MEDIATED SIGNALING	0.00168705	0.0166132	1	ITGB1,PDGFRB,CTSG,FN1,DOCK1,VTN	1.95388	0.694871	6	15
SEALING OF THE NUCLEAR ENVELOPE (NE) BY ESCRT-III%REACTOME DATABASE ID RELEASE 80%9668328	SEALING OF THE NUCLEAR ENVELOPE (NE) BY ESCRT-III%REACTOME DATABASE ID RELEASE 80%9668328	0.00171265	0.0167941	-1	TUBA1A,TUBA4A,TUBB2A,CHMP4B,CHMP2B,SPAST,TUBA1C,TUBB6	-1.86568	-0.664819	8	16
RRNA METABOLIC PROCESS%GOBP%GO:0016072	RRNA METABOLIC PROCESS%GOBP%GO:0016072	0.00178285	0.017409	-1	RIOK3,RPS27,PIN4,RPS25,RPS15,RPL35,RPS24,RPL7A,RPL11,RPL10A,SBDS,RPS19,RPS16,RPL35A,RPS7,RPS8,DCAF13,RPL27,RPS28,RPL14,RPL26,RPL7,WDR43,EIF6	-1.7068	-0.465412	24	50
CELL ACTIVATION%GOBP%GO:0001775	CELL ACTIVATION%GOBP%GO:0001775	0.00188501	0.0180098	1	CORO1A,HSPD1,MYL9,MYH9,FLNA,CD81,ADAM10,ITGB1,CLU,ILK,LCP1,STOML2,TLN1,ADA,ACTN1,CTSG,SLC25A5,FN1,VCL,VAMP2,ACTB,STXBP3,COL3A1,GNAS,CHGA,PPP3CA,CXADR	1.63264	0.389778	27	79
BRANCHED-CHAIN AMINO ACID CATABOLISM%REACTOME%R-HSA-70895.4	BRANCHED-CHAIN AMINO ACID CATABOLISM%REACTOME%R-HSA-70895.4	0.00189593	0.0180098	1	BCKDHA,DLD,ALDH6A1,AUH,BCAT2,ACAT1,DBT,IVD,ACADSB,HIBADH,BCKDHB,MCCC2,ECHS1	1.96011	0.684245	13	16
RETINOL METABOLISM%SMPDB%SMP0000074	RETINOL METABOLISM%SMPDB%SMP0000074	0.00189793	0.0180098	1	HSP90B1,HSPA5,PDIA4,SDF2L1,ERP29,PDIA6,ALDH1A1,PPIB,PDIA2,HYOU1	1.92739	0.68545	10	15
VITAMIN A DEFICIENCY%SMPDB%SMP0000336	VITAMIN A DEFICIENCY%SMPDB%SMP0000336	0.00189793	0.0180098	1	HSP90B1,HSPA5,PDIA4,SDF2L1,ERP29,PDIA6,ALDH1A1,PPIB,PDIA2,HYOU1	1.92739	0.68545	10	15
NON-INTEGRIN MEMBRANE-ECM INTERACTIONS%REACTOME%R-HSA-3000171.3	NON-INTEGRIN MEMBRANE-ECM INTERACTIONS%REACTOME%R-HSA-3000171.3	0.00189873	0.0180098	1	LAMA5,LAMB1,LAMA4,LAMC1,HSPG2,ITGB1,AGRN,ITGB4,ACTN1,ITGA6,VTN	1.85792	0.600253	11	21
NEGATIVE REGULATION OF MACROMOLECULE METABOLIC PROCESS%GOBP%GO:0010605	NEGATIVE REGULATION OF MACROMOLECULE METABOLIC PROCESS%GOBP%GO:0010605	0.00190588	0.0180098	-1	CSTB,CAST,CSTA,ECM1,ENSA,PKP3,SERPINB13,SERPINB2,SHMT1,SPINK5,PPP2R1A,PTK6,UCHL5,SERPINB5,PKP1,SERPINB8,GSTP1,RPS26,ANXA1,ANXA7,SNX3,SDR16C5,ANXA2,RNH1,CHMP1A,YWHAZ,ITCH,S100A11,MIF,SERPINB1,YAP1,CRYAB,TSG101,YBX3,EIF3H,G6PD,DICER1,SFN,DNAJB1,SERPINA3,HSPB1,OTUB1,DBI,RPL23,GIPC1,TIPRL,ANXA8,SERPINB3,RPL13A,PPP2CA,EIF2S1,PPP2CB,LRRFIP1,TAF15,SERPINA4,GIGYF2,CELF1,IPO7,AJUBA,DLG1,OAS1,GBP7,SERPINB6…	-1.39759	-0.284063	115	401
PID_INTEGRIN3_PATHWAY%MSIGDB_C2%PID_INTEGRIN3_PATHWAY	PID_INTEGRIN3_PATHWAY%MSIGDB_C2%PID_INTEGRIN3_PATHWAY	0.00190638	0.0180098	1	FBN1,COL1A1,LAMB1,LAMA4,LAMC1,COL1A2,TGFBI,VTN,THY1	1.89524	0.649759	9	17
SMALL CELL LUNG CANCER%WIKIPATHWAYS_20220510%WP4658%HOMO SAPIENS	SMALL CELL LUNG CANCER%WIKIPATHWAYS_20220510%WP4658%HOMO SAPIENS	0.00190638	0.0180098	1	LAMA5,LAMB1,LAMA4,LAMC1,ITGB1,COL4A2,ITGA6	1.89298	0.648981	7	17
MITOCHONDRIAL FATTY ACID BETA-OXIDATION%REACTOME%R-HSA-77289.5	MITOCHONDRIAL FATTY ACID BETA-OXIDATION%REACTOME%R-HSA-77289.5	0.0019153	0.0180209	1	ACOT9,ACSF2,NDUFAB1,ACADS,HADH,ECI1,DECR1,ACOT1,PCCB,HADHA,HADHB,PCCA,ACADM,ACADVL,ACSM3,MCEE,ECHS1	1.88298	0.601903	17	22
OXOACID METABOLIC PROCESS%GOBP%GO:0043436	OXOACID METABOLIC PROCESS%GOBP%GO:0043436	0.00193424	0.0181257	1	BCKDHA,APIP,BPHL,DLD,GOT2,ACO2,CYP2S1,PYCR1,FH,DLAT,CRAT,SLC25A13,ALDH1A1,ETFA,IDH2,ACSF2,NDUFAB1,ACSL3,ADH1C,SDHA,ALDOB,ACADS,ACLY,HADH,ALDH6A1,ME2,AUH,LDHB,IDH3A,PDHX,ME3,BCAT2,ACAT1,ECI1,VDAC1,ACO1,MDH1,HMGCL,DECR1,PDHB,PDHA1,GRHPR,ACOT1,BDH2,PCCB,HADHA,ASL,HADHB,ALDH5A1,DBT,GLUD1,CPT2,SUCLA2,ETFB,PARK7,CPT1A,PCCA,IVD,SULT1B1,MRPS36,OGDH,MDH2,DLST,ADH5,ECHDC1,ACADM,CARS2,AKR1C1,PPA2,ABHD10,HNM…	1.43694	0.294376	94	216
REGULATION OF PROTEOLYSIS%GOBP%GO:0030162	REGULATION OF PROTEOLYSIS%GOBP%GO:0030162	0.00194868	0.0181877	-1	BCL10,NEDD8,CSTB,CAST,CSTA,A2ML1,ECM1,S100A10,SERPINB13,SERPINB2,S100A9,PDCD6,SPINK5,UCHL5,SERPINB5,SERPINB8,S100A8,ANXA2,HECTD1,ITCH,USP5,SERPINB1,EIF3H,SFN,SERPINA3,RPL23,GIPC1,ANXA8,CSNK1A1,PSMD14,SERPINB3,GRN,SERPINA4,PSMC3,PSMC2,SERPINB6,CYFIP2,RAD23B,GAPDH,RPL11,ENO1,DDX3X,HDAC1,ARL6IP1,CSNK2A1	-1.53415	-0.344326	45	161
MODIFICATION-DEPENDENT PROTEIN CATABOLIC PROCESS%GOBP%GO:0019941	MODIFICATION-DEPENDENT PROTEIN CATABOLIC PROCESS%GOBP%GO:0019941	0.00201444	0.0187262	-1	NCCRP1,NEDD8,HECTD1,CHMP1A,ITCH,SNF8,NEMF,TSG101,TOLLIP,VPS4B,WDR26,NSFL1C,CUL4B,CSNK1A1,PSMD14,CHMP4B,CHMP2B,ADRM1,CHMP1B,UBR4,PPP2R5C,PSMC3,PSMD4,PSMC2,RNF7,RAD23B,PSMD12,PSMC1,CHMP5,ASCC3,SQSTM1,CUL2,HUWE1,PSMA2,PSMD3,PSMD11,UBXN1,CUL3,UBE2D3,AUP1,RPS27A,VPS36,DDB1,UBA6,PSMD8,CUL1,CTNNB1,TRIP12,PSMD13,PML,PSMC5	-1.57235	-0.369098	51	117
NEGATIVE REGULATION OF METABOLIC PROCESS%GOBP%GO:0009892	NEGATIVE REGULATION OF METABOLIC PROCESS%GOBP%GO:0009892	0.002024	0.0187401	-1	CSTB,CAST,CSTA,DYNLL1,ECM1,ENSA,PKP3,SERPINB13,SERPINB2,CDA,SHMT1,SPINK5,PPP2R1A,PTK6,UCHL5,SERPINB5,PKP1,SERPINB8,GSTP1,RPS26,ANXA1,ANXA7,SNX3,SDR16C5,ANXA2,RNH1,CHMP1A,YWHAZ,ITCH,S100A11,MIF,SERPINB1,YAP1,CRYAB,TSG101,YBX3,EIF3H,G6PD,DICER1,SFN,EIF4E,DNAJB1,SERPINA3,HSPB1,OTUB1,DBI,RPL23,GIPC1,TIPRL,ANXA8,SERPINB3,CHMP4B,RPL13A,PPP2CA,EIF2S1,PPP2CB,LRRFIP1,GRN,TAF15,SERPINA4,GIGYF2,CELF1,IPO7,A…	-1.37315	-0.277221	124	433
NUCLEOTIDE METABOLIC PROCESS%GOBP%GO:0009117	NUCLEOTIDE METABOLIC PROCESS%GOBP%GO:0009117	0.00206292	0.0190247	1	DTYMK,ACOT9,NDUFB5,STOML2,DLD,NDUFB10,NDUFA10,ADA,DLAT,SLC25A13,SDHD,PRPS2,NDUFA8,ACSF2,NDUFAB1,ACSL3,SDHA,ALDOB,SDHB,NDUFA9,NDUFS3,ACLY,NDUFA5,ATP1B1,NDUFS6,HMGCS2,NDUFA11,PDHX,SUCLG2,NDUFV1,ACAT1,NDUFS7,GMPR2,NDUFS5,PDHB,PDHA1,NDUFS1,SUCLG1,ACOT1,ACSS1,SLC25A1,NDUFC2,NDUFB1,NDUFB4,SUCLA2,PARK7,NDUFB3,SULT1B1,NDUFS4,AK1,OGDH,NDUFA6,DLST,NDUFA7,NDUFV2,NDUFS8,NDUFB11,ACSM3,MT-ATP8,AK3,MT-ND4,PRPS1…	1.55101	0.332005	74	155
DISEASES ASSOCIATED WITH GLYCOSAMINOGLYCAN METABOLISM%REACTOME DATABASE ID RELEASE 80%3560782	DISEASES ASSOCIATED WITH GLYCOSAMINOGLYCAN METABOLISM%REACTOME DATABASE ID RELEASE 80%3560782	0.00210881	0.0192948	1	VCAN,HSPG2,DCN,HEXB,LUM,AGRN,BGN,OGN	1.89813	0.675045	8	15
BRANCHED-CHAIN AMINO ACID CATABOLIC PROCESS%GOBP%GO:0009083	BRANCHED-CHAIN AMINO ACID CATABOLIC PROCESS%GOBP%GO:0009083	0.00210881	0.0192948	1	BCKDHA,DLD,ALDH6A1,ACAT1,HMGCL,DBT,IVD,ACADSB,HIBADH,BCKDHB,MCCC2,ECHS1	1.90405	0.677151	12	15
PID_PDGFRB_PATHWAY%MSIGDB_C2%PID_PDGFRB_PATHWAY	PID_PDGFRB_PATHWAY%MSIGDB_C2%PID_PDGFRB_PATHWAY	0.00214018	0.019505	-1	MAPK3,PPP2R1A,CSK,YWHAZ,MAPK1,SFN,BAIAP2,PPP2CA,PTPN11,USP6NL,WASF2,CYFIP2,ACTN4,NCKAP1,RAB5A,RAC1,ARPC2,BRK1,NCK1,MAP2K1,STAT3,ARPC3,KRAS,ACTR2,YWHAQ,WASL,ACTR3,SLC9A3R1,ARPC4,ITGAV	-1.75075	-0.490851	30	43
NUCLEOBASE-CONTAINING SMALL MOLECULE METABOLIC PROCESS%GOBP%GO:0055086	NUCLEOBASE-CONTAINING SMALL MOLECULE METABOLIC PROCESS%GOBP%GO:0055086	0.00216685	0.0196709	1	NANS,DTYMK,ACOT9,DPYSL2,NDUFB5,ERH,STOML2,DLD,NDUFB10,NDUFA10,ADA,DLAT,SLC25A13,SDHD,PRPS2,NDUFA8,ACSF2,NDUFAB1,ACSL3,SDHA,ALDOB,SDHB,NDUFA9,NDUFS3,ACLY,NDUFA5,ATP1B1,NDUFS6,HMGCS2,NDUFA11,ALDH6A1,PDHX,SUCLG2,GLRX,NDUFV1,ACAT1,NDUFS7,GMPR2,NDUFS5,PDHB,PDHA1,NDUFS1,SUCLG1,ACOT1,ACSS1,SLC25A1,NDUFC2,NDUFB1,NDUFB4,SUCLA2,PARK7,NDUFB3,SULT1B1,NDUFS4,AK1,OGDH,NDUFA6,DLST,NDUFA7,GMDS,NDUFV2,NDUFS8,NDUF…	1.50847	0.315362	89	186
CARBOXYLIC ACID METABOLIC PROCESS%GOBP%GO:0019752	CARBOXYLIC ACID METABOLIC PROCESS%GOBP%GO:0019752	0.00218759	0.0197819	1	BCKDHA,APIP,BPHL,DLD,GOT2,ACO2,CYP2S1,PYCR1,FH,DLAT,CRAT,SLC25A13,ALDH1A1,ETFA,IDH2,ACSF2,NDUFAB1,ACSL3,ADH1C,SDHA,ALDOB,ACADS,ACLY,HADH,ALDH6A1,ME2,AUH,LDHB,IDH3A,PDHX,ME3,BCAT2,ACAT1,ECI1,VDAC1,ACO1,MDH1,HMGCL,DECR1,PDHB,PDHA1,GRHPR,ACOT1,BDH2,PCCB,HADHA,ASL,HADHB,ALDH5A1,DBT,GLUD1,CPT2,SUCLA2,ETFB,PARK7,CPT1A,PCCA,IVD,MRPS36,OGDH,MDH2,DLST,ADH5,ECHDC1,ACADM,CARS2,AKR1C1,ABHD10,HNMT,GPX1,ACADSB…	1.46426	0.301642	92	208
EMBRYO DEVELOPMENT%GOBP%GO:0009790	EMBRYO DEVELOPMENT%GOBP%GO:0009790	0.00227635	0.0205048	1	FBN1,BASP1,ROCK2,COL1A1,MFAP5,LAMB1,ADAM10,COL6A1,ITGB1,VASP,EFEMP1,COL4A2,ITGB4,FN1,KDM6B,PLS1,MFAP2,VTN	1.73791	0.454109	18	50
REGULATION OF CELL PROJECTION ORGANIZATION%GOBP%GO:0031344	REGULATION OF CELL PROJECTION ORGANIZATION%GOBP%GO:0031344	0.00243309	0.0218321	-1	EPS8L1,EPS8L2,S100A9,PTK6,PDLIM5,SNX3,RABGAP1,PROM2,YAP1,KLK8,EPHA2,MARK2,ATG3,GDI2,RALA,TWF1,GRN,CYFIP1,DBNL,USP6NL,TACSTD2,WASF2,STK24,SEMA4B,DIP2B,NCKAP1,RAB5A,MYCBP2,PLXNB2,CAPZB,FKBP4,RAC1,DHX36,VPS35,ARPC2,BRK1,RTN4,ARF6,TBC1D22A,CAMSAP2	-1.6301	-0.403278	40	85
AMINO ACID METABOLISM%WIKIPATHWAYS_20220510%WP3925%HOMO SAPIENS	AMINO ACID METABOLISM%WIKIPATHWAYS_20220510%WP3925%HOMO SAPIENS	0.00244336	0.0218399	1	DLD,GOT2,ACO2,FH,ADH1C,SDHA,ACLY,PDHX,HMGCL,PDHA1,SUCLG1,ACSS1,GLUD1,OGDH,MDH2,ADH5,ACADM,HIBADH,CS,SMS,IDH1,MAOA,WARS	1.78735	0.512826	23	34
SUPRAMOLECULAR FIBER ORGANIZATION%GOBP%GO:0097435	SUPRAMOLECULAR FIBER ORGANIZATION%GOBP%GO:0097435	0.00254777	0.0225993	1	FBLN5,CORO1A,VIM,HSP90B1,MFAP4,CALD1,MYL9,COL1A1,FLNA,TPM2,MYH11,ARRB1,ARPC1B,LUM,TPM1,COL1A2,ITGB1,ENAH,LIMA1,DPT,PDGFRB,TNXB,DES,LCP1,CAPN3,PGM5,RAC2,FLNC,ACTN1,IQGAP2,SERPINH1,COL14A1,ADD1,TPM3,PLS1,GHRL	1.55262	0.335809	36	144
INFLAMMATORY RESPONSE%GOBP%GO:0006954	INFLAMMATORY RESPONSE%GOBP%GO:0006954	0.00254777	0.0225993	-1	IL18,IL1RN,HMOX1,MGLL,S100A9,IL36A,S100A8,ANXA1,ITCH,CTNNBIP1,SERPINA3	-1.71192	-0.493739	11	38
NEGATIVE REGULATION OF CELLULAR CATABOLIC PROCESS%GOBP%GO:0031330	NEGATIVE REGULATION OF CELLULAR CATABOLIC PROCESS%GOBP%GO:0031330	0.00263667	0.0232989	-1	PKP3,UCHL5,PKP1,ANXA2,YBX3,EIF3H,EIF4E,RPL23,GIPC1,CHMP4B,TAF15,APOC3,RPL11,CSNK2A1,ELAVL1,DHX36,RPS7,LARP1,HSP90AB1,PABPC1,EIF4G1,EIF4G2,UBXN1,STAT3,NSUN2,GOLGA2,CSDE1,DHX9	-1.6942	-0.440812	28	63
CELLULAR AMINO ACID CATABOLIC PROCESS%GOBP%GO:0009063	CELLULAR AMINO ACID CATABOLIC PROCESS%GOBP%GO:0009063	0.00264901	0.0233193	1	BCKDHA,DLD,GOT2,ETFA,ALDH6A1,ACAT1,HMGCL,ALDH5A1,DBT,GLUD1,ETFB,IVD,HNMT,ACADSB,HIBADH,GOT1,BCKDHB,GLUL,MCCC2,GCSH,DDAH1	1.80249	0.512242	21	35
PURINE NUCLEOSIDE DIPHOSPHATE METABOLIC PROCESS%GOBP%GO:0009135	PURINE NUCLEOSIDE DIPHOSPHATE METABOLIC PROCESS%GOBP%GO:0009135	0.00266261	0.0233506	-1	PGAM1,LDHA,HK2,ALDOC,ALDOA,GUK1,GAPDH,ENO1,PFKP,PKM	-1.83525	-0.623391	10	19
ORGANIC ACID METABOLIC PROCESS%GOBP%GO:0006082	ORGANIC ACID METABOLIC PROCESS%GOBP%GO:0006082	0.00277855	0.0242174	1	BCKDHA,APIP,BPHL,DLD,GOT2,ACO2,CYP2S1,PYCR1,FH,DLAT,CRAT,SLC25A13,ALDH1A1,ETFA,IDH2,ACSF2,NDUFAB1,ACSL3,ADH1C,SDHA,ALDOB,ACADS,ACLY,HADH,ALDH6A1,ME2,AUH,LDHB,IDH3A,PDHX,ME3,BCAT2,ACAT1,ECI1,VDAC1,ACO1,MDH1,HMGCL,DECR1,PDHB,PDHA1,GRHPR,ACOT1,BDH2,PCCB,HADHA,ASL,HADHB,ALDH5A1,DBT,GLUD1,CPT2,SUCLA2,ETFB,PARK7,CPT1A,PCCA,IVD,SULT1B1,MRPS36,OGDH,MDH2,DLST,ADH5,ECHDC1,ACADM,CARS2,AKR1C1,PPA2,ABHD10,HNM…	1.4363	0.293881	96	220
CELL MORPHOGENESIS INVOLVED IN DIFFERENTIATION%GOBP%GO:0000904	CELL MORPHOGENESIS INVOLVED IN DIFFERENTIATION%GOBP%GO:0000904	0.00278229	0.0242174	1	BSG,LAMA5,COL18A1,MYH9,LAMB1,LAMC1,MAP1S,ENAH,MAP1B,ILK,VASP,PARVA,RAC2,COL15A1,ACTN1,FN1,FERMT2,EFNB1,PLS1,ACTB,AFG3L2	1.6741	0.41751	21	63
UBIQUITIN-DEPENDENT PROTEIN CATABOLIC PROCESS VIA THE MULTIVESICULAR BODY SORTING PATHWAY%GOBP%GO:0043162	UBIQUITIN-DEPENDENT PROTEIN CATABOLIC PROCESS VIA THE MULTIVESICULAR BODY SORTING PATHWAY%GOBP%GO:0043162	0.00285442	0.024729	-1	CHMP1A,SNF8,TSG101,VPS4B,CHMP4B,CHMP2B,CHMP1B	-1.82288	-0.649567	7	16
HETEROCYCLE BIOSYNTHETIC PROCESS%GOBP%GO:0018130	HETEROCYCLE BIOSYNTHETIC PROCESS%GOBP%GO:0018130	0.00286235	0.024729	1	NANS,DTYMK,NDUFB5,STOML2,DLD,NDUFB10,NDUFA10,PYCR1,NHP2,ADA,DLAT,SLC25A13,SDHD,PRPS2,NDUFA8,NDUFAB1,ACSL3,SDHA,SDHB,NDUFA9,NDUFS3,ACLY,NDUFA5,NDUFS6,NDUFA11,PDHX,SPR,NDUFV1,ACAT1,NDUFS7,NDUFS5,PDHB,PDHA1,NDUFS1,ACSS1,SLC25A1,NDUFC2,NDUFB1,NDUFB4,SUCLA2,NDUFB3,NDUFS4,AK1,NDUFA6,NDUFA7,GMDS,SMARCA5,NDUFV2,NDUFS8,NDUFB11,GFPT1,UAP1,MT-ATP8,AK3,TCEA3,MT-ND4,PRPS1,SDHC,NDUFS2,NDUFB6,GMPPB,NDUFB8,NDUFA…	1.5401	0.327653	70	162
TRANSLATION FACTORS%WIKIPATHWAYS_20220510%WP107%HOMO SAPIENS	TRANSLATION FACTORS%WIKIPATHWAYS_20220510%WP107%HOMO SAPIENS	0.00293416	0.0252145	-1	EIF3D,EIF4E,EIF5A,ETF1,EIF2B1,EIF2S1,EEF1B2,EIF5,EIF2S2,EIF3A,EIF1AX,EEF1G,EEF1A1,EIF3E,PABPC1,EIF4G1,EIF4A1,EIF6	-1.77466	-0.543079	18	29
RESPONSE TO LIPID%GOBP%GO:0033993	RESPONSE TO LIPID%GOBP%GO:0033993	0.00294781	0.0252145	-1	IL18,BCL10,PMVK,IL1RN,CES1,S100A9,S100A14,PTK6,GSTP1,IL36A,S100A8,ANXA1,TRIM16,YAP1,VPS4B	-1.65251	-0.420753	15	70
GLYCOSAMINOGLYCAN METABOLISM%REACTOME DATABASE ID RELEASE 80%1630316	GLYCOSAMINOGLYCAN METABOLISM%REACTOME DATABASE ID RELEASE 80%1630316	0.0029511	0.0252145	1	VCAN,HSPG2,DCN,HEXB,LUM,AGRN,BGN,OGN,SLC9A1,CHP1,PRELP	1.83287	0.608873	11	19
PRIMARY FOCAL SEGMENTAL GLOMERULOSCLEROSIS (FSGS)%WIKIPATHWAYS_20220510%WP2572%HOMO SAPIENS	PRIMARY FOCAL SEGMENTAL GLOMERULOSCLEROSIS (FSGS)%WIKIPATHWAYS_20220510%WP2572%HOMO SAPIENS	0.00297936	0.0252876	1	LAMA5,MYH9,ITGB1,AGRN,INF2,TLN1,PARVA,ITGB4,SCARB2,VTN	1.83828	0.587616	10	22
VIRAL PROCESS%GOBP%GO:0016032	VIRAL PROCESS%GOBP%GO:0016032	0.00298141	0.0252876	-1	ST6GAL1,VTA1,CHMP1A,ITCH,TSG101,VPS4B,EIF3D,CSNK1A1,CHMP4B,CHMP2B,PCSK5,RAB1B,CHMP1B,USP6NL,PDCD6IP,ARL8B,DDX6,PPID,KPNA6,CHMP5,EIF3A,RAN,HSP90AB1,PPIA,CSDE1,MCTS1,DDB1,DHX9,RCC1	-1.68075	-0.436058	29	64
MODIFICATION-DEPENDENT MACROMOLECULE CATABOLIC PROCESS%GOBP%GO:0043632	MODIFICATION-DEPENDENT MACROMOLECULE CATABOLIC PROCESS%GOBP%GO:0043632	0.00301154	0.0253814	-1	NCCRP1,NEDD8,HECTD1,CHMP1A,ITCH,SNF8,NEMF,TSG101,TOLLIP,VPS4B,WDR26,NSFL1C,CUL4B,CSNK1A1,PSMD14,CHMP4B,CHMP2B,ADRM1,CHMP1B,UBR4,PPP2R5C,PSMC3,PSMD4,PSMC2,RNF7,RAD23B,PSMD12,PSMC1,CHMP5,ASCC3,SQSTM1,DIS3L2,CUL2,HUWE1,PSMA2,PSMD3,PSMD11,UBXN1,CUL3,UBE2D3,AUP1,RPS27A,VPS36,DDB1,UBA6,PSMD8,CUL1,CTNNB1,TRIP12,PSMD13,PML,PSMC5	-1.53715	-0.359971	52	119
RIBOSOME ASSEMBLY%GOBP%GO:0042255	RIBOSOME ASSEMBLY%GOBP%GO:0042255	0.00301432	0.0253814	-1	RPS27,DHX29,RPS15,RPLP0,RPL6,RPL11,DDX3X,SBDS,RPL10,RPS19,RPL23A,RPS28,RPSA,EIF6	-1.78565	-0.574457	14	24
NUCLEUS ORGANIZATION%GOBP%GO:0006997	NUCLEUS ORGANIZATION%GOBP%GO:0006997	0.00303192	0.0254375	-1	CHMP1A,SUN1,VPS4B,NSFL1C,SRPK1,CHMP4B,CHMP2B,CHMP1B,SPAST,SYNE1,TMEM43,PDCD6IP,AGFG1,NUP98,PITPNB,CHMP5,RPS19,SERBP1,RTN4,ZPR1,NUP93,LPIN1,RCC1,DCTN1	-1.73437	-0.486256	24	43
REGULATION OF PLASMA MEMBRANE BOUNDED CELL PROJECTION ORGANIZATION%GOBP%GO:0120035	REGULATION OF PLASMA MEMBRANE BOUNDED CELL PROJECTION ORGANIZATION%GOBP%GO:0120035	0.00312392	0.026115	-1	EPS8L1,EPS8L2,S100A9,PTK6,PDLIM5,SNX3,RABGAP1,YAP1,KLK8,EPHA2,MARK2,ATG3,GDI2,RALA,TWF1,GRN,CYFIP1,DBNL,USP6NL,TACSTD2,WASF2,STK24,SEMA4B,DIP2B,NCKAP1,RAB5A,MYCBP2,PLXNB2,CAPZB,FKBP4,RAC1,DHX36,VPS35,ARPC2,BRK1,RTN4,ARF6,TBC1D22A,CAMSAP2	-1.595	-0.395157	39	84
ION TRANSPORT%GOBP%GO:0006811	ION TRANSPORT%GOBP%GO:0006811	0.00317073	0.0263715	1	SLC25A22,ANXA6,CACNA2D1,FLNA,SLC5A5,ATP1A1,PMPCB,SLC25A20,LASP1,STOML2,CAV1,PSAP,SLC25A5,SLC25A13,ATP4B,NDUFA9,SLC25A3,NNT,ATP1B1,ATP4A,NDUFS7,LTF,VDAC1,DNM2,AFG3L2,SLC25A24,MCU,SLC25A1,SLC25A10,SLC4A2,ATP2C1,MPC2,SLC25A4,CLTC,AKR1C1,SLC9A1,ARL6IP5,CHP1,TF,LETM1	1.54548	0.352215	40	103
ESTABLISHMENT OF PROTEIN LOCALIZATION TO MITOCHONDRIAL MEMBRANE%GOBP%GO:0090151	ESTABLISHMENT OF PROTEIN LOCALIZATION TO MITOCHONDRIAL MEMBRANE%GOBP%GO:0090151	0.00317729	0.0263715	1	TIMM13,TIMM8B,TIMM10,TIMM8A,TIMM9,SAMM50,MTX1,AGK,TOMM20,NDUFA13,TOMM22	1.84019	0.630886	11	17
PROTEIN INSERTION INTO MEMBRANE%GOBP%GO:0051205	PROTEIN INSERTION INTO MEMBRANE%GOBP%GO:0051205	0.00321819	0.0266159	1	TIMM13,TIMM8B,TIMM10,EMC8,TIMM8A,SEC61A1,TIMM9,SAMM50,MTX1,TRAM1,AGK,TOMM20,NDUFA13,TOMM22	1.81573	0.560732	14	25
CELL CYCLE, MITOTIC%REACTOME DATABASE ID RELEASE 80%69278	CELL CYCLE, MITOTIC%REACTOME DATABASE ID RELEASE 80%69278	0.00327011	0.0269494	-1	NUF2,PRIM2,DYNLL1,ENSA,PPP2R1A,PTK6,RAB2A,MAPK1,TUBA1A,RPS27,TUBA4A,TUBB2A,PSMD14,PSMD5,CHMP4B,CHMP2B,RAB1B,PPP2CA,PPP2CB,SPAST,PPP2R5C,PSMC3,PSMD4,AJUBA,PSMC2,TUBA1C,YWHAE,DYNC1LI2,PSMD12,HDAC1,PSMC1,RPA3,CSNK2A1,TUBB6,OPTN,DYNC1I2,CKAP5,TNPO1,PSMA2,PSMD3,PSMD11,PPP2R5D,SET,PPP1CB,RAN,HSP90AB1,NUP93,XPO1,PPP2R2A,RPS27A,GOLGA2,LPIN1,PSMD8,RCC1,CUL1,KPNB1,PSMD13,PSME3,RBBP4,PSMC5,RANGAP1,DYNC1LI1,…	-1.50532	-0.340309	65	152
PURINE-CONTAINING COMPOUND METABOLIC PROCESS%GOBP%GO:0072521	PURINE-CONTAINING COMPOUND METABOLIC PROCESS%GOBP%GO:0072521	0.00329782	0.0270817	1	ACOT9,NDUFB5,STOML2,DLD,NDUFB10,NDUFA10,ADA,DLAT,SLC25A13,SDHD,PRPS2,NDUFA8,ACSF2,NDUFAB1,ACSL3,SDHA,ALDOB,SDHB,NDUFA9,NDUFS3,ACLY,NDUFA5,ATP1B1,NDUFS6,HMGCS2,NDUFA11,PDHX,SUCLG2,NDUFV1,ACAT1,NDUFS7,GMPR2,NDUFS5,PDHB,PDHA1,NDUFS1,SUCLG1,ACOT1,ACSS1,SLC25A1,NDUFC2,NDUFB1,NDUFB4,SUCLA2,NDUFB3,SULT1B1,NDUFS4,OGDH,NDUFA6,DLST,NDUFA7,NDUFV2,NDUFS8,NDUFB11,ACSM3,MT-ATP8,AK3,MACROD1,MT-ND4,PRPS1,SDHC,ND…	1.50869	0.327333	69	140
SEMAPHORIN INTERACTIONS%REACTOME DATABASE ID RELEASE 80%373755	SEMAPHORIN INTERACTIONS%REACTOME DATABASE ID RELEASE 80%373755	0.00340643	0.0278751	1	ROCK2,MYL9,MYH9,MYH11,ITGB1,DPYSL2,TLN1,PAK1	1.80425	0.568989	8	23
PROTEIN INSERTION INTO MITOCHONDRIAL MEMBRANE%GOBP%GO:0051204	PROTEIN INSERTION INTO MITOCHONDRIAL MEMBRANE%GOBP%GO:0051204	0.00358121	0.0291434	1	TIMM13,TIMM8B,TIMM10,TIMM8A,TIMM9,SAMM50,MTX1,AGK,TOMM20,NDUFA13,TOMM22	1.82625	0.637516	11	16
SMOOTH MUSCLE CONTRACTION%REACTOME%R-HSA-445355.6	SMOOTH MUSCLE CONTRACTION%REACTOME%R-HSA-445355.6	0.0035865	0.0291434	1	ANXA6,CALD1,MYL9,TPM2,MYH11,MYLK,TPM1,TLN1,VCL,TPM3,PAK1,SORBS1,ITGA1,TPM4,LMOD1	1.82243	0.588787	15	21
MULTIVESICULAR BODY ORGANIZATION%GOBP%GO:0036257	MULTIVESICULAR BODY ORGANIZATION%GOBP%GO:0036257	0.00361354	0.0292609	-1	VTA1,CHMP1A,SNF8,TSG101,VPS4B,CHMP4B,CHMP2B,CHMP1B,PDCD6IP,CHMP5	-1.816	-0.616853	10	19
AROMATIC COMPOUND BIOSYNTHETIC PROCESS%GOBP%GO:0019438	AROMATIC COMPOUND BIOSYNTHETIC PROCESS%GOBP%GO:0019438	0.00364299	0.0293969	1	NANS,DTYMK,NDUFB5,STOML2,DLD,NDUFB10,NDUFA10,NHP2,ADA,DLAT,SLC25A13,SDHD,PRPS2,NDUFA8,NDUFAB1,ACSL3,SDHA,SDHB,NDUFA9,NDUFS3,ACLY,NDUFA5,NDUFS6,NDUFA11,PDHX,SPR,NDUFV1,ACAT1,NDUFS7,NDUFS5,PDHB,PDHA1,NDUFS1,ACSS1,SLC25A1,NDUFC2,NDUFB1,NDUFB4,SUCLA2,NDUFB3,NDUFS4,AK1,NDUFA6,NDUFA7,GMDS,SMARCA5,NDUFV2,NDUFS8,NDUFB11,GFPT1,UAP1,MT-ATP8,AK3,TCEA3,MT-ND4,PRPS1,SDHC,NDUFS2,NDUFB6,GMPPB,NDUFB8,NDUFA13,DEK…	1.5155	0.322419	69	162
ION TRANSMEMBRANE TRANSPORT%GOBP%GO:0034220	ION TRANSMEMBRANE TRANSPORT%GOBP%GO:0034220	0.00388749	0.0312613	1	SLC25A22,ANXA6,CACNA2D1,FLNA,SLC5A5,ATP1A1,PMPCB,SLC25A20,STOML2,SLC25A5,SLC25A13,ATP4B,SLC25A3,NNT,ATP1B1,ATP4A,NDUFS7,AFG3L2,MCU,SLC25A1,SLC25A10,ATP2C1,MPC2,SLC25A4,SLC9A1,ARL6IP5,LETM1,SLC12A2,MT-ND4,TRPC5	1.68017	0.4246	30	59
RIBONUCLEOPROTEIN COMPLEX SUBUNIT ORGANIZATION%GOBP%GO:0071826	RIBONUCLEOPROTEIN COMPLEX SUBUNIT ORGANIZATION%GOBP%GO:0071826	0.00394376	0.0316045	-1	EIF3H,DICER1,RPS27,EIF3D,SNRPD3,RPL38,DHX29,SRPK1,SNRPB,RPS15,STRAP,CELF1,RPLP0,RPL6,EIF5,RPL11,EIF2S2,RPL10,RPS19,EIF3A,SNRPD1,KLC1,RPL23A,RUVBL1,EIF3M,EIF3E,RPS28,HSP90AB1,RUVBL2,RPSA,EIF6,MCTS1,DHX9,SNRPG,CPSF7,KIF5B,EIF3J,RPL5,EIF3I,EIF2S3,SF1,AGO2,EIF3B,AGO1,NOP2,PHF5A,YTHDC1,EIF3F,PRMT5,VCP,SF3B5	-1.5814	-0.382399	51	97
TNF-ALPHA SIGNALING PATHWAY%WIKIPATHWAYS_20220510%WP231%HOMO SAPIENS	TNF-ALPHA SIGNALING PATHWAY%WIKIPATHWAYS_20220510%WP231%HOMO SAPIENS	0.00397803	0.0317695	-1	MAPK3,TXN,MAPK1,PPP2CA,PYGL,CSNK2A1,RAC1,NFKB1	-1.80416	-0.621635	8	18
ORGANIC ACID TRANSMEMBRANE TRANSPORT%GOBP%GO:1903825	ORGANIC ACID TRANSMEMBRANE TRANSPORT%GOBP%GO:1903825	0.00402287	0.0319083	1	SLC25A22,SLC25A20,SLC25A13,SLC25A1,SLC25A10,MPC2,CPT2,CPT1A,ARL6IP5	1.83636	0.620231	9	18
CARBOXYLIC ACID TRANSMEMBRANE TRANSPORT%GOBP%GO:1905039	CARBOXYLIC ACID TRANSMEMBRANE TRANSPORT%GOBP%GO:1905039	0.00402287	0.0319083	1	SLC25A22,SLC25A20,SLC25A13,SLC25A1,SLC25A10,MPC2,CPT2,CPT1A,ARL6IP5	1.83636	0.620231	9	18
METAL ION TRANSPORT%GOBP%GO:0030001	METAL ION TRANSPORT%GOBP%GO:0030001	0.00410116	0.0324187	1	CACNA2D1,FLNA,SLC5A5,ATP1A1,PMPCB,STOML2,CAV1,ATP4B,NDUFA9,ATP1B1,ATP4A,LTF,DNM2,AFG3L2,MCU,ATP2C1,CLTC,SLC9A1,CHP1,TF,LETM1,SLC12A2,COX17,TRPC5	1.68244	0.444608	24	48
NUCLEOSIDE PHOSPHATE METABOLIC PROCESS%GOBP%GO:0006753	NUCLEOSIDE PHOSPHATE METABOLIC PROCESS%GOBP%GO:0006753	0.00416558	0.0328163	1	DTYMK,ACOT9,NDUFB5,STOML2,DLD,NDUFB10,NDUFA10,ADA,DLAT,SLC25A13,SDHD,PRPS2,NDUFA8,ACSF2,NDUFAB1,ACSL3,SDHA,ALDOB,SDHB,NDUFA9,NDUFS3,ACLY,NDUFA5,ATP1B1,NDUFS6,HMGCS2,NDUFA11,PDHX,SUCLG2,NDUFV1,ACAT1,NDUFS7,GMPR2,NDUFS5,PDHB,PDHA1,NDUFS1,SUCLG1,ACOT1,ACSS1,SLC25A1,NDUFC2,NDUFB1,NDUFB4,SUCLA2,PARK7,NDUFB3,SULT1B1,NDUFS4,AK1,OGDH,NDUFA6,DLST,NDUFA7,NDUFV2,NDUFS8,NDUFB11,ACSM3,MT-ATP8,AK3,MT-ND4,PRPS1…	1.51355	0.323595	74	157
AMIODARONE ACTION PATHWAY%PATHWHIZ%PW000642	AMIODARONE ACTION PATHWAY%PATHWHIZ%PW000642	0.00421763	0.0331141	1	TPM2,TPM1,ATP1A1,PRKAR1A,SNTB2,ATP1B1,MCU,PRKACA,GNAS,SLC9A1	1.84158	0.654936	10	15
HEMOSTASIS%GOBP%GO:0007599	HEMOSTASIS%GOBP%GO:0007599	0.00432309	0.0337543	1	F9,MYL9,MYH9,FLNA,F13A1,ILK,LMAN1,TLN1,ACTN1,CTSG,FN1,FBLN1,VCL,ACTB,STXBP3,COL3A1,GNAS	1.6969	0.461373	17	43
VIRAL LIFE CYCLE%GOBP%GO:0019058	VIRAL LIFE CYCLE%GOBP%GO:0019058	0.00432822	0.0337543	-1	VTA1,CHMP1A,ITCH,TSG101,VPS4B,CHMP4B,CHMP2B,PCSK5,RAB1B,CHMP1B,USP6NL,PDCD6IP,ARL8B,DDX6,PPID,KPNA6,CHMP5	-1.67649	-0.469257	17	44
BINDING AND UPTAKE OF LIGANDS BY SCAVENGER RECEPTORS%REACTOME%R-HSA-2173782.1	BINDING AND UPTAKE OF LIGANDS BY SCAVENGER RECEPTORS%REACTOME%R-HSA-2173782.1	0.00443038	0.0344355	1	HSP90B1,COL1A1,COL1A2,COL4A2,AMBP,HYOU1,COL3A1,CALR,IGHA1,IGHV3-23	1.80577	0.583404	10	21
ANIMAL ORGAN DEVELOPMENT%GOBP%GO:0048513	ANIMAL ORGAN DEVELOPMENT%GOBP%GO:0048513	0.00449312	0.0346951	1	TGM2,ANXA6,LAMA5,HSPA5,FBN1,S100A4,BASP1,ROCK2,COL1A1,HSPA9,COL18A1,MFAP5,COL6A3,MYH9,LAMB1,FLNA,LAMC1,MYH11,CD81,HSPG2,DCN,MAP1S,MYLK,TPM1,COL1A2,ITGB1,AGRN,ASPN,PDGFRB,DES,CAPN3,RPS6KA1,EFEMP1,PARVA,CAV1,PSAP,PRDX3,HCCS,ITGB4,ACTN1,COX6B1,PDLIM7,SLC25A5,FN1,SEC16A,CKB,ITGA6,KDM6B,YWHAH,FHL1,NDUFS3,PLS1,OGN,GHRL,MFAP2,ACTB,LTF,PPIB,THY1,EMILIN1,SLC4A2,GLUD1,ACIN1,SORBS2,COL3A1,SRP54,NDUFS4,AKT1,…	1.3642	0.272626	80	264
BLOOD COAGULATION%GOBP%GO:0007596	BLOOD COAGULATION%GOBP%GO:0007596	0.00450857	0.0346951	1	F9,MYL9,MYH9,FLNA,F13A1,ILK,LMAN1,TLN1,ACTN1,CTSG,FN1,FBLN1,VCL,ACTB,STXBP3,COL3A1,GNAS	1.70076	0.463388	17	42
COAGULATION%GOBP%GO:0050817	COAGULATION%GOBP%GO:0050817	0.00450857	0.0346951	1	F9,MYL9,MYH9,FLNA,F13A1,ILK,LMAN1,TLN1,ACTN1,CTSG,FN1,FBLN1,VCL,ACTB,STXBP3,COL3A1,GNAS	1.70076	0.463388	17	42
INNATE IMMUNE SYSTEM%REACTOME DATABASE ID RELEASE 80%168249	INNATE IMMUNE SYSTEM%REACTOME DATABASE ID RELEASE 80%168249	0.00458648	0.0351781	-1	MAPK3,CRISP3,BCL10,CSTB,MUC21,HMOX1,TOM1,DYNLL1,ABI1,CDA,S100A9,CD55,ATP6V1D,DSG1,PPP2R1A,CAPN1,PKP1,CAPZA1,GSTP1,RAB10,OSTF1,S100A8,CPNE3,ANXA2,PGAM1,JUP,ATP11B,MAPK13,ITCH,S100A11,MIF,SERPINB1,MAPK1,FABP5,TOLLIP,ARPC1A,BAIAP2,SERPINA3,DSP,PGM2,ATOX1,DIAPH1,RAP2B,IQGAP1,PSMD14,CD59,SERPINB3,GDI2,ATP6V1A,PSMD5,ORM2,PPP2CA,NLRX1,RAB6A,ALDOC,PPP2CB,LTA4H,ATP6V1E1,LRRFIP1,ALDOA,GRN,PTPN11,UBR4,ACAA1…	-1.36047	-0.277778	113	380
NUCLEAR RECEPTORS META-PATHWAY%WIKIPATHWAYS_20220510%WP2882%HOMO SAPIENS	NUCLEAR RECEPTORS META-PATHWAY%WIKIPATHWAYS_20220510%WP2882%HOMO SAPIENS	0.00460829	0.0352292	-1	ADH7,HMOX1,SERPINB2,CES2,CES1,ALDH3A1,TXN,ACOX1,DNAJB1,EPHA2,ME1,DBI,FASN,SRXN1,UGT1A7,FGFBP1,APOC3	-1.63943	-0.443055	17	52
RIBOSOMAL SMALL SUBUNIT BIOGENESIS%GOBP%GO:0042274	RIBOSOMAL SMALL SUBUNIT BIOGENESIS%GOBP%GO:0042274	0.00466941	0.0355793	-1	RIOK3,RPS27,RPS25,RPS15,RPS24,RPS19,RPS16,RPS7,RPS8,DCAF13,RPS28,RPSA,WDR43	-1.75897	-0.554017	13	26
NRF2 PATHWAY%WIKIPATHWAYS_20220510%WP2884%HOMO SAPIENS	NRF2 PATHWAY%WIKIPATHWAYS_20220510%WP2884%HOMO SAPIENS	0.00485618	0.0368816	-1	ADH7,HMOX1,CES2,CES1,ALDH3A1,TXN,DNAJB1,EPHA2,ME1,SRXN1,UGT1A7	-1.75373	-0.552369	11	26
CELL JUNCTION ORGANIZATION%REACTOME%R-HSA-446728.2	CELL JUNCTION ORGANIZATION%REACTOME%R-HSA-446728.2	0.00489674	0.0369481	1	FLNA,ITGB1,ILK,VASP,PARVA,FLNC,ITGB4,ACTN1,FERMT2,ITGA6,CLDN18	1.77762	0.560592	11	23
PLATELET AGGREGATION%GOBP%GO:0070527	PLATELET AGGREGATION%GOBP%GO:0070527	0.00489674	0.0369481	1	MYL9,MYH9,FLNA,ILK,TLN1,ACTN1,FN1,VCL,ACTB,STXBP3,GNAS	1.76301	0.555985	11	23
REGULATION OF METAL ION TRANSPORT%GOBP%GO:0010959	REGULATION OF METAL ION TRANSPORT%GOBP%GO:0010959	0.00501482	0.0377166	1	AHCYL1,CACNA2D1,FLNA,MYLK,ITGB1,ATP1A1,PDGFRB,CAPN3,CAV1,YWHAH,FHL1,ATP1B1,VAMP2,GLRX,VDAC1,THY1,PRKACA,B2M,SLC9A1,PPP3CA,CHP1,TF,SRI	1.6259	0.41786	23	54
CORTICOTROPIN-RELEASING HORMONE SIGNALING PATHWAY%WIKIPATHWAYS_20220510%WP2355%HOMO SAPIENS	CORTICOTROPIN-RELEASING HORMONE SIGNALING PATHWAY%WIKIPATHWAYS_20220510%WP2355%HOMO SAPIENS	0.00511267	0.0382513	-1	MAPK3,IL18,IVL,JUP,MAPK1	-1.78109	-0.623648	5	17
CARBOHYDRATE CATABOLIC PROCESS%GOBP%GO:0016052	CARBOHYDRATE CATABOLIC PROCESS%GOBP%GO:0016052	0.00511883	0.0382513	-1	PGD,PGAM1,LDHA,HK2,ALDOC,ALDOA,PYGL,GAPDH,ENO1,PFKP,GALM,PKM,GALK1	-1.72169	-0.514922	13	32
CHROMOSOMAL AND MICROSATELLITE INSTABILITY IN COLORECTAL CANCER %WIKIPATHWAYS_20220510%WP4216%HOMO SAPIENS	CHROMOSOMAL AND MICROSATELLITE INSTABILITY IN COLORECTAL CANCER %WIKIPATHWAYS_20220510%WP4216%HOMO SAPIENS	0.00513796	0.0382712	-1	MAPK3,RALB,MAPK1,CSNK1A1,RALA,EXOC2,RAC1,SMAD2,MAP2K1,CTNNB1,KRAS	-1.76977	-0.630641	11	16
GASTRULATION%GOBP%GO:0007369	GASTRULATION%GOBP%GO:0007369	0.00527204	0.0391445	1	LAMB1,COL6A1,ITGB1,COL4A2,ITGB4,FN1,KDM6B,VTN	1.80582	0.642216	8	15
PURINE RIBONUCLEOSIDE DIPHOSPHATE METABOLIC PROCESS%GOBP%GO:0009179	PURINE RIBONUCLEOSIDE DIPHOSPHATE METABOLIC PROCESS%GOBP%GO:0009179	0.00549346	0.0404193	-1	PGAM1,LDHA,HK2,ALDOC,ALDOA,GAPDH,ENO1,PFKP,PKM	-1.7668	-0.608763	9	18
ADP METABOLIC PROCESS%GOBP%GO:0046031	ADP METABOLIC PROCESS%GOBP%GO:0046031	0.00549346	0.0404193	-1	PGAM1,LDHA,HK2,ALDOC,ALDOA,GAPDH,ENO1,PFKP,PKM	-1.7668	-0.608763	9	18
RIBONUCLEOPROTEIN COMPLEX ASSEMBLY%GOBP%GO:0022618	RIBONUCLEOPROTEIN COMPLEX ASSEMBLY%GOBP%GO:0022618	0.00549639	0.0404193	-1	EIF3H,DICER1,RPS27,EIF3D,SNRPD3,RPL38,DHX29,SRPK1,SNRPB,RPS15,STRAP,CELF1,RPLP0,RPL6,EIF5,RPL11,EIF2S2,RPL10,RPS19,EIF3A,SNRPD1,RPL23A,RUVBL1,EIF3M,EIF3E,RPS28,HSP90AB1,RUVBL2,RPSA,EIF6,MCTS1,DHX9,SNRPG,CPSF7,EIF3J,RPL5,EIF3I,EIF2S3,SF1,AGO2,EIF3B,AGO1,NOP2,PHF5A,YTHDC1,EIF3F,PRMT5	-1.55476	-0.377893	47	93
SIGNALING BY FGFR2%REACTOME DATABASE ID RELEASE 80%5654738	SIGNALING BY FGFR2%REACTOME DATABASE ID RELEASE 80%5654738	0.00551331	0.0404193	-1	MAPK3,PPP2R1A,MAPK1,PPP2CA,PPP2CB,PTPN11,FGFBP1,HNRNPH1,ESRP1,RPS27A,POLR2A	-1.7926	-0.649694	11	15
NUCLEAR MEMBRANE ORGANIZATION%GOBP%GO:0071763	NUCLEAR MEMBRANE ORGANIZATION%GOBP%GO:0071763	0.00570559	0.0416323	-1	CHMP1A,VPS4B,NSFL1C,CHMP4B,CHMP2B,CHMP1B,SPAST,TMEM43,CHMP5	-1.76791	-0.600519	9	19
CELLULAR AMIDE METABOLIC PROCESS%GOBP%GO:0043603	CELLULAR AMIDE METABOLIC PROCESS%GOBP%GO:0043603	0.00573732	0.0416323	-1	NAGK,PMVK,ST6GAL1,MRPL9,NT5C2,SHMT1,PPP2R1A,GSTP1,IDE,NPEPPS,RPS26,TECR,NEMF,SGPL1,SPTLC1,EIF3H,G6PD,RPS27,EIF3D,EIF4E,HM13,RPS25,RPL37A,RPL23,RPL18,HMGCS1,PPCS,RPL38,DHX29,ETF1,PCSK5,RPL13A,EIF2B1,PPP2CA,HSD17B4,LTA4H,EEF1B2,RPL18A,RPS15,RPL12,RPL31,RPL35,RPS23,RPS24,MVK,RPS2,RPLP0,RPL7A,RPL8,RPL6,RPL32,RPL13,RPS29,EIF5,RPL11,EIF2S2,DDX3X,RPL36,RPS13,RPL10A,RPL27A,RPL34,FARSA,RPL22,RPL10,RPS19,E…	-1.3994	-0.296465	105	256
NEGATIVE REGULATION OF CELLULAR METABOLIC PROCESS%GOBP%GO:0031324	NEGATIVE REGULATION OF CELLULAR METABOLIC PROCESS%GOBP%GO:0031324	0.00576281	0.0416323	-1	DYNLL1,ENSA,PKP3,CDA,SHMT1,PPP2R1A,PTK6,UCHL5,PKP1,GSTP1,RPS26,SDR16C5,ANXA2,YWHAZ,S100A11,MIF,YAP1,CRYAB,TSG101,YBX3,EIF3H,DICER1,SFN,EIF4E,DNAJB1,HSPB1,OTUB1,DBI,RPL23,GIPC1,TIPRL,SERPINB3,CHMP4B,RPL13A,PPP2CA,EIF2S1,LRRFIP1,TAF15,GIGYF2,CELF1,IPO7,DLG1,APOC3,DDX6,PPID,PPP4C,GAPDH,YWHAE,KDM1A,HSBP1,RPL11,BAG3,ENO1,DDX3X,HDAC1,RPS13,EPHA1,SMARCC2,CSNK2A1,WDR82,EIF4E2,RPL10,ELAVL1,LSM14A,APOD,TNK…	-1.37052	-0.285293	97	304
TOLL LIKE RECEPTOR TLR1:TLR2 CASCADE%REACTOME%R-HSA-168179.1	TOLL LIKE RECEPTOR TLR1:TLR2 CASCADE%REACTOME%R-HSA-168179.1	0.00580416	0.0416323	-1	MAPK3,S100A9,PPP2R1A,S100A8,MAPK1,PPP2CA,PPP2CB	-1.71899	-0.547124	7	25
TOLL LIKE RECEPTOR 2 (TLR2) CASCADE%REACTOME%R-HSA-181438.1	TOLL LIKE RECEPTOR 2 (TLR2) CASCADE%REACTOME%R-HSA-181438.1	0.00580416	0.0416323	-1	MAPK3,S100A9,PPP2R1A,S100A8,MAPK1,PPP2CA,PPP2CB	-1.71899	-0.547124	7	25
MYD88:MAL(TIRAP) CASCADE INITIATED ON PLASMA MEMBRANE%REACTOME DATABASE ID RELEASE 80%166058	MYD88:MAL(TIRAP) CASCADE INITIATED ON PLASMA MEMBRANE%REACTOME DATABASE ID RELEASE 80%166058	0.00580416	0.0416323	-1	MAPK3,S100A9,PPP2R1A,S100A8,MAPK1,PPP2CA,PPP2CB	-1.71899	-0.547124	7	25
TOLL LIKE RECEPTOR TLR6:TLR2 CASCADE%REACTOME%R-HSA-168188.1	TOLL LIKE RECEPTOR TLR6:TLR2 CASCADE%REACTOME%R-HSA-168188.1	0.00580416	0.0416323	-1	MAPK3,S100A9,PPP2R1A,S100A8,MAPK1,PPP2CA,PPP2CB	-1.71899	-0.547124	7	25
ATP GENERATION FROM ADP%GOBP%GO:0006757	ATP GENERATION FROM ADP%GOBP%GO:0006757	0.0058701	0.041847	-1	PGAM1,LDHA,HK2,ALDOC,ALDOA,GAPDH,ENO1,PFKP,PKM	-1.75553	-0.614698	9	17
GLYCOLYTIC PROCESS%GOBP%GO:0006096	GLYCOLYTIC PROCESS%GOBP%GO:0006096	0.0058701	0.041847	-1	PGAM1,LDHA,HK2,ALDOC,ALDOA,GAPDH,ENO1,PFKP,PKM	-1.75553	-0.614698	9	17
CELL MORPHOGENESIS%GOBP%GO:0000902	CELL MORPHOGENESIS%GOBP%GO:0000902	0.00590179	0.0419442	1	BSG,LAMA5,COL18A1,MYH9,LAMB1,LAMC1,MAP1S,CLU,ENAH,MAP1B,ILK,VASP,PACSIN2,PARVA,RAC2,COL15A1,ACTN1,FN1,FERMT2,EFNB1,PLS1,PAK1,ACTB,DNM2,AFG3L2	1.52014	0.357163	25	86
BLOOD CIRCULATION%GOBP%GO:0008015	BLOOD CIRCULATION%GOBP%GO:0008015	0.0059239	0.041973	1	ROCK2,CACNA2D1,TPM1,COL1A2,SOD2,ATP1A1,ERAP1,CAV1,CTSG,FERMT2,CPA3,ATP1B1,CMA1,CYB5R3,CHGA,GPX1,F5,ACSM3,GCLC,DDAH1,CAMK2D,CTSZ	1.65235	0.436658	22	48
WARBURG EFFECT%SMPDB%SMP0087270	WARBURG EFFECT%SMPDB%SMP0087270	0.00597874	0.0422328	1	DLD,ACO2,FH,SDHD,SDHA,ALDOB,SDHB,IDH3A,PDHX,SUCLG2,ACO1,MDH1,PDHB,PDHA1,SUCLG1,GLUD1,OGDH,DLST	1.68081	0.471229	18	37
POSITIVE REGULATION OF ION TRANSMEMBRANE TRANSPORT%GOBP%GO:0034767	POSITIVE REGULATION OF ION TRANSMEMBRANE TRANSPORT%GOBP%GO:0034767	0.00600729	0.0423059	1	CACNA2D1,FLNA,ITGB1,TMSB4X,CAPN3,CAV1,ATP1B1,GLRX,NDUFA4,THY1,SLC9A1,PPP3CA,CHP1,GSTM2,COX17	1.74648	0.539347	15	25
CELLULAR KETONE METABOLIC PROCESS%GOBP%GO:0042180	CELLULAR KETONE METABOLIC PROCESS%GOBP%GO:0042180	0.00643639	0.0451908	1	AKR1B1,COQ9,NDUFA9,AKR1B10,COQ7,PARK7,NQO1,COQ5,AKR1C1,AKR1C2,COQ10B,DHRS4,COQ6,CBR1	1.73474	0.535723	14	25
MULTIVESICULAR BODY SORTING PATHWAY%GOBP%GO:0071985	MULTIVESICULAR BODY SORTING PATHWAY%GOBP%GO:0071985	0.00646634	0.0452644	-1	VTA1,CHMP1A,SNF8,TSG101,VPS4B,CHMP4B,CHMP2B,CHMP1B	-1.74946	-0.594249	8	19
PROTEOLYSIS INVOLVED IN PROTEIN CATABOLIC PROCESS%GOBP%GO:0051603	PROTEOLYSIS INVOLVED IN PROTEIN CATABOLIC PROCESS%GOBP%GO:0051603	0.00658003	0.0459219	-1	NCCRP1,NEDD8,IDE,HECTD1,CHMP1A,ITCH,SNF8,NEMF,TSG101,TOLLIP,VPS4B,HM13,WDR26,NSFL1C,CUL4B,CSNK1A1,PSMD14,CHMP4B,CHMP2B,ADRM1,CHMP1B,UBR4,PPP2R5C,PSMC3,PSMD4,PDCD6IP,PSMC2,RNF7,RAD23B,PSMD12,PSMC1,CHMP5,ASCC3,SQSTM1,CUL2,HUWE1,PSMA2,PSMD3,PSMD11,UBXN1,CTSH,CUL3,UBE2D3,AUP1,RPS27A,VPS36,DDB1,UBA6,PSMD8,CUL1,CTSB,CTNNB1,TRIP12,PSMD13	-1.47373	-0.339214	54	134
CELL ADHESION%GOBP%GO:0007155	CELL ADHESION%GOBP%GO:0007155	0.00662589	0.0459947	1	FBLN5,LGALS1,CORO1A,BSG,NID2,LAMA5,FBN1,MYL9,MYH9,LAMB1,FLNA,LAMC1,ITGB6,ITGB1,ILK,TGFBI,TNXB,TGFB1I1,TLN1,PARVA,AOC3,LGALS4,RAC2,ITGB4,ACTN1,AMBP,FN1,FERMT2,COL14A1,VCL,ITGA6,COL16A1,EFNB1,LPP,CLDN18,VTN,ACTB,THY1,EMILIN1,ATP2C1,STXBP3,COL3A1,SORBS1,ITGA1,GNAS,ALCAM,PCDH9,CXADR,CASK	1.43961	0.314497	49	136
P73 TRANSCRIPTION FACTOR NETWORK%PATHWAY INTERACTION DATABASE NCI-NATURE CURATED DATA%P73 TRANSCRIPTION FACTOR NETWORK	P73 TRANSCRIPTION FACTOR NETWORK%PATHWAY INTERACTION DATABASE NCI-NATURE CURATED DATA%P73 TRANSCRIPTION FACTOR NETWORK	0.00663004	0.0459947	-1	ITCH,TP53I3,YAP1,SFN,TUBA1A,FASN,S100A2	-1.72428	-0.594111	7	18
POSITIVE REGULATION OF GENE EXPRESSION%GOBP%GO:0010628	POSITIVE REGULATION OF GENE EXPRESSION%GOBP%GO:0010628	0.00666878	0.0461258	-1	MAPK3,IL18,BCL10,HMOX1,PKP3,S100A10,EPHX2,CD55,PKP1,IL36A,ANXA1,ANXA2,MAPK13,SNF8,TRIM16,MIF,YAP1,MAPK1,YBX3,RIOK3,EIF3D,HSPB1,RPL23,EIF5A,RBM3,ORM2,PTPN11,TAF15,CELF1,OAS1,G3BP1,GAPDH,NUP98,RPL11,ENO1,DDX3X,ERBB2,HDAC1,PRKD2,FUBP3,PLXNB2,ELAVL1,PRDX6,VAMP3,PKM,ZC3HAV1,SLC7A5,RPS3,DHX36,VPS35,RPS7,LARP1,NCK1,EIF3E,RPS9,HSPA1B,MAP2K1,PABPC1,S100A13,EIF4G1,ZPR1,CTSH,RPL26,STAT3	-1.42844	-0.315389	64	182
ANION TRANSMEMBRANE TRANSPORT%GOBP%GO:0098656	ANION TRANSMEMBRANE TRANSPORT%GOBP%GO:0098656	0.00676676	0.0466645	1	SLC25A22,SLC5A5,SLC25A5,SLC25A13,SLC25A3,SLC25A1,SLC25A10,MPC2,SLC25A4,ARL6IP5,SLC12A2	1.75614	0.575223	11	20
POSITIVE REGULATION OF ION TRANSPORT%GOBP%GO:0043270	POSITIVE REGULATION OF ION TRANSPORT%GOBP%GO:0043270	0.00687819	0.0471571	1	AHCYL1,CACNA2D1,FLNA,MYLK,ITGB1,TMSB4X,PDGFRB,CAPN3,CAV1,FHL1,ATP1B1,GLRX,NDUFA4,THY1,SLC9A1,PPP3CA,CHP1,SLC12A2,GSTM2,COX17	1.66509	0.463666	20	38
PHOSPHORYLATION%GOBP%GO:0016310	PHOSPHORYLATION%GOBP%GO:0016310	0.00687876	0.0471571	-1	MAPK3,ABI1,NT5C2,SLK,PTK6,CSK,PPP4R1,PGAM1,YWHAZ,LDHA,MAPK13,MAPK1,TOLLIP,MARK2,HK2,DGKA,CSNK1A1,SRPK1,NRBP1,ALDOC,OXSR1,ALDOA,STK38L,STK24,GAPDH,ENO1,ERBB2,MINK1,PRKD2,EPHA1,CSNK2A1,PFKP,PKM,COPS8,CMPK1,WNK1,SMAD2,NME2	-1.51595	-0.36726	38	96
DISEASES OF METABOLISM%REACTOME%R-HSA-5668914.5	DISEASES OF METABOLISM%REACTOME%R-HSA-5668914.5	0.00693161	0.0473796	1	VCAN,HSPG2,DCN,HEXB,LUM,AGRN,MUC5AC,BGN,MOGS,ADA,GALNT3,ALDOB,OGN,PCCB,FDX1,PCCA,MUC6,PRELP,GFPT1,GCLC,MCCC2,GALE,GALNT12,ALG9,IDH1,SDC4,MAOA	1.55863	0.390215	27	62
RIBONUCLEOSIDE DIPHOSPHATE METABOLIC PROCESS%GOBP%GO:0009185	RIBONUCLEOSIDE DIPHOSPHATE METABOLIC PROCESS%GOBP%GO:0009185	0.00697455	0.0475333	-1	PGAM1,LDHA,HK2,ALDOC,ALDOA,GAPDH,ENO1,PFKP,PKM,CMPK1	-1.72122	-0.558166	10	23
WARBURG EFFECT%PATHWHIZ%PW088382	WARBURG EFFECT%PATHWHIZ%PW088382	0.00710795	0.04816	1	DLD,ACO2,FH,DLAT,SDHD,SDHA,ALDOB,SDHB,IDH3A,SUCLG2,ACO1,MDH1,PDHB,PDHA1,SUCLG1,GLUD1,DLST	1.64895	0.473115	17	34
POSITIVE REGULATION OF TRANSMEMBRANE TRANSPORT%GOBP%GO:0034764	POSITIVE REGULATION OF TRANSMEMBRANE TRANSPORT%GOBP%GO:0034764	0.00710795	0.04816	1	CACNA2D1,FLNA,ITGB1,CA2,TMSB4X,CAPN3,CAV1,ATP1B1,GLRX,NDUFA4,THY1,SORBS1,AKT1,SLC9A1,PPP3CA,CHP1,GSTM2,COX17	1.65585	0.475095	18	34
SULFUR COMPOUND METABOLIC PROCESS%GOBP%GO:0006790	SULFUR COMPOUND METABOLIC PROCESS%GOBP%GO:0006790	0.00713097	0.0481755	1	AHCYL1,HSPA9,ACOT9,APIP,GSR,DLD,DLAT,AHCYL2,ACSF2,NDUFAB1,ACSL3,SULT1A4,ACLY,HMGCS2,NFU1,PDHX,SUCLG2,ACAT1,PDHB,PDHA1,SUCLG1,ACOT1,ACSS1,SLC25A1,SLC25A10,SUCLA2,PARK7,SULT1B1,OGDH,DLST,SULT1C2,GPX1,GLRX5,ACSM3,GSTT1,MTAP,GCLC,GSTM2,SMS,BPNT1,MCEE,GSTA2,ABHD14B	1.49852	0.350676	43	88
TNFALPHA%IOB%TNFALPHA	TNFALPHA%IOB%TNFALPHA	0.00727983	0.0490386	-1	MAPK3,PPP1R13L,YWHAZ,MAPK1,MARK2,PTPN11,RPL8,RPL6,KPNA6,DDX3X,PSMD12,HDAC1,RPS13,PSMC1,SMARCC2,CSNK2A1,KPNA3,RPL30,RPL4,PSMD3,NFKB1,HSP90AB1,UBE2D3,SMARCA4,PSMD13,YWHAQ,PML	-1.59493	-0.424762	27	56
INTEGRIN-MEDIATED CELL ADHESION%WIKIPATHWAYS_20220510%WP185%HOMO SAPIENS	INTEGRIN-MEDIATED CELL ADHESION%WIKIPATHWAYS_20220510%WP185%HOMO SAPIENS	0.00753012	0.0502387	1	ROCK2,ITGB6,ITGB1,VASP,TNS1,CAPN3,TLN1,ITGB4,ITGA6,PAK1,DOCK1	1.69655	0.518658	11	26
NUCLEOTIDE PHOSPHORYLATION%GOBP%GO:0046939	NUCLEOTIDE PHOSPHORYLATION%GOBP%GO:0046939	0.0075429	0.0502387	-1	NT5C2,PGAM1,LDHA,HK2,ALDOC,ALDOA,GAPDH,ENO1,PFKP,PKM,CMPK1,NME2	-1.72428	-0.564411	12	22
REGULATION OF CELL PROJECTION ASSEMBLY%GOBP%GO:0060491	REGULATION OF CELL PROJECTION ASSEMBLY%GOBP%GO:0060491	0.00754446	0.0502387	-1	EPS8L1,EPS8L2,RABGAP1,YAP1,EPHA2,ATG3,GDI2,RALA,TWF1,CYFIP1,USP6NL,TACSTD2,WASF2,NCKAP1,RAB5A,CAPZB,RAC1,ARPC2,BRK1,ARF6,TBC1D22A	-1.62996	-0.464222	21	40
REGULATION OF PLASMA MEMBRANE BOUNDED CELL PROJECTION ASSEMBLY%GOBP%GO:0120032	REGULATION OF PLASMA MEMBRANE BOUNDED CELL PROJECTION ASSEMBLY%GOBP%GO:0120032	0.00754446	0.0502387	-1	EPS8L1,EPS8L2,RABGAP1,YAP1,EPHA2,ATG3,GDI2,RALA,TWF1,CYFIP1,USP6NL,TACSTD2,WASF2,NCKAP1,RAB5A,CAPZB,RAC1,ARPC2,BRK1,ARF6,TBC1D22A	-1.62996	-0.464222	21	40
NUCLEAR ENVELOPE (NE) REASSEMBLY%REACTOME DATABASE ID RELEASE 80%2995410	NUCLEAR ENVELOPE (NE) REASSEMBLY%REACTOME DATABASE ID RELEASE 80%2995410	0.00818182	0.0543273	-1	PPP2R1A,TUBA1A,TUBA4A,TUBB2A,CHMP4B,CHMP2B,PPP2CA,SPAST,TUBA1C,TUBB6,TNPO1,RAN,NUP93,PPP2R2A,RCC1,KPNB1,RANGAP1,NUP62	-1.66219	-0.49069	18	34
CIRCULATORY SYSTEM DEVELOPMENT%GOBP%GO:0072359	CIRCULATORY SYSTEM DEVELOPMENT%GOBP%GO:0072359	0.00841908	0.0557434	1	FBN1,ROCK2,CALD1,COL1A1,COL18A1,MYH9,MYH11,HSPG2,MYLK,MIA3,TPM1,COL1A2,TGFBI,PDGFRB,ERAP1,PARVA,CAV1,COL15A1,PDLIM7,FN1,KDM6B,THY1,EMILIN1,SORBS2,COL3A1,AKT1,CXADR,MCAM,NDUFV2,PDCD4,SRI	1.53823	0.375472	31	71
BRAIN-DERIVED NEUROTROPHIC FACTOR (BDNF) SIGNALING PATHWAY%WIKIPATHWAYS_20220510%WP2380%HOMO SAPIENS	BRAIN-DERIVED NEUROTROPHIC FACTOR (BDNF) SIGNALING PATHWAY%WIKIPATHWAYS_20220510%WP2380%HOMO SAPIENS	0.00907771	0.0599301	-1	MAPK3,MAPK1,EIF4E,PPP2CA,EIF2S1,PTPN11,CYFIP1,EIF2S2,CSNK2A1,SQSTM1,RAC1,NFKB1,NCK1,MAP2K1,STAT3	-1.64872	-0.489456	15	33
REGULATION OF BLOOD VESSEL ENDOTHELIAL CELL MIGRATION%GOBP%GO:0043535	REGULATION OF BLOOD VESSEL ENDOTHELIAL CELL MIGRATION%GOBP%GO:0043535	0.00910298	0.0599301	-1	HMOX1,ANXA1,JUP,SH3BP1,EPHA2,HSPB1,FGFBP1,PRKD2	-1.70452	-0.571054	8	20
REGULATION OF INTERLEUKIN-1 PRODUCTION%GOBP%GO:0032652	REGULATION OF INTERLEUKIN-1 PRODUCTION%GOBP%GO:0032652	0.00927855	0.0609134	-1	GSTP1,ANXA1,TRIM16,SERPINB1,HSPB1,ORM2	-1.71595	-0.600838	6	17
CELLULAR RESPONSE TO HEAT%GOBP%GO:0034605	CELLULAR RESPONSE TO HEAT%GOBP%GO:0034605	0.00931559	0.0609791	-1	HMOX1,PDCD6,HSP90AB2P,YWHAE,HSBP1,BAG3,RBBP7,DHX36,HSPA1B,HSP90AB1	-1.74034	-0.630753	10	15
EGFR1%IOB%EGFR1	EGFR1%IOB%EGFR1	0.00937192	0.0609791	-1	MAPK3,CSTB,CYSRT1,ENSA,PKP3,S100A10,S100A14,PDLIM4,PTK6,CSK,RALB,ANXA1,ANXA2,PGAM1,JUP,YWHAZ,CDV3,ITCH,TRIM29,MAPK1,EPN2,BAIAP2,EPHA2,SDC1,DSP,RBM3,TOM1L2,CD59,SERPINB3,PTPN11,USP6NL,PDCD6IP,RPS2,RPLP0,ACTN4,AP2A1,RAB5A,DDX3X,ERBB2,MINK1,HDAC1,EPHA1,CTNND1,RPL30,RPS10,RAC1,ADRBK1,HUWE1,RBBP7,EEF1A1,NFKB1,SMAD2,NCK1,MAP2K1,COL17A1,EIF4G1,ZPR1,HAT1,ZDHHC5	-1.43608	-0.326672	59	146
TOLL LIKE RECEPTOR 4 (TLR4) CASCADE%REACTOME DATABASE ID RELEASE 80%166016	TOLL LIKE RECEPTOR 4 (TLR4) CASCADE%REACTOME DATABASE ID RELEASE 80%166016	0.00940265	0.0609791	-1	MAPK3,S100A9,PPP2R1A,S100A8,MAPK1,PPP2CA,PPP2CB,PTPN11,NFKB1,PPP2R5D,MAP2K1,UBE2D3,RPS27A,CUL1	-1.64709	-0.500668	14	30
POSITIVE REGULATION OF VASCULATURE DEVELOPMENT%GOBP%GO:1904018	POSITIVE REGULATION OF VASCULATURE DEVELOPMENT%GOBP%GO:1904018	0.00941974	0.0609791	-1	HMOX1,ECM1,PDCD6,TJP1,JUP,HSPB1,HK2,GRN,PRKD2,EPHA1,SASH1,STIM1,PKM	-1.68359	-0.541623	13	24
POSITIVE REGULATION OF ANGIOGENESIS%GOBP%GO:0045766	POSITIVE REGULATION OF ANGIOGENESIS%GOBP%GO:0045766	0.00941974	0.0609791	-1	HMOX1,ECM1,PDCD6,TJP1,JUP,HSPB1,HK2,GRN,PRKD2,EPHA1,SASH1,STIM1,PKM	-1.68359	-0.541623	13	24
POSITIVE REGULATION OF CELL PROJECTION ORGANIZATION%GOBP%GO:0031346	POSITIVE REGULATION OF CELL PROJECTION ORGANIZATION%GOBP%GO:0031346	0.0097385	0.0628674	-1	EPS8L1,EPS8L2,S100A9,PTK6,SNX3,PROM2,MARK2,RALA,TWF1,GRN,CYFIP1,DBNL,WASF2,NCKAP1,PLXNB2,RAC1,DHX36,ARPC2,BRK1	-1.59596	-0.446715	19	44
QUINONE METABOLIC PROCESS%GOBP%GO:1901661	QUINONE METABOLIC PROCESS%GOBP%GO:1901661	0.00990725	0.0636193	1	AKR1B1,COQ9,NDUFA9,AKR1B10,COQ7,NQO1,COQ5,AKR1C1,AKR1C2,COQ10B,COQ6,CBR1	1.71945	0.571197	12	19
SUPERPATHWAY OF CONVERSION OF GLUCOSE TO ACETYL COA AND ENTRY INTO THE TCA CYCLE%BIOCYC%PWY66-407	SUPERPATHWAY OF CONVERSION OF GLUCOSE TO ACETYL COA AND ENTRY INTO THE TCA CYCLE%BIOCYC%PWY66-407	0.00990971	0.0636193	1	DLD,ACO2,FH,DLAT,SDHD,SDHA,ALDOB,SDHB,IDH3A,SUCLG2,MDH1,PDHB,PDHA1,SUCLG1,SUCLA2,OGDH,MDH2,DLST	1.62038	0.45673	18	36
MYOFIBRIL ASSEMBLY%GOBP%GO:0030239	MYOFIBRIL ASSEMBLY%GOBP%GO:0030239	0.00995552	0.0637373	1	MYL9,MYH11,TPM1,PDGFRB,CAPN3,PGM5,FLNC	1.71468	0.587856	7	17
EGF/EGFR SIGNALING PATHWAY%WIKIPATHWAYS_20220510%WP437%HOMO SAPIENS	EGF/EGFR SIGNALING PATHWAY%WIKIPATHWAYS_20220510%WP437%HOMO SAPIENS	0.0100251	0.0640062	-1	NEDD8,PXDN,PTK6,CSK,RALB,ITCH,MAPK1,RALA,PTPN11,USP6NL,AP2A1,RAB5A,ERBB2,RAC1,NCK1,MAP2K1,ARF6,STAT3	-1.59965	-0.453279	18	41
DICARBOXYLIC ACID METABOLIC PROCESS%GOBP%GO:0043648	DICARBOXYLIC ACID METABOLIC PROCESS%GOBP%GO:0043648	0.0101228	0.064301	1	GOT2,FH,IDH2,SDHA,ACLY,ME2,ME3,MDH1,ALDH5A1,GLUD1,MRPS36,OGDH,MDH2,DLST,GOT1,GLUL,GCLC	1.64621	0.497978	17	27
POSITIVE REGULATION OF CATION TRANSMEMBRANE TRANSPORT%GOBP%GO:1904064	POSITIVE REGULATION OF CATION TRANSMEMBRANE TRANSPORT%GOBP%GO:1904064	0.0101266	0.064301	1	CACNA2D1,FLNA,TMSB4X,CAPN3,CAV1,ATP1B1,GLRX,THY1,SLC9A1,PPP3CA,CHP1,GSTM2	1.708	0.551819	12	21
RESPONSE TO ABIOTIC STIMULUS%GOBP%GO:0009628	RESPONSE TO ABIOTIC STIMULUS%GOBP%GO:0009628	0.0103653	0.0655353	-1	MAPK3,CRNN,BCL10,IVL,HMOX1,PPL,SERPINB13,SCEL,PDCD6,HSP90AB2P,TXN,NPEPPS,ANXA1,JUP,MAPK13,YAP1,CRYAB,YBX3,HSPB1,NDRG1,CUL4B,ATP6V1A,EIF2B1,EIF2S1,OXSR1,ITPR2,AJUBA,SLC12A6,SERPINB6,PPID,HSPA2,YWHAE,KDM1A,HSBP1,BAG3,DDX3X,ATP6V1G1,PPP1CA,HMOX2,F11R,TNKS1BP1,RBBP7,RAB11B,DHX36,NFKB1,PPP1CB,CNN2,HSPA1B,HSP90AB1,RUVBL2	-1.43212	-0.328855	50	136
POSITIVE REGULATION OF CELL ADHESION%GOBP%GO:0045785	POSITIVE REGULATION OF CELL ADHESION%GOBP%GO:0045785	0.0103774	0.0655353	1	TGM2,SMARCD2,HSPD1,LAMB1,FLNA,LAMC1,CD81,TPM1,ILK,NID1,CAV1,AGR2,CTSG,FN1,FERMT2,COL16A1,DOCK1,CD46,ACTB,STX4,THY1,IL6ST,AKT1,B2M,PPP3CA,HLA-DRB1,CALR	1.48155	0.349454	27	84
VASCULATURE DEVELOPMENT%GOBP%GO:0001944	VASCULATURE DEVELOPMENT%GOBP%GO:0001944	0.0104584	0.06569	1	CALD1,COL1A1,COL18A1,MYH9,MYLK,MIA3,COL1A2,TGFBI,PDGFRB,ERAP1,PARVA,CAV1,COL15A1	1.61646	0.467018	13	33
BLOOD VESSEL DEVELOPMENT%GOBP%GO:0001568	BLOOD VESSEL DEVELOPMENT%GOBP%GO:0001568	0.0104584	0.06569	1	CALD1,COL1A1,COL18A1,MYH9,MYLK,MIA3,COL1A2,TGFBI,PDGFRB,ERAP1,PARVA,CAV1,COL15A1	1.61646	0.467018	13	33
MITOCHONDRIAL GENE EXPRESSION%GOBP%GO:0140053	MITOCHONDRIAL GENE EXPRESSION%GOBP%GO:0140053	0.0105914	0.0660645	1	TBRG4,GFM1,PNPT1,TSFM,MRPS28,TUFM,MRPS12,MRPS31,MRPS5,NDUFA7,DARS2,IARS2,MRPS9,MRPS17	1.62287	0.471408	14	32
RESPONSE TO LIPOPOLYSACCHARIDE%GOBP%GO:0032496	RESPONSE TO LIPOPOLYSACCHARIDE%GOBP%GO:0032496	0.0106033	0.0660645	-1	IL18,BCL10,S100A9,S100A14,GSTP1,IL36A,S100A8	-1.63491	-0.488969	7	32
RESPONSE TO MOLECULE OF BACTERIAL ORIGIN%GOBP%GO:0002237	RESPONSE TO MOLECULE OF BACTERIAL ORIGIN%GOBP%GO:0002237	0.0106033	0.0660645	-1	IL18,BCL10,S100A9,S100A14,GSTP1,IL36A,S100A8	-1.63491	-0.488969	7	32
DISEASES OF GLYCOSYLATION%REACTOME%R-HSA-3781865.2	DISEASES OF GLYCOSYLATION%REACTOME%R-HSA-3781865.2	0.0106619	0.0662522	1	VCAN,HSPG2,DCN,HEXB,LUM,AGRN,MUC5AC,BGN,MOGS,GALNT3,OGN,MUC6,PRELP,GFPT1,GALE,GALNT12,ALG9,SDC4	1.60689	0.461048	18	34
PID_REG_GR_PATHWAY%MSIGDB_C2%PID_REG_GR_PATHWAY	PID_REG_GR_PATHWAY%MSIGDB_C2%PID_REG_GR_PATHWAY	0.0110266	0.0683356	-1	MAPK3,MAPK1,TSG101,SFN,HDAC1,SMARCC2,FKBP4,NFKB1	-1.72599	-0.625555	8	15
POSITIVE REGULATION OF CALCIUM ION TRANSPORT%GOBP%GO:0051928	POSITIVE REGULATION OF CALCIUM ION TRANSPORT%GOBP%GO:0051928	0.0111649	0.0688827	1	CACNA2D1,MYLK,PDGFRB,CAPN3,CAV1,ATP1B1,THY1,SLC9A1,PPP3CA,GSTM2	1.72287	0.601429	10	16
REGULATION OF ORGANELLE ASSEMBLY%GOBP%GO:1902115	REGULATION OF ORGANELLE ASSEMBLY%GOBP%GO:1902115	0.0111742	0.0688827	-1	RALB,CHMP1A,RABGAP1,YAP1,TSG101,VPS4B,SDC1,ATG3,GDI2,CHMP4B,CHMP2B,RAB1B,CHMP1B,USP6NL,PDCD6IP,G3BP1,RAB5A,CHMP5,RAB3GAP2,SH3GLB1,CNOT1	-1.57278	-0.426454	21	51
CELLULAR MACROMOLECULE CATABOLIC PROCESS%GOBP%GO:0044265	CELLULAR MACROMOLECULE CATABOLIC PROCESS%GOBP%GO:0044265	0.0112068	0.0689008	-1	NCCRP1,NEDD8,HECTD1,RNH1,CHMP1A,ITCH,SNF8,NEMF,TSG101,TOLLIP,VPS4B,DICER1,WDR26,NSFL1C,CUL4B,CSNK1A1,PSMD14,CHMP4B,CHMP2B,ADRM1,CHMP1B,UBR4,PPP2R5C,PSMC3,PSMD4,PSMC2,RNF7,RAD23B,PSMD12,PSMC1,CHMP5,WDR82,ASCC3,SQSTM1,TNKS1BP1,DIS3L2,CUL2,HUWE1,CNOT1,PSMA2,PSMD3,PSMD11,EIF3E,HSPA1B,ZPR1,UBXN1,CUL3,UBE2D3,AUP1,PDE12,RPS27A,VPS36,CSDE1,DDB1,UBA6,PSMD8,CUL1,UPF1,GPC1,CTNNB1,TRIP12,PSMD13	-1.417	-0.318871	62	158
TRIF(TICAM1)-MEDIATED TLR4 SIGNALING%REACTOME DATABASE ID RELEASE 80%937061	TRIF(TICAM1)-MEDIATED TLR4 SIGNALING%REACTOME DATABASE ID RELEASE 80%937061	0.0115029	0.0703495	-1	MAPK3,PPP2R1A,MAPK1,PPP2CA,PPP2CB,PTPN11,NFKB1,PPP2R5D,MAP2K1,UBE2D3,RPS27A,CUL1	-1.66298	-0.544343	12	22
MYD88-INDEPENDENT TLR4 CASCADE%REACTOME DATABASE ID RELEASE 80%166166	MYD88-INDEPENDENT TLR4 CASCADE%REACTOME DATABASE ID RELEASE 80%166166	0.0115029	0.0703495	-1	MAPK3,PPP2R1A,MAPK1,PPP2CA,PPP2CB,PTPN11,NFKB1,PPP2R5D,MAP2K1,UBE2D3,RPS27A,CUL1	-1.66298	-0.544343	12	22
ENDOSOMAL SORTING COMPLEX REQUIRED FOR TRANSPORT (ESCRT)%REACTOME%R-HSA-917729.1	ENDOSOMAL SORTING COMPLEX REQUIRED FOR TRANSPORT (ESCRT)%REACTOME%R-HSA-917729.1	0.011597	0.0707384	-1	VTA1,SNF8,TSG101,VPS4B,CHMP4B,CHMP2B	-1.71104	-0.620136	6	15
CARBOXYLIC ACID CATABOLIC PROCESS%GOBP%GO:0046395	CARBOXYLIC ACID CATABOLIC PROCESS%GOBP%GO:0046395	0.0116496	0.0708734	1	BCKDHA,DLD,GOT2,CRAT,ETFA,ACADS,HADH,ALDH6A1,AUH,ACAT1,ECI1,HMGCL,DECR1,BDH2,PCCB,HADHA,HADHB,ALDH5A1,DBT,GLUD1,CPT2,ETFB,PCCA,IVD,ECHDC1,ACADM,HNMT,ACADSB,ACADVL,HIBADH,GOT1,BCKDHB,GLUL,ETFDH,ECI2,MCCC2,GCSH,DDAH1,ECHDC2	1.50981	0.367228	39	72
REGULATION OF TRANSLATION%GOBP%GO:0006417	REGULATION OF TRANSLATION%GOBP%GO:0006417	0.0120054	0.0728323	-1	PKP3,SHMT1,MTPN,YBX3,EIF3H,EIF3D,EIF4E,HSPB1,EIF5A,RBM3,ETF1,METAP1,RPL13A,EIF2S1,CYFIP1,GIGYF2,CELF1,DDX6,GAPDH,EIF5,DDX3X,ERBB2,EIF4E2,RPL10,PLXNB2,ELAVL1,LSM14A,PPP1CA,EIF1,PKM,TNKS1BP1,DIS3L2,SHMT2,CNOT1,RPS3,DHX36,LARP1,NCK1,EIF3E,RPS9,PABPC1,EIF4G1,EIF4G2,RPL26,PDE12,EIF6,CSDE1	-1.45507	-0.347575	47	104
REGULATION OF TRANSMEMBRANE TRANSPORT%GOBP%GO:0034762	REGULATION OF TRANSMEMBRANE TRANSPORT%GOBP%GO:0034762	0.0120343	0.0728323	1	AHCYL1,CACNA2D1,FLNA,ITGB1,CA2,TMSB4X,CAPN3,CAV1,YWHAH,FHL1,ATP1B1,VAMP2,GLRX,ACTB,VDAC1,NDUFA4,THY1,PPIF,PRKACA,SORBS1,AKT1,SLC9A1,PPP3CA,ARL6IP5,CHP1,SRI,GSTM2,CAMK2D,COX17	1.49929	0.371431	29	65
CXCR4%IOB%CXCR4	CXCR4%IOB%CXCR4	0.0121719	0.0734742	-1	MAPK3,MAPK1,PTPN11,RAC1,NFKB1,NCK1,MAP2K1,STAT3	-1.67606	-0.56932	8	19
CILIUM ASSEMBLY%REACTOME%R-HSA-5617833.3	CILIUM ASSEMBLY%REACTOME%R-HSA-5617833.3	0.0122148	0.0734935	-1	DYNLL1,PPP2R1A,TUBA1A,TUBA4A,RP2,EXOC4,YWHAE,EXOC2,EXOC7,DYNC1I2,CKAP5,TNPO1,CCT8,ARL3,EXOC3	-1.58432	-0.451226	15	40
PROTEIN-CONTAINING COMPLEX DISASSEMBLY%GOBP%GO:0032984	PROTEIN-CONTAINING COMPLEX DISASSEMBLY%GOBP%GO:0032984	0.0122384	0.0734935	-1	DSTN,VTA1,NAPA,CHMP1A,SH3GL1,TSG101,VPS4B,RPL23,ETF1,CHMP4B,CHMP2B,CHMP1B,TWF1,SMARCC2,LAMP2,CHMP5,PPP1CA,KLC1,CKAP5,SET	-1.56619	-0.424666	20	51
RAS SIGNALING%WIKIPATHWAYS_20220510%WP4223%HOMO SAPIENS	RAS SIGNALING%WIKIPATHWAYS_20220510%WP4223%HOMO SAPIENS	0.0125369	0.075092	-1	MAPK3,CALML3,RALB,MAPK1,EPHA2,RALA,PTPN11,RAB5A,EXOC2,GNG12,RAC1,NFKB1,MAP2K1,ARF6,GNB4,GNB2,KRAS	-1.61972	-0.492351	17	30
MUSCLE CONTRACTION%GOBP%GO:0006936	MUSCLE CONTRACTION%GOBP%GO:0006936	0.0126693	0.075523	1	ROCK2,CACNA2D1,TPM2,MYH11,MYLK,TPM1,ATP1A1,DES,TPM3,ATP1B1,ASPH,CKMT2,TPM4,LMOD1,CAMK2D,SYNM	1.62002	0.478684	16	30
NEDDYLATION%REACTOME DATABASE ID RELEASE 80%8951664	NEDDYLATION%REACTOME DATABASE ID RELEASE 80%8951664	0.0126738	0.075523	-1	UCHL3,NEDD8,LMO7,CUL4B,PSMD14,PSMD5,PSMC3,PSMD4,PSMC2,RNF7,PSMD12,PSMC1,COPS6,COPS4,SQSTM1,COPS8,CUL2,RBBP7,PSMA2,PSMD3,PSMD11,DCAF13,CUL3,UBE2D3,RPS27A,DDB1,PSMD8,CUL1,PSMD13,PSME3,PSMC5,PSMB6,CUL4A,PSMD1,PSMA7,PSMB2,PSMC6,PSMA1,PSMB3,VCP,PSMC4,PSMB4	-1.52498	-0.395065	42	65
CELL-CELL COMMUNICATION%REACTOME DATABASE ID RELEASE 80%1500931	CELL-CELL COMMUNICATION%REACTOME DATABASE ID RELEASE 80%1500931	0.0128832	0.0765741	1	FLNA,ITGB1,ILK,VASP,SPTAN1,PARVA,SPTBN1,FLNC,ITGB4,ACTN1,FERMT2,ITGA6,CLDN18	1.5861	0.455084	13	34
FORMATION OF TUBULIN FOLDING INTERMEDIATES BY CCT TRIC%REACTOME%R-HSA-389960.2	FORMATION OF TUBULIN FOLDING INTERMEDIATES BY CCT TRIC%REACTOME%R-HSA-389960.2	0.0129278	0.0766431	-1	TUBA1A,TUBA4A,TUBB2A,TUBA1C,TUBB6,CCT7,CCT8,CCT6A,CCT5,CCT3,TCP1	-1.69338	-0.613734	11	15
RHO GTPASES ACTIVATE WASPS AND WAVES%REACTOME DATABASE ID RELEASE 80%5663213	RHO GTPASES ACTIVATE WASPS AND WAVES%REACTOME DATABASE ID RELEASE 80%5663213	0.0130066	0.0769143	-1	MAPK3,ABI1,MAPK1,ARPC1A,BAIAP2,CYFIP1,WASF2,CYFIP2,NCKAP1,RAC1,WIPF2,ARPC2,BRK1,NCK1,ARPC3,ACTR2,WASL,ACTR3,ARPC4	-1.64303	-0.532812	19	23
IRON UPTAKE AND TRANSPORT%REACTOME DATABASE ID RELEASE 80%917937	IRON UPTAKE AND TRANSPORT%REACTOME DATABASE ID RELEASE 80%917937	0.0131951	0.0776153	-1	NEDD8,HMOX1,ATP6V1D,ATP6V1A,ATP6V1E1,GLRX3,LCN2,ATP6V1G1,HMOX2	-1.6383	-0.531276	9	23
REGULATION OF CATALYTIC ACTIVITY%GOBP%GO:0050790	REGULATION OF CATALYTIC ACTIVITY%GOBP%GO:0050790	0.0132118	0.0776153	-1	MAPK3,IL18,BCL10,CSTB,CAST,CSTA,A2ML1,PRIM2,ECM1,S100A10,SERPINB13,SERPINB2,S100A9,PDCD6,SPINK5,PTK6,CAPN1,SERPINB5,SERPINB8,TXN,GSTP1,RALB,S100A8,ANXA1,RABGAP1,SNF8,PROM2,SERPINB1,MAPK1,OSBPL8,TSG101,SH3BP1,SLC27A4,SFN,EPHA2,PPP1R2,MARK2,HM13,SERPINA3,HSPB1,DBI,RPL23,TIPRL,RAP1GDS1,ANXA8,RAP2B,IQGAP1,SERPINB3,PCSK5,PPP2CA,DOCK9,GRN,SERPINA4,USP6NL,IPO7,RPS2,OAS1,GNAI3,SERPINB6,APOC3,CYFIP2,GAPDH…	-1.31908	-0.274219	71	312
POST-TRANSCRIPTIONAL REGULATION OF GENE EXPRESSION%GOBP%GO:0010608	POST-TRANSCRIPTIONAL REGULATION OF GENE EXPRESSION%GOBP%GO:0010608	0.0132253	0.0776153	-1	PKP3,SHMT1,MTPN,YBX3,EIF3H,DICER1,EIF3D,EIF4E,HSPB1,EIF5A,RBM3,ETF1,CARHSP1,METAP1,RPL13A,EIF2S1,TAF15,CYFIP1,GIGYF2,CELF1,AJUBA,DDX6,GAPDH,EIF5,DDX3X,ERBB2,EIF4E2,RPL10,PLXNB2,ELAVL1,LSM14A,PPP1CA,EIF1,SERBP1,PKM,TNKS1BP1,DIS3L2,SHMT2,CNOT1,RPS3,DHX36,LARP1,RAN,NCK1,EIF3E,RPS9,PABPC1,EIF4G1,EIF4G2,RPL26,PDE12,NSUN2,EIF6,CSDE1	-1.42073	-0.329092	54	128
AMYLOID FIBER FORMATION%REACTOME%R-HSA-977225.6	AMYLOID FIBER FORMATION%REACTOME%R-HSA-977225.6	0.0134907	0.0789269	1	ADAM10,HSPG2,TGFBI,LTF,LYZ,APCS,B2M,CST3	1.68534	0.559864	8	19
PLATELET ACTIVATION%GOBP%GO:0030168	PLATELET ACTIVATION%GOBP%GO:0030168	0.013543	0.0789269	1	MYL9,MYH9,FLNA,ILK,TLN1,ACTN1,CTSG,FN1,VCL,ACTB,STXBP3,COL3A1,GNAS	1.61495	0.477187	13	30
'DE NOVO' PROTEIN FOLDING%GOBP%GO:0006458	'DE NOVO' PROTEIN FOLDING%GOBP%GO:0006458	0.0135507	0.0789269	1	HSPA5,HSPD1,HSPA9,HSPE1,SDF2L1	1.6731	0.565087	5	18
RHO GTPASES ACTIVATE PAKS%REACTOME%R-HSA-5627123.2	RHO GTPASES ACTIVATE PAKS%REACTOME%R-HSA-5627123.2	0.0137073	0.0796394	1	MYL9,MYH9,FLNA,MYH11,MYLK,PPP1R12A,PAK1	1.70292	0.60562	7	15
CLEAR CELL RENAL CELL CARCINOMA PATHWAYS%WIKIPATHWAYS_20220510%WP4018%HOMO SAPIENS	CLEAR CELL RENAL CELL CARCINOMA PATHWAYS%WIKIPATHWAYS_20220510%WP4018%HOMO SAPIENS	0.0140818	0.0816114	-1	PHGDH,SHMT1,ME1,PGM2,HK2,FASN,ALDOC,PFKP,PSAT1,SQSTM1	-1.66386	-0.5929	10	16
ORGANIC ACID CATABOLIC PROCESS%GOBP%GO:0016054	ORGANIC ACID CATABOLIC PROCESS%GOBP%GO:0016054	0.0142824	0.0825677	1	BCKDHA,DLD,GOT2,CRAT,ETFA,ACADS,HADH,ALDH6A1,AUH,ACAT1,ECI1,HMGCL,DECR1,BDH2,PCCB,HADHA,HADHB,ALDH5A1,DBT,GLUD1,CPT2,ETFB,PCCA,IVD,ECHDC1,ACADM,HNMT,ACADSB,ACADVL,HIBADH,GOT1,BCKDHB,GLUL,ETFDH,ECI2,MCCC2,GCSH,DDAH1,ECHDC2	1.48142	0.358456	39	74
ALPHA-AMINO ACID METABOLIC PROCESS%GOBP%GO:1901605	ALPHA-AMINO ACID METABOLIC PROCESS%GOBP%GO:1901605	0.0144764	0.0834816	1	APIP,GOT2,PYCR1,SLC25A13,ALDH6A1,BCAT2,ACAT1,HMGCL,ASL,ALDH5A1,GLUD1,IVD,ACADSB,HIBADH,GOT1,MTAP,GLUL,GCLC,MCCC2,GCSH,DDAH1,SMS	1.54761	0.410808	22	47
MITOTIC ANAPHASE%REACTOME DATABASE ID RELEASE 80%68882	MITOTIC ANAPHASE%REACTOME DATABASE ID RELEASE 80%68882	0.0150196	0.0857923	-1	NUF2,DYNLL1,PPP2R1A,TUBA1A,RPS27,TUBA4A,TUBB2A,PSMD14,PSMD5,CHMP4B,CHMP2B,PPP2CA,PPP2CB,SPAST,PPP2R5C,PSMC3,PSMD4,PSMC2,TUBA1C,DYNC1LI2,PSMD12,PSMC1,TUBB6,DYNC1I2,CKAP5,TNPO1,PSMA2,PSMD3,PSMD11,PPP2R5D,RAN,NUP93,XPO1,PPP2R2A,RPS27A,PSMD8,RCC1,KPNB1,PSMD13,PSME3,PSMC5,RANGAP1,DYNC1LI1,PPP2R5A,PSMB6,NUP62	-1.45102	-0.348375	46	101
MITOTIC METAPHASE AND ANAPHASE%REACTOME%R-HSA-2555396.2	MITOTIC METAPHASE AND ANAPHASE%REACTOME%R-HSA-2555396.2	0.0150196	0.0857923	-1	NUF2,DYNLL1,PPP2R1A,TUBA1A,RPS27,TUBA4A,TUBB2A,PSMD14,PSMD5,CHMP4B,CHMP2B,PPP2CA,PPP2CB,SPAST,PPP2R5C,PSMC3,PSMD4,PSMC2,TUBA1C,DYNC1LI2,PSMD12,PSMC1,TUBB6,DYNC1I2,CKAP5,TNPO1,PSMA2,PSMD3,PSMD11,PPP2R5D,RAN,NUP93,XPO1,PPP2R2A,RPS27A,PSMD8,RCC1,KPNB1,PSMD13,PSME3,PSMC5,RANGAP1,DYNC1LI1,PPP2R5A,PSMB6,NUP62	-1.45102	-0.348375	46	101
VIRAL RELEASE FROM HOST CELL%GOBP%GO:0019076	VIRAL RELEASE FROM HOST CELL%GOBP%GO:0019076	0.0150247	0.0857923	-1	CHMP1A,TSG101,VPS4B,CHMP4B,CHMP2B,CHMP1B,ARL8B,PPID,CHMP5	-1.65119	-0.560872	9	19
EXIT FROM HOST CELL%GOBP%GO:0035891	EXIT FROM HOST CELL%GOBP%GO:0035891	0.0150247	0.0857923	-1	CHMP1A,TSG101,VPS4B,CHMP4B,CHMP2B,CHMP1B,ARL8B,PPID,CHMP5	-1.65119	-0.560872	9	19
RESPONSE TO MECHANICAL STIMULUS%GOBP%GO:0009612	RESPONSE TO MECHANICAL STIMULUS%GOBP%GO:0009612	0.015338	0.0873665	-1	MAPK3,BCL10,PPL,SCEL,JUP	-1.65519	-0.579564	5	17
REGULATION OF ION TRANSPORT%GOBP%GO:0043269	REGULATION OF ION TRANSPORT%GOBP%GO:0043269	0.0153774	0.087377	1	AHCYL1,CACNA2D1,FLNA,MYLK,ITGB1,CA2,ATP1A1,TMSB4X,PDGFRB,CAPN3,CAV1,YWHAH,FHL1,ATP1B1,VAMP2,GLRX,VDAC1,NDUFA4,THY1,PPIF,PRKACA,B2M,SLC9A1,PPP3CA,ARL6IP5,CHP1,TF,SRI,SLC12A2,GSTM2,SNX6,CAMK2D,COX17	1.47151	0.357911	33	72
LEUKOCYTE ACTIVATION%GOBP%GO:0045321	LEUKOCYTE ACTIVATION%GOBP%GO:0045321	0.0154933	0.0877938	1	CORO1A,HSPD1,CD81,ADAM10,ITGB1,CLU,LCP1,STOML2,ADA,CTSG,SLC25A5,VAMP2,STXBP3,CHGA,PPP3CA,CXADR	1.53387	0.405348	16	48
VESICLE ORGANIZATION%GOBP%GO:0016050	VESICLE ORGANIZATION%GOBP%GO:0016050	0.0155264	0.0877938	-1	S100A10,PDCD6,VTA1,ATP6V1D,SNX3,ANXA2,CHMP1A,SNF8,TMED9,PI4K2A,TSG101,VPS4B,SAMD9,SEC24C,ANXA8,ATP6V1A,CHMP4B,CHMP2B,CHMP1B,HOOK1,PDCD6IP,ARL8B,AGFG1,GOLPH3L	-1.4459	-0.34876	24	98
NUCLEOSIDE DIPHOSPHATE PHOSPHORYLATION%GOBP%GO:0006165	NUCLEOSIDE DIPHOSPHATE PHOSPHORYLATION%GOBP%GO:0006165	0.0155834	0.0879026	-1	PGAM1,LDHA,HK2,ALDOC,ALDOA,GAPDH,ENO1,PFKP,PKM,CMPK1,NME2	-1.62193	-0.537576	11	21
ENDOSOMAL TRANSPORT%GOBP%GO:0016197	ENDOSOMAL TRANSPORT%GOBP%GO:0016197	0.0156495	0.0880613	-1	TOM1,VTA1,ACAP2,RAB10,SNX3,CHMP1A,SNF8,TMED9,TSG101,VPS4B,ANXA8,EHD3,CHMP4B,CHMP2B,CHMP1B,RAB6A,YKT6,CHMP5,MYO5B,VAMP3,SQSTM1,RAB11B,VPS35,VPS26A,ARF6,MICALL1,VPS36	-1.48872	-0.375343	27	75
RESPONSE TO TEMPERATURE STIMULUS%GOBP%GO:0009266	RESPONSE TO TEMPERATURE STIMULUS%GOBP%GO:0009266	0.0158612	0.0890371	-1	CRNN,HMOX1,PDCD6,HSP90AB2P,CRYAB,HSPB1,EIF2B1,HSPA2,YWHAE,HSBP1,BAG3,RBBP7,DHX36,HSPA1B,HSP90AB1	-1.60575	-0.501973	15	27
ACTOMYOSIN STRUCTURE ORGANIZATION%GOBP%GO:0031032	ACTOMYOSIN STRUCTURE ORGANIZATION%GOBP%GO:0031032	0.0159751	0.0894608	1	ROCK2,MYL9,MYH9,MYH11,ARRB1,TPM1,ITGB1,PDGFRB,CAPN3,PGM5,FLNC	1.56807	0.436651	11	38
NEGATIVE REGULATION OF CATALYTIC ACTIVITY%GOBP%GO:0043086	NEGATIVE REGULATION OF CATALYTIC ACTIVITY%GOBP%GO:0043086	0.0161903	0.0904478	-1	CSTB,CAST,CSTA,ECM1,SERPINB13,SERPINB2,SPINK5,PTK6,SERPINB5,SERPINB8,GSTP1,ANXA1,SERPINB1,TSG101,SFN,SERPINA3,HSPB1,RPL23,TIPRL,ANXA8,SERPINB3,SERPINA4,IPO7,GNAI3,SERPINB6,APOC3,GAPDH,RPL11,DDX3X,ARFGEF1,ARL6IP1,EPHA1,CSNK2A1	-1.40298	-0.32455	33	129
REGULATION OF CELL ADHESION%GOBP%GO:0030155	REGULATION OF CELL ADHESION%GOBP%GO:0030155	0.016314	0.0909205	1	TGM2,SMARCD2,ROCK2,HSPD1,LAMB1,FLNA,LAMC1,CD81,ADAM10,MIA3,TPM1,ILK,TGFBI,TNXB,NID1,TLN1,PRKAR1A,CAV1,RAC2,PPP1R12A,ADA,AGR2,CTSG,FN1,FERMT2,FBLN1,VCL,COL16A1,DOCK1,VTN,CD46,ACTB,STX4,THY1,IL6ST,AKT1,B2M,SLC9A1,PPP3CA,HLA-DRB1,CASK,CALR	1.38024	0.30247	42	134
PROTEIN POLYUBIQUITINATION%GOBP%GO:0000209	PROTEIN POLYUBIQUITINATION%GOBP%GO:0000209	0.0174125	0.09681	-1	NPEPPS,HECTD1,ITCH,BLMH,TRIM38,SASH1,HUWE1,CUL3,UBE2D3,CTNNB1,TRIP12	-1.59643	-0.508117	11	25
GLYCOLYSIS%BIOCYC%PWY66-400	GLYCOLYSIS%BIOCYC%PWY66-400	0.0178707	0.0990853	-1	PGAM1,HK2,ALDOC,ALDOA,GAPDH,ENO1,PFKP,PKM	-1.65059	-0.598228	8	15
PROTEIN LOCALIZATION%REACTOME DATABASE ID RELEASE 80%9609507	PROTEIN LOCALIZATION%REACTOME DATABASE ID RELEASE 80%9609507	0.017907	0.0990853	1	HSPD1,HSPA9,TIMM44,TIMM13,TIMM8B,PMPCB,TIMM10,CHCHD3,ACO2,GRPEL1,CRAT,SLC25A13,TIMM50,CYC1,VAMP2,ATAD1,VDAC1,PEX14,HMGCL,ECH1,SLC25A4,COA6,TIMM8A,TIMM9,CS,SAMM50,MTX1	1.46866	0.365574	27	64
SIGNALING BY MET%REACTOME DATABASE ID RELEASE 80%6806834	SIGNALING BY MET%REACTOME DATABASE ID RELEASE 80%6806834	0.018089	0.0996385	1	RAP1B,LAMA5,LAMB1,LAMA4,LAMC1,ITGB1	1.62745	0.520222	6	22
AMPLIFICATION OF SIGNAL FROM THE KINETOCHORES%REACTOME%R-HSA-141424.2	AMPLIFICATION OF SIGNAL FROM THE KINETOCHORES%REACTOME%R-HSA-141424.2	0.0181784	0.0996385	-1	NUF2,DYNLL1,PPP2R1A,RPS27,PPP2CA,PPP2CB,PPP2R5C,DYNC1LI2,DYNC1I2,CKAP5,PPP2R5D	-1.57475	-0.487611	11	28
MITOTIC SPINDLE CHECKPOINT%REACTOME%R-HSA-69618.2	MITOTIC SPINDLE CHECKPOINT%REACTOME%R-HSA-69618.2	0.0181784	0.0996385	-1	NUF2,DYNLL1,PPP2R1A,RPS27,PPP2CA,PPP2CB,PPP2R5C,DYNC1LI2,DYNC1I2,CKAP5,PPP2R5D	-1.57475	-0.487611	11	28
AMPLIFICATION OF SIGNAL FROM UNATTACHED KINETOCHORES VIA A MAD2 INHIBITORY SIGNAL%REACTOME DATABASE ID RELEASE 80%141444	AMPLIFICATION OF SIGNAL FROM UNATTACHED KINETOCHORES VIA A MAD2 INHIBITORY SIGNAL%REACTOME DATABASE ID RELEASE 80%141444	0.0181784	0.0996385	-1	NUF2,DYNLL1,PPP2R1A,RPS27,PPP2CA,PPP2CB,PPP2R5C,DYNC1LI2,DYNC1I2,CKAP5,PPP2R5D	-1.57475	-0.487611	11	28
ALZHEIMER'S DISEASE AND MIRNA EFFECTS%WIKIPATHWAYS_20220510%WP2059%HOMO SAPIENS	ALZHEIMER'S DISEASE AND MIRNA EFFECTS%WIKIPATHWAYS_20220510%WP2059%HOMO SAPIENS	0.0183066	0.0996428	-1	MAPK3,CALML3,IDE,MAPK1,TUBA1A,TUBA4A,TUBB2A,CSNK1A1,ADRM1,EIF2S1,ITPR2,PSMD4,TUBA1C,PSMD12,PLCB3,PSMC1,CSNK2A1,TUBB6,PSMA2,PSMD3,NFKB1,MAP2K1,RTN4	-1.47864	-0.383061	23	65
ALZHEIMER'S DISEASE%WIKIPATHWAYS_20220510%WP5124%HOMO SAPIENS	ALZHEIMER'S DISEASE%WIKIPATHWAYS_20220510%WP5124%HOMO SAPIENS	0.0183066	0.0996428	-1	MAPK3,CALML3,IDE,MAPK1,TUBA1A,TUBA4A,TUBB2A,CSNK1A1,ADRM1,EIF2S1,ITPR2,PSMD4,TUBA1C,PSMD12,PLCB3,PSMC1,CSNK2A1,TUBB6,PSMA2,PSMD3,NFKB1,MAP2K1,RTN4	-1.47864	-0.383061	23	65
NEGATIVE REGULATION OF ENDOPEPTIDASE ACTIVITY%GOBP%GO:0010951	NEGATIVE REGULATION OF ENDOPEPTIDASE ACTIVITY%GOBP%GO:0010951	0.0183079	0.0996428	-1	CAST,SERPINB13,SERPINB2,SERPINB5,SERPINB8,SERPINB1,SFN,SERPINA3,ANXA8,SERPINB3,SERPINA4,SERPINB6,GAPDH,DDX3X,ARL6IP1,CSNK2A1	-1.51895	-0.41537	16	49
REGULATION OF MEMBRANE POTENTIAL%GOBP%GO:0042391	REGULATION OF MEMBRANE POTENTIAL%GOBP%GO:0042391	0.01843	0.0997054	1	CACNA2D1,FLNA,DCN,ATP1A1,STOML2,CAV1,PRDX3,PYCR1,YWHAH,FHL1,ATP1B1,GLRX,NDUFS1,PARK7,AKT1,SLC9A1,PPA2,ARL6IP5,CXADR,SRI,DSG2	1.53763	0.418069	21	43
INTRACELLULAR SIGNAL TRANSDUCTION%GOBP%GO:0035556	INTRACELLULAR SIGNAL TRANSDUCTION%GOBP%GO:0035556	0.0184455	0.0997054	-1	MAPK3,IL18,BCL10,NUF2,HMOX1,SDCBP2,EPS8L1,PLCD1,EPS8L2,PPP2R1A,RALB,MAPK13,ITCH,YAP1,MAPK1,DICER1,SFN,EPHA2,MARK2,HSPB1,NDRG1,TIPRL,DGKA,RAP2B,SRPK1,NRBP1,CARHSP1,PPP2CA,RRAGC,NLRX1,RALA,OXSR1,CYFIP1,STK38L,DBNL,STK24,G3BP1,NCKAP1,YWHAE,CDC5L,DDX3X,ERBB2,MINK1,PRKD2,PLCB3,RAB18,LAMTOR3,PHACTR4,SQSTM1,COPS8,NUCB2,RAC1,CUL2,ARL3,WNK1,PPP1CB,MMS19,LARP1,SMAD2,BRK1	-1.35241	-0.295496	60	196
PROTEIN DEUBIQUITINATION%GOBP%GO:0016579	PROTEIN DEUBIQUITINATION%GOBP%GO:0016579	0.0184481	0.0997054	-1	UCHL3,UCHL5,USP5,OTUB1,PSMD14	-1.62163	-0.550828	5	19
REGULATION OF ION TRANSMEMBRANE TRANSPORT%GOBP%GO:0034765	REGULATION OF ION TRANSMEMBRANE TRANSPORT%GOBP%GO:0034765	0.0189195	0.101849	1	AHCYL1,CACNA2D1,FLNA,ITGB1,TMSB4X,CAPN3,CAV1,YWHAH,FHL1,ATP1B1,VAMP2,GLRX,VDAC1,NDUFA4,THY1,PPIF,PRKACA,SLC9A1,PPP3CA,ARL6IP5,CHP1,SRI,GSTM2,CAMK2D,COX17	1.48845	0.382537	25	54
ACYL-COA METABOLIC PROCESS%GOBP%GO:0006637	ACYL-COA METABOLIC PROCESS%GOBP%GO:0006637	0.0189762	0.101849	1	ACOT9,DLD,DLAT,ACSF2,ACSL3,ACLY,HMGCS2,PDHX,SUCLG2,ACAT1,PDHB,PDHA1,SUCLG1,ACOT1,ACSS1,SLC25A1,SUCLA2,OGDH,DLST	1.56686	0.455139	19	32
THIOESTER METABOLIC PROCESS%GOBP%GO:0035383	THIOESTER METABOLIC PROCESS%GOBP%GO:0035383	0.0189762	0.101849	1	ACOT9,DLD,DLAT,ACSF2,ACSL3,ACLY,HMGCS2,PDHX,SUCLG2,ACAT1,PDHB,PDHA1,SUCLG1,ACOT1,ACSS1,SLC25A1,SUCLA2,OGDH,DLST	1.56686	0.455139	19	32
ANTIGEN PRESENTATION: FOLDING, ASSEMBLY AND PEPTIDE LOADING OF CLASS I MHC%REACTOME DATABASE ID RELEASE 80%983170	ANTIGEN PRESENTATION: FOLDING, ASSEMBLY AND PEPTIDE LOADING OF CLASS I MHC%REACTOME DATABASE ID RELEASE 80%983170	0.0190557	0.10204	1	HSPA5,SEC24D,ERAP1,PIK3C3,HLA-C,B2M,CALR,PDIA3,SEC24A,SAR1B	1.63485	0.55217	10	18
MUSCLE STRUCTURE DEVELOPMENT%GOBP%GO:0061061	MUSCLE STRUCTURE DEVELOPMENT%GOBP%GO:0061061	0.0193237	0.103237	1	BASP1,MYL9,COL6A3,MYH11,CD81,MYLK,TPM1,ITGB1,PDGFRB,DES,CAPN3,PGM5,CAV1,FLNC,ACTN1,PDLIM7,KDM6B,FHL1	1.46014	0.366284	18	61
PROTEIN MODIFICATION PROCESS%GOBP%GO:0036211	PROTEIN MODIFICATION PROCESS%GOBP%GO:0036211	0.0194424	0.103633	-1	MAPK3,UCHL3,IVL,NEDD8,TGM3,CSTA,PMM1,ST6GAL1,ABI1,S100A9,EVPL,SLK,PPP2R1A,PTK6,UCHL5,CSK,NPEPPS,S100A8,ANXA1,PPP4R1,HECTD1,YWHAZ,MAPK13,LMO7,ITCH,TRIM16,USP5,MAPK1,TGM1,SPRR1A,MARK2,DSP,OTUB1,CARM1,CUL4B,CSNK1A1,PSMD14,SNRPD3,ATG3,SRPK1,ETF1,NRBP1,METAP1,METAP2,PPP2CA,LYPLA2,RAB6A,PPP2CB,OXSR1,PTPN11,SNRPB,STK38L,PPP2R5C,PI3,STK24,BLMH,NAA10,PPID,RNF7,TRIM38,GAPDH,KDM1A,TRIM23,MYCBP2,ERBB2,MINK1,…	-1.29694	-0.268897	106	319
POSITIVE REGULATION OF MITOCHONDRION ORGANIZATION%GOBP%GO:0010822	POSITIVE REGULATION OF MITOCHONDRION ORGANIZATION%GOBP%GO:0010822	0.0195786	0.104121	1	DCN,STOML2,SLC25A5,HIP1R,VDAC1,MCU,PPIF,PARK7,SLC25A4,MFF,PGAM5,RALBP1	1.60837	0.514124	12	22
M PHASE%REACTOME DATABASE ID RELEASE 80%68886	M PHASE%REACTOME DATABASE ID RELEASE 80%68886	0.0197401	0.104629	-1	NUF2,DYNLL1,ENSA,PPP2R1A,RAB2A,MAPK1,TUBA1A,RPS27,TUBA4A,TUBB2A,PSMD14,PSMD5,CHMP4B,CHMP2B,RAB1B,PPP2CA,PPP2CB,SPAST,PPP2R5C,PSMC3,PSMD4,PSMC2,TUBA1C,YWHAE,DYNC1LI2,PSMD12,PSMC1,CSNK2A1,TUBB6,DYNC1I2,CKAP5,TNPO1,PSMA2,PSMD3,PSMD11,PPP2R5D,SET,RAN,NUP93,XPO1,PPP2R2A,RPS27A,GOLGA2,LPIN1,PSMD8,RCC1,KPNB1,PSMD13,PSME3,PSMC5,RANGAP1,DYNC1LI1,PPP2R5A,PSMB6,NUP62	-1.39152	-0.320293	55	134
TOLL LIKE RECEPTOR 3 (TLR3) CASCADE%REACTOME DATABASE ID RELEASE 80%168164	TOLL LIKE RECEPTOR 3 (TLR3) CASCADE%REACTOME DATABASE ID RELEASE 80%168164	0.0197643	0.104629	-1	MAPK3,PPP2R1A,MAPK1,PPP2CA,PPP2CB,NFKB1,PPP2R5D,MAP2K1,UBE2D3,RPS27A,CUL1	-1.60199	-0.530969	11	21
CATION TRANSPORT%GOBP%GO:0006812	CATION TRANSPORT%GOBP%GO:0006812	0.0199028	0.105123	1	CACNA2D1,FLNA,SLC5A5,ATP1A1,PMPCB,SLC25A20,STOML2,CAV1,ATP4B,NDUFA9,NNT,ATP1B1,ATP4A,NDUFS7,LTF,DNM2,AFG3L2,MCU,ATP2C1,CLTC,SLC9A1,CHP1,TF,LETM1,SLC12A2,MT-ND4,COX17,TRPC5	1.45142	0.359572	28	65
SIGNALING EVENTS MEDIATED BY FOCAL ADHESION KINASE%PATHWAY INTERACTION DATABASE NCI-NATURE CURATED DATA%SIGNALING EVENTS MEDIATED BY FOCAL ADHESION KINASE	SIGNALING EVENTS MEDIATED BY FOCAL ADHESION KINASE%PATHWAY INTERACTION DATABASE NCI-NATURE CURATED DATA%SIGNALING EVENTS MEDIATED BY FOCAL ADHESION KINASE	0.0208861	0.109865	1	RAP1B,ROCK2,ITGB1,TLN1,ACTN1,VCL,PAK1,DOCK1	1.60239	0.517697	8	21
SIGNALING BY FGFR%REACTOME DATABASE ID RELEASE 80%190236	SIGNALING BY FGFR%REACTOME DATABASE ID RELEASE 80%190236	0.0209324	0.109865	-1	MAPK3,PPP2R1A,MAPK1,PPP2CA,PPP2CB,PTPN11,FGFBP1,HNRNPH1,ESRP1,RPS27A,POLR2A	-1.60827	-0.573093	11	16
REGULATION OF CATION TRANSMEMBRANE TRANSPORT%GOBP%GO:1904062	REGULATION OF CATION TRANSMEMBRANE TRANSPORT%GOBP%GO:1904062	0.0209424	0.109865	1	CACNA2D1,FLNA,ITGB1,TMSB4X,CAPN3,CAV1,YWHAH,FHL1,ATP1B1,VAMP2,GLRX,VDAC1,NDUFA4,THY1,PPIF,PRKACA,SLC9A1,PPP3CA,CHP1,SRI,GSTM2,CAMK2D,COX17	1.49084	0.389549	23	50
POSITIVE REGULATION OF LEUKOCYTE PROLIFERATION%GOBP%GO:0070665	POSITIVE REGULATION OF LEUKOCYTE PROLIFERATION%GOBP%GO:0070665	0.0210506	0.110184	-1	MAPK3,IL18,CD55,ANXA1,MIF,MAPK1	-1.59867	-0.535592	6	20
CASPASE CASCADE IN APOPTOSIS%PATHWAY INTERACTION DATABASE NCI-NATURE CURATED DATA%CASPASE CASCADE IN APOPTOSIS	CASPASE CASCADE IN APOPTOSIS%PATHWAY INTERACTION DATABASE NCI-NATURE CURATED DATA%CASPASE CASCADE IN APOPTOSIS	0.021173	0.110575	1	VIM,ARHGDIB,SPTAN1,CASP7,LMNB2,KRT18	1.6248	0.548774	6	18
REGULATION OF BODY FLUID LEVELS%GOBP%GO:0050878	REGULATION OF BODY FLUID LEVELS%GOBP%GO:0050878	0.0215228	0.11215	1	F9,MYL9,MYH9,FLNA,F13A1,ILK,LMAN1,TLN1,CAV1,AGR2,ACTN1,CTSG,FN1,FBLN1,VCL,VAMP2,VTN,ACTB,EMILIN1,PRKACA,STXBP3,COL3A1,GNAS,PPP3CA,F5	1.44143	0.357097	25	65
CELL MOTILITY%GOBP%GO:0048870	CELL MOTILITY%GOBP%GO:0048870	0.0222391	0.115623	1	CORO1A,ANXA6,BSG,LAMA5,MYH9,LAMB1,FLNA,LAMC1,ITGB6,MIA3,ITGB1,ENAH,MAP1B,LIMA1,PDGFRB,TNS1,LCP1,PARVA,ITGB4,CTSG,FN1,ITGA6,PAK1,S100P,DOCK1,VTN,ACTB,MISP,PPIB	1.35702	0.299657	29	127
EGFR TYROSINE KINASE INHIBITOR RESISTANCE%WIKIPATHWAYS_20220510%WP4806%HOMO SAPIENS	EGFR TYROSINE KINASE INHIBITOR RESISTANCE%WIKIPATHWAYS_20220510%WP4806%HOMO SAPIENS	0.0224335	0.116374	-1	MAPK3,MAPK1,EIF4E,ERBB2,MAP2K1,STAT3,KRAS	-1.61421	-0.58504	7	15
REGULATION OF CYTOKINE-MEDIATED SIGNALING PATHWAY%GOBP%GO:0001959	REGULATION OF CYTOKINE-MEDIATED SIGNALING PATHWAY%GOBP%GO:0001959	0.022805	0.118038	-1	IL1RN,GSTP1,TTLL12,PPP2CB,PTPN11,OAS1	-1.57909	-0.523378	6	21
PROTEIN CATABOLIC PROCESS%GOBP%GO:0030163	PROTEIN CATABOLIC PROCESS%GOBP%GO:0030163	0.0232178	0.119572	-1	NCCRP1,UCHL3,NEDD8,IDE,HECTD1,CHMP1A,ITCH,SNF8,NEMF,TSG101,TOLLIP,VPS4B,HM13,WDR26,NSFL1C,CUL4B,CSNK1A1,PSMD14,CHMP4B,CHMP2B,RAB12,ADRM1,CHMP1B,LYPLA2,UBR4,PPP2R5C,PSMC3,PSMD4,PDCD6IP,PSMC2,RNF7,RAD23B,PSMD12,PSMC1,LAMP2,CHMP5,ASCC3,SQSTM1,CUL2,HUWE1,PSMA2,PSMD3,PSMD11,UBXN1,CTSH,CUL3,UBE2D3,AUP1,RPS27A,VPS36,DDB1,UBA6,PSMD8,CUL1,GPC1,CTSB,HSPA8,CTNNB1,TRIP12,PSMD13	-1.36353	-0.308256	60	152
REGULATION OF CELLULAR MACROMOLECULE BIOSYNTHETIC PROCESS%GOBP%GO:2000112	REGULATION OF CELLULAR MACROMOLECULE BIOSYNTHETIC PROCESS%GOBP%GO:2000112	0.0232441	0.119572	-1	PKP3,SHMT1,MTPN,YBX3,EIF3H,EIF3D,EIF4E,HSPB1,DBI,EIF5A,RBM3,ETF1,METAP1,RPL13A,EIF2S1,CYFIP1,GIGYF2,CELF1,DDX6,GAPDH,EIF5,DDX3X,ERBB2,EIF4E2,RPL10,PLXNB2,ELAVL1,RAB3GAP2,LSM14A,PPP1CA,EIF1,PKM,TNKS1BP1,DIS3L2,SHMT2,CNOT1,RPS3,DHX36,LARP1,NCK1,EIF3E,RPS9,PABPC1,EIF4G1,EIF4G2,RPL26,PDE12,EIF6,GOLGA2,CSDE1	-1.38521	-0.326066	50	114
LATE PHASE OF HIV LIFE CYCLE%REACTOME DATABASE ID RELEASE 80%162599	LATE PHASE OF HIV LIFE CYCLE%REACTOME DATABASE ID RELEASE 80%162599	0.0232558	0.119572	-1	VTA1,TSG101,VPS4B,CHMP4B,CHMP2B,TAF15,PDCD6IP,CHMP5,RAN,NUP93,PPIA,XPO1,RPS27A,NMT1,RCC1,POLR2A,RANBP1,RANGAP1,NUP62	-1.53202	-0.44808	19	36
PROTEIN AUTOPHOSPHORYLATION%GOBP%GO:0046777	PROTEIN AUTOPHOSPHORYLATION%GOBP%GO:0046777	0.0233751	0.119654	-1	MAPK3,SLK,PTK6,MARK2,OXSR1,STK24,ERBB2,MINK1,PRKD2,EPHA1	-1.57245	-0.521177	10	21
AUTOPHAGOSOME MATURATION%GOBP%GO:0097352	AUTOPHAGOSOME MATURATION%GOBP%GO:0097352	0.0233929	0.119654	-1	CHMP1A,TSG101,VPS4B,CHMP4B,CHMP2B,CHMP1B,LAMP2,CHMP5	-1.59783	-0.542744	8	19
ACYL-COA BIOSYNTHETIC PROCESS%GOBP%GO:0071616	ACYL-COA BIOSYNTHETIC PROCESS%GOBP%GO:0071616	0.0236187	0.119654	1	DLD,DLAT,ACSL3,ACLY,PDHX,ACAT1,PDHB,PDHA1,ACSS1,SLC25A1	1.63367	0.580994	10	15
MONOSACCHARIDE BIOSYNTHETIC PROCESS%GOBP%GO:0046364	MONOSACCHARIDE BIOSYNTHETIC PROCESS%GOBP%GO:0046364	0.0236187	0.119654	1	FBP2,AKR1B1,SLC25A13,FBP1,SLC25A1,SLC25A10	1.63317	0.580815	6	15
THIOESTER BIOSYNTHETIC PROCESS%GOBP%GO:0035384	THIOESTER BIOSYNTHETIC PROCESS%GOBP%GO:0035384	0.0236187	0.119654	1	DLD,DLAT,ACSL3,ACLY,PDHX,ACAT1,PDHB,PDHA1,ACSS1,SLC25A1	1.63367	0.580994	10	15
NUCLEOSIDE BISPHOSPHATE BIOSYNTHETIC PROCESS%GOBP%GO:0033866	NUCLEOSIDE BISPHOSPHATE BIOSYNTHETIC PROCESS%GOBP%GO:0033866	0.0236837	0.119654	1	DLD,DLAT,ACSL3,ACLY,PDHX,ACAT1,PDHB,PDHA1,ACSS1,SLC25A1	1.60081	0.524346	10	20
PURINE NUCLEOSIDE BISPHOSPHATE BIOSYNTHETIC PROCESS%GOBP%GO:0034033	PURINE NUCLEOSIDE BISPHOSPHATE BIOSYNTHETIC PROCESS%GOBP%GO:0034033	0.0236837	0.119654	1	DLD,DLAT,ACSL3,ACLY,PDHX,ACAT1,PDHB,PDHA1,ACSS1,SLC25A1	1.60081	0.524346	10	20
RIBONUCLEOSIDE BISPHOSPHATE BIOSYNTHETIC PROCESS%GOBP%GO:0034030	RIBONUCLEOSIDE BISPHOSPHATE BIOSYNTHETIC PROCESS%GOBP%GO:0034030	0.0236837	0.119654	1	DLD,DLAT,ACSL3,ACLY,PDHX,ACAT1,PDHB,PDHA1,ACSS1,SLC25A1	1.60081	0.524346	10	20
PEPTIDE CROSS-LINKING%GOBP%GO:0018149	PEPTIDE CROSS-LINKING%GOBP%GO:0018149	0.0237643	0.119801	-1	IVL,TGM3,CSTA,EVPL,ANXA1,TGM1,SPRR1A,DSP	-1.59968	-0.579774	8	15
MACROAUTOPHAGY%GOBP%GO:0016236	MACROAUTOPHAGY%GOBP%GO:0016236	0.0240513	0.120985	-1	VTA1,CHMP1A,SNF8,TSG101,VPS4B,NSFL1C,ATG3,CHMP4B,CHMP2B,RAB1B,CHMP1B,ARL8B,LAMP2,CHMP5,UFM1,SQSTM1,UFL1	-1.49102	-0.409467	17	48
EML4 AND NUDC IN MITOTIC SPINDLE FORMATION%REACTOME DATABASE ID RELEASE 80%9648025	EML4 AND NUDC IN MITOTIC SPINDLE FORMATION%REACTOME DATABASE ID RELEASE 80%9648025	0.0243902	0.122425	-1	NUF2,DYNLL1,PPP2R1A,RPS27,PPP2CA,PPP2CB,PPP2R5C,DYNC1LI2,DYNC1I2,CKAP5,PPP2R5D	-1.54328	-0.472273	11	29
STEROL METABOLIC PROCESS%GOBP%GO:0016125	STEROL METABOLIC PROCESS%GOBP%GO:0016125	0.0246937	0.123256	-1	SULT2B1,PMVK,CES1,G6PD,HMGCS1,NSDHL,MVK,MSMO1,APOB	-1.55381	-0.50388	9	23
CHOLESTEROL METABOLIC PROCESS%GOBP%GO:0008203	CHOLESTEROL METABOLIC PROCESS%GOBP%GO:0008203	0.0246937	0.123256	-1	SULT2B1,PMVK,CES1,G6PD,HMGCS1,NSDHL,MVK,MSMO1,APOB	-1.55381	-0.50388	9	23
PID_ECADHERIN_NASCENT_AJ_PATHWAY%MSIGDB_C2%PID_ECADHERIN_NASCENT_AJ_PATHWAY	PID_ECADHERIN_NASCENT_AJ_PATHWAY%MSIGDB_C2%PID_ECADHERIN_NASCENT_AJ_PATHWAY	0.0247148	0.123256	-1	JUP,WASF2,CYFIP2,NCKAP1,CSNK2A1,CTNND1,RAC1,CTNNA1,ARF6,CTNNB1	-1.59087	-0.576584	10	15
NEGATIVE REGULATION OF RESPONSE TO EXTERNAL STIMULUS%GOBP%GO:0032102	NEGATIVE REGULATION OF RESPONSE TO EXTERNAL STIMULUS%GOBP%GO:0032102	0.0250489	0.124654	-1	SERPINB2,CD9,GSTP1,ALOX12,TTLL12,ITCH,MIF,KLK8,RIOK3,GRN,CD109,MVK,OAS1,SEMA4B	-1.46072	-0.38537	14	59
MUSCLE ORGAN DEVELOPMENT%GOBP%GO:0007517	MUSCLE ORGAN DEVELOPMENT%GOBP%GO:0007517	0.0251721	0.125	1	BASP1,COL6A3,MYLK,TPM1,DES,CAPN3,CAV1,FHL1	1.54229	0.471498	8	26
PPAR SIGNALING PATHWAY%WIKIPATHWAYS_20220510%WP3942%HOMO SAPIENS	PPAR SIGNALING PATHWAY%WIKIPATHWAYS_20220510%WP3942%HOMO SAPIENS	0.0254995	0.126356	-1	ACOX3,ACOX1,FABP5,SLC27A4,ME1,DBI	-1.58728	-0.565612	6	16
REGULATION OF MOLECULAR FUNCTION%GOBP%GO:0065009	REGULATION OF MOLECULAR FUNCTION%GOBP%GO:0065009	0.0262047	0.129452	-1	MAPK3,IL18,CRNN,BCL10,CSTB,CAST,CSTA,A2ML1,HMOX1,PRIM2,ECM1,S100A10,SERPINB13,SERPINB2,S100A9,PDCD6,MTPN,SPINK5,PTK6,CAPN1,SERPINB5,SERPINB8,TXN,GSTP1,IDE,RALB,S100A8,ANXA1,ANXA2,JUP,ITCH,RABGAP1,CTNNBIP1,SNF8,PROM2,SERPINB1,MAPK1,OSBPL8,TSG101,SH3BP1,SLC27A4,SFN,EIF3D,DNAJB1,EPHA2,PPP1R2,MARK2,HM13,SERPINA3,HSPB1,DBI,TCAF2,RPL23,TIPRL,RAP1GDS1,ANXA8,RAP2B,CSNK1A1,IQGAP1,SERPINB3,PCSK5,PPP2CA,DOC…	-1.25634	-0.254682	91	413
FORMATION OF CYTOPLASMIC TRANSLATION INITIATION COMPLEX%GOBP%GO:0001732	FORMATION OF CYTOPLASMIC TRANSLATION INITIATION COMPLEX%GOBP%GO:0001732	0.0262357	0.129452	-1	EIF3H,EIF3D,EIF5,EIF2S2,EIF3A,EIF3M,EIF3E,EIF3J,EIF3I,EIF3B,EIF3F	-1.58763	-0.575409	11	15
RESPONSE TO INTERLEUKIN-1%GOBP%GO:0070555	RESPONSE TO INTERLEUKIN-1%GOBP%GO:0070555	0.0266413	0.131175	-1	MAPK3,ANXA1,MAPK13	-1.57666	-0.561827	3	16
REGULATION OF CALCIUM ION TRANSPORT%GOBP%GO:0051924	REGULATION OF CALCIUM ION TRANSPORT%GOBP%GO:0051924	0.0267069	0.131219	1	CACNA2D1,MYLK,PDGFRB,CAPN3,CAV1,ATP1B1,VDAC1,THY1,PRKACA,SLC9A1,PPP3CA,SRI,GSTM2,CAMK2D	1.53585	0.464594	14	27
IMMUNE EFFECTOR PROCESS%GOBP%GO:0002252	IMMUNE EFFECTOR PROCESS%GOBP%GO:0002252	0.0268609	0.131514	1	CORO1A,MFAP4,HSPD1,CD81,CLU,LCP1,PAK1,IGLL5,VAMP2,CD46,STXBP3,CHGA	1.45408	0.379944	12	50
SECONDARY ALCOHOL BIOSYNTHETIC PROCESS%GOBP%GO:1902653	SECONDARY ALCOHOL BIOSYNTHETIC PROCESS%GOBP%GO:1902653	0.0270782	0.131514	-1	PMVK,CES1,G6PD,HMGCS1,NSDHL,MVK,MSMO1	-1.5775	-0.55236	7	17
STEROL BIOSYNTHETIC PROCESS%GOBP%GO:0016126	STEROL BIOSYNTHETIC PROCESS%GOBP%GO:0016126	0.0270782	0.131514	-1	PMVK,CES1,G6PD,HMGCS1,NSDHL,MVK,MSMO1	-1.5775	-0.55236	7	17
CHOLESTEROL BIOSYNTHETIC PROCESS%GOBP%GO:0006695	CHOLESTEROL BIOSYNTHETIC PROCESS%GOBP%GO:0006695	0.0270782	0.131514	-1	PMVK,CES1,G6PD,HMGCS1,NSDHL,MVK,MSMO1	-1.5775	-0.55236	7	17
STRIATED MUSCLE CELL DEVELOPMENT%GOBP%GO:0055002	STRIATED MUSCLE CELL DEVELOPMENT%GOBP%GO:0055002	0.0271014	0.131514	1	MYL9,MYH11,TPM1,PDGFRB,CAPN3,PGM5,FLNC	1.59308	0.538061	7	18
ORGANOPHOSPHATE METABOLIC PROCESS%GOBP%GO:0019637	ORGANOPHOSPHATE METABOLIC PROCESS%GOBP%GO:0019637	0.0272374	0.131514	1	DTYMK,ACOT9,NDUFB5,PDGFRB,STOML2,DLD,NDUFB10,FBP2,NDUFA10,ADA,DLAT,SLC25A13,SDHD,PRPS2,NDUFA8,PIK3C3,ACSF2,NDUFAB1,CKB,ACSL3,SDHA,ALDOB,SDHB,NDUFA9,NDUFS3,ACLY,PTDSS1,NDUFA5,ATP1B1,NDUFS6,HMGCS2,NDUFA11,PDHX,SUCLG2,NDUFV1,ACAT1,NDUFS7,GMPR2,NDUFS5,PDHB,PDHA1,NDUFS1,SUCLG1,ACOT1,FBP1,HADHA,ACSS1,SLC25A1,NDUFC2,NDUFB1,NDUFB4,SUCLA2,PARK7,NDUFB3,SULT1B1,NDUFS4,AK1,OGDH,NDUFA6,CKMT2,DLST,CKM,ABCA8,ND…	1.27455	0.261936	84	212
MESENCHYME DEVELOPMENT%GOBP%GO:0060485	MESENCHYME DEVELOPMENT%GOBP%GO:0060485	0.0272398	0.131514	1	ANXA6,S100A4,BASP1,ROCK2,FN1	1.56463	0.500142	5	22
ANTIGEN PROCESSING: UBIQUITINATION & PROTEASOME DEGRADATION%REACTOME%R-HSA-983168.2	ANTIGEN PROCESSING: UBIQUITINATION & PROTEASOME DEGRADATION%REACTOME%R-HSA-983168.2	0.0272996	0.131514	-1	NPEPPS,HECTD1,LMO7,ITCH,PSMD14,PSMD5,UBR4,PSMC3,PSMD4,PSMC2,BLMH,RNF7,PSMD12,PSMC1,UFL1,CUL2,HUWE1,PSMA2,PSMD3,PSMD11,CUL3,UBE2D3,RPS27A,UBA6,PSMD8,CUL1,UBE2Z,TRIP12,PSMD13,PSME3,PSMC5,PSMB6,PSMD1,PSMA7,PSMB2,UBE2R2,RNF123,PSMC6,PSMA1,PSMB3,PSMC4,DTX3L,PSMB4	-1.43739	-0.362402	43	75
MEMBRANE ASSEMBLY%GOBP%GO:0071709	MEMBRANE ASSEMBLY%GOBP%GO:0071709	0.0273327	0.131514	-1	S100A10,ANXA2,CHMP1A,VPS4B,NSFL1C,CHMP4B,CHMP2B,CHMP1B,SPAST	-1.53835	-0.498865	9	23
MEMBRANE BIOGENESIS%GOBP%GO:0044091	MEMBRANE BIOGENESIS%GOBP%GO:0044091	0.0273327	0.131514	-1	S100A10,ANXA2,CHMP1A,VPS4B,NSFL1C,CHMP4B,CHMP2B,CHMP1B,SPAST	-1.53835	-0.498865	9	23
VACUOLAR TRANSPORT%GOBP%GO:0007034	VACUOLAR TRANSPORT%GOBP%GO:0007034	0.0274071	0.1316	-1	VTA1,CHMP1A,SNF8,TSG101,VPS4B,EHD3,CHMP4B,CHMP2B,RAB12,CHMP1B,GRN,HOOK1,ARL8B,LAMP2,CHMP5,AP1G1	-1.48542	-0.414488	16	45
ANGIOPOIETIN-LIKE PROTEIN 8 REGULATORY PATHWAY%WIKIPATHWAYS_20220510%WP3915%HOMO SAPIENS	ANGIOPOIETIN-LIKE PROTEIN 8 REGULATORY PATHWAY%WIKIPATHWAYS_20220510%WP3915%HOMO SAPIENS	0.0281262	0.134676	-1	MAPK3,TRIP10,MAPK13,MAPK1,EIF4E,FASN,MINK1,GYS1	-1.53991	-0.510392	8	21
AGE/RAGE PATHWAY%WIKIPATHWAYS_20220510%WP2324%HOMO SAPIENS	AGE/RAGE PATHWAY%WIKIPATHWAYS_20220510%WP2324%HOMO SAPIENS	0.0281637	0.134676	-1	MAPK3,MAPK1,RAC1,NFKB1,SMAD2,MAP2K1,STAT3	-1.57212	-0.560212	7	16
16P11.2 PROXIMAL DELETION SYNDROME%WIKIPATHWAYS_20220510%WP4949%HOMO SAPIENS	16P11.2 PROXIMAL DELETION SYNDROME%WIKIPATHWAYS_20220510%WP4949%HOMO SAPIENS	0.028528	0.136138	-1	MAPK3,PPP2R1A,PPP4R1,PPP2CA,GDPD3,CCDC6,PPP4C,CCT7,CCT8,NFKB1,PPP2R5D	-1.56407	-0.531278	11	19
PROTEIN PROCESSING%GOBP%GO:0016485	PROTEIN PROCESSING%GOBP%GO:0016485	0.0286281	0.136335	1	F9,ADAM10,SEC11A,PMPCB,STOML2,CTSG,CPA3,CMA1,SPCS2,ASPH,AFG3L2	1.49509	0.421417	11	36
NCRNA PROCESSING%GOBP%GO:0034470	NCRNA PROCESSING%GOBP%GO:0034470	0.0289048	0.137371	-1	DICER1,RIOK3,RPS27,PIN4,RPS25,RPS15,RPL35,RPS24,RPL7A,RPL11,RPL10A,SBDS,RPS19,RPS16,RPL35A,RPS7,RPS8,SMAD2,DCAF13,RPL27,RPS28,RPL14,RPL26,RPL7,NSUN2,WDR43,EIF6	-1.43554	-0.366676	27	69
MACROMOLECULE MODIFICATION%GOBP%GO:0043412	MACROMOLECULE MODIFICATION%GOBP%GO:0043412	0.0290097	0.137589	-1	MAPK3,UCHL3,IVL,NEDD8,TGM3,CSTA,PMM1,ST6GAL1,ABI1,S100A9,EVPL,SLK,PPP2R1A,PTK6,UCHL5,CSK,NPEPPS,S100A8,ANXA1,PPP4R1,HECTD1,YWHAZ,MAPK13,LMO7,ITCH,TRIM16,USP5,MAPK1,TGM1,SPRR1A,MARK2,DSP,OTUB1,CARM1,CUL4B,CSNK1A1,PSMD14,SNRPD3,ATG3,SRPK1,ETF1,NRBP1,METAP1,METAP2,PPP2CA,LYPLA2,RAB6A,PPP2CB,OXSR1,PTPN11,SNRPB,STK38L,PPP2R5C,PI3,STK24,BLMH,NAA10,PPID,RNF7,TRIM38,GAPDH,KDM1A,TRIM23,MYCBP2,ERBB2,MINK1,…	-1.26285	-0.261015	109	335
SARS-COV-2-HOST INTERACTIONS%REACTOME%R-HSA-9705683.1	SARS-COV-2-HOST INTERACTIONS%REACTOME%R-HSA-9705683.1	0.0291363	0.137842	-1	TJP1,RPS26,YWHAZ,SFN,RPS27,SEC24C,RPS25,SNRPD3,PTPN11,SNRPB,RPS15,RPS23,RPS24,RPS2,G3BP1,RPS29,YWHAE,RPS13,RPS19,SNRPD1,RPS10,RPS16,RPS3,RPS7,LARP1,RPS8,RPS28,RPS9,HSP90AB1,HLA-B,RPSA,NUP93,RPS18,RPS27A,RPS12,RPS15A,VPS45,SNRPG	-1.40347	-0.346466	38	86
REGULATION OF RESPONSE TO ENDOPLASMIC RETICULUM STRESS%GOBP%GO:1905897	REGULATION OF RESPONSE TO ENDOPLASMIC RETICULUM STRESS%GOBP%GO:1905897	0.0291816	0.137842	1	HSPA5,CLU,CAV1,AGR2,TXNDC12,MANF,PARK7,LPCAT3,OPA1,UBQLN2,TMEM33	1.5669	0.513239	11	20
GLUTAMINE FAMILY AMINO ACID METABOLIC PROCESS%GOBP%GO:0009064	GLUTAMINE FAMILY AMINO ACID METABOLIC PROCESS%GOBP%GO:0009064	0.0293125	0.138061	1	GOT2,PYCR1,ASL,ALDH5A1,GLUD1,GOT1,GLUL,GCLC,DDAH1	1.60294	0.570066	9	15
SIGNALING%GOBP%GO:0023052	SIGNALING%GOBP%GO:0023052	0.0293825	0.138061	-1	CLIC3,MAPK3,IL18,BCL10,APBA1,NUF2,SLURP1,HMOX1,TOM1,SDCBP2,ABI1,EPS8L1,PLCD1,CDA,EPS8L2,S100A9,CRABP2,PDCD6,S100A14,DSC2,PDLIM4,NAPA,PPP2R1A,PTK6,PKP1,IDE,CSK,IMPA2,RALB,IL36A,OSTF1,ANXA1,CPNE3,PPP4R1,JUP,YWHAZ,MAPK13,ITCH,S100A11,MIF,SGPL1,SH3GL1,YAP1,MAPK1,SH3BP1,AKAP13,TOLLIP,DICER1,SFN,BAIAP2,EPHA2,MARK2,HSPB1,DSP,NDRG1,GIPC1,EIF5A,TIPRL,DGKA,RAP2B,TOM1L2,CSNK1A1,MYH14,IQGAP1,CD59,SERPINB3,GD…	-1.23698	-0.247207	116	500
UBIQUITINâ€“PROTEASOME PATHWAY%SMPDB%SMP0063816	UBIQUITINâ€“PROTEASOME PATHWAY%SMPDB%SMP0063816	0.0294062	0.138061	-1	PSMC3,PSMD4,PSMC2,PSMC1,PSMA2,PSMD13,PSMC5,PSMB6,PSMA7,PSMB2,PSMC6,PSMA1,PSMB3,PSMC4,PSMB4,UBA1	-1.52862	-0.495711	16	23
MAPK CASCADE%GOBP%GO:0000165	MAPK CASCADE%GOBP%GO:0000165	0.0295847	0.138619	-1	MAPK3,IL18,MAPK13,MAPK1,YWHAE,MINK1,PPP1CB,MAP2K1,CTSH	-1.55481	-0.520897	9	20
CELLULAR RESPONSE TO CYTOKINE STIMULUS%GOBP%GO:0071345	CELLULAR RESPONSE TO CYTOKINE STIMULUS%GOBP%GO:0071345	0.0297754	0.139231	-1	MAPK3,IL18,CRNN,SHMT1,IL36A,GBP6,MAPK13,YAP1,YBX3,EIF5A,RPL13A,OXSR1,PTPN11,OAS1,GBP7,GAPDH,ACTN4	-1.43213	-0.365806	17	69
PI3K-AKT SIGNALING PATHWAY%WIKIPATHWAYS_20220510%WP4172%HOMO SAPIENS	PI3K-AKT SIGNALING PATHWAY%WIKIPATHWAYS_20220510%WP4172%HOMO SAPIENS	0.029861	0.13934	1	LAMA5,COL1A1,COL6A5,LAMB1,LAMA4,LAMC1,ITGB6,COL6A1,COL1A2,ITGB1,COL4A2,ITGB4,ITGA6	1.42439	0.366072	13	54
BREAST CANCER PATHWAY%WIKIPATHWAYS_20220510%WP4262%HOMO SAPIENS	BREAST CANCER PATHWAY%WIKIPATHWAYS_20220510%WP4262%HOMO SAPIENS	0.0299186	0.13934	-1	MAPK3,MAPK1,CSNK1A1,MRE11A,ERBB2,CSNK2A1,MAP2K1,CTNNB1,KRAS	-1.55499	-0.544479	9	17
REGULATION OF PEPTIDASE ACTIVITY%GOBP%GO:0052547	REGULATION OF PEPTIDASE ACTIVITY%GOBP%GO:0052547	0.0304482	0.141486	-1	BCL10,CSTB,CAST,CSTA,A2ML1,ECM1,SERPINB13,SERPINB2,S100A9,PDCD6,SPINK5,SERPINB5,SERPINB8,S100A8,SERPINB1,SFN,SERPINA3,ANXA8,SERPINB3,GRN,SERPINA4,SERPINB6,CYFIP2,GAPDH,DDX3X,HDAC1,ARL6IP1,CSNK2A1	-1.38526	-0.333582	28	99
REGULATION OF CELLULAR AMIDE METABOLIC PROCESS%GOBP%GO:0034248	REGULATION OF CELLULAR AMIDE METABOLIC PROCESS%GOBP%GO:0034248	0.0305011	0.141486	-1	PKP3,SHMT1,MTPN,PGAM1,YBX3,EIF3H,EIF3D,EIF4E,HSPB1,EIF5A,RBM3,ETF1,METAP1,RPL13A,EIF2S1,CYFIP1,GIGYF2,CELF1,DDX6,GAPDH,EIF5,DDX3X,ERBB2,EIF4E2,RPL10,PLXNB2,ELAVL1,LSM14A,PPP1CA,EIF1,PKM,TNKS1BP1,DIS3L2,SHMT2,CNOT1,RPS3,DHX36,LARP1,NCK1,EIF3E,RPS9,PABPC1,RTN4,EIF4G1,EIF4G2,RPL26,PDE12,EIF6,CSDE1	-1.35848	-0.318509	49	118
SYSTEM PROCESS%GOBP%GO:0003008	SYSTEM PROCESS%GOBP%GO:0003008	0.0306149	0.141731	1	ROCK2,COL1A1,COL18A1,CACNA2D1,TPM2,MYH11,MYLK,TPM1,COL1A2,SOD2,SLC5A5,ITPR3,ATP1A1,LIMA1,TIMM13,TIMM8B,DES,EFEMP1,ERAP1,TIMM10,CAV1,CTSG,FERMT2,CRYZ,CPA3,TPM3,ATP1B1,GHRL,ATAD1,CMA1,NIPSNAP1,ASPH,TPP1,PRKACA,SORBS2,PBLD,MUC6,CYB5R3,AKT1,GNAS,CKMT2,CHGA,B2M,AKR1C1,PPP3CA,GPX1,MCAM,F5,TIMM9,ACSM3,TPM4,GCLC,LMOD1,SLC12A2,GSTM2,DDAH1,TFF1,CAMK2D	1.30841	0.28063	58	153
PROTEIN MODIFICATION BY SMALL PROTEIN REMOVAL%GOBP%GO:0070646	PROTEIN MODIFICATION BY SMALL PROTEIN REMOVAL%GOBP%GO:0070646	0.0307059	0.14187	-1	UCHL3,UCHL5,USP5,OTUB1,PSMD14,COPS6,COPS4,COPS8,SHMT2	-1.52027	-0.483876	9	25
MITOCHONDRIAL TRANSLATION%GOBP%GO:0032543	MITOCHONDRIAL TRANSLATION%GOBP%GO:0032543	0.0310144	0.14289	1	GFM1,TSFM,MRPS28,TUFM,MRPS12,MRPS31,MRPS5,NDUFA7,DARS2,IARS2,MRPS9,MRPS17	1.5186	0.459376	12	27
REGULATION OF CELLULAR COMPONENT BIOGENESIS%GOBP%GO:0044087	REGULATION OF CELLULAR COMPONENT BIOGENESIS%GOBP%GO:0044087	0.0310579	0.14289	-1	S100A10,EPS8L1,FLII,EPS8L2,MTPN,SLK,NAPA,TJP1,CAPZA1,RALB,PDLIM5,CHMP1A,RABGAP1,SNF8,YAP1,CRYAB,TSG101,VPS4B,RIOK3,DNAJB1,BAIAP2,EPHA2,SDC1,SCIN,ATG3,GDI2,CHMP4B,CHMP2B,RAB1B,RPL13A,CHMP1B,RALA,TWF1,PTPN11,CYFIP1,DBNL,USP6NL,PDCD6IP,TACSTD2,WASF2,AJUBA,G3BP1,HSPA2,NCKAP1,KDM1A,RAB5A,DDX3X,MYCBP2,ARFGEF1,EPHA1,CHMP5,SVIL,RAB3GAP2,CAPZB,APOD,F11R,SH3GLB1,LGALS3,RAC1,CNOT1,RPS3,CKAP5,CTTN,VPS35,ARPC…	-1.30893	-0.284707	73	205
PDGFR-BETA SIGNALING PATHWAY%PATHWAY INTERACTION DATABASE NCI-NATURE CURATED DATA%PDGFR-BETA SIGNALING PATHWAY	PDGFR-BETA SIGNALING PATHWAY%PATHWAY INTERACTION DATABASE NCI-NATURE CURATED DATA%PDGFR-BETA SIGNALING PATHWAY	0.0311111	0.14289	-1	MAPK3,ABI1,PPP2R1A,CSK,YWHAZ,MAPK1,SFN,BAIAP2,IQGAP1,PPP2CA,PTPN11,USP6NL,WASF2,CYFIP2,ACTN4,NCKAP1,YWHAE,RAB5A,RAC1,CTTN,ARPC2,BRK1,NCK1,MAP2K1,STAT3,ARPC3,KRAS,ACTR2,YWHAQ,WASL,ACTR3,SLC9A3R1,ARPC4,ITGAV	-1.44697	-0.386566	34	55
INTERLEUKIN-17 SIGNALING%REACTOME%R-HSA-448424.6	INTERLEUKIN-17 SIGNALING%REACTOME%R-HSA-448424.6	0.0312559	0.14299	-1	MAPK3,PPP2R1A,MAPK1,PPP2CA,PPP2CB,NFKB1,PPP2R5D,MAP2K1,RPS27A,CUL1	-1.55904	-0.537178	10	18
MAP KINASE ACTIVATION%REACTOME%R-HSA-450294.3	MAP KINASE ACTIVATION%REACTOME%R-HSA-450294.3	0.0312559	0.14299	-1	MAPK3,PPP2R1A,MAPK1,PPP2CA,PPP2CB,NFKB1,PPP2R5D,MAP2K1,RPS27A,CUL1	-1.55904	-0.537178	10	18
CYTOPLASMIC TRANSLATIONAL INITIATION%GOBP%GO:0002183	CYTOPLASMIC TRANSLATIONAL INITIATION%GOBP%GO:0002183	0.031642	0.144472	-1	EIF3H,EIF3D,DHX29,EIF5,EIF2S2,EIF3A,EIF3M,EIF3E,EIF4G1,EIF4A1,MCTS1,EIF3J,EIF3I,EIF2S3,EIF3B	-1.51429	-0.481972	15	25
ORGANIC HYDROXY COMPOUND BIOSYNTHETIC PROCESS%GOBP%GO:1901617	ORGANIC HYDROXY COMPOUND BIOSYNTHETIC PROCESS%GOBP%GO:1901617	0.0318471	0.145123	-1	PMVK,CES1,ALOX12,SPTLC1,G6PD,HMGCS1,NSDHL,MVK,SCP2,MSMO1,ITPKB,PSAT1	-1.49208	-0.430335	12	38
CARGO TRAFFICKING TO THE PERICILIARY MEMBRANE%REACTOME%R-HSA-5620920.3	CARGO TRAFFICKING TO THE PERICILIARY MEMBRANE%REACTOME%R-HSA-5620920.3	0.0319696	0.145396	-1	RP2,EXOC4,EXOC2,EXOC7,CCT8,ARL3,EXOC3,EXOC5,CCT5,CCT3,TCP1	-1.55633	-0.554583	11	16
REGULATION OF CELL CYCLE%GOBP%GO:0051726	REGULATION OF CELL CYCLE%GOBP%GO:0051726	0.0324173	0.146917	-1	CRNN,NUF2,PTK6,UCHL5,ANXA1,TTLL12,CHMP1A,TGM1,VPS4B,EIF4E,NSFL1C,RPL23,GIPC1,TIPRL,TOM1L2,IQGAP1,CHMP4B,CHMP2B,PPP2CA,CHMP1B,BRD4,SPAST,PDCD6IP,IPO7,DLG1,NAA10,YWHAE,CDC5L,DDX3X,SMARCC2,CSNK2A1,CHMP5,SVIL,PHACTR4,SH3GLB1,GPNMB,RUVBL1,HSPA1B,HSP90AB1,EIF4G1,ZPR1,RUVBL2,EIF4G2,CUL3,RPL26,STAT3,DDB1,RPS15A,NR4A1,RCC1,SMARCA4,DCTN1,CTNNB1,RANBP1,PSME3,CTBP1,PML	-1.33467	-0.304302	57	143
CELL CYCLE CHECKPOINTS%REACTOME%R-HSA-69620.2	CELL CYCLE CHECKPOINTS%REACTOME%R-HSA-69620.2	0.0324306	0.146917	-1	NUF2,DYNLL1,PPP2R1A,YWHAZ,SFN,RPS27,PSMD14,PSMD5,PPP2CA,PPP2CB,PPP2R5C,PSMC3,PSMD4,PSMC2,YWHAE,DYNC1LI2,PSMD12,PSMC1,RPA3,DYNC1I2,CKAP5,PSMA2,PSMD3,PSMD11,PPP2R5D,XPO1,RPS27A,PSMD8,PSMD13,PSME3,YWHAQ,PSMC5,RANGAP1,DYNC1LI1,PPP2R5A,PSMB6,PSMD1,PSMA7,PSMB2,YWHAG,PAFAH1B1,PSMC6,PSMA1,PSMB3,PSMC4	-1.41198	-0.351614	45	80
NEGATIVE REGULATION OF CELLULAR MACROMOLECULE BIOSYNTHETIC PROCESS%GOBP%GO:2000113	NEGATIVE REGULATION OF CELLULAR MACROMOLECULE BIOSYNTHETIC PROCESS%GOBP%GO:2000113	0.0327605	0.148123	-1	SHMT1,DBI,RPL13A,EIF2S1,GIGYF2,CELF1,DDX6,GAPDH,DDX3X,EIF4E2,LSM14A,TNKS1BP1,DIS3L2,CNOT1,RPS3,DHX36,LARP1,EIF3E,EIF4G1,PDE12,EIF6,UPF1	-1.47596	-0.418229	22	41
INTERMEDIATE FILAMENT-BASED PROCESS%GOBP%GO:0045103	INTERMEDIATE FILAMENT-BASED PROCESS%GOBP%GO:0045103	0.0331879	0.148406	-1	KRT6B,PPL,EVPL,KRT15,PKP1,DSP,CSNK1A1,FAM83H,AGFG1	-1.53909	-0.51563	9	20
INTERMEDIATE FILAMENT CYTOSKELETON ORGANIZATION%GOBP%GO:0045104	INTERMEDIATE FILAMENT CYTOSKELETON ORGANIZATION%GOBP%GO:0045104	0.0331879	0.148406	-1	KRT6B,PPL,EVPL,KRT15,PKP1,DSP,CSNK1A1,FAM83H,AGFG1	-1.53909	-0.51563	9	20
BLOOD VESSEL MORPHOGENESIS%GOBP%GO:0048514	BLOOD VESSEL MORPHOGENESIS%GOBP%GO:0048514	0.0332023	0.148406	1	CALD1,COL18A1,MYH9,MYLK,MIA3,TGFBI,PDGFRB,ERAP1,PARVA,CAV1,COL15A1	1.49876	0.442854	11	30
REGULATION OF PROTEIN MODIFICATION PROCESS%GOBP%GO:0031399	REGULATION OF PROTEIN MODIFICATION PROCESS%GOBP%GO:0031399	0.0332184	0.148406	-1	MAPK3,IL18,BCL10,ENSA,PDCD6,PPP2R1A,PTK6,TXN,GSTP1,RALB,SDR16C5,TTLL12,ITCH,SNF8,MIF,PROM2,MAPK1,OSBPL8,TSG101,G6PD,SFN,PPP1R2,MARK2,HSPB1,OTUB1,DBI,RPL23,TIPRL,RAP2B,IQGAP1,SERPINB3,PPP2CA,BRD4,TWF1,PTPN11,IPO7,RPS2,DIP2B,PPP4C,YWHAE,KDM1A,RPL11,DDX3X,MYCBP2,ERBB2,PRKD2,EPHA1,SASH1,COPS6,PLXNB2,RAB3GAP2,COPS4,SQSTM1,TNKS1BP1,COPS8,LGALS3,RAC1,UFL1,HUWE1,RPS3,GPNMB,CHTOP,SET,RPS7,NCK1,HSPA1B,HSP9…	-1.28797	-0.27592	73	233
AUTOPHAGY%GOBP%GO:0006914	AUTOPHAGY%GOBP%GO:0006914	0.0332449	0.148406	-1	S100A9,VTA1,S100A8,ANXA7,CHMP1A,SNF8,TSG101,VPS4B,MARK2,NSFL1C,ATG3,CHMP4B,CHMP2B,RAB1B,CHMP1B,ARL8B,LAMP2,CHMP5,UFM1,SQSTM1,UFL1	-1.42089	-0.371948	21	61
PROCESS UTILIZING AUTOPHAGIC MECHANISM%GOBP%GO:0061919	PROCESS UTILIZING AUTOPHAGIC MECHANISM%GOBP%GO:0061919	0.0332449	0.148406	-1	S100A9,VTA1,S100A8,ANXA7,CHMP1A,SNF8,TSG101,VPS4B,MARK2,NSFL1C,ATG3,CHMP4B,CHMP2B,RAB1B,CHMP1B,ARL8B,LAMP2,CHMP5,UFM1,SQSTM1,UFL1	-1.42089	-0.371948	21	61
T-CELL RECEPTOR SIGNALING PATHWAY%WIKIPATHWAYS_20220510%WP69%HOMO SAPIENS	T-CELL RECEPTOR SIGNALING PATHWAY%WIKIPATHWAYS_20220510%WP69%HOMO SAPIENS	0.03327	0.148406	-1	MAPK3,BCL10,MAPK1,PTPN11,NFKB1,NCK1,MAP2K1	-1.55527	-0.563681	7	15
REGULATION OF RESPONSE TO CYTOKINE STIMULUS%GOBP%GO:0060759	REGULATION OF RESPONSE TO CYTOKINE STIMULUS%GOBP%GO:0060759	0.0333773	0.148599	-1	IL1RN,GSTP1,TTLL12,PPP2CB,PTPN11,OAS1	-1.53093	-0.50112	6	22
INORGANIC ION TRANSMEMBRANE TRANSPORT%GOBP%GO:0098660	INORGANIC ION TRANSMEMBRANE TRANSPORT%GOBP%GO:0098660	0.0335964	0.14913	1	CACNA2D1,FLNA,SLC5A5,ATP1A1,PMPCB,STOML2,ATP4B,SLC25A3,NNT,ATP1B1,ATP4A,NDUFS7,AFG3L2,MCU,SLC25A10,ATP2C1,SLC9A1,LETM1,SLC12A2,MT-ND4,TRPC5	1.46626	0.404225	21	40
REGULATION OF MITOCHONDRION ORGANIZATION%GOBP%GO:0010821	REGULATION OF MITOCHONDRION ORGANIZATION%GOBP%GO:0010821	0.0336247	0.14913	1	DCN,CLU,INF2,STOML2,SLC25A5,GHITM,HIP1R,VDAC1,MCU,PPIF,PARK7,SLC25A4,AKT1,GPX1	1.45857	0.404376	14	39
MITOTIC METAPHASE PLATE CONGRESSION%GOBP%GO:0007080	MITOTIC METAPHASE PLATE CONGRESSION%GOBP%GO:0007080	0.0338532	0.149622	-1	NUF2,CHMP1A,VPS4B,CHMP4B,CHMP2B,CHMP1B,PDCD6IP,CHMP5	-1.54148	-0.523603	8	19
CELL CYCLE PHASE TRANSITION%GOBP%GO:0044770	CELL CYCLE PHASE TRANSITION%GOBP%GO:0044770	0.0339111	0.149622	-1	ENSA,EIF4E,CUL4B,CHMP4B,BRD4,SPAST,CUL2,ZPR1,CUL3,RCC1,CUL1,UPF1	-1.51666	-0.487921	12	24
OLEFINIC COMPOUND METABOLIC PROCESS%GOBP%GO:0120254	OLEFINIC COMPOUND METABOLIC PROCESS%GOBP%GO:0120254	0.0339616	0.149622	-1	ADH7,MGLL,EPHX2,GSTP1,SDR16C5,ALOX12,RDH12,EPHX1,ACAA1,SCP2,PTGS1	-1.50259	-0.469726	11	27
ICOSANOID METABOLIC PROCESS%GOBP%GO:0006690	ICOSANOID METABOLIC PROCESS%GOBP%GO:0006690	0.0339933	0.149622	-1	MGLL,CES2,GSTP1,ALOX12,ACOX1,MIF,LTA4H,EPHX1	-1.49961	-0.472329	8	26
P53 PATHWAY%PATHWAY INTERACTION DATABASE NCI-NATURE CURATED DATA%P53 PATHWAY	P53 PATHWAY%PATHWAY INTERACTION DATABASE NCI-NATURE CURATED DATA%P53 PATHWAY	0.0342531	0.150481	-1	NEDD8,PPP1R13L,RPL23,CSNK1A1,PPP2CA,RPL11,HUWE1	-1.54313	-0.54988	7	16
HCMV LATE EVENTS%REACTOME%R-HSA-9610379.2	HCMV LATE EVENTS%REACTOME%R-HSA-9610379.2	0.0343202	0.150491	-1	CHMP1A,SNF8,TSG101,CHMP4B,CHMP2B	-1.52613	-0.49955	5	22
CELL MIGRATION%GOBP%GO:0016477	CELL MIGRATION%GOBP%GO:0016477	0.0345342	0.151144	1	CORO1A,ANXA6,BSG,LAMA5,MYH9,LAMB1,FLNA,LAMC1,ITGB6,MIA3,ITGB1,MAP1B,LIMA1,PDGFRB,TNS1,LCP1,PARVA,ITGB4,CTSG,FN1,ITGA6,PAK1,S100P,DOCK1,VTN,MISP,PPIB	1.3282	0.296238	27	119
ORGANIC CYCLIC COMPOUND BIOSYNTHETIC PROCESS%GOBP%GO:1901362	ORGANIC CYCLIC COMPOUND BIOSYNTHETIC PROCESS%GOBP%GO:1901362	0.0353576	0.153726	1	NANS,DTYMK,NDUFB5,STOML2,DLD,NDUFB10,NDUFA10,PYCR1,NHP2,ADA,AKR1B1,DLAT,SLC25A13,SDHD,PRPS2,NDUFA8,NDUFAB1,ACSL3,SDHA,SDHB,NDUFA9,NDUFS3,ACLY,NDUFA5,NDUFS6,NDUFA11,PDHX,SPR,NDUFV1,ACAT1,NDUFS7,NDUFS5,PDHB,PDHA1,NDUFS1,ACSS1,SLC25A1,NDUFC2,NDUFB1,NDUFB4,SUCLA2,NDUFB3,NDUFS4,AK1,NDUFA6,NDUFA7,GMDS,SMARCA5,NDUFV2,NDUFS8,NDUFB11,GFPT1,UAP1,MT-ATP8,AK3,DHCR24,TCEA3,MT-ND4,PRPS1,SDHC,NDUFS2,NDUFB6,HSD1…	1.26372	0.263534	73	189
BCR SIGNALING PATHWAY%PATHWAY INTERACTION DATABASE NCI-NATURE CURATED DATA%BCR SIGNALING PATHWAY	BCR SIGNALING PATHWAY%PATHWAY INTERACTION DATABASE NCI-NATURE CURATED DATA%BCR SIGNALING PATHWAY	0.0355513	0.153726	-1	MAPK3,BCL10,CSK,MAPK1,CSNK2A1,RAC1,NFKB1,MAP2K1	-1.5431	-0.559267	8	15
TRAF6 MEDIATED INDUCTION OF NFKB AND MAP KINASES UPON TLR7 8 OR 9 ACTIVATION%REACTOME%R-HSA-975138.3	TRAF6 MEDIATED INDUCTION OF NFKB AND MAP KINASES UPON TLR7 8 OR 9 ACTIVATION%REACTOME%R-HSA-975138.3	0.0356533	0.153726	-1	MAPK3,PPP2R1A,MAPK1,PPP2CA,PPP2CB,NFKB1,PPP2R5D,MAP2K1,RPS27A,CUL1	-1.52713	-0.511623	10	20
TOLL LIKE RECEPTOR 5 (TLR5) CASCADE%REACTOME%R-HSA-168176.1	TOLL LIKE RECEPTOR 5 (TLR5) CASCADE%REACTOME%R-HSA-168176.1	0.0356533	0.153726	-1	MAPK3,PPP2R1A,MAPK1,PPP2CA,PPP2CB,NFKB1,PPP2R5D,MAP2K1,RPS27A,CUL1	-1.52713	-0.511623	10	20
TOLL LIKE RECEPTOR 7 8 (TLR7 8) CASCADE%REACTOME%R-HSA-168181.5	TOLL LIKE RECEPTOR 7 8 (TLR7 8) CASCADE%REACTOME%R-HSA-168181.5	0.0356533	0.153726	-1	MAPK3,PPP2R1A,MAPK1,PPP2CA,PPP2CB,NFKB1,PPP2R5D,MAP2K1,RPS27A,CUL1	-1.52713	-0.511623	10	20
MYD88 DEPENDENT CASCADE INITIATED ON ENDOSOME%REACTOME%R-HSA-975155.4	MYD88 DEPENDENT CASCADE INITIATED ON ENDOSOME%REACTOME%R-HSA-975155.4	0.0356533	0.153726	-1	MAPK3,PPP2R1A,MAPK1,PPP2CA,PPP2CB,NFKB1,PPP2R5D,MAP2K1,RPS27A,CUL1	-1.52713	-0.511623	10	20
MYD88 CASCADE INITIATED ON PLASMA MEMBRANE%REACTOME%R-HSA-975871.1	MYD88 CASCADE INITIATED ON PLASMA MEMBRANE%REACTOME%R-HSA-975871.1	0.0356533	0.153726	-1	MAPK3,PPP2R1A,MAPK1,PPP2CA,PPP2CB,NFKB1,PPP2R5D,MAP2K1,RPS27A,CUL1	-1.52713	-0.511623	10	20
TOLL LIKE RECEPTOR 10 (TLR10) CASCADE%REACTOME DATABASE ID RELEASE 80%168142	TOLL LIKE RECEPTOR 10 (TLR10) CASCADE%REACTOME DATABASE ID RELEASE 80%168142	0.0356533	0.153726	-1	MAPK3,PPP2R1A,MAPK1,PPP2CA,PPP2CB,NFKB1,PPP2R5D,MAP2K1,RPS27A,CUL1	-1.52713	-0.511623	10	20
RAB REGULATION OF TRAFFICKING%REACTOME DATABASE ID RELEASE 80%9007101	RAB REGULATION OF TRAFFICKING%REACTOME DATABASE ID RELEASE 80%9007101	0.0359567	0.154745	-1	RAB10,RABGAP1,SYTL1,GDI2,RAB12,RAB1B,RAB6A,YWHAE,RAB5A,RAB21,RAB18,RAB3GAP2,OPTN,RAB11B	-1.49686	-0.451498	14	31
CALCIUM-MEDIATED SIGNALING%GOBP%GO:0019722	CALCIUM-MEDIATED SIGNALING%GOBP%GO:0019722	0.0360228	0.154745	1	ATP1B1,MCU,PRKACA,PRKAA1,SLC9A1,PPP3CA,GSTM2,CAMK2D,NUDT4,GSTO1	1.5573	0.54363	10	16
REGULATION OF TRANSMEMBRANE TRANSPORTER ACTIVITY%GOBP%GO:0022898	REGULATION OF TRANSMEMBRANE TRANSPORTER ACTIVITY%GOBP%GO:0022898	0.0361775	0.154989	1	AHCYL1,CACNA2D1,ITGB1,TMSB4X,CAV1,YWHAH,FHL1,ATP1B1,VAMP2,GLRX,ACTB,NDUFA4,PPIF,PRKACA,SLC9A1,PPP3CA,CHP1,SRI,GSTM2,CAMK2D,COX17	1.43866	0.39116	21	43
POSITIVE REGULATION OF EXOCYTOSIS%GOBP%GO:0045921	POSITIVE REGULATION OF EXOCYTOSIS%GOBP%GO:0045921	0.0362346	0.154989	-1	S100A10,ANXA2,SNF8,TSG101,VPS4B,SDC1,PDCD6IP,RAB5A,AP1G1	-1.48782	-0.468613	9	26
CYTOKINETIC PROCESS%GOBP%GO:0032506	CYTOKINETIC PROCESS%GOBP%GO:0032506	0.0363118	0.154989	-1	CHMP1A,VPS4B,CHMP4B,CHMP2B,CHMP1B,SPAST,PDCD6IP,CHMP5	-1.5394	-0.557927	8	15
REGULATION OF SPINDLE ASSEMBLY%GOBP%GO:0090169	REGULATION OF SPINDLE ASSEMBLY%GOBP%GO:0090169	0.0363463	0.154989	-1	CHMP1A,VPS4B,CHMP4B,CHMP2B,CHMP1B,PDCD6IP,CHMP5	-1.53521	-0.547059	7	16
SKELETAL SYSTEM DEVELOPMENT%GOBP%GO:0001501	SKELETAL SYSTEM DEVELOPMENT%GOBP%GO:0001501	0.0364283	0.155054	1	TGM2,ANXA6,VCAN,FBN1,COL1A1,FLNA,COL1A2,OGN,GHRL,LTF,PPIB	1.47357	0.422795	11	34
TRANS-GOLGI NETWORK VESICLE BUDDING%REACTOME%R-HSA-199992.3	TRANS-GOLGI NETWORK VESICLE BUDDING%REACTOME%R-HSA-199992.3	0.0367582	0.156119	1	ARRB1,CLTA,VAMP2,TGOLN2,HIP1R,TXNDC5,DNM2,STX4,AP3B1,CLTC,AP1M2,SNX2,CTSZ,SNX5,RAB5C,CLINT1,AP3S1,AP1B1,DNASE2,TFRC	1.46433	0.410537	20	37
REGULATION OF TYPE I INTERFERON PRODUCTION%GOBP%GO:0032479	REGULATION OF TYPE I INTERFERON PRODUCTION%GOBP%GO:0032479	0.0368681	0.156119	-1	ITCH,RIOK3,PTPN11,OAS1,G3BP1,GBP7,GAPDH,DDX3X,ZC3HAV1,DHX36	-1.51439	-0.501933	10	21
NEGATIVE REGULATION OF UBIQUITIN-DEPENDENT PROTEIN CATABOLIC PROCESS%GOBP%GO:2000059	NEGATIVE REGULATION OF UBIQUITIN-DEPENDENT PROTEIN CATABOLIC PROCESS%GOBP%GO:2000059	0.0368962	0.156119	-1	UCHL5,EIF3H,RPL23,GIPC1,RPL11,CSNK2A1,RPS7,HSP90AB1,UBXN1,PML,RPL5	-1.52512	-0.518048	11	19
NUCLEAR ENVELOPE ORGANIZATION%GOBP%GO:0006998	NUCLEAR ENVELOPE ORGANIZATION%GOBP%GO:0006998	0.0369472	0.156119	-1	CHMP1A,SUN1,VPS4B,NSFL1C,CHMP4B,CHMP2B,CHMP1B,SPAST,TMEM43	-1.48953	-0.465642	9	27
POSITIVE REGULATION OF NEURON PROJECTION DEVELOPMENT%GOBP%GO:0010976	POSITIVE REGULATION OF NEURON PROJECTION DEVELOPMENT%GOBP%GO:0010976	0.0370863	0.156295	-1	S100A9,PTK6,SNX3,MARK2,TWF1,GRN,DBNL	-1.5241	-0.517701	7	19
LYMPHOCYTE ACTIVATION%GOBP%GO:0046649	LYMPHOCYTE ACTIVATION%GOBP%GO:0046649	0.0371347	0.156295	1	CORO1A,HSPD1,CD81,ITGB1,LCP1,STOML2,ADA,SLC25A5,VAMP2	1.4869	0.435044	9	31
REGULATION OF CELLULAR CATABOLIC PROCESS%GOBP%GO:0031329	REGULATION OF CELLULAR CATABOLIC PROCESS%GOBP%GO:0031329	0.0371907	0.156295	-1	PKP3,ATP6V1D,CAPN1,UCHL5,PKP1,RALB,ANXA2,HECTD1,PGAM1,ITCH,USP5,SPTLC1,YBX3,EIF3H,EIF4E,HSPB1,RPL23,GIPC1,CSNK1A1,ATP6V1A,CARHSP1,CHMP4B,RRAGC,ATP6V1E1,TAF15,GIGYF2,CELF1,GNAI3,APOC3,EXOC4,TRIM38,RAD23B,GAPDH,RPL11,BAG3,EXOC7,CSNK2A1,CAPNS1,ATP6V1G1,ELAVL1,RAB3GAP2,SERBP1,SH3GLB1,TNKS1BP1,OPTN,DIS3L2,ZC3HAV1,UFL1,CNOT1,EEF1A1,DHX36,VPS35,RPS7,LARP1,VPS26A,HSPA1B,HSP90AB1,PABPC1,EIF4G1,EIF4G2,UBXN…	-1.30788	-0.28947	67	178
WARBURG EFFECT%SMPDB%SMP0086930	WARBURG EFFECT%SMPDB%SMP0086930	0.0377358	0.1583	1	GSR,FH,SDHD,SDHA,SDHB,ACLY,IDH3A,PDHX,ACO1,MDH1,GLUD1,SUCLA2,OGDH,CS,BCKDHB,SDHC	1.48606	0.446078	16	28
GASTRIN SIGNALING PATHWAY%WIKIPATHWAYS_20220510%WP4659%HOMO SAPIENS	GASTRIN SIGNALING PATHWAY%WIKIPATHWAYS_20220510%WP4659%HOMO SAPIENS	0.0382891	0.1601	-1	MAPK3,SERPINB2,ANXA2,MAPK1,PTPN11,PRKD2,ELAVL1,LAMTOR3,RAC1,NFKB1,MAP2K1,STAT3,CTNNB1,KRAS	-1.48141	-0.466597	14	26
IMMUNE SYSTEM DEVELOPMENT%GOBP%GO:0002520	IMMUNE SYSTEM DEVELOPMENT%GOBP%GO:0002520	0.0383028	0.1601	1	HSPD1,HSPA9,MFAP5,MYH9,FLNA,CD81,ITGB1,PRDX3,ACTN1,SLC25A5	1.40088	0.363357	10	52
PID_A6B1_A6B4_INTEGRIN_PATHWAY%MSIGDB_C2%PID_A6B1_A6B4_INTEGRIN_PATHWAY	PID_A6B1_A6B4_INTEGRIN_PATHWAY%MSIGDB_C2%PID_A6B1_A6B4_INTEGRIN_PATHWAY	0.038575	0.160949	1	LAMA5,LAMB1,LAMA4,LAMC1,ITGB1,ITGB4,ITGA6	1.52711	0.507301	7	19
CELL-CELL JUNCTION ASSEMBLY%GOBP%GO:0007043	CELL-CELL JUNCTION ASSEMBLY%GOBP%GO:0007043	0.0387568	0.161147	-1	PKP3,DSG1,CD9,TJP1,PKP1,POF1B,JUP,GJB2,PDCD6IP,DLG1	-1.49104	-0.474574	10	25
SYNDECAN-1-MEDIATED SIGNALING EVENTS%PATHWAY INTERACTION DATABASE NCI-NATURE CURATED DATA%SYNDECAN-1-MEDIATED SIGNALING EVENTS	SYNDECAN-1-MEDIATED SIGNALING EVENTS%PATHWAY INTERACTION DATABASE NCI-NATURE CURATED DATA%SYNDECAN-1-MEDIATED SIGNALING EVENTS	0.0387613	0.161147	1	BSG,LAMA5,COL1A1,COL6A3,COL6A2,COL6A1,COL1A2,PPIB,PRKACA,COL3A1,CASK	1.5446	0.539197	11	16
REGULATION OF CELL-SUBSTRATE ADHESION%GOBP%GO:0010810	REGULATION OF CELL-SUBSTRATE ADHESION%GOBP%GO:0010810	0.0399909	0.165962	1	ROCK2,FLNA,ILK,TLN1,RAC2,AGR2,FN1,FERMT2,FBLN1,VCL,COL16A1,DOCK1,THY1,SLC9A1,CASK,CALR	1.41573	0.372594	16	49
PID_MET_PATHWAY%MSIGDB_C2%PID_MET_PATHWAY	PID_MET_PATHWAY%MSIGDB_C2%PID_MET_PATHWAY	0.0401508	0.166329	-1	MAPK3,MAPK1,EIF4E,PTPN11,RAB5A,RAC1,CTNNA1,NCK1,MAP2K1,ARF6,CTNNB1,WASL,CRKL	-1.49036	-0.483304	13	23
REGULATION OF EXOCYTOSIS%GOBP%GO:0017157	REGULATION OF EXOCYTOSIS%GOBP%GO:0017157	0.0409463	0.169322	-1	S100A10,RAB10,ANXA1,ANXA2,SNF8,TSG101,VPS4B,SDC1,RAB12,RALA,PDCD6IP,RAB5A,RAB21,AP1G1	-1.45727	-0.420294	14	38
CELL-CELL JUNCTION ORGANIZATION%GOBP%GO:0045216	CELL-CELL JUNCTION ORGANIZATION%GOBP%GO:0045216	0.0411958	0.170051	-1	PKP3,DSG1,CD9,TJP1,PKP1,CSK,POF1B,JUP,DSP,GJB2,PDCD6IP,DLG1	-1.46558	-0.425355	12	37
REGULATION OF NEUROTRANSMITTER LEVELS%GOBP%GO:0001505	REGULATION OF NEUROTRANSMITTER LEVELS%GOBP%GO:0001505	0.041499	0.170449	1	RAP1B,ITGB1,VAMP2,STX4,ALDH5A1,STXBP3,PDZD11,HNMT,CASK	1.5232	0.514459	9	18
G PROTEIN-COUPLED RECEPTOR SIGNALING PATHWAY%GOBP%GO:0007186	G PROTEIN-COUPLED RECEPTOR SIGNALING PATHWAY%GOBP%GO:0007186	0.0415077	0.170449	1	TGM2,AHCYL1,FLNA,NLN,CA2,ITPR3,AGRN,CAV1,PSAP,AKAP12,IQGAP2,GHRL	1.42212	0.383554	12	44
RECEPTOR-MEDIATED ENDOCYTOSIS%GOBP%GO:0006898	RECEPTOR-MEDIATED ENDOCYTOSIS%GOBP%GO:0006898	0.0416298	0.170449	1	CD81,HSPG2,ARRB1,ITGB1,AP2B1,CAV1,PDLIM7,CLTA,HIP1R,SCARB2,DNM2,CLTC	1.44986	0.40648	12	37
MUSCLE SYSTEM PROCESS%GOBP%GO:0003012	MUSCLE SYSTEM PROCESS%GOBP%GO:0003012	0.0416298	0.170449	1	ROCK2,CACNA2D1,TPM2,MYH11,MYLK,TPM1,ATP1A1,DES,TPM3,ATP1B1,ASPH,SORBS2,CKMT2,CHGA,TPM4,LMOD1,GSTM2,CAMK2D,SYNM	1.45028	0.406597	19	37
DISEASES OF PROGRAMMED CELL DEATH%REACTOME%R-HSA-9645723.6	DISEASES OF PROGRAMMED CELL DEATH%REACTOME%R-HSA-9645723.6	0.0416588	0.170449	-1	CAPNS2,CAST,PRIM2,CAPN1,PRDX1,YWHAE,CAPNS1,RBBP7	-1.50602	-0.527332	8	17
CYTOSKELETON-DEPENDENT INTRACELLULAR TRANSPORT%GOBP%GO:0030705	CYTOSKELETON-DEPENDENT INTRACELLULAR TRANSPORT%GOBP%GO:0030705	0.0418291	0.170635	-1	APBA1,DYNLL1,TUBA1A,HSPB1,MYO1D,MYO1E,RAB6A,SPAST,HOOK1,ARL8B,COPG2,ACTN4,TUBA1C,HSBP1,BAG3,BICD2,MYO5C,RAB21,MYO5B	-1.41043	-0.381168	19	52
WARBURG EFFECT%PATHWHIZ%PW000630	WARBURG EFFECT%PATHWHIZ%PW000630	0.0418512	0.170635	1	DLD,ACO2,FH,DLAT,SDHD,SDHA,ALDOB,SDHB,IDH3A,SUCLG2,ACO1,MDH1,PDHB,PDHA1,SUCLG1,GLUD1,DLST	1.44942	0.406356	17	37
HIV LIFE CYCLE%REACTOME DATABASE ID RELEASE 80%162587	HIV LIFE CYCLE%REACTOME DATABASE ID RELEASE 80%162587	0.0420695	0.171225	-1	VTA1,TSG101,VPS4B,CHMP4B,CHMP2B,TAF15,PDCD6IP,CHMP5,RAN,NUP93,PPIA,XPO1,RPS27A,NMT1,RCC1,POLR2A,RANBP1,RANGAP1,NUP62	-1.4424	-0.408719	19	41
MITOTIC CELL CYCLE PHASE TRANSITION%GOBP%GO:0044772	MITOTIC CELL CYCLE PHASE TRANSITION%GOBP%GO:0044772	0.0423793	0.172185	-1	ENSA,EIF4E,CUL4B,CHMP4B,BRD4,SPAST,CUL2,ZPR1,CUL3,RCC1,CUL1	-1.49434	-0.495288	11	21
PANCREATIC ADENOCARCINOMA PATHWAY%WIKIPATHWAYS_20220510%WP4263%HOMO SAPIENS	PANCREATIC ADENOCARCINOMA PATHWAY%WIKIPATHWAYS_20220510%WP4263%HOMO SAPIENS	0.0426702	0.173064	-1	MAPK3,RALB,MAPK1,RALA,ERBB2,RAC1,NFKB1,SMAD2,MAP2K1,STAT3,KRAS,PEBP1	-1.50066	-0.502756	12	20
COMPLEMENT ACTIVATION%GOBP%GO:0006956	COMPLEMENT ACTIVATION%GOBP%GO:0006956	0.0436709	0.176814	1	MFAP4,CLU,IGLL5,IGHM,IGHA1,IGHV3-23,C9,IGHG2,IGHV1-69-2,IGHG1,IGHV4-61,CFH,IGKC	1.49598	0.483318	13	21
UNSATURATED FATTY ACID METABOLIC PROCESS%GOBP%GO:0033559	UNSATURATED FATTY ACID METABOLIC PROCESS%GOBP%GO:0033559	0.043896	0.177416	-1	MGLL,CES2,GSTP1,ALOX12,ACOX1,MIF,EPHX1,ACAA1,SCP2,PTGS1	-1.47438	-0.474319	10	24
ANTIGEN PROCESSING AND PRESENTATION OF PEPTIDE ANTIGEN%GOBP%GO:0048002	ANTIGEN PROCESSING AND PRESENTATION OF PEPTIDE ANTIGEN%GOBP%GO:0048002	0.0440585	0.177764	1	CTSD,CTSE,ERAP1,HLA-C,DNM2,B2M,HLA-DRB1,CALR,PDIA3,SAR1B	1.52653	0.523351	10	17
REGULATION OF TRANSPORTER ACTIVITY%GOBP%GO:0032409	REGULATION OF TRANSPORTER ACTIVITY%GOBP%GO:0032409	0.0445444	0.179413	1	AHCYL1,CACNA2D1,ITGB1,TMSB4X,CAV1,YWHAH,FHL1,ATP1B1,VAMP2,GLRX,ACTB,NDUFA4,PPIF,PRKACA,SLC9A1,PPP3CA,CHP1,SRI,GSTM2,CAMK2D,COX17	1.41414	0.37669	21	46
PID_MTOR_4PATHWAY%MSIGDB_C2%PID_MTOR_4PATHWAY	PID_MTOR_4PATHWAY%MSIGDB_C2%PID_MTOR_4PATHWAY	0.0447054	0.179455	-1	MAPK3,YWHAZ,MAPK1,SFN,EIF4E	-1.50658	-0.519102	5	18
CELL RECOGNITION%GOBP%GO:0008037	CELL RECOGNITION%GOBP%GO:0008037	0.0447094	0.179455	1	CORO1A,BSG,VCAN,CD81,IGLL5,IGHM,IGHA1,MSN,IGHV3-23	1.49567	0.471677	9	23
MACROMOLECULE CATABOLIC PROCESS%GOBP%GO:0009057	MACROMOLECULE CATABOLIC PROCESS%GOBP%GO:0009057	0.0450987	0.180706	-1	NCCRP1,UCHL3,NEDD8,IDE,HECTD1,RNH1,CHMP1A,ITCH,SNF8,NEMF,TSG101,TOLLIP,VPS4B,DICER1,HM13,WDR26,NSFL1C,CUL4B,CSNK1A1,PSMD14,CHMP4B,CHMP2B,RAB12,ADRM1,CHMP1B,LYPLA2,UBR4,PPP2R5C,PSMC3,PSMD4,PDCD6IP,PSMC2,PYGL,RNF7,RAD23B,PSMD12,PSMC1,LAMP2,CHMP5,WDR82,ASCC3,SQSTM1,SH3GLB1,TNKS1BP1,DIS3L2,CUL2,HUWE1,CNOT1,PSMA2,PSMD3,PSMD11,EIF3E,HSPA1B,ZPR1,UBXN1,CTSH,CUL3,UBE2D3,AUP1,PDE12,RPS27A,VPS36,CSDE1,DDB1,…	-1.27716	-0.278238	74	199
ACTIN FILAMENT-BASED PROCESS%GOBP%GO:0030029	ACTIN FILAMENT-BASED PROCESS%GOBP%GO:0030029	0.0452406	0.180856	1	CORO1A,HSP90B1,ROCK2,CALD1,MYL9,CACNA2D1,MYH9,FLNA,TPM2,MYH11,ARRB1,ARPC1B,TPM1,ITGB1,ENAH,ATP1A1,LIMA1,PDGFRB,TNXB,VASP,LCP1,CAPN3,SPTAN1,PARVA,PGM5,SPTBN1,RAC2,FLNC,ACTN1,PDLIM7,IQGAP2,ADD1,TPM3,PLS1,PAK1,GHRL,EPB41L2,GMFB,HIP1R	1.26399	0.268454	39	164
CELL ACTIVATION INVOLVED IN IMMUNE RESPONSE%GOBP%GO:0002263	CELL ACTIVATION INVOLVED IN IMMUNE RESPONSE%GOBP%GO:0002263	0.0452918	0.180856	1	CORO1A,HSPD1,LCP1,VAMP2,STXBP3,CHGA	1.52452	0.532187	6	16
REGULATION OF LEUKOCYTE PROLIFERATION%GOBP%GO:0070663	REGULATION OF LEUKOCYTE PROLIFERATION%GOBP%GO:0070663	0.0454796	0.181294	-1	MAPK3,IL18,CD55,GSTP1,ANXA1,MIF,MAPK1	-1.45695	-0.445854	7	29
A6B1 AND A6B4 INTEGRIN SIGNALING%PATHWAY INTERACTION DATABASE NCI-NATURE CURATED DATA%A6B1 AND A6B4 INTEGRIN SIGNALING	A6B1 AND A6B4 INTEGRIN SIGNALING%PATHWAY INTERACTION DATABASE NCI-NATURE CURATED DATA%A6B1 AND A6B4 INTEGRIN SIGNALING	0.0460413	0.182889	1	LAMA5,LAMB1,LAMA4,LAMC1,ITGB1,CASP7,ITGB4,ITGA6,YWHAH	1.46848	0.448934	9	26
CELLULAR RESPONSE TO ENVIRONMENTAL STIMULUS%GOBP%GO:0104004	CELLULAR RESPONSE TO ENVIRONMENTAL STIMULUS%GOBP%GO:0104004	0.0461156	0.182889	-1	MAPK3,BCL10,MAPK13,YAP1,CRYAB,YBX3,CUL4B,EIF2S1,OXSR1,SLC12A6,SERPINB6,PPID,KDM1A,DDX3X,F11R,TNKS1BP1,RAB11B,DHX36,NFKB1,CNN2,RUVBL2,RPL26	-1.40161	-0.38004	22	51
CELLULAR RESPONSE TO ABIOTIC STIMULUS%GOBP%GO:0071214	CELLULAR RESPONSE TO ABIOTIC STIMULUS%GOBP%GO:0071214	0.0461156	0.182889	-1	MAPK3,BCL10,MAPK13,YAP1,CRYAB,YBX3,CUL4B,EIF2S1,OXSR1,SLC12A6,SERPINB6,PPID,KDM1A,DDX3X,F11R,TNKS1BP1,RAB11B,DHX36,NFKB1,CNN2,RUVBL2,RPL26	-1.40161	-0.38004	22	51
COOPERATION OF PREFOLDIN AND TRIC CCT IN ACTIN AND TUBULIN FOLDING%REACTOME%R-HSA-389958.2	COOPERATION OF PREFOLDIN AND TRIC CCT IN ACTIN AND TUBULIN FOLDING%REACTOME%R-HSA-389958.2	0.0465602	0.184337	-1	TUBA1A,TUBA4A,TUBB2A,TUBA1C,TUBB6,CCT7,CCT8,CCT6A,CCT5,CCT3,TCP1,PFDN5	-1.48156	-0.491051	12	21
MITOTIC CYTOKINESIS%GOBP%GO:0000281	MITOTIC CYTOKINESIS%GOBP%GO:0000281	0.0466941	0.184461	-1	CHMP1A,VPS4B,CHMP4B,CHMP2B,CHMP1B,SPAST,PDCD6IP,EXOC4,EXOC2,EXOC7,CHMP5,MYH10,ARL3,EXOC3	-1.45542	-0.458409	14	26
NEGATIVE REGULATION OF PROTEOLYSIS INVOLVED IN PROTEIN CATABOLIC PROCESS%GOBP%GO:1903051	NEGATIVE REGULATION OF PROTEOLYSIS INVOLVED IN PROTEIN CATABOLIC PROCESS%GOBP%GO:1903051	0.0467503	0.184461	-1	UCHL5,EIF3H,RPL23,GIPC1,RPL11,CSNK2A1,RPS7,HSP90AB1,UBXN1,PML,RPL5	-1.48019	-0.490597	11	21
REGULATION OF PROTEIN MODIFICATION BY SMALL PROTEIN CONJUGATION OR REMOVAL%GOBP%GO:1903320	REGULATION OF PROTEIN MODIFICATION BY SMALL PROTEIN CONJUGATION OR REMOVAL%GOBP%GO:1903320	0.0476106	0.187523	-1	BCL10,PDCD6,ITCH,OTUB1,RPL23,RPS2,KDM1A,RPL11,DDX3X,MYCBP2,SASH1,COPS6,COPS4,SQSTM1,COPS8,UFL1,HUWE1,RPS3,RPS7,HSPA1B,HSP90AB1,UBXN1,PPIA,CUL3,FKBP1A	-1.39111	-0.367005	25	59
POSITIVE REGULATION OF CELL CYCLE%GOBP%GO:0045787	POSITIVE REGULATION OF CELL CYCLE%GOBP%GO:0045787	0.0476876	0.187523	-1	CRNN,PTK6,ANXA1,TGM1,VPS4B,EIF4E,NSFL1C,GIPC1,BRD4,SPAST	-1.41883	-0.39408	10	46
PURINE NUCLEOSIDE BISPHOSPHATE METABOLIC PROCESS%GOBP%GO:0034032	PURINE NUCLEOSIDE BISPHOSPHATE METABOLIC PROCESS%GOBP%GO:0034032	0.0480072	0.187826	1	ACOT9,DLD,DLAT,ACSF2,ACSL3,ACLY,HMGCS2,PDHX,SUCLG2,ACAT1,PDHB,PDHA1,SUCLG1,ACOT1,ACSS1,SLC25A1,SUCLA2,SULT1B1,OGDH,DLST	1.41515	0.388217	20	41
RIBONUCLEOSIDE BISPHOSPHATE METABOLIC PROCESS%GOBP%GO:0033875	RIBONUCLEOSIDE BISPHOSPHATE METABOLIC PROCESS%GOBP%GO:0033875	0.0480072	0.187826	1	ACOT9,DLD,DLAT,ACSF2,ACSL3,ACLY,HMGCS2,PDHX,SUCLG2,ACAT1,PDHB,PDHA1,SUCLG1,ACOT1,ACSS1,SLC25A1,SUCLA2,SULT1B1,OGDH,DLST	1.41515	0.388217	20	41
NUCLEOSIDE BISPHOSPHATE METABOLIC PROCESS%GOBP%GO:0033865	NUCLEOSIDE BISPHOSPHATE METABOLIC PROCESS%GOBP%GO:0033865	0.0480072	0.187826	1	ACOT9,DLD,DLAT,ACSF2,ACSL3,ACLY,HMGCS2,PDHX,SUCLG2,ACAT1,PDHB,PDHA1,SUCLG1,ACOT1,ACSS1,SLC25A1,SUCLA2,SULT1B1,OGDH,DLST	1.41515	0.388217	20	41
PI3K AKT SIGNALING%REACTOME%R-HSA-1257604.10	PI3K AKT SIGNALING%REACTOME%R-HSA-1257604.10	0.0483008	0.188657	-1	MAPK3,PPP2R1A,MAPK1,PSMD14,PSMD5,PPP2CA,RRAGC,PPP2CB,PTPN11,PPP2R5C,PSMC3,PSMD4,PSMC2,KDM1A,PSMD12,ERBB2,HDAC1,PSMC1,CSNK2A1,LAMTOR3,RAC1,RBBP7,PSMA2,PSMD3,PSMD11,PPP2R5D,RPS27A,NR4A1,PSMD8,PSMD13,PSME3,PML,RBBP4,PSMC5,PPP2R5A,PSMB6,PSMD1,AGO2,PSMA7,PSMB2,AGO1,USP7,MYD88,PSMC6,PSMA1,PSMB3,RRAGA,PSMC4	-1.35993	-0.338653	48	80
POSITIVE REGULATION OF PROTEIN UBIQUITINATION%GOBP%GO:0031398	POSITIVE REGULATION OF PROTEIN UBIQUITINATION%GOBP%GO:0031398	0.0485492	0.189309	-1	BCL10,PDCD6,RPS2,KDM1A,DDX3X,MYCBP2,HUWE1,CUL3,FKBP1A	-1.48135	-0.496285	9	20
'DE NOVO' POST-TRANSLATIONAL PROTEIN FOLDING%GOBP%GO:0051084	'DE NOVO' POST-TRANSLATIONAL PROTEIN FOLDING%GOBP%GO:0051084	0.0497156	0.19326	1	HSPA5,HSPA9,HSPE1,SDF2L1	1.50289	0.524638	4	16
REGULATION OF HYDROLASE ACTIVITY%GOBP%GO:0051336	REGULATION OF HYDROLASE ACTIVITY%GOBP%GO:0051336	0.0497945	0.19326	-1	BCL10,CSTB,CAST,CSTA,A2ML1,ECM1,S100A10,SERPINB13,SERPINB2,S100A9,PDCD6,SPINK5,SERPINB5,SERPINB8,S100A8,ANXA1,RABGAP1,PROM2,SERPINB1,SH3BP1,SLC27A4,SFN,EPHA2,PPP1R2,SERPINA3,TIPRL,RAP1GDS1,ANXA8,SERPINB3,PCSK5,DOCK9,GRN,SERPINA4,USP6NL,OAS1,SERPINB6,APOC3,CYFIP2,GAPDH,DDX3X,ERBB2,HDAC1,PRKD2,ARFGEF1,ARL6IP1,EPHA1,CSNK2A1	-1.27077	-0.278306	47	192
CHROMOSOME SEGREGATION%GOBP%GO:0007059	CHROMOSOME SEGREGATION%GOBP%GO:0007059	0.0498119	0.19326	-1	NUF2,PPP2R1A,CHMP1A,VPS4B,RIOK3,SRPK1,CHMP4B,CHMP2B,CHMP1B,PDCD6IP,ARL8B,DDX3X,CHMP5,DIS3L2,RPS3,MMS19,RAN,NTMT1,CUL3,NAA50,RCC1,TOP2B,KPNB1	-1.40799	-0.388754	23	47
PROTEASOME-MEDIATED UBIQUITIN-DEPENDENT PROTEIN CATABOLIC PROCESS%GOBP%GO:0043161	PROTEASOME-MEDIATED UBIQUITIN-DEPENDENT PROTEIN CATABOLIC PROCESS%GOBP%GO:0043161	0.0500259	0.193664	-1	NCCRP1,HECTD1,ITCH,NEMF,WDR26,NSFL1C,CUL4B,CSNK1A1,PSMD14,ADRM1,PPP2R5C,PSMC3,PSMD4,PSMC2,RAD23B,PSMD12,PSMC1,ASCC3,CUL2,HUWE1,PSMA2,PSMD3,PSMD11,UBXN1,CUL3,UBE2D3,AUP1,DDB1,PSMD8,CUL1,CTNNB1,TRIP12,PSMD13,PML,PSMC5,PSMB6,CUL4A,PSMD1,PSMA7,PSMB2,UBXN4,PSMC6,PSMA1,PSMB3,PCNP,VCP,PSMC4	-1.35595	-0.337661	47	80
MITOTIC PROPHASE%REACTOME DATABASE ID RELEASE 80%68875	MITOTIC PROPHASE%REACTOME DATABASE ID RELEASE 80%68875	0.0500826	0.193664	-1	ENSA,PPP2R1A,RAB2A,MAPK1,RAB1B,PPP2CA,PPP2CB	-1.44353	-0.435414	7	31
EPH-EPHRIN SIGNALING%REACTOME%R-HSA-2682334.1	EPH-EPHRIN SIGNALING%REACTOME%R-HSA-2682334.1	0.0508099	0.19615	1	ROCK2,MYL9,MYH9,MYH11,ADAM10,ARPC1B,AP2B1,EFNB1,PAK1,CLTA,ACTB	1.4131	0.393497	11	38
REGULATION OF STRESS-ACTIVATED PROTEIN KINASE SIGNALING CASCADE%GOBP%GO:0070302	REGULATION OF STRESS-ACTIVATED PROTEIN KINASE SIGNALING CASCADE%GOBP%GO:0070302	0.0511767	0.196738	-1	MAPK3,GSTP1,ITCH,MAPK1,SERPINB3,DLG1,MINK1,SASH1	-1.44135	-0.453979	8	26
REGULATION OF STRESS-ACTIVATED MAPK CASCADE%GOBP%GO:0032872	REGULATION OF STRESS-ACTIVATED MAPK CASCADE%GOBP%GO:0032872	0.0511767	0.196738	-1	MAPK3,GSTP1,ITCH,MAPK1,SERPINB3,DLG1,MINK1,SASH1	-1.44135	-0.453979	8	26
ESTABLISHMENT OF PROTEIN LOCALIZATION TO MEMBRANE%GOBP%GO:0090150	ESTABLISHMENT OF PROTEIN LOCALIZATION TO MEMBRANE%GOBP%GO:0090150	0.0512161	0.196738	1	HSPA5,TIMM13,TIMM8B,TIMM10,SPTBN1,SSR1,KRT18,SEC16A,EMC8,SEC62,ATP1B1,VAMP2,ATAD1,GORASP1,SRP54,TIMM8A,SEC61A1,TIMM9,SAMM50,MTX1,TRAM1,GORASP2,AGK,TOMM20,MYO1C,NDUFA13,TOMM22	1.33235	0.325217	27	71
RESPONSE TO OXYGEN-CONTAINING COMPOUND%GOBP%GO:1901700	RESPONSE TO OXYGEN-CONTAINING COMPOUND%GOBP%GO:1901700	0.0514387	0.197266	-1	MAPK3,IL18,BCL10,PMVK,ADH7,HMOX1,CES1,S100A9,S100A14,SHMT1,PTK6,TXN,GSTP1,IDE,IL36A,RAB10,S100A8,ANXA1,JUP,MAPK13,TRIM16,YAP1,MAPK1,SLC27A4,BAIAP2,ME1,RPL23,RDH12,NAMPT,RAB12,EIF2B1,RRAGC	-1.27975	-0.285446	32	168
TCF DEPENDENT SIGNALING IN RESPONSE TO WNT%REACTOME DATABASE ID RELEASE 80%201681	TCF DEPENDENT SIGNALING IN RESPONSE TO WNT%REACTOME DATABASE ID RELEASE 80%201681	0.0515754	0.197465	-1	PPP2R1A,YWHAZ,CTNNBIP1,CSNK1A1,PSMD14,PSMD5,PPP2CA,PPP2CB,PPP2R5C,PSMC3,PSMD4,PSMC2,PSMD12,HDAC1,PSMC1,CSNK2A1,PSMA2,PSMD3,PSMD11,PPP2R5D,RUVBL1,CUL3,XPO1,RPS27A,PSMD8,SMARCA4,CTNNB1,PSMD13,PSME3,CTBP1,PSMC5,PPP2R5A,PSMB6,PSMD1,PSMA7,PSMB2	-1.36672	-0.354066	36	65
LEUKOCYTE ACTIVATION INVOLVED IN IMMUNE RESPONSE%GOBP%GO:0002366	LEUKOCYTE ACTIVATION INVOLVED IN IMMUNE RESPONSE%GOBP%GO:0002366	0.051666	0.197486	1	CORO1A,HSPD1,LCP1,VAMP2,STXBP3,CHGA	1.50815	0.536356	6	15
PREFOLDIN MEDIATED TRANSFER OF SUBSTRATE TO CCT TRIC%REACTOME DATABASE ID RELEASE 80%389957	PREFOLDIN MEDIATED TRANSFER OF SUBSTRATE TO CCT TRIC%REACTOME DATABASE ID RELEASE 80%389957	0.0517732	0.197571	-1	TUBA1A,TUBA4A,TUBB2A,TUBA1C,TUBB6,CCT7,CCT8,CCT6A,CCT5,CCT3,TCP1,PFDN5	-1.472	-0.493155	12	20
BIOLOGICAL PROCESS INVOLVED IN INTERSPECIES INTERACTION BETWEEN ORGANISMS%GOBP%GO:0044419	BIOLOGICAL PROCESS INVOLVED IN INTERSPECIES INTERACTION BETWEEN ORGANISMS%GOBP%GO:0044419	0.0519994	0.198109	-1	IL18,CRISP3,BCL10,ADH7,THOC3,S100A9,S100A14,PTK6,GSTP1,IL36A,S100A8,SNX3,GBP6,CHMP1A,ITCH,TSG101,VPS4B,RIOK3,BAIAP2,HSPB1,EIF5A,SRPK1,CHMP4B,CHMP2B,RPL13A,CHMP1B,TPT1,PSMC3,ARL8B,PI3,OAS1,G3BP1,GBP7,PPID,TRIM38,GAPDH,RAB5A,ENO1,DDX3X,HDAC1,LCN2,CHMP5,ALYREF,RPS19,SPRR2A,RPL30,APOB,EEF1G,OPTN,ZC3HAV1,SHMT2	-1.27123	-0.279031	51	188
INTEGRINS IN ANGIOGENESIS%PATHWAY INTERACTION DATABASE NCI-NATURE CURATED DATA%INTEGRINS IN ANGIOGENESIS	INTEGRINS IN ANGIOGENESIS%PATHWAY INTERACTION DATABASE NCI-NATURE CURATED DATA%INTEGRINS IN ANGIOGENESIS	0.052161	0.198399	1	COL1A1,COL6A3,COL6A2,COL6A1,COL1A2,ILK,TLN1,FN1,VCL,VTN,COL3A1,AKT1	1.46494	0.461986	12	23
PROTEIN LOCALIZATION TO MEMBRANE%GOBP%GO:0072657	PROTEIN LOCALIZATION TO MEMBRANE%GOBP%GO:0072657	0.0526967	0.19972	1	BSG,HSPA5,ROCK2,FLNA,CD81,EHD2,AGRN,TIMM13,TIMM8B,CAPN3,TIMM10,SLC9A3R2,CAV1,SPTBN1,SSR1,KRT18,TM9SF3,FERMT2,SEC16A,EMC8,SEC62,ATP1B1,VAMP2,ATAD1,THY1,GORASP1,TM9SF2,SRP54,TIMM8A,SEC61A1,PDZD11,TIMM9,SAMM50,MTX1,TRAM1,GORASP2,AGK,EHD1,TOMM20,MYO1C,NDUFA13,EHD4,TOMM22	1.27839	0.284056	43	121
RIBOSOMAL LARGE SUBUNIT BIOGENESIS%GOBP%GO:0042273	RIBOSOMAL LARGE SUBUNIT BIOGENESIS%GOBP%GO:0042273	0.0527804	0.19972	-1	RPL35,RPLP0,RPL7A,RPL6,RPL11,RPL10A,RPL10,RPL23A,RPL35A,RPL14,RPL26,RPL7,EIF6,RPL5,NOC2L,RSL1D1	-1.4535	-0.471349	16	23
REGULATION OF PROTEIN UBIQUITINATION%GOBP%GO:0031396	REGULATION OF PROTEIN UBIQUITINATION%GOBP%GO:0031396	0.0528404	0.19972	-1	BCL10,PDCD6,OTUB1,RPL23,RPS2,KDM1A,RPL11,DDX3X,MYCBP2,SASH1,SQSTM1,UFL1,HUWE1,RPS3,RPS7,HSPA1B,HSP90AB1,UBXN1,PPIA,CUL3,FKBP1A	-1.40873	-0.394309	21	44
RHOG GTPASE CYCLE%REACTOME DATABASE ID RELEASE 80%9013408	RHOG GTPASE CYCLE%REACTOME DATABASE ID RELEASE 80%9013408	0.0528518	0.19972	1	ARHGDIB,ARFGAP3,HSPE1,ITGB1,LMAN1,CAV1,IQGAP2,NDUFS3,NDUFA5,DOCK1,MCAM,LETM1,DSG2,KTN1,PGRMC2,TMPO,RHOG,VAPB,STX5,PAK2,TFRC	1.41389	0.39853	21	36
RHOD GTPASE CYCLE%REACTOME DATABASE ID RELEASE 80%9013405	RHOD GTPASE CYCLE%REACTOME DATABASE ID RELEASE 80%9013405	0.0530126	0.200002	1	ADD3,EFHD2,LMAN1,CAV1,AKAP12,ACTN1,HINT2,MCAM,PGRMC2,TOR1AIP1,LMNB1,TMPO,DBN1,VAPB	1.46073	0.460658	14	23
CELLULAR RESPONSE TO HEAT STRESS%REACTOME DATABASE ID RELEASE 80%3371556	CELLULAR RESPONSE TO HEAT STRESS%REACTOME DATABASE ID RELEASE 80%3371556	0.05318	0.200208	-1	MAPK3,HSPA4L,MAPK1,CRYAB,DNAJB1,HSPA2,YWHAE,HSBP1,BAG3,DNAJC7,RPA3,FKBP4,EEF1A1,HSPA1B,HSP90AB1,NUP93,ST13	-1.41118	-0.39836	17	42
REGULATION OF WNT SIGNALING PATHWAY%GOBP%GO:0030111	REGULATION OF WNT SIGNALING PATHWAY%GOBP%GO:0030111	0.0532395	0.200208	-1	SCEL,PPP2R1A,SNX3,JUP,CTNNBIP1,CSNK1A1,PPP2CA,DDX3X,HDAC1,CSNK2A1,CTNND1,PPP1CA,NFKB1,WNK1,RUVBL1,RUVBL2,RPS12,IGFBP2,SMARCA4	-1.42238	-0.407392	19	39
POSITIVE REGULATION OF CELL CYCLE PHASE TRANSITION%GOBP%GO:1901989	POSITIVE REGULATION OF CELL CYCLE PHASE TRANSITION%GOBP%GO:1901989	0.053399	0.200483	-1	CRNN,ANXA1,VPS4B,BRD4,DDX3X,EIF4G1,CUL3	-1.47186	-0.515372	7	17
NEGATIVE REGULATION OF TRANSLATION%GOBP%GO:0017148	NEGATIVE REGULATION OF TRANSLATION%GOBP%GO:0017148	0.0535297	0.20065	-1	SHMT1,RPL13A,EIF2S1,GIGYF2,CELF1,DDX6,GAPDH,DDX3X,EIF4E2,LSM14A,TNKS1BP1,DIS3L2,CNOT1,RPS3,DHX36,LARP1,EIF3E,EIF4G1,PDE12,EIF6,UPF1	-1.41359	-0.402599	21	40
DEPHOSPHORYLATION%GOBP%GO:0016311	DEPHOSPHORYLATION%GOBP%GO:0016311	0.0538182	0.201143	-1	EPHX2,PPP2R1A,IMPA2,PPP4R1,INPP1,PPP2CA,PPP2CB,PTPN11,PPP2R5C,PPP1CA,PPP2R5D,PPP1CB,NCK1,DUSP23	-1.43046	-0.422281	14	34
FATTY ACID BETA-OXIDATION%GOBP%GO:0006635	FATTY ACID BETA-OXIDATION%GOBP%GO:0006635	0.0538343	0.201143	1	CRAT,ETFA,ACADS,HADH,AUH,ACAT1,ECI1,DECR1,BDH2,HADHA,HADHB,CPT2,ETFB,IVD,ECHDC1,ACADM,ACADVL,ETFDH,ECI2,ECHDC2	1.42742	0.417643	20	31
PROTEIN MATURATION%GOBP%GO:0051604	PROTEIN MATURATION%GOBP%GO:0051604	0.054159	0.202032	1	F9,HSPD1,ADAM10,SEC11A,PMPCB,STOML2,CTSG,NDUFAB1,CPA3,NFU1,CMA1,SPCS2,ASPH,AFG3L2,GLRX5,CALR,SPCS1,GCSH,CYCS,CTSZ	1.35195	0.349345	20	53
REGULATION OF CALCIUM ION TRANSMEMBRANE TRANSPORT%GOBP%GO:1903169	REGULATION OF CALCIUM ION TRANSMEMBRANE TRANSPORT%GOBP%GO:1903169	0.05429	0.202195	1	CACNA2D1,CAPN3,CAV1,ATP1B1,VDAC1,THY1,PRKACA,SLC9A1,PPP3CA,SRI,GSTM2,CAMK2D	1.45774	0.459714	12	23
DEGRADATION OF BETA-CATENIN BY THE DESTRUCTION COMPLEX%REACTOME%R-HSA-195253.2	DEGRADATION OF BETA-CATENIN BY THE DESTRUCTION COMPLEX%REACTOME%R-HSA-195253.2	0.0549333	0.204178	-1	PPP2R1A,CSNK1A1,PSMD14,PSMD5,PPP2CA,PPP2CB,PPP2R5C,PSMC3,PSMD4,PSMC2,PSMD12,HDAC1,PSMC1,PSMA2,PSMD3,PSMD11,PPP2R5D,RPS27A,PSMD8,CUL1,CTNNB1,PSMD13,PSME3,CTBP1,PSMC5,PPP2R5A,PSMB6,PSMD1,PSMA7,PSMB2,PSMC6,PSMA1,PSMB3,PSMC4,CTBP2,PSMB4	-1.3728	-0.366751	36	55
LYSOSOME ORGANIZATION%GOBP%GO:0007040	LYSOSOME ORGANIZATION%GOBP%GO:0007040	0.0552331	0.204178	-1	ATP6V1D,CHMP1A,ATP6V1A,CHMP4B,CHMP2B,CHMP1B,GRN,HOOK1,ARL8B	-1.43905	-0.458027	9	25
LYTIC VACUOLE ORGANIZATION%GOBP%GO:0080171	LYTIC VACUOLE ORGANIZATION%GOBP%GO:0080171	0.0552331	0.204178	-1	ATP6V1D,CHMP1A,ATP6V1A,CHMP4B,CHMP2B,CHMP1B,GRN,HOOK1,ARL8B	-1.43905	-0.458027	9	25
REGULATION OF ION TRANSMEMBRANE TRANSPORTER ACTIVITY%GOBP%GO:0032412	REGULATION OF ION TRANSMEMBRANE TRANSPORTER ACTIVITY%GOBP%GO:0032412	0.0552536	0.204178	1	AHCYL1,CACNA2D1,ITGB1,TMSB4X,CAV1,YWHAH,FHL1,ATP1B1,VAMP2,GLRX,NDUFA4,PPIF,PRKACA,SLC9A1,PPP3CA,CHP1,SRI,GSTM2,CAMK2D,COX17	1.39104	0.381602	20	41
VALIDATED TARGETS OF C-MYC TRANSCRIPTIONAL REPRESSION%PATHWAY INTERACTION DATABASE NCI-NATURE CURATED DATA%VALIDATED TARGETS OF C-MYC TRANSCRIPTIONAL REPRESSION	VALIDATED TARGETS OF C-MYC TRANSCRIPTIONAL REPRESSION%PATHWAY INTERACTION DATABASE NCI-NATURE CURATED DATA%VALIDATED TARGETS OF C-MYC TRANSCRIPTIONAL REPRESSION	0.0552615	0.204178	1	LGALS1,COL1A2,ITGB1,CLU,PDGFRB,ITGB4,ITGA6,HMGCS2	1.46511	0.49484	8	18
REGULATION OF BLOOD PRESSURE%GOBP%GO:0008217	REGULATION OF BLOOD PRESSURE%GOBP%GO:0008217	0.0562816	0.207617	1	TPM1,COL1A2,SOD2,ERAP1,CTSG,CPA3,CMA1,CHGA,ACSM3,DDAH1,CTSZ,AGT,SERPINF2	1.46159	0.485537	13	19
CIRCULATORY SYSTEM PROCESS%GOBP%GO:0003013	CIRCULATORY SYSTEM PROCESS%GOBP%GO:0003013	0.0570508	0.210121	1	ROCK2,CACNA2D1,TPM1,COL1A2,SOD2,SLC5A5,ATP1A1,ERAP1,CAV1,CTSG,FERMT2,CPA3,ATP1B1,CMA1,CYB5R3,CHGA,GPX1,F5,ACSM3,GCLC,SLC12A2,DDAH1,CAMK2D,CTSZ	1.32705	0.332898	24	61
POSITIVE REGULATION OF TELOMERE MAINTENANCE%GOBP%GO:0032206	POSITIVE REGULATION OF TELOMERE MAINTENANCE%GOBP%GO:0032206	0.0572788	0.210626	-1	MAPK3,MAPK1,CCT7,CCT8,DHX36,CTNNB1,CCT6A,PML,CCT5,TCP1,HNRNPA2B1	-1.4727	-0.524783	11	16
TRANSMEMBRANE RECEPTOR PROTEIN TYROSINE KINASE SIGNALING PATHWAY%GOBP%GO:0007169	TRANSMEMBRANE RECEPTOR PROTEIN TYROSINE KINASE SIGNALING PATHWAY%GOBP%GO:0007169	0.0576992	0.211298	-1	ABI1,PDCD6,PTK6,IDE,CPNE3,MAPK1,BAIAP2,EPHA2,HSPB1,IQGAP1,NAMPT,PTPN11,GIGYF2,ERBB2,PRKD2,EPHA1	-1.39064	-0.38804	16	45
REGULATION OF COLD-INDUCED THERMOGENESIS%GOBP%GO:0120161	REGULATION OF COLD-INDUCED THERMOGENESIS%GOBP%GO:0120161	0.0577129	0.211298	1	LAMA4,MFN2,CAV1,FH,ALDH1A1,KDM6B,HADH,GHRL,MFAP2,DECR1,CPT2,GNAS,DYNC1H1	1.43896	0.444379	13	25
CELLULAR RESPONSE TO EXTERNAL STIMULUS%GOBP%GO:0071496	CELLULAR RESPONSE TO EXTERNAL STIMULUS%GOBP%GO:0071496	0.0577342	0.211298	-1	MAPK3,BCL10,RALB,MAPK1,PLIN3,RRAGC,EIF2S1,STK24,LAMP2,F11R,SH3GLB1,NFKB1,CNN2,EIF4G1	-1.42006	-0.421574	14	33
PHAGOCYTOSIS%GOBP%GO:0006909	PHAGOCYTOSIS%GOBP%GO:0006909	0.0580159	0.211995	1	TGM2,CORO1A,MYH9,ITGB1,RAC2,PAK1,IGLL5,DOCK1	1.40014	0.39254	8	37
RAB GERANYLGERANYLATION%REACTOME DATABASE ID RELEASE 80%8873719	RAB GERANYLGERANYLATION%REACTOME DATABASE ID RELEASE 80%8873719	0.0584575	0.213136	-1	RAB25,RAB10,RAB2A,RAB12,RAB1B,RAB6A,RAB5A,RAB21,RAB18,RAB11B	-1.44173	-0.471923	10	22
REGULATED NECROSIS%REACTOME%R-HSA-5218859.4	REGULATED NECROSIS%REACTOME%R-HSA-5218859.4	0.0585116	0.213136	-1	IL18,CHMP4B,CHMP2B,PDCD6IP	-1.46053	-0.511403	4	17
RESPONSE TO NUTRIENT LEVELS%GOBP%GO:0031667	RESPONSE TO NUTRIENT LEVELS%GOBP%GO:0031667	0.0586837	0.213429	-1	MAPK3,BCL10,ENSA,RALB,MAPK1,SLC27A4,PLIN3,RRAGC,EIF2S1,STK24	-1.41588	-0.42346	10	32
EPITHELIAL CELL DEVELOPMENT%GOBP%GO:0002064	EPITHELIAL CELL DEVELOPMENT%GOBP%GO:0002064	0.0588124	0.213563	-1	RAB25,TJP1,POF1B,YAP1,EPHA2,RAP2B,IQGAP1,RAB1B,MYO1E	-1.43166	-0.464267	9	23
GLYCOLYSIS%REACTOME%R-HSA-70171.6	GLYCOLYSIS%REACTOME%R-HSA-70171.6	0.0590717	0.21417	-1	PPP2R1A,PGAM1,HK2,PPP2CA,ALDOC,PPP2CB,ALDOA,GAPDH,ENO1,PFKP,PPP2R5D,NUP93	-1.41834	-0.427815	12	31
CELLULAR LIPID METABOLIC PROCESS%GOBP%GO:0044255	CELLULAR LIPID METABOLIC PROCESS%GOBP%GO:0044255	0.0595834	0.215688	-1	ACOX3,PMVK,ADH7,MGLL,EPHX2,PLCD1,CES2,CES1,PPP2R1A,GSTP1,SDR16C5,GLTP,ALOX12,ACOX1,TECR,ACAT2,MIF,PI4K2A,SGPL1,OSBPL8,SPTLC1,SLC27A4,DBI,ALDH3A2,RDH12,DGKA,HMGCS1,FASN,PPP2CA,AGPS,LYPLA2,HSD17B4,EPHX1,ACAA1,UGT1A7,FDPS,GDPD3	-1.26503	-0.283044	37	165
POSITIVE REGULATION OF EPITHELIAL CELL PROLIFERATION%GOBP%GO:0050679	POSITIVE REGULATION OF EPITHELIAL CELL PROLIFERATION%GOBP%GO:0050679	0.0601419	0.217352	-1	CRNN,HMOX1,ECM1,PDCD6,YAP1,TGM1,GRN,FGFBP1,ERBB2,PRKD2	-1.42092	-0.447543	10	26
PROGRAMMED CELL DEATH%REACTOME%R-HSA-5357801.2	PROGRAMMED CELL DEATH%REACTOME%R-HSA-5357801.2	0.0602492	0.217352	-1	MAPK3,IL18,DYNLL1,DSG1,TJP1,PKP1,YWHAZ,DSG3,MAPK1,SFN,DSP,PSMD14,ARHGAP10,PSMD5,CHMP4B,CHMP2B,DBNL,PSMC3,PSMD4,PDCD6IP,PSMC2,STK24,YWHAE,PSMD12,PSMC1	-1.30551	-0.313439	25	101
REGULATION OF LAMELLIPODIUM ASSEMBLY%GOBP%GO:0010591	REGULATION OF LAMELLIPODIUM ASSEMBLY%GOBP%GO:0010591	0.0603235	0.217352	-1	EPHA2,TWF1,CYFIP1,WASF2,NCKAP1,CAPZB,RAC1,ARPC2,BRK1,ACTR2,FSCN1,ACTR3	-1.46496	-0.522024	12	16
ORGANIC ANION TRANSPORT%GOBP%GO:0015711	ORGANIC ANION TRANSPORT%GOBP%GO:0015711	0.0606727	0.218271	1	SLC25A22,PSAP,SLC25A5,SLC25A13,SLC25A24,SLC25A1,SLC25A10,SLC4A2,MPC2,SLC25A4,AKR1C1,ARL6IP5	1.41564	0.422794	12	29
CYTOSKELETON-DEPENDENT CYTOKINESIS%GOBP%GO:0061640	CYTOSKELETON-DEPENDENT CYTOKINESIS%GOBP%GO:0061640	0.0608421	0.218543	-1	CHMP1A,VPS4B,CHMP4B,CHMP2B,CHMP1B,SPAST,PDCD6IP,EXOC4,EXOC2,EXOC7,CHMP5,MYH10,ARL3,EXOC3	-1.41916	-0.439434	14	28
REGULATION OF TELOMERASE%PATHWAY INTERACTION DATABASE NCI-NATURE CURATED DATA%REGULATION OF TELOMERASE	REGULATION OF TELOMERASE%PATHWAY INTERACTION DATABASE NCI-NATURE CURATED DATA%REGULATION OF TELOMERASE	0.061352	0.220034	-1	MAPK3,MAPK1,YWHAE,HDAC1,RBBP7,NFKB1	-1.45409	-0.50915	6	17
RESPONSE TO CYTOKINE%GOBP%GO:0034097	RESPONSE TO CYTOKINE%GOBP%GO:0034097	0.0616664	0.220171	-1	MAPK3,IL18,CRNN,SHMT1,IL36A,ANXA1,GBP6,MAPK13,YAP1,YBX3,EIF5A,RPL13A,OXSR1,PTPN11,OAS1,GBP7,GAPDH,ACTN4	-1.32032	-0.327535	18	83
CELL DIVISION%GOBP%GO:0051301	CELL DIVISION%GOBP%GO:0051301	0.0617615	0.220171	-1	RAB10,CHMP1A,VPS4B,TUBA1A,CHMP4B,CHMP2B,CHMP1B,SPAST,PDCD6IP,GNAI3,EXOC4,TUBA1C,EXOC2,EXOC7,CHMP5,MYH10,ARL3,EXOC3,CUL3,EXOC5,GOLGA2	-1.39964	-0.396604	21	41
RHO GTPASE EFFECTORS%REACTOME DATABASE ID RELEASE 80%195258	RHO GTPASE EFFECTORS%REACTOME DATABASE ID RELEASE 80%195258	0.0617642	0.220171	-1	MAPK3,NUF2,DYNLL1,ABI1,S100A9,PPP2R1A,S100A8,YWHAZ,MAPK1,SFN,RPS27,ARPC1A,BAIAP2,DIAPH1,MYH14,IQGAP1,PPP2CA,PPP2CB,CYFIP1,PPP2R5C,WASF2,CYFIP2,NCKAP1,YWHAE,KDM1A,DYNC1LI2,MYH10,KLC1,RAC1,DYNC1I2,CKAP5,WIPF2,CTTN,CTNNA1,PPP2R5D,PPP1CB,ARPC2,BRK1,NCK1	-1.30408	-0.314553	39	98
RESPONSE TO EXTRACELLULAR STIMULUS%GOBP%GO:0009991	RESPONSE TO EXTRACELLULAR STIMULUS%GOBP%GO:0009991	0.061769	0.220171	-1	MAPK3,BCL10,ENSA,RALB,MAPK1,SLC27A4,PLIN3,RRAGC,EIF2S1,STK24,LAMP2,RPS19,SH3GLB1	-1.39643	-0.410986	13	35
NEGATIVE REGULATION OF RNA CATABOLIC PROCESS%GOBP%GO:1902369	NEGATIVE REGULATION OF RNA CATABOLIC PROCESS%GOBP%GO:1902369	0.0625351	0.222536	-1	PKP3,PKP1,YBX3,TAF15,ELAVL1,DHX36,LARP1,PABPC1,NSUN2,CSDE1,DHX9	-1.41803	-0.451335	11	25
LYSOSOMAL TRANSPORT%GOBP%GO:0007041	LYSOSOMAL TRANSPORT%GOBP%GO:0007041	0.0626241	0.222536	-1	CHMP1A,TSG101,VPS4B,EHD3,CHMP4B,CHMP2B,RAB12,CHMP1B,GRN,HOOK1,ARL8B,LAMP2,CHMP5,AP1G1	-1.39999	-0.400981	14	39
RESPONSE TO ELEVATED PLATELET CYTOSOLIC CA2+%REACTOME%R-HSA-76005.2	RESPONSE TO ELEVATED PLATELET CYTOSOLIC CA2+%REACTOME%R-HSA-76005.2	0.0629977	0.223521	1	HSPA5,FLNA,F13A1,CLU,TMSB4X,TLN1,PSAP,CALU,FAM3C,ACTN1,FN1,VCL,ANXA5,TAGLN2,STX4,MANF,STXBP3,TMX3,RAB27B,F5,TF	1.31146	0.323006	21	68
NEGATIVE REGULATION OF CATABOLIC PROCESS%GOBP%GO:0009895	NEGATIVE REGULATION OF CATABOLIC PROCESS%GOBP%GO:0009895	0.0631068	0.223567	-1	PKP3,UCHL5,PKP1,SNX3,ANXA2,YBX3,EIF3H,EIF4E,RPL23,GIPC1,CHMP4B,TAF15,APOC3,RPL11,CSNK2A1,ELAVL1,DHX36,RPS7,LARP1,HSP90AB1,PABPC1,EIF4G1,EIF4G2,UBXN1,STAT3,NSUN2,GOLGA2,CSDE1,DHX9	-1.32493	-0.331604	29	78
FATTY ACID METABOLISM%REACTOME%R-HSA-8978868.5	FATTY ACID METABOLISM%REACTOME%R-HSA-8978868.5	0.0633867	0.224217	1	ACOT9,SLC25A20,CRAT,ACSF2,NDUFAB1,ACSL3,ACADS,ACLY,HADH,ECI1,DECR1,ACOT1,PCCB,HADHA,SLC25A1,HADHB,CPT2,CPT1A,PCCA,ACADM,GPX1,ACADVL,PTGES2,GPX2,HACD3,ACSM3,HPGD,HSD17B8,MCEE,CBR1,ECHS1,ACSL1	1.32459	0.338446	32	56
CARBOHYDRATE BIOSYNTHETIC PROCESS%GOBP%GO:0016051	CARBOHYDRATE BIOSYNTHETIC PROCESS%GOBP%GO:0016051	0.0644818	0.227744	1	ST6GALNAC1,FBP2,AKR1B1,SLC25A13,FBP1,SLC25A1,SLC25A10,GOT1	1.42995	0.45709	8	22
SMALL MOLECULE CATABOLIC PROCESS%GOBP%GO:0044282	SMALL MOLECULE CATABOLIC PROCESS%GOBP%GO:0044282	0.0650685	0.229209	1	BCKDHA,DLD,GOT2,ADA,CRAT,ETFA,ACADS,HADH,ALDH6A1,AUH,AKR1B10,ACAT1,ECI1,HMGCL,DECR1,BDH2,PCCB,HADHA,HADHB,ALDH5A1,DBT,GLUD1,CPT2,ETFB,PARK7,PCCA,IVD,SULT1B1,ADH5,ECHDC1,ACADM,HNMT,ACADSB,ACADVL,HIBADH,GOT1,MTAP,BCKDHB,GLUL,ETFDH,ECI2,MCCC2,GCSH,DDAH1,ECHDC2,GALE	1.27754	0.290648	46	104
POSITIVE REGULATION OF ION TRANSMEMBRANE TRANSPORTER ACTIVITY%GOBP%GO:0032414	POSITIVE REGULATION OF ION TRANSMEMBRANE TRANSPORTER ACTIVITY%GOBP%GO:0032414	0.0650937	0.229209	1	CACNA2D1,TMSB4X,ATP1B1,GLRX,NDUFA4,SLC9A1,PPP3CA,CHP1,GSTM2,COX17	1.45026	0.506265	10	16
POSITIVE REGULATION OF NF-KAPPAB TRANSCRIPTION FACTOR ACTIVITY%GOBP%GO:0051092	POSITIVE REGULATION OF NF-KAPPAB TRANSCRIPTION FACTOR ACTIVITY%GOBP%GO:0051092	0.0652727	0.229491	-1	IL18,CRNN,BCL10,S100A9,MTPN,S100A8	-1.39585	-0.412062	6	34
ORGANIC HYDROXY COMPOUND METABOLIC PROCESS%GOBP%GO:1901615	ORGANIC HYDROXY COMPOUND METABOLIC PROCESS%GOBP%GO:1901615	0.0654639	0.229816	-1	SULT2B1,PMVK,ADH7,CES1,IMPA2,SDR16C5,ALOX12,LDHA,SPTLC1,G6PD,ALDH3A2,RDH12,HMGCS1,COMT,NSDHL,INPP1,ACAA1,GDPD3,MVK,SCP2,MSMO1,ITPKB,APOB,PSAT1	-1.30773	-0.319031	24	91
TUBE MORPHOGENESIS%GOBP%GO:0035239	TUBE MORPHOGENESIS%GOBP%GO:0035239	0.0657393	0.230435	1	CALD1,COL18A1,MYH9,MYLK,MIA3,TGFBI,PDGFRB,VASP,ERAP1,PARVA,CAV1,COL15A1,AGR2	1.35682	0.365945	13	44
NEGATIVE REGULATION OF MOLECULAR FUNCTION%GOBP%GO:0044092	NEGATIVE REGULATION OF MOLECULAR FUNCTION%GOBP%GO:0044092	0.0666667	0.232765	-1	CSTB,CAST,CSTA,ECM1,SERPINB13,SERPINB2,SPINK5,PTK6,SERPINB5,SERPINB8,GSTP1,RALB,ANXA1,ITCH,CTNNBIP1,SERPINB1,TSG101,SFN,SERPINA3,HSPB1,TCAF2,RPL23,TIPRL,ANXA8,SERPINB3,PPP2CB,OXSR1,SERPINA4,IPO7,GNAI3,SERPINB6,APOC3,GAPDH,YWHAE,KDM1A,RPL11,DDX3X,ARFGEF1,ARL6IP1,EPHA1,CSNK2A1	-1.24951	-0.277347	41	175
CELL CYCLE%GOBP%GO:0007049	CELL CYCLE%GOBP%GO:0007049	0.0666887	0.232765	-1	NUF2,ENSA,CHMP1A,VPS4B,TUBA1A,TUBA4A,EIF4E,TUBB2A,NSFL1C,RPL23,CUL4B,CHMP4B,CHMP2B,PPP2CA,CHMP1B,BRD4,PPP2CB,SPAST,PDCD6IP,DLG1,EXOC4,HSPA2,TUBA1C,SUGT1,EXOC2,EXOC7,TUBB6,SBDS,CHMP5,MYH10,LSM14A,DIS3L2,CUL2,RPS3,CKAP5,ARL3,EXOC3,RAN,LLGL2,ZPR1,NTMT1,CUL3,RPL26,NAA50,EXOC5,GOLGA2,LPIN1,RCC1,CUL1,UPF1,TOP2B,ANXA11,DCTN1,KPNB1,CTNNB1	-1.26192	-0.289318	55	138
NEGATIVE REGULATION OF RESPONSE TO BIOTIC STIMULUS%GOBP%GO:0002832	NEGATIVE REGULATION OF RESPONSE TO BIOTIC STIMULUS%GOBP%GO:0002832	0.0667047	0.232765	-1	TTLL12,ITCH,RIOK3,GRN,OAS1,RPS19,SERPINB4,HLA-B	-1.42238	-0.471438	8	21
CYTOSOLIC TRANSPORT%GOBP%GO:0016482	CYTOSOLIC TRANSPORT%GOBP%GO:0016482	0.0675941	0.235515	-1	CES1,SNX3,SNF8,TMED9,EHD3,MYO1D,RAB6A,HOOK1,ARL8B,AP2A1,RAB5A,YKT6,VAMP3,AP1G1,VPS35,VPS26A,MON2	-1.37717	-0.386111	17	43
CELL DEVELOPMENT%GOBP%GO:0048468	CELL DEVELOPMENT%GOBP%GO:0048468	0.0677787	0.235805	1	RAP1B,ANXA6,BSG,LAMA5,MYL9,COL18A1,MYH9,LAMB1,FLNA,LAMC1,MYH11,MAP1S,TPM1,CLU,ENAH,MAP1B,ILK,AGRN,STAU1,PDGFRB,VASP,CAPN3,PARVA,PGM5,RAC2,FLNC,COL15A1,ACTN1,FN1,FERMT2,EFNB1,PLS1,PAK1,GHRL	1.22399	0.258809	34	170
CELLULAR CALCIUM ION HOMEOSTASIS%GOBP%GO:0006874	CELLULAR CALCIUM ION HOMEOSTASIS%GOBP%GO:0006874	0.0678972	0.235864	1	TGM2,ANXA6,HSP90B1,STOML2,CAV1,ATP1B1,AFG3L2,MCU,PRKACA,ATP2C1,CALR,LETM1,CAMK2D,TRPC5	1.39178	0.407214	14	31
POSITIVE REGULATION OF CHROMOSOME ORGANIZATION%GOBP%GO:2001252	POSITIVE REGULATION OF CHROMOSOME ORGANIZATION%GOBP%GO:2001252	0.068035	0.23599	-1	MAPK3,MAPK1,CCT7,CCT8,DHX36,CTNNB1,CCT6A,PML,CCT5,TCP1,HNRNPA2B1	-1.41935	-0.470433	11	21
IBUPROFEN ACTION PATHWAY%SMPDB%SMP0000086	IBUPROFEN ACTION PATHWAY%SMPDB%SMP0000086	0.068177	0.23603	1	HSP90B1,HSPA5,PDIA4,SDF2L1,ERP29,PDIA6,PPIB,PDIA2,HYOU1,GPX1	1.43315	0.484046	10	18
COGNITION%GOBP%GO:0050890	COGNITION%GOBP%GO:0050890	0.0682769	0.23603	-1	TMPRSS11E,MAPK1,KLK8,CHMP2B,CYFIP1,CBR3	-1.43281	-0.486692	6	19
SUPERPATHWAY OF CHOLESTEROL BIOSYNTHESIS%BIOCYC%PWY66-5	SUPERPATHWAY OF CHOLESTEROL BIOSYNTHESIS%BIOCYC%PWY66-5	0.0684411	0.23603	-1	PMVK,ACAT2,HMGCS1,NSDHL,FDPS,MVK,MSMO1	-1.44324	-0.523076	7	15
REGULATION OF SIGNAL TRANSDUCTION BY P53 CLASS MEDIATOR%GOBP%GO:1901796	REGULATION OF SIGNAL TRANSDUCTION BY P53 CLASS MEDIATOR%GOBP%GO:1901796	0.068462	0.23603	-1	MIF,RPL23,EIF5A,RPS15,KDM1A,RPL11,RPS7,RPL26,EEF1E1,RPL5,RPS20,CD44,USP7,NOP2,PRMT5	-1.4272	-0.478145	15	20
POSITIVE REGULATION OF PROTEIN LOCALIZATION TO CELL PERIPHERY%GOBP%GO:1904377	POSITIVE REGULATION OF PROTEIN LOCALIZATION TO CELL PERIPHERY%GOBP%GO:1904377	0.0685544	0.23603	1	ITGB1,SPTBN1,AGR2,ACSL3,PLS1,EPB41L2,STX4,ATP2C1,SORBS1,AKT1	1.41986	0.447768	10	23
GLYCOSYLATION%GOBP%GO:0070085	GLYCOSYLATION%GOBP%GO:0070085	0.0687073	0.236207	1	NANS,PLOD1,GALNT4,ST6GALNAC1,MOGS,STT3A,RPN2,GALNT3,RPN1,MLEC,GFPT1,OSTC,GALNT12,GMPPB,PGM3,ALG9	1.37068	0.386349	16	36
MITOTIC G1 PHASE AND G1 S TRANSITION%REACTOME%R-HSA-453279.4	MITOTIC G1 PHASE AND G1 S TRANSITION%REACTOME%R-HSA-453279.4	0.0711111	0.24411	-1	PRIM2,PPP2R1A,PTK6,PSMD14,PSMD5,PPP2CA,PPP2CB,PSMC3,PSMD4,PSMC2,PSMD12,HDAC1,PSMC1,RPA3,PSMA2,PSMD3,PSMD11,PPP2R2A,RPS27A,PSMD8,CUL1,PSMD13,PSME3,RBBP4,PSMC5,PSMB6,PSMD1,PSMA7,PSMB2,PSMC6,PSMA1,PSMB3,PSMC4,PSMB4	-1.33966	-0.357899	34	55
SIGNALING BY NTRKS%REACTOME%R-HSA-166520.4	SIGNALING BY NTRKS%REACTOME%R-HSA-166520.4	0.0717817	0.246048	-1	MAPK3,PPP2R1A,RALB,MAPK13,MAPK1,PCSK5,PPP2CA,RALA,PPP2CB,PTPN11	-1.37774	-0.402956	10	36
PTEN REGULATION%REACTOME DATABASE ID RELEASE 80%6807070	PTEN REGULATION%REACTOME DATABASE ID RELEASE 80%6807070	0.0719717	0.246223	-1	MAPK3,MAPK1,PSMD14,PSMD5,RRAGC,PSMC3,PSMD4,PSMC2,KDM1A,PSMD12,HDAC1,PSMC1,CSNK2A1,LAMTOR3,RBBP7,PSMA2,PSMD3,PSMD11,RPS27A,PSMD8,PSMD13,PSME3,PML,RBBP4,PSMC5,PSMB6,PSMD1,AGO2,PSMA7,PSMB2,AGO1,USP7,PSMC6,PSMA1,PSMB3,RRAGA,PSMC4,PSMB4	-1.32893	-0.347877	38	61
POSITIVE REGULATION OF TRANSLATION%GOBP%GO:0045727	POSITIVE REGULATION OF TRANSLATION%GOBP%GO:0045727	0.0720446	0.246223	-1	YBX3,EIF3D,EIF5A,RBM3,DDX3X,ERBB2,PLXNB2,ELAVL1,PKM,DHX36,LARP1,NCK1,EIF3E,RPS9,PABPC1,EIF4G1,RPL26,EIF6,CSDE1,DHX9,EEF2,TRMT10C,RPL5,EIF2S3,EIF2B5,RPS4X,LARP4B,SYNCRIP	-1.36774	-0.386096	28	42
DNA CONFORMATION CHANGE%GOBP%GO:0071103	DNA CONFORMATION CHANGE%GOBP%GO:0071103	0.0736441	0.250975	-1	ANXA1,ASCC3,DHX36,DHX9,UPF1,TOP2B,PURA,HNRNPA2B1,RECQL,HMGA1,TOP1,HMGB2,DDX1	-1.43121	-0.51	13	16
FATTY ACID CATABOLIC PROCESS%GOBP%GO:0009062	FATTY ACID CATABOLIC PROCESS%GOBP%GO:0009062	0.0736632	0.250975	1	CRAT,ETFA,ACADS,HADH,AUH,ACAT1,ECI1,DECR1,BDH2,PCCB,HADHA,HADHB,CPT2,ETFB,PCCA,IVD,ECHDC1,ACADM,ACADVL,ETFDH,ECI2,ECHDC2,MCEE,ECHS1,ILVBL	1.35776	0.378086	25	38
NCRNA METABOLIC PROCESS%GOBP%GO:0034660	NCRNA METABOLIC PROCESS%GOBP%GO:0034660	0.0737591	0.250975	-1	DICER1,RIOK3,RPS27,PIN4,RPS25,RPS15,RPL35,RPS24,RPL7A,RPL11,RPL10A,SBDS,FARSA,WDR82,RPS19,DIS3L2,RPS16,RPL35A,RPS7,RPS8,SMAD2,DCAF13,RPL27,RPS28,RPL14,RPL26,RPL7,NSUN2,WDR43,EIF6	-1.29224	-0.320147	30	84
METABOLIC REPROGRAMMING IN COLON CANCER%WIKIPATHWAYS_20220510%WP4290%HOMO SAPIENS	METABOLIC REPROGRAMMING IN COLON CANCER%WIKIPATHWAYS_20220510%WP4290%HOMO SAPIENS	0.0743628	0.252579	1	GOT2,ACO2,FH,ALDOB,SDHB,ACLY,SUCLG2,PDHA1,GLUD1,MDH2	1.43232	0.500001	10	16
ANTEROGRADE TRANS-SYNAPTIC SIGNALING%GOBP%GO:0098916	ANTEROGRADE TRANS-SYNAPTIC SIGNALING%GOBP%GO:0098916	0.0746652	0.252579	-1	APBA1,PDLIM4,NAPA,MAPK1,GIPC1,SNCG,CNP,DLG1,SLC12A6,EXOC4,MINK1	-1.37869	-0.415854	11	31
CHEMICAL SYNAPTIC TRANSMISSION%GOBP%GO:0007268	CHEMICAL SYNAPTIC TRANSMISSION%GOBP%GO:0007268	0.0746652	0.252579	-1	APBA1,PDLIM4,NAPA,MAPK1,GIPC1,SNCG,CNP,DLG1,SLC12A6,EXOC4,MINK1	-1.37869	-0.415854	11	31
TRANS-SYNAPTIC SIGNALING%GOBP%GO:0099537	TRANS-SYNAPTIC SIGNALING%GOBP%GO:0099537	0.0746652	0.252579	-1	APBA1,PDLIM4,NAPA,MAPK1,GIPC1,SNCG,CNP,DLG1,SLC12A6,EXOC4,MINK1	-1.37869	-0.415854	11	31
RESPONSE TO EXTERNAL STIMULUS%GOBP%GO:0009605	RESPONSE TO EXTERNAL STIMULUS%GOBP%GO:0009605	0.0749609	0.253211	-1	MAPK3,IL18,CRISP3,BCL10,ADH7,PPL,ENSA,SCEL,S100A9,S100A14,PTK6,GSTP1,RALB,IL36A,S100A8,ANXA1,SNX3,GBP6,JUP,MAPK1,SLC27A4,RIOK3,BAIAP2,EPHA2,HSPB1,EIF5A,SRPK1,PLIN3,RPL13A,RRAGC,EIF2S1,RALA,LYPLA2,TPT1,CYFIP1,ARL8B,PI3,STK24,OAS1,G3BP1,SEMA4B,GBP7,TRIM38,GAPDH,ENO1,DDX3X,MYCBP2,EPHA1,LCN2,SBDS,LAMP2,CHMP5,PLXNB2,RPS19,PPP1CA,SPRR2A,AP1G1,RPL30,APOB,EEF1G,F11R,SH3GLB1,LGALS3,OPTN,ZC3HAV1,SHMT2,RAC1	-1.20715	-0.257037	67	247
PEROXISOMAL PROTEIN IMPORT%REACTOME%R-HSA-9033241.3	PEROXISOMAL PROTEIN IMPORT%REACTOME%R-HSA-9033241.3	0.0754789	0.254371	-1	ACOX3,EPHX2,IDE,ACOX1,AGPS,HSD17B4,ACAA1,SCP2	-1.40953	-0.472226	8	20
PROTEIN FOLDING%REACTOME%R-HSA-391251.1	PROTEIN FOLDING%REACTOME%R-HSA-391251.1	0.0755232	0.254371	-1	TUBA1A,TUBA4A,TUBB2A,TUBA1C,CSNK2A1,TUBB6,GNG12,CCT7,TBCA,CCT8,STAT3,GNB4,GNB2,CCT6A,CCT5,GBA,CCT3,TCP1,PFDN5	-1.36355	-0.393265	19	38
REGULATION OF TELOMERE MAINTENANCE%GOBP%GO:0032204	REGULATION OF TELOMERE MAINTENANCE%GOBP%GO:0032204	0.0758267	0.255023	-1	MAPK3,MAPK1,CCT7,CCT8,DHX36,UPF1,CTNNB1,CCT6A,PML,CCT5,TCP1,USP7,HNRNPA2B1	-1.39772	-0.463265	13	21
POSITIVE REGULATION OF TRANSPORTER ACTIVITY%GOBP%GO:0032411	POSITIVE REGULATION OF TRANSPORTER ACTIVITY%GOBP%GO:0032411	0.0762227	0.255903	1	CACNA2D1,TMSB4X,ATP1B1,GLRX,NDUFA4,SLC9A1,PPP3CA,CHP1,GSTM2,COX17	1.41245	0.477055	10	18
POSITIVE REGULATION OF TUMOR NECROSIS FACTOR SUPERFAMILY CYTOKINE PRODUCTION%GOBP%GO:1903557	POSITIVE REGULATION OF TUMOR NECROSIS FACTOR SUPERFAMILY CYTOKINE PRODUCTION%GOBP%GO:1903557	0.0763083	0.255903	-1	BCL10,MIF,HSPB1,ORM2,PTPN11,OAS1	-1.42405	-0.507447	6	16
ACTIN CYTOSKELETON ORGANIZATION%GOBP%GO:0030036	ACTIN CYTOSKELETON ORGANIZATION%GOBP%GO:0030036	0.0766855	0.256623	1	CORO1A,HSP90B1,ROCK2,CALD1,MYL9,MYH9,FLNA,TPM2,MYH11,ARRB1,ARPC1B,TPM1,ITGB1,ENAH,LIMA1,PDGFRB,TNXB,VASP,LCP1,CAPN3,SPTAN1,PARVA,PGM5,SPTBN1,RAC2,FLNC,ACTN1,PDLIM7,IQGAP2,ADD1,TPM3,PLS1,PAK1,GHRL,EPB41L2	1.21748	0.26138	35	152
ALCOHOL METABOLIC PROCESS%GOBP%GO:0006066	ALCOHOL METABOLIC PROCESS%GOBP%GO:0006066	0.0768164	0.256623	-1	SULT2B1,PMVK,ADH7,CES1,IMPA2,SDR16C5,SPTLC1,G6PD,ALDH3A2,RDH12,HMGCS1,NSDHL,INPP1,GDPD3,MVK	-1.30979	-0.333492	15	70
ENDODERM DIFFERENTIATION%WIKIPATHWAYS_20220510%WP2853%HOMO SAPIENS	ENDODERM DIFFERENTIATION%WIKIPATHWAYS_20220510%WP2853%HOMO SAPIENS	0.0769717	0.256623	1	PLCH1,LAMC1,LRPPRC	1.43289	0.50959	3	15
LOSS OF PROTEINS REQUIRED FOR INTERPHASE MICROTUBULE ORGANIZATION FROM THE CENTROSOME%REACTOME%R-HSA-380284.1	LOSS OF PROTEINS REQUIRED FOR INTERPHASE MICROTUBULE ORGANIZATION FROM THE CENTROSOME%REACTOME%R-HSA-380284.1	0.0771857	0.256623	-1	DYNLL1,PPP2R1A,TUBA1A,TUBA4A,YWHAE,DYNC1I2,CKAP5	-1.40626	-0.471131	7	20
LOSS OF NLP FROM MITOTIC CENTROSOMES%REACTOME%R-HSA-380259.1	LOSS OF NLP FROM MITOTIC CENTROSOMES%REACTOME%R-HSA-380259.1	0.0771857	0.256623	-1	DYNLL1,PPP2R1A,TUBA1A,TUBA4A,YWHAE,DYNC1I2,CKAP5	-1.40626	-0.471131	7	20
AURKA ACTIVATION BY TPX2%REACTOME%R-HSA-8854518.3	AURKA ACTIVATION BY TPX2%REACTOME%R-HSA-8854518.3	0.0771857	0.256623	-1	DYNLL1,PPP2R1A,TUBA1A,TUBA4A,YWHAE,DYNC1I2,CKAP5	-1.40626	-0.471131	7	20
REGULATION OF CHOLESTEROL BIOSYNTHESIS BY SREBP (SREBF)%REACTOME%R-HSA-1655829.2	REGULATION OF CHOLESTEROL BIOSYNTHESIS BY SREBP (SREBF)%REACTOME%R-HSA-1655829.2	0.0774475	0.257126	-1	PMVK,SEC24C,CARM1,HMGCS1,FASN,FDPS,MVK	-1.41398	-0.495104	7	17
NERVOUS SYSTEM DEVELOPMENT%REACTOME DATABASE ID RELEASE 80%9675108	NERVOUS SYSTEM DEVELOPMENT%REACTOME DATABASE ID RELEASE 80%9675108	0.0776334	0.257375	-1	MAPK3,ABLIM1,RPS26,MAPK13,PITPNA,YAP1,MAPK1,RPS27,SPTBN2,ARPC1A,EPHA2,RPS25,RPL37A,RPL23,RPL18,MYH14,PSMD14,RPL38,ETF1,PSMD5,RPL13A,LYPLA2,PTPN11,RPL18A,RPS15,RPL12,RPL31,RPL35,PSMC3,PSMD4,RPS23,RPS24,RPS2,RPLP0,PSMC2,DLG1,RPL7A,RPL8,RPL6,RPL32,RPL13,RPS29,AP2A1,RPL11,PSMD12,RPL36,ERBB2,RPS13,RPL10A,PSMC1,EPHA1,RPL27A,RPL34,CSNK2A1,RPL22,RPL10,MYH10,RPS19,RPL30,RPL36A,RPL23A,RPS10,RPL19,RAC1,RPS1…	-1.21058	-0.259681	104	229
CELLULAR COMPONENT MORPHOGENESIS%GOBP%GO:0032989	CELLULAR COMPONENT MORPHOGENESIS%GOBP%GO:0032989	0.0778302	0.25766	1	BSG,LAMA5,MYL9,MYH11,MAP1S,TPM1,ENAH,MAP1B,PDGFRB,VASP,PNPT1,CAPN3,PACSIN2,PGM5,RAC2,FLNC,EFNB1,PAK1,ACTB,DNM2,AFG3L2	1.26909	0.29934	21	84
TP53 REGULATES METABOLIC GENES%REACTOME DATABASE ID RELEASE 80%5628897	TP53 REGULATES METABOLIC GENES%REACTOME DATABASE ID RELEASE 80%5628897	0.0781766	0.257795	1	LRPPRC,COX5B,COX6B1,YWHAH,MT-CO2,TXNRD1,COX4I1,COX7A2L,NDUFA4,COX6A1,PRKAA1,AKT1,COX6C,GPX2,COX5A,COX20,SCO1,CYCS	1.35193	0.381063	18	36
LIPID METABOLIC PROCESS%GOBP%GO:0006629	LIPID METABOLIC PROCESS%GOBP%GO:0006629	0.0782035	0.257795	-1	ACOX3,SULT2B1,PMVK,ADH7,MGLL,EPHX2,PLCD1,CES2,CES1,PPP2R1A,GSTP1,SDR16C5,GLTP,ALOX12,ACOX1,TECR,ACAT2,PITPNA,MIF,PI4K2A,SGPL1,OSBPL8,SPTLC1,FABP5,SLC27A4,G6PD,DBI,ALDH3A2,RDH12,DGKA,HMGCS1,FASN,NSDHL,PPP2CA,AGPS,LYPLA2,HSD17B4,EPHX1,ACAA1,UGT1A7,FDPS,GDPD3	-1.22464	-0.267068	42	198
CATION TRANSMEMBRANE TRANSPORT%GOBP%GO:0098655	CATION TRANSMEMBRANE TRANSPORT%GOBP%GO:0098655	0.0782236	0.257795	1	CACNA2D1,FLNA,ATP1A1,PMPCB,SLC25A20,STOML2,ATP4B,NNT,ATP1B1,ATP4A,NDUFS7,AFG3L2,MCU,ATP2C1,SLC9A1,LETM1,SLC12A2,MT-ND4,TRPC5	1.33718	0.364326	19	42
INTERLEUKIN-4 AND INTERLEUKIN-13 SIGNALING%REACTOME%R-HSA-6785807.6	INTERLEUKIN-4 AND INTERLEUKIN-13 SIGNALING%REACTOME%R-HSA-6785807.6	0.0783145	0.257795	1	VIM,LAMA5,HSP90B1,COL1A2,F13A1,ITGB1,FN1	1.39602	0.446246	7	22
FORMATION OF FIBRIN CLOT (CLOTTING CASCADE)%REACTOME%R-HSA-140877.2	FORMATION OF FIBRIN CLOT (CLOTTING CASCADE)%REACTOME%R-HSA-140877.2	0.0785759	0.25791	1	F9,F13A1,F5,F2,PRTN3,KNG1,PROS1,SERPINC1,A2M,C1QBP,SERPIND1	1.42084	0.495993	11	16
MITOCHONDRIAL TRANSLATION ELONGATION%REACTOME%R-HSA-5389840.1	MITOCHONDRIAL TRANSLATION ELONGATION%REACTOME%R-HSA-5389840.1	0.0787385	0.25791	1	GFM1,TSFM,MRPS28,TUFM,MRPS12,MRPS31,MRPS36,MRPS5,MRPS9,MRPS17	1.39021	0.429323	10	25
WOUND HEALING%GOBP%GO:0042060	WOUND HEALING%GOBP%GO:0042060	0.0787679	0.25791	1	F9,ANXA6,MYL9,MYH9,FLNA,MIA3,TPM1,F13A1,ITGB1,ILK,LCP1,LMAN1,TLN1,ACTN1,CTSG,FN1,FBLN1,VCL,PAK1,ACTB,STXBP3,COL3A1,GNAS,PPP3CA,PLEC,MCAM,F5	1.27376	0.306385	27	76
EPITHELIAL TO MESENCHYMAL TRANSITION IN COLORECTAL CANCER%WIKIPATHWAYS_20220510%WP4239%HOMO SAPIENS	EPITHELIAL TO MESENCHYMAL TRANSITION IN COLORECTAL CANCER%WIKIPATHWAYS_20220510%WP4239%HOMO SAPIENS	0.0787936	0.25791	-1	MAPK3,PKP1,JUP,MAPK13,MAPK1,DSP	-1.38692	-0.449759	6	23
STRIATED MUSCLE CELL DIFFERENTIATION%GOBP%GO:0051146	STRIATED MUSCLE CELL DIFFERENTIATION%GOBP%GO:0051146	0.0791585	0.25874	1	MYL9,MYH11,CD81,TPM1,ITGB1,PDGFRB,CAPN3,PGM5,FLNC,KDM6B,DOCK1,SORBS2,PPP3CA,CXADR	1.36966	0.411138	14	28
RESPONSE TO TRANSFORMING GROWTH FACTOR BETA%GOBP%GO:0071559	RESPONSE TO TRANSFORMING GROWTH FACTOR BETA%GOBP%GO:0071559	0.0794688	0.25939	1	ROCK2,COL1A2,ITGB1,FERMT2,COL3A1,HPGD	1.40217	0.465798	6	19
REGULATION OF CELL GROWTH%GOBP%GO:0001558	REGULATION OF CELL GROWTH%GOBP%GO:0001558	0.0802282	0.261501	-1	CDA,S100A9,MTPN,PPP2R1A,S100A8,ITCH,YAP1,PPP2CA,DBNL,SEMA4B,DIP2B,ENO1,DDX3X,ERBB2,CSNK2A1,RBBP7,CTTN,HSPA1B,RTN4,EIF4G1,EIF4G2	-1.33106	-0.362955	21	50
REGULATION OF STEROID METABOLIC PROCESS%GOBP%GO:0019218	REGULATION OF STEROID METABOLIC PROCESS%GOBP%GO:0019218	0.0807985	0.262698	-1	EPHX2,CES1,SEC14L2	-1.41342	-0.512269	3	15
POSITIVE REGULATION OF PROTEIN MODIFICATION BY SMALL PROTEIN CONJUGATION OR REMOVAL%GOBP%GO:1903322	POSITIVE REGULATION OF PROTEIN MODIFICATION BY SMALL PROTEIN CONJUGATION OR REMOVAL%GOBP%GO:1903322	0.0808214	0.262698	-1	BCL10,PDCD6,RPS2,KDM1A,DDX3X,MYCBP2,HUWE1,CUL3,FKBP1A	-1.37601	-0.442673	9	24
RESPONSE TO WOUNDING%GOBP%GO:0009611	RESPONSE TO WOUNDING%GOBP%GO:0009611	0.0813431	0.263659	1	F9,ANXA6,MYL9,MYH9,FLNA,MIA3,TPM1,F13A1,ITGB1,ILK,LCP1,LMAN1,TLN1,ITGB4,ACTN1,CTSG,FN1,FBLN1,VCL	1.26278	0.298692	19	83
INTERLEUKIN-1 FAMILY SIGNALING%REACTOME DATABASE ID RELEASE 80%446652	INTERLEUKIN-1 FAMILY SIGNALING%REACTOME DATABASE ID RELEASE 80%446652	0.0813439	0.263659	-1	IL18,IL1RN,IL36A,TOLLIP,PSMD14,PSMD5,PTPN11,PSMC3,PSMD4,PSMC2,PSMD12,PSMC1,SQSTM1,PSMA2,PSMD3,NFKB1,PSMD11,MAP2K1,STAT3,RPS27A,PSMD8,CUL1,PSMD13,PSME3,PSMC5,PSMB6,PSMD1,PSMA7,PSMB2,MYD88,PSMC6,PSMA1,PSMB3,PSMC4,PSMB4	-1.31041	-0.343029	35	61
RESPONSE TO ORGANIC SUBSTANCE%GOBP%GO:0010033	RESPONSE TO ORGANIC SUBSTANCE%GOBP%GO:0010033	0.0816697	0.264346	-1	NCCRP1,MAPK3,IL18,CRNN,BCL10,PMVK,IL1RN,ADH7,CES1,S100A9,S100A14,SHMT1,PPP2R1A,PTK6,CD9,GSTP1,IDE,ACAP2,RALB,IL36A,RAB10,S100A8,ANXA1,CPNE3,GBP6,JUP,MAPK13,HSPA4L,TRIM16,YAP1,MAPK1,YBX3,SLC27A4,VPS4B,RIOK3,DNAJB1,BAIAP2,EPHA2,HM13,ME1,HSPB1,RPL23,EIF5A,RDH12,DIAPH1,IQGAP1,NAMPT,RAB12,RPL13A,EIF2B1,PPP2CA,RRAGC,EIF2S1	-1.18773	-0.246596	53	317
MITOTIC CELL CYCLE%GOBP%GO:0000278	MITOTIC CELL CYCLE%GOBP%GO:0000278	0.081898	0.264716	-1	NUF2,ENSA,CHMP1A,VPS4B,TUBA1A,TUBA4A,EIF4E,TUBB2A,NSFL1C,CUL4B,CHMP4B,CHMP2B,PPP2CA,CHMP1B,BRD4,PPP2CB,SPAST,PDCD6IP,EXOC4,TUBA1C,SUGT1,EXOC2,EXOC7,TUBB6,SBDS,CHMP5,MYH10,LSM14A,DIS3L2,CUL2,CKAP5,ARL3,EXOC3,RAN,ZPR1,CUL3,RPL26,NAA50,EXOC5,GOLGA2,LPIN1,RCC1,CUL1,DCTN1,KPNB1	-1.26161	-0.298511	45	111
SIGNALING BY TGFB FAMILY MEMBERS%REACTOME%R-HSA-9006936.5	SIGNALING BY TGFB FAMILY MEMBERS%REACTOME%R-HSA-9006936.5	0.0823816	0.265541	-1	MAPK3,NEDD8,UCHL5,MAPK1,STRAP,HDAC1,PPP1CA,F11R,PPP1CB,SMAD2,UBE2D3,XPO1,RPS27A,FKBP1A	-1.37124	-0.436441	14	25
SIGNALING BY TGF-BETA RECEPTOR COMPLEX%REACTOME%R-HSA-170834.2	SIGNALING BY TGF-BETA RECEPTOR COMPLEX%REACTOME%R-HSA-170834.2	0.0823816	0.265541	-1	MAPK3,NEDD8,UCHL5,MAPK1,STRAP,HDAC1,PPP1CA,F11R,PPP1CB,SMAD2,UBE2D3,XPO1,RPS27A,FKBP1A	-1.37124	-0.436441	14	25
RAB GEFS EXCHANGE GTP FOR GDP ON RABS%REACTOME%R-HSA-8876198.3	RAB GEFS EXCHANGE GTP FOR GDP ON RABS%REACTOME%R-HSA-8876198.3	0.0825636	0.265759	-1	RAB10,GDI2,RAB12,RAB1B,RAB6A,YWHAE,RAB5A,RAB21,RAB18,RAB3GAP2	-1.37847	-0.447019	10	23
RHO GTPASES ACTIVATE FORMINS%REACTOME DATABASE ID RELEASE 80%5663220	RHO GTPASES ACTIVATE FORMINS%REACTOME DATABASE ID RELEASE 80%5663220	0.083135	0.267228	-1	NUF2,DYNLL1,PPP2R1A,RPS27,DIAPH1,PPP2CA,PPP2CB,PPP2R5C,DYNC1LI2,RAC1,DYNC1I2,CKAP5,PPP2R5D	-1.35432	-0.396106	13	36
G1 S TRANSITION%REACTOME DATABASE ID RELEASE 80%69206	G1 S TRANSITION%REACTOME DATABASE ID RELEASE 80%69206	0.0833482	0.26739	-1	PRIM2,PPP2R1A,PTK6,PSMD14,PSMD5,PPP2CA,PPP2CB,PSMC3,PSMD4,PSMC2,PSMD12,HDAC1,PSMC1,RPA3,PSMA2,PSMD3,PSMD11,RPS27A,PSMD8,CUL1,PSMD13,PSME3,RBBP4,PSMC5,PSMB6,PSMD1,PSMA7,PSMB2,PSMC6,PSMA1,PSMB3,PSMC4,PSMB4	-1.31663	-0.353535	33	54
DEFENSE RESPONSE%GOBP%GO:0006952	DEFENSE RESPONSE%GOBP%GO:0006952	0.0834156	0.26739	-1	IL18,CRISP3,BCL10,IL1RN,HMOX1,MGLL,S100A9,S100A14,PTK6,IL36A,S100A8,ANXA1,GBP6,ITCH,CTNNBIP1,SERPINA3,SRPK1,RPL13A,GRN,ARL8B,PI3,OAS1,G3BP1,GBP7,TRIM38,GAPDH,DDX3X,LCN2,RPS19,SPRR2A,RPL30,F11R,OPTN,SHMT2,RAC1	-1.23896	-0.284502	35	136
SARS-COV-2 INFECTION%REACTOME%R-HSA-9694516.5	SARS-COV-2 INFECTION%REACTOME%R-HSA-9694516.5	0.0837123	0.267414	-1	ST6GAL1,TJP1,RPS26,YWHAZ,SFN,RPS27,SDC1,SEC24C,RPS25,CSNK1A1,SNRPD3,SRPK1,CHMP4B,CHMP2B,PTPN11,SNRPB,RPS15,RPS23,RPS24,RPS2,G3BP1,RPS29,YWHAE,RPS13,RPS19,SNRPD1,RPS10,RPS16,RPS3,RPS7,LARP1,RPS8,RPS28,RPS9,HSP90AB1,HLA-B,RPSA,NUP93,ZDHHC5,RPS18,RPS27A,RPS12,RPS15A,VPS45,GPC1,SNRPG	-1.26028	-0.296659	46	114
RAC1 SIGNALING PATHWAY%PATHWAY INTERACTION DATABASE NCI-NATURE CURATED DATA%RAC1 SIGNALING PATHWAY	RAC1 SIGNALING PATHWAY%PATHWAY INTERACTION DATABASE NCI-NATURE CURATED DATA%RAC1 SIGNALING PATHWAY	0.0838625	0.267414	-1	ABI1,BAIAP2,IQGAP1,WASF2,CYFIP2,NCKAP1,RAC1,CTNNA1,ARPC2,BRK1,STAT3,ARPC3,CTNNB1,ACTR2,ACTR3,ARPC4	-1.37013	-0.431547	16	26
REGULATION OF PEPTIDYL-TYROSINE PHOSPHORYLATION%GOBP%GO:0050730	REGULATION OF PEPTIDYL-TYROSINE PHOSPHORYLATION%GOBP%GO:0050730	0.0838625	0.267414	-1	IL18,PPP2R1A,PTK6,MIF,TSG101,RAP2B,PPP2CA,PTPN11	-1.3704	-0.431633	8	26
CELLULAR COMPONENT ASSEMBLY INVOLVED IN MORPHOGENESIS%GOBP%GO:0010927	CELLULAR COMPONENT ASSEMBLY INVOLVED IN MORPHOGENESIS%GOBP%GO:0010927	0.0838833	0.267414	1	MYL9,MYH11,TPM1,PDGFRB,CAPN3,PGM5,FLNC	1.38047	0.435345	7	23
CALCIUM ION TRANSMEMBRANE TRANSPORT%GOBP%GO:0070588	CALCIUM ION TRANSMEMBRANE TRANSPORT%GOBP%GO:0070588	0.0842685	0.268257	1	CACNA2D1,FLNA,PMPCB,STOML2,AFG3L2,MCU,ATP2C1,LETM1,TRPC5	1.39531	0.471264	9	18
ANCHORING OF THE BASAL BODY TO THE PLASMA MEMBRANE%REACTOME%R-HSA-5620912.2	ANCHORING OF THE BASAL BODY TO THE PLASMA MEMBRANE%REACTOME%R-HSA-5620912.2	0.0843786	0.268257	-1	DYNLL1,PPP2R1A,TUBA1A,TUBA4A,YWHAE,DYNC1I2,CKAP5	-1.38325	-0.458467	7	21
REGULATION OF TRANSLATIONAL INITIATION%GOBP%GO:0006446	REGULATION OF TRANSLATIONAL INITIATION%GOBP%GO:0006446	0.0849074	0.269569	-1	EIF3H,HSPB1,RPL13A,EIF2S1,EIF5,DDX3X,PPP1CA,EIF1,LARP1,NCK1,EIF3E,EIF4G1,EIF4G2,CSDE1,BZW1,EIF2B5,AGO2,EIF3B	-1.36979	-0.419181	18	29
REGULATION OF TUMOR NECROSIS FACTOR SUPERFAMILY CYTOKINE PRODUCTION%GOBP%GO:1903555	REGULATION OF TUMOR NECROSIS FACTOR SUPERFAMILY CYTOKINE PRODUCTION%GOBP%GO:1903555	0.0859566	0.272109	-1	BCL10,GSTP1,MIF,DICER1,HSPB1,ORM2,PTPN11,OAS1	-1.37153	-0.444769	8	23
HEPATITIS B INFECTION%WIKIPATHWAYS_20220510%WP4666%HOMO SAPIENS	HEPATITIS B INFECTION%WIKIPATHWAYS_20220510%WP4666%HOMO SAPIENS	0.0860235	0.272109	-1	MAPK3,YWHAZ,MAPK13,MAPK1,DDX3X,NFKB1,SMAD2,MAP2K1,STAT3,STAT6,DDB1,KRAS,YWHAQ	-1.365	-0.426714	13	27
REGULATION OF REACTIVE OXYGEN SPECIES METABOLIC PROCESS%GOBP%GO:2000377	REGULATION OF REACTIVE OXYGEN SPECIES METABOLIC PROCESS%GOBP%GO:2000377	0.0860585	0.272109	1	FBLN5,PDGFRB,RAC2,COQ7,PARK7,AKR1C1,RAB27A,DHRS4,CBR1,AGT,PRKCD,GRB2,F2	1.37073	0.419052	13	26
CELLULAR RESPONSE TO RADIATION%GOBP%GO:0071478	CELLULAR RESPONSE TO RADIATION%GOBP%GO:0071478	0.0863745	0.272737	-1	MAPK13,YAP1,CRYAB,CUL4B,EIF2S1,PPID,KDM1A,TNKS1BP1,DHX36,RUVBL2,RPL26,DDB1,TMEM109,CRIP1,IFI16,NOC2L	-1.36745	-0.418465	16	29
REGULATION OF DEVELOPMENTAL GROWTH%GOBP%GO:0048638	REGULATION OF DEVELOPMENTAL GROWTH%GOBP%GO:0048638	0.086827	0.273794	1	BASP1,AGRN,CAPN3,AGR2,GHRL,PPIB,DNM2	1.37613	0.439888	7	22
MESENCHYMAL CELL DIFFERENTIATION%GOBP%GO:0048762	MESENCHYMAL CELL DIFFERENTIATION%GOBP%GO:0048762	0.0872681	0.274812	1	ANXA6,S100A4,ROCK2,FN1	1.38606	0.460445	4	19
HEART PROCESS%GOBP%GO:0003015	HEART PROCESS%GOBP%GO:0003015	0.0882663	0.277539	1	CACNA2D1,TPM1,ATP1A1,CAV1,ATP1B1,CHGA,GPX1,CAMK2D	1.39357	0.486476	8	16
MOVEMENT IN HOST%GOBP%GO:0044000	MOVEMENT IN HOST%GOBP%GO:0044000	0.088373	0.277539	-1	CHMP1A,ITCH,TSG101,VPS4B,CHMP4B,CHMP2B,CHMP1B,ARL8B,PPID,CHMP5	-1.35795	-0.432212	10	25
NUCLEOSIDE DIPHOSPHATE METABOLIC PROCESS%GOBP%GO:0009132	NUCLEOSIDE DIPHOSPHATE METABOLIC PROCESS%GOBP%GO:0009132	0.0886663	0.278084	-1	PGAM1,LDHA,HK2,ALDOC,ALDOA,GUK1,GAPDH,ENO1,PFKP,PKM,CMPK1,NME2	-1.36344	-0.422181	12	28
CHAPERONE-MEDIATED PROTEIN FOLDING%GOBP%GO:0061077	CHAPERONE-MEDIATED PROTEIN FOLDING%GOBP%GO:0061077	0.0889625	0.278637	1	HSPA5,HSPA9,PDIA4,HSPE1,SDF2L1,CLU	1.33269	0.378731	6	35
INORGANIC CATION TRANSMEMBRANE TRANSPORT%GOBP%GO:0098662	INORGANIC CATION TRANSMEMBRANE TRANSPORT%GOBP%GO:0098662	0.0891874	0.278966	1	CACNA2D1,FLNA,ATP1A1,PMPCB,STOML2,ATP4B,NNT,ATP1B1,ATP4A,NDUFS7,AFG3L2,MCU,ATP2C1,SLC9A1,LETM1,SLC12A2,MT-ND4,TRPC5	1.32952	0.374748	18	36
LYSOSOME VESICLE BIOGENESIS%REACTOME DATABASE ID RELEASE 80%432720	LYSOSOME VESICLE BIOGENESIS%REACTOME DATABASE ID RELEASE 80%432720	0.08935	0.279099	1	ARRB1,CLTA,VAMP2,TXNDC5,DNM2,CLTC,AP1M2,CTSZ,AP1B1,DNASE2	1.38498	0.467776	10	18
SIGNALING BY RETINOIC ACID%REACTOME%R-HSA-5362517.2	SIGNALING BY RETINOIC ACID%REACTOME%R-HSA-5362517.2	0.0897409	0.279863	1	DLD,RDH14,DLAT,ALDH1A1,ADH1C,PDHX,PDHB,PDHA1,PDK1,CPT1A	1.39057	0.485428	10	16
REGULATION OF POTASSIUM ION TRANSMEMBRANE TRANSPORT%GOBP%GO:1901379	REGULATION OF POTASSIUM ION TRANSMEMBRANE TRANSPORT%GOBP%GO:1901379	0.0898355	0.279863	1	FLNA,ITGB1,CAV1,FHL1,ATP1B1,VAMP2	1.40419	0.499382	6	15
REGULATION OF PEPTIDE TRANSPORT%GOBP%GO:0090087	REGULATION OF PEPTIDE TRANSPORT%GOBP%GO:0090087	0.0902192	0.280682	1	SLC25A22,CA2,HADH,GHRL,STX4,MCU,GLUD1,CHGA,HLA-DRB1	1.38111	0.458802	9	19
RESPONSE TO RADIATION%GOBP%GO:0009314	RESPONSE TO RADIATION%GOBP%GO:0009314	0.090635	0.281599	-1	IVL,SERPINB13,TXN,ANXA1,MAPK13,YAP1,CRYAB,CUL4B,EIF2S1,PPID,KDM1A,PPP1CA,TNKS1BP1,DHX36,PPP1CB,RUVBL2,RPL26,DDB1,TMEM109,CRIP1,PML,IFI16,NOC2L	-1.30944	-0.35505	23	51
ACTIN POLYMERIZATION OR DEPOLYMERIZATION%GOBP%GO:0008154	ACTIN POLYMERIZATION OR DEPOLYMERIZATION%GOBP%GO:0008154	0.0911157	0.282447	-1	ABI1,DSTN,FLII,SCIN,DIAPH1,TWF1	-1.38434	-0.476982	6	18
POSITIVE REGULATION OF MITOTIC CELL CYCLE%GOBP%GO:0045931	POSITIVE REGULATION OF MITOTIC CELL CYCLE%GOBP%GO:0045931	0.0911513	0.282447	-1	ANXA1,VPS4B,EIF4E,BRD4,DDX3X,EIF4G1,CUL3	-1.38721	-0.494318	7	16
POSITIVE REGULATION OF CELL-SUBSTRATE ADHESION%GOBP%GO:0010811	POSITIVE REGULATION OF CELL-SUBSTRATE ADHESION%GOBP%GO:0010811	0.0923984	0.285931	1	FLNA,ILK,AGR2,FN1,FERMT2,COL16A1,DOCK1,THY1	1.33958	0.395819	8	30
REGULATION OF CELL CYCLE PROCESS%GOBP%GO:0010564	REGULATION OF CELL CYCLE PROCESS%GOBP%GO:0010564	0.0930193	0.287407	-1	CRNN,NUF2,ANXA1,CHMP1A,VPS4B,NSFL1C,RPL23,GIPC1,TIPRL,TOM1L2,CHMP4B,CHMP2B,PPP2CA,CHMP1B,BRD4,SPAST,PDCD6IP,DLG1,NAA10,CDC5L,DDX3X,SMARCC2,CSNK2A1,CHMP5,SVIL,SH3GLB1,GPNMB,HSPA1B,EIF4G1,CUL3,RPL26,DDB1,RCC1,SMARCA4,DCTN1,CTNNB1,RANBP1,PSME3,PML	-1.25359	-0.299995	39	103
ANION TRANSPORT%GOBP%GO:0006820	ANION TRANSPORT%GOBP%GO:0006820	0.0931229	0.287407	1	SLC25A22,SLC5A5,PSAP,SLC25A5,SLC25A13,SLC25A3,VDAC1,SLC25A24,SLC25A1,SLC25A10,SLC4A2,MPC2,SLC25A4,AKR1C1,ARL6IP5	1.31669	0.36299	15	40
EMBRYONIC ORGAN DEVELOPMENT%GOBP%GO:0048568	EMBRYONIC ORGAN DEVELOPMENT%GOBP%GO:0048568	0.0933221	0.28764	1	FBN1,MFAP5,EFEMP1,PLS1,MFAP2	1.3842	0.483204	5	16
NEGATIVE REGULATION OF CELL-CELL ADHESION%GOBP%GO:0022408	NEGATIVE REGULATION OF CELL-CELL ADHESION%GOBP%GO:0022408	0.0941352	0.289761	-1	IL1RN,MUC21,CD9,ANXA1,ALOX12	-1.35293	-0.42613	5	26
RECYCLING PATHWAY OF L1%REACTOME DATABASE ID RELEASE 80%437239	RECYCLING PATHWAY OF L1%REACTOME DATABASE ID RELEASE 80%437239	0.0942597	0.289761	1	DPYSL2,RPS6KA1,AP2B1,CLTA,DNM2,CLTC,AP2M1,NUMB,AP2A2,MSN	1.38164	0.473676	10	17
MITOCHONDRIAL TRANSLATION%REACTOME%R-HSA-5368287.1	MITOCHONDRIAL TRANSLATION%REACTOME%R-HSA-5368287.1	0.0946644	0.290579	1	GFM1,TSFM,MRPS28,TUFM,MRPS12,MRPS31,MRPS36,MRPS5,MRPS9,MRPS17,MRPS34,MRRF,MRPS11,MRPL43,MRPL13,MRPS27,MRPL15,CHCHD1	1.35446	0.414076	18	26
SENSORY ORGAN DEVELOPMENT%GOBP%GO:0007423	SENSORY ORGAN DEVELOPMENT%GOBP%GO:0007423	0.0948567	0.290579	1	FBN1,MFAP5,PDGFRB,EFEMP1,PLS1,MFAP2,THY1	1.36976	0.455031	7	19
PROTEIN FOLDING%GOBP%GO:0006457	PROTEIN FOLDING%GOBP%GO:0006457	0.0949008	0.290579	1	HSP90B1,HSPA5,HSPD1,HSPA9,PDIA4,HSPE1,SDF2L1,CLU,ERP29,PDIA6,LMAN1,MOGS,PDIA5,DNAJC3,TXNDC5,PPIB,PDIA2,PPIF	1.24116	0.291617	18	86
POSITIVE REGULATION OF CYTOKINE PRODUCTION%GOBP%GO:0001819	POSITIVE REGULATION OF CYTOKINE PRODUCTION%GOBP%GO:0001819	0.095171	0.29081	-1	IL18,BCL10,HMOX1,CD55,ANXA1,MAPK13,TRIM16,MIF,RIOK3,HSPB1,ORM2,PTPN11,OAS1,G3BP1,GAPDH,DDX3X,PRKD2,ZC3HAV1,SLC7A5,RPS3,DHX36,HSPA1B,S100A13	-1.28923	-0.336338	23	62
ESTABLISHMENT OF PROTEIN LOCALIZATION TO ORGANELLE%GOBP%GO:0072594	ESTABLISHMENT OF PROTEIN LOCALIZATION TO ORGANELLE%GOBP%GO:0072594	0.0952265	0.29081	1	HSPA5,HSPD1,TIMM44,CLU,TIMM13,TIMM8B,MFN2,PMPCB,TIMM10,GRPEL1,PIK3C3,TIMM50,AIFM1,SEC62,SCARB2,SPCS2,PEX14,SRP54,AKT1,TIMM8A,NUP107,SEC61A1,TIMM9,SAMM50,MTX1,SPCS1,AGK,NUP50,TOMM20,MFF,PHB2,NDUFA13,STAM,TOMM22	1.23254	0.281549	34	102
STEROID BIOSYNTHETIC PROCESS%GOBP%GO:0006694	STEROID BIOSYNTHETIC PROCESS%GOBP%GO:0006694	0.0955296	0.290973	-1	PMVK,CES1,G6PD,HMGCS1,NSDHL,MVK,SCP2,MSMO1,FDXR	-1.35038	-0.418135	9	28
REGULATION OF POTASSIUM ION TRANSPORT%GOBP%GO:0043266	REGULATION OF POTASSIUM ION TRANSPORT%GOBP%GO:0043266	0.0956394	0.290973	1	FLNA,ITGB1,CAV1,FHL1,ATP1B1,VAMP2	1.37893	0.481364	6	16
ANGIOGENESIS%GOBP%GO:0001525	ANGIOGENESIS%GOBP%GO:0001525	0.0957401	0.290973	1	CALD1,COL18A1,MYH9,MIA3,TGFBI,PDGFRB,ERAP1,PARVA,COL15A1	1.35343	0.413761	9	26
REGULATION OF OXIDOREDUCTASE ACTIVITY%GOBP%GO:0051341	REGULATION OF OXIDOREDUCTASE ACTIVITY%GOBP%GO:0051341	0.0957806	0.290973	1	AOC3,NDUFA4,PARK7,FDX1,AKT1,DDAH1,COX17,PHB2,AGT	1.35791	0.438712	9	21
AXON GUIDANCE%REACTOME%R-HSA-422475.6	AXON GUIDANCE%REACTOME%R-HSA-422475.6	0.0961599	0.291478	-1	MAPK3,ABLIM1,RPS26,MAPK13,PITPNA,MAPK1,RPS27,SPTBN2,ARPC1A,EPHA2,RPS25,RPL37A,RPL23,RPL18,MYH14,PSMD14,RPL38,ETF1,PSMD5,RPL13A,LYPLA2,PTPN11,RPL18A,RPS15,RPL12,RPL31,RPL35,PSMC3,PSMD4,RPS23,RPS24,RPS2,RPLP0,PSMC2,DLG1,RPL7A,RPL8,RPL6,RPL32,RPL13,RPS29,AP2A1,RPL11,PSMD12,RPL36,ERBB2,RPS13,RPL10A,PSMC1,EPHA1,RPL27A,RPL34,CSNK2A1,RPL22,RPL10,MYH10,RPS19,RPL30,RPL36A,RPL23A,RPS10,RPL19,RAC1,RPS16,RPL…	-1.18899	-0.255499	102	225
MET IN TYPE 1 PAPILLARY RENAL CELL CARCINOMA%WIKIPATHWAYS_20220510%WP4205%HOMO SAPIENS	MET IN TYPE 1 PAPILLARY RENAL CELL CARCINOMA%WIKIPATHWAYS_20220510%WP4205%HOMO SAPIENS	0.0961977	0.291478	-1	MAPK3,MAPK1,PTPN11,RPL11,RAC1,MAP2K1,STAT3,KRAS,CRKL	-1.3821	-0.500917	9	15
VACUOLE ORGANIZATION%GOBP%GO:0007033	VACUOLE ORGANIZATION%GOBP%GO:0007033	0.0966409	0.292439	-1	ATP6V1D,CHMP1A,NSFL1C,ATG3,ATP6V1A,CHMP4B,CHMP2B,RAB1B,CHMP1B,GRN,HOOK1,ARL8B	-1.32366	-0.376987	12	40
NEGATIVE REGULATION OF RESPONSE TO WOUNDING%GOBP%GO:1903035	NEGATIVE REGULATION OF RESPONSE TO WOUNDING%GOBP%GO:1903035	0.0969213	0.292907	-1	SERPINB2,CD9,ALOX12,KLK8,CD109	-1.36166	-0.451313	5	21
HIF-1-ALPHA TRANSCRIPTION FACTOR NETWORK%PATHWAY INTERACTION DATABASE NCI-NATURE CURATED DATA%HIF-1-ALPHA TRANSCRIPTION FACTOR NETWORK	HIF-1-ALPHA TRANSCRIPTION FACTOR NETWORK%PATHWAY INTERACTION DATABASE NCI-NATURE CURATED DATA%HIF-1-ALPHA TRANSCRIPTION FACTOR NETWORK	0.0973669	0.293577	-1	HMOX1,LDHA,NDRG1,HK2,ALDOA,ENO1,PKM	-1.37366	-0.473304	7	18
REGULATION OF SEQUESTERING OF CALCIUM ION%GOBP%GO:0051282	REGULATION OF SEQUESTERING OF CALCIUM ION%GOBP%GO:0051282	0.0973957	0.293577	1	ANXA6,FLNA,CAPN3,THY1,PRKACA,LETM1,SRI,GSTM2,CAMK2D	1.36881	0.462315	9	18
VEGFA-VEGFR2 SIGNALING PATHWAY%WIKIPATHWAYS_20220510%WP3888%HOMO SAPIENS	VEGFA-VEGFR2 SIGNALING PATHWAY%WIKIPATHWAYS_20220510%WP3888%HOMO SAPIENS	0.0975489	0.293658	-1	MAPK3,FLII,TMOD3,NAPA,TXN,CSK,ANXA1,ITCH,MAPK1,EIF3D,EIF4E,EPHA2,CRIP2,DHX29,SRPK1,RPL13A,PPP2CA,BRD4,ATP6V1E1,PTPN11,RPL18A,TCEB1,GIGYF2,PSMD4,CNP,TUBA1C,AP2A1,RAB5A,HDAC1,PRKD2,PLCB3,RPL10A,CTNND1,SSR4,SH3BGRL3,CAPZB,RAC1,CCT7,TBCA,RPLP2,DHX36,CTNNA1,NFKB1,PSMD11,SET,RPL27,NCK1,MAP2K1,PABPC1,EIF4G1,ARF6,RPL26,RPL7,STAT3	-1.22526	-0.282023	54	134
MODULATION OF CHEMICAL SYNAPTIC TRANSMISSION%GOBP%GO:0050804	MODULATION OF CHEMICAL SYNAPTIC TRANSMISSION%GOBP%GO:0050804	0.0982105	0.295267	1	RAP1B,ITGB1,YWHAH,VAMP2,ATAD1,STX4,PPP3CA,CASK,SLC12A2	1.35231	0.421457	9	24
MITOTIC PROMETAPHASE%REACTOME DATABASE ID RELEASE 80%68877	MITOTIC PROMETAPHASE%REACTOME DATABASE ID RELEASE 80%68877	0.0987698	0.296565	-1	NUF2,DYNLL1,PPP2R1A,TUBA1A,RPS27,TUBA4A,PPP2CA,PPP2CB,PPP2R5C,YWHAE,DYNC1LI2,CSNK2A1,DYNC1I2,CKAP5,PPP2R5D	-1.29836	-0.354039	15	50
ALPHA-AMINO ACID CATABOLIC PROCESS%GOBP%GO:1901606	ALPHA-AMINO ACID CATABOLIC PROCESS%GOBP%GO:1901606	0.0991204	0.29666	1	GOT2,ALDH6A1,ACAT1,HMGCL,GLUD1,IVD,ACADSB,HIBADH,GOT1,GLUL,MCCC2,GCSH,DDAH1	1.34592	0.415646	13	25
NEGATIVE REGULATION OF INNATE IMMUNE RESPONSE%GOBP%GO:0045824	NEGATIVE REGULATION OF INNATE IMMUNE RESPONSE%GOBP%GO:0045824	0.0991437	0.29666	-1	TTLL12,GRN,OAS1,RPS19,SERPINB4,HLA-B,IFI16,SERPING1	-1.37219	-0.488967	8	16
NEGATIVE REGULATION OF IMMUNE EFFECTOR PROCESS%GOBP%GO:0002698	NEGATIVE REGULATION OF IMMUNE EFFECTOR PROCESS%GOBP%GO:0002698	0.0991845	0.29666	-1	CD55,ANXA1,CD59,GRN,RPS19,LGALS3,SERPINB4,HLA-B	-1.3627	-0.456537	8	20
SLC-MEDIATED TRANSMEMBRANE TRANSPORT%REACTOME DATABASE ID RELEASE 80%425407	SLC-MEDIATED TRANSMEMBRANE TRANSPORT%REACTOME DATABASE ID RELEASE 80%425407	0.0994887	0.296703	1	SLC25A22,BSG,SLC5A5,SLC25A5,AHCYL2,SLC25A10,SLC4A2,SLC25A4,PDZD11,SLC9A1,SRI,SLC12A2	1.34797	0.420104	12	24
MUSCLE TISSUE DEVELOPMENT%GOBP%GO:0060537	MUSCLE TISSUE DEVELOPMENT%GOBP%GO:0060537	0.0995446	0.296703	1	MYH11,MYLK,TPM1,PDGFRB,PGM5,CAV1,KDM6B,SORBS2,PPP3CA,CXADR,NDUFV2,DSG2	1.3361	0.401063	12	28
RNA STABILIZATION%GOBP%GO:0043489	RNA STABILIZATION%GOBP%GO:0043489	0.0995819	0.296703	-1	YBX3,TAF15,ELAVL1,DHX36,LARP1,PABPC1,NSUN2,CSDE1,DHX9	-1.35625	-0.449519	9	21
HEMATOPOIETIC OR LYMPHOID ORGAN DEVELOPMENT%GOBP%GO:0048534	HEMATOPOIETIC OR LYMPHOID ORGAN DEVELOPMENT%GOBP%GO:0048534	0.100706	0.299059	1	HSPA9,MFAP5,MYH9,FLNA,CD81,ITGB1,PRDX3,ACTN1,SLC25A5	1.28195	0.338774	9	48
SUBSTANTIA NIGRA DEVELOPMENT%GOBP%GO:0021762	SUBSTANTIA NIGRA DEVELOPMENT%GOBP%GO:0021762	0.100759	0.299059	1	HSPA5,BASP1,COX6B1,SEC16A,CKB,YWHAH,NDUFS3,ACTB,GLUD1	1.35753	0.450969	9	19
NEURAL NUCLEUS DEVELOPMENT%GOBP%GO:0048857	NEURAL NUCLEUS DEVELOPMENT%GOBP%GO:0048857	0.100759	0.299059	1	HSPA5,BASP1,COX6B1,SEC16A,CKB,YWHAH,NDUFS3,ACTB,GLUD1	1.35753	0.450969	9	19
CHAPERONIN-MEDIATED PROTEIN FOLDING%REACTOME%R-HSA-390466.3	CHAPERONIN-MEDIATED PROTEIN FOLDING%REACTOME%R-HSA-390466.3	0.101167	0.299825	-1	TUBA1A,TUBA4A,TUBB2A,TUBA1C,CSNK2A1,TUBB6,GNG12,CCT7,CCT8,STAT3,GNB4,GNB2,CCT6A,CCT5,GBA,CCT3,TCP1,PFDN5	-1.31861	-0.3827	18	37
LYMPHOCYTE MEDIATED IMMUNITY%GOBP%GO:0002449	LYMPHOCYTE MEDIATED IMMUNITY%GOBP%GO:0002449	0.101406	0.299825	1	CORO1A,HSPD1,CD81,IGLL5,VAMP2,CD46	1.34479	0.419112	6	24
IMPORT ACROSS PLASMA MEMBRANE%GOBP%GO:0098739	IMPORT ACROSS PLASMA MEMBRANE%GOBP%GO:0098739	0.101538	0.299825	1	CACNA2D1,ATP1A1,ATP4B,ATP1B1,ATP4A,SLC9A1,SLC12A2	1.36666	0.477082	7	16
MYELOID CELL DIFFERENTIATION%GOBP%GO:0030099	MYELOID CELL DIFFERENTIATION%GOBP%GO:0030099	0.101573	0.299825	1	HSPA9,MYH9,FLNA,CD81,PRDX3,ACTN1,SLC25A5,ACIN1,SRP54,HLA-DRB1	1.32065	0.390228	10	30
CATABOLIC PROCESS%GOBP%GO:0009056	CATABOLIC PROCESS%GOBP%GO:0009056	0.101776	0.299825	-1	NCCRP1,NAGK,UCHL3,ACOX3,NEDD8,HMOX1,MGLL,BLVRA,EPHX2,CES2,CDA,NT5C2,CES1,S100A9,PXDN,SHMT1,VTA1,PGD,IDE,NPEPPS,IMPA2,S100A8,ANXA7,HECTD1,RNH1,ACOX1,PGAM1,ACAT2,CHMP1A,LDHA,ITCH,SNF8,NEMF,SGPL1,TSG101,SLC27A4,TOLLIP,VPS4B,DICER1,MARK2,HM13,WDR26,NSFL1C,CUL4B,HK2,CSNK1A1,PSMD14,COMT,ATG3,INPP1,CHMP4B,CHMP2B,RAB12,RAB1B,ADRM1,CHMP1B,LYPLA2,ALDOC,HSD17B4,LTA4H,ALDOA,UPP1,UBR4,ACAA1,PPP2R5C,GDPD3,PSMC…	-1.15491	-0.233876	103	421
E-CADHERIN SIGNALING IN THE NASCENT ADHERENS JUNCTION%PATHWAY INTERACTION DATABASE NCI-NATURE CURATED DATA%E-CADHERIN SIGNALING IN THE NASCENT ADHERENS JUNCTION	E-CADHERIN SIGNALING IN THE NASCENT ADHERENS JUNCTION%PATHWAY INTERACTION DATABASE NCI-NATURE CURATED DATA%E-CADHERIN SIGNALING IN THE NASCENT ADHERENS JUNCTION	0.101791	0.299825	-1	ABI1,TJP1,JUP,IQGAP1,WASF2,DLG1,CYFIP2,NCKAP1,CTNND1,RAC1,CTTN,CTNNA1,ARF6,NME1	-1.34076	-0.434789	14	23
CELLULAR RESPONSE TO STARVATION%GOBP%GO:0009267	CELLULAR RESPONSE TO STARVATION%GOBP%GO:0009267	0.102219	0.300705	-1	MAPK3,RALB,MAPK1,PLIN3,RRAGC,EIF2S1,STK24,LAMP2,SH3GLB1	-1.35664	-0.454506	9	20
REGULATION OF NEURON PROJECTION DEVELOPMENT%GOBP%GO:0010975	REGULATION OF NEURON PROJECTION DEVELOPMENT%GOBP%GO:0010975	0.102407	0.300879	-1	S100A9,PTK6,PDLIM5,SNX3,KLK8,MARK2,TWF1,GRN,DBNL,STK24,SEMA4B,DIP2B,MYCBP2,PLXNB2,FKBP4	-1.3089	-0.369487	15	42
REGULATION OF RESPONSE TO EXTERNAL STIMULUS%GOBP%GO:0032101	REGULATION OF RESPONSE TO EXTERNAL STIMULUS%GOBP%GO:0032101	0.102756	0.301523	-1	MAPK3,IL18,MGLL,SERPINB2,S100A9,S100A14,CD55,CD9,GSTP1,S100A8,ANXA1,ALOX12,TTLL12,MAPK13,ITCH,MIF,MAPK1,KLK8,RIOK3,HSPB1,BRD4,OXSR1,GRN,PTPN11,CD109,CELF1,MVK,STK24,OAS1,SEMA4B,MYCBP2,PRKD2,SASH1,RPS19,VAMP3,AP1G1,OPTN,RAC1,UFL1	-1.21849	-0.275912	39	150
INTRACELLULAR PROTEIN TRANSPORT%GOBP%GO:0006886	INTRACELLULAR PROTEIN TRANSPORT%GOBP%GO:0006886	0.103029	0.30194	1	HSP90B1,HSPA5,HSPD1,HSPA9,TIMM44,ARFGAP3,SEC23IP,CLU,ERP29,TIMM13,TIMM8B,MFN2,PMPCB,LMAN1,TIMM10,SSR1,GRPEL1,PIK3C3,TIMM50,SEC16A,AIFM1,YWHAH,SEC62,ATP1B1,SCARB2,SPCS2,TMED1,PEX14,STX4,AP3B1,STXBP3,ARFIP2,CLTC,SRP54,RAB27B,AKT1,TIMM8A,NUP107,SEC61A1,CALR,CHP1,TIMM9,AP1M2,STX12,SAMM50,MTX1,COPZ1,SAR1B,TRAM1,SPCS1,SNX6,AGK,EHD1,NUP50,TOMM20,KIF13B,ARCN1,MFF,PHB2,MYO1C,NDUFA13,RAB5C,STAM,TOMM22	1.17556	0.244997	64	191
MACROMOLECULE METHYLATION%GOBP%GO:0043414	MACROMOLECULE METHYLATION%GOBP%GO:0043414	0.103539	0.30228	-1	CARM1,SNRPD3,ETF1,RAB6A,SNRPB,WDR82,SNRPD1,NTMT1,NSUN2,SNRPG,TRMT10C,ICMT,NOP2,PRMT5	-1.33137	-0.423753	14	25
PROTEIN PHOSPHORYLATION%GOBP%GO:0006468	PROTEIN PHOSPHORYLATION%GOBP%GO:0006468	0.103693	0.30228	-1	MAPK3,ABI1,SLK,PTK6,CSK,PPP4R1,YWHAZ,MAPK13,MAPK1,MARK2,CSNK1A1,SRPK1,NRBP1,OXSR1,STK38L,STK24,ERBB2,MINK1,PRKD2,EPHA1,CSNK2A1	-1.26811	-0.322879	21	70
GENE EXPRESSION%GOBP%GO:0010467	GENE EXPRESSION%GOBP%GO:0010467	0.103801	0.30228	-1	THOC3,MRPL9,PPP2R1A,RPS26,NEMF,EIF3H,DICER1,RIOK3,RPS27,EIF3D,EIF4E,PIN4,HM13,RPS25,RPL37A,RPL23,RAP1GDS1,RPL18,RBM3,PIR,SNRPD3,RPL38,DHX29,SRPK1,ETF1,METAP1,PCSK5,ADRM1,METAP2,RPL13A,EIF2B1,PPP2CA,RRAGC,SNRPB,EEF1B2,RPL18A,RPS15,STRAP,RPL12,RPL31,RPL35,RPS23,CELF1,RPS24,RPS2,RPLP0,NAA10,AGFG1,RPL7A,RPL8,CYFIP2,RPL6,RPL32,GLRX3,RPL13,RPS29,EIF5,CDC5L,RPL11,EIF2S2,DDX3X,RPL36,RPS13,RPL10A,RPL27A,R…	-1.15482	-0.234294	142	410
GLYCOPROTEIN BIOSYNTHETIC PROCESS%GOBP%GO:0009101	GLYCOPROTEIN BIOSYNTHETIC PROCESS%GOBP%GO:0009101	0.103954	0.30228	1	PLOD1,GALNT4,ST6GALNAC1,MOGS,STT3A,RPN2,GALNT3,RPN1,MLEC,GFPT1,OSTC,CANT1,GALNT12,GMPPB,PGM3,ALG9	1.30229	0.373653	16	34
BIOLOGICAL PROCESS INVOLVED IN INTERACTION WITH HOST%GOBP%GO:0051701	BIOLOGICAL PROCESS INVOLVED IN INTERACTION WITH HOST%GOBP%GO:0051701	0.103982	0.30228	-1	THOC3,CHMP1A,ITCH,TSG101,VPS4B,CHMP4B,CHMP2B,CHMP1B,ARL8B,PPID,CHMP5,ALYREF	-1.33228	-0.404975	12	30
ACTIN FILAMENT BUNDLE ASSEMBLY%GOBP%GO:0051017	ACTIN FILAMENT BUNDLE ASSEMBLY%GOBP%GO:0051017	0.104055	0.30228	1	HSP90B1,CALD1,ARRB1,ITGB1,LIMA1,LCP1,ADD1,PLS1	1.33629	0.412673	8	25
ACTIN FILAMENT BUNDLE ORGANIZATION%GOBP%GO:0061572	ACTIN FILAMENT BUNDLE ORGANIZATION%GOBP%GO:0061572	0.104055	0.30228	1	HSP90B1,CALD1,ARRB1,ITGB1,LIMA1,LCP1,ADD1,PLS1	1.33629	0.412673	8	25
LIPID BIOSYNTHETIC PROCESS%GOBP%GO:0008610	LIPID BIOSYNTHETIC PROCESS%GOBP%GO:0008610	0.104449	0.302946	-1	PMVK,CES1,GSTP1,ALOX12,TECR,MIF,PI4K2A,SGPL1,SPTLC1,G6PD,DGKA,HMGCS1,FASN,NSDHL,AGPS,FDPS,MVK,SCP2,MSMO1,PRKD2,PTGS1,ITPKB,FDXR	-1.24874	-0.308932	23	85
REGULATION OF ENDOTHELIAL CELL MIGRATION%GOBP%GO:0010594	REGULATION OF ENDOTHELIAL CELL MIGRATION%GOBP%GO:0010594	0.104641	0.302946	-1	HMOX1,PDCD6,ANXA1,JUP,SH3BP1,EPHA2,HSPB1,GRN,FGFBP1,PRKD2,SASH1	-1.30982	-0.377768	11	38
NEGATIVE REGULATION OF TRANSCRIPTION BY RNA POLYMERASE II%GOBP%GO:0000122	NEGATIVE REGULATION OF TRANSCRIPTION BY RNA POLYMERASE II%GOBP%GO:0000122	0.104904	0.302946	-1	SDR16C5,YWHAZ,YAP1,DICER1,DNAJB1,RPL23,LRRFIP1,DLG1,PPID,KDM1A,HSBP1,BAG3,ENO1,HDAC1,RPL10,CNOT1,RBBP7,NFKB1,NCK1,UBE2D3,STAT3,CIR1,SMARCA4,CTBP1,RBBP4,IFI16,NOC2L	-1.26523	-0.321553	27	72
PROTEIN HOMOOLIGOMERIZATION%GOBP%GO:0051260	PROTEIN HOMOOLIGOMERIZATION%GOBP%GO:0051260	0.104904	0.302946	-1	BCL10,PXDN,SHMT1,ALDH9A1,MIF,ME1,EHD3,SPAST,ALDOA,PDCD6IP	-1.31213	-0.373704	10	40
PROTEIN UBIQUITINATION%REACTOME DATABASE ID RELEASE 80%8852135	PROTEIN UBIQUITINATION%REACTOME DATABASE ID RELEASE 80%8852135	0.104936	0.302946	-1	UCHL3,BCL10,USP5	-1.33108	-0.42822	3	24
REGULATION OF VASCULATURE DEVELOPMENT%GOBP%GO:1901342	REGULATION OF VASCULATURE DEVELOPMENT%GOBP%GO:1901342	0.105966	0.305162	-1	HMOX1,ECM1,PDCD6,SPINK5,TJP1,RNH1,JUP,EPN2,EPHA2,HSPB1,HK2,GRN,ERBB2,PRKD2,EPHA1,SASH1,STIM1,PKM,GPNMB	-1.27887	-0.343396	19	54
REGULATION OF ANGIOGENESIS%GOBP%GO:0045765	REGULATION OF ANGIOGENESIS%GOBP%GO:0045765	0.105966	0.305162	-1	HMOX1,ECM1,PDCD6,SPINK5,TJP1,RNH1,JUP,EPN2,EPHA2,HSPB1,HK2,GRN,ERBB2,PRKD2,EPHA1,SASH1,STIM1,PKM,GPNMB	-1.27887	-0.343396	19	54
POSITIVE REGULATION OF DNA-BINDING TRANSCRIPTION FACTOR ACTIVITY%GOBP%GO:0051091	POSITIVE REGULATION OF DNA-BINDING TRANSCRIPTION FACTOR ACTIVITY%GOBP%GO:0051091	0.106203	0.305464	-1	IL18,CRNN,BCL10,S100A9,MTPN,S100A8,JUP	-1.29799	-0.362186	7	45
ESTABLISHMENT OF CHROMOSOME LOCALIZATION%GOBP%GO:0051303	ESTABLISHMENT OF CHROMOSOME LOCALIZATION%GOBP%GO:0051303	0.106613	0.305573	-1	NUF2,CHMP1A,VPS4B,CHMP4B,CHMP2B,CHMP1B,PDCD6IP,CHMP5	-1.34704	-0.446467	8	21
METAPHASE PLATE CONGRESSION%GOBP%GO:0051310	METAPHASE PLATE CONGRESSION%GOBP%GO:0051310	0.106613	0.305573	-1	NUF2,CHMP1A,VPS4B,CHMP4B,CHMP2B,CHMP1B,PDCD6IP,CHMP5	-1.34704	-0.446467	8	21
REGULATION OF UBIQUITIN-DEPENDENT PROTEIN CATABOLIC PROCESS%GOBP%GO:2000058	REGULATION OF UBIQUITIN-DEPENDENT PROTEIN CATABOLIC PROCESS%GOBP%GO:2000058	0.106635	0.305573	-1	UCHL5,HECTD1,USP5,EIF3H,RPL23,GIPC1,CSNK1A1,RAD23B,RPL11,CSNK2A1,UFL1,RPS7,HSPA1B,HSP90AB1,UBXN1,XPO1	-1.30796	-0.379608	16	37
CELL JUNCTION ORGANIZATION%GOBP%GO:0034330	CELL JUNCTION ORGANIZATION%GOBP%GO:0034330	0.1068	0.305668	-1	CAST,PKP3,DSG1,CD9,TJP1,PKP1,CAPZA1,CSK,POF1B,JUP,SH3BP1,DSP,GJB2,CYFIP1,SNCG,DBNL,PDCD6IP,DLG1	-1.26369	-0.320252	18	73
CELLULAR RESPONSE TO LIPID%GOBP%GO:0071396	CELLULAR RESPONSE TO LIPID%GOBP%GO:0071396	0.107866	0.308273	-1	IL18,BCL10,CES1,PTK6,GSTP1,IL36A,ANXA1,YAP1	-1.29127	-0.356527	8	47
RAC1/PAK1/P38/MMP2 PATHWAY%WIKIPATHWAYS_20220510%WP3303%HOMO SAPIENS	RAC1/PAK1/P38/MMP2 PATHWAY%WIKIPATHWAYS_20220510%WP3303%HOMO SAPIENS	0.107975	0.308273	-1	MAPK3,MAPK13,MAPK1,PTPN11,ERBB2,RAC1,NFKB1,NCK1,STAT3,CTNNB1,KRAS	-1.3529	-0.466151	11	18
ROLE OF CALCINEURIN-DEPENDENT NFAT SIGNALING IN LYMPHOCYTES%PATHWAY INTERACTION DATABASE NCI-NATURE CURATED DATA%ROLE OF CALCINEURIN-DEPENDENT NFAT SIGNALING IN LYMPHOCYTES	ROLE OF CALCINEURIN-DEPENDENT NFAT SIGNALING IN LYMPHOCYTES%PATHWAY INTERACTION DATABASE NCI-NATURE CURATED DATA%ROLE OF CALCINEURIN-DEPENDENT NFAT SIGNALING IN LYMPHOCYTES	0.108429	0.309189	-1	MAPK3,YWHAZ,SFN,CSNK1A1,YWHAE,CSNK2A1,RAN,XPO1,FKBP1A,NR4A1,KPNB1,YWHAQ	-1.33677	-0.437566	12	22
HEMOPOIESIS%GOBP%GO:0030097	HEMOPOIESIS%GOBP%GO:0030097	0.109704	0.312345	1	HSPA9,MFAP5,MYH9,FLNA,CD81,ITGB1,PRDX3,ACTN1,SLC25A5	1.27852	0.339379	9	47
REGULATION OF LAMELLIPODIUM ORGANIZATION%GOBP%GO:1902743	REGULATION OF LAMELLIPODIUM ORGANIZATION%GOBP%GO:1902743	0.109805	0.312345	-1	EPHA2,TWF1,CYFIP1,WASF2,NCKAP1,CAPZB,RAC1,ARPC2,BRK1,ACTR2,FSCN1,ACTR3	-1.34404	-0.450285	12	20
RESPONSE TO STARVATION%GOBP%GO:0042594	RESPONSE TO STARVATION%GOBP%GO:0042594	0.111069	0.315236	-1	MAPK3,RALB,MAPK1,PLIN3,RRAGC,EIF2S1,STK24,LAMP2,SH3GLB1,LARP1	-1.33252	-0.436174	10	22
SIGNAL TRANSDUCTION%GOBP%GO:0007165	SIGNAL TRANSDUCTION%GOBP%GO:0007165	0.111159	0.315236	-1	CLIC3,MAPK3,IL18,BCL10,NUF2,SLURP1,HMOX1,TOM1,SDCBP2,ABI1,EPS8L1,PLCD1,CDA,EPS8L2,CRABP2,PDCD6,S100A14,PPP2R1A,PTK6,PKP1,IDE,CSK,IMPA2,RALB,IL36A,OSTF1,ANXA1,CPNE3,PPP4R1,JUP,YWHAZ,MAPK13,ITCH,S100A11,MIF,SGPL1,SH3GL1,YAP1,MAPK1,SH3BP1,AKAP13,TOLLIP,DICER1,SFN,BAIAP2,EPHA2,MARK2,HSPB1,NDRG1,GIPC1,EIF5A,TIPRL,DGKA,RAP2B,TOM1L2,CSNK1A1,IQGAP1,CD59,GDI2,SRPK1,NRBP1,INPP1,NAMPT,CARHSP1,EIF2B1,PPP2CA,…	-1.14163	-0.229771	101	457
SULFUR COMPOUND BIOSYNTHETIC PROCESS%GOBP%GO:0044272	SULFUR COMPOUND BIOSYNTHETIC PROCESS%GOBP%GO:0044272	0.11143	0.315236	1	APIP,DLD,DLAT,ACSL3,ACLY,PDHX,ACAT1,PDHB,PDHA1,ACSS1,SLC25A1	1.30184	0.378156	11	32
REGULATION OF PROTEIN LOCALIZATION TO CELL PERIPHERY%GOBP%GO:1904375	REGULATION OF PROTEIN LOCALIZATION TO CELL PERIPHERY%GOBP%GO:1904375	0.111612	0.315236	1	ITGB1,SPTBN1,AGR2,ACSL3,PLS1,EPB41L2,ACTB,MISP,STX4,ATP2C1,CLTC,SORBS1,AKT1	1.28784	0.355037	13	40
CELLULAR RESPONSE TO MOLECULE OF BACTERIAL ORIGIN%GOBP%GO:0071219	CELLULAR RESPONSE TO MOLECULE OF BACTERIAL ORIGIN%GOBP%GO:0071219	0.111635	0.315236	-1	IL18,BCL10,GSTP1,IL36A	-1.33058	-0.43554	4	22
CELLULAR RESPONSE TO LIPOPOLYSACCHARIDE%GOBP%GO:0071222	CELLULAR RESPONSE TO LIPOPOLYSACCHARIDE%GOBP%GO:0071222	0.111635	0.315236	-1	IL18,BCL10,GSTP1,IL36A	-1.33058	-0.43554	4	22
MIDBRAIN DEVELOPMENT%GOBP%GO:0030901	MIDBRAIN DEVELOPMENT%GOBP%GO:0030901	0.111863	0.315497	1	HSPA5,BASP1,COX6B1,SEC16A,CKB,YWHAH,NDUFS3,ACTB,GLUD1	1.33773	0.438176	9	20
ALCOHOL BIOSYNTHETIC PROCESS%GOBP%GO:0046165	ALCOHOL BIOSYNTHETIC PROCESS%GOBP%GO:0046165	0.112039	0.315609	-1	PMVK,CES1,SPTLC1,G6PD,HMGCS1,NSDHL,MVK,MSMO1,ITPKB	-1.31737	-0.407913	9	28
REGULATION OF TRANSFERASE ACTIVITY%GOBP%GO:0051338	REGULATION OF TRANSFERASE ACTIVITY%GOBP%GO:0051338	0.112415	0.316095	-1	MAPK3,IL18,PRIM2,PTK6,TXN,GSTP1,RALB,SNF8,MAPK1,OSBPL8,TSG101,SFN,EPHA2,MARK2,HSPB1,DBI,RPL23,RAP2B,IQGAP1,SERPINB3,PPP2CA	-1.20908	-0.280065	21	128
STEROID METABOLIC PROCESS%GOBP%GO:0008202	STEROID METABOLIC PROCESS%GOBP%GO:0008202	0.112514	0.316095	-1	SULT2B1,PMVK,CES1,G6PD,HMGCS1,NSDHL,HSD17B4,ACAA1,UGT1A7,MVK,SCP2,MSMO1,APOB,FDXR	-1.2895	-0.359818	14	45
REGULATION OF DNA-BINDING TRANSCRIPTION FACTOR ACTIVITY%GOBP%GO:0051090	REGULATION OF DNA-BINDING TRANSCRIPTION FACTOR ACTIVITY%GOBP%GO:0051090	0.112619	0.316095	-1	IL18,CRNN,BCL10,HMOX1,S100A9,MTPN,S100A8,JUP,ITCH,CTNNBIP1	-1.26356	-0.329642	10	62
REGULATION OF GENERATION OF PRECURSOR METABOLITES AND ENERGY%GOBP%GO:0043467	REGULATION OF GENERATION OF PRECURSOR METABOLITES AND ENERGY%GOBP%GO:0043467	0.113051	0.316802	1	PNPT1,COX7A2,GHITM,COX7A2L,NDUFA4,FBP1,PPIF,PARK7,PRKAA1,SORBS1,AKT1	1.32639	0.418292	11	23
NEGATIVE REGULATION OF MRNA CATABOLIC PROCESS%GOBP%GO:1902373	NEGATIVE REGULATION OF MRNA CATABOLIC PROCESS%GOBP%GO:1902373	0.113144	0.316802	-1	PKP3,PKP1,YBX3,TAF15,ELAVL1,LARP1,PABPC1,CSDE1,DHX9	-1.32795	-0.434678	9	22
PROTEIN METHYLATION%GOBP%GO:0006479	PROTEIN METHYLATION%GOBP%GO:0006479	0.113847	0.318006	-1	CARM1,SNRPD3,ETF1,RAB6A,SNRPB,WDR82	-1.34372	-0.462988	6	18
PROTEIN ALKYLATION%GOBP%GO:0008213	PROTEIN ALKYLATION%GOBP%GO:0008213	0.113847	0.318006	-1	CARM1,SNRPD3,ETF1,RAB6A,SNRPB,WDR82	-1.34372	-0.462988	6	18
SENSORY SYSTEM DEVELOPMENT%GOBP%GO:0048880	SENSORY SYSTEM DEVELOPMENT%GOBP%GO:0048880	0.114177	0.318163	1	FBN1,MFAP5,PDGFRB,EFEMP1,MFAP2,THY1	1.34491	0.469488	6	16
VISUAL SYSTEM DEVELOPMENT%GOBP%GO:0150063	VISUAL SYSTEM DEVELOPMENT%GOBP%GO:0150063	0.114177	0.318163	1	FBN1,MFAP5,PDGFRB,EFEMP1,MFAP2,THY1	1.34491	0.469488	6	16
REGULATION OF DNA METABOLIC PROCESS%GOBP%GO:0051052	REGULATION OF DNA METABOLIC PROCESS%GOBP%GO:0051052	0.11498	0.320017	-1	MAPK3,PRIM2,PPP2R1A,UCHL5,S100A11,MAPK1,OTUB1,PPP2CA,PPP4C,KDM1A,PRKD2,SMARCC2,ALYREF,CCT7,RPS3,CCT8,DHX36,RUVBL1,MMS19,HSP90AB1,RUVBL2,DHX9,SMARCA4,UPF1,CTNNB1,TRIP12,CCT6A,ACTR2,PML,CCT5	-1.2422	-0.309005	30	81
TOLL LIKE RECEPTOR 9 (TLR9) CASCADE%REACTOME DATABASE ID RELEASE 80%168138	TOLL LIKE RECEPTOR 9 (TLR9) CASCADE%REACTOME DATABASE ID RELEASE 80%168138	0.115218	0.320294	-1	MAPK3,PPP2R1A,MAPK1,PPP2CA,PPP2CB,NFKB1,PPP2R5D,MAP2K1,RPS27A,CUL1	-1.32443	-0.433525	10	22
LEPTIN SIGNALING PATHWAY%WIKIPATHWAYS_20220510%WP2034%HOMO SAPIENS	LEPTIN SIGNALING PATHWAY%WIKIPATHWAYS_20220510%WP2034%HOMO SAPIENS	0.116117	0.321632	-1	MAPK3,IL1RN,MAPK1,EIF4E,PTPN11,ERBB2,RAC1,KPNA4,NFKB1,MAP2K1,STAT3	-1.31625	-0.426842	11	23
MUSCLE CELL DIFFERENTIATION%GOBP%GO:0042692	MUSCLE CELL DIFFERENTIATION%GOBP%GO:0042692	0.116155	0.321632	1	MYL9,MYH11,CD81,TPM1,ITGB1,PDGFRB,CAPN3,PGM5,FLNC,ACTN1,KDM6B,DOCK1,SORBS2,PPP3CA,CXADR	1.28612	0.37158	15	33
REGULATION OF SPINDLE ORGANIZATION%GOBP%GO:0090224	REGULATION OF SPINDLE ORGANIZATION%GOBP%GO:0090224	0.116253	0.321632	-1	CHMP1A,VPS4B,CHMP4B,CHMP2B,CHMP1B,PDCD6IP,CHMP5	-1.32943	-0.445389	7	20
REGULATION OF MITOTIC SPINDLE ORGANIZATION%GOBP%GO:0060236	REGULATION OF MITOTIC SPINDLE ORGANIZATION%GOBP%GO:0060236	0.116253	0.321632	-1	CHMP1A,VPS4B,CHMP4B,CHMP2B,CHMP1B,PDCD6IP,CHMP5	-1.32943	-0.445389	7	20
TISSUE DEVELOPMENT%GOBP%GO:0009888	TISSUE DEVELOPMENT%GOBP%GO:0009888	0.116425	0.321707	-1	SPRR3,BCL10,IVL,RHCG,TGM3,CSTA,KRT6B,RAB25,SCEL,CES1,CRABP2,PDCD6,EVPL,SPINK5,KRT15,TJP1,POF1B,RAB10,PDLIM5,ANXA1,ANXA7,CNN3,YAP1,TGM1,SH3BP1,AKAP13,FABP5,SPINT1,TOLLIP,SPRR1A,EPHA2,DSP,ALDH3A2,RAP2B,MYH14,IQGAP1,NAMPT,RAB1B,MYO1E	-1.17555	-0.255533	39	207
NEGATIVE REGULATION OF TRANSFORMING GROWTH FACTOR BETA RECEPTOR SIGNALING PATHWAY%GOBP%GO:0030512	NEGATIVE REGULATION OF TRANSFORMING GROWTH FACTOR BETA RECEPTOR SIGNALING PATHWAY%GOBP%GO:0030512	0.116705	0.321707	1	FBN1,ASPN,LTBP1,TGFB1I1,CAV1,EMILIN1,PBLD	1.34148	0.468292	7	16
NEGATIVE REGULATION OF IMMUNE RESPONSE%GOBP%GO:0050777	NEGATIVE REGULATION OF IMMUNE RESPONSE%GOBP%GO:0050777	0.116816	0.321707	-1	CD55,SPINK5,ANXA1,TTLL12,CD59,GRN,OAS1,RPS19,LGALS3,SERPINB4,HLA-B	-1.31425	-0.402184	11	29
CALCIUM ION TRANSPORT%GOBP%GO:0006816	CALCIUM ION TRANSPORT%GOBP%GO:0006816	0.116833	0.321707	1	CACNA2D1,FLNA,PMPCB,STOML2,CAV1,AFG3L2,MCU,ATP2C1,LETM1,TRPC5	1.31718	0.421045	10	22
POSITIVE REGULATION OF PROTEIN LOCALIZATION TO PLASMA MEMBRANE%GOBP%GO:1903078	POSITIVE REGULATION OF PROTEIN LOCALIZATION TO PLASMA MEMBRANE%GOBP%GO:1903078	0.11715	0.322196	1	ITGB1,SPTBN1,AGR2,ACSL3,PLS1,STX4,ATP2C1,SORBS1,AKT1	1.32557	0.434192	9	20
COMPLEMENT SYSTEM%WIKIPATHWAYS_20220510%WP2806%HOMO SAPIENS	COMPLEMENT SYSTEM%WIKIPATHWAYS_20220510%WP2806%HOMO SAPIENS	0.1179	0.323877	1	LAMA5,LAMB1,LAMC1,DCN,F13A1,FKBP2,VTN,CD46	1.31171	0.401006	8	26
INFLAMMATION MEDIATED BY CHEMOKINE AND CYTOKINE SIGNALING PATHWAY%PANTHER PATHWAY%P00031	INFLAMMATION MEDIATED BY CHEMOKINE AND CYTOKINE SIGNALING PATHWAY%PANTHER PATHWAY%P00031	0.11856	0.325306	1	COL6A3,MYH9,MYH11,COL6A2,ARPC1B,COL6A1,MYLK,ITGB1,ITPR3,RAC2,COL14A1,PAK1,ACTB,PRKACA,AKT1	1.25998	0.335625	15	46
SIGNALING BY NTRK1 (TRKA)%REACTOME%R-HSA-187037.2	SIGNALING BY NTRK1 (TRKA)%REACTOME%R-HSA-187037.2	0.119285	0.326855	-1	MAPK3,PPP2R1A,RALB,MAPK13,MAPK1,PPP2CA,RALA,PPP2CB	-1.30805	-0.397611	8	30
MUSCLE CELL DEVELOPMENT%GOBP%GO:0055001	MUSCLE CELL DEVELOPMENT%GOBP%GO:0055001	0.119406	0.326855	1	MYL9,MYH11,TPM1,PDGFRB,CAPN3,PGM5,FLNC,ACTN1	1.30648	0.399409	8	26
REGULATION OF ATP-DEPENDENT ACTIVITY%GOBP%GO:0043462	REGULATION OF ATP-DEPENDENT ACTIVITY%GOBP%GO:0043462	0.120664	0.329909	1	TPM2,TPM1,ALDOB,ATP1B1,LTF,PPIF,TOR1AIP1,HNRNPU,PFN1,DNAJC10,PFN2,AHSA1,DNAJB11	1.30776	0.418033	13	22
TUBE DEVELOPMENT%GOBP%GO:0035295	TUBE DEVELOPMENT%GOBP%GO:0035295	0.12099	0.330412	1	CALD1,COL18A1,MYH9,MYLK,MIA3,TGFBI,PDGFRB,VASP,ERAP1,PARVA,CAV1,COL15A1,AGR2	1.24802	0.325293	13	51
CELLULAR RESPONSE TO NUTRIENT LEVELS%GOBP%GO:0031669	CELLULAR RESPONSE TO NUTRIENT LEVELS%GOBP%GO:0031669	0.121252	0.330739	-1	MAPK3,RALB,MAPK1,PLIN3,RRAGC,EIF2S1,STK24,LAMP2,SH3GLB1	-1.31648	-0.430925	9	22
CELLULAR RESPONSE TO UNFOLDED PROTEIN%GOBP%GO:0034620	CELLULAR RESPONSE TO UNFOLDED PROTEIN%GOBP%GO:0034620	0.121533	0.330934	1	HSPA5,HSPD1,HSPA9	1.32847	0.448689	3	18
PROTEIN REFOLDING%GOBP%GO:0042026	PROTEIN REFOLDING%GOBP%GO:0042026	0.121679	0.330934	1	HSPA5,HSPD1,HSPA9	1.33788	0.475801	3	15
GLUCOCORTICOID RECEPTOR REGULATORY NETWORK%PATHWAY INTERACTION DATABASE NCI-NATURE CURATED DATA%GLUCOCORTICOID RECEPTOR REGULATORY NETWORK	GLUCOCORTICOID RECEPTOR REGULATORY NETWORK%PATHWAY INTERACTION DATABASE NCI-NATURE CURATED DATA%GLUCOCORTICOID RECEPTOR REGULATORY NETWORK	0.121942	0.330934	-1	MAPK3,MAPK1,TSG101,SFN,HDAC1,SMARCC2,FKBP4,NFKB1	-1.31898	-0.441888	8	20
NEGATIVE REGULATION OF THE PI3K AKT NETWORK%REACTOME DATABASE ID RELEASE 80%199418	NEGATIVE REGULATION OF THE PI3K AKT NETWORK%REACTOME DATABASE ID RELEASE 80%199418	0.1221	0.330934	-1	MAPK3,PPP2R1A,MAPK1,PPP2CA,PPP2CB,PTPN11,PPP2R5C,ERBB2,RAC1,PPP2R5D	-1.32784	-0.451037	10	19
PI5P, PP2A AND IER3 REGULATE PI3K AKT SIGNALING%REACTOME DATABASE ID RELEASE 80%6811558	PI5P, PP2A AND IER3 REGULATE PI3K AKT SIGNALING%REACTOME DATABASE ID RELEASE 80%6811558	0.1221	0.330934	-1	MAPK3,PPP2R1A,MAPK1,PPP2CA,PPP2CB,PTPN11,PPP2R5C,ERBB2,RAC1,PPP2R5D	-1.32784	-0.451037	10	19
SECONDARY ALCOHOL METABOLIC PROCESS%GOBP%GO:1902652	SECONDARY ALCOHOL METABOLIC PROCESS%GOBP%GO:1902652	0.122426	0.330934	-1	SULT2B1,PMVK,CES1,G6PD,HMGCS1,NSDHL,MVK,MSMO1,APOB	-1.3007	-0.402753	9	28
MACROMOLECULE GLYCOSYLATION%GOBP%GO:0043413	MACROMOLECULE GLYCOSYLATION%GOBP%GO:0043413	0.122462	0.330934	1	PLOD1,GALNT4,ST6GALNAC1,MOGS,STT3A,RPN2,GALNT3,RPN1,MLEC,GFPT1,OSTC,GALNT12,GMPPB,PGM3,ALG9	1.28348	0.372823	15	32
PROTEIN GLYCOSYLATION%GOBP%GO:0006486	PROTEIN GLYCOSYLATION%GOBP%GO:0006486	0.122462	0.330934	1	PLOD1,GALNT4,ST6GALNAC1,MOGS,STT3A,RPN2,GALNT3,RPN1,MLEC,GFPT1,OSTC,GALNT12,GMPPB,PGM3,ALG9	1.28348	0.372823	15	32
PLATELET DEGRANULATION%REACTOME%R-HSA-114608.3	PLATELET DEGRANULATION%REACTOME%R-HSA-114608.3	0.122905	0.331675	1	HSPA5,FLNA,F13A1,CLU,TMSB4X,TLN1,PSAP,CALU,FAM3C,ACTN1,FN1,VCL,ANXA5,TAGLN2,MANF,TMX3,RAB27B,F5,TF	1.22543	0.303212	19	66
MAINTENANCE OF PROTEIN LOCATION%GOBP%GO:0045185	MAINTENANCE OF PROTEIN LOCATION%GOBP%GO:0045185	0.123104	0.331675	1	HSPA5,FBN1,FLNA,LTBP1,TMSB4X,CAV1,PDIA2,PARK7,AKT1	1.28916	0.385018	9	29
PHOSPHOLIPID METABOLIC PROCESS%GOBP%GO:0006644	PHOSPHOLIPID METABOLIC PROCESS%GOBP%GO:0006644	0.123165	0.331675	-1	PMVK,PLCD1,PI4K2A,OSBPL8,DBI,DGKA,HMGCS1,FDPS,GDPD3,MVK,PLCB3,PRDX6,ITPKB	-1.28299	-0.363549	13	41
ORGANIC SUBSTANCE CATABOLIC PROCESS%GOBP%GO:1901575	ORGANIC SUBSTANCE CATABOLIC PROCESS%GOBP%GO:1901575	0.123717	0.332777	-1	NCCRP1,NAGK,UCHL3,ACOX3,NEDD8,HMOX1,MGLL,BLVRA,EPHX2,CDA,NT5C2,CES1,SHMT1,PGD,IDE,NPEPPS,IMPA2,HECTD1,RNH1,ACOX1,PGAM1,ACAT2,CHMP1A,LDHA,ITCH,SNF8,NEMF,SGPL1,TSG101,SLC27A4,TOLLIP,VPS4B,DICER1,HM13,WDR26,NSFL1C,CUL4B,HK2,CSNK1A1,PSMD14,COMT,INPP1,CHMP4B,CHMP2B,RAB12,ADRM1,CHMP1B,LYPLA2,ALDOC,HSD17B4,LTA4H,ALDOA,UPP1,UBR4,ACAA1,PPP2R5C,GDPD3,PSMC3,PSMD4,PDCD6IP,PSMC2,PYGL,BLMH,APOC3,RNF7,RAD23B,GA…	-1.14136	-0.233697	90	365
REGULATION OF VACUOLE ORGANIZATION%GOBP%GO:0044088	REGULATION OF VACUOLE ORGANIZATION%GOBP%GO:0044088	0.124525	0.334561	-1	RALB,ANXA2,CHMP4B,RAB1B,GRN,RAB5A,RAB3GAP2,SH3GLB1	-1.33275	-0.483031	8	15
HIPPO-MERLIN SIGNALING DYSREGULATION%WIKIPATHWAYS_20220510%WP4541%HOMO SAPIENS	HIPPO-MERLIN SIGNALING DYSREGULATION%WIKIPATHWAYS_20220510%WP4541%HOMO SAPIENS	0.124709	0.334669	1	ITGB6,ITGB1,PRKAR1A,ITGB4,ITGA6,PAK1,ITGA1	1.32251	0.446678	7	18
GOLGI ASSOCIATED VESICLE BIOGENESIS%REACTOME%R-HSA-432722.3	GOLGI ASSOCIATED VESICLE BIOGENESIS%REACTOME%R-HSA-432722.3	0.12543	0.335361	1	ARRB1,VAMP2,TGOLN2,HIP1R,TXNDC5,DNM2,AP3B1,AP1M2,SNX2,SNX5,RAB5C,CLINT1,AP3S1,AP1B1,TFRC,GOLGB1,AP1S1	1.29481	0.395842	17	26
NEGATIVE REGULATION OF BLOOD VESSEL MORPHOGENESIS%GOBP%GO:2000181	NEGATIVE REGULATION OF BLOOD VESSEL MORPHOGENESIS%GOBP%GO:2000181	0.125825	0.335361	1	ROCK2,HSPG2,DCN,COL4A2,GHRL,EMILIN1	1.30156	0.410461	6	23
NEGATIVE REGULATION OF ANGIOGENESIS%GOBP%GO:0016525	NEGATIVE REGULATION OF ANGIOGENESIS%GOBP%GO:0016525	0.125825	0.335361	1	ROCK2,HSPG2,DCN,COL4A2,GHRL,EMILIN1	1.30156	0.410461	6	23
NEGATIVE REGULATION OF VASCULATURE DEVELOPMENT%GOBP%GO:1901343	NEGATIVE REGULATION OF VASCULATURE DEVELOPMENT%GOBP%GO:1901343	0.125825	0.335361	1	ROCK2,HSPG2,DCN,COL4A2,GHRL,EMILIN1	1.30156	0.410461	6	23
REGULATION OF TELOMERE MAINTENANCE VIA TELOMERE LENGTHENING%GOBP%GO:1904356	REGULATION OF TELOMERE MAINTENANCE VIA TELOMERE LENGTHENING%GOBP%GO:1904356	0.125923	0.335361	-1	MAPK3,MAPK1,CCT7,CCT8,DHX36,CTNNB1,CCT6A,CCT5,TCP1,HNRNPA2B1	-1.32767	-0.464883	10	17
ENDOCYTOSIS%GOBP%GO:0006897	ENDOCYTOSIS%GOBP%GO:0006897	0.126046	0.335361	1	MYH9,CD81,HSPG2,EHD2,ARRB1,ITGB1,DPYSL2,PACSIN2,AP2B1,CAV1,RAC2,PDLIM7,PIK3C3,CLTA,IGLL5,VAMP2,OCIAD1,HIP1R,DOCK1,SCARB2,DNM2	1.19585	0.277574	21	92
EYE DEVELOPMENT%GOBP%GO:0001654	EYE DEVELOPMENT%GOBP%GO:0001654	0.126318	0.335361	1	FBN1,MFAP5,PDGFRB,EFEMP1,MFAP2,THY1	1.3292	0.472714	6	15
POSITIVE REGULATION OF CELL CYCLE PROCESS%GOBP%GO:0090068	POSITIVE REGULATION OF CELL CYCLE PROCESS%GOBP%GO:0090068	0.126364	0.335361	-1	CRNN,ANXA1,VPS4B,NSFL1C,GIPC1,BRD4,SPAST,DDX3X,SVIL	-1.28812	-0.380261	9	34
PROTEIN TARGETING TO ER%GOBP%GO:0045047	PROTEIN TARGETING TO ER%GOBP%GO:0045047	0.126396	0.335361	1	HSPA5,SEC62,SPCS2,SRP54,SEC61A1,SPCS1	1.32503	0.46255	6	16
AMEBOIDAL-TYPE CELL MIGRATION%GOBP%GO:0001667	AMEBOIDAL-TYPE CELL MIGRATION%GOBP%GO:0001667	0.12641	0.335361	1	ANXA6,MYH9,MIA3,TNS1,FN1,S100P,AKT1,KANK2	1.29848	0.415064	8	22
REGULATION OF TP53 ACTIVITY%REACTOME DATABASE ID RELEASE 80%5633007	REGULATION OF TP53 ACTIVITY%REACTOME DATABASE ID RELEASE 80%5633007	0.126844	0.335959	-1	PPP1R13L,PPP2R1A,PPP2CA,PPP2CB,TAF15,PPP2R5C,HDAC1,RPA3,CSNK2A1	-1.29783	-0.394504	9	30
GLYCEROLIPID METABOLIC PROCESS%GOBP%GO:0046486	GLYCEROLIPID METABOLIC PROCESS%GOBP%GO:0046486	0.126924	0.335959	-1	MGLL,PLCD1,PI4K2A,OSBPL8,DBI,DGKA,LYPLA2,GDPD3,APOC3,PLCB3,PRDX6,ITPKB,APOB	-1.27538	-0.361394	13	41
ACTIN FILAMENT-BASED MOVEMENT%GOBP%GO:0030048	ACTIN FILAMENT-BASED MOVEMENT%GOBP%GO:0030048	0.127397	0.336826	1	CACNA2D1,MYH9,TPM1,ATP1A1,PARVA	1.30234	0.405883	5	24
NEGATIVE REGULATION OF PROTEASOMAL PROTEIN CATABOLIC PROCESS%GOBP%GO:1901799	NEGATIVE REGULATION OF PROTEASOMAL PROTEIN CATABOLIC PROCESS%GOBP%GO:1901799	0.127947	0.337896	-1	UCHL5,EIF3H,GIPC1,RPL11,HSP90AB1,UBXN1	-1.32878	-0.481591	6	15
PROTEIN LOCALIZATION TO LYSOSOME%GOBP%GO:0061462	PROTEIN LOCALIZATION TO LYSOSOME%GOBP%GO:0061462	0.128216	0.338222	1	CD81,CLU,PIK3C3,SCARB2	1.32526	0.471313	4	15
SYNTHESIS OF SUBSTRATES IN N-GLYCAN BIOSYTHESIS%REACTOME DATABASE ID RELEASE 80%446219	SYNTHESIS OF SUBSTRATES IN N-GLYCAN BIOSYTHESIS%REACTOME DATABASE ID RELEASE 80%446219	0.129087	0.339794	-1	NAGK,PMM1,ST6GAL1,CMAS	-1.32755	-0.481145	4	15
REGULATION OF PLK1 ACTIVITY AT G2 M TRANSITION%REACTOME%R-HSA-2565942.1	REGULATION OF PLK1 ACTIVITY AT G2 M TRANSITION%REACTOME%R-HSA-2565942.1	0.129104	0.339794	-1	DYNLL1,PPP2R1A,TUBA1A,TUBA4A,AJUBA,YWHAE,OPTN,DYNC1I2,CKAP5,PPP1CB,RPS27A,CUL1	-1.29208	-0.400084	12	28
MITOTIC G2-G2 M PHASES%REACTOME DATABASE ID RELEASE 80%453274	MITOTIC G2-G2 M PHASES%REACTOME DATABASE ID RELEASE 80%453274	0.129929	0.341192	-1	DYNLL1,PPP2R1A,TUBA1A,TUBA4A,PSMD14,PSMD5,PPP2CA,PPP2CB,PSMC3,PSMD4,AJUBA,PSMC2,YWHAE,PSMD12,PSMC1,OPTN,DYNC1I2,CKAP5,PSMA2,PSMD3,PSMD11,PPP1CB,HSP90AB1,XPO1,PPP2R2A,RPS27A,PSMD8,CUL1,PSMD13,PSME3,RBBP4,PSMC5,PSMB6,PSMD1,PSMA7,PSMB2,YWHAG,PAFAH1B1,PSMC6,PSMA1,PSMB3,PSMC4	-1.2258	-0.30775	42	77
G2 M TRANSITION%REACTOME DATABASE ID RELEASE 80%69275	G2 M TRANSITION%REACTOME DATABASE ID RELEASE 80%69275	0.129929	0.341192	-1	DYNLL1,PPP2R1A,TUBA1A,TUBA4A,PSMD14,PSMD5,PPP2CA,PPP2CB,PSMC3,PSMD4,AJUBA,PSMC2,YWHAE,PSMD12,PSMC1,OPTN,DYNC1I2,CKAP5,PSMA2,PSMD3,PSMD11,PPP1CB,HSP90AB1,XPO1,PPP2R2A,RPS27A,PSMD8,CUL1,PSMD13,PSME3,RBBP4,PSMC5,PSMB6,PSMD1,PSMA7,PSMB2,YWHAG,PAFAH1B1,PSMC6,PSMA1,PSMB3,PSMC4	-1.2258	-0.30775	42	77
POSITIVE REGULATION OF PLASMA MEMBRANE BOUNDED CELL PROJECTION ASSEMBLY%GOBP%GO:0120034	POSITIVE REGULATION OF PLASMA MEMBRANE BOUNDED CELL PROJECTION ASSEMBLY%GOBP%GO:0120034	0.130559	0.342154	-1	EPS8L1,EPS8L2,RALA,CYFIP1,WASF2,NCKAP1,RAC1,ARPC2,BRK1,ACTR2,FSCN1,WASL,ACTR3	-1.31102	-0.434527	13	21
POSITIVE REGULATION OF SECRETION BY CELL%GOBP%GO:1903532	POSITIVE REGULATION OF SECRETION BY CELL%GOBP%GO:1903532	0.13059	0.342154	-1	AACS,S100A10,ANXA2,SNF8,TSG101,VPS4B,SDC1,PDCD6IP,GOLPH3L,PPID,RAB5A,MYH10,AP1G1	-1.25747	-0.345329	13	48
RESOLUTION OF SISTER CHROMATID COHESION%REACTOME DATABASE ID RELEASE 80%2500257	RESOLUTION OF SISTER CHROMATID COHESION%REACTOME DATABASE ID RELEASE 80%2500257	0.131352	0.343393	-1	NUF2,DYNLL1,PPP2R1A,RPS27,PPP2CA,PPP2CB,PPP2R5C,DYNC1LI2,DYNC1I2,CKAP5,PPP2R5D	-1.28351	-0.387146	11	31
POSITIVE REGULATION OF TRANSFERASE ACTIVITY%GOBP%GO:0051347	POSITIVE REGULATION OF TRANSFERASE ACTIVITY%GOBP%GO:0051347	0.131588	0.343393	-1	MAPK3,IL18,PRIM2,TXN,RALB,MAPK1,OSBPL8,EPHA2,MARK2,DBI,IQGAP1,PPP2CA,RPS2,DDX3X,ERBB2,EPHA1,SASH1	-1.22398	-0.306337	17	78
ISOPRENOID METABOLIC PROCESS%GOBP%GO:0006720	ISOPRENOID METABOLIC PROCESS%GOBP%GO:0006720	0.131623	0.343393	-1	PMVK,ADH7,SDR16C5,ALDH3A2,RDH12,HMGCS1,UGT1A7,FDPS,MVK	-1.29027	-0.410672	9	25
COSTIMULATION BY THE CD28 FAMILY%REACTOME DATABASE ID RELEASE 80%388841	COSTIMULATION BY THE CD28 FAMILY%REACTOME DATABASE ID RELEASE 80%388841	0.131654	0.343393	-1	PPP2R1A,CSK,PPP2CA,PPP2CB,PTPN11,PPP2R5C	-1.30989	-0.451332	6	18
REGULATION OF RESPONSE TO OXIDATIVE STRESS%GOBP%GO:1902882	REGULATION OF RESPONSE TO OXIDATIVE STRESS%GOBP%GO:1902882	0.132811	0.346023	1	FBLN5,SOD2,PYCR1,PARK7,AKT1	1.31382	0.450425	5	17
RECEPTOR INTERNALIZATION%GOBP%GO:0031623	RECEPTOR INTERNALIZATION%GOBP%GO:0031623	0.133221	0.346702	1	CD81,ARRB1,ITGB1,AP2B1,CAV1,DNM2,CLTC,AP2M1,AP2A2,TFRC,GRB2,AP2S1	1.29809	0.425189	12	20
PID_FAK_PATHWAY%MSIGDB_C2%PID_FAK_PATHWAY	PID_FAK_PATHWAY%MSIGDB_C2%PID_FAK_PATHWAY	0.134082	0.348	1	ROCK2,ITGB1,TLN1,ACTN1,PAK1,DOCK1	1.30941	0.448913	6	17
CYTOSOLIC SENSORS OF PATHOGEN-ASSOCIATED DNA%REACTOME DATABASE ID RELEASE 80%1834949	CYTOSOLIC SENSORS OF PATHOGEN-ASSOCIATED DNA%REACTOME DATABASE ID RELEASE 80%1834949	0.134158	0.348	-1	LRRFIP1,DHX36,NFKB1,RPS27A,STAT6,DHX9,CTNNB1,IFI16,MYD88	-1.31704	-0.469314	9	16
NEGATIVE REGULATION OF DEFENSE RESPONSE%GOBP%GO:0031348	NEGATIVE REGULATION OF DEFENSE RESPONSE%GOBP%GO:0031348	0.134168	0.348	-1	GSTP1,TTLL12,ITCH,RIOK3,GRN,MVK,OAS1,RPS19,VPS35,SERPINB4,HLA-B	-1.27776	-0.379327	11	33
CELLULAR RESPONSE TO TRANSFORMING GROWTH FACTOR BETA STIMULUS%GOBP%GO:0071560	CELLULAR RESPONSE TO TRANSFORMING GROWTH FACTOR BETA STIMULUS%GOBP%GO:0071560	0.135564	0.350837	1	COL1A2,ITGB1,FERMT2,COL3A1,HPGD,ZYX	1.3069	0.448055	6	17
POSITIVE REGULATION OF ENDOCYTOSIS%GOBP%GO:0045807	POSITIVE REGULATION OF ENDOCYTOSIS%GOBP%GO:0045807	0.135564	0.350837	1	ARRB1,CLU,ATAD1,VTN,B2M,TF	1.30659	0.447946	6	17
RESPONSE TO LIGHT STIMULUS%GOBP%GO:0009416	RESPONSE TO LIGHT STIMULUS%GOBP%GO:0009416	0.136	0.351573	-1	IVL,SERPINB13,MAPK13,CUL4B,EIF2S1,PPID,KDM1A,PPP1CA,DHX36,PPP1CB,RUVBL2,RPL26,DDB1,CRIP1,PML,NOC2L	-1.27133	-0.375305	16	34
POSITIVE REGULATION OF CELL GROWTH%GOBP%GO:0030307	POSITIVE REGULATION OF CELL GROWTH%GOBP%GO:0030307	0.136586	0.352443	-1	S100A9,MTPN,S100A8,YAP1,DBNL,DDX3X,ERBB2,CSNK2A1	-1.285	-0.413394	8	24
NUCLEAR TRANSPORT%GOBP%GO:0051169	NUCLEAR TRANSPORT%GOBP%GO:0051169	0.136792	0.352443	-1	THOC3,NEMF,XPO4,RPL23,RPS15,IPO7,AGFG1,TNPO3,KPNA6,NUP98,KPNA3,ALYREF,KPNA4,TNPO1,CHTOP,RAN,NUP93,STAT3,XPO1,EIF6,UPF1,KPNB1,RANGAP1,CSE1L,NUP62	-1.23382	-0.325509	25	59
NUCLEOCYTOPLASMIC TRANSPORT%GOBP%GO:0006913	NUCLEOCYTOPLASMIC TRANSPORT%GOBP%GO:0006913	0.136792	0.352443	-1	THOC3,NEMF,XPO4,RPL23,RPS15,IPO7,AGFG1,TNPO3,KPNA6,NUP98,KPNA3,ALYREF,KPNA4,TNPO1,CHTOP,RAN,NUP93,STAT3,XPO1,EIF6,UPF1,KPNB1,RANGAP1,CSE1L,NUP62	-1.23382	-0.325509	25	59
LOCALIZATION WITHIN MEMBRANE%GOBP%GO:0051668	LOCALIZATION WITHIN MEMBRANE%GOBP%GO:0051668	0.13879	0.357196	1	BSG,HSPA5,ROCK2,FLNA,CD81,EHD2,AGRN,TIMM13,TIMM8B,CAPN3,TIMM10,SLC9A3R2,CAV1,PSAP,SPTBN1,SSR1,LMNB2,KRT18,TM9SF3,FERMT2,SEC16A,EMC8,SNX12,SEC62,ATP1B1,VAMP2,ATAD1,THY1,GORASP1,TM9SF2,SRP54,TIMM8A,SEC61A1,PDZD11,LMNA,TIMM9,SAMM50,MTX1,VPS53,TRAM1,GORASP2,AGK,EHD1,TOMM20,MYO1C,NDUFA13,LMNB1,EHD4	1.15591	0.249551	48	145
CARBOHYDRATE METABOLISM%REACTOME DATABASE ID RELEASE 80%71387	CARBOHYDRATE METABOLISM%REACTOME DATABASE ID RELEASE 80%71387	0.13934	0.358216	1	VCAN,HSPG2,DCN,HEXB,LUM,AGRN,GOT2,BGN,FBP2,AKR1B1,SLC25A13,ALDH1A1,PRPS2,ALDOB,OGN,CRYL1,MDH1,FBP1,SLC25A1,SLC25A10,PRKACA,MDH2,NUP107,SLC9A1,GOT1,CHP1,PRELP	1.18174	0.272349	27	95
CELLULAR RESPONSE TO TOPOLOGICALLY INCORRECT PROTEIN%GOBP%GO:0035967	CELLULAR RESPONSE TO TOPOLOGICALLY INCORRECT PROTEIN%GOBP%GO:0035967	0.139664	0.35865	1	HSPA5,HSPD1,HSPA9	1.28231	0.404391	3	23
REGULATION OF CELLULAR RESPONSE TO OXIDATIVE STRESS%GOBP%GO:1900407	REGULATION OF CELLULAR RESPONSE TO OXIDATIVE STRESS%GOBP%GO:1900407	0.140088	0.359344	1	FBLN5,SOD2,PYCR1,PARK7,AKT1	1.30246	0.454671	5	16
BIOSYNTHESIS OF THE N-GLYCAN PRECURSOR (DOLICHOL LIPID-LINKED OLIGOSACCHARIDE, LLO) AND TRANSFER TO A NASCENT PROTEIN%REACTOME%R-HSA-446193.1	BIOSYNTHESIS OF THE N-GLYCAN PRECURSOR (DOLICHOL LIPID-LINKED OLIGOSACCHARIDE, LLO) AND TRANSFER TO A NASCENT PROTEIN%REACTOME%R-HSA-446193.1	0.140314	0.359526	-1	NAGK,PMM1,ST6GAL1,CMAS	-1.30513	-0.456993	4	17
ORGANELLE ASSEMBLY%GOBP%GO:0070925	ORGANELLE ASSEMBLY%GOBP%GO:0070925	0.141233	0.361366	-1	DYNLL1,ABLIM1,FLII,TMOD3,VTA1,ATP6V1D,CHMP1A,SNF8,TSG101,VPS4B,RPS27,NSFL1C,EHD3,ATG3,DHX29,CHMP4B,CHMP2B,RAB1B,EIF2S1,CHMP1B,RP2,RPS15,DBNL,PDCD6IP,RPS23,ARL8B,RPLP0,AGFG1,G3BP1,DDX6,RPL6,RPL11,DDX3X,SBDS,CHMP5,RPL10,RPS19,LSM14A,AP1G1	-1.17918	-0.268467	39	145
RESPONSE TO BIOTIC STIMULUS%GOBP%GO:0009607	RESPONSE TO BIOTIC STIMULUS%GOBP%GO:0009607	0.141343	0.361366	-1	IL18,CRISP3,BCL10,ADH7,S100A9,S100A14,PTK6,GSTP1,IL36A,S100A8,SNX3,GBP6,YAP1,RIOK3,BAIAP2,HSPB1,EIF5A,SRPK1,RPL13A,TPT1,ARL8B,PI3,OAS1,G3BP1,GBP7,TRIM38,TMCO1,GAPDH,ENO1,DDX3X,LCN2,CHMP5,RPS19,SPRR2A,RPL30,APOB,EEF1G,OPTN,ZC3HAV1,SHMT2	-1.17475	-0.264909	40	156
HEART DEVELOPMENT%GOBP%GO:0007507	HEART DEVELOPMENT%GOBP%GO:0007507	0.141531	0.361448	1	FBN1,ROCK2,MYH11,TPM1,PDGFRB,PARVA,PDLIM7,FN1,KDM6B,EMILIN1,SORBS2,COL3A1,CXADR,NDUFV2,PDCD4,SRI,DSG2	1.2452	0.341595	17	41
CELLULAR DEVELOPMENTAL PROCESS%GOBP%GO:0048869	CELLULAR DEVELOPMENTAL PROCESS%GOBP%GO:0048869	0.141689	0.361456	1	RAP1B,ANXA6,BSG,LAMA5,VCAN,S100A4,BASP1,ROCK2,MYL9,HSPA9,COL18A1,MYH9,LAMB1,FLNA,LAMC1,MYH11,CD81,HSPG2,COL6A1,MAP1S,HSPE1,TPM1,ITGB1,CLU,ENAH,MAP1B,ILK,AGRN,STAU1,RRBP1,PDGFRB,VASP,PNPT1,CAPN3,PACSIN2,ERAP1,PARVA,PGM5,CAV1,PSAP,PRDX3,COL4A2,RAC2,RDH14,FLNC,ITGB4,COL15A1,ACTN1,SLC25A5,FN1,FERMT2,ITGA6,ACSL3,KDM6B,EFNB1,PLS1,PAK1,GHRL,TAGLN2,DOCK1,VTN,ACTB,PSMB8,VDAC1,DNM2,AFG3L2,PTER,THY1,DTNB,BD…	1.11292	0.216282	83	353
HCMV INFECTION%REACTOME DATABASE ID RELEASE 80%9609646	HCMV INFECTION%REACTOME DATABASE ID RELEASE 80%9609646	0.142282	0.362569	-1	DYNLL1,CHMP1A,SNF8,TSG101,CHMP4B,CHMP2B,DYNC1LI2,DYNC1I2,RBBP7,NFKB1,NUP93,VPS36,PML,RBBP4,DYNC1LI1,NUP62	-1.25777	-0.367868	16	36
DEATH RECEPTOR SIGNALLING%REACTOME%R-HSA-73887.4	DEATH RECEPTOR SIGNALLING%REACTOME%R-HSA-73887.4	0.142911	0.363036	-1	AKAP13,YWHAE,HDAC1,SQSTM1,RAC1,NFKB1,RTN4,RPS27A,ARHGEF16,ARHGEF5,TRADD,TRIO,MYD88	-1.29035	-0.427677	13	21
REGULATION OF ORGANELLE ORGANIZATION%GOBP%GO:0033043	REGULATION OF ORGANELLE ORGANIZATION%GOBP%GO:0033043	0.143035	0.363036	-1	MAPK3,NUF2,S100A10,FLII,S100A9,MTPN,UCHL5,TJP1,CAPZA1,RALB,S100A8,ANXA1,ANXA2,CHMP1A,RABGAP1,TMED9,YAP1,MAPK1,TSG101,SH3BP1,AKAP13,VPS4B,BAIAP2,SDC1,MARK2,SCIN,RAP1GDS1,EHD3,DIAPH1,TOM1L2,IQGAP1,ATG3,GDI2,CHMP4B,CHMP2B,RAB1B,CHMP1B,RALA,TWF1,GRN,CYFIP1,DBNL,USP6NL,PDCD6IP,TACSTD2,VAT1,WASF2,NAA10,G3BP1,NCKAP1,RAB5A,BICD2,ARFGEF1,ARL6IP1,EPHA1,SMARCC2,CHMP5,SVIL,RAB3GAP2,CAPZB,FKBP4,SQSTM1,F11R,SH…	-1.14091	-0.241434	84	259
CELLULAR RESPONSE TO INSULIN STIMULUS%GOBP%GO:0032869	CELLULAR RESPONSE TO INSULIN STIMULUS%GOBP%GO:0032869	0.143073	0.363036	-1	IDE,RAB10,SLC27A4,BAIAP2,NAMPT,RAB12	-1.28333	-0.416167	6	23
POSITIVE REGULATION OF TYPE I INTERFERON PRODUCTION%GOBP%GO:0032481	POSITIVE REGULATION OF TYPE I INTERFERON PRODUCTION%GOBP%GO:0032481	0.143292	0.363036	-1	RIOK3,PTPN11,OAS1,G3BP1,GAPDH,DDX3X,ZC3HAV1,DHX36	-1.29926	-0.462978	8	16
POSITIVE REGULATION OF CELL ACTIVATION%GOBP%GO:0050867	POSITIVE REGULATION OF CELL ACTIVATION%GOBP%GO:0050867	0.14338	0.363036	1	SMARCD2,HSPD1,FLNA,CD81,CAPN3,RPS6KA1,CAV1,IGLL5,CD46,ACTB,STX4,THY1,IL6ST,AKT1,B2M,PPP3CA,HLA-DRB1	1.20761	0.306595	17	58
POSITIVE REGULATION OF MAPK CASCADE%GOBP%GO:0043410	POSITIVE REGULATION OF MAPK CASCADE%GOBP%GO:0043410	0.143402	0.363036	1	ROCK2,CD81,ARRB1,ERP29,GLIPR2,PDGFRB,FERMT2,MYDGF,PAK1,GHRL	1.23426	0.330798	10	45
CALCIUM ION HOMEOSTASIS%GOBP%GO:0055074	CALCIUM ION HOMEOSTASIS%GOBP%GO:0055074	0.144637	0.365764	1	TGM2,ANXA6,HSP90B1,STOML2,CAV1,ATP1B1,AFG3L2,MCU,PRKACA,ATP2C1,CALR,LETM1,CAMK2D,TRPC5	1.24763	0.360458	14	33
RECRUITMENT OF NUMA TO MITOTIC CENTROSOMES%REACTOME DATABASE ID RELEASE 80%380320	RECRUITMENT OF NUMA TO MITOTIC CENTROSOMES%REACTOME DATABASE ID RELEASE 80%380320	0.145767	0.368219	-1	DYNLL1,PPP2R1A,TUBA1A,TUBA4A,YWHAE,DYNC1I2,CKAP5	-1.28544	-0.420763	7	22
POSITIVE REGULATION OF ENDOTHELIAL CELL MIGRATION%GOBP%GO:0010595	POSITIVE REGULATION OF ENDOTHELIAL CELL MIGRATION%GOBP%GO:0010595	0.146522	0.369446	-1	HMOX1,PDCD6,ANXA1,HSPB1,GRN,FGFBP1,PRKD2,SASH1,RAC1	-1.28586	-0.426189	9	21
INTEGRIN-LINKED KINASE SIGNALING%PATHWAY INTERACTION DATABASE NCI-NATURE CURATED DATA%INTEGRIN-LINKED KINASE SIGNALING	INTEGRIN-LINKED KINASE SIGNALING%PATHWAY INTERACTION DATABASE NCI-NATURE CURATED DATA%INTEGRIN-LINKED KINASE SIGNALING	0.14657	0.369446	1	MYL9,ILK,TNS1,PARVA,PPP1R12A,ACTN1	1.27843	0.398431	6	24
TISSUE MORPHOGENESIS%GOBP%GO:0048729	TISSUE MORPHOGENESIS%GOBP%GO:0048729	0.146735	0.369462	1	LAMA5,FLNA,MYLK,TPM1,ITGB1,VASP,LCP1,ITGB4,VCL,KDM6B,PAK1,ACTB	1.22883	0.331425	12	44
RESPONSE TO EXTERNAL BIOTIC STIMULUS%GOBP%GO:0043207	RESPONSE TO EXTERNAL BIOTIC STIMULUS%GOBP%GO:0043207	0.147447	0.369715	-1	IL18,CRISP3,BCL10,ADH7,S100A9,S100A14,PTK6,GSTP1,IL36A,S100A8,SNX3,GBP6,RIOK3,BAIAP2,HSPB1,EIF5A,SRPK1,RPL13A,TPT1,ARL8B,PI3,OAS1,G3BP1,GBP7,TRIM38,GAPDH,ENO1,DDX3X,LCN2,CHMP5,RPS19,SPRR2A,RPL30,APOB,EEF1G,OPTN,ZC3HAV1,SHMT2	-1.16966	-0.264855	38	150
RESPONSE TO OTHER ORGANISM%GOBP%GO:0051707	RESPONSE TO OTHER ORGANISM%GOBP%GO:0051707	0.147447	0.369715	-1	IL18,CRISP3,BCL10,ADH7,S100A9,S100A14,PTK6,GSTP1,IL36A,S100A8,SNX3,GBP6,RIOK3,BAIAP2,HSPB1,EIF5A,SRPK1,RPL13A,TPT1,ARL8B,PI3,OAS1,G3BP1,GBP7,TRIM38,GAPDH,ENO1,DDX3X,LCN2,CHMP5,RPS19,SPRR2A,RPL30,APOB,EEF1G,OPTN,ZC3HAV1,SHMT2	-1.16966	-0.264855	38	150
RECRUITMENT OF MITOTIC CENTROSOME PROTEINS AND COMPLEXES%REACTOME%R-HSA-380270.2	RECRUITMENT OF MITOTIC CENTROSOME PROTEINS AND COMPLEXES%REACTOME%R-HSA-380270.2	0.147472	0.369715	-1	DYNLL1,PPP2R1A,TUBA1A,TUBA4A,YWHAE,DYNC1I2,CKAP5	-1.28414	-0.425619	7	21
CENTROSOME MATURATION%REACTOME%R-HSA-380287.2	CENTROSOME MATURATION%REACTOME%R-HSA-380287.2	0.147472	0.369715	-1	DYNLL1,PPP2R1A,TUBA1A,TUBA4A,YWHAE,DYNC1I2,CKAP5	-1.28414	-0.425619	7	21
CELLULAR COMPONENT DISASSEMBLY%GOBP%GO:0022411	CELLULAR COMPONENT DISASSEMBLY%GOBP%GO:0022411	0.147645	0.369749	-1	DSTN,VTA1,NAPA,CHMP1A,SH3GL1,TSG101,VPS4B,DICER1,MARK2,RPL23,ATG3,ETF1,CHMP4B,CHMP2B,PLIN3,CHMP1B,TWF1,SPAST,SMARCC2,LAMP2,CHMP5,PPP1CA,UFM1,ASCC3,KLC1,SQSTM1,UFL1,CKAP5,SET	-1.19628	-0.289964	29	95
REGULATION OF EPITHELIAL CELL MIGRATION%GOBP%GO:0010632	REGULATION OF EPITHELIAL CELL MIGRATION%GOBP%GO:0010632	0.147996	0.369947	-1	HMOX1,RAB25,PDCD6,ANXA1,JUP,SH3BP1,EPHA2,HSPB1,GRN,FGFBP1,TACSTD2,PRKD2,SASH1,RAC1,PRCP,RTN4,ARF6,CTSH	-1.22619	-0.329249	18	54
POSITIVE REGULATION OF APOPTOTIC SIGNALING PATHWAY%GOBP%GO:2001235	POSITIVE REGULATION OF APOPTOTIC SIGNALING PATHWAY%GOBP%GO:2001235	0.148043	0.369947	-1	BCL10,S100A9,S100A8,EIF5A	-1.2837	-0.425472	4	21
POSITIVE REGULATION OF MACROMOLECULE METABOLIC PROCESS%GOBP%GO:0010604	POSITIVE REGULATION OF MACROMOLECULE METABOLIC PROCESS%GOBP%GO:0010604	0.148276	0.370132	-1	MAPK3,IL18,BCL10,HMOX1,PRIM2,PKP3,S100A10,EPHX2,S100A9,PDCD6,CD55,MTPN,PTK6,UCHL5,PKP1,TXN,IDE,RALB,IL36A,S100A8,ANXA1,ADIRF,SDR16C5,ANXA2,HECTD1,JUP,MAPK13,LMO7,SEC14L2,ITCH,SNF8,TRIM16,MIF,USP5,PROM2,YAP1,MAPK1,OSBPL8,YBX3,RIOK3,EIF3D,PITHD1,MARK2,HSPB1,RPL23,EIF5A,RBM3,CSNK1A1,IQGAP1,SERPINB3,NAMPT,ORM2,RAB1B,PPP2CA,BRD4,GRN,PTPN11,TAF15,GIGYF2,PSMC3,CELF1,RPS2,PSMC2,OAS1,G3BP1,DIP2B,CYFIP2,GA…	-1.11763	-0.224431	138	470
NEGATIVE REGULATION OF TRANSMEMBRANE RECEPTOR PROTEIN SERINE/THREONINE KINASE SIGNALING PATHWAY%GOBP%GO:0090101	NEGATIVE REGULATION OF TRANSMEMBRANE RECEPTOR PROTEIN SERINE/THREONINE KINASE SIGNALING PATHWAY%GOBP%GO:0090101	0.149663	0.373193	1	FBN1,ASPN,LTBP1,TGFB1I1,CAV1,EMILIN1,PBLD	1.27622	0.423957	7	19
CELLULAR RESPONSE TO EXTRACELLULAR STIMULUS%GOBP%GO:0031668	CELLULAR RESPONSE TO EXTRACELLULAR STIMULUS%GOBP%GO:0031668	0.150528	0.374947	-1	MAPK3,RALB,MAPK1,PLIN3,RRAGC,EIF2S1,STK24,LAMP2,SH3GLB1	-1.26643	-0.407421	9	24
POSITIVE REGULATION OF LIPID METABOLIC PROCESS%GOBP%GO:0045834	POSITIVE REGULATION OF LIPID METABOLIC PROCESS%GOBP%GO:0045834	0.151829	0.377785	1	CD81,PDGFRB,STOML2,EEF1A2,ACSL3,PRKAA1,SORBS1,AKT1,CHP1,FABP3,PRKCD,APOA4,F2,APOC2	1.27096	0.416303	14	20
POSITIVE REGULATION OF COLD-INDUCED THERMOGENESIS%GOBP%GO:0120162	POSITIVE REGULATION OF COLD-INDUCED THERMOGENESIS%GOBP%GO:0120162	0.152403	0.378807	1	MFN2,CAV1,FH,KDM6B,HADH,GHRL,MFAP2,DECR1,CPT2,GNAS,DYNC1H1	1.26899	0.421555	11	19
CHROMOSOME LOCALIZATION%GOBP%GO:0050000	CHROMOSOME LOCALIZATION%GOBP%GO:0050000	0.152744	0.379248	-1	NUF2,CHMP1A,VPS4B,CHMP4B,CHMP2B,CHMP1B,PDCD6IP	-1.27372	-0.416927	7	22
FCGR3A-MEDIATED PHAGOCYTOSIS%REACTOME DATABASE ID RELEASE 80%9664422	FCGR3A-MEDIATED PHAGOCYTOSIS%REACTOME DATABASE ID RELEASE 80%9664422	0.153509	0.37993	-1	MAPK3,ABI1,MAPK1,ARPC1A,BAIAP2,CYFIP1,WASF2,CYFIP2,NCKAP1,RAC1,WIPF2,ARPC2,BRK1,NCK1	-1.24194	-0.365518	14	35
LEISHMANIA PHAGOCYTOSIS%REACTOME%R-HSA-9664417.1	LEISHMANIA PHAGOCYTOSIS%REACTOME%R-HSA-9664417.1	0.153509	0.37993	-1	MAPK3,ABI1,MAPK1,ARPC1A,BAIAP2,CYFIP1,WASF2,CYFIP2,NCKAP1,RAC1,WIPF2,ARPC2,BRK1,NCK1	-1.24194	-0.365518	14	35
PARASITE INFECTION%REACTOME%R-HSA-9664407.1	PARASITE INFECTION%REACTOME%R-HSA-9664407.1	0.153509	0.37993	-1	MAPK3,ABI1,MAPK1,ARPC1A,BAIAP2,CYFIP1,WASF2,CYFIP2,NCKAP1,RAC1,WIPF2,ARPC2,BRK1,NCK1	-1.24194	-0.365518	14	35
REGULATION OF CHROMOSOME ORGANIZATION%GOBP%GO:0033044	REGULATION OF CHROMOSOME ORGANIZATION%GOBP%GO:0033044	0.155608	0.384715	-1	MAPK3,NUF2,UCHL5,MAPK1,NAA10,SMARCC2,CCT7,CCT8,DHX36,RUVBL1,RUVBL2,CUL3,SMARCA4,UPF1,CTNNB1,CCT6A,PML,CCT5,DYNC1LI1	-1.23296	-0.34404	19	45
IMPORT INTO CELL%GOBP%GO:0098657	IMPORT INTO CELL%GOBP%GO:0098657	0.156408	0.386283	1	CACNA2D1,ATP1A1,ATP4B,ACSL3,ATP1B1,ATP4A,SLC9A1,SLC12A2	1.26163	0.419111	8	19
MEMBRANE TRAFFICKING%REACTOME%R-HSA-199991.6	MEMBRANE TRAFFICKING%REACTOME%R-HSA-199991.6	0.15674	0.386691	-1	NEDD8,TRIP10,DYNLL1,VTA1,CD55,NAPA,TJP1,CAPZA1,RAB10,YWHAZ,RABGAP1,SNF8,TMED9,FCHO2,SH3GL1,EPN2,TSG101,ARF5,VPS4B,SFN,SPTBN2,ARPC1A,SEC24C,TMED3,CD59,SYTL1,GDI2,CHMP4B,CHMP2B,RAB12,RAB1B,PLIN3,RALA,RAB6A,GJB2,USP6NL,COPG2,AGFG1,EXOC4,YWHAE,AP2A1,RAB5A,EXOC2,DYNC1LI2,YKT6,BICD2,EXOC7,CHMP5,RAB21,COPS6,RAB18,NECAP2,RAB3GAP2,CAPZB,VAMP3,AP1G1,COPS4,APOB,KLC1,COPS8,OPTN,COL7A1,RAC1,DYNC1I2	-1.13739	-0.243963	64	230
MONOCARBOXYLIC ACID CATABOLIC PROCESS%GOBP%GO:0072329	MONOCARBOXYLIC ACID CATABOLIC PROCESS%GOBP%GO:0072329	0.157156	0.386821	1	CRAT,ETFA,ACADS,HADH,AUH,ACAT1,ECI1,DECR1,BDH2,PCCB,HADHA,HADHB,CPT2,ETFB,PCCA,IVD,ECHDC1,ACADM,ACADVL,ETFDH,ECI2,ECHDC2,MCEE,ECHS1,ILVBL	1.22822	0.336936	25	41
PLASMA MEMBRANE ORGANIZATION%GOBP%GO:0007009	PLASMA MEMBRANE ORGANIZATION%GOBP%GO:0007009	0.157177	0.386821	1	ANXA6,MYH9,EHD2,CLU,PACSIN2,CAV1,SPTBN1	1.24163	0.370823	7	29
RESPONSE TO UV%GOBP%GO:0009411	RESPONSE TO UV%GOBP%GO:0009411	0.157305	0.386821	-1	IVL,SERPINB13,MAPK13,CUL4B,EIF2S1,PPID,KDM1A,DHX36,RUVBL2,RPL26,DDB1,CRIP1,NOC2L	-1.25561	-0.392518	13	27
COPI-INDEPENDENT GOLGI-TO-ER RETROGRADE TRAFFIC%REACTOME DATABASE ID RELEASE 80%6811436	COPI-INDEPENDENT GOLGI-TO-ER RETROGRADE TRAFFIC%REACTOME DATABASE ID RELEASE 80%6811436	0.157458	0.386821	-1	DYNLL1,CAPZA1,RAB6A,DYNC1LI2,BICD2,RAB18,RAB3GAP2,CAPZB,DYNC1I2	-1.26775	-0.414974	9	22
RHOF GTPASE CYCLE%REACTOME DATABASE ID RELEASE 80%9035034	RHOF GTPASE CYCLE%REACTOME DATABASE ID RELEASE 80%9035034	0.15865	0.389337	1	BASP1,ADD3,CAV1,AKAP12,ACTN1,ACTB,MCAM,BAIAP2L1,TOR1AIP1,DIAPH2,LMNB1,TMPO	1.25756	0.406291	12	21
HSP90 CHAPERONE CYCLE FOR SHRS%REACTOME%R-HSA-3371497.5	HSP90 CHAPERONE CYCLE FOR SHRS%REACTOME%R-HSA-3371497.5	0.159525	0.391072	-1	DYNLL1,CAPZA1,DNAJB1,HSPA2,DYNC1LI2,CAPZB,FKBP4,DYNC1I2,HSPA1B,HSP90AB1,DCTN1,HSPA8,DYNC1LI1	-1.25076	-0.38729	13	28
AMINO ACID AND DERIVATIVE METABOLISM%REACTOME DATABASE ID RELEASE 80%71291	AMINO ACID AND DERIVATIVE METABOLISM%REACTOME DATABASE ID RELEASE 80%71291	0.159975	0.391555	-1	PHGDH,SHMT1,ALDH9A1,RPS26,RPS27,RPS25,RPL37A,RPL23,RPL18,PSMD14,RPL38,PSMD5,RPL13A,RPL18A,RPS15,RPL12,RPL31,RPL35,PSMC3,PSMD4,RPS23,RPS24,RPS2,RPLP0,PSMC2,RPL7A,RPL8,RPL6,RPL32,RPL13,RPS29,RPL11,PSMD12,RPL36,RPS13,RPL10A,PSMC1,RPL27A,RPL34,RPL22,RPL10,RPS19,RPL30,TSTD1,RPL36A,PSAT1,ALDH7A1,RPL23A,RPS10,RPL19,RPS16,RPL3,RPL4,SLC7A5,RPS3,RPLP2,RPL35A,PSMA2,AIMP1,MRI1,PSMD3,PSMD11,RPS7,RPS8,DUOX1,RP…	-1.14393	-0.250527	86	192
GLYCOLYSIS AND GLUCONEOGENESIS%WIKIPATHWAYS_20220510%WP534%HOMO SAPIENS	GLYCOLYSIS AND GLUCONEOGENESIS%WIKIPATHWAYS_20220510%WP534%HOMO SAPIENS	0.160059	0.391555	1	DLD,GOT2,FBP2,DLAT,ALDOB,PDHA1,FBP1,MDH2	1.27544	0.453595	8	15
REGULATION OF SECRETION%GOBP%GO:0051046	REGULATION OF SECRETION%GOBP%GO:0051046	0.160472	0.392017	-1	AACS,ENSA,S100A10,CES1,RAB10,ANXA1,ANXA2,SNF8,TSG101,VPS4B,SDC1,SCIN,RAB12,RALA,RAB11FIP1,PDCD6IP,GOLPH3L,PPID,RAB5A,RAB21,MYH10,VAMP3,AP1G1	-1.1915	-0.297654	23	79
DRUG ADME%REACTOME DATABASE ID RELEASE 80%9748784	DRUG ADME%REACTOME DATABASE ID RELEASE 80%9748784	0.160585	0.392017	-1	CES2,NT5C2,CES1,GSTP1,UGT1A7,GUK1,RAC1,IMPDH2,NME2,NME1	-1.26179	-0.418211	10	21
NEGATIVE REGULATION OF CELL GROWTH%GOBP%GO:0030308	NEGATIVE REGULATION OF CELL GROWTH%GOBP%GO:0030308	0.161088	0.392831	-1	CDA,PPP2R1A,PPP2CA,SEMA4B,DIP2B,ENO1,DDX3X,RBBP7,HSPA1B,RTN4	-1.26768	-0.430602	10	19
RHYTHMIC PROCESS%GOBP%GO:0048511	RHYTHMIC PROCESS%GOBP%GO:0048511	0.162106	0.394899	-1	ANXA1,NAMPT,MYCBP2,HDAC1,PPP1CA,HEBP1,IMPDH2,HUWE1,PPP1CB	-1.25904	-0.417301	9	21
CELL DIFFERENTIATION%GOBP%GO:0030154	CELL DIFFERENTIATION%GOBP%GO:0030154	0.162563	0.395457	1	RAP1B,ANXA6,BSG,LAMA5,VCAN,S100A4,BASP1,ROCK2,MYL9,HSPA9,COL18A1,MYH9,LAMB1,FLNA,LAMC1,MYH11,CD81,HSPG2,COL6A1,MAP1S,HSPE1,TPM1,ITGB1,CLU,ENAH,MAP1B,ILK,AGRN,STAU1,RRBP1,PDGFRB,VASP,CAPN3,ERAP1,PARVA,PGM5,CAV1,PSAP,PRDX3,COL4A2,RAC2,RDH14,FLNC,ITGB4,COL15A1,ACTN1,SLC25A5,FN1,FERMT2,ITGA6,ACSL3,KDM6B,EFNB1,PLS1,PAK1,GHRL,TAGLN2,DOCK1,VTN,ACTB,PSMB8,VDAC1,DNM2,AFG3L2,PTER,THY1,DTNB,BDH2,ANXA4,TPP1,…	1.10057	0.214231	81	345
REGULATION OF TUMOR NECROSIS FACTOR PRODUCTION%GOBP%GO:0032680	REGULATION OF TUMOR NECROSIS FACTOR PRODUCTION%GOBP%GO:0032680	0.162866	0.395457	-1	GSTP1,MIF,DICER1,HSPB1,ORM2,PTPN11,OAS1	-1.25831	-0.417058	7	21
REGULATION OF PEPTIDE HORMONE SECRETION%GOBP%GO:0090276	REGULATION OF PEPTIDE HORMONE SECRETION%GOBP%GO:0090276	0.163032	0.395457	1	SLC25A22,HADH,GHRL,STX4,MCU,GLUD1,CHGA,HLA-DRB1	1.25627	0.424304	8	18
REGULATION OF PEPTIDE SECRETION%GOBP%GO:0002791	REGULATION OF PEPTIDE SECRETION%GOBP%GO:0002791	0.163032	0.395457	1	SLC25A22,HADH,GHRL,STX4,MCU,GLUD1,CHGA,HLA-DRB1	1.25627	0.424304	8	18
PHOSPHOLIPID TRANSPORT%GOBP%GO:0015914	PHOSPHOLIPID TRANSPORT%GOBP%GO:0015914	0.163227	0.395457	-1	ATP11B,PITPNA,OSBPL8,APOC3,SCP2,PITPNB	-1.26965	-0.444569	6	17
POSITIVE REGULATION OF SECRETION%GOBP%GO:0051047	POSITIVE REGULATION OF SECRETION%GOBP%GO:0051047	0.163356	0.395457	-1	AACS,S100A10,ANXA2,SNF8,TSG101,VPS4B,SDC1,SCIN,PDCD6IP,GOLPH3L,PPID,RAB5A,MYH10,AP1G1	-1.21796	-0.330245	14	51
RESPONSE TO REACTIVE OXYGEN SPECIES%GOBP%GO:0000302	RESPONSE TO REACTIVE OXYGEN SPECIES%GOBP%GO:0000302	0.163636	0.395724	-1	MAPK3,HMOX1,GSTP1,ANXA1,MAPK13,MAPK1	-1.23616	-0.364921	6	34
CHEMOKINE SIGNALING PATHWAY%WIKIPATHWAYS_20220510%WP3929%HOMO SAPIENS	CHEMOKINE SIGNALING PATHWAY%WIKIPATHWAYS_20220510%WP3929%HOMO SAPIENS	0.164576	0.396548	-1	MAPK3,CSK,MAPK1,GNAI3,PLCB3,GNG12,RAC1,ADRBK1,NFKB1,MAP2K1,STAT3,GNB4,GNB2,KRAS,WASL,CRKL	-1.2456	-0.396453	16	25
REGULATION OF HEMOSTASIS%GOBP%GO:1900046	REGULATION OF HEMOSTASIS%GOBP%GO:1900046	0.164931	0.396548	-1	SERPINB2,CD9,ALOX12	-1.26706	-0.443661	3	17
REGULATION OF COAGULATION%GOBP%GO:0050818	REGULATION OF COAGULATION%GOBP%GO:0050818	0.164931	0.396548	-1	SERPINB2,CD9,ALOX12	-1.26706	-0.443661	3	17
REGULATION OF BLOOD COAGULATION%GOBP%GO:0030193	REGULATION OF BLOOD COAGULATION%GOBP%GO:0030193	0.164931	0.396548	-1	SERPINB2,CD9,ALOX12	-1.26706	-0.443661	3	17
INTRINSIC PATHWAY FOR APOPTOSIS%REACTOME DATABASE ID RELEASE 80%109606	INTRINSIC PATHWAY FOR APOPTOSIS%REACTOME DATABASE ID RELEASE 80%109606	0.164956	0.396548	-1	MAPK3,DYNLL1,YWHAZ,MAPK1,SFN	-1.25392	-0.415601	5	21
SPHINGOLIPID METABOLIC PROCESS%GOBP%GO:0006665	SPHINGOLIPID METABOLIC PROCESS%GOBP%GO:0006665	0.165001	0.396548	-1	PPP2R1A,GLTP,TECR,SGPL1,SPTLC1,PPP2CA	-1.25726	-0.411541	6	22
GLUCONEOGENESIS%REACTOME DATABASE ID RELEASE 80%70263	GLUCONEOGENESIS%REACTOME DATABASE ID RELEASE 80%70263	0.165354	0.396987	1	GOT2,FBP2,SLC25A13,ALDOB,MDH1,FBP1,SLC25A1,SLC25A10,MDH2,GOT1	1.24478	0.3979	10	22
SARS-COV INFECTIONS%REACTOME%R-HSA-9679506.4	SARS-COV INFECTIONS%REACTOME%R-HSA-9679506.4	0.166007	0.398142	-1	ST6GAL1,TJP1,RPS26,YWHAZ,SFN,RPS27,SDC1,SEC24C,RPS25,CSNK1A1,SNRPD3,COMT,SRPK1,CHMP4B,CHMP2B,BRD4,PTPN11,SNRPB,RPS15,RPS23,RPS24,RPS2,G3BP1,RPS29,YWHAE,AP2A1,KDM1A,HDAC1,RPS13,RPS19,FKBP4,SNRPD1,RPS10,RPS16,IMPDH2,RBBP7,RPS3,RPS7,LARP1,RPS8,RPS28,RPS9,HSP90AB1,HLA-B,RPSA,NUP93,ZDHHC5,CUL3,RPS18,RPS27A,FKBP1A,RPS12,RPS15A,VPS45,GPC1,SNRPG	-1.15872	-0.265222	56	140
LEUKOCYTE MEDIATED IMMUNITY%GOBP%GO:0002443	LEUKOCYTE MEDIATED IMMUNITY%GOBP%GO:0002443	0.166444	0.39878	1	CORO1A,HSPD1,CD81,IGLL5,VAMP2,CD46,STXBP3,CHGA,IGHM,IGHA1,IGHV3-23,HLA-A,F2,IGHG2,SNAP23,IGHV1-69-2,IGHG1,VAMP8	1.22134	0.352863	18	33
RESPONSE TO CALCIUM ION%GOBP%GO:0051592	RESPONSE TO CALCIUM ION%GOBP%GO:0051592	0.166885	0.399317	1	AHCYL1,ITPR3,CAPN3,CAV1,SLC25A13,ADD1,SLC25A24,PPIF,PRKAA1,PPP3CA	1.2259	0.36223	10	30
REGULATION OF PROTEIN KINASE B SIGNALING%GOBP%GO:0051896	REGULATION OF PROTEIN KINASE B SIGNALING%GOBP%GO:0051896	0.167012	0.399317	-1	IL18,PDCD6,TXN,OSBPL8,EPHA2,PPP2CA	-1.25046	-0.405508	6	23
REGULATION OF MACROMOLECULE BIOSYNTHETIC PROCESS%GOBP%GO:0010556	REGULATION OF MACROMOLECULE BIOSYNTHETIC PROCESS%GOBP%GO:0010556	0.167802	0.400793	-1	MAPK3,IL18,CRNN,BCL10,HMOX1,PRIM2,PKP3,PPP1R13L,S100A9,CRABP2,SHMT1,MTPN,PPP2R1A,UCHL5,GSTP1,S100A8,ADIRF,SDR16C5,JUP,YWHAZ,LMO7,SEC14L2,ITCH,CTNNBIP1,SNF8,TRIM16,YAP1,MAPK1,CRYAB,YBX3,EIF3H,DICER1,EIF3D,EIF4E,DNAJB1,PITHD1,HSPB1,CARM1,DBI,RPL23,EIF5A,RBM3,ETF1,NAMPT,METAP1,RPL13A,PPP2CA,EIF2S1,BRD4,PPP2CB,LRRFIP1,TAF15,CYFIP1,GIGYF2,PSMC3,CELF1,AJUBA,DLG1,DDX6,PPID,CHD2,RPL6,TRIM38,GAPDH,ACTN4,E…	-1.10992	-0.224167	132	432
POSITIVE REGULATION OF LYMPHOCYTE PROLIFERATION%GOBP%GO:0050671	POSITIVE REGULATION OF LYMPHOCYTE PROLIFERATION%GOBP%GO:0050671	0.168214	0.400952	-1	IL18,CD55,ANXA1,MIF	-1.26154	-0.434672	4	18
POSITIVE REGULATION OF MONONUCLEAR CELL PROLIFERATION%GOBP%GO:0032946	POSITIVE REGULATION OF MONONUCLEAR CELL PROLIFERATION%GOBP%GO:0032946	0.168214	0.400952	-1	IL18,CD55,ANXA1,MIF	-1.26154	-0.434672	4	18
P75 NTR RECEPTOR-MEDIATED SIGNALLING%REACTOME DATABASE ID RELEASE 80%193704	P75 NTR RECEPTOR-MEDIATED SIGNALLING%REACTOME DATABASE ID RELEASE 80%193704	0.168595	0.401449	-1	AKAP13,YWHAE,HDAC1,SQSTM1,RAC1,NFKB1,RTN4,RPS27A,ARHGEF16,ARHGEF5,TRIO,MYD88	-1.25436	-0.42024	12	20
PROTEIN LOCALIZATION TO ENDOPLASMIC RETICULUM%GOBP%GO:0070972	PROTEIN LOCALIZATION TO ENDOPLASMIC RETICULUM%GOBP%GO:0070972	0.168828	0.401594	1	HSPA5,MIA3,SEC16A,SEC62,SPCS2,PDIA2,SRP54,SEC61A1,SPCS1	1.22701	0.366458	9	29
POSITIVE REGULATION OF PROTEIN METABOLIC PROCESS%GOBP%GO:0051247	POSITIVE REGULATION OF PROTEIN METABOLIC PROCESS%GOBP%GO:0051247	0.169394	0.402527	-1	MAPK3,IL18,BCL10,S100A10,S100A9,PDCD6,MTPN,PTK6,TXN,IDE,RALB,S100A8,SDR16C5,ANXA2,HECTD1,SNF8,MIF,USP5,PROM2,MAPK1,OSBPL8,YBX3,EIF3D,MARK2,EIF5A,RBM3,CSNK1A1,IQGAP1,SERPINB3,RAB1B,PPP2CA,BRD4,GRN,PTPN11,PSMC3,RPS2,PSMC2,DIP2B,CYFIP2,KDM1A,ENO1,DDX3X,MYCBP2,ERBB2,PRKD2,CSNK2A1,SASH1,PLXNB2,ELAVL1,RAB3GAP2,PKM,TNKS1BP1,COPS8,RAC1,HUWE1,RPS3,GPNMB,DHX36,CHTOP,VPS35,UACA,LARP1,NCK1,EIF3E,RPS9,HSPA1B,…	-1.12623	-0.239212	80	251
CELL MORPHOGENESIS INVOLVED IN NEURON DIFFERENTIATION%GOBP%GO:0048667	CELL MORPHOGENESIS INVOLVED IN NEURON DIFFERENTIATION%GOBP%GO:0048667	0.170193	0.403809	1	BSG,LAMA5,MAP1S,ENAH,MAP1B,VASP,RAC2,EFNB1,PLS1,ACTB,AFG3L2	1.19711	0.325486	11	43
G ALPHA (Q) SIGNALLING EVENTS%REACTOME DATABASE ID RELEASE 80%416476	G ALPHA (Q) SIGNALLING EVENTS%REACTOME DATABASE ID RELEASE 80%416476	0.170281	0.403809	-1	MAPK3,MGLL,ANXA1,MAPK1,DGKA,ITPR2,PLCB3,GNG12	-1.25116	-0.409542	8	22
GLIOGENESIS%GOBP%GO:0042063	GLIOGENESIS%GOBP%GO:0042063	0.17125	0.404942	-1	S100A9,CD9,ANXA1,DICER1,EIF2B1,GRN	-1.25132	-0.419222	6	20
INTERLEUKIN-1 SIGNALING%REACTOME%R-HSA-9020702.2	INTERLEUKIN-1 SIGNALING%REACTOME%R-HSA-9020702.2	0.171347	0.404942	-1	IL1RN,TOLLIP,PSMD14,PSMD5,PSMC3,PSMD4,PSMC2,PSMD12,PSMC1,SQSTM1,PSMA2,PSMD3,NFKB1,PSMD11,MAP2K1,RPS27A,PSMD8,CUL1,PSMD13,PSME3,PSMC5,PSMB6,PSMD1,PSMA7,PSMB2,MYD88,PSMC6,PSMA1,PSMB3,PSMC4,PSMB4	-1.19791	-0.322718	31	53
STRIATED MUSCLE TISSUE DEVELOPMENT%GOBP%GO:0014706	STRIATED MUSCLE TISSUE DEVELOPMENT%GOBP%GO:0014706	0.171374	0.404942	1	MYH11,TPM1,PDGFRB,PGM5,KDM6B,SORBS2,CXADR,NDUFV2,DSG2	1.24239	0.412719	9	19
CELL CYCLE CHECKPOINT SIGNALING%GOBP%GO:0000075	CELL CYCLE CHECKPOINT SIGNALING%GOBP%GO:0000075	0.171456	0.404942	-1	NUF2,TIPRL,CDC5L	-1.25889	-0.448594	3	16
REGULATION OF ENDOPEPTIDASE ACTIVITY%GOBP%GO:0052548	REGULATION OF ENDOPEPTIDASE ACTIVITY%GOBP%GO:0052548	0.172467	0.406918	-1	BCL10,CAST,A2ML1,SERPINB13,SERPINB2,S100A9,PDCD6,SERPINB5,SERPINB8,S100A8,SERPINB1,SFN,SERPINA3,ANXA8,SERPINB3,SERPINA4,SERPINB6,CYFIP2,GAPDH,DDX3X,HDAC1,ARL6IP1,CSNK2A1	-1.17819	-0.288831	23	89
KIT RECEPTOR SIGNALING PATHWAY%WIKIPATHWAYS_20220510%WP304%HOMO SAPIENS	KIT RECEPTOR SIGNALING PATHWAY%WIKIPATHWAYS_20220510%WP304%HOMO SAPIENS	0.172978	0.407709	-1	MAPK3,MAPK1,PTPN11	-1.25782	-0.448211	3	16
ACTIVATION OF GTPASE ACTIVITY%GOBP%GO:0090630	ACTIVATION OF GTPASE ACTIVITY%GOBP%GO:0090630	0.173263	0.407966	-1	RABGAP1,SLC27A4,EPHA2,USP6NL,EPHA1,TBC1D22A,ARHGEF16,RANGAP1,ARHGEF5,SCRIB	-1.25705	-0.440155	10	17
TGF-BETA RECEPTOR SIGNALING%PATHWAY INTERACTION DATABASE NCI-NATURE CURATED DATA%TGF-BETA RECEPTOR SIGNALING	TGF-BETA RECEPTOR SIGNALING%PATHWAY INTERACTION DATABASE NCI-NATURE CURATED DATA%TGF-BETA RECEPTOR SIGNALING	0.173707	0.408599	-1	ITCH,YAP1,PPP2CA,PPP2CB,STRAP,YWHAE,PPP1CA,SMAD2,PPP2R2A,FKBP1A,CTNNB1,PML	-1.25414	-0.432123	12	18
ACTIVATION OF INNATE IMMUNE RESPONSE%GOBP%GO:0002218	ACTIVATION OF INNATE IMMUNE RESPONSE%GOBP%GO:0002218	0.173977	0.40882	1	PAK1,RBM14,XRCC5,MAVS,PSPC1,PAK2,SFPQ,PRKDC,HMGB1	1.25341	0.445759	9	15
PROSTANOID METABOLIC PROCESS%GOBP%GO:0006692	PROSTANOID METABOLIC PROCESS%GOBP%GO:0006692	0.174335	0.408833	-1	CES2,GSTP1,ACOX1,MIF	-1.26002	-0.456673	4	15
PROSTAGLANDIN METABOLIC PROCESS%GOBP%GO:0006693	PROSTAGLANDIN METABOLIC PROCESS%GOBP%GO:0006693	0.174335	0.408833	-1	CES2,GSTP1,ACOX1,MIF	-1.26002	-0.456673	4	15
REGULATION OF CATABOLIC PROCESS%GOBP%GO:0009894	REGULATION OF CATABOLIC PROCESS%GOBP%GO:0009894	0.175469	0.411078	-1	PKP3,ATP6V1D,CAPN1,UCHL5,PKP1,IDE,RALB,SNX3,ANXA2,HECTD1,PGAM1,ITCH,SNF8,USP5,SPTLC1,YBX3,EIF3H,EIF4E,HSPB1,RPL23,GIPC1,CSNK1A1,PSMD14,ATP6V1A,CARHSP1,CHMP4B,RRAGC,ATP6V1E1,TAF15,GIGYF2,PSMC3,CELF1,PSMC2,GNAI3,APOC3,EXOC4,TRIM38,RAD23B,GAPDH,RPL11,BAG3,EXOC7,CSNK2A1,CAPNS1,ATP6V1G1,ELAVL1,RAB3GAP2,SERBP1,SH3GLB1,TNKS1BP1,OPTN,DIS3L2,ZC3HAV1,UFL1,CNOT1,EEF1A1,DHX36,VPS35,RPS7,LARP1,VPS26A,HSPA1B,H…	-1.12732	-0.243137	74	219
HUMORAL IMMUNE RESPONSE%GOBP%GO:0006959	HUMORAL IMMUNE RESPONSE%GOBP%GO:0006959	0.1771	0.414482	1	MFAP4,CD81,PSMB10,CLU,RNASE2,CTSG,HMGN2,IGLL5,LTF,LYZ,HLA-DRB1,TF,REG1A,IGHM,RARRES2,IGHA1,IGHV3-23,DEFA3,C9,HLA-A,F2,PRTN3,IGHG2,S100A7	1.1841	0.3094	24	50
PID_RAC1_PATHWAY%MSIGDB_C2%PID_RAC1_PATHWAY	PID_RAC1_PATHWAY%MSIGDB_C2%PID_RAC1_PATHWAY	0.177698	0.415462	-1	BAIAP2,WASF2,CYFIP2,NCKAP1,RAC1,CTNNA1,ARPC2,BRK1,STAT3,ARPC3,CTNNB1,ACTR2,ACTR3,ARPC4	-1.24588	-0.417397	14	20
CYTOSKELETAL REGULATION BY RHO GTPASE%PANTHER PATHWAY%P00016	CYTOSKELETAL REGULATION BY RHO GTPASE%PANTHER PATHWAY%P00016	0.178288	0.416367	1	ROCK2,MYH9,MYH11,ARPC1B,MYLK,RAC2,PAK1,ACTB	1.20915	0.35123	8	32
REGULATION OF ACTIN FILAMENT DEPOLYMERIZATION%GOBP%GO:0030834	REGULATION OF ACTIN FILAMENT DEPOLYMERIZATION%GOBP%GO:0030834	0.178443	0.416367	-1	FLII,MTPN,CAPZA1,SH3BP1,SCIN,TWF1,SVIL,CAPZB	-1.24884	-0.430296	8	18
RHOBTB1 GTPASE CYCLE%REACTOME DATABASE ID RELEASE 80%9013422	RHOBTB1 GTPASE CYCLE%REACTOME DATABASE ID RELEASE 80%9013422	0.1787	0.416548	1	VIM,ROCK2,SRRM1,COPS2,DBN1	1.23619	0.417521	5	18
TOLL-LIKE RECEPTOR CASCADES%REACTOME%R-HSA-168898.7	TOLL-LIKE RECEPTOR CASCADES%REACTOME%R-HSA-168898.7	0.17973	0.417143	-1	MAPK3,S100A9,PPP2R1A,S100A8,MAPK1,PPP2CA,PPP2CB,PTPN11	-1.21497	-0.352621	8	37
CYTOKINESIS%GOBP%GO:0000910	CYTOKINESIS%GOBP%GO:0000910	0.179757	0.417143	-1	CHMP1A,VPS4B,CHMP4B,CHMP2B,CHMP1B,SPAST,PDCD6IP,EXOC4,EXOC2,EXOC7,CHMP5,MYH10,ARL3,EXOC3	-1.22413	-0.372102	14	30
NEGATIVE REGULATION OF NUCLEOBASE-CONTAINING COMPOUND METABOLIC PROCESS%GOBP%GO:0045934	NEGATIVE REGULATION OF NUCLEOBASE-CONTAINING COMPOUND METABOLIC PROCESS%GOBP%GO:0045934	0.179832	0.417143	-1	PKP3,CDA,PKP1,RPS26,SDR16C5,YWHAZ,S100A11,YAP1,CRYAB,YBX3,DICER1,DNAJB1,OTUB1,RPL23,LRRFIP1,TAF15,DLG1,PPID,KDM1A,HSBP1,BAG3,ENO1,HDAC1,RPS13,SMARCC2,WDR82,RPL10,ELAVL1,CNOT1,RBBP7,RPS3,DHX36,NFKB1,SET,PTBP3,LARP1,SMAD2,NCK1,PABPC1,UBE2D3,STAT3,NSUN2,CSDE1,CIR1,DHX9,SMARCA4,HSPA8,CTNNB1,TRIP12,CTBP1,YWHAQ,PML,RBBP4,IFI16,NOC2L	-1.14001	-0.25536	55	164
BURN WOUND HEALING%WIKIPATHWAYS_20220510%WP5055%HOMO SAPIENS	BURN WOUND HEALING%WIKIPATHWAYS_20220510%WP5055%HOMO SAPIENS	0.17997	0.417143	1	FBN1,COL1A1,DCN,COL1A2,F13A1,AMBP	1.23433	0.416893	6	18
L1CAM INTERACTIONS%REACTOME%R-HSA-373760.2	L1CAM INTERACTIONS%REACTOME%R-HSA-373760.2	0.180027	0.417143	1	LAMB1,LAMC1,ITGB1,DPYSL2,RPS6KA1,SPTAN1,AP2B1,SPTBN1,PAK1,CLTA,DNM2,CLTC,ITGA1,ALCAM,AP2M1,NUMB,AP2A2,MSN	1.19849	0.32878	18	41
FOCAL ADHESION: PI3K-AKT-MTOR-SIGNALING PATHWAY%WIKIPATHWAYS_20220510%WP3932%HOMO SAPIENS	FOCAL ADHESION: PI3K-AKT-MTOR-SIGNALING PATHWAY%WIKIPATHWAYS_20220510%WP3932%HOMO SAPIENS	0.180032	0.417143	1	LAMA5,COL1A1,LAMB1,LAMA4,LAMC1,ITGB6,COL1A2,ITGB1,COL4A2,ITGB4,ITGA6	1.18145	0.303036	11	55
CELLULAR MONOVALENT INORGANIC CATION HOMEOSTASIS%GOBP%GO:0030004	CELLULAR MONOVALENT INORGANIC CATION HOMEOSTASIS%GOBP%GO:0030004	0.18023	0.417186	1	CA2,ATP1A1,CCDC115,ATP4B,ATP1B1,ATP4A,SLC4A2,SLC9A1,CHP1,SLC12A2	1.2298	0.383276	10	24
REGULATION OF DNA REPLICATION%GOBP%GO:0006275	REGULATION OF DNA REPLICATION%GOBP%GO:0006275	0.18078	0.417756	-1	PPP2R1A,UCHL5,S100A11,PPP2CA	-1.24993	-0.4454	4	16
LIPID OXIDATION%GOBP%GO:0034440	LIPID OXIDATION%GOBP%GO:0034440	0.181015	0.417756	1	CRAT,ETFA,ACADS,HADH,AUH,ACAT1,ECI1,DECR1,BDH2,HADHA,HADHB,CPT2,ETFB,IVD,ADH5,ECHDC1,ACADM,ACADVL,ETFDH,ECI2,ECHDC2	1.19714	0.340211	21	35
FATTY ACID OXIDATION%GOBP%GO:0019395	FATTY ACID OXIDATION%GOBP%GO:0019395	0.181015	0.417756	1	CRAT,ETFA,ACADS,HADH,AUH,ACAT1,ECI1,DECR1,BDH2,HADHA,HADHB,CPT2,ETFB,IVD,ADH5,ECHDC1,ACADM,ACADVL,ETFDH,ECI2,ECHDC2	1.19714	0.340211	21	35
RND3 GTPASE CYCLE%REACTOME%R-HSA-9696264.1	RND3 GTPASE CYCLE%REACTOME%R-HSA-9696264.1	0.181369	0.418156	-1	TMOD3,DSG1,EPHA2,DSP	-1.25134	-0.453525	4	15
COPI-MEDIATED ANTEROGRADE TRANSPORT%REACTOME DATABASE ID RELEASE 80%6807878	COPI-MEDIATED ANTEROGRADE TRANSPORT%REACTOME DATABASE ID RELEASE 80%6807878	0.181899	0.418962	-1	DYNLL1,CD55,NAPA,CAPZA1,TMED9,ARF5,SPTBN2,TMED3,CD59,RAB1B,COPG2,DYNC1LI2,YKT6	-1.18768	-0.314973	13	57
CELL POPULATION PROLIFERATION%GOBP%GO:0008283	CELL POPULATION PROLIFERATION%GOBP%GO:0008283	0.182146	0.419116	-1	HMOX1,SDCBP2,GSTP1,RAB10,SDR16C5,SERPINB1,YAP1,KLK8,EPHA2	-1.20367	-0.336911	9	44
POSITIVE REGULATION OF CELL POPULATION PROLIFERATION%GOBP%GO:0008284	POSITIVE REGULATION OF CELL POPULATION PROLIFERATION%GOBP%GO:0008284	0.182588	0.419323	-1	NCCRP1,MAPK3,IL18,CRNN,HMOX1,ECM1,RAB25,PDCD6,CD55,CAPN1,TJP1,ANXA1,MIF,YAP1,MAPK1,TGM1,RPL23,SERPINB3,NAMPT,GRN,FGFBP1,KDM1A,ERBB2,HDAC1,PRKD2,EPHA1,CSNK2A1,CAPNS1	-1.15112	-0.267826	28	124
OSSIFICATION%GOBP%GO:0001503	OSSIFICATION%GOBP%GO:0001503	0.182597	0.419323	1	VCAN,COL1A1,COL6A1,HSPE1,RRBP1,ASPN,RDH14	1.19338	0.325146	7	42
RESPONSE TO INSULIN%GOBP%GO:0032868	RESPONSE TO INSULIN%GOBP%GO:0032868	0.183673	0.421379	-1	IDE,RAB10,SLC27A4,BAIAP2,NAMPT,RAB12	-1.221	-0.388625	6	25
POSITIVE REGULATION OF DNA BIOSYNTHETIC PROCESS%GOBP%GO:2000573	POSITIVE REGULATION OF DNA BIOSYNTHETIC PROCESS%GOBP%GO:2000573	0.185432	0.424993	-1	MAPK3,MAPK1,PRKD2,CCT7,CCT8,HSP90AB1,CTNNB1,CCT6A,CCT5	-1.23576	-0.41976	9	19
SPINAL CORD INJURY%WIKIPATHWAYS_20220510%WP2431%HOMO SAPIENS	SPINAL CORD INJURY%WIKIPATHWAYS_20220510%WP2431%HOMO SAPIENS	0.186108	0.426124	-1	MAPK3,ANXA1,MIF,MAPK1,KLK8	-1.24362	-0.443153	5	16
VESICLE-MEDIATED TRANSPORT%GOBP%GO:0016192	VESICLE-MEDIATED TRANSPORT%GOBP%GO:0016192	0.186808	0.427305	-1	MAPK3,TOM1,S100A10,RAB25,CES1,PDCD6,VTA1,NAPA,CD9,ACAP2,RAB10,ANXA1,RAB2A,SNX3,ANXA2,CHMP1A,SNF8,TMED9,FCHO2,SH3GL1,MAPK1,EPN2,TSG101,SH3BP1,ARF5,VPS4B,SPTBN2,SAMD9,SEC24C,SCIN,TMED3,ANXA8,EHD3,MYO1D,SYTL1,GDI2,NRBP1,CHMP4B,CHMP2B,RAB12,RAB1B,PLIN3,MYO1E,CHMP1B,RAB6A,RAB11FIP1,SPAST,RP2,SNCG,HOOK1,USP6NL,ARL8B,COPG2,GOLPH3L,EXOC4,HSPA2,AP2A1,TRIM23,RAB5A,EXOC2,YKT6,BICD2,ARFGEF1,EXOC7,PITPNB,CHMP…	-1.11061	-0.23132	70	302
REGULATION OF HSF1-MEDIATED HEAT SHOCK RESPONSE%REACTOME%R-HSA-3371453.1	REGULATION OF HSF1-MEDIATED HEAT SHOCK RESPONSE%REACTOME%R-HSA-3371453.1	0.188406	0.429427	-1	MAPK3,HSPA4L,MAPK1,DNAJB1,HSPA2,YWHAE,BAG3,DNAJC7,RPA3,HSPA1B,NUP93,ST13	-1.21508	-0.366505	12	31
PROTEASOMAL PROTEIN CATABOLIC PROCESS%GOBP%GO:0010498	PROTEASOMAL PROTEIN CATABOLIC PROCESS%GOBP%GO:0010498	0.188464	0.429427	-1	NCCRP1,HECTD1,ITCH,NEMF,HM13,WDR26,NSFL1C,CUL4B,CSNK1A1,PSMD14,ADRM1,PPP2R5C,PSMC3,PSMD4,PSMC2,RAD23B,PSMD12,PSMC1,ASCC3,CUL2,HUWE1,PSMA2,PSMD3,PSMD11,UBXN1,CUL3,UBE2D3,AUP1,DDB1,PSMD8,CUL1,CTNNB1,TRIP12,PSMD13,PML,PSMC5	-1.16583	-0.287132	36	87
CELLULAR MODIFIED AMINO ACID METABOLIC PROCESS%GOBP%GO:0006575	CELLULAR MODIFIED AMINO ACID METABOLIC PROCESS%GOBP%GO:0006575	0.188468	0.429427	1	GSR,SLC5A5,GOT2,CRAT,CKB,PTDSS1,CPT2,PARK7,CPT1A,SULT1B1,CKMT2,ACADM,CKM,GPX1,GSTT1,GCLC,GSTM2,LPCAT3	1.17809	0.31774	18	44
RHOB GTPASE CYCLE%REACTOME%R-HSA-9013026.1	RHOB GTPASE CYCLE%REACTOME%R-HSA-9013026.1	0.188475	0.429427	-1	SLK,JUP,SOWAHC,AKAP13,DIAPH1	-1.23247	-0.41864	5	19
AXONOGENESIS%GOBP%GO:0007409	AXONOGENESIS%GOBP%GO:0007409	0.189327	0.430946	1	BSG,LAMA5,MAP1S,ENAH,MAP1B,VASP,RAC2,EFNB1,ACTB,AFG3L2	1.19204	0.334197	10	37
CELL-CELL SIGNALING%GOBP%GO:0007267	CELL-CELL SIGNALING%GOBP%GO:0007267	0.190344	0.432272	-1	IL18,APBA1,S100A9,PDLIM4,NAPA,ANXA1,JUP,MAPK1,GIPC1,CSNK1A1,SERPINB3,NAMPT,PCSK5,GJB2,SNCG,FGFBP1,CNP,DLG1,SLC12A6,EXOC4,RAB5A,DDX3X,MINK1,PPP1CA,RAC1,GPNMB,RAB11B,AIMP1,VPS35	-1.16577	-0.291227	29	79
MTOR SIGNALING PATHWAY%PATHWAY INTERACTION DATABASE NCI-NATURE CURATED DATA%MTOR SIGNALING PATHWAY	MTOR SIGNALING PATHWAY%PATHWAY INTERACTION DATABASE NCI-NATURE CURATED DATA%MTOR SIGNALING PATHWAY	0.190414	0.432272	-1	MAPK3,YWHAZ,MAPK1,SFN,EIF4E,RRAGC	-1.21411	-0.386431	6	25
NEGATIVE REGULATION OF CELLULAR AMIDE METABOLIC PROCESS%GOBP%GO:0034249	NEGATIVE REGULATION OF CELLULAR AMIDE METABOLIC PROCESS%GOBP%GO:0034249	0.190468	0.432272	-1	SHMT1,RPL13A,EIF2S1,GIGYF2,CELF1,DDX6,GAPDH,DDX3X,EIF4E2,LSM14A,TNKS1BP1,DIS3L2,CNOT1,RPS3,DHX36,LARP1,EIF3E,RTN4,EIF4G1,PDE12,EIF6	-1.19343	-0.329514	21	47
ACTIN FILAMENT ORGANIZATION%GOBP%GO:0007015	ACTIN FILAMENT ORGANIZATION%GOBP%GO:0007015	0.190982	0.432649	1	CORO1A,HSP90B1,CALD1,FLNA,TPM2,ARRB1,ARPC1B,TPM1,ITGB1,ENAH,LIMA1,LCP1,RAC2,ACTN1,IQGAP2,ADD1,TPM3,PLS1,GHRL,HIP1R	1.14667	0.269416	20	86
MEMBRANE LIPID METABOLIC PROCESS%GOBP%GO:0006643	MEMBRANE LIPID METABOLIC PROCESS%GOBP%GO:0006643	0.19108	0.432649	-1	PPP2R1A,GLTP,TECR,SGPL1,SPTLC1,PPP2CA	-1.2137	-0.379414	6	27
MYELOID LEUKOCYTE ACTIVATION%GOBP%GO:0002274	MYELOID LEUKOCYTE ACTIVATION%GOBP%GO:0002274	0.191192	0.432649	1	ADAM10,CLU,CTSG,VAMP2,STXBP3,CHGA	1.22273	0.412976	6	18
ESTABLISHMENT OF ORGANELLE LOCALIZATION%GOBP%GO:0051656	ESTABLISHMENT OF ORGANELLE LOCALIZATION%GOBP%GO:0051656	0.191995	0.433817	-1	NUF2,PDCD6,CHMP1A,YWHAZ,TMED9,VPS4B,NSFL1C,MYO1D,CHMP4B,CHMP2B,MYO1E,CHMP1B,RAB6A,SPAST,RPS15,PDCD6IP,COPG2,DLG1,EXOC4,ACTN4,HSBP1,EXOC2,YKT6,BICD2,MYO5C,EXOC7,CHMP5,MYO5B	-1.15731	-0.277321	28	102
EXOCYTIC PROCESS%GOBP%GO:0140029	EXOCYTIC PROCESS%GOBP%GO:0140029	0.192082	0.433817	-1	RAB10,RAB12,EXOC4,EXOC2,YKT6,EXOC7,VAMP3,EXOC3,EXOC5	-1.22945	-0.423616	9	18
CYTOKINE-MEDIATED SIGNALING PATHWAY%GOBP%GO:0019221	CYTOKINE-MEDIATED SIGNALING PATHWAY%GOBP%GO:0019221	0.192727	0.434853	-1	MAPK3,IL18,IL36A,YAP1,EIF5A,OXSR1,PTPN11,OAS1,ACTN4	-1.20266	-0.355031	9	34
REGULATION OF ACTIN DYNAMICS FOR PHAGOCYTIC CUP FORMATION%REACTOME%R-HSA-2029482.2	REGULATION OF ACTIN DYNAMICS FOR PHAGOCYTIC CUP FORMATION%REACTOME%R-HSA-2029482.2	0.193106	0.435155	-1	MAPK3,ABI1,MAPK1,ARPC1A,BAIAP2,CYFIP1,WASF2,CYFIP2,NCKAP1,RAC1,WIPF2,ARPC2,BRK1,NCK1,HSP90AB1	-1.20005	-0.343715	15	39
VALIDATED TARGETS OF C-MYC TRANSCRIPTIONAL ACTIVATION%PATHWAY INTERACTION DATABASE NCI-NATURE CURATED DATA%VALIDATED TARGETS OF C-MYC TRANSCRIPTIONAL ACTIVATION	VALIDATED TARGETS OF C-MYC TRANSCRIPTIONAL ACTIVATION%PATHWAY INTERACTION DATABASE NCI-NATURE CURATED DATA%VALIDATED TARGETS OF C-MYC TRANSCRIPTIONAL ACTIVATION	0.193236	0.435155	-1	SHMT1,LDHA,EIF4E,EIF2S1,GAPDH,RPL11,ENO1,HUWE1,RUVBL1,NME2,EIF4G1,RUVBL2,NME1,EIF4A1,RCC1,SLC2A1	-1.20875	-0.361514	16	32
REGULATION OF CELL SIZE%GOBP%GO:0008361	REGULATION OF CELL SIZE%GOBP%GO:0008361	0.194033	0.436463	-1	MTPN,DBNL,SLC12A6,SEMA4B,DIP2B,RAC1,CTTN,RTN4	-1.22473	-0.405926	8	21
REGULATION OF MICROTUBULE-BASED PROCESS%GOBP%GO:0032886	REGULATION OF MICROTUBULE-BASED PROCESS%GOBP%GO:0032886	0.194192	0.436463	-1	MEMO1,CHMP1A,VPS4B,MARK2,DIAPH1,CHMP4B,CHMP2B,CHMP1B,PDCD6IP,ERBB2,BICD2,CHMP5,FKBP4,RAC1,RPS3,CKAP5	-1.18705	-0.325991	16	48
LEISHMANIA PARASITE GROWTH AND SURVIVAL%REACTOME DATABASE ID RELEASE 80%9664433	LEISHMANIA PARASITE GROWTH AND SURVIVAL%REACTOME DATABASE ID RELEASE 80%9664433	0.194717	0.436797	1	AHCYL1,MYH9,ITPR3,PRKAR1A,PRKACA,GNAS,GNAI2,IGHV3-23,GNB1	1.20928	0.376881	9	24
ANTI-INFLAMMATORY RESPONSE FAVOURING LEISHMANIA PARASITE INFECTION%REACTOME DATABASE ID RELEASE 80%9662851	ANTI-INFLAMMATORY RESPONSE FAVOURING LEISHMANIA PARASITE INFECTION%REACTOME DATABASE ID RELEASE 80%9662851	0.194717	0.436797	1	AHCYL1,MYH9,ITPR3,PRKAR1A,PRKACA,GNAS,GNAI2,IGHV3-23,GNB1	1.20928	0.376881	9	24
CARBOXYLIC ACID TRANSPORT%GOBP%GO:0046942	CARBOXYLIC ACID TRANSPORT%GOBP%GO:0046942	0.196025	0.43898	1	SLC25A22,PSAP,SLC25A13,SLC25A1,SLC25A10,MPC2,AKR1C1,ARL6IP5	1.209	0.396009	8	20
LIPID HOMEOSTASIS%GOBP%GO:0055088	LIPID HOMEOSTASIS%GOBP%GO:0055088	0.196068	0.43898	-1	IL18,ACOX3,EPHX2,CES1,ACOX1	-1.20895	-0.374342	5	28
PLATELET HOMEOSTASIS%REACTOME%R-HSA-418346.2	PLATELET HOMEOSTASIS%REACTOME%R-HSA-418346.2	0.196607	0.439764	-1	PPP2R1A,PPP2CA,PPP2CB,PTPN11,PPP2R5C,ITPR2,STIM1,APOB,GNG12,PPP2R5D,GNB4,GNB2,ATP2A2,PPP2R5A	-1.21593	-0.39431	14	23
REGULATION OF CELL DEVELOPMENT%GOBP%GO:0060284	REGULATION OF CELL DEVELOPMENT%GOBP%GO:0060284	0.197658	0.44042	1	TGM2,FBN1,ROCK2,FLNA,ILK,PPP1R12A,FERMT2,FBLN1,VCL,ADD1,YWHAH,DOCK1,LTF,THY1,GORASP1,AKT1,B2M,CALR,GDI1,TIAM1	1.1568	0.284914	20	68
MRNA STABILIZATION%GOBP%GO:0048255	MRNA STABILIZATION%GOBP%GO:0048255	0.197765	0.44042	-1	YBX3,TAF15,ELAVL1,LARP1,PABPC1,CSDE1,DHX9	-1.22292	-0.421366	7	18
ENDOMEMBRANE SYSTEM ORGANIZATION%GOBP%GO:0010256	ENDOMEMBRANE SYSTEM ORGANIZATION%GOBP%GO:0010256	0.197843	0.44042	-1	VTA1,ATP6V1D,CD9,RAB10,RAB2A,SNX3,CHMP1A,YWHAZ,SNF8,TMED9,PI4K2A,TSG101,SUN1,VPS4B,NSFL1C,TMED3,ANXA8,CSNK1A1,ATP6V1A,CHMP4B,CHMP2B,RAB1B,CHMP1B,SPAST,SYNE1,HOOK1,TMEM43,USP6NL,PDCD6IP,ARL8B,AGFG1,GOLPH3L	-1.13305	-0.256965	32	148
CELLULAR RESPONSE TO BIOTIC STIMULUS%GOBP%GO:0071216	CELLULAR RESPONSE TO BIOTIC STIMULUS%GOBP%GO:0071216	0.198191	0.44042	-1	IL18,BCL10,GSTP1,IL36A	-1.20838	-0.388747	4	24
REGULATION OF LEUKOCYTE CELL-CELL ADHESION%GOBP%GO:1903037	REGULATION OF LEUKOCYTE CELL-CELL ADHESION%GOBP%GO:1903037	0.198355	0.44042	1	SMARCD2,HSPD1,CD81,MIA3,PRKAR1A,CAV1,CTSG,CD46,ACTB,THY1,IL6ST,AKT1,B2M,PPP3CA,HLA-DRB1	1.16811	0.307427	15	49
REGULATION OF PHOSPHATASE ACTIVITY%GOBP%GO:0010921	REGULATION OF PHOSPHATASE ACTIVITY%GOBP%GO:0010921	0.198439	0.44042	1	HSP90B1,ROCK2,PDGFRB,PPP1R12A,ITGA1,CHP1	1.22289	0.434905	6	15
REGULATION OF PROTEASOMAL UBIQUITIN-DEPENDENT PROTEIN CATABOLIC PROCESS%GOBP%GO:0032434	REGULATION OF PROTEASOMAL UBIQUITIN-DEPENDENT PROTEIN CATABOLIC PROCESS%GOBP%GO:0032434	0.198746	0.44042	-1	UCHL5,HECTD1,USP5,EIF3H,GIPC1,CSNK1A1,RAD23B,RPL11,UFL1,HSPA1B,HSP90AB1,UBXN1,XPO1	-1.20154	-0.365235	13	30
ACTIVATION OF CYSTEINE-TYPE ENDOPEPTIDASE ACTIVITY INVOLVED IN APOPTOTIC PROCESS%GOBP%GO:0006919	ACTIVATION OF CYSTEINE-TYPE ENDOPEPTIDASE ACTIVITY INVOLVED IN APOPTOTIC PROCESS%GOBP%GO:0006919	0.198862	0.44042	1	HSPD1,HSPE1,ANP32B,AIFM1,HIP1R	1.22307	0.426954	5	16
CELLULAR RESPONSE TO LIGHT STIMULUS%GOBP%GO:0071482	CELLULAR RESPONSE TO LIGHT STIMULUS%GOBP%GO:0071482	0.198901	0.44042	-1	MAPK13,CUL4B,EIF2S1,PPID,KDM1A,DHX36,RUVBL2,RPL26,DDB1,CRIP1,NOC2L,CUL4A	-1.22221	-0.42112	12	18
CELLULAR RESPONSE TO UV%GOBP%GO:0034644	CELLULAR RESPONSE TO UV%GOBP%GO:0034644	0.198901	0.44042	-1	MAPK13,CUL4B,EIF2S1,PPID,KDM1A,DHX36,RUVBL2,RPL26,DDB1,CRIP1,NOC2L,CUL4A	-1.22221	-0.42112	12	18
CELLULAR AMINO ACID BIOSYNTHETIC PROCESS%GOBP%GO:0008652	CELLULAR AMINO ACID BIOSYNTHETIC PROCESS%GOBP%GO:0008652	0.198985	0.44042	1	APIP,PYCR1,ALDH1A1,BCAT2,ASL,GLUD1,GOT1,MTAP,GLUL	1.20442	0.394507	9	20
RESPONSE TO TOPOLOGICALLY INCORRECT PROTEIN%GOBP%GO:0035966	RESPONSE TO TOPOLOGICALLY INCORRECT PROTEIN%GOBP%GO:0035966	0.201506	0.445575	1	HSPA5,HSPD1,HSPA9,HSPE1,CLU	1.18039	0.330932	5	37
ANDROGENRECEPTOR%IOB%ANDROGENRECEPTOR	ANDROGENRECEPTOR%IOB%ANDROGENRECEPTOR	0.204008	0.45068	1	FLNA,TGFB1I1,FHL2,SLC25A4,IL6ST	1.20046	0.387844	5	21
POSITIVE REGULATION OF INTRINSIC APOPTOTIC SIGNALING PATHWAY%GOBP%GO:2001244	POSITIVE REGULATION OF INTRINSIC APOPTOTIC SIGNALING PATHWAY%GOBP%GO:2001244	0.204563	0.451244	-1	S100A9,S100A8,EIF5A,RPS3,RPS7,NCK1,RPL26	-1.22573	-0.444242	7	15
MEMBRANE FUSION%GOBP%GO:0061025	MEMBRANE FUSION%GOBP%GO:0061025	0.204652	0.451244	-1	NAPA,CD9,CHMP1A,SAMD9,NSFL1C,CHMP4B,CHMP2B,CHMP1B,ARL8B,CHMP5,VAMP3,HUWE1	-1.17929	-0.329065	12	45
HUNTINGTON DISEASE%PANTHER PATHWAY%P00029	HUNTINGTON DISEASE%PANTHER PATHWAY%P00029	0.205017	0.451621	-1	CAPNS2,DYNLL1,CAPN1,ARPC1A,TUBB2A,CYFIP1,CYFIP2,GAPDH,AP2A1,DYNC1LI2,TUBB6,CAPNS1,RAC1,DYNC1I2	-1.18867	-0.340453	14	39
CELLULAR METAL ION HOMEOSTASIS%GOBP%GO:0006875	CELLULAR METAL ION HOMEOSTASIS%GOBP%GO:0006875	0.205316	0.451672	1	TGM2,ANXA6,HSP90B1,ATP1A1,STOML2,CAV1,CCDC115,ATP4B,ATP1B1,ATP4A,AFG3L2,MCU,PRKACA,ATP2C1,SLC9A1,CALR,LETM1,SRI,SLC12A2,CAMK2D,TRPC5	1.15538	0.301147	21	51
SEPARATION OF SISTER CHROMATIDS%REACTOME DATABASE ID RELEASE 80%2467813	SEPARATION OF SISTER CHROMATIDS%REACTOME DATABASE ID RELEASE 80%2467813	0.205429	0.451672	-1	NUF2,DYNLL1,PPP2R1A,RPS27,PSMD14,PSMD5,PPP2CA,PPP2CB,PPP2R5C,PSMC3,PSMD4,PSMC2,DYNC1LI2,PSMD12,PSMC1,DYNC1I2,CKAP5,PSMA2,PSMD3,PSMD11,PPP2R5D,XPO1,RPS27A,PSMD8,PSMD13,PSME3,PSMC5,RANGAP1,DYNC1LI1,PPP2R5A,PSMB6	-1.15696	-0.294037	31	72
PID_VEGFR1_2_PATHWAY%MSIGDB_C2%PID_VEGFR1_2_PATHWAY	PID_VEGFR1_2_PATHWAY%MSIGDB_C2%PID_VEGFR1_2_PATHWAY	0.206145	0.452816	-1	MAPK3,MAPK1,PTPN11,CTNNA1,NCK1,HSP90AB1,MAP2K1	-1.21484	-0.407	7	20
TRANSCRIPTIONAL REGULATION BY RUNX1%REACTOME DATABASE ID RELEASE 80%8878171	TRANSCRIPTIONAL REGULATION BY RUNX1%REACTOME DATABASE ID RELEASE 80%8878171	0.207085	0.454296	-1	SERPINB13,TJP1,ITCH,YAP1,PSMD14,PSMD5,PTPN11,PSMC3,PSMD4,PSMC2,PSMD12,HDAC1,PSMC1,SMARCC2,CSNK2A1,LGALS3,PSMA2,PSMD3,PSMD11,RPS27A,PSMD8,SMARCA4,PSMD13,PSME3,PML,PSMC5,PSMB6,PSMD1,AGO2,PSMA7,PSMB2,AGO1	-1.16062	-0.302787	32	62
COMPLEMENT AND COAGULATION CASCADES%WIKIPATHWAYS_20220510%WP558%HOMO SAPIENS	COMPLEMENT AND COAGULATION CASCADES%WIKIPATHWAYS_20220510%WP558%HOMO SAPIENS	0.207209	0.454296	1	F9,CLU,LMAN1,CD46,CLTC,F5	1.20063	0.398847	6	19
REGULATION OF ENDOCYTOSIS%GOBP%GO:0030100	REGULATION OF ENDOCYTOSIS%GOBP%GO:0030100	0.207677	0.454893	1	ARRB1,CLU,ATXN2,PACSIN2,CAV1,SNX12,ATAD1,HIP1R,VTN	1.17261	0.326529	9	38
FAS%IOB%FAS	FAS%IOB%FAS	0.209243	0.457891	-1	MAPK3,CAST,MAPK1,CSNK1A1,CD59,EIF2S1,STK24,CSNK2A1	-1.19809	-0.366639	8	29
PEPTIDE HORMONE METABOLISM%REACTOME%R-HSA-2980736.3	PEPTIDE HORMONE METABOLISM%REACTOME%R-HSA-2980736.3	0.209705	0.45847	1	CTSD,SEC11A,CTSG,CPA3,VAMP2,CPB1,CMA1,SPCS2,RAB27A,SPCS1,CTSZ,GNB1,AGT	1.19112	0.384825	13	21
METAL ION HOMEOSTASIS%GOBP%GO:0055065	METAL ION HOMEOSTASIS%GOBP%GO:0055065	0.21003	0.45875	1	TGM2,ANXA6,HSP90B1,ATP1A1,STOML2,CAV1,CCDC115,ATP4B,ATP1B1,ATP4A,AFG3L2,MCU,BDH2,PRKACA,ATP2C1,B2M,SLC9A1,GLRX5,CALR,TF,LETM1,SRI,SLC12A2,CAMK2D,TRPC5	1.14732	0.287812	25	61
RESPONSE TO BACTERIUM%GOBP%GO:0009617	RESPONSE TO BACTERIUM%GOBP%GO:0009617	0.2109	0.460217	-1	IL18,BCL10,ADH7,S100A9,S100A14,GSTP1,IL36A,S100A8,SNX3,GBP6	-1.1468	-0.28484	10	82
REGULATION OF SMALL MOLECULE METABOLIC PROCESS%GOBP%GO:0062012	REGULATION OF SMALL MOLECULE METABOLIC PROCESS%GOBP%GO:0062012	0.211647	0.461414	-1	EPHX2,CDA,CES1,ANXA1,PGAM1,SEC14L2	-1.18093	-0.340596	6	38
MONOCARBOXYLIC ACID METABOLIC PROCESS%GOBP%GO:0032787	MONOCARBOXYLIC ACID METABOLIC PROCESS%GOBP%GO:0032787	0.212206	0.461489	1	DLD,CYP2S1,DLAT,CRAT,ALDH1A1,ETFA,ACSF2,NDUFAB1,ACSL3,ADH1C,ALDOB,ACADS,ACLY,HADH,ME2,AUH,LDHB,PDHX,ME3,ACAT1,ECI1,VDAC1,DECR1,PDHB,PDHA1,GRHPR,ACOT1,BDH2,PCCB,HADHA,HADHB,ALDH5A1,CPT2,ETFB,PARK7,CPT1A,PCCA,IVD,ADH5,ECHDC1,ACADM,AKR1C1,ABHD10,GPX1,ACADSB,ACADVL,PTGES2,HACD3,ACSM3,GSTM2,ETFDH,ECI2,AKR1C2,HPGD,ECHDC2	1.11389	0.245455	55	129
RHO GTPASES ACTIVATE PKNS%REACTOME%R-HSA-5625740.1	RHO GTPASES ACTIVATE PKNS%REACTOME%R-HSA-5625740.1	0.212307	0.461489	1	MYL9,MYH9,MYH11,PPP1R12A,YWHAH,PAK1	1.19219	0.390501	6	20
REGULATION OF HISTONE MODIFICATION%GOBP%GO:0031056	REGULATION OF HISTONE MODIFICATION%GOBP%GO:0031056	0.212418	0.461489	-1	MAPK3,SDR16C5,TTLL12,OTUB1,BRD4,PPP4C,KDM1A,PRKD2,CHTOP,SET,RUVBL2,CTNNB1,TRIP12,CTBP1,NOC2L	-1.18402	-0.3515	15	33
NEGATIVE REGULATION OF MACROMOLECULE BIOSYNTHETIC PROCESS%GOBP%GO:0010558	NEGATIVE REGULATION OF MACROMOLECULE BIOSYNTHETIC PROCESS%GOBP%GO:0010558	0.212476	0.461489	-1	SHMT1,GSTP1,SDR16C5,YWHAZ,YAP1,CRYAB,DICER1,DNAJB1,DBI,RPL23,RPL13A,EIF2S1,LRRFIP1,GIGYF2,CELF1,DLG1,DDX6,PPID,GAPDH,AP2A1,KDM1A,HSBP1,BAG3,ENO1,DDX3X,HDAC1,SMARCC2,WDR82,EIF4E2,RPL10,LSM14A,TNKS1BP1,DIS3L2,CNOT1,RBBP7,RPS3,DHX36,NFKB1,SET,LARP1,SMAD2,NCK1,EIF3E,EIF4G1,UBE2D3,STAT3,PDE12,EIF6,CIR1,SMARCA4,UPF1,HSPA8,CTNNB1,CTBP1,YWHAQ,PML,RBBP4,IFI16,NOC2L	-1.11512	-0.250432	59	160
HOMOTYPIC CELL-CELL ADHESION%GOBP%GO:0034109	HOMOTYPIC CELL-CELL ADHESION%GOBP%GO:0034109	0.213813	0.463601	1	MYL9,MYH9,FLNA,ILK,TLN1,ACTN1,FN1,VCL,ACTB,STXBP3,GNAS,CXADR,DSG2	1.16768	0.339185	13	32
POSITIVE REGULATION OF ACTIN FILAMENT BUNDLE ASSEMBLY%GOBP%GO:0032233	POSITIVE REGULATION OF ACTIN FILAMENT BUNDLE ASSEMBLY%GOBP%GO:0032233	0.213847	0.463601	1	ROCK2,TPM1,FERMT2,SYNPO2,PAK1	1.19594	0.403929	5	18
REGULATION OF BLOOD CIRCULATION%GOBP%GO:1903522	REGULATION OF BLOOD CIRCULATION%GOBP%GO:1903522	0.214458	0.464283	1	CACNA2D1,TPM1,ATP1A1,DES,CAV1,ATP1B1,PRKACA,CHGA,SLC9A1,CXADR,SRI,DSG2,GSTM2,CAMK2D,AGT,TMEM65	1.16853	0.341896	16	31
PROTEIN IMPORT INTO NUCLEUS%GOBP%GO:0006606	PROTEIN IMPORT INTO NUCLEUS%GOBP%GO:0006606	0.214606	0.464283	-1	RPL23,IPO7,TNPO3,KPNA6,KPNA3,KPNA4,TNPO1,RAN,NUP93,STAT3,KPNB1,CSE1L,NUP62	-1.18843	-0.374318	13	26
REGULATION OF TRANS-SYNAPTIC SIGNALING%GOBP%GO:0099177	REGULATION OF TRANS-SYNAPTIC SIGNALING%GOBP%GO:0099177	0.214761	0.464283	1	RAP1B,ITGB1,YWHAH,VAMP2,ATAD1,STX4,PPP3CA,CASK,SLC12A2	1.18889	0.367152	9	25
AUTOPHAGY%REACTOME%R-HSA-9612973.2	AUTOPHAGY%REACTOME%R-HSA-9612973.2	0.215954	0.466429	-1	DYNLL1,TSG101,ATG3,CHMP4B,CHMP2B,PLIN3,RRAGC,DYNC1LI2,CSNK2A1,LAMP2,LAMTOR3,SQSTM1,DYNC1I2,EEF1A1,HSP90AB1	-1.17234	-0.330938	15	42
REGULATION OF CELL SHAPE%GOBP%GO:0008360	REGULATION OF CELL SHAPE%GOBP%GO:0008360	0.216466	0.46666	-1	ANXA1,BAIAP2,MARK2,DIAPH1,ALDOA,DLG1,DNMBP,PLXNB2,MYH10,F11R,RAC1	-1.19113	-0.383197	11	24
PROTEIN DEPHOSPHORYLATION%GOBP%GO:0006470	PROTEIN DEPHOSPHORYLATION%GOBP%GO:0006470	0.216626	0.46666	-1	PPP2R1A,PPP4R1,PPP2CA,PPP2CB,PTPN11,PPP2R5C,PPP1CA,PPP2R5D,PPP1CB,NCK1,PPP2R2A	-1.18601	-0.377486	11	25
GOLGI ORGANIZATION%GOBP%GO:0007030	GOLGI ORGANIZATION%GOBP%GO:0007030	0.216664	0.46666	-1	RAB2A,YWHAZ,TMED9,PI4K2A,NSFL1C,TMED3,CSNK1A1,RAB1B,SYNE1,USP6NL,GOLPH3L,ARFGEF1,OPTN,HUWE1	-1.16522	-0.323639	14	46
NEGATIVE REGULATION OF WOUND HEALING%GOBP%GO:0061045	NEGATIVE REGULATION OF WOUND HEALING%GOBP%GO:0061045	0.217713	0.468486	-1	SERPINB2,CD9,ALOX12,CD109	-1.20404	-0.40338	4	20
PROTEIN LOCALIZATION TO EXTRACELLULAR REGION%GOBP%GO:0071692	PROTEIN LOCALIZATION TO EXTRACELLULAR REGION%GOBP%GO:0071692	0.217938	0.468536	1	FBN1,PDIA4,ARFGAP3,MIA3,LTBP1	1.18356	0.368866	5	24
RESPONSE TO ORGANONITROGEN COMPOUND%GOBP%GO:0010243	RESPONSE TO ORGANONITROGEN COMPOUND%GOBP%GO:0010243	0.218351	0.468991	1	TGM2,RAP1B,VIM,HSP90B1,HSPA5,ROCK2,AHCYL1,CACNA2D1,FLNA,CD81,MIA3,ITGB1,CA2,SLC5A5	1.11369	0.250558	14	112
METABOLISM OF STEROIDS%REACTOME DATABASE ID RELEASE 80%8957322	METABOLISM OF STEROIDS%REACTOME DATABASE ID RELEASE 80%8957322	0.218789	0.469498	-1	PMVK,ACAT2,SEC24C,CARM1,HMGCS1,FASN,NSDHL,HSD17B4,FDPS,MVK,MSMO1	-1.16991	-0.333199	11	40
BIOCARTA_MAPK_PATHWAY%MSIGDB_C2%BIOCARTA_MAPK_PATHWAY	BIOCARTA_MAPK_PATHWAY%MSIGDB_C2%BIOCARTA_MAPK_PATHWAY	0.219202	0.469695	-1	MAPK3,MAPK13,MAPK1	-1.20882	-0.438116	3	15
REGULATION OF CATION CHANNEL ACTIVITY%GOBP%GO:2001257	REGULATION OF CATION CHANNEL ACTIVITY%GOBP%GO:2001257	0.219285	0.469695	1	CACNA2D1,ITGB1,TMSB4X,CAV1,VAMP2,PRKACA,PPP3CA,SRI,GSTM2,CAMK2D	1.18435	0.387933	10	20
TRANSITION METAL ION HOMEOSTASIS%GOBP%GO:0055076	TRANSITION METAL ION HOMEOSTASIS%GOBP%GO:0055076	0.219989	0.470768	-1	HMOX1,S100A9,S100A8,ATP6V1A,GLRX3,LCN2,ATP6V1G1,HMOX2	-1.20007	-0.402051	8	20
PHAGOCYTOSIS, ENGULFMENT%GOBP%GO:0006911	PHAGOCYTOSIS, ENGULFMENT%GOBP%GO:0006911	0.220199	0.470784	1	MYH9,RAC2,IGLL5,DOCK1,IGHM,IGHA1,IGHV3-23,RHOG,IGHG2,IGHV1-69-2,IGHG1,CDC42,IGHV4-61	1.1875	0.401078	13	18
REGULATION OF CELLULAR BIOSYNTHETIC PROCESS%GOBP%GO:0031326	REGULATION OF CELLULAR BIOSYNTHETIC PROCESS%GOBP%GO:0031326	0.220942	0.471939	-1	MAPK3,IL18,CRNN,BCL10,HMOX1,PRIM2,PKP3,PPP1R13L,CES1,S100A9,CRABP2,SHMT1,MTPN,PPP2R1A,UCHL5,S100A8,ANXA1,ADIRF,SDR16C5,JUP,YWHAZ,LMO7,SEC14L2,ITCH,CTNNBIP1,SNF8,TRIM16,YAP1,MAPK1,CRYAB,YBX3,EIF3H,DICER1,EIF3D,EIF4E,DNAJB1,PITHD1,HSPB1,CARM1,DBI,RPL23,GIPC1,EIF5A,RBM3,ETF1,NAMPT,METAP1,RPL13A,PPP2CA,EIF2S1,BRD4,PPP2CB,LRRFIP1,TAF15,CYFIP1,GIGYF2,PSMC3,CELF1,AJUBA,DLG1,APOC3,DDX6,PPID,CHD2,RPL6,TRI…	-1.0802	-0.217428	121	455
DNA-TEMPLATED DNA REPLICATION%GOBP%GO:0006261	DNA-TEMPLATED DNA REPLICATION%GOBP%GO:0006261	0.221738	0.473205	-1	PRIM2,ALYREF,ZPR1,UPF1,PURA,RRM1,RECQL,DDX23,HMGA1	-1.20176	-0.420797	9	17
DNA REPLICATION%REACTOME DATABASE ID RELEASE 80%69306	DNA REPLICATION%REACTOME DATABASE ID RELEASE 80%69306	0.223748	0.477054	-1	PRIM2,PSMD14,PSMD5,PSMC3,PSMD4,PSMC2,KPNA6,PSMD12,PSMC1,RPA3,PSMA2,PSMD3,PSMD11,RPS27A,PSMD8,CUL1,KPNB1,PSMD13,PSME3,PSMC5,PSMB6,PSMD1,PSMA7,PSMB2,PSMC6,PSMA1,PSMB3,PSMC4,PSMB4	-1.16065	-0.316486	29	50
RESPONSE TO IONIZING RADIATION%GOBP%GO:0010212	RESPONSE TO IONIZING RADIATION%GOBP%GO:0010212	0.224738	0.478728	-1	ANXA1,YAP1,CRYAB,KDM1A,TNKS1BP1,RPL26,TMEM109,IFI16	-1.20026	-0.427701	8	16
VESICLE TARGETING%GOBP%GO:0006903	VESICLE TARGETING%GOBP%GO:0006903	0.225181	0.479231	-1	PDCD6,TMED9,EXOC4,EXOC2,YKT6,EXOC7,EXOC3,CUL3,EXOC5	-1.19126	-0.404642	9	19
PROTEOLYSIS%GOBP%GO:0006508	PROTEOLYSIS%GOBP%GO:0006508	0.225893	0.480306	-1	NCCRP1,UCHL3,ENDOU,NEDD8,CAPN1,TMPRSS11E,UCHL5,IDE,NPEPPS,HECTD1,CHMP1A,ITCH,SNF8,NEMF,USP5,TSG101,TMPRSS11D,TOLLIP,VPS4B,HM13,WDR26,NSFL1C,OTUB1,CUL4B,CSNK1A1,PSMD14,CHMP4B,CHMP2B,METAP1,PCSK5,ADRM1,METAP2,CHMP1B,UBR4,PPP2R5C,KLK13,PSMC3,PSMD4,PDCD6IP,PSMC2,CYFIP2,RNF7,RAD23B	-1.09714	-0.235379	43	231
CYTOSKELETON ORGANIZATION%GOBP%GO:0007010	CYTOSKELETON ORGANIZATION%GOBP%GO:0007010	0.22843	0.485256	-1	AIF1L,NUF2,TRIP10,KRT6B,PPL,ABI1,PLS3,DSTN,FLII,TMOD3,FRMD3,EVPL,SLK,PDLIM4,KRT15,TJP1,PKP1,CAPZA1,POF1B,PDLIM5,ANXA1,PDLIM2,SH3BP1,TUBA1A,SPTBN2,TUBA4A,ARPC1A,BAIAP2,TUBB2A,MARK2,NSFL1C,DSP,SCIN,DIAPH1,CSNK1A1,MYO1D,MYH14,ARHGAP10,MYO1E,RALA,TWF1,SPAST,ALDOA,SPECC1L,DBNL,HOOK1,PDCD6IP,WASF2,AJUBA,FAM83H,DLG1,AGFG1,GAPDH,ACTN4,TUBA1C,NCKAP1,DYNC1LI2,MINK1,BICD2,MYO5C,TUBB6,SBDS,MYO5B,MYH10,SVIL,L…	-1.0916	-0.231112	67	258
PLASMA MEMBRANE INVAGINATION%GOBP%GO:0099024	PLASMA MEMBRANE INVAGINATION%GOBP%GO:0099024	0.229435	0.486948	1	MYH9,RAC2,IGLL5,DOCK1,IGHM,IGHA1,IGHV3-23,RHOG,IGHG2,IGHV1-69-2,IGHG1,CDC42,IGHV4-61	1.1732	0.384281	13	20
SIGNALING EVENTS MEDIATED BY HDAC CLASS I%PATHWAY INTERACTION DATABASE NCI-NATURE CURATED DATA%SIGNALING EVENTS MEDIATED BY HDAC CLASS I	SIGNALING EVENTS MEDIATED BY HDAC CLASS I%PATHWAY INTERACTION DATABASE NCI-NATURE CURATED DATA%SIGNALING EVENTS MEDIATED BY HDAC CLASS I	0.229968	0.487632	-1	HDAC1,RBBP7,NFKB1,RAN,STAT3,XPO1,RBBP4,RANGAP1,FKBP3,PRMT5	-1.18741	-0.409131	10	18
REGULATION OF HEART CONTRACTION%GOBP%GO:0008016	REGULATION OF HEART CONTRACTION%GOBP%GO:0008016	0.230536	0.488391	1	CACNA2D1,TPM1,ATP1A1,DES,CAV1,ATP1B1,PRKACA,CHGA,SLC9A1,CXADR,SRI,DSG2,GSTM2,CAMK2D,AGT,TMEM65	1.16713	0.350342	16	28
SIGNALING BY WNT%REACTOME DATABASE ID RELEASE 80%195721	SIGNALING BY WNT%REACTOME DATABASE ID RELEASE 80%195721	0.230848	0.488607	-1	PPP2R1A,SNX3,YWHAZ,CTNNBIP1,CSNK1A1,PSMD14,PSMD5,PPP2CA,PPP2CB,PPP2R5C,ITPR2,PSMC3,PSMD4,PSMC2,AP2A1,PSMD12,HDAC1,PLCB3,PSMC1,CSNK2A1,GNG12,RAC1,PSMA2,PSMD3,PSMD11,PPP2R5D,RUVBL1,VPS35,VPS26A,CUL3,XPO1,RPS27A,GNB4,PSMD8,CUL1,CLTB,SMARCA4,GNB2,CTNNB1,PSMD13,PSME3,CTBP1,PSMC5,PPP2R5A,PSMB6,SCRIB,PSMD1,AGO2,PSMA7,PSMB2,AGO1	-1.12909	-0.272343	51	98
REGULATION OF CELL-CELL ADHESION%GOBP%GO:0022407	REGULATION OF CELL-CELL ADHESION%GOBP%GO:0022407	0.232798	0.492286	-1	IL18,IL1RN,MUC21,CD55,CD9,TJP1,CSK,ANXA1,ALOX12	-1.13256	-0.288399	9	71
REGULATION OF BIOSYNTHETIC PROCESS%GOBP%GO:0009889	REGULATION OF BIOSYNTHETIC PROCESS%GOBP%GO:0009889	0.233554	0.493435	-1	MAPK3,IL18,CRNN,BCL10,HMOX1,PRIM2,PKP3,PPP1R13L,CES1,S100A9,CRABP2,SHMT1,MTPN,PPP2R1A,UCHL5,GSTP1,S100A8,ANXA1,ADIRF,SDR16C5,JUP,YWHAZ,LMO7,SEC14L2,ITCH,CTNNBIP1,SNF8,TRIM16,YAP1,MAPK1,CRYAB,YBX3,EIF3H,DICER1,EIF3D,EIF4E,DNAJB1,PITHD1,HSPB1,CARM1,DBI,RPL23,GIPC1,EIF5A,RBM3,ETF1,NAMPT,METAP1,RPL13A,PPP2CA,EIF2S1,BRD4,PPP2CB,LRRFIP1,TAF15,CYFIP1,GIGYF2,PSMC3,CELF1,AJUBA,DLG1,APOC3,DDX6,PPID,CHD2,RP…	-1.07418	-0.21579	123	465
APOPTOSIS%REACTOME DATABASE ID RELEASE 80%109581	APOPTOSIS%REACTOME DATABASE ID RELEASE 80%109581	0.233977	0.493579	-1	MAPK3,DYNLL1,DSG1,TJP1,PKP1,YWHAZ,DSG3,MAPK1,SFN,DSP,PSMD14,ARHGAP10,PSMD5,DBNL,PSMC3,PSMD4,PSMC2,STK24,YWHAE,PSMD12,PSMC1	-1.12803	-0.276535	21	89
VALIDATED TRANSCRIPTIONAL TARGETS OF TAP63 ISOFORMS%PATHWAY INTERACTION DATABASE NCI-NATURE CURATED DATA%VALIDATED TRANSCRIPTIONAL TARGETS OF TAP63 ISOFORMS	VALIDATED TRANSCRIPTIONAL TARGETS OF TAP63 ISOFORMS%PATHWAY INTERACTION DATABASE NCI-NATURE CURATED DATA%VALIDATED TRANSCRIPTIONAL TARGETS OF TAP63 ISOFORMS	0.234047	0.493579	-1	EVPL,SERPINB5,ITCH,TP53I3,DICER1,S100A2	-1.18781	-0.415913	6	17
SYNAPTIC SIGNALING%GOBP%GO:0099536	SYNAPTIC SIGNALING%GOBP%GO:0099536	0.234832	0.494771	-1	APBA1,PDLIM4,NAPA,MAPK1,GIPC1,SNCG,CNP,DLG1,SLC12A6,EXOC4,MINK1	-1.15881	-0.341054	11	35
REGULATION OF SECRETION BY CELL%GOBP%GO:1903530	REGULATION OF SECRETION BY CELL%GOBP%GO:1903530	0.235038	0.494771	-1	AACS,ENSA,S100A10,RAB10,ANXA1,ANXA2,SNF8,TSG101,VPS4B,SDC1,RAB12,RALA,RAB11FIP1,PDCD6IP,GOLPH3L,PPID,RAB5A,RAB21,MYH10,VAMP3,AP1G1	-1.13378	-0.286543	21	74
REGULATION OF MACROAUTOPHAGY%GOBP%GO:0016241	REGULATION OF MACROAUTOPHAGY%GOBP%GO:0016241	0.235871	0.496076	-1	ATP6V1D,CAPN1,RALB,SPTLC1,ATP6V1A,CHMP4B,ATP6V1E1,GNAI3,EXOC4,GAPDH,BAG3,EXOC7,CAPNS1,ATP6V1G1,RAB3GAP2,SH3GLB1,OPTN,VPS35,LARP1,VPS26A	-1.14887	-0.313275	20	50
NEUROINFLAMMATION AND GLUTAMATERGIC SIGNALING%WIKIPATHWAYS_20220510%WP5083%HOMO SAPIENS	NEUROINFLAMMATION AND GLUTAMATERGIC SIGNALING%WIKIPATHWAYS_20220510%WP5083%HOMO SAPIENS	0.236319	0.496569	-1	MAPK3,PHGDH,SHMT1,MAPK1,PLCB3,PSAT1,NFKB1,SMAD2,STAT3,STAT6	-1.18544	-0.415083	10	17
REGULATION OF CYTOKINE PRODUCTION%GOBP%GO:0001817	REGULATION OF CYTOKINE PRODUCTION%GOBP%GO:0001817	0.236626	0.496764	-1	IL18,BCL10,HMOX1,CD55,GSTP1,ANXA1,MAPK13,ITCH,TRIM16,MIF,SERPINB1,DICER1,RIOK3,HSPB1,ORM2,PTPN11,OAS1,G3BP1,GBP7,GAPDH,DDX3X,PRKD2,APOD,ZC3HAV1,RAC1,SLC7A5,RPS3,GPNMB,DHX36,HSPA1B,HSP90AB1,S100A13,HLA-B	-1.12278	-0.2715	33	97
SENSORY PERCEPTION%GOBP%GO:0007600	SENSORY PERCEPTION%GOBP%GO:0007600	0.237777	0.498731	1	COL1A1,COL18A1,ITPR3,TIMM13,TIMM8B,EFEMP1,TIMM10,CRYZ	1.16278	0.35174	8	27
REGULATION OF ENDOTHELIAL CELL PROLIFERATION%GOBP%GO:0001936	REGULATION OF ENDOTHELIAL CELL PROLIFERATION%GOBP%GO:0001936	0.238764	0.500003	-1	HMOX1,ECM1,PDCD6	-1.18148	-0.395824	3	20
NUCLEAR EVENTS MEDIATED BY NFE2L2%REACTOME%R-HSA-9759194.1	NUCLEAR EVENTS MEDIATED BY NFE2L2%REACTOME%R-HSA-9759194.1	0.238814	0.500003	-1	HMOX1,PGD,G6PD,ME1,PSMD14,SRXN1,PSMD5,PSMC3,PSMD4,PSMC2,PRDX1,PSMD12,PSMC1,SQSTM1,PSMA2,PSMD3,PSMD11,TALDO1,RPS27A,PSMD8,CUL1,PSMD13,PSME3,PSMC5,PSMB6,PSMD1,PSMA7,PSMB2,PSMC6,PSMA1,PSMB3,PSMC4,PSMB4	-1.13929	-0.303414	33	56
REGULATION OF CARBOHYDRATE METABOLIC PROCESS%GOBP%GO:0006109	REGULATION OF CARBOHYDRATE METABOLIC PROCESS%GOBP%GO:0006109	0.239309	0.500589	1	SCARB2,FBP1,PDK1,CLTC,PRKAA1,SORBS1,AKT1	1.17495	0.410159	7	16
NEGATIVE REGULATION OF APOPTOTIC PROCESS%GOBP%GO:0043066	NEGATIVE REGULATION OF APOPTOTIC PROCESS%GOBP%GO:0043066	0.239796	0.50084	1	HSP90B1,HSPA5,HSPD1,HSPA9,FLNA,APIP,ITGB1,CLU,SOD2,CAPN3,RPS6KA1,CAV1,PRDX3,KRT18,SLC25A5,TXNDC12,MYDGF,ITGA6,FHL2,NDUFS3,MTDH,GHRL,GHITM,ANXA5,DNAJC3,TXNDC5,ATAD3A,LTF,VDAC1,PTMS,PPIF,ANXA4,PARK7,SLC25A4,HYOU1,PRKAA1,IL6ST,AKT1	1.09203	0.235389	38	147
METHYLATION%GOBP%GO:0032259	METHYLATION%GOBP%GO:0032259	0.23986	0.50084	-1	CARM1,SNRPD3,COMT,ETF1,RAB6A,SNRPB,WDR82,SNRPD1,NTMT1,NSUN2,SNRPG,TRMT10C	-1.15916	-0.352353	12	30
DEUBIQUITINATION%REACTOME%R-HSA-5688426.3	DEUBIQUITINATION%REACTOME%R-HSA-5688426.3	0.240709	0.501569	-1	UCHL3,NEDD8,UCHL5,IDE,SNX3,USP5,OTUB1,PSMD14,PSMD5,ADRM1,PSMC3,PSMD4,PSMC2,RAD23B,PSMD12,PSMC1,PSMA2,PSMD3,PSMD11,RUVBL1,SMAD2	-1.12567	-0.28121	21	79
POSITIVE REGULATION OF CELL MOTILITY%GOBP%GO:2000147	POSITIVE REGULATION OF CELL MOTILITY%GOBP%GO:2000147	0.240857	0.501569	1	HSPA5,ROCK2,COL1A1,LAMB1,ADAM10,MYLK,MIA3,ITGB1,SOD2,GLIPR2,TMSB4X,PDGFRB,CAV1,RAC2,FN1,FERMT2,ITGA6,PAK1,DOCK1,VTN,CCDC25,STX4,THY1,MCU	1.106	0.253155	24	99
POSITIVE REGULATION OF LOCOMOTION%GOBP%GO:0040017	POSITIVE REGULATION OF LOCOMOTION%GOBP%GO:0040017	0.240857	0.501569	1	HSPA5,ROCK2,COL1A1,LAMB1,ADAM10,MYLK,MIA3,ITGB1,SOD2,GLIPR2,TMSB4X,PDGFRB,CAV1,RAC2,FN1,FERMT2,ITGA6,PAK1,DOCK1,VTN,CCDC25,STX4,THY1,MCU	1.106	0.253155	24	99
REGULATION OF SYSTEM PROCESS%GOBP%GO:0044057	REGULATION OF SYSTEM PROCESS%GOBP%GO:0044057	0.241261	0.501867	1	ANXA6,ROCK2,MYL9,CACNA2D1,TPM1,ATP1A1,DES,CAV1,ATP1B1,GHRL,PRKACA,IL6ST,CHGA,SLC9A1,PPP3CA,CXADR,LMNA,SRI,DSG2,GSTM2,LPCAT3,CAMK2D,LMCD1,AGT,TMEM65	1.13145	0.290211	25	55
DEFENSE RESPONSE TO OTHER ORGANISM%GOBP%GO:0098542	DEFENSE RESPONSE TO OTHER ORGANISM%GOBP%GO:0098542	0.241704	0.501867	-1	IL18,CRISP3,BCL10,S100A9,S100A14,PTK6,S100A8,GBP6,SRPK1,RPL13A,ARL8B,PI3,OAS1,G3BP1,GBP7,TRIM38,GAPDH,DDX3X,LCN2,RPS19,SPRR2A,RPL30,OPTN,SHMT2	-1.11986	-0.26967	24	99
REGULATION OF PRODUCTION OF MOLECULAR MEDIATOR OF IMMUNE RESPONSE%GOBP%GO:0002700	REGULATION OF PRODUCTION OF MOLECULAR MEDIATOR OF IMMUNE RESPONSE%GOBP%GO:0002700	0.241727	0.501867	-1	IL18,BCL10,CD55	-1.17519	-0.399183	3	19
LEISHMANIA INFECTION%REACTOME DATABASE ID RELEASE 80%9658195	LEISHMANIA INFECTION%REACTOME DATABASE ID RELEASE 80%9658195	0.241864	0.501867	-1	MAPK3,IL18,HMOX1,ABI1,MAPK1,ARPC1A,BAIAP2,CYFIP1,ITPR2,WASF2,GNAI3,CYFIP2,SUGT1,NCKAP1,GNG12,RAC1,WIPF2,NFKB1,ARPC2,BRK1,NCK1,HSP90AB1	-1.13413	-0.298317	22	60
NEGATIVE REGULATION OF DEVELOPMENTAL PROCESS%GOBP%GO:0051093	NEGATIVE REGULATION OF DEVELOPMENTAL PROCESS%GOBP%GO:0051093	0.242682	0.502747	1	FBN1,ROCK2,HSPA9,HSPG2,DCN,ASPN,EFEMP1,CAV1,COL4A2,ANP32B,FERMT2,FBLN1,YWHAH,GHRL,ACTB,LTF,THY1,EMILIN1,GORASP1,APCS,B2M,CST3,CALR,PDCD4,GDI1,SLC12A2	1.10802	0.260335	26	86
REGULATION OF CELLULAR COMPONENT ORGANIZATION%GOBP%GO:0051128	REGULATION OF CELLULAR COMPONENT ORGANIZATION%GOBP%GO:0051128	0.242741	0.502747	-1	MAPK3,NUF2,S100A10,EPS8L1,FLII,CDA,EPS8L2,S100A9,MTPN,SLK,NAPA,PPP2R1A,PTK6,UCHL5,TJP1,CAPZA1,RALB,S100A8,PDLIM5,ANXA1,SNX3,ANXA2,CHMP1A,YWHAZ,ITCH,RABGAP1,TMED9,PROM2,YAP1,MAPK1,CRYAB,TSG101,SH3BP1,AKAP13,KLK8,VPS4B,RIOK3,DNAJB1,BAIAP2,EPHA2,SDC1,MARK2,SCIN,RAP1GDS1,EHD3,DIAPH1,TOM1L2,IQGAP1,ATG3,GDI2,ETF1,CHMP4B,CHMP2B,RAB1B,RPL13A,PPP2CA,CHMP1B,RALA,TWF1,GRN,PTPN11,CYFIP1,STK38L,DBNL,USP6NL,PD…	-1.07455	-0.217522	128	419
DNA REPLICATION PRE-INITIATION%REACTOME DATABASE ID RELEASE 80%69002	DNA REPLICATION PRE-INITIATION%REACTOME DATABASE ID RELEASE 80%69002	0.242937	0.502747	-1	PRIM2,PSMD14,PSMD5,PSMC3,PSMD4,PSMC2,KPNA6,PSMD12,PSMC1,RPA3,PSMA2,PSMD3,PSMD11,RPS27A,PSMD8,KPNB1,PSMD13,PSME3,PSMC5,PSMB6,PSMD1,PSMA7,PSMB2,PSMC6,PSMA1,PSMB3,PSMC4,PSMB4	-1.14093	-0.316892	28	46
REGULATION OF PROTEIN LOCALIZATION TO PLASMA MEMBRANE%GOBP%GO:1903076	REGULATION OF PROTEIN LOCALIZATION TO PLASMA MEMBRANE%GOBP%GO:1903076	0.24415	0.504809	1	ITGB1,SPTBN1,AGR2,ACSL3,PLS1,ACTB,STX4,ATP2C1,CLTC,SORBS1,AKT1	1.13876	0.323618	11	35
MITOTIC SISTER CHROMATID SEGREGATION%GOBP%GO:0000070	MITOTIC SISTER CHROMATID SEGREGATION%GOBP%GO:0000070	0.244635	0.505056	-1	NUF2,CHMP1A,VPS4B,CHMP4B,CHMP2B,CHMP1B,PDCD6IP,CHMP5,DIS3L2,RAN,CUL3,NAA50	-1.15632	-0.361477	12	27
ORGANIC ACID TRANSPORT%GOBP%GO:0015849	ORGANIC ACID TRANSPORT%GOBP%GO:0015849	0.244704	0.505056	1	SLC25A22,SLC25A20,GOT2,SLC25A13,ACSL3,SLC25A1,SLC25A10,MPC2,CPT2,CPT1A,AKR1C1,ARL6IP5	1.14089	0.331402	12	32
EGF RECEPTOR SIGNALING PATHWAY%PANTHER PATHWAY%P00018	EGF RECEPTOR SIGNALING PATHWAY%PANTHER PATHWAY%P00018	0.245806	0.506879	-1	MAPK3,MAPK13,MAPK1,ERBB2,PRKD2,RAC1,MAP2K1,STAT3,STAT6,PEBP1,RASAL2	-1.16205	-0.376835	11	23
VIRAL GENE EXPRESSION%GOBP%GO:0019080	VIRAL GENE EXPRESSION%GOBP%GO:0019080	0.246482	0.507822	-1	ST6GAL1,EIF3D,CSNK1A1,EIF3A,CSDE1,MCTS1,DHX9	-1.1695	-0.39725	7	19
ORGANONITROGEN COMPOUND CATABOLIC PROCESS%GOBP%GO:1901565	ORGANONITROGEN COMPOUND CATABOLIC PROCESS%GOBP%GO:1901565	0.247647	0.5096	-1	NCCRP1,NAGK,UCHL3,NEDD8,HMOX1,BLVRA,CDA,NT5C2,SHMT1,IDE,NPEPPS,HECTD1,CHMP1A,ITCH,SNF8,NEMF,SGPL1,TSG101,TOLLIP,VPS4B,HM13,WDR26,NSFL1C,CUL4B,CSNK1A1,PSMD14,COMT,CHMP4B,CHMP2B,RAB12,ADRM1,CHMP1B,LYPLA2,LTA4H,UPP1,UBR4,PPP2R5C,PSMC3,PSMD4,PDCD6IP,PSMC2,BLMH,RNF7,RAD23B	-1.08511	-0.232015	44	237
UCH PROTEINASES%REACTOME%R-HSA-5689603.2	UCH PROTEINASES%REACTOME%R-HSA-5689603.2	0.247783	0.5096	-1	UCHL3,NEDD8,UCHL5,PSMD14,PSMD5,ADRM1,PSMC3,PSMD4,PSMC2,PSMD12,PSMC1,PSMA2,PSMD3,PSMD11,RUVBL1	-1.13433	-0.30757	15	51
CELLULAR RESPONSE TO CHEMICAL STRESS%GOBP%GO:0062197	CELLULAR RESPONSE TO CHEMICAL STRESS%GOBP%GO:0062197	0.248113	0.509632	1	MYLK,TPM1,GSR,SOD2,PNPT1,CAPN3,CAV1,PRDX3,PYCR1,AKR1B1,LONP1,STX4,SLC25A24,PPIF,PARK7,PDK1,NQO1,PRKAA1,AKT1,ARL6IP5,GPX1	1.12593	0.284537	21	59
NEURON PROJECTION GUIDANCE%GOBP%GO:0097485	NEURON PROJECTION GUIDANCE%GOBP%GO:0097485	0.248456	0.509632	1	BSG,LAMA5,ENAH,VASP,RAC2,EFNB1	1.15291	0.363583	6	23
AXON GUIDANCE%GOBP%GO:0007411	AXON GUIDANCE%GOBP%GO:0007411	0.248456	0.509632	1	BSG,LAMA5,ENAH,VASP,RAC2,EFNB1	1.15291	0.363583	6	23
POSITIVE REGULATION OF TUMOR NECROSIS FACTOR PRODUCTION%GOBP%GO:0032760	POSITIVE REGULATION OF TUMOR NECROSIS FACTOR PRODUCTION%GOBP%GO:0032760	0.24943	0.511177	-1	MIF,HSPB1,ORM2,PTPN11,OAS1	-1.17639	-0.426363	5	15
CELLULAR RESPONSE TO NITROGEN COMPOUND%GOBP%GO:1901699	CELLULAR RESPONSE TO NITROGEN COMPOUND%GOBP%GO:1901699	0.250179	0.51226	1	TGM2,RAP1B,VIM,HSP90B1,ROCK2,AHCYL1,CACNA2D1,FLNA,CA2,SLC5A5,AGRN,CAV1,CASP7	1.10688	0.263436	13	81
POSITIVE REGULATION OF SUBSTRATE ADHESION-DEPENDENT CELL SPREADING%GOBP%GO:1900026	POSITIVE REGULATION OF SUBSTRATE ADHESION-DEPENDENT CELL SPREADING%GOBP%GO:1900026	0.250843	0.512321	1	FLNA,ILK,FERMT2,DOCK1,CALR	1.15054	0.382205	5	19
CELLULAR CATION HOMEOSTASIS%GOBP%GO:0030003	CELLULAR CATION HOMEOSTASIS%GOBP%GO:0030003	0.250868	0.512321	1	TGM2,ANXA6,HSP90B1,CA2,ATP1A1,STOML2,CAV1,CCDC115,ATP4B,ATP1B1,ATP4A,AFG3L2,MCU,SLC4A2,PRKACA,ATP2C1,SLC9A1,CALR,CHP1,LETM1,SRI,SLC12A2,CAMK2D,TRPC5	1.11765	0.276884	24	65
VESICLE BUDDING FROM MEMBRANE%GOBP%GO:0006900	VESICLE BUDDING FROM MEMBRANE%GOBP%GO:0006900	0.25087	0.512321	-1	S100A10,PDCD6,SNX3,ANXA2,TMED9,SEC24C,CHMP4B	-1.13997	-0.333415	7	36
FRAGILE X SYNDROME%WIKIPATHWAYS_20220510%WP4549%HOMO SAPIENS	FRAGILE X SYNDROME%WIKIPATHWAYS_20220510%WP4549%HOMO SAPIENS	0.251513	0.51264	-1	EPS8L1,SH3GL1,MAPK1,DICER1,EIF4E,ALDH3A2,PTPN11,CYFIP1,CYFIP2,AP2A1	-1.14669	-0.345878	10	31
REGULATION OF TRANSFORMING GROWTH FACTOR BETA RECEPTOR SIGNALING PATHWAY%GOBP%GO:0017015	REGULATION OF TRANSFORMING GROWTH FACTOR BETA RECEPTOR SIGNALING PATHWAY%GOBP%GO:0017015	0.251688	0.51264	1	FBN1,ASPN,LTBP1,TGFB1I1,CAV1,EMILIN1,PBLD	1.14667	0.370465	7	21
REGULATION OF CELLULAR RESPONSE TO TRANSFORMING GROWTH FACTOR BETA STIMULUS%GOBP%GO:1903844	REGULATION OF CELLULAR RESPONSE TO TRANSFORMING GROWTH FACTOR BETA STIMULUS%GOBP%GO:1903844	0.251688	0.51264	1	FBN1,ASPN,LTBP1,TGFB1I1,CAV1,EMILIN1,PBLD	1.14667	0.370465	7	21
GLYCOPROTEIN METABOLIC PROCESS%GOBP%GO:0009100	GLYCOPROTEIN METABOLIC PROCESS%GOBP%GO:0009100	0.254529	0.517256	1	PLOD1,GALNT4,ST6GALNAC1,MOGS,STT3A,RPN2,GALNT3,RPN1,GANAB,MLEC,PARK7,GFPT1,OSTC,CANT1,GALNT12,GMPPB,PGM3,ALG9	1.12991	0.309967	18	41
CIRCADIAN RHYTHM GENES%WIKIPATHWAYS_20220510%WP3594%HOMO SAPIENS	CIRCADIAN RHYTHM GENES%WIKIPATHWAYS_20220510%WP3594%HOMO SAPIENS	0.254811	0.517256	1	ROCK2,ADA,GHRL,PRKAA1,GFPT1,THRAP3,GNAQ,PSPC1,SFPQ	1.14851	0.376196	9	20
POSITIVE REGULATION OF PRODUCTION OF MOLECULAR MEDIATOR OF IMMUNE RESPONSE%GOBP%GO:0002702	POSITIVE REGULATION OF PRODUCTION OF MOLECULAR MEDIATOR OF IMMUNE RESPONSE%GOBP%GO:0002702	0.254995	0.517256	-1	IL18,BCL10,CD55	-1.16621	-0.415567	3	16
REGULATION OF PROTEIN KINASE ACTIVITY%GOBP%GO:0045859	REGULATION OF PROTEIN KINASE ACTIVITY%GOBP%GO:0045859	0.255047	0.517256	-1	IL18,PTK6,TXN,GSTP1,RALB,SNF8,OSBPL8,TSG101,SFN,MARK2,HSPB1,RAP2B,IQGAP1,SERPINB3,PPP2CA	-1.11693	-0.274448	15	88
MITOTIC CELL CYCLE PROCESS%GOBP%GO:1903047	MITOTIC CELL CYCLE PROCESS%GOBP%GO:1903047	0.255067	0.517256	-1	NUF2,ENSA,CHMP1A,VPS4B,EIF4E,NSFL1C,CUL4B,CHMP4B,CHMP2B,CHMP1B,BRD4,SPAST,PDCD6IP,EXOC4,EXOC2,EXOC7,SBDS,CHMP5,MYH10,LSM14A,DIS3L2,CUL2,CKAP5,ARL3,EXOC3,RAN,ZPR1,CUL3,RPL26,NAA50,EXOC5,GOLGA2,LPIN1,RCC1,CUL1,DCTN1,KPNB1	-1.11095	-0.270022	37	93
PROTEIN LOCALIZATION TO CELL PERIPHERY%GOBP%GO:1990778	PROTEIN LOCALIZATION TO CELL PERIPHERY%GOBP%GO:1990778	0.25551	0.517502	1	BSG,ROCK2,FLNA,CD81,EHD2,SLC9A3R2,CAV1,SPTBN1,KRT18,SEC16A,ATP1B1,VAMP2	1.1199	0.285467	12	57
DEADENYLATION-DEPENDENT MRNA DECAY%REACTOME DATABASE ID RELEASE 80%429914	DEADENYLATION-DEPENDENT MRNA DECAY%REACTOME DATABASE ID RELEASE 80%429914	0.255633	0.517502	-1	EIF4E,DDX6,TNKS1BP1,CNOT1,PABPC1,EIF4G1,EIF4A1	-1.16323	-0.407304	7	17
CELLULAR DIVALENT INORGANIC CATION HOMEOSTASIS%GOBP%GO:0072503	CELLULAR DIVALENT INORGANIC CATION HOMEOSTASIS%GOBP%GO:0072503	0.257232	0.520284	1	TGM2,ANXA6,HSP90B1,STOML2,CAV1,ATP1B1,AFG3L2,MCU,PRKACA,ATP2C1,CALR,LETM1,CAMK2D,TRPC5	1.12801	0.325899	14	33
GENE SILENCING BY RNA%GOBP%GO:0031047	GENE SILENCING BY RNA%GOBP%GO:0031047	0.25759	0.520556	-1	DICER1,CELF1,AJUBA,DDX6,EIF4E2,CNOT1,SMAD2,RAN,PABPC1,EIF4G1,EIF6,DHX9	-1.15631	-0.378496	12	22
REGULATION OF CYTOSKELETON ORGANIZATION%GOBP%GO:0051493	REGULATION OF CYTOSKELETON ORGANIZATION%GOBP%GO:0051493	0.258022	0.520975	-1	MAPK3,S100A10,FLII,S100A9,MTPN,TJP1,CAPZA1,S100A8,CHMP1A,MAPK1,SH3BP1,AKAP13,VPS4B,BAIAP2,MARK2,SCIN,DIAPH1,IQGAP1,CHMP4B,CHMP2B,CHMP1B,TWF1,CYFIP1,DBNL,PDCD6IP,TACSTD2,WASF2,NCKAP1,BICD2,ARFGEF1,EPHA1,CHMP5,SVIL,CAPZB,FKBP4,F11R,RAC1,RPS3,CKAP5,CTTN,BRK1,NCK1,HSPA1B,SSH3,PPFIA1	-1.09748	-0.253631	45	131
REGULATION OF ANATOMICAL STRUCTURE MORPHOGENESIS%GOBP%GO:0022603	REGULATION OF ANATOMICAL STRUCTURE MORPHOGENESIS%GOBP%GO:0022603	0.259009	0.522515	-1	HMOX1,ECM1,S100A10,PDCD6,SPINK5,TJP1,PDLIM5,ANXA1,RNH1,JUP,EPN2,BAIAP2,EPHA2,MARK2,HSPB1,HK2,DIAPH1,RALA,ALDOA,GRN,DBNL,TACSTD2,VAT1,DLG1,SEMA4B,DIP2B,ACTN4,ERBB2,PRKD2,DNMBP,EPHA1,SASH1,PLXNB2,MYH10,CAPZB,STIM1,F11R,PKM,RAC1,HUWE1,GPNMB,DHX36	-1.09293	-0.248978	42	144
REGULATION OF CELL-SUBSTRATE JUNCTION ASSEMBLY%GOBP%GO:0090109	REGULATION OF CELL-SUBSTRATE JUNCTION ASSEMBLY%GOBP%GO:0090109	0.259486	0.522569	1	ROCK2,TLN1,FERMT2,VCL,COL16A1,THY1,SLC9A1	1.14039	0.378836	7	19
REGULATION OF FOCAL ADHESION ASSEMBLY%GOBP%GO:0051893	REGULATION OF FOCAL ADHESION ASSEMBLY%GOBP%GO:0051893	0.259486	0.522569	1	ROCK2,TLN1,FERMT2,VCL,COL16A1,THY1,SLC9A1	1.14039	0.378836	7	19
NEGATIVE REGULATION OF PROTEIN MODIFICATION PROCESS%GOBP%GO:0031400	NEGATIVE REGULATION OF PROTEIN MODIFICATION PROCESS%GOBP%GO:0031400	0.261048	0.525259	-1	ENSA,PPP2R1A,PTK6,GSTP1,SDR16C5,TSG101,G6PD,SFN,HSPB1,OTUB1,DBI,RPL23,TIPRL,SERPINB3,PPP2CA,IPO7,PPP4C,YWHAE,KDM1A,RPL11,EPHA1,SQSTM1,LGALS3,UFL1,RPS3,SET,RPS7,NCK1,HSPA1B,EIF4G1,UBXN1,PPIA	-1.1072	-0.267064	32	98
REGULATION OF MUSCLE CONTRACTION%GOBP%GO:0006937	REGULATION OF MUSCLE CONTRACTION%GOBP%GO:0006937	0.26225	0.527222	1	ANXA6,MYL9,TPM1,CAV1,ATP1B1,PRKACA,CHGA,SLC9A1,SRI,DSG2,GSTM2,CAMK2D	1.13938	0.355096	12	24
KEAP1-NFE2L2 PATHWAY%REACTOME DATABASE ID RELEASE 80%9755511	KEAP1-NFE2L2 PATHWAY%REACTOME DATABASE ID RELEASE 80%9755511	0.263592	0.529462	-1	HMOX1,PGD,G6PD,ME1,PSMD14,SRXN1,PSMD5,PSMC3,PSMD4,PSMC2,PRDX1,PSMD12,PSMC1,CSNK2A1,SQSTM1,PSMA2,PSMD3,PSMD11,TALDO1,CUL3,RPS27A,PSMD8,CUL1,PSMD13,PSME3,PSMC5,PSMB6,PSMD1,PSMA7,PSMB2,PSMC6,PSMA1,PSMB3,VCP,PSMC4,PSMB4	-1.11443	-0.289129	36	64
POSITIVE REGULATION OF PROTEIN LOCALIZATION TO MEMBRANE%GOBP%GO:1905477	POSITIVE REGULATION OF PROTEIN LOCALIZATION TO MEMBRANE%GOBP%GO:1905477	0.264308	0.529762	1	CD81,ITGB1,SPTBN1,AGR2,ACSL3,PLS1,STX4,ATP2C1,SORBS1,AKT1,CHP1,MFF,MYO1C,RHOG	1.12679	0.332945	14	30
ANTIGEN PROCESSING AND PRESENTATION%GOBP%GO:0019882	ANTIGEN PROCESSING AND PRESENTATION%GOBP%GO:0019882	0.264424	0.529762	1	CTSD,CTSE,ERAP1,HLA-C,DNM2,B2M,HLA-DRB1,RAB27A,CALR,PDIA3,SAR1B	1.13704	0.358579	11	23
CELL JUNCTION ASSEMBLY%GOBP%GO:0034329	CELL JUNCTION ASSEMBLY%GOBP%GO:0034329	0.264563	0.529762	-1	PKP3,DSG1,CD9,TJP1,PKP1,CAPZA1,POF1B,JUP,SH3BP1,GJB2,DBNL,PDCD6IP,DLG1	-1.1237	-0.314527	13	44
MAINTENANCE OF LOCATION%GOBP%GO:0051235	MAINTENANCE OF LOCATION%GOBP%GO:0051235	0.264653	0.529762	1	HSP90B1,HSPA5,FBN1,FLNA,LTBP1,TMSB4X,CAV1	1.11862	0.304778	7	42
METABOLIC REPROGRAMMING IN PANCREATIC CANCER%WIKIPATHWAYS_20220510%WP5220%HOMO SAPIENS	METABOLIC REPROGRAMMING IN PANCREATIC CANCER%WIKIPATHWAYS_20220510%WP5220%HOMO SAPIENS	0.264979	0.529958	1	DLD,GOT2,GPT,DLAT,ACLY,PDHX,BCAT2,PDHA1,GLUD1,CS,GFPT1	1.13608	0.367042	11	21
BIOLOGICAL PROCESS INVOLVED IN SYMBIOTIC INTERACTION%GOBP%GO:0044403	BIOLOGICAL PROCESS INVOLVED IN SYMBIOTIC INTERACTION%GOBP%GO:0044403	0.266218	0.531977	-1	THOC3,CHMP1A,ITCH,TSG101,VPS4B,CHMP4B,CHMP2B,CHMP1B,PSMC3,ARL8B,PPID,GAPDH,RAB5A,HDAC1,CHMP5,ALYREF,SPRR2A	-1.12356	-0.303641	17	52
REGULATION OF MUSCLE SYSTEM PROCESS%GOBP%GO:0090257	REGULATION OF MUSCLE SYSTEM PROCESS%GOBP%GO:0090257	0.266549	0.532086	1	ANXA6,ROCK2,MYL9,TPM1,CAV1,ATP1B1,PRKACA,IL6ST,CHGA,SLC9A1,LMNA,SRI,DSG2,GSTM2,CAMK2D,LMCD1	1.12217	0.325967	16	32
RETINOBLASTOMA GENE IN CANCER%WIKIPATHWAYS_20220510%WP2446%HOMO SAPIENS	RETINOBLASTOMA GENE IN CANCER%WIKIPATHWAYS_20220510%WP2446%HOMO SAPIENS	0.26673	0.532086	-1	MAPK13,CCDC6,HDAC1,RPA3,RBBP7	-1.15796	-0.419682	5	15
POSITIVE REGULATION OF EPITHELIAL CELL MIGRATION%GOBP%GO:0010634	POSITIVE REGULATION OF EPITHELIAL CELL MIGRATION%GOBP%GO:0010634	0.267459	0.533083	-1	HMOX1,RAB25,PDCD6,ANXA1,HSPB1,GRN,FGFBP1,PRKD2,SASH1,RAC1,RTN4,ARF6,CTSH	-1.12973	-0.337881	13	32
POSITIVE REGULATION OF TRANSPORT%GOBP%GO:0051050	POSITIVE REGULATION OF TRANSPORT%GOBP%GO:0051050	0.268028	0.533758	1	AHCYL1,CACNA2D1,FLNA,CD81,EHD2,ARRB1,MYLK,ITGB1,CLU,CA2,STX18,TMSB4X,PDGFRB,CAPN3,CAV1,RAC2,ANP32B,ACSL3,FHL1,ATP1B1,GHRL,VAMP2,ATAD1,HIP1R,GLRX,VTN,ACTB,NDUFA4,STX4,THY1,MCU,ATP2C1,GLUD1,SORBS1,RAB27B,AKT1,ABCA8,B2M,SLC9A1,DYNC1H1,PPP3CA,HLA-DRB1,RAB27A,CALR,CHP1,TF	1.07127	0.225345	46	176
TGF-BETA SIGNALING PATHWAY%WIKIPATHWAYS_20220510%WP366%HOMO SAPIENS	TGF-BETA SIGNALING PATHWAY%WIKIPATHWAYS_20220510%WP366%HOMO SAPIENS	0.268682	0.534604	1	COL1A2,ITGB1,TGFB1I1,SPTBN1,ITGB4	1.13207	0.35701	5	23
RNA BIOSYNTHETIC PROCESS%GOBP%GO:0032774	RNA BIOSYNTHETIC PROCESS%GOBP%GO:0032774	0.269675	0.536121	-1	PRIM2,PIR,ADRM1,RRAGC,FUBP3,CCDC124,NFKB1,MMS19,SMAD2	-1.12709	-0.339964	9	31
NETWORK MAP OF SARS-COV-2 SIGNALING PATHWAY%WIKIPATHWAYS_20220510%WP5115%HOMO SAPIENS	NETWORK MAP OF SARS-COV-2 SIGNALING PATHWAY%WIKIPATHWAYS_20220510%WP5115%HOMO SAPIENS	0.270064	0.536211	-1	IL18,ITCH,TP53I3,EIF4E	-1.12593	-0.324733	4	38
CARBOHYDRATE DERIVATIVE CATABOLIC PROCESS%GOBP%GO:1901136	CARBOHYDRATE DERIVATIVE CATABOLIC PROCESS%GOBP%GO:1901136	0.270182	0.536211	-1	NCCRP1,NAGK,CDA,NT5C2	-1.12926	-0.333364	4	34
GM-CSF%IOB%GM-CSF	GM-CSF%IOB%GM-CSF	0.270722	0.536825	-1	MAPK3,MAPK1	-1.1549	-0.418571	2	15
REGULATION OF CELL JUNCTION ASSEMBLY%GOBP%GO:1901888	REGULATION OF CELL JUNCTION ASSEMBLY%GOBP%GO:1901888	0.271744	0.537707	1	RAP1B,ROCK2,AGRN,TLN1,CAV1,FERMT2,VCL,COL16A1,GHRL,THY1,PRKACA	1.11366	0.316486	11	35
CELLULAR RESPONSE TO TOXIC SUBSTANCE%GOBP%GO:0097237	CELLULAR RESPONSE TO TOXIC SUBSTANCE%GOBP%GO:0097237	0.271861	0.537707	1	SOD2,ALDH1A1,AKR1B10,PARK7,NQO1,ADH5,GSTM2	1.13504	0.38336	7	18
CELLULAR DETOXIFICATION%GOBP%GO:1990748	CELLULAR DETOXIFICATION%GOBP%GO:1990748	0.271861	0.537707	1	SOD2,ALDH1A1,AKR1B10,PARK7,NQO1,ADH5,GSTM2	1.13504	0.38336	7	18
REGULATION OF EPITHELIAL CELL PROLIFERATION%GOBP%GO:0050678	REGULATION OF EPITHELIAL CELL PROLIFERATION%GOBP%GO:0050678	0.272109	0.537739	-1	CRNN,HMOX1,ECM1,PDCD6,YAP1,TGM1,GRN,FGFBP1,ERBB2,PRKD2	-1.12317	-0.318262	10	41
VESICLE DOCKING%GOBP%GO:0048278	VESICLE DOCKING%GOBP%GO:0048278	0.272727	0.538342	-1	RAB10,RAB12,EXOC4,EXOC2,YKT6,EXOC7,VAMP3,EXOC3,EXOC5	-1.14247	-0.38807	9	19
REGULATION OF MAPK CASCADE%GOBP%GO:0043408	REGULATION OF MAPK CASCADE%GOBP%GO:0043408	0.272877	0.538342	1	ROCK2,CD81,ARRB1,APIP,ERP29,GLIPR2,PDGFRB,UCHL1,CAV1,AMBP,FN1,FERMT2,FBLN1,MYDGF,PAK1,GHRL	1.08893	0.256846	16	84
REGULATION OF LYMPHOCYTE DIFFERENTIATION%GOBP%GO:0045619	REGULATION OF LYMPHOCYTE DIFFERENTIATION%GOBP%GO:0045619	0.273488	0.53891	-1	IL18,SPINK5,ANXA1	-1.14209	-0.38794	3	19
GLYCEROPHOSPHOLIPID METABOLIC PROCESS%GOBP%GO:0006650	GLYCEROPHOSPHOLIPID METABOLIC PROCESS%GOBP%GO:0006650	0.273711	0.53891	-1	PLCD1,PI4K2A,OSBPL8,DBI,DGKA,GDPD3,PLCB3,PRDX6,ITPKB	-1.12322	-0.338797	9	31
POSITIVE REGULATION OF CELL MIGRATION%GOBP%GO:0030335	POSITIVE REGULATION OF CELL MIGRATION%GOBP%GO:0030335	0.273861	0.53891	1	HSPA5,ROCK2,COL1A1,LAMB1,ADAM10,MYLK,MIA3,ITGB1,SOD2,GLIPR2,TMSB4X,PDGFRB,CAV1,RAC2,FN1,FERMT2,ITGA6,PAK1,DOCK1,VTN,STX4,THY1,MCU	1.08297	0.24848	23	97
REGULATION OF I-KAPPAB KINASE/NF-KAPPAB SIGNALING%GOBP%GO:0043122	REGULATION OF I-KAPPAB KINASE/NF-KAPPAB SIGNALING%GOBP%GO:0043122	0.274371	0.539457	-1	BCL10,HMOX1,ECM1,GSTP1,AKAP13,RIOK3,HSPB1,NLRX1,BRD4,GBP7,TRIM38,GAPDH,SQSTM1,OPTN,UFL1,DHX36	-1.11515	-0.301369	16	52
CARGO CONCENTRATION IN THE ER%REACTOME DATABASE ID RELEASE 80%5694530	CARGO CONCENTRATION IN THE ER%REACTOME DATABASE ID RELEASE 80%5694530	0.276096	0.542389	1	MIA3,SEC24D,LMAN1,SEC22B,F5,SEC24A,SAR1B,CTSZ,STX5,SEC23A	1.1316	0.382198	10	18
CELLULAR RESPONSE TO DNA DAMAGE STIMULUS%GOBP%GO:0006974	CELLULAR RESPONSE TO DNA DAMAGE STIMULUS%GOBP%GO:0006974	0.276814	0.542914	-1	MAPK3,YAP1,SFN,EPHA2,OTUB1,NDRG1,CUL4B,TIPRL,PSMD14,RAD23B,PPP4C,CDC5L,RPA3,ASCC3,TNKS1BP1,UFL1,HUWE1,RPS3,MMS19,RPL26,POLDIP2,DDB1,UBA6,UPF1,TRIP12,TMEM109,CRIP1,PML,IFI16	-1.09794	-0.27201	29	84
SISTER CHROMATID SEGREGATION%GOBP%GO:0000819	SISTER CHROMATID SEGREGATION%GOBP%GO:0000819	0.27683	0.542914	-1	NUF2,CHMP1A,VPS4B,CHMP4B,CHMP2B,CHMP1B,PDCD6IP,CHMP5,DIS3L2,RAN,CUL3,NAA50,TOP2B,KPNB1	-1.1211	-0.338159	14	31
RESPONSE TO HYPOXIA%GOBP%GO:0001666	RESPONSE TO HYPOXIA%GOBP%GO:0001666	0.278031	0.54435	1	HSP90B1,PLOD1,CAV1,HP1BP3,ADA,LONP1,HYOU1,PDK1,PRKAA1,LMNA	1.12279	0.337033	10	28
RESPONSE TO DECREASED OXYGEN LEVELS%GOBP%GO:0036293	RESPONSE TO DECREASED OXYGEN LEVELS%GOBP%GO:0036293	0.278031	0.54435	1	HSP90B1,PLOD1,CAV1,HP1BP3,ADA,LONP1,HYOU1,PDK1,PRKAA1,LMNA	1.12279	0.337033	10	28
CARDIAC MUSCLE TISSUE DEVELOPMENT%GOBP%GO:0048738	CARDIAC MUSCLE TISSUE DEVELOPMENT%GOBP%GO:0048738	0.279272	0.546319	1	MYH11,TPM1,PDGFRB,KDM6B,SORBS2,CXADR,NDUFV2,DSG2	1.12937	0.381445	8	18
NEGATIVE REGULATION OF CELL PROJECTION ORGANIZATION%GOBP%GO:0031345	NEGATIVE REGULATION OF CELL PROJECTION ORGANIZATION%GOBP%GO:0031345	0.280122	0.547521	-1	YAP1,KLK8,GDI2,TACSTD2,SEMA4B,DIP2B,CAPZB,FKBP4	-1.13819	-0.377244	8	21
RESPONSE TO NITROGEN COMPOUND%GOBP%GO:1901698	RESPONSE TO NITROGEN COMPOUND%GOBP%GO:1901698	0.281797	0.550333	-1	NCCRP1,MAPK3,CES1,SHMT1,CD9,TXN,IDE,RALB,RAB10,ANXA1,JUP,MAPK13,TRIM16,MAPK1,SLC27A4,RIOK3,BAIAP2,HM13,RPL23,DIAPH1,NAMPT,RAB12,EIF2B1,RRAGC	-1.08435	-0.251891	24	125
REGULATION OF T CELL DIFFERENTIATION%GOBP%GO:0045580	REGULATION OF T CELL DIFFERENTIATION%GOBP%GO:0045580	0.282144	0.550547	-1	IL18,SPINK5,ANXA1	-1.13749	-0.398291	3	17
REGULATION OF B CELL ACTIVATION%GOBP%GO:0050864	REGULATION OF B CELL ACTIVATION%GOBP%GO:0050864	0.282991	0.551698	1	CD81,IGLL5,IGHM,IGHA1,IGHV3-23,TFRC,MZB1,RC3H1,IGHG2,IGHV1-69-2,IGHG1,IGHV4-61,PTPRC	1.1315	0.387919	13	17
REGULATION OF PROTEIN LOCALIZATION TO MEMBRANE%GOBP%GO:1905475	REGULATION OF PROTEIN LOCALIZATION TO MEMBRANE%GOBP%GO:1905475	0.283208	0.551698	1	CD81,ITGB1,SPTBN1,AGR2,ACSL3,PLS1,ACTB,STX4,ATP2C1,CLTC,SORBS1,AKT1,CHP1,GDI1,AP2M1,NUMB,MFF,MYO1C,RHOG	1.1017	0.29114	19	48
TGF_BETA_RECEPTOR%IOB%TGF_BETA_RECEPTOR	TGF_BETA_RECEPTOR%IOB%TGF_BETA_RECEPTOR	0.284476	0.55281	-1	MAPK3,MAPK1,XPO4,HDAC1,SMAD2,UBE2D3,PPP2R2A,FKBP1A,CTNNB1,PML	-1.12507	-0.361946	10	24
REGULATION OF SYNAPSE ORGANIZATION%GOBP%GO:0050807	REGULATION OF SYNAPSE ORGANIZATION%GOBP%GO:0050807	0.284493	0.55281	-1	PDLIM5,YWHAZ,KLK8,DBNL,MYCBP2,DHX36,VPS35,EIF4G1	-1.13517	-0.376243	8	21
REGULATION OF SYNAPSE STRUCTURE OR ACTIVITY%GOBP%GO:0050803	REGULATION OF SYNAPSE STRUCTURE OR ACTIVITY%GOBP%GO:0050803	0.284493	0.55281	-1	PDLIM5,YWHAZ,KLK8,DBNL,MYCBP2,DHX36,VPS35,EIF4G1	-1.13517	-0.376243	8	21
POSITIVE REGULATION OF BINDING%GOBP%GO:0051099	POSITIVE REGULATION OF BINDING%GOBP%GO:0051099	0.285636	0.55413	-1	TXN,IDE,RALB,ANXA2,EIF3D,PPP2CA,PPP2CB,RPL11,RAN,EIF3E,EIF4G1,NME1,FKBP1A,DHX9	-1.11684	-0.329698	14	34
HEAD DEVELOPMENT%GOBP%GO:0060322	HEAD DEVELOPMENT%GOBP%GO:0060322	0.285649	0.55413	1	HSPA5,BASP1,LAMB1,HSPG2,MAP1S,COX6B1,SEC16A,CKB,YWHAH,NDUFS3,ACTB,GLUD1,COL3A1,NDUFS4	1.09877	0.283922	14	53
COOPERATION OF PDCL (PHLP1) AND TRIC CCT IN G-PROTEIN BETA FOLDING%REACTOME%R-HSA-6814122.2	COOPERATION OF PDCL (PHLP1) AND TRIC CCT IN G-PROTEIN BETA FOLDING%REACTOME%R-HSA-6814122.2	0.286309	0.55462	-1	CSNK2A1,GNG12,CCT7,CCT8,GNB4,GNB2,CCT6A,CCT5,CCT3,TCP1,GNG5	-1.13229	-0.39647	11	17
NEGATIVE REGULATION OF PROGRAMMED CELL DEATH%GOBP%GO:0043069	NEGATIVE REGULATION OF PROGRAMMED CELL DEATH%GOBP%GO:0043069	0.286379	0.55462	1	HSP90B1,HSPA5,HSPD1,HSPA9,FLNA,APIP,ITGB1,CLU,SOD2,CAPN3,RPS6KA1,CAV1,PRDX3,KRT18,SLC25A5,TXNDC12,MYDGF,ITGA6,FHL2,NDUFS3,MTDH,GHRL,GHITM,ANXA5,DNAJC3,TXNDC5,ATAD3A,LTF,VDAC1,PTMS,PPIF,ANXA4,PARK7,SLC25A4,HYOU1,PRKAA1,IL6ST,AKT1	1.06688	0.229552	38	151
CIRCADIAN RHYTHM%GOBP%GO:0007623	CIRCADIAN RHYTHM%GOBP%GO:0007623	0.288893	0.559024	-1	NAMPT,MYCBP2,HDAC1,PPP1CA,HEBP1,IMPDH2,HUWE1,PPP1CB	-1.12903	-0.383506	8	19
POSITIVE REGULATION OF APOPTOTIC PROCESS%GOBP%GO:0043065	POSITIVE REGULATION OF APOPTOTIC PROCESS%GOBP%GO:0043065	0.289492	0.559717	1	TGM2,LGALS1,HSPD1,CTSD,ITGB1,CLU,SOD2,MFN2,CAV1,ITGA6,AIFM1,HIP1R,DNM2	1.08859	0.266977	13	70
REGULATION OF PHOSPHORYLATION%GOBP%GO:0042325	REGULATION OF PHOSPHORYLATION%GOBP%GO:0042325	0.290113	0.560452	-1	MAPK3,IL18,BCL10,DYNLL1,PPP2R1A,PTK6,TXN,GSTP1,RALB,PGAM1,SNF8,MIF,PROM2,MAPK1,OSBPL8,TSG101,SFN,EPHA2,MARK2,HSPB1,RAP2B,IQGAP1,SERPINB3,PPP2CA,BRD4,TWF1,PTPN11	-1.06998	-0.239831	27	163
PARKINSON DISEASE%PANTHER PATHWAY%P00049	PARKINSON DISEASE%PANTHER PATHWAY%P00049	0.291558	0.561732	-1	MAPK3,YWHAZ,MAPK1,SFN	-1.11517	-0.351241	4	26
REGULATION OF PROTEOLYSIS INVOLVED IN PROTEIN CATABOLIC PROCESS%GOBP%GO:1903050	REGULATION OF PROTEOLYSIS INVOLVED IN PROTEIN CATABOLIC PROCESS%GOBP%GO:1903050	0.291563	0.561732	-1	UCHL5,HECTD1,USP5,EIF3H,RPL23,GIPC1,CSNK1A1,PSMD14,PSMC3,PSMC2,RAD23B,RPL11,CSNK2A1,UFL1,RPS7,HSPA1B,HSP90AB1,UBXN1,XPO1	-1.10166	-0.297721	19	52
POSITIVE REGULATION OF T CELL PROLIFERATION%GOBP%GO:0042102	POSITIVE REGULATION OF T CELL PROLIFERATION%GOBP%GO:0042102	0.291611	0.561732	-1	IL18,CD55,ANXA1	-1.12724	-0.394704	3	17
BRAIN DEVELOPMENT%GOBP%GO:0007420	BRAIN DEVELOPMENT%GOBP%GO:0007420	0.291743	0.561732	1	HSPA5,BASP1,LAMB1,HSPG2,MAP1S,COX6B1,SEC16A,CKB,YWHAH,NDUFS3,ACTB,GLUD1,COL3A1,NDUFS4	1.09501	0.28402	14	52
PID_CXCR4_PATHWAY%MSIGDB_C2%PID_CXCR4_PATHWAY	PID_CXCR4_PATHWAY%MSIGDB_C2%PID_CXCR4_PATHWAY	0.29305	0.563781	-1	CSK,RALB,ITCH,VPS4B,PTPN11,GNAI3,PLCB3,RAC1,ADRBK1	-1.10983	-0.339629	9	29
RESPONSE TO HYDROGEN PEROXIDE%GOBP%GO:0042542	RESPONSE TO HYDROGEN PEROXIDE%GOBP%GO:0042542	0.293505	0.56419	-1	HMOX1,ANXA1,MAPK13	-1.12479	-0.393845	3	17
IMPORT INTO NUCLEUS%GOBP%GO:0051170	IMPORT INTO NUCLEUS%GOBP%GO:0051170	0.29438	0.565362	-1	RPL23,IPO7,TNPO3,KPNA6,KPNA3,KPNA4,TNPO1,RAN,NUP93,STAT3,KPNB1,CSE1L,NUP62	-1.10857	-0.343262	13	28
ANDROGEN RECEPTOR SIGNALING PATHWAY%WIKIPATHWAYS_20220510%WP138%HOMO SAPIENS	ANDROGEN RECEPTOR SIGNALING PATHWAY%WIKIPATHWAYS_20220510%WP138%HOMO SAPIENS	0.294601	0.565362	1	ROCK2,FLNA,TGFB1I1,FHL2	1.12633	0.400563	4	15
REGULATION OF INSULIN SECRETION%REACTOME DATABASE ID RELEASE 80%422356	REGULATION OF INSULIN SECRETION%REACTOME DATABASE ID RELEASE 80%422356	0.296257	0.568071	1	AHCYL1,ITPR3,PRKAR1A,ACSL3,VAMP2,PRKACA,GNAS,GNAI2,GNB1,GNAQ	1.11073	0.36382	10	20
ENDOPLASMIC RETICULUM ORGANIZATION%GOBP%GO:0007029	ENDOPLASMIC RETICULUM ORGANIZATION%GOBP%GO:0007029	0.297766	0.570348	1	MIA3,STX18,REEP5,LMAN1,SEC16A,EMC8,SEC61A1,TRAM1,LPCAT3,TMEM33,VAPB,CCDC47,VCPIP1	1.10797	0.332585	13	28
PROTEIN LOCALIZATION TO PLASMA MEMBRANE%GOBP%GO:0072659	PROTEIN LOCALIZATION TO PLASMA MEMBRANE%GOBP%GO:0072659	0.297936	0.570348	1	BSG,ROCK2,FLNA,CD81,EHD2,SLC9A3R2,SPTBN1,KRT18,SEC16A,ATP1B1,VAMP2	1.0915	0.28311	11	52
PID_CDC42_PATHWAY%MSIGDB_C2%PID_CDC42_PATHWAY	PID_CDC42_PATHWAY%MSIGDB_C2%PID_CDC42_PATHWAY	0.299163	0.571988	-1	MAPK3,MAPK1,BAIAP2,RAC1,CTNNA1,ARPC2,ARPC3,CTNNB1,ACTR2,WASL,ACTR3,ARPC4	-1.11777	-0.379681	12	19
REGULATION OF CANONICAL WNT SIGNALING PATHWAY%GOBP%GO:0060828	REGULATION OF CANONICAL WNT SIGNALING PATHWAY%GOBP%GO:0060828	0.299285	0.571988	-1	SCEL,JUP,CSNK1A1,DDX3X,HDAC1,CTNND1,PPP1CA,NFKB1,WNK1,RUVBL1,RUVBL2,RPS12,IGFBP2	-1.10423	-0.337915	13	29
POSITIVE REGULATION OF PROGRAMMED CELL DEATH%GOBP%GO:0043068	POSITIVE REGULATION OF PROGRAMMED CELL DEATH%GOBP%GO:0043068	0.300326	0.573507	1	TGM2,LGALS1,HSPD1,CTSD,ITGB1,CLU,SOD2,MFN2,CAV1,ITGA6,AIFM1	1.08239	0.263267	11	72
SIGNALING BY INTERLEUKINS%REACTOME%R-HSA-449147.11	SIGNALING BY INTERLEUKINS%REACTOME%R-HSA-449147.11	0.300594	0.573548	-1	MAPK3,IL18,IL1RN,HMOX1,SERPINB2,PPP2R1A,CAPZA1,IL36A,ANXA1,ANXA2,YWHAZ,PITPNA,MIF,MAPK1,TOLLIP,SDC1,PSMD14,PSMD5,PPP2CA,RALA,PPP2CB,PTPN11,PSMC3,PSMD4,RPLP0,PSMC2	-1.07105	-0.245558	26	138
REGULATION OF MRNA STABILITY BY PROTEINS THAT BIND AU-RICH ELEMENTS%REACTOME DATABASE ID RELEASE 80%450531	REGULATION OF MRNA STABILITY BY PROTEINS THAT BIND AU-RICH ELEMENTS%REACTOME DATABASE ID RELEASE 80%450531	0.302557	0.576819	-1	YWHAZ,HSPB1,PSMD14,PSMD5,PSMC3,PSMD4,PSMC2,PSMD12,PSMC1,ELAVL1,TNPO1,PSMA2,PSMD3,PSMD11,SET,PABPC1,EIF4G1,XPO1,RPS27A,PSMD8,HSPA8,PSMD13,PSME3,PSMC5,PSMB6,PSMD1,PSMA7,PSMB2,PSMC6,PSMA1,PSMB3,PSMC4,PSMB4	-1.09092	-0.290533	33	56
PLATELET ACTIVATION, SIGNALING AND AGGREGATION%REACTOME%R-HSA-76002.3	PLATELET ACTIVATION, SIGNALING AND AGGREGATION%REACTOME%R-HSA-76002.3	0.303111	0.577401	1	RAP1B,HSPA5,FLNA,ARRB1,F13A1,CLU,ITPR3,TMSB4X,TLN1,PSAP,CALU,RAC2,FAM3C,ACTN1,FN1,VCL,ANXA5,TAGLN2,STX4,APBB1IP,MANF,STXBP3,TMX3,RAB27B,AKT1	1.06831	0.244346	25	100
REGULATION OF JNK CASCADE%GOBP%GO:0046328	REGULATION OF JNK CASCADE%GOBP%GO:0046328	0.303992	0.578606	-1	GSTP1,ITCH,SERPINB3,MINK1	-1.12268	-0.406893	4	15
NEGATIVE REGULATION OF GROWTH%GOBP%GO:0045926	NEGATIVE REGULATION OF GROWTH%GOBP%GO:0045926	0.30495	0.579925	-1	CDA,PPP2R1A,PPP2CA,SEMA4B,DIP2B,ENO1,DDX3X,RBBP7,HSPA1B,RTN4	-1.11807	-0.37458	10	20
SYNTHESIS OF DNA%REACTOME DATABASE ID RELEASE 80%69239	SYNTHESIS OF DNA%REACTOME DATABASE ID RELEASE 80%69239	0.305184	0.579925	-1	PRIM2,PSMD14,PSMD5,PSMC3,PSMD4,PSMC2,PSMD12,PSMC1,RPA3,PSMA2,PSMD3,PSMD11,RPS27A,PSMD8,CUL1,PSMD13,PSME3,PSMC5,PSMB6,PSMD1,PSMA7,PSMB2,PSMC6,PSMA1,PSMB3,PSMC4,PSMB4	-1.09217	-0.299935	27	48
CELLULAR HOMEOSTASIS%GOBP%GO:0019725	CELLULAR HOMEOSTASIS%GOBP%GO:0019725	0.306475	0.581902	1	TGM2,ANXA6,HSP90B1,GSR,CA2,ATP1A1,STOML2,CAPN3,CAV1,PRDX3,CCDC115,ATP4B,TXNRD1,ATP1B1,ATP4A,AFG3L2,MCU,SLC4A2,PRKACA,ATP2C1,FUNDC2,NQO1,PRKAA1,SLC9A1,TXN2,GPX1,GLRX5,CALR,CHP1,LETM1,SRI,GCLC,SLC12A2	1.06365	0.244049	33	97
ACTIVATION OF NF-KAPPAB IN B CELLS%REACTOME%R-HSA-1169091.1	ACTIVATION OF NF-KAPPAB IN B CELLS%REACTOME%R-HSA-1169091.1	0.309052	0.586315	-1	BCL10,PSMD14,PSMD5,PSMC3,PSMD4,PSMC2,PSMD12,PSMC1,PSMA2,PSMD3,NFKB1,PSMD11,RPS27A,PSMD8,CUL1,PSMD13,PSME3,PSMC5,PSMB6,PSMD1,PSMA7,PSMB2,PSMC6,PSMA1,PSMB3,PSMC4,PSMB4	-1.08676	-0.303246	27	45
CELL CYCLE PROCESS%GOBP%GO:0022402	CELL CYCLE PROCESS%GOBP%GO:0022402	0.310287	0.588179	-1	NUF2,ENSA,CHMP1A,VPS4B,EIF4E,NSFL1C,RPL23,CUL4B,CHMP4B,CHMP2B,CHMP1B,BRD4,SPAST,PDCD6IP,DLG1,EXOC4,HSPA2,EXOC2,EXOC7,SBDS,CHMP5,MYH10,LSM14A,DIS3L2,CUL2,RPS3,CKAP5,ARL3,EXOC3,RAN,LLGL2,ZPR1,NTMT1,CUL3,RPL26,NAA50,EXOC5,GOLGA2,LPIN1,RCC1,CUL1,UPF1,TOP2B,ANXA11,DCTN1,KPNB1,CTNNB1	-1.06726	-0.248854	47	123
DEFENSE RESPONSE TO BACTERIUM%GOBP%GO:0042742	DEFENSE RESPONSE TO BACTERIUM%GOBP%GO:0042742	0.311285	0.58959	-1	IL18,S100A9,S100A14,S100A8,GBP6,PI3,OAS1,GBP7,LCN2,RPS19,SPRR2A,RPL30,OPTN	-1.08764	-0.29658	13	50
CELL REDOX HOMEOSTASIS%GOBP%GO:0045454	CELL REDOX HOMEOSTASIS%GOBP%GO:0045454	0.312737	0.591858	1	GSR,PRDX3,TXNRD1,NQO1,TXN2,GPX1,GLRX5,GCLC	1.10889	0.394363	8	15
DEFENSE RESPONSE TO GRAM-NEGATIVE BACTERIUM%GOBP%GO:0050829	DEFENSE RESPONSE TO GRAM-NEGATIVE BACTERIUM%GOBP%GO:0050829	0.313461	0.592436	1	RNASE2,CTSG,LTF,LYZ,CHGA,IGHM,RARRES2,DEFA3,F2,S100A7	1.10604	0.386103	10	16
BONE DEVELOPMENT%GOBP%GO:0060348	BONE DEVELOPMENT%GOBP%GO:0060348	0.313581	0.592436	1	TGM2,ANXA6,FLNA,OGN,LTF,PPIB,GNAS	1.10746	0.393853	7	15
POSITIVE REGULATION OF T CELL ACTIVATION%GOBP%GO:0050870	POSITIVE REGULATION OF T CELL ACTIVATION%GOBP%GO:0050870	0.313808	0.592436	1	SMARCD2,HSPD1,CD81,CAV1,CD46,ACTB,THY1,IL6ST,AKT1,B2M,PPP3CA,HLA-DRB1	1.08291	0.305236	12	36
PROTEIN LOCALIZATION TO ORGANELLE%GOBP%GO:0033365	PROTEIN LOCALIZATION TO ORGANELLE%GOBP%GO:0033365	0.314525	0.593247	1	HSPA5,HSPD1,COL1A1,CD81,TIMM44,MIA3,CLU,TIMM13,TIMM8B,MFN2,PMPCB,PACSIN2,TIMM10,LMNB2,GRPEL1,PIK3C3,TIMM50,SEC16A,AIFM1,EMC8,SEC62,SCARB2,SPCS2,PEX14,PDIA2,TPP1,PARK7,PRKAA1,SRP54,AKT1,TIMM8A,NUP107,SEC61A1,LMNA,CALR,TIMM9,GBP2,SAMM50,MTX1,TRAM1,MAPRE2,SPCS1,AGK,EHD1,NUP50,DNAJA1,TOMM20,MFF,TOR1AIP1,PHB2,NDUFA13,LMNB1,STAM,TOMM22,XRCC5,HNRNPU	1.04798	0.219638	56	182
ERBB SIGNALING PATHWAY%WIKIPATHWAYS_20220510%WP673%HOMO SAPIENS	ERBB SIGNALING PATHWAY%WIKIPATHWAYS_20220510%WP673%HOMO SAPIENS	0.314748	0.593247	-1	MAPK3,MAPK1,ERBB2,NCK1,MAP2K1,KRAS,CRKL	-1.11112	-0.395936	7	16
CHROMOSOME MAINTENANCE%REACTOME DATABASE ID RELEASE 80%73886	CHROMOSOME MAINTENANCE%REACTOME DATABASE ID RELEASE 80%73886	0.315128	0.593483	-1	PRIM2,RPA3,RBBP7,RUVBL1,RUVBL2,ANKRD28,POLR2A,RBBP4	-1.11088	-0.395853	8	16
SECOND-MESSENGER-MEDIATED SIGNALING%GOBP%GO:0019932	SECOND-MESSENGER-MEDIATED SIGNALING%GOBP%GO:0019932	0.315386	0.593488	1	ATP1B1,MCU,PRKACA,PRKAA1,SLC9A1,PPP3CA,GSTM2,DDAH1,CAMK2D,AGT,NUDT4	1.09061	0.34862	11	22
REGULATION OF CELL POPULATION PROLIFERATION%GOBP%GO:0042127	REGULATION OF CELL POPULATION PROLIFERATION%GOBP%GO:0042127	0.315707	0.593611	-1	NCCRP1,MAPK3,IL18,CRNN,SULT2B1,BNIPL,SLURP1,HMOX1,ECM1,ABI1,RAB25,PDCD6,CD55,CAPN1,TJP1,GSTP1,ANXA1,JUP,S100A11,CTNNBIP1,MIF,YAP1,MAPK1,TGM1,DICER1,SCIN,RPL23	-1.05625	-0.229153	27	210
NEGATIVE REGULATION OF CELL DIFFERENTIATION%GOBP%GO:0045596	NEGATIVE REGULATION OF CELL DIFFERENTIATION%GOBP%GO:0045596	0.316845	0.594932	1	FBN1,HSPA9,EFEMP1,CAV1,ANP32B,FERMT2,FBLN1,YWHAH,ACTB,LTF,THY1,GORASP1,APCS,B2M,CALR,PDCD4,GDI1	1.07882	0.27726	17	54
REGULATION OF CELL CYCLE PHASE TRANSITION%GOBP%GO:1901987	REGULATION OF CELL CYCLE PHASE TRANSITION%GOBP%GO:1901987	0.316921	0.594932	-1	CRNN,NUF2,ANXA1,VPS4B,TIPRL,PPP2CA,BRD4,DLG1,CDC5L,DDX3X,SMARCC2,GPNMB,EIF4G1,CUL3,RPL26,DDB1,SMARCA4,PSME3,PML,DYNC1LI1	-1.08385	-0.291991	20	53
REGULATION OF PHOSPHATE METABOLIC PROCESS%GOBP%GO:0019220	REGULATION OF PHOSPHATE METABOLIC PROCESS%GOBP%GO:0019220	0.318687	0.59728	-1	MAPK3,IL18,BCL10,DYNLL1,ENSA,CDA,PPP2R1A,PTK6,TXN,GSTP1,RALB,PGAM1,SNF8,MIF,PROM2,MAPK1,OSBPL8,TSG101,SFN,EPHA2,PPP1R2,MARK2,HSPB1,TIPRL,RAP2B,IQGAP1,SERPINB3,PPP2CA,BRD4,TWF1,PTPN11	-1.05406	-0.231044	31	191
REGULATION OF PHOSPHORUS METABOLIC PROCESS%GOBP%GO:0051174	REGULATION OF PHOSPHORUS METABOLIC PROCESS%GOBP%GO:0051174	0.318687	0.59728	-1	MAPK3,IL18,BCL10,DYNLL1,ENSA,CDA,PPP2R1A,PTK6,TXN,GSTP1,RALB,PGAM1,SNF8,MIF,PROM2,MAPK1,OSBPL8,TSG101,SFN,EPHA2,PPP1R2,MARK2,HSPB1,TIPRL,RAP2B,IQGAP1,SERPINB3,PPP2CA,BRD4,TWF1,PTPN11	-1.05406	-0.231044	31	191
NEGATIVE REGULATION OF PROTEIN CATABOLIC PROCESS%GOBP%GO:0042177	NEGATIVE REGULATION OF PROTEIN CATABOLIC PROCESS%GOBP%GO:0042177	0.319322	0.597742	-1	UCHL5,SNX3,ANXA2,EIF3H,GIPC1	-1.09025	-0.331407	5	30
FOXO FAMILY SIGNALING%PATHWAY INTERACTION DATABASE NCI-NATURE CURATED DATA%FOXO FAMILY SIGNALING	FOXO FAMILY SIGNALING%PATHWAY INTERACTION DATABASE NCI-NATURE CURATED DATA%FOXO FAMILY SIGNALING	0.319447	0.597742	-1	RALB,YWHAZ,SFN,CSNK1A1,RALA,YWHAE	-1.10273	-0.38612	6	17
REGULATION OF MITOTIC CELL CYCLE%GOBP%GO:0007346	REGULATION OF MITOTIC CELL CYCLE%GOBP%GO:0007346	0.320239	0.59874	-1	NUF2,ANXA1,TTLL12,VPS4B,EIF4E,TOM1L2,IQGAP1,PPP2CA,BRD4,DLG1,YWHAE,DDX3X,SMARCC2,GPNMB,EIF4G1,CUL3,RPL26,DDB1,RCC1,SMARCA4,CTNNB1,PSME3,PML,DYNC1LI1,SLC9A3R1,NUP62,SCRIB	-1.07462	-0.278802	27	64
FATTY ACID DERIVATIVE METABOLIC PROCESS%GOBP%GO:1901568	FATTY ACID DERIVATIVE METABOLIC PROCESS%GOBP%GO:1901568	0.321218	0.600089	-1	AACS,ALOX12,TECR,LYPLA2,HSD17B4	-1.10548	-0.393926	5	16
CHOLESTEROL HOMEOSTASIS%GOBP%GO:0042632	CHOLESTEROL HOMEOSTASIS%GOBP%GO:0042632	0.321986	0.600389	-1	IL18,EPHX2,CES1	-1.0975	-0.372796	3	19
STEROL HOMEOSTASIS%GOBP%GO:0055092	STEROL HOMEOSTASIS%GOBP%GO:0055092	0.321986	0.600389	-1	IL18,EPHX2,CES1	-1.0975	-0.372796	3	19
CELLULAR RESPONSE TO DECREASED OXYGEN LEVELS%GOBP%GO:0036294	CELLULAR RESPONSE TO DECREASED OXYGEN LEVELS%GOBP%GO:0036294	0.32274	0.600389	-1	HMOX1,NPEPPS,NDRG1	-1.1042	-0.393471	3	16
CELLULAR RESPONSE TO HYPOXIA%GOBP%GO:0071456	CELLULAR RESPONSE TO HYPOXIA%GOBP%GO:0071456	0.32274	0.600389	-1	HMOX1,NPEPPS,NDRG1	-1.1042	-0.393471	3	16
ESTABLISHMENT OR MAINTENANCE OF EPITHELIAL CELL APICAL/BASAL POLARITY%GOBP%GO:0045197	ESTABLISHMENT OR MAINTENANCE OF EPITHELIAL CELL APICAL/BASAL POLARITY%GOBP%GO:0045197	0.322814	0.600389	-1	SH3BP1,MARK2,PDCD6IP,DLG1	-1.10725	-0.401304	4	15
ENDOTHELIAL CELL DIFFERENTIATION%GOBP%GO:0045446	ENDOTHELIAL CELL DIFFERENTIATION%GOBP%GO:0045446	0.323311	0.600389	1	RAP1B,COL18A1,COL15A1,KDM6B	1.09367	0.369385	4	18
MAPK FAMILY SIGNALING CASCADES%REACTOME DATABASE ID RELEASE 80%5683057	MAPK FAMILY SIGNALING CASCADES%REACTOME DATABASE ID RELEASE 80%5683057	0.323423	0.600389	-1	MAPK3,PPP2R1A,CSK,MAPK1,SPTBN2,DNAJB1,HSPB1,IQGAP1,PSMD14,PSMD5,PPP2CA,PPP2CB,PTPN11,PPP2R5C,PSMC3,PSMD4,PSMC2,DLG1,PSMD12,ERBB2,PSMC1,LAMTOR3,RAC1,PSMA2,PSMD3,PSMD11,PPP2R5D,PPP1CB,MAP2K1,CUL3,XPO1,RPS27A,SPTB,PSMD8,KRAS,PSMD13,PSME3,PEBP1,PSMC5,RASAL2,PPP2R5A,PSMB6,PSMD1,AGO2,PEA15,ICMT,PSMA7,PSMB2,AGO1,LYPLA1	-1.06684	-0.258919	50	94
RESPONSE TO UNFOLDED PROTEIN%GOBP%GO:0006986	RESPONSE TO UNFOLDED PROTEIN%GOBP%GO:0006986	0.323445	0.600389	1	HSPA5,HSPD1,HSPA9,HSPE1,SERPINH1	1.08036	0.316096	5	31
REGULATION OF TRANSMEMBRANE RECEPTOR PROTEIN SERINE/THREONINE KINASE SIGNALING PATHWAY%GOBP%GO:0090092	REGULATION OF TRANSMEMBRANE RECEPTOR PROTEIN SERINE/THREONINE KINASE SIGNALING PATHWAY%GOBP%GO:0090092	0.323713	0.600394	1	FBN1,ASPN,LTBP1,TGFB1I1,CAV1,EMILIN1,PBLD	1.09065	0.32992	7	27
REGULATION OF SUBSTRATE ADHESION-DEPENDENT CELL SPREADING%GOBP%GO:1900024	REGULATION OF SUBSTRATE ADHESION-DEPENDENT CELL SPREADING%GOBP%GO:1900024	0.323965	0.600394	1	FLNA,ILK,FERMT2,FBLN1,DOCK1	1.08411	0.334793	5	25
ALPHA-AMINO ACID BIOSYNTHETIC PROCESS%GOBP%GO:1901607	ALPHA-AMINO ACID BIOSYNTHETIC PROCESS%GOBP%GO:1901607	0.324621	0.60113	1	APIP,PYCR1,BCAT2,ASL,GLUD1,GOT1,MTAP,GLUL	1.08693	0.361076	8	19
CYTOKINE SIGNALING IN IMMUNE SYSTEM%REACTOME DATABASE ID RELEASE 80%1280215	CYTOKINE SIGNALING IN IMMUNE SYSTEM%REACTOME DATABASE ID RELEASE 80%1280215	0.324976	0.60131	-1	MAPK3,IL18,IL1RN,HMOX1,SERPINB2,PPP2R1A,CAPZA1,CSK,IL36A,ANXA1,ANXA2,GBP6,YWHAZ,PITPNA,TRIM29,MIF,MAPK1,TOLLIP,EIF4E,SDC1,PSMD14,PSMD5,PPP2CA,RALA,PPP2CB,PTPN11,PSMC3,PSMD4,RPLP0,PSMC2,OAS1,GBP7,RNF7,TRIM38,PSMD12,CA1,PSMC1,LCN2,KPNA3,EIF4E2,SQSTM1,KPNA4,PSMA2,PSMD3,NFKB1,PSMD11,PPP2R5D,CNN2,TALDO1,MAP2K1,EIF4G1,HLA-B,EIF4G2,NUP93,PPIA,UBE2D3,STAT3,EIF4A1,PDE12,RPS27A,STAT6,PSMD8,CUL1,SMARCA4,KPN…	-1.0529	-0.230178	71	195
CARBOHYDRATE METABOLIC PROCESS%GOBP%GO:0005975	CARBOHYDRATE METABOLIC PROCESS%GOBP%GO:0005975	0.325682	0.602137	-1	PMM1,PGD,IMPA2,PGAM1,LDHA,G6PD,ME1,HK2,INPP1,ALDOC,ALDOA,PYGL,OAS1,GAPDH,ENO1,GYS1,PFKP,GALM,APOD,RPIA,PKM,GALK1,RPE	-1.07046	-0.269888	23	75
CELLULAR HORMONE METABOLIC PROCESS%GOBP%GO:0034754	CELLULAR HORMONE METABOLIC PROCESS%GOBP%GO:0034754	0.32638	0.602946	-1	ADH7,SDR16C5,RDH12,HSD17B4,UGT1A7	-1.09863	-0.368066	5	20
RESPONSE TO GROWTH FACTOR%GOBP%GO:0070848	RESPONSE TO GROWTH FACTOR%GOBP%GO:0070848	0.32678	0.603206	-1	MAPK3,ACAP2,ANXA1,CPNE3,MAPK1,EPHA2,HSPB1,IQGAP1,PTPN11,MXRA5,ERBB2,HDAC1,PRKD2	-1.0776	-0.285779	13	57
REGULATION OF AUTOPHAGY%GOBP%GO:0010506	REGULATION OF AUTOPHAGY%GOBP%GO:0010506	0.328017	0.605008	-1	ATP6V1D,CAPN1,RALB,SPTLC1,EIF4E,HSPB1,ATP6V1A,CHMP4B,RRAGC,ATP6V1E1,GNAI3,EXOC4,TRIM38,GAPDH,BAG3,EXOC7,CAPNS1,ATP6V1G1,RAB3GAP2,SH3GLB1,OPTN,UFL1,EEF1A1,VPS35,LARP1,VPS26A,EIF4G1,EIF4G2,STAT3,GOLGA2	-1.06604	-0.266809	30	78
DETOXIFICATION%GOBP%GO:0098754	DETOXIFICATION%GOBP%GO:0098754	0.329469	0.607205	1	SOD2,ALDH1A1,AKR1B10,PARK7,NQO1,ADH5,GSTM2	1.08292	0.359742	7	19
NEGATIVE REGULATION OF GENE EXPRESSION%GOBP%GO:0010629	NEGATIVE REGULATION OF GENE EXPRESSION%GOBP%GO:0010629	0.330176	0.607624	-1	CAST,SHMT1,GSTP1,RPS26,ANXA1,ANXA7,RNH1,CHMP1A,ITCH,MIF,SERPINB1,YAP1,DICER1,RPL13A,EIF2S1,PPP2CB,GIGYF2,CELF1,AJUBA,OAS1,GBP7,DDX6,GAPDH,DDX3X,HDAC1,RPS13,EIF4E2,LSM14A,APOD,TNKS1BP1,DIS3L2,RAC1,CNOT1,SLC7A5,RPS3,GPNMB,DHX36,NFKB1,PTBP3,LARP1,SMAD2,RAN,EIF3E,HSPA1B,HSP90AB1,PABPC1,EIF4G1	-1.05064	-0.237172	47	155
NUCLEAR DIVISION%GOBP%GO:0000280	NUCLEAR DIVISION%GOBP%GO:0000280	0.330219	0.607624	-1	NUF2,CHMP1A,VPS4B,CHMP4B,CHMP2B,CHMP1B,SPAST,PDCD6IP,HSPA2,CHMP5,LSM14A,DIS3L2,RAN,CUL3,NAA50,GOLGA2,RCC1,TOP2B,KPNB1	-1.07914	-0.304628	19	42
CDC42 SIGNALING EVENTS%PATHWAY INTERACTION DATABASE NCI-NATURE CURATED DATA%CDC42 SIGNALING EVENTS	CDC42 SIGNALING EVENTS%PATHWAY INTERACTION DATABASE NCI-NATURE CURATED DATA%CDC42 SIGNALING EVENTS	0.330845	0.608295	-1	MAPK3,MAPK1,BAIAP2,IQGAP1,DLG1,EXOC7,RAC1,CTNNA1,ARPC2,ARPC3,CTNNB1,ACTR2,WASL,ACTR3,ARPC4	-1.08176	-0.338169	15	27
SIGNALING BY RECEPTOR TYROSINE KINASES%REACTOME%R-HSA-9006934.5	SIGNALING BY RECEPTOR TYROSINE KINASES%REACTOME%R-HSA-9006934.5	0.331844	0.608697	-1	MAPK3,ABI1,MEMO1,ATP6V1D,PPP2R1A,PTK6,CSK,RALB,JUP,MAPK13,ITCH,SH3GL1,YAP1,MAPK1,SPINT1,BAIAP2,HSPB1,DIAPH1,ATP6V1A,PCSK5,PPP2CA,RALA,PPP2CB,ATP6V1E1,PTPN11,CYFIP1,ITPR2,FGFBP1,WASF2,CYFIP2,NCKAP1,AP2A1,ERBB2,HDAC1,ATP6V1G1,CTNND1	-1.05388	-0.244364	36	127
SPHINGOLIPID METABOLISM%REACTOME DATABASE ID RELEASE 80%428157	SPHINGOLIPID METABOLISM%REACTOME DATABASE ID RELEASE 80%428157	0.332323	0.608697	-1	GLTP,SGPL1,SPTLC1,ESYT2	-1.09351	-0.382893	4	17
PROTEIN LOCALIZATION%GOBP%GO:0008104	PROTEIN LOCALIZATION%GOBP%GO:0008104	0.332508	0.608697	1	FBLN5,BSG,HSP90B1,HSPA5,FBN1,ROCK2,HSPD1,COL1A1,HSPA9,MYH9,FLNA,CD81,PDIA4,EHD2,TIMM44,ARFGAP3,SEC23IP,MIA3,CLU,ERP29,AGRN,STAU1,TIMM13,TIMM8B,MFN2,LTBP1,TMSB4X,PMPCB,NBEAL1,LMAN1,CAPN3,PACSIN2,TIMM10,SLC9A3R2,CAV1,SPTBN1,SSR1,LMNB2,KRT18,GRPEL1,TM9SF3,FERMT2,PIK3C3,TIMM50,VCL,SEC16A,AIFM1,EMC8,YWHAH,SEC62,ATP1B1,VAMP2,ATAD1,SCARB2,SPCS2,ACTB,TMED1,PEX14,DNM2,PDIA2,STX4,THY1,AP3B1,TPP1,GORASP1,PA…	1.03126	0.1985	119	391
CELLULAR MACROMOLECULE LOCALIZATION%GOBP%GO:0070727	CELLULAR MACROMOLECULE LOCALIZATION%GOBP%GO:0070727	0.332508	0.608697	1	FBLN5,BSG,HSP90B1,HSPA5,FBN1,ROCK2,HSPD1,COL1A1,HSPA9,MYH9,FLNA,CD81,PDIA4,EHD2,TIMM44,ARFGAP3,SEC23IP,MIA3,CLU,ERP29,AGRN,STAU1,TIMM13,TIMM8B,MFN2,LTBP1,TMSB4X,PMPCB,NBEAL1,LMAN1,CAPN3,PACSIN2,TIMM10,SLC9A3R2,CAV1,SPTBN1,SSR1,LMNB2,KRT18,GRPEL1,TM9SF3,FERMT2,PIK3C3,TIMM50,VCL,SEC16A,AIFM1,EMC8,YWHAH,SEC62,ATP1B1,VAMP2,ATAD1,SCARB2,SPCS2,ACTB,TMED1,PEX14,DNM2,PDIA2,STX4,THY1,AP3B1,TPP1,GORASP1,PA…	1.03126	0.1985	119	391
PID_AVB3_INTEGRIN_PATHWAY%MSIGDB_C2%PID_AVB3_INTEGRIN_PATHWAY	PID_AVB3_INTEGRIN_PATHWAY%MSIGDB_C2%PID_AVB3_INTEGRIN_PATHWAY	0.332557	0.608697	1	COL1A1,COL6A1,COL1A2,TLN1,COL14A1,COL16A1,VTN,COL3A1	1.09126	0.374125	8	17
REGULATION OF STEM CELL DIFFERENTIATION%GOBP%GO:2000736	REGULATION OF STEM CELL DIFFERENTIATION%GOBP%GO:2000736	0.332636	0.608697	-1	ITCH,TACSTD2,HDAC1,RBBP7,DHX36,NSUN2,PTN,RBBP4	-1.09581	-0.390481	8	16
DOWNSTREAM SIGNALING EVENTS OF B CELL RECEPTOR (BCR)%REACTOME%R-HSA-1168372.3	DOWNSTREAM SIGNALING EVENTS OF B CELL RECEPTOR (BCR)%REACTOME%R-HSA-1168372.3	0.333333	0.609494	-1	BCL10,PSMD14,PSMD5,PSMC3,PSMD4,PSMC2,PSMD12,PSMC1,PSMA2,PSMD3,NFKB1,PSMD11,PPIA,RPS27A,FKBP1A,PSMD8,CUL1,PSMD13,PSME3,PSMC5,PSMB6,PSMD1,PSMA7,PSMB2,PSMC6,PSMA1,PSMB3,PSMC4,PSMB4	-1.07281	-0.294617	29	48
POSTTRANSLATIONAL REGULATION OF ADHERENS JUNCTION STABILITY AND DISSASSEMBLY%PATHWAY INTERACTION DATABASE NCI-NATURE CURATED DATA%POSTTRANSLATIONAL REGULATION OF ADHERENS JUNCTION STABILITY AND DISSASSEMBLY	POSTTRANSLATIONAL REGULATION OF ADHERENS JUNCTION STABILITY AND DISSASSEMBLY%PATHWAY INTERACTION DATABASE NCI-NATURE CURATED DATA%POSTTRANSLATIONAL REGULATION OF ADHERENS JUNCTION STABILITY AND DISSASSEMBLY	0.334474	0.611098	-1	JUP,DSP,IQGAP1,RAB5A,CTNND1,RAC1,CTNNA1,ARF6,NME1	-1.09005	-0.36129	9	21
ORGANELLE LOCALIZATION%GOBP%GO:0051640	ORGANELLE LOCALIZATION%GOBP%GO:0051640	0.335259	0.61168	-1	NUF2,PDCD6,RAB10,CHMP1A,YWHAZ,TMED9,VPS4B,MARK2,NSFL1C,MYO1D,CHMP4B,CHMP2B,RAB12,MYO1E,CHMP1B,RAB6A,SPAST,RPS15,PDCD6IP,ARL8B,COPG2,DLG1,EXOC4,ACTN4,HSBP1,EXOC2,YKT6,BICD2,MYO5C,EXOC7,CHMP5,MYO5B,VAMP3	-1.05365	-0.243539	33	130
AUF1 (HNRNP D0) BINDS AND DESTABILIZES MRNA%REACTOME%R-HSA-450408.3	AUF1 (HNRNP D0) BINDS AND DESTABILIZES MRNA%REACTOME%R-HSA-450408.3	0.335557	0.61168	-1	HSPB1,PSMD14,PSMD5,PSMC3,PSMD4,PSMC2,PSMD12,PSMC1,PSMA2,PSMD3,PSMD11,PABPC1,EIF4G1,RPS27A,PSMD8,HSPA8,PSMD13,PSME3,PSMC5,PSMB6,PSMD1,PSMA7,PSMB2,PSMC6,PSMA1,PSMB3,PSMC4,PSMB4	-1.06923	-0.298356	28	45
T CELL ACTIVATION%GOBP%GO:0042110	T CELL ACTIVATION%GOBP%GO:0042110	0.335582	0.61168	1	HSPD1,LCP1,STOML2,ADA,PPP3CA,CXADR,KIF13B,MSN	1.07836	0.35823	8	19
APOPTOTIC MITOCHONDRIAL CHANGES%GOBP%GO:0008637	APOPTOTIC MITOCHONDRIAL CHANGES%GOBP%GO:0008637	0.335946	0.611864	1	HSPD1,CLU,SOD2,TIMM50,NDUFS1	1.08855	0.373196	5	17
POSITIVE REGULATION OF STRESS FIBER ASSEMBLY%GOBP%GO:0051496	POSITIVE REGULATION OF STRESS FIBER ASSEMBLY%GOBP%GO:0051496	0.336212	0.61187	1	ROCK2,TPM1,FERMT2,PAK1	1.0879	0.379771	4	16
INTRACELLULAR SIGNALING BY SECOND MESSENGERS%REACTOME DATABASE ID RELEASE 80%9006925	INTRACELLULAR SIGNALING BY SECOND MESSENGERS%REACTOME DATABASE ID RELEASE 80%9006925	0.337187	0.613077	-1	MAPK3,PPP2R1A,MAPK1,PSMD14,PSMD5,PPP2CA,RRAGC,PPP2CB,PTPN11,PPP2R5C,ITPR2,PSMC3,PSMD4,PSMC2,KDM1A,PSMD12,ERBB2,HDAC1,PSMC1,CSNK2A1,LAMTOR3,RAC1,RBBP7,PSMA2,PSMD3,PSMD11,PPP2R5D	-1.06204	-0.260962	27	88
INORGANIC ION HOMEOSTASIS%GOBP%GO:0098771	INORGANIC ION HOMEOSTASIS%GOBP%GO:0098771	0.337644	0.613077	1	TGM2,ANXA6,HSP90B1,CA2,ATP1A1,STOML2,CAV1,CCDC115,ATP4B,ATP1B1,ATP4A,AFG3L2,MCU,BDH2,SLC4A2,PRKACA,ATP2C1,B2M,SLC9A1,GLRX5,CALR,CHP1,TF,LETM1,SRI	1.05267	0.253203	25	76
VESICLE FUSION%GOBP%GO:0006906	VESICLE FUSION%GOBP%GO:0006906	0.337843	0.613077	-1	CHMP1A,SAMD9,CHMP4B,CHMP2B,CHMP1B,ARL8B,CHMP5,VAMP3	-1.06825	-0.319492	8	32
INTERACTIONS OF VPR WITH HOST CELLULAR PROTEINS%REACTOME DATABASE ID RELEASE 80%176033	INTERACTIONS OF VPR WITH HOST CELLULAR PROTEINS%REACTOME DATABASE ID RELEASE 80%176033	0.338319	0.613077	1	SLC25A5,SLC25A4,NUP107,NUP50	1.08592	0.379079	4	16
REGULATION OF MYELOID CELL DIFFERENTIATION%GOBP%GO:0045637	REGULATION OF MYELOID CELL DIFFERENTIATION%GOBP%GO:0045637	0.338583	0.613077	1	FBN1,HSPA9,LTF,ACIN1,APCS,PPP3CA,HLA-DRB1	1.07323	0.343064	7	22
REGULATION OF LEUKOCYTE DIFFERENTIATION%GOBP%GO:1902105	REGULATION OF LEUKOCYTE DIFFERENTIATION%GOBP%GO:1902105	0.338794	0.613077	1	LGALS1,SMARCD2,FBN1,CD46,ACTB,LTF,ACIN1,APCS,PPP3CA,HLA-DRB1	1.07217	0.316804	10	30
REGULATION OF PROTEIN-CONTAINING COMPLEX DISASSEMBLY%GOBP%GO:0043244	REGULATION OF PROTEIN-CONTAINING COMPLEX DISASSEMBLY%GOBP%GO:0043244	0.338812	0.613077	-1	FLII,MTPN,CAPZA1,SH3BP1,SCIN,ETF1,TWF1	-1.07733	-0.339324	7	26
ENZYME-LINKED RECEPTOR PROTEIN SIGNALING PATHWAY%GOBP%GO:0007167	ENZYME-LINKED RECEPTOR PROTEIN SIGNALING PATHWAY%GOBP%GO:0007167	0.339025	0.613077	-1	MAPK3,ABI1,PDCD6,PTK6,IDE,CPNE3,MAPK1,BAIAP2,EPHA2,HSPB1,IQGAP1,NAMPT,PTPN11,GIGYF2,ERBB2,PRKD2,EPHA1	-1.06276	-0.27532	17	65
POSITIVE REGULATION OF LEUKOCYTE CELL-CELL ADHESION%GOBP%GO:1903039	POSITIVE REGULATION OF LEUKOCYTE CELL-CELL ADHESION%GOBP%GO:1903039	0.33925	0.613077	1	SMARCD2,HSPD1,CD81,CAV1,CD46,ACTB,THY1,IL6ST,AKT1,B2M,PPP3CA,HLA-DRB1	1.06808	0.297422	12	38
RUNX1 REGULATES TRANSCRIPTION OF GENES INVOLVED IN DIFFERENTIATION OF HSCS%REACTOME DATABASE ID RELEASE 80%8939236	RUNX1 REGULATES TRANSCRIPTION OF GENES INVOLVED IN DIFFERENTIATION OF HSCS%REACTOME DATABASE ID RELEASE 80%8939236	0.340111	0.614155	-1	ITCH,YAP1,PSMD14,PSMD5,PSMC3,PSMD4,PSMC2,PSMD12,PSMC1,PSMA2,PSMD3,PSMD11,RPS27A,PSMD8,PSMD13,PSME3,PSMC5,PSMB6,PSMD1,PSMA7,PSMB2,PSMC6,PSMA1,PSMB3,PSMC4,PSMB4	-1.07199	-0.300549	26	43
ARRHYTHMOGENIC RIGHT VENTRICULAR CARDIOMYOPATHY%WIKIPATHWAYS_20220510%WP2118%HOMO SAPIENS	ARRHYTHMOGENIC RIGHT VENTRICULAR CARDIOMYOPATHY%WIKIPATHWAYS_20220510%WP2118%HOMO SAPIENS	0.340453	0.614295	1	CACNA2D1,ITGB6,ITGB1,ITGB4,ACTN1,ITGA6,ITGA1,LMNA,DSG2	1.0731	0.351494	9	20
REGULATION OF APOPTOTIC PROCESS%GOBP%GO:0042981	REGULATION OF APOPTOTIC PROCESS%GOBP%GO:0042981	0.341646	0.615666	1	TGM2,LGALS1,HSP90B1,HSPA5,HSPD1,HSPA9,FLNA,CTSD,APIP,ITGB1,CLU,SOD2,MFN2,CAPN3,RPS6KA1,CAV1,PRDX3,KRT18,ACTN1,SLC25A5,ANP32B,TXNDC12,MYDGF,ITGA6,AIFM1,FHL2,NDUFS3,MTDH,GHRL,GHITM,ANXA5,HIP1R,DNAJC3,TXNDC5,ATAD3A,ACTB,LTF,VDAC1,DNM2,RBM25,STX4,PTMS,PPIF,ANXA4,PARK7,SLC25A4,HYOU1,PRKAA1,IL6ST,AKT1	1.03396	0.210767	50	226
PYRUVATE METABOLIC PROCESS%GOBP%GO:0006090	PYRUVATE METABOLIC PROCESS%GOBP%GO:0006090	0.341833	0.615666	1	DLD,DLAT,ALDOB,ME2,LDHB,PDHX,ME3,VDAC1,PDHB,PDHA1	1.07326	0.320537	10	29
CELLULAR CATABOLIC PROCESS%GOBP%GO:0044248	CELLULAR CATABOLIC PROCESS%GOBP%GO:0044248	0.342007	0.615666	-1	NCCRP1,NAGK,ACOX3,NEDD8,HMOX1,MGLL,BLVRA,EPHX2,CDA,NT5C2,S100A9,PXDN,SHMT1,VTA1,PGD,IDE,NPEPPS,S100A8,ANXA7,HECTD1,RNH1,ACOX1,ACAT2,CHMP1A,ITCH,SNF8,NEMF,SGPL1,TSG101,SLC27A4,TOLLIP,VPS4B,DICER1,MARK2,WDR26,NSFL1C,CUL4B,CSNK1A1,PSMD14,COMT,ATG3,CHMP4B,CHMP2B,RAB1B,ADRM1,CHMP1B,LYPLA2,HSD17B4,LTA4H,UPP1,UBR4,ACAA1,PPP2R5C,GDPD3,PSMC3,PSMD4,ARL8B,PSMC2,PYGL,BLMH,APOC3,RNF7,RAD23B,PRDX1,SCP2	-1.03805	-0.212544	65	365
MYELOID CELL HOMEOSTASIS%GOBP%GO:0002262	MYELOID CELL HOMEOSTASIS%GOBP%GO:0002262	0.345957	0.622295	-1	HMOX1,ANXA1,G6PD,RPS24,RPS19,UFL1	-1.08463	-0.379782	6	17
TRANSCRIPTION-COUPLED NUCLEOTIDE EXCISION REPAIR (TC-NER)%REACTOME%R-HSA-6781827.1	TRANSCRIPTION-COUPLED NUCLEOTIDE EXCISION REPAIR (TC-NER)%REACTOME%R-HSA-6781827.1	0.346657	0.62307	-1	CUL4B,RPA3,COPS6,COPS4,COPS8,RPS27A,DDB1,POLR2A,CUL4A,USP7	-1.08034	-0.372237	10	18
ORGANIC HYDROXY COMPOUND CATABOLIC PROCESS%GOBP%GO:1901616	ORGANIC HYDROXY COMPOUND CATABOLIC PROCESS%GOBP%GO:1901616	0.347529	0.624155	-1	IMPA2,COMT,INPP1	-1.08525	-0.393331	3	15
GOLGI-TO-ER RETROGRADE TRANSPORT%REACTOME DATABASE ID RELEASE 80%8856688	GOLGI-TO-ER RETROGRADE TRANSPORT%REACTOME DATABASE ID RELEASE 80%8856688	0.348444	0.625317	-1	DYNLL1,NAPA,CAPZA1,TMED9,ARF5,TMED3,RAB1B,RAB6A,COPG2,DYNC1LI2,BICD2,RAB18,RAB3GAP2,CAPZB,KLC1,DYNC1I2	-1.0599	-0.283158	16	55
NEGATIVE REGULATION OF MRNA METABOLIC PROCESS%GOBP%GO:1903312	NEGATIVE REGULATION OF MRNA METABOLIC PROCESS%GOBP%GO:1903312	0.348947	0.625534	-1	PKP3,PKP1,YBX3,TAF15,ELAVL1,LARP1,PABPC1,CSDE1,DHX9	-1.0625	-0.315424	9	33
CELLULAR RESPONSE TO OXIDATIVE STRESS%GOBP%GO:0034599	CELLULAR RESPONSE TO OXIDATIVE STRESS%GOBP%GO:0034599	0.349242	0.625534	1	TPM1,GSR,SOD2,PNPT1,PRDX3,PYCR1,LONP1,STX4,SLC25A24,PPIF,PARK7,PDK1,NQO1,PRKAA1,AKT1,ARL6IP5,GPX1	1.06072	0.281565	17	47
NEGATIVE REGULATION OF CELL CYCLE PROCESS%GOBP%GO:0010948	NEGATIVE REGULATION OF CELL CYCLE PROCESS%GOBP%GO:0010948	0.349373	0.625534	-1	NUF2,TIPRL,TOM1L2,DLG1,NAA10,CDC5L	-1.06756	-0.324507	6	30
MEMBRANE ORGANIZATION%GOBP%GO:0061024	MEMBRANE ORGANIZATION%GOBP%GO:0061024	0.349959	0.6261	1	ANXA6,HSPA9,MYH9,EHD2,ARFGAP3,MIA3,CLU,IMMT,STX18,SEC24D,AGRN,TIMM13,TIMM8B,MFN2,REEP5,PACSIN2,TIMM10,CAV1,CHCHD3,SPTBN1,RAC2,LMNB2,DNAJC11,SLC25A5,TIMM50,EMC8,IGLL5,ATP1B1,VAMP2,GHITM,HIP1R,GCA,DOCK1,DNM2,STX4,PPIF,ATP2C1,SLC25A4,TIMM8A,SEC22B,SEC61A1,APOO,LMNA,CHP1,TIMM9,LETM1,STX12,SAMM50,MTX1,SEC24A,SAR1B,TRAM1,AP2M1,LPCAT3,AGK,TRPC5,IGHM,TOMM20,TOR1AIP1,IGHA1,NDUFA13,LMNB1,OPA1,IGHV3-23,APOO…	1.0346	0.212797	68	210
G2 M CHECKPOINTS%REACTOME DATABASE ID RELEASE 80%69481	G2 M CHECKPOINTS%REACTOME DATABASE ID RELEASE 80%69481	0.351117	0.627688	-1	YWHAZ,SFN,PSMD14,PSMD5,PSMC3,PSMD4,PSMC2,YWHAE,PSMD12,PSMC1,RPA3,PSMA2,PSMD3,PSMD11,RPS27A,PSMD8,PSMD13,PSME3,YWHAQ,PSMC5,PSMB6,PSMD1,PSMA7,PSMB2,YWHAG,PSMC6,PSMA1,PSMB3,PSMC4,PSMB4	-1.05879	-0.286136	30	52
NEGATIVE REGULATION OF CELLULAR BIOSYNTHETIC PROCESS%GOBP%GO:0031327	NEGATIVE REGULATION OF CELLULAR BIOSYNTHETIC PROCESS%GOBP%GO:0031327	0.35154	0.627962	-1	SHMT1,SDR16C5,YWHAZ,YAP1,CRYAB,DICER1,DNAJB1,DBI,RPL23,RPL13A,EIF2S1,LRRFIP1,GIGYF2,CELF1,DLG1,APOC3,DDX6,PPID,GAPDH,KDM1A,HSBP1,BAG3,ENO1,DDX3X,HDAC1,SMARCC2,WDR82,EIF4E2,RPL10,LSM14A,TNKS1BP1,DIS3L2,CNOT1,RBBP7,RPS3,DHX36,NFKB1,SET,LARP1,SMAD2,NCK1,EIF3E,EIF4G1,UBE2D3,STAT3,PDE12,EIF6,CIR1,SMARCA4,UPF1,HSPA8,CTNNB1,CTBP1,YWHAQ,PML,RBBP4,IFI16,NOC2L	-1.04062	-0.233249	58	163
7Q11.23 COPY NUMBER VARIATION SYNDROME%WIKIPATHWAYS_20220510%WP4932%HOMO SAPIENS	7Q11.23 COPY NUMBER VARIATION SYNDROME%WIKIPATHWAYS_20220510%WP4932%HOMO SAPIENS	0.352499	0.629193	1	FBLN5,FBN1,DLD,VAMP2,CLTC,OGDH,SMARCA5	1.06229	0.328055	7	25
OSTEOBLAST DIFFERENTIATION%GOBP%GO:0001649	OSTEOBLAST DIFFERENTIATION%GOBP%GO:0001649	0.353648	0.630758	1	VCAN,COL6A1,HSPE1,RRBP1,RDH14	1.06118	0.313557	5	30
DIRECT P53 EFFECTORS%PATHWAY INTERACTION DATABASE NCI-NATURE CURATED DATA%DIRECT P53 EFFECTORS	DIRECT P53 EFFECTORS%PATHWAY INTERACTION DATABASE NCI-NATURE CURATED DATA%DIRECT P53 EFFECTORS	0.353994	0.630891	-1	SERPINB5,TP53I3,SFN,EPHA2,CARM1,NDRG1,S100A2	-1.07321	-0.345259	7	24
ESTABLISHMENT OF PROTEIN LOCALIZATION%GOBP%GO:0045184	ESTABLISHMENT OF PROTEIN LOCALIZATION%GOBP%GO:0045184	0.354313	0.630976	1	HSP90B1,HSPA5,HSPD1,HSPA9,MYH9,FLNA,PDIA4,TIMM44,ARFGAP3,SEC23IP,MIA3,CLU,ERP29,TIMM13,TIMM8B,MFN2,PMPCB,LMAN1,TIMM10,SPTBN1,SSR1,KRT18,GRPEL1,PIK3C3,TIMM50,SEC16A,AIFM1,EMC8,YWHAH,SEC62,ATP1B1,VAMP2,ATAD1,SCARB2,SPCS2,TMED1,PEX14,DNM2,STX4,AP3B1,GORASP1,PARK7,STXBP3,ARFIP2,CLTC,SRP54,RAB27B,AKT1,TIMM8A,NUP107,SEC61A1,ARL6IP5,CALR,CHP1,TIMM9,AP1M2,STX12,SAMM50,MTX1,COPZ1,SAR1B,TRAM1,SPCS1,GORASP2…	1.02728	0.205871	79	257
TERPENOID METABOLIC PROCESS%GOBP%GO:0006721	TERPENOID METABOLIC PROCESS%GOBP%GO:0006721	0.356402	0.63421	-1	ADH7,SDR16C5,ALDH3A2,RDH12,HMGCS1,UGT1A7,FDPS	-1.07509	-0.351909	7	22
VEGF SIGNALING PATHWAY%PANTHER PATHWAY%P00056	VEGF SIGNALING PATHWAY%PANTHER PATHWAY%P00056	0.357985	0.635886	-1	MAPK3,MAPK1,CRYAB,HSPB1	-1.07679	-0.390262	4	15
SYNAPTIC VESICLE RECYCLING%GOBP%GO:0036465	SYNAPTIC VESICLE RECYCLING%GOBP%GO:0036465	0.357985	0.635886	-1	FCHO2,SH3GL1,SNCG,RAB5A	-1.07642	-0.390129	4	15
RESPONSE TO ORGANIC CYCLIC COMPOUND%GOBP%GO:0014070	RESPONSE TO ORGANIC CYCLIC COMPOUND%GOBP%GO:0014070	0.358165	0.635886	-1	MAPK3,IL18,PMVK,IL1RN,CES1,RALB,ANXA1,JUP,YAP1,MAPK1,RIOK3,DIAPH1	-1.05154	-0.269363	12	68
REGULATION OF INFLAMMATORY RESPONSE%GOBP%GO:0050727	REGULATION OF INFLAMMATORY RESPONSE%GOBP%GO:0050727	0.359403	0.637597	-1	IL18,MGLL,S100A9,GSTP1,S100A8,ANXA1,MAPK13,BRD4,GRN,CELF1,MVK	-1.05259	-0.287841	11	49
BIOLOGICAL PROCESS INVOLVED IN INTERACTION WITH SYMBIONT%GOBP%GO:0051702	BIOLOGICAL PROCESS INVOLVED IN INTERACTION WITH SYMBIONT%GOBP%GO:0051702	0.359725	0.637681	1	ROCK2,HSPD1,FN1,LTF,PPIB,APCS	1.05797	0.323435	6	26
ESTABLISHMENT OR MAINTENANCE OF BIPOLAR CELL POLARITY%GOBP%GO:0061245	ESTABLISHMENT OR MAINTENANCE OF BIPOLAR CELL POLARITY%GOBP%GO:0061245	0.36156	0.639637	-1	SH3BP1,MARK2,PDCD6IP,DLG1,LLGL2,FSCN1,SLC9A3R1,SCRIB	-1.0717	-0.38189	8	16
ESTABLISHMENT OR MAINTENANCE OF APICAL/BASAL CELL POLARITY%GOBP%GO:0035088	ESTABLISHMENT OR MAINTENANCE OF APICAL/BASAL CELL POLARITY%GOBP%GO:0035088	0.36156	0.639637	-1	SH3BP1,MARK2,PDCD6IP,DLG1,LLGL2,FSCN1,SLC9A3R1,SCRIB	-1.0717	-0.38189	8	16
REGULATION OF LEUKOCYTE CHEMOTAXIS%GOBP%GO:0002688	REGULATION OF LEUKOCYTE CHEMOTAXIS%GOBP%GO:0002688	0.361654	0.639637	-1	MAPK3,S100A14,MIF,MAPK1,OXSR1	-1.06918	-0.358199	5	20
REGULATION OF DNA BIOSYNTHETIC PROCESS%GOBP%GO:2000278	REGULATION OF DNA BIOSYNTHETIC PROCESS%GOBP%GO:2000278	0.362095	0.639931	-1	MAPK3,MAPK1,PRKD2,CCT7,CCT8,HSP90AB1,CTNNB1,CCT6A,CCT5,TCP1,HNRNPA2B1,TOM1L1	-1.06754	-0.343435	12	24
GLYCOSYL COMPOUND METABOLIC PROCESS%GOBP%GO:1901657	GLYCOSYL COMPOUND METABOLIC PROCESS%GOBP%GO:1901657	0.362798	0.640685	1	DTYMK,ERH,ADA,AKR1B1,AKR1B10,AKR1C1,ABHD10,MTAP,AKR1C2,MACROD1	1.05335	0.325296	10	25
TRANSPORT OF SMALL MOLECULES%REACTOME%R-HSA-382551.5	TRANSPORT OF SMALL MOLECULES%REACTOME%R-HSA-382551.5	0.363612	0.641637	1	SLC25A22,BSG,PSMB10,PSME2,CA2,SLC5A5,ATP1A1,PMPCB,ADD3,STOML2,PRKAR1A,AP2B1,SLC25A5,ATP4B,AHCYL2,ADD1,CLTA,ATP1B1,ATP4A,HDLBP,PSMB9,PSMB8,VDAC1,ACO1,ASPH,AFG3L2,MCU,SLC25A10,SLC4A2,PRKACA,ATP2C1,SLC25A4,CLTC,GNAS,ABCA8,PDZD11,SLC9A1,TF,LETM1,SRI,PSME1,SAR1B,AP2M1,SLC12A2	1.03106	0.218762	44	165
NUCLEAR EXPORT%GOBP%GO:0051168	NUCLEAR EXPORT%GOBP%GO:0051168	0.364916	0.643448	-1	THOC3,NEMF,XPO4,RPS15,AGFG1,ALYREF,CHTOP,RAN,NUP93,XPO1,EIF6,UPF1,RANGAP1,CSE1L,NUP62	-1.05479	-0.302109	15	39
ISG15 ANTIVIRAL MECHANISM%REACTOME DATABASE ID RELEASE 80%1169408	ISG15 ANTIVIRAL MECHANISM%REACTOME DATABASE ID RELEASE 80%1169408	0.365782	0.644486	-1	MAPK3,EIF4E,KPNA3,EIF4E2,KPNA4,EIF4G1,EIF4G2,NUP93,EIF4A1,RPS27A,KPNB1	-1.05479	-0.320626	11	30
ADAPTIVE IMMUNE RESPONSE%GOBP%GO:0002250	ADAPTIVE IMMUNE RESPONSE%GOBP%GO:0002250	0.368709	0.649003	-1	IL18,BCL10,CD55	-1.06215	-0.34444	3	23
REGULATION OF TRANSPORT%GOBP%GO:0051049	REGULATION OF TRANSPORT%GOBP%GO:0051049	0.368999	0.649003	1	SLC25A22,TGM2,RAP1B,AHCYL1,CACNA2D1,FLNA,CD81,EHD2,ARRB1,MYLK,ITGB1,CLU,CA2,ERP29,STX18,ATP1A1,TMSB4X,PDGFRB,ATXN2,REEP5,LCP1,LMAN1,CAPN3,PACSIN2,CAV1,RAC2,SLC25A5,ANP32B,ACSL3,YWHAH,FHL1,SNX12,HADH,ATP1B1,GHRL,VAMP2,ATAD1,HIP1R,GLRX,VTN,ACTB,VDAC1,NDUFA4,STX4,THY1,MCU,PPIF,PRKACA,ATP2C1,GLUD1,PARK7,STXBP3,SLC25A4,SORBS1,RAB27B,AKT1,CHGA,ABCA8,B2M,SLC9A1,DYNC1H1,PPP3CA,ARL6IP5,HLA-DRB1,CASK,RAB27…	1.02251	0.203288	69	280
CELLULAR CARBOHYDRATE METABOLIC PROCESS%GOBP%GO:0044262	CELLULAR CARBOHYDRATE METABOLIC PROCESS%GOBP%GO:0044262	0.369254	0.649003	-1	PGD,IMPA2,HK2,INPP1,PYGL,GYS1	-1.06238	-0.341777	6	24
FATTY ACID BIOSYNTHETIC PROCESS%GOBP%GO:0006633	FATTY ACID BIOSYNTHETIC PROCESS%GOBP%GO:0006633	0.369463	0.649003	-1	GSTP1,ALOX12,TECR,MIF,FASN	-1.06153	-0.34424	5	23
LIPID MODIFICATION%GOBP%GO:0030258	LIPID MODIFICATION%GOBP%GO:0030258	0.370924	0.649687	1	CRAT,ETFA,ACADS,HADH,AUH,ACAT1,ECI1,DECR1,BDH2,HADHA,HADHB,CPT2,ETFB,IVD,ADH5,ECHDC1,ACADM,ACADVL,ETFDH,ECI2,LPCAT3,ECHDC2	1.04399	0.286396	22	41
REGULATION OF CELLULAR COMPONENT SIZE%GOBP%GO:0032535	REGULATION OF CELLULAR COMPONENT SIZE%GOBP%GO:0032535	0.37099	0.649687	-1	FLII,MTPN,CAPZA1,SH3BP1,BAIAP2,SCIN,TWF1,DBNL,SLC12A6,SEMA4B,DIP2B,NCKAP1,RAB5A,ARFGEF1,SVIL,CAPZB,PPP1CA,RAC1,CTTN,BRK1,NCK1,SSH3,RTN4,ARF6	-1.04656	-0.27303	24	62
SIGNALING EVENTS MEDIATED BY HEPATOCYTE GROWTH FACTOR RECEPTOR (C-MET)%PATHWAY INTERACTION DATABASE NCI-NATURE CURATED DATA%SIGNALING EVENTS MEDIATED BY HEPATOCYTE GROWTH FACTOR RECEPTOR (C-MET)	SIGNALING EVENTS MEDIATED BY HEPATOCYTE GROWTH FACTOR RECEPTOR (C-MET)%PATHWAY INTERACTION DATABASE NCI-NATURE CURATED DATA%SIGNALING EVENTS MEDIATED BY HEPATOCYTE GROWTH FACTOR RECEPTOR (C-MET)	0.371172	0.649687	-1	MAPK3,MAPK1,EIF4E,PTPN11,RAB5A,RAC1,CTNNA1,NCK1,MAP2K1,ARF6,KPNB1,CTNNB1,WASL,CRKL	-1.04703	-0.320411	14	29
NEGATIVE REGULATION OF CELL CYCLE PHASE TRANSITION%GOBP%GO:1901988	NEGATIVE REGULATION OF CELL CYCLE PHASE TRANSITION%GOBP%GO:1901988	0.371342	0.649687	-1	NUF2,TIPRL,DLG1,CDC5L,GPNMB,RPL26	-1.06085	-0.351611	6	21
RHOBTB2 GTPASE CYCLE%REACTOME%R-HSA-9013418.2	RHOBTB2 GTPASE CYCLE%REACTOME%R-HSA-9013418.2	0.371434	0.649687	-1	TMOD3,TWF1,TXNL1,CCT7,HSP90AB1,CUL3,CCT6A	-1.05927	-0.359809	7	19
CELLULAR RESPONSE TO ORGANONITROGEN COMPOUND%GOBP%GO:0071417	CELLULAR RESPONSE TO ORGANONITROGEN COMPOUND%GOBP%GO:0071417	0.371855	0.649687	1	TGM2,RAP1B,VIM,HSP90B1,AHCYL1,CACNA2D1,FLNA,CA2,SLC5A5,CAV1,CASP7	1.03661	0.252133	11	72
POSITIVE REGULATION OF REACTIVE OXYGEN SPECIES METABOLIC PROCESS%GOBP%GO:2000379	POSITIVE REGULATION OF REACTIVE OXYGEN SPECIES METABOLIC PROCESS%GOBP%GO:2000379	0.372024	0.649687	1	PDGFRB,AKR1C1,RAB27A,DHRS4,CBR1,AGT,PRKCD,GRB2,F2	1.05515	0.368337	9	16
NADP METABOLIC PROCESS%GOBP%GO:0006739	NADP METABOLIC PROCESS%GOBP%GO:0006739	0.372089	0.649687	-1	PGD,TP53I3,G6PD,ME1	-1.06256	-0.372055	4	17
CATION HOMEOSTASIS%GOBP%GO:0055080	CATION HOMEOSTASIS%GOBP%GO:0055080	0.373145	0.651043	1	TGM2,ANXA6,HSP90B1,CA2,ATP1A1,STOML2,CAV1,CCDC115,ATP4B,ATP1B1,ATP4A,AFG3L2,MCU,BDH2,SLC4A2,PRKACA,ATP2C1,B2M,SLC9A1,GLRX5,CALR,CHP1,TF,LETM1,SRI	1.03596	0.248501	25	77
REGULATION OF ACTIN CYTOSKELETON ORGANIZATION%GOBP%GO:0032956	REGULATION OF ACTIN CYTOSKELETON ORGANIZATION%GOBP%GO:0032956	0.374174	0.651169	1	CORO1A,ROCK2,COTL1,ARHGDIB,TPM1,LIMA1,TMSB4X,PDGFRB,VASP,ADD3,RAC2,FERMT2,IQGAP2,ADD1,SYNPO2,PAK1,GMFB,HIP1R	1.03332	0.242783	18	86
VEGFA-VEGFR2 PATHWAY%REACTOME DATABASE ID RELEASE 80%4420097	VEGFA-VEGFR2 PATHWAY%REACTOME DATABASE ID RELEASE 80%4420097	0.374183	0.651169	-1	ABI1,JUP,MAPK13,BAIAP2,HSPB1,CYFIP1,ITPR2,WASF2,CYFIP2,NCKAP1,CTNND1,RAC1,CTNNA1,BRK1,NCK1	-1.04742	-0.310947	15	33
SIGNALING BY VEGF%REACTOME DATABASE ID RELEASE 80%194138	SIGNALING BY VEGF%REACTOME DATABASE ID RELEASE 80%194138	0.374183	0.651169	-1	ABI1,JUP,MAPK13,BAIAP2,HSPB1,CYFIP1,ITPR2,WASF2,CYFIP2,NCKAP1,CTNND1,RAC1,CTNNA1,BRK1,NCK1	-1.04742	-0.310947	15	33
NEGATIVE REGULATION OF TRANSMEMBRANE TRANSPORT%GOBP%GO:0034763	NEGATIVE REGULATION OF TRANSMEMBRANE TRANSPORT%GOBP%GO:0034763	0.374338	0.651169	1	CAV1,VDAC1,PPIF,AKT1,PPP3CA,ARL6IP5,SRI,GSTM2,CAMK2D	1.05418	0.356048	9	18
PID_AJDISS_2PATHWAY%MSIGDB_C2%PID_AJDISS_2PATHWAY	PID_AJDISS_2PATHWAY%MSIGDB_C2%PID_AJDISS_2PATHWAY	0.37474	0.651217	-1	JUP,DSP,RAB5A,CTNND1,RAC1,CTNNA1,ARF6	-1.06048	-0.371326	7	17
PHOSPHORUS METABOLIC PROCESS%GOBP%GO:0006793	PHOSPHORUS METABOLIC PROCESS%GOBP%GO:0006793	0.374926	0.651217	1	NANS,DTYMK,ROCK2,ACOT9,ADAM10,NDUFB5,ILK,PDGFRB,STOML2,RPS6KA1,DLD,EFEMP1,NDUFB10,FBP2,NDUFA10,PPP1R12A,ADA,DLAT,CTSG,SLC25A13,SDHD,PRPS2,NDUFA8,PIK3C3,TIMM50,ACSF2,NDUFAB1,CKB,ACSL3,SDHA,ALDOB,SDHB,NDUFA9,NDUFS3,PAK1,ACLY,PTDSS1,NDUFA5,ATP1B1,NDUFS6,HMGCS2,NDUFA11,PDHX,GMFB,SUCLG2,NDUFV1,ACAT1,NDUFS7,GMPR2,NDUFS5,PDHB,PDHA1,NDUFS1,SUCLG1,ACOT1,FBP1,HADHA,ACSS1,SLC25A1,NDUFC2,NDUFB1,PRKACA,NDUFB4…	1.0195	0.200104	83	317
UB-SPECIFIC PROCESSING PROTEASES%REACTOME%R-HSA-5689880.2	UB-SPECIFIC PROCESSING PROTEASES%REACTOME%R-HSA-5689880.2	0.375482	0.65155	-1	IDE,SNX3,USP5,OTUB1,PSMD14,PSMD5,ADRM1,PSMC3,PSMD4,PSMC2,PSMD12,PSMC1,PSMA2,PSMD3,PSMD11,RUVBL1,SMAD2,RPS27A,PSMD8,PSMD13,PSME3,PSMC5,PSMB6,PSMD1,PSMA7,PSMB2,USP7,RNF123,PSMC6,PSMA1,PSMB3,PSMC4,PSMB4	-1.04126	-0.270147	33	64
REGULATION OF CELL ACTIVATION%GOBP%GO:0050865	REGULATION OF CELL ACTIVATION%GOBP%GO:0050865	0.376177	0.65155	1	SMARCD2,HSPD1,FLNA,CD81,CAPN3,RPS6KA1,PRKAR1A,CAV1,CTSG,FN1,IGLL5,CD46,ACTB,STX4,THY1,EMILIN1,FUNDC2,IL6ST,AKT1,B2M,PPP3CA,HLA-DRB1	1.0313	0.242744	22	85
ESTABLISHMENT OF CELL POLARITY%GOBP%GO:0030010	ESTABLISHMENT OF CELL POLARITY%GOBP%GO:0030010	0.376354	0.65155	-1	RAB10,SH3BP1,MARK2,NSFL1C	-1.05092	-0.331006	4	26
PHOSPHOLIPID BIOSYNTHETIC PROCESS%GOBP%GO:0008654	PHOSPHOLIPID BIOSYNTHETIC PROCESS%GOBP%GO:0008654	0.376376	0.65155	-1	PMVK,PI4K2A,DGKA,HMGCS1,FDPS,MVK	-1.04533	-0.326781	6	27
TRANSCRIPTIONAL REGULATION BY TP53%REACTOME%R-HSA-3700989.6	TRANSCRIPTIONAL REGULATION BY TP53%REACTOME%R-HSA-3700989.6	0.37652	0.65155	-1	PPP1R13L,PPP2R1A,YWHAZ,TP53I3,G6PD,SFN,CARM1,NDRG1,PPP2CA,RRAGC,PPP2CB,TAF15,PPP2R5C,PRDX1,YWHAE,HDAC1,RPA3,CSNK2A1,LAMTOR3,TNKS1BP1,CNOT1,RBBP7	-1.04012	-0.259836	22	79
REGULATION OF CELL DIFFERENTIATION%GOBP%GO:0045595	REGULATION OF CELL DIFFERENTIATION%GOBP%GO:0045595	0.37824	0.65404	1	TGM2,LGALS1,SMARCD2,FBN1,ROCK2,COL1A1,HSPA9,LAMB1,FLNA,LAMC1,SOD2,ILK,GLIPR2,TNXB,NID1,TGFB1I1,RPS6KA1,EFEMP1,CAV1,PPP1R12A,ANP32B,FERMT2,FBLN1,VCL,ADD1,YWHAH,OCIAD1,DOCK1,CD46,ACTB,LTF,THY1,PRKACA,GORASP1,ACIN1,IL6ST,AKT1,APCS,B2M,PPP3CA,HLA-DRB1,CALR,PDCD4	1.02399	0.214612	43	182
PROTEIN TRANSPORT%GOBP%GO:0015031	PROTEIN TRANSPORT%GOBP%GO:0015031	0.378654	0.654269	1	HSP90B1,HSPA5,HSPD1,HSPA9,MYH9,PDIA4,TIMM44,ARFGAP3,SEC23IP,MIA3,CLU,ERP29,TIMM13,TIMM8B,MFN2,PMPCB,LMAN1,TIMM10,SPTBN1,SSR1,KRT18,GRPEL1,PIK3C3,TIMM50,SEC16A,AIFM1,YWHAH,SEC62,ATP1B1,VAMP2,SCARB2,SPCS2,TMED1,PEX14,DNM2,STX4,AP3B1,PARK7,STXBP3,ARFIP2,CLTC,SRP54,RAB27B,AKT1,TIMM8A,NUP107,SEC61A1,ARL6IP5,CALR,CHP1,TIMM9,AP1M2,STX12,SAMM50,MTX1,COPZ1,SAR1B,TRAM1,SPCS1,SNX6,AGK,EHD1,NUP50,TOMM20,KIF1…	1.02005	0.206293	74	237
TRANSITION METAL ION TRANSPORT%GOBP%GO:0000041	TRANSITION METAL ION TRANSPORT%GOBP%GO:0000041	0.378976	0.654339	1	LTF,DNM2,ATP2C1,CLTC,TF,COX17,TRPC5,SLC39A11	1.04875	0.366105	8	16
EPHB-MEDIATED FORWARD SIGNALING%REACTOME DATABASE ID RELEASE 80%3928662	EPHB-MEDIATED FORWARD SIGNALING%REACTOME DATABASE ID RELEASE 80%3928662	0.380428	0.656358	1	ROCK2,ARPC1B,PAK1,ACTB	1.05366	0.361234	4	17
REGULATION OF CELL-SUBSTRATE JUNCTION ORGANIZATION%GOBP%GO:0150116	REGULATION OF CELL-SUBSTRATE JUNCTION ORGANIZATION%GOBP%GO:0150116	0.381857	0.657235	1	ROCK2,TLN1,FERMT2,VCL,COL16A1,THY1,SLC9A1,MAPRE2	1.0458	0.337875	8	21
CILIUM ASSEMBLY%GOBP%GO:0060271	CILIUM ASSEMBLY%GOBP%GO:0060271	0.381859	0.657235	-1	DYNLL1,ABLIM1,ATP6V1D,EHD3,RP2	-1.05415	-0.345054	5	22
CELLULAR CHEMICAL HOMEOSTASIS%GOBP%GO:0055082	CELLULAR CHEMICAL HOMEOSTASIS%GOBP%GO:0055082	0.381878	0.657235	1	TGM2,ANXA6,HSP90B1,CA2,ATP1A1,STOML2,CAV1,CCDC115,ATP4B,ATP1B1,ATP4A,AFG3L2,MCU,SLC4A2,PRKACA,ATP2C1,FUNDC2,PRKAA1,SLC9A1,CALR,CHP1,LETM1,SRI	1.03178	0.249658	23	74
SUDDEN INFANT DEATH SYNDROME (SIDS) SUSCEPTIBILITY PATHWAYS%WIKIPATHWAYS_20220510%WP706%HOMO SAPIENS	SUDDEN INFANT DEATH SYNDROME (SIDS) SUSCEPTIBILITY PATHWAYS%WIKIPATHWAYS_20220510%WP706%HOMO SAPIENS	0.382068	0.657235	1	HSPD1,PRKAR1A,SPTBN1,VAMP2,HADHB,SLC25A4,ACADM,TF	1.04571	0.337846	8	21
ION HOMEOSTASIS%GOBP%GO:0050801	ION HOMEOSTASIS%GOBP%GO:0050801	0.382617	0.657694	1	TGM2,ANXA6,HSP90B1,CA2,ATP1A1,STOML2,CAV1,CCDC115,ATP4B,ATP1B1,ATP4A,AFG3L2,MCU,BDH2,SLC4A2,PRKACA,ATP2C1,B2M,SLC9A1,GLRX5,CALR,CHP1,TF,LETM1,SRI	1.0293	0.246582	25	78
CELLULAR LIPID CATABOLIC PROCESS%GOBP%GO:0044242	CELLULAR LIPID CATABOLIC PROCESS%GOBP%GO:0044242	0.38292	0.657728	1	HEXB,CRAT,ETFA,ACADS,HADH,AUH,AKR1B10,ACAT1,ECI1,DECR1,BDH2,PCCB,HADHA,HADHB,CPT2,ETFB,PCCA,IVD,ECHDC1,ACADM,ACADVL,ETFDH,ECI2,ECHDC2	1.0361	0.264105	24	57
POSITIVE REGULATION OF MRNA METABOLIC PROCESS%GOBP%GO:1903313	POSITIVE REGULATION OF MRNA METABOLIC PROCESS%GOBP%GO:1903313	0.384218	0.658163	-1	RBM3,GIGYF2,CELF1,NUP98,PRDX6,TNKS1BP1,DIS3L2,ZC3HAV1,CNOT1,DHX36,PABPC1,PDE12,UPF1,TRA2A,AGO2,DAZAP1,AGO1	-1.042	-0.31674	17	30
CELL PROJECTION ORGANIZATION%GOBP%GO:0030030	CELL PROJECTION ORGANIZATION%GOBP%GO:0030030	0.384654	0.658163	1	RAP1B,BSG,LAMA5,LAMB1,FLNA,EHD2,MAP1S,MYLK,TPM1,ITGB1,ENAH,MAP1B,LIMA1,VASP,PACSIN2,PARVA,RAC2,VCL,EFNB1,PLS1,PAK1,GHRL,ACTB,DNM2,AFG3L2	1.02715	0.227775	25	123
EMBRYO DEVELOPMENT ENDING IN BIRTH OR EGG HATCHING%GOBP%GO:0009792	EMBRYO DEVELOPMENT ENDING IN BIRTH OR EGG HATCHING%GOBP%GO:0009792	0.38479	0.658163	-1	BCL10,SCEL,PDCD6,PCSK5,CELF1,PLXNB2,PHACTR4,ZPR1,KIAA1217,MTHFD1,CTNNB1	-1.05092	-0.352082	11	20
ORGANELLE MEMBRANE FUSION%GOBP%GO:0090174	ORGANELLE MEMBRANE FUSION%GOBP%GO:0090174	0.384895	0.658163	-1	CHMP1A,SAMD9,CHMP4B,CHMP2B,CHMP1B,ARL8B,CHMP5,VAMP3	-1.04069	-0.30895	8	33
AXON DEVELOPMENT%GOBP%GO:0061564	AXON DEVELOPMENT%GOBP%GO:0061564	0.385032	0.658163	1	BSG,LAMA5,MAP1S,ENAH,MAP1B,VASP,RAC2,EFNB1,ACTB,AFG3L2	1.0363	0.282348	10	42
REGULATION OF CELL MOTILITY%GOBP%GO:2000145	REGULATION OF CELL MOTILITY%GOBP%GO:2000145	0.38513	0.658163	1	HSPA5,ROCK2,COL1A1,LAMB1,FLNA,ARHGDIB,CD81,ADAM10,DCN,MYLK,MIA3,TPM1,ITGB1,SOD2,GLIPR2,TMSB4X,PDGFRB,CAV1,RAC2,FN1,FERMT2,FBLN1,VCL,ITGA6,PAK1,DOCK1,VTN,CCDC25,STX4,THY1,MCU	1.02255	0.219318	31	153
[truncated: 965 more rows]

## Sheet: (b) Phos
Term	Description	p.Val	FDR	Phenotype	Genes	NES	ES	Gene_Hits	Gene_Total
[truncated: 510 more rows]
