# Supplementary material for: Pilot Study Showing Feasibility of Phosphoproteomic Profiling of Pathway-Level Molecular Alterations in Barrett’s Esophagus
Source: Genes (Basel). 2022 Jul 7;13(7):1215. doi: 10.3390/genes13071215 (PMC9325186; doi:10.3390/genes13071215)
Supplement: Supplementary file 1 [file genes-13-01215-s001.zip › Supplementary_Table_8.xlsx]

## Sheet: (A) Hyland
	Normalized Log2 Intensity, Row Z Score
FEATURE	GSM969969	GSM969972	GSM969983	GSM969986	GSM969994	GSM969997	GSM970004	GSM970011	GSM970014	GSM970019	GSM970026	GSM970029	GSM970032	GSM970035	GSM970042	GSM970045	GSM970050	GSM970055	GSM970062	GSM970065	GSM970072	GSM970079	GSM970082	GSM970089	GSM970094	GSM970101	GSM970108	GSM970111	GSM970116	GSM970121	GSM970129	GSM970136	GSM970139	GSM970146	GSM970149	GSM970152	GSM970155	GSM970160	GSM970165	GSM970173	GSM969968	GSM969971	GSM969982	GSM969985	GSM969993	GSM969996	GSM970003	GSM970010	GSM970013
INSR.1	-0.432387	-1.25898	-0.912939	-1.17289	-0.958453	-0.778963	-0.984636	-1.10084	-0.87393	-1.4545	-1.38016	-0.815571	-1.30056	-0.922509	1.18961	-0.961247	-1.07564	-0.896973	-0.530612	-1.02233	-0.987062	-0.75407	-1.47997	-0.816825	-1.37886	-0.44112	-1.29692	-1.53562	-1.22717	-0.659993	-0.893587	-0.324337	0.68911	-0.586286	-0.831979	-0.331844	-0.661924	-1.12604	0.396777	0.183933	0.682576	0.557049	0.208224	0.265581	1.14382	1.35398	0.632461	1.50752	0.989022
TOX3	-0.675819	-1.14359	-0.957926	-1.18048	-0.997206	-1.20646	-0.910042	-0.509542	-0.757514	-1.00754	-0.920657	-0.824804	-1.06435	-0.834479	1.2029	-0.296161	-0.970256	-1.03211	-0.950939	-0.918073	-1.26514	-1.14016	-0.623397	-1.11532	0.11568	-0.764845	-0.960523	-0.925552	-0.822151	-1.12067	-0.966217	-1.22355	1.05354	-1.0728	-0.172233	-0.484944	-1.04131	-0.812344	-1.23558	-0.91629	1.02285	1.14269	0.99508	0.876883	1.20491	1.10892	1.06897	1.07554	0.850565
SULT1C2.1	-0.305283	-1.27576	-1.18803	-1.29635	-0.729871	-0.770485	-1.18536	-0.925226	-1.31648	-1.13955	-0.86415	-1.16658	-0.953222	-0.93048	1.25337	0.283435	-1.16614	-0.967637	-0.794843	-0.979866	-0.924043	-0.975266	-0.447864	-1.03774	-0.823685	-0.831005	-0.723975	-0.820416	-1.13967	-1.07888	-0.695521	-1.40616	-0.183522	-1.03658	-0.274304	0.901108	-0.58116	-0.999216	-0.97225	-0.867091	1.19943	1.09469	0.502846	0.82905	1.28376	1.26956	1.15303	0.97315	1.29436
CAPN9.1	-0.265579	-0.914609	-1.01307	-0.968757	-1.05339	-1.01644	-1.25636	-0.899879	-1.36009	-0.991264	-0.803004	-0.818699	-1.18517	-1.0446	1.17093	0.0356702	-0.95274	-1.38136	-0.790451	-1.43086	-0.982153	-0.825657	-0.348014	-1.20982	-1.04524	-0.660546	-1.00902	-0.659752	-0.655298	-0.800526	-1.17962	-1.1143	0.0294921	-1.11673	-0.440233	0.668384	-0.446067	-0.451545	-1.4429	-0.690184	0.950015	1.33366	0.320897	0.552311	1.38924	1.23474	1.18322	1.15204	1.16674
KCTD14.1	-0.681794	-0.70709	-1.02096	-0.821878	-0.904103	-0.625769	-0.786293	-0.817066	-1.0235	-0.899583	-1.12849	-1.20311	-1.10392	-0.707925	1.03938	-0.741898	-0.905337	-1.02627	-0.81923	-0.993575	-1.06516	-1.0382	-0.594845	-1.3893	-0.731502	-1.20331	-0.529809	-1.21784	-0.82215	-1.21784	-1.11619	-1.36577	1.02558	-1.2739	-0.67661	0.944539	0.0110607	-0.781059	-1.2282	-1.09775	1.01453	1.01338	0.772305	0.286158	1.39133	1.15055	0.944582	1.10004	0.900465
CLDN18.2	-0.550977	-1.11403	-0.5077	-0.835403	-0.793861	-0.907806	-1.13343	-0.974886	-1.42554	-1.04784	-1.08842	-1.29481	-1.61829	-1.06524	1.46367	-0.362329	-0.756111	-1.06763	-0.767973	-1.11501	-0.90508	-0.943601	-0.700877	-0.921319	-0.272816	-0.972217	-0.928618	-1.07865	-0.647673	-0.62634	-1.00021	-0.971019	-0.680179	-0.636592	-0.243065	0.0966885	-0.755723	-0.850245	-0.600352	-0.566851	1.25102	0.882489	0.435164	0.432467	1.52746	1.19953	0.9218	0.936031	1.3233
VILL	-0.430439	-0.679054	-1.18993	-0.946384	-1.03266	-0.887847	-1.09625	-0.677847	-0.793191	-0.941633	-1.03927	-1.01673	-1.14858	-1.00891	1.38935	-0.382592	-0.843402	-1.09211	-0.945746	-1.51284	-1.17963	-0.858923	-0.665207	-0.624652	-0.579215	-1.17571	-0.782038	-0.718024	-1.30045	-1.05754	-0.210659	-0.883166	0.825251	-0.930649	-0.538103	-0.0707101	-1.43641	-1.32561	-0.643218	-0.732516	1.03219	1.21823	0.361035	0.750084	1.3696	1.16783	1.00554	1.09802	1.0243
GALNT10.1	-0.238027	-0.57096	-0.516338	-0.944631	-0.931141	-0.677613	-0.675197	-0.361938	-0.876054	-0.902265	-0.880286	-1.26707	-1.05536	-0.821835	1.18158	-0.509597	-1.21986	-0.837034	-1.0201	-0.941286	-1.14652	-0.729409	-0.867942	-0.680183	-0.730423	-1.15089	-0.919543	-0.830483	-0.868954	-1.743	-0.822989	-1.07419	1.00346	-0.732196	-0.84758	-1.32152	-0.807855	-0.160733	-1.15511	-1.41234	0.940604	1.33456	0.537913	0.613104	1.38932	1.36865	1.06045	0.992515	0.795507
FER1L4.1	-0.909769	-0.778462	-1.09875	-0.905613	-0.949482	-1.48196	-0.897186	-0.879372	-0.965425	-0.980476	-1.20783	-0.740035	-0.928624	-1.39001	0.811147	-0.515636	-0.843535	-1.24722	-1.10615	-0.368863	-0.785928	-0.498706	-0.550281	-0.936204	-0.180316	-0.231356	-0.847828	-1.13758	-0.869859	-1.09317	-1.23083	-1.05489	-0.913315	-1.01838	-0.665782	1.0947	-1.15739	-0.621244	-0.630537	-0.350489	0.872908	0.680972	-0.167737	-0.0616116	1.56407	1.63295	0.778812	1.23475	1.06663
CAPN9	-0.402545	-0.993857	-1.02452	-1.22924	-0.894605	-0.705205	-1.09549	-0.862694	-1.1409	-1.25334	-0.711966	-0.962898	-0.940204	-1.13438	1.22398	-0.120673	-1.02792	-0.652166	-0.804	-1.20016	-1.00233	-1.16323	-0.512002	-1.22282	-0.563797	-1.13064	-0.944206	-0.841545	-0.532075	-0.828184	-0.857362	-1.16707	-0.280061	-1.00326	-0.545007	0.767295	-0.529856	-0.65645	-1.31626	-0.693587	0.939304	1.32414	0.146127	0.450546	1.43866	1.31081	1.159	1.07106	1.20289
GATA6	-0.331104	-1.08273	-1.07826	-1.14394	-1.08553	-1.14768	-1.10936	-1.06861	-0.99201	-1.03721	-1.08307	-0.943815	-1.11111	-0.998031	1.02858	0.062132	-1.17064	-1.18322	-0.928562	-0.970368	-1.09448	-0.999786	-0.560285	-1.07821	-0.328198	-0.969047	-0.995331	-0.672881	-1.01715	-1.04649	-0.720181	-1.14727	1.09635	-0.853274	-0.290106	0.469839	-0.762821	-0.426906	-1.20151	-0.963528	0.785318	0.912879	0.639972	0.601744	1.29697	1.17633	1.02758	1.12578	0.920584
POU2AF1	-0.795603	-1.06014	-0.704017	-1.43352	-0.129898	-1.14998	-1.22026	-1.18894	-0.0813465	-1.22311	-0.797859	-0.653001	-1.76053	-0.416003	0.686517	-0.676935	-1.01613	-0.716185	-1.01664	-1.30731	-0.70192	-1.15381	-0.893212	-1.009	-0.404242	-1.20001	-0.957027	-1.0078	-1.10812	-0.787767	-1.20159	-0.927731	0.711934	-0.800981	-0.612234	0.634995	-1.02613	-0.428193	-0.700251	-0.636118	0.75465	0.650442	0.73647	-0.167585	1.29275	1.47845	1.17641	1.22401	1.08731
BMP2.1	-0.541925	-0.868412	-0.588796	-0.872205	-0.768373	-1.1191	-0.951614	-1.56019	-0.869945	-1.41459	-0.518906	-0.311153	-0.826117	-0.315966	1.44968	-1.35698	-1.39234	-1.08309	-1.30515	-0.839771	-0.680654	-1.00708	-0.544585	-0.676335	-0.507574	-1.33313	-1.01517	-0.73397	-1.18663	-0.923835	-1.49023	-1.31675	0.603186	-0.359559	-0.400786	0.350063	-0.3866	-0.609759	-1.39213	-1.21234	0.862363	1.20748	0.604701	0.555947	1.04393	1.25898	0.816495	1.06217	0.672935
ADAM28	-1.05494	-1.19032	-0.986666	-1.26078	-0.850285	-0.472081	-1.17186	-1.10619	-0.897753	-1.08258	-0.8462	-0.856324	-0.935575	-0.739106	1.24673	-0.541981	-0.557357	-1.23111	-0.970488	-1.1597	-0.584008	-1.06447	-0.558313	-1.31942	-0.782063	-0.709861	-0.76808	-0.762357	-0.807076	-0.739265	-0.828107	-1.09905	0.502348	-0.36242	-0.731053	-0.00174543	-0.72786	-0.789107	-1.39446	-0.644742	0.687916	0.766864	0.235873	0.117785	1.36497	1.51567	0.959242	1.05185	1.11043
HLA-DQB2	1.12145	0.870245	1.07387	1.33875	0.55125	1.26752	1.44478	1.22111	1.44616	0.76971	1.35374	0.671439	1.68608	1.49715	-1.13935	0.651261	0.342684	1.5176	0.547978	0.910443	0.846305	0.522578	-1.44873	1.15334	1.0499	0.392199	0.723703	0.740584	1.21721	0.459342	1.21938	-0.109532	-0.925983	1.35735	0.564336	-0.0036719	1.04278	1.82522	0.628017	0.431142	-0.700081	-0.992952	-0.50527	0.494226	-1.5376	-0.706701	-0.805768	-1.57881	-0.696569
ITPR3.2	-0.923762	-0.660063	-0.569262	-0.793614	-0.608752	-1.16152	-0.55972	-0.700987	-0.714334	-0.807559	-0.723639	-0.776932	-0.857094	-0.428268	1.14153	-1.61598	-0.358688	-0.941297	-0.939432	-0.426877	-0.399801	-0.842772	-0.503587	-0.786272	-0.960388	-0.724268	-0.917801	-0.995968	-0.747279	-1.36736	-1.08564	-0.491849	0.493717	-0.499628	-0.716611	-1.34451	-2	-1.28753	-0.996091	-0.206612	1.10808	1.14935	0.491264	0.398456	1.51358	1.18163	1.00309	0.9417	0.56438
TOX3.2	-0.278947	-1.13089	-1.01901	-1.01764	-1.09568	-0.98693	-0.830489	-0.685362	-1.10312	-1.02744	-0.995801	-0.883871	-1.04018	-1.07942	1.20028	-0.454759	-1.04616	-1.06529	-1.03863	-0.975528	-1.13084	-1.12723	-0.38466	-1.22183	-0.335023	-1.09041	-0.819146	-0.879857	-0.58587	-0.968201	-1.15563	-1.14648	1.0459	-0.97475	-0.102141	0.825603	-0.659144	-0.855038	-1.46472	-1.15058	0.849841	1.00289	0.970657	0.832086	1.17581	1.15125	1.02862	1.15993	0.910282
FOXA2.1	-0.627328	-1.12465	-0.948291	-0.773466	-1.05594	-1.16272	-0.871089	-0.687273	-0.948204	-1.2245	-1.0794	-0.989208	-1.00798	-1.19083	0.951115	-0.66333	-1.22608	-0.962774	-1.07162	-1.30197	-1.17574	-1.03615	-0.370462	-1.23476	-0.844689	-0.745332	-0.67169	-0.551729	-1.02133	-0.416159	-0.696186	-1.03548	0.907734	-0.989534	-0.517151	1.24436	-0.390156	-0.574727	-1.55427	-1.01128	0.549315	0.886175	0.281333	0.265495	1.49238	1.26374	0.83678	1.40939	0.935864
PROM1	-0.376635	-0.885252	-1.03697	-1.12114	-1.14109	-0.48374	-0.9607	-1.1448	-0.893484	-0.840814	-1.25392	-0.65849	-0.769479	-1.05695	1.10022	-0.32373	-0.831372	-1.16138	-1.15081	-1.01676	-1.27089	-1.13489	-0.243907	-1.26849	-0.513367	-0.808154	-1.00105	-1.20662	-1.02304	-1.0834	-1.33159	-1.0015	1.27447	-1.25982	-0.0924676	-0.604411	-0.735257	-0.534415	0.0942658	-0.876554	0.967392	1.17564	1.04504	0.918719	0.970374	1.29316	1.06939	0.773589	0.950336
MLPH	-0.430187	-1.34684	-1.01974	-1.12604	-0.861967	-1.27174	-1.25948	-0.830888	-1.10665	-1.46796	-1.24136	-1.54786	-1.31308	-0.986491	1.12142	-0.187789	-1.05463	-0.86258	-1.10819	-0.93359	-0.72596	-0.993541	-0.373506	-0.813543	-0.439555	-0.640221	-1.02121	-1.13049	-0.96586	-0.651543	-0.979173	-0.829171	0.56608	-0.831291	-0.624134	1.05287	-1.01421	-0.413578	-0.51926	-0.444868	0.999118	1.06071	0.53757	0.517639	1.22108	1.3413	0.993467	1.03912	0.991279
PIP5K1B	-0.352508	-1.03335	-0.892057	-0.968454	-0.870235	-0.903749	-1.16036	-0.972128	-1.0148	-1.2014	-0.94281	-1.15528	-1.00016	-0.893455	1.2633	-0.288234	-1.10601	-1.25078	-0.995843	-1.10184	-1.40861	-1.09483	-0.36007	-1.06314	-0.513667	-0.970253	-0.903453	-0.850395	-1.15771	-0.787096	-1.08053	-0.931026	1.27333	-0.661874	-0.616139	0.694621	-0.379599	-0.794341	-1.09275	-1.03488	0.927725	1.14824	0.90468	0.891037	1.13136	1.02151	0.890934	0.993009	0.8949
HMGCS2	-0.761123	-1.0793	-0.89438	-0.905952	-0.988154	-1.31951	-0.766437	-1.00942	-0.667398	-0.924673	-1.07406	-0.867956	-0.734231	-1.41569	1.36401	-0.610019	-0.9902	-1.14947	-0.740559	-1.08598	-1.02575	-0.516712	-1.05593	-0.779204	-0.335039	-1.03994	-0.632131	-0.124706	-1.32986	-0.665048	-0.456917	-0.814269	1.29447	-0.999842	-0.610373	-0.610369	-0.767724	-1.25404	-1.10645	-1.06651	0.909754	0.867717	0.493459	0.708194	1.2622	1.03274	0.764574	0.868406	0.714638
RAB20	0.17115	-0.976936	-1.02303	-0.946375	-0.96976	-1.33922	-0.764801	-0.932952	-0.440874	-0.823491	-0.783055	-0.991341	-1.06205	-0.814672	1.24584	-1.03148	-0.878184	-0.737751	-1.07898	-0.638624	-0.904806	-0.907069	-0.528295	-0.731796	-0.905262	-1.09814	-0.823726	-0.956577	-0.66417	-0.823006	-0.698979	-1.07233	1.32599	-0.953945	-0.989415	-1.28413	-1.1889	-1.1469	-0.744324	-0.641479	0.901987	1.09923	0.594216	0.667573	1.17827	0.99476	0.793488	1.01504	0.272414
KCTD14	-0.566928	-0.538603	-0.679334	-0.616781	-1.14268	-0.891577	-0.968593	-0.995124	-0.94428	-1.20949	-1.11909	-0.945753	-0.868732	-0.980524	0.993868	-0.448734	-1.04305	-1.09586	-1.65929	-1.3244	-0.977876	-0.83456	-1.04804	-0.843294	-0.189843	-0.985367	-0.727368	-1.17294	-1.33361	-1.01454	-1.22872	-1.08177	0.952294	-0.875438	-0.835007	0.931577	-0.11128	-0.204006	-1.15511	-0.738103	1.09786	1.17705	0.806458	0.174165	1.40617	1.18047	0.952027	1.00895	0.85415
RHOBTB1	-0.689661	-0.793647	-0.947941	-0.930757	-0.689081	-0.868633	-0.581331	-0.830536	-0.679145	-0.641404	-0.700396	-0.918512	-1.35395	-1.09877	0.775264	-0.561101	-0.953495	-1.24856	-1.01872	-1.07164	-0.987361	-1.15146	-0.42685	-1.23336	-0.900018	-1.21956	-0.947737	-0.653131	-0.672018	-0.76269	-0.897496	-1.24016	0.703934	-1.03398	-0.501885	-0.185354	-0.232597	-0.611047	-0.602603	-1.09714	0.747859	1.05687	0.445797	0.762854	1.65306	1.29453	0.718574	1.33055	0.787324
MIR567	-1.2175	-0.93778	-0.495905	-0.777073	-0.811895	-0.60031	-0.865603	-0.311504	-0.935927	-0.677866	-0.891806	-1.24759	-0.834036	-0.428997	1.17337	-0.93231	-0.874647	-1.54718	-0.743781	-0.414684	-0.845444	-0.915618	-0.704956	-0.827764	-0.857849	-1.29035	-0.823981	-0.969412	-1.38616	-0.751466	-1.47979	-0.947225	0.356501	-1.75382	-0.855798	0.604745	0.155934	-0.435466	-1.08253	-1.26365	1.07238	1.27803	0.625851	0.258214	1.37554	1.0502	0.97521	1.42788	0.908855
ARL14	-0.464868	-1.28261	-1.08369	-0.901392	-0.783717	-0.485525	-1.51656	-1.14098	-1.20021	-0.936294	-0.673774	-0.839656	-1.27289	-1.51065	1.03061	0.223544	-0.930298	-1.71586	-0.427015	-2	-1.21152	-0.829906	-0.613303	-0.625103	-0.736232	-1.46044	-0.37029	-0.503692	-0.542889	-0.335462	-0.635636	-1.08123	0.728108	-1.1508	-0.744503	0.39722	-0.26161	-0.446144	-1.77011	-0.197647	1.11134	1.28859	0.335108	0.551978	1.46319	1.31095	0.723764	0.891899	0.880204
PLA2G10	-0.502429	-1.47529	-0.838772	-0.650282	-0.95052	-1.01495	-0.9283	-0.676423	-0.760748	-1.66114	-1.03502	-1.14446	-0.711952	-1.04997	1.45995	-0.444995	-1.34418	-1.01664	-0.831812	-0.94813	-0.976588	-0.947987	-0.776269	-0.901218	-0.278205	-1.59951	-0.742947	-0.796073	-1.31132	-1.18321	-0.530867	-0.761795	0.901625	-1.04529	-0.48307	0.56487	-0.691393	-0.736499	-0.937125	-0.608524	0.90665	1.12726	0.622188	0.872645	1.20035	1.11499	0.954465	0.878847	0.999128
ATP2A3.1	-0.811846	-1.13602	-0.781787	-1.10986	-0.646528	-0.989384	-1.03788	-0.903891	-0.87332	-1.25914	-1.24668	-1.02841	-0.84207	-0.534276	1.26151	-0.579305	-1.15645	-0.806247	-1.16762	-1.0765	-0.763112	-1.10478	-0.704381	-1.21915	-0.734326	-1.07077	-0.717154	-0.789428	-0.832115	-0.856042	-0.836343	-1.24855	0.644859	-0.547111	-0.483303	0.375837	-0.843546	-0.96062	-0.107975	-0.829251	1.01562	1.14507	0.661548	0.567869	1.23508	1.07738	0.995238	0.860562	0.898044
HABP2	0.210585	-0.828267	-1.58911	-0.814317	-0.911559	-0.590152	-1.15823	-1.06616	-0.822432	-0.681534	-1.00903	-0.592318	-0.54629	-1.02559	0.935115	-0.427444	-1.04052	-0.903119	-0.502959	-0.801449	-0.573281	-0.801654	-0.450939	-1.22335	-1.02472	-1.04084	-0.810135	-0.505163	-1.09673	-1.12834	-1.098	-0.820895	-0.551883	-0.939668	-0.522493	-1.17497	-0.43458	-0.282089	-1.00148	-0.71836	1.05627	1.8712	1.42739	0.760438	0.106906	1.43451	1.34786	0.491363	0.93503
IQCE	-0.724195	-0.962943	-0.968952	-1.05994	-0.622171	-1.14127	-0.573606	-0.827768	-0.898878	-0.561889	-1.01801	-0.922629	-0.98652	-0.648212	1.15932	-0.359806	-0.661369	-1.14888	-0.918507	-0.828066	-0.499359	-1.01273	-0.981176	-1.12658	-1.19699	-0.708783	-0.872547	-0.909993	-0.85318	-0.964351	-1.18255	-1.01016	1.06992	-1.02952	-1.07329	-0.558039	-0.00196173	-1.2669	-0.694512	-0.829282	1.2178	1.50987	0.825242	0.588031	1.55823	1.3919	1.32997	0.984393	0.487612
SEL1L3.1	-1.26682	-0.992047	-0.690754	-0.554006	-0.645424	-1.48175	-0.914429	-1.01073	-0.403474	-0.826939	-0.868922	-0.838	-0.799704	-0.456549	1.25557	-0.692294	-0.957887	-0.796864	-1.16546	-0.84976	-0.691955	-0.678133	-1.63855	-0.707602	-0.757261	-0.921437	-0.670584	-0.864911	-1.29664	-1.04093	-1.02133	-0.933029	1.05335	-0.39569	-0.538652	-1.08592	-0.452027	-0.737949	-0.885306	-1.12186	0.851583	1.02697	0.749476	0.592231	1.24052	1.24187	0.932163	1.07609	0.941146
SULT1C2	0.0162449	-0.989337	-0.763754	-0.947966	-1.12055	-0.908981	-0.969858	-1.01868	-1.19728	-1.141	-0.938926	-0.998125	-1.08501	-1.0936	1.2991	0.234244	-0.910089	-1.18512	-1.12694	-0.98307	-1.02465	-0.877301	-0.454599	-1.09057	-0.253423	-1.16479	-0.991755	-0.845106	-0.385692	-0.811674	-1.06296	-1.013	0.339892	-1.13935	0.0381514	0.52208	-0.722886	-0.947756	-1.60999	-0.993435	1.27731	1.14228	0.77085	0.869181	1.20878	1.22901	1.05647	0.837007	1.20109
HGD	0.0969775	-1.24191	-1.52873	-1.02158	-0.899654	-1.0778	-1.04351	-1.06761	-0.823064	-0.892513	-1.19766	-0.826185	-1.17537	-1.14983	1.29731	0.058975	-1.13851	-0.765328	-1.27002	-0.779912	-1.15275	-0.846946	-0.47131	-0.943718	-0.832689	-0.897475	-0.788553	-0.790024	-0.381699	-1.03716	-0.706031	-1.01507	0.9977	-1.06371	-0.232351	0.719216	-0.815572	-1.16539	-1.30629	-1.14184	0.62612	1.45793	0.852114	0.810885	1.10111	0.99885	0.79617	0.961232	0.588608
FARP1.1	-0.38553	-1.13852	-1.29832	-1.0274	-0.934977	-1.26257	-0.889767	-0.200215	-0.624265	-0.832681	-0.934976	-1.10811	-1.3897	-0.58892	0.752759	-0.221793	-1.01022	-0.88293	-0.925449	-0.329246	-0.886524	-0.784068	-0.406849	-1.16862	-0.517033	-0.697631	-0.342123	-0.853568	-0.766841	-1.14168	-1.13166	-0.704605	0.764126	-1.48996	-0.863797	-1.70954	-0.318958	-0.789847	-0.517804	-0.777419	0.949152	1.09234	0.457679	0.117721	1.22304	1.13097	0.759916	1.69909	0.413788
GALNT6	-0.983457	-0.727906	-0.719223	-1.13101	-0.712394	-1.00133	-1.14496	-1.19948	-0.916041	-1.00986	-1.18133	-1.2557	-1.35687	-0.738214	1.30351	-0.271102	-1.31343	-0.678717	-0.641879	-0.722924	-0.852216	-0.747345	-0.695854	-0.711189	-0.714912	-1.23142	-0.906706	-0.644861	-0.816914	-1.02925	-1.05186	-1.47794	0.709872	-0.666877	-0.528559	0.592162	-0.9121	-0.32624	-0.813385	-1.04413	0.781421	0.992901	0.200452	0.490456	1.31352	1.2455	0.920664	1.17068	1.11466
STS.2	-0.815319	-0.417286	-0.874104	-1.53938	-0.905369	-1.34722	-1.00354	-1.06833	-1.11933	-0.634917	-0.217406	-0.85122	-0.724662	-0.774358	0.755319	-0.8882	-0.691605	-1.05188	-0.900965	-1.06381	-0.858377	-0.889758	-1.04132	-0.966813	-0.801504	-0.615004	-0.732064	-1.22785	-0.753757	-1.01789	-0.906344	-0.752518	0.0825359	-1.29715	-0.843603	1.03881	-0.653412	-0.336358	-1.19592	-0.387492	0.932779	0.498465	0.71353	0.105074	1.22003	1.22279	1.17775	0.977771	0.647738
EPB41L4B	-0.977157	-0.472328	-1.37651	-1.22503	-1.19755	-1.47271	-0.686181	-0.505554	-1.4748	-0.676844	-0.943569	-1.08061	-1.00103	-1.97162	1.2677	-0.924794	-0.773261	-1.28246	-1.07665	-0.721362	-1.1774	-0.713033	-0.821587	-0.78934	-0.654798	-1.00442	-0.651924	-0.521188	-0.680367	-0.271303	-0.694915	-0.525053	1.18273	-1.04553	-0.463086	0.40467	-0.509623	-0.481688	-1.16993	-1.08423	0.847653	1.16573	0.563709	0.861087	1.19531	1.02771	0.742757	1.23235	0.919294
CA2	-0.516404	-0.416968	-0.45904	-1.24327	-0.948885	-0.554401	-1.02372	-0.93735	-0.860299	-1.31669	-0.983291	-1.14678	-0.838705	-0.892396	1.15973	-0.381455	-0.548681	-0.589877	-1.24589	-0.131451	-1.15821	-0.815928	0.0615856	-0.0735734	-0.709507	-0.629204	-1.15708	-0.137014	-0.736715	-1.43716	-1.56483	-1.35463	0.477216	-0.343406	0.064431	0.638638	-2	-1.90968	-2	-1.28825	1.01827	1.05706	0.365434	0.73298	1.22131	1.11484	0.837936	1.03918	0.962598
CAPN6	-0.346571	-0.348443	-0.578398	-1.5652	-0.784771	-1.35775	-1.38175	-1.39948	-0.654894	-1.07362	-1.29398	-1.35248	-1.02762	-1.82464	1.48344	-0.891543	-0.306793	-0.788768	-1.0254	-0.577791	-0.714835	-1.37914	-1.11681	-0.586479	-0.283289	0.168984	-0.715635	-0.418676	-1.19834	-0.548148	-1.36042	-1.02069	0.0877636	-0.326234	-0.337735	-0.582321	-0.232338	-0.667892	-1.25728	-0.622143	0.56949	1.42497	0.234949	-0.141994	1.32332	0.99978	1.12407	0.80543	0.017391
CREB3L1	-0.691518	-1.17714	-0.766528	-0.777203	-0.742113	-0.972326	-1.29029	-1.00416	-1.22248	-1.38468	-1.10749	-1.09379	-0.944323	-0.937874	1.35556	-0.586681	-0.784821	-0.42626	-0.727825	-1.37248	-1.07706	-0.861843	-0.804552	-1.12123	-0.546486	-0.78004	-1.01654	-0.843945	-0.718671	-0.586535	-0.794456	-1.07051	0.942396	-0.967943	-0.620776	0.861349	-1.15712	-1.08936	-0.724531	-0.545967	0.455614	1.12586	0.710668	0.575574	1.17549	1.01527	0.646222	1.146	0.607172
SEMA4G	-0.926986	-0.85404	-0.716061	-1.19142	-1.08962	-1.04907	-0.960081	-1.20418	-0.963555	-1.12124	-1.24205	-0.651292	-1.03931	-0.814397	1.51916	-0.854568	-0.854042	-1.09323	-0.906803	-1.08366	-0.947908	-0.99926	-0.770727	-0.91962	-0.645333	-1.04958	-1.02719	-0.746639	-0.763756	-1.26584	-0.860828	-0.762022	1.20191	-1.16073	-0.443402	0.535377	-0.77034	-0.518643	-0.641784	-0.439525	0.955406	1.29932	0.63224	0.77141	0.931554	1.08665	1.04688	0.689266	0.970282
CADPS2	-0.777176	-0.777637	-1.54341	-1.11158	-0.408309	-0.654563	-0.887719	-1.3722	-0.280771	-1.42093	-1.41146	-0.819149	-1.19569	-0.828473	0.870353	-0.498198	-0.579326	-1.08349	-0.429262	-1.59231	-0.596439	-1.25827	-0.693339	-1.4972	-0.531729	-1.62923	-0.745115	-1.19305	-1.42995	-0.318544	-0.318848	-0.759817	0.949818	-0.669535	-1.337	0.736481	-0.11785	-0.0795515	-0.825572	-0.960844	0.774475	0.792331	0.373302	-0.0529706	1.40909	1.25059	1.18556	1.12228	1.0671
ACKR4P1	-0.701994	-1.31432	-0.911736	-1.31203	-1.18137	-1.31139	-0.951653	-0.762409	-1.46525	-0.968018	-0.506321	-0.875805	-0.793953	-0.905998	1.31293	-0.316726	-1.04433	-0.976965	-0.40619	-0.806735	-0.879825	-0.748806	-0.990841	-0.746354	-0.659434	-1.44736	-0.915253	-0.985077	-0.617267	-0.78264	-0.86329	-0.908199	1.14226	-1.17717	-0.43538	-0.425712	-0.636779	-0.294389	-0.655204	-0.80316	1.1837	1.47326	0.872184	0.843179	1.46707	1.26644	0.684507	1.22754	1.26661
HGD.2	-0.40273	-1.20975	-0.920696	-1.15961	-0.955451	-0.16365	-1.27646	-0.671535	-1.26262	-0.982388	-0.781761	-0.783054	-0.569236	-1.00575	1.38236	-0.710381	-0.764111	-1.23366	-0.913544	-1.34495	-1.22944	-1.17294	-0.368065	-1.28893	-0.31765	-0.899985	-0.686946	-0.351522	-1.06133	-1.1453	-1.0054	-0.931612	0.992356	-0.574912	-0.544793	-0.211786	-0.889416	-0.468178	-1.29335	-0.856833	0.613142	1.65727	0.948711	0.621808	1.18154	0.885252	0.509455	1.13238	0.480723
UGT2B15	-0.562456	-1.04321	-1.09383	-1.06964	-0.86057	-0.518917	-1.20824	-1.0157	-1.05681	-0.950479	-1.37993	-1.38455	-0.94598	-1.18554	0.619637	0.0269673	-1.08412	-0.995032	-0.701156	-1.15323	-0.968377	-0.878308	-0.347533	-1.29038	-0.521813	-0.966334	-0.832014	-0.314375	-1.02215	-0.372578	-1.21734	-1.2562	1.35368	-0.916514	-0.192168	0.68409	-0.712218	-0.616654	-1.13304	-0.911448	0.526716	0.989445	0.0884265	1.02073	1.18392	1.48014	1.25491	1.11523	1.24618
TOX3.1	-0.0872225	-1.15071	-1.19231	-1.20289	-0.893722	-1.03511	-0.791626	-0.917607	-0.500918	-1.21529	-0.790879	-0.895803	-0.942459	-1.14362	1.17442	0.00636291	-0.902055	-1.36147	-1.1254	-0.980848	-1.13145	-1.06726	-0.334483	-1.21751	-0.0937934	-0.613235	-0.81719	-0.969548	-0.605388	-1.08247	-0.833617	-1.28857	1.00621	-1.30194	-0.148328	0.171045	-0.545175	-0.501288	-1.49665	-1.15551	0.76695	0.991573	0.934643	0.794904	1.20277	1.14236	1.03227	1.14667	0.876579
VCAN.4	-0.456994	-1.01635	-1.2803	-0.743819	-0.606237	-0.661342	-1.16177	-1.03456	0.0424523	-1.09188	-0.766022	-0.701689	-0.820242	-0.8864	0.444187	-0.938846	-1.34613	-0.699361	-1.16882	-0.91488	-0.968973	-0.968629	-0.257837	-1.41626	-0.565428	-0.749602	-0.861236	-1.04582	-1.00209	-1.37046	-1.38491	-1.16454	1.34573	-1.31297	-0.0356287	0.553069	-1.12027	-1.01444	0.348304	-1.17422	1.02599	0.772406	0.628975	0.230479	1.29525	1.42706	1.29448	1.11654	1.01109
CD1A	1.58396	-0.0053047	0.487795	1.26389	1.40945	1.69282	1.41379	1.40372	0.720512	0.934337	1.96588	0.903163	1.62279	1.00326	-0.789264	1.22188	-0.00254008	0.852396	0.255884	0.606973	0.58199	1.19812	-1.54928	1.20059	0.847073	0.301824	0.896246	0.680675	1.17324	0.487038	1.17618	0.142155	-1.32973	0.983194	0.0854172	-0.297742	1.22308	1.40945	0.863642	1.39089	-0.624227	-0.784602	-0.760965	0.180012	-0.993843	-0.817829	-0.711578	-0.338115	-0.832116
PTPRN2	-0.478212	-0.996194	-0.916795	-0.876307	-0.713964	-0.517282	-0.982245	-1.2489	-0.836444	-0.718109	-0.987739	-1.44353	-1.25327	-0.58293	1.21514	-0.226136	-0.762596	-0.688272	-0.868979	-0.775801	-0.677479	-1.06913	-0.770434	-1.32642	-1.67678	-0.362235	-0.595183	-0.722929	-1.25232	-1.19418	-0.746288	-1.27218	0.573849	-0.420494	-0.995246	0.390801	-0.25037	-0.836089	-1.10309	-1.00711	0.804288	0.58664	0.237985	0.00754077	1.40289	1.14631	1.26156	1.21028	1.04889
NADK.1	-0.317802	-0.213949	-0.666539	-0.71749	-0.739449	-2	-0.91814	-1.47338	-1.08544	-1.20207	-1.2426	-1.18732	-1.02905	-1.39851	1.07808	-0.839401	-0.395055	-0.211313	-0.361411	-0.592446	-1.22207	-1.5387	-0.257589	-1.03766	-1.763	-0.886913	-0.36082	-0.745646	-0.335001	-0.960887	-0.838695	-0.271636	0.513767	-1.10216	0.00552697	-0.770716	-0.188452	-0.726929	-1.5251	-0.554777	1.6953	1.57033	0.210903	0.302365	1.68451	0.602042	0.426262	0.899839	0.0813144
MUC6	-0.767731	-1.20466	-0.670823	-1.34232	-0.885712	-1.29623	-1.11472	-0.967131	-0.919839	-1.13345	-0.656087	-1.17448	-1.30817	-1.09821	0.708967	-0.0446602	-1.34611	-0.772628	-1.19681	-0.805157	-0.708556	-0.806492	-0.407864	-0.677925	-0.315421	-0.738066	-1.1575	-0.639095	-0.746476	-1.36063	-0.869942	-0.922817	1.09302	-1.0549	-0.975088	0.535405	-0.891756	-0.36657	-0.469873	-0.495029	0.268399	0.814759	-0.143499	-0.587527	1.1983	1.52404	1.39306	0.978584	1.13369
MARCKSL1	-1.02589	-0.459405	-0.691557	-0.949253	-0.559361	-1.97314	-0.881406	-0.940091	-0.517024	-0.830377	-0.828242	-1.09895	-1.23982	-0.611188	1.31724	-0.670633	-0.691579	-0.699491	-0.640158	0.186918	-0.468148	-0.798185	0.215906	-1.31345	-1.06184	-1.27852	-1.23018	-1.32206	-1.40049	-1.22495	-1.26709	-1.33087	0.945201	-0.656853	-0.608745	-0.361089	-0.846001	-0.61516	-0.978873	-0.56316	0.992664	1.05819	0.812803	0.580824	0.910192	1.0036	0.935445	0.984983	0.658433
XK	-2	0.319943	-0.758378	-0.413577	-0.488995	-0.69154	-0.628208	-0.653632	-1.87526	-0.666892	-0.906356	-1.32565	-0.56514	-0.968727	1.29784	-1.60162	-0.455264	-0.755729	-0.682228	-1.7115	-0.817656	-0.348711	-2	-0.0525014	-0.890214	-1.30668	-0.231799	-0.624793	-0.819619	-0.812903	-0.935817	-0.258698	0.733899	-1.24488	-0.938251	-0.778914	0.284261	-0.715747	-1.0025	-1.30095	0.884704	1.1264	0.39205	0.854569	1.67024	0.911016	0.559539	1.01145	0.872432
MIR6872	-0.657587	-1.02681	-1.09869	-1.15672	-1.27268	-0.945624	-1.03884	-0.484449	-1.19731	-0.824099	-1.59045	-0.20716	-1.85141	-0.742971	1.26647	-0.384527	-0.859308	-0.908403	-0.884452	-0.37779	-1.37671	-0.983958	-0.285184	-0.551949	-0.741924	-1.05794	-1.00261	-0.651081	-1.78078	-0.456572	-0.732264	-0.967774	0.856524	-1.28353	-0.462619	-0.462704	-0.885443	-0.38645	-0.362448	-0.172087	0.778217	1.08221	0.135039	0.166573	1.39234	1.55713	0.842116	0.944556	0.930189
KDELR3	-0.795037	-0.640404	-0.755286	-0.870702	-0.861859	-1.03646	-0.725047	-0.844903	-1.07474	-0.914575	-0.790567	-1.10781	-0.722268	-0.852977	1.47118	-0.792157	-0.823511	-0.970779	-0.767407	-1.32433	-0.976222	-1.36798	-1.27392	-0.986198	-1.08386	-0.540346	-0.700944	-0.927577	-0.794771	-0.856955	-1.19191	-0.892976	0.796337	-1.27718	-0.40775	0.71177	-0.621286	-0.587521	-0.888688	-0.881397	1.24984	1.16086	0.956039	0.529037	1.14218	1.27565	1.10331	1.16397	1.22798
PDGFA	-1.90817	-0.898799	-0.682495	-1.07741	-1.29722	-1.00196	-0.641471	-1.09225	-0.204736	-0.694653	-1.15643	-1.11643	-1.67953	-0.7895	1.15375	-0.593461	-0.839748	-0.875589	-0.487284	-1.12476	-1.3624	-0.734369	-1.78554	-1.13871	-0.544983	-0.646879	-0.188661	-1.52417	-1.70937	-0.735516	-0.861667	-1.17055	1.27056	-1.06562	-0.894855	-0.191135	0.28269	-0.19898	0.374968	-0.132019	0.356107	0.955552	0.283502	0.464579	1.04841	1.2712	0.740712	1.32716	0.850563
GOLM1	-0.590834	-0.989652	-1.15965	-0.859851	-0.882446	-0.842341	-0.987641	-1.24959	-0.803203	-1.32998	-1.0458	-0.655318	-1.2587	-1.25635	1.38933	-0.170876	-0.904961	-0.854823	-0.811297	-1.05402	-1.02173	-1.16213	-0.496642	-1.07242	-0.273737	-1.02579	-0.764546	-0.73281	-0.97391	-0.869125	-1.05162	-1.08623	1.13034	-1.28045	0.11866	0.872499	-0.694214	-1.15513	-1.03443	-0.994726	0.70614	1.07351	1.09571	0.913592	1.06109	1.10474	0.951479	0.781729	1.07484
SYTL2	-0.772694	-1.13158	-0.632711	-0.803926	-1.10838	-0.700442	-1.28183	-0.947407	-0.819517	-1.17145	-0.813714	-1.13496	-1.28225	-0.707244	1.11117	-0.576809	-1.06305	-0.601584	-0.617294	-0.64789	-1.1036	-1.24022	-0.00762902	-1.26416	-0.22567	-0.781745	-0.71158	-0.686186	-0.655404	-0.540174	-1.1573	-1.10283	0.316128	-0.730014	-1.05745	0.17032	-0.410316	-0.905144	-1.18258	-0.894894	0.932338	1.10434	0.137355	0.477196	1.57314	1.50039	0.944581	0.803034	1.7355
CLDN18	-0.160333	-1.26103	-1.06013	-1.32876	-1.30612	-0.654624	-1.01286	-0.996735	-1.23382	-0.973268	-1.14235	-0.717316	-1.6072	-1.2748	1.07063	0.185874	-1.139	-0.981389	-1.33851	-0.733739	-1.10132	-1.46658	-0.312833	-1.00802	0.0777665	-1.37567	-0.624923	-0.582575	-0.482978	-0.508353	-1.15899	-1.49149	0.237191	-0.835258	0.0302737	0.944169	-0.950212	-0.259514	-0.378641	-0.929245	1.05385	0.913232	0.696368	0.49415	1.12352	1.21381	0.9605	1.02478	1.0966
SLC44A4	-0.577064	-1.17591	-1.0014	-0.992988	-1.30733	-0.864635	-0.948759	-0.820352	-1.19525	-0.810608	-0.70175	-0.630097	-1.11378	-1.2162	1.39266	-0.181508	-0.739787	-0.890543	-1.11865	-0.940262	-0.974848	-0.967577	-0.604981	-1.34216	-0.482685	-1.03148	-0.954912	-0.878057	-1.00643	-1.12305	-0.563738	-1.10426	1.28619	-1.15373	-0.0899749	0.692515	-0.696212	-0.619221	-1.3348	-1.06103	0.971231	1.18348	0.991324	0.955922	1.09406	0.904879	1.05398	0.925985	0.865022
KCNN4	-0.808855	-1.43475	-0.822199	-1.16806	-0.999958	-1.12198	-0.53971	-0.794945	-0.811775	-0.93677	-0.43799	-0.394453	-1.06091	-0.862817	1.19569	-0.297596	-1.25522	-0.487383	-0.773634	-1.58732	-1.2978	-1.10695	-0.934965	-1.05653	-0.741362	-0.401016	-0.708732	-1.06047	-0.619036	-0.814003	-2	-1.04245	0.942299	-1.18091	-0.32004	0.703399	-0.320524	-0.674867	-1.28988	-0.495759	0.572651	1.12418	0.56356	0.0792425	1.21792	1.50563	1.15001	0.760615	0.671094
FMO5	-0.917657	-1.31426	-1.30646	-0.7476	-0.943641	-0.280101	-0.52776	-0.85198	-1.28888	-1.05903	-1.1777	-1.0792	-1.06585	-1.22386	1.54391	-0.200109	-0.666794	-1.2464	-1.08889	-0.990188	-1.06913	-0.894026	-0.253164	-1.19366	-1.08183	-0.790164	-0.841244	-0.776662	-1.22773	-0.333728	-0.738187	-1.05397	1.42033	-0.979424	-0.631463	0.382355	-0.212255	-0.74715	-1.29374	-1.08342	0.969803	1.32717	0.52483	1.19685	0.974488	1.02663	1.06634	0.765111	1.05334
FNDC3B	-0.865687	-1.02268	-0.842164	-0.903196	-0.188411	-0.555547	-0.007658	-1.27146	-0.108025	-0.805818	-1.20224	-1.8923	-1.1834	-0.671765	1.08884	-0.55954	-0.645512	-0.516189	-1.63472	-0.662714	-0.629008	-0.651265	-0.358199	-1.72999	-0.666646	-1.02984	-1.46418	-1.00402	-1.18893	-1.20227	-1.24325	-0.419611	0.911071	-0.697189	-0.6444	-0.0147034	-1.34741	-1.54654	0.0322364	-0.488187	0.790026	0.354547	0.498815	0.57991	1.43468	1.48009	1.12587	1.2858	1.26016
SEL1L3	-0.355583	-1.06057	-0.903935	-0.5349	-0.666162	-0.383701	-0.739161	-1.32778	-0.340483	-0.975237	-0.894388	-0.868332	-0.959263	-0.530506	1.31164	-0.492408	-0.803092	-0.508536	-0.715661	-0.746485	-0.9228	-1.1227	-0.442879	-0.921883	-1.41442	-0.715416	-1.07369	-0.586978	-1.41108	-0.757138	-1.30119	-1.48737	1.06174	-1.00028	-0.643538	0.0398895	-0.91835	-1.0063	-1.28118	-1.40087	0.908917	1.17183	0.869695	0.72864	1.18834	1.07435	1.04222	0.938821	1.02577
SPON1.3	-1.19853	-0.478137	-0.0217445	-1.61992	-1.18181	-0.131894	-1.43936	-1.45468	0.288442	-1.09828	-0.8169	-1.17524	-1.31565	-1.17636	0.226072	-1.06981	-0.928569	-0.853188	-0.738191	-1.3137	-1.20921	-1.50671	-0.362238	-0.897972	-0.394194	-0.989304	0.0514281	-1.03322	-1.48389	-0.979583	-1.24068	-1.4047	1.50188	0.098139	-0.105985	0.270394	-0.147913	-1.11895	0.286169	-1.62801	1.61515	1.38985	1.35451	0.242058	1.04771	1.61232	1.26565	0.332402	0.58375
PPM1H	-0.268804	-1.07707	-1.2157	-0.927709	-0.593803	-0.548872	-0.588752	-0.971595	-0.573926	-0.778911	-0.55874	-1.06084	-0.484664	-1.02588	0.893318	-1.19906	-1.05355	-0.888884	-0.644127	-0.410121	-0.607872	-0.924257	0.274667	-0.970556	-0.544453	-1.52614	-0.954484	-0.71749	-0.932973	-0.715812	-0.889363	-1.19284	0.708538	-0.849379	-1.27827	-1.2481	-0.892212	-0.431497	-1.11479	-1.00873	1.3518	1.40712	0.635499	-0.246738	1.37552	1.59355	1.00533	1.3715	0.85886
ABHD2.1	-1.90632	-0.661403	-0.595649	-0.522111	-0.544201	-1.32445	-1.07145	-1.12522	-0.661402	-1.38337	-0.408669	-0.462144	-0.763082	-0.937953	1.54147	-0.883147	-0.863792	-0.81361	-0.299736	-0.371386	-0.523709	-0.0822939	-0.988238	-0.215458	-1.63224	-0.779376	-2	-1.09303	-0.763443	-1.08548	-1.02603	-0.259156	0.693473	-0.161217	-1.27334	-0.487826	-1.59931	-1.6342	-0.501109	-0.105042	0.386919	0.958122	0.0431375	0.417449	1.08982	0.953782	0.173281	1.15898	1.06272
N.99	-1.7544	-0.553755	-1.45481	-0.379237	-0.522038	-0.166699	-0.320282	-1.19924	0.00227357	-0.781865	-0.718621	-1.05033	-0.849843	-0.56442	1.26249	-1.55542	-0.280594	-1.33193	-0.996406	-1.06791	-0.753073	-0.467101	-1.37829	-0.712413	-2	-0.906239	-0.878605	-0.792323	-0.724151	-0.137347	-0.795117	-0.517789	0.908499	-0.780524	-0.520258	0.252961	-1.85567	-1.97666	-0.604216	-0.736041	1.06675	1.08605	0.805072	0.944245	1.20944	1.41125	0.988078	0.847611	1.13511
ATP2A3.2	-0.958838	-1.08805	-0.855441	-1.12622	-0.560765	-1.42943	-1.0334	-0.9496	-0.818851	-1.16852	-0.849609	-1.00501	-0.765508	-0.612586	1.27459	-0.642225	-0.925764	-0.82391	-0.898132	-0.948169	-1.06155	-0.786233	-1.04135	-0.920066	-0.633721	-1.14621	-0.906457	-1.13819	-1.04361	-0.814632	-0.878302	-0.916142	0.656235	-0.571017	-0.707801	1.03685	-1.08682	-0.600638	-0.207641	-0.8292	1.02486	1.13857	0.603062	0.403068	1.25976	1.06608	0.826041	1.01792	0.761584
LRRC31	-0.0610277	-0.876907	-0.929149	-1.15815	-1.14659	-0.276757	-1.22701	-0.65826	-1.22207	-1.2361	-0.859684	-0.678784	-0.72304	-1.15448	1.36572	-0.519552	-1.30327	-1.10863	-0.985707	-1.08669	-0.964629	-1.14162	0.0258732	-1.08836	-0.583698	-0.849831	-0.98254	-0.854326	-0.6001	-1.07444	-1.05936	-1.03014	1.36169	-0.965185	-0.568696	0.220763	-0.800905	-0.40744	-1.56243	-0.973628	0.914027	1.25456	0.819843	0.789829	0.509253	1.4926	0.894831	1.29532	0.855436
CDK11A	-1.44886	-0.360276	-0.31651	-0.59762	-0.947946	-1.75993	-0.812277	-1.36912	-0.496835	-0.65809	-1.2187	-1.19985	-0.858854	-0.553276	1.33258	-1.14937	-0.198873	-0.751706	-0.833535	-1.36723	-0.764179	-0.534631	-1.71007	-1.14068	-0.984775	-0.936149	-0.207904	-1.00396	-0.736788	-0.996224	-0.796399	-0.378627	0.746332	-0.673889	-0.735844	-0.22747	-1.38514	-0.890117	-0.284167	-0.719276	0.872965	1.28139	0.27278	0.208176	1.33292	1.20106	0.734392	0.921529	0.423438
SLC39A14	-1.1136	-0.641437	-0.956359	-1.05451	-0.721535	-1.10324	-0.803612	-1.05521	-0.646121	-1.03905	-0.925114	-1.05903	-1.11729	-0.801387	1.16482	-0.627272	-1.16788	-0.733433	-1.26017	-0.745312	-1.04781	-1.14751	-1.19604	-1.2208	-0.364921	-1.01654	-0.652804	-1.00571	-0.823134	-0.707701	-1.13159	-1.29469	1.06846	-0.87923	-0.420453	0.884747	-0.551766	-0.687441	-0.0864826	-1.02702	0.943105	1.12783	0.620282	0.743442	1.14661	1.17213	0.836539	1.07778	0.93004
MUC5AC.1	-0.110383	-1.1689	-1.42556	-1.22654	-0.918652	-0.825684	-0.826216	-0.895593	-0.913218	-0.973306	-0.861179	-0.784799	-0.903334	-1.46653	1.12253	0.198735	-0.912265	-0.810685	-1.50459	-0.714701	-0.955951	-1.47804	-0.262616	-1.12107	-0.0264607	-1.21206	-1.05247	-0.545301	-0.316303	-0.659192	-0.959244	-1.39447	-0.216178	-1.02126	0.065717	0.777303	-1.03958	-0.606915	-0.455326	-1.24602	1.12638	1.11562	0.555924	0.741562	1.07111	1.14419	1.01363	0.957094	1.06181
MUC5AC	-0.112501	-1.00396	-1.52785	-1.58339	-0.941053	-1.12466	-1.06525	-1.07299	-0.910561	-1.04941	-0.857601	-0.721408	-1.04653	-1.62052	1.10747	0.213587	-0.933981	-0.709799	-0.818841	-0.6877	-0.981307	-1.26706	-0.310605	-0.915621	0.00382164	-1.09288	-0.819955	-0.514353	-0.309488	-0.990948	-1.21086	-1.04045	-0.503475	-1.13915	-0.0326863	0.834985	-1.10601	-0.418698	-0.387847	-0.977087	1.1921	1.14868	0.496406	0.660292	1.10441	1.13282	1.04183	0.969926	1.01597
MST1R	-1.44038	-0.852493	-0.743496	-1.04166	-1.09558	-0.850941	-0.694237	-0.644235	-0.648732	-0.796687	-1.38144	-0.826281	-0.75087	-1.12434	1.46448	-0.848065	-0.744913	-0.686196	-0.830389	-0.709267	-0.874006	-0.976495	-0.80313	-0.87433	-0.682401	-0.554758	-0.607562	-1.17851	-0.558482	-0.88911	-0.746793	-0.845944	0.842511	-1.07386	-0.450426	0.288568	-1.54344	-1.24221	-1.00977	-0.677345	1.00132	1.20496	0.490859	0.30887	1.10845	1.22018	0.758418	0.507343	1.09799
CD207	1.19866	0.529953	0.651549	0.99334	1.39146	1.02682	1.37038	1.21372	0.635909	1.18141	1.44659	0.756021	1.43962	0.962222	-1.22246	1.14695	0.368175	1.28233	1.00034	0.769924	0.631953	1.17538	-1.48951	1.02497	0.962751	-0.451089	0.926471	0.789944	1.11231	1.32156	1.00424	0.751619	-1.44689	1.01777	0.621225	-0.0996981	-0.342221	1.54846	1.02796	1.37783	-0.724952	-1.30372	-0.708138	0.0970651	-0.873266	-1.1286	-0.524794	-1.2237	-0.290312
HIP1R	-0.260022	-1.02766	-0.569654	-0.964949	-1.26546	-1.50364	-1.17196	-1.05561	-1.29625	-1.48217	-1.23619	-1.17911	-1.48095	-0.811365	0.496393	-0.423153	-0.93381	-0.702615	-0.573213	-0.340821	-0.697458	-0.958636	0.170453	-0.55547	-1.54064	-0.545465	-1.00547	-0.0114192	-0.73373	-1.03942	-1.08187	-0.624902	0.351248	-0.703583	-0.654986	0.181624	-1.13585	-0.696761	-0.900507	0.209512	0.190356	0.35058	-0.207578	0.0534779	1.20118	1.53116	0.521204	1.71367	0.36652
TNIK	-1.03947	-0.995295	-1.52219	-1.33317	-0.945057	-0.443203	-0.69038	-0.00545682	-0.0499797	-0.902609	-0.205052	-0.843585	-1.16301	-0.767966	1.27224	-0.729084	-1.05716	-0.919565	-1.08661	-1.11039	-0.393779	-0.479882	-0.021676	-0.908437	-1.3169	-1.31023	-1.20314	-1.07845	-0.244988	-1.72505	-1.49152	-0.624315	1.33506	-0.785584	-1.12556	-0.998748	-0.580935	-1.26973	-0.279265	-0.59621	1.29668	0.792368	0.381308	0.605276	1.36373	1.8226	0.886837	0.366007	1.00984
IQGAP2	-0.371162	-1.26509	-1.16922	-1.09462	-0.911739	-0.411978	-1.17116	-0.955543	-0.746056	-1.32209	-0.571049	-0.801119	-0.991367	-0.551562	1.25451	-0.177987	-1.12064	-1.15629	-1.03494	-0.999281	-0.589356	-1.12059	-0.44575	-1.28448	-0.616362	-0.916966	-0.977346	-1.18831	-0.877895	-1.04027	-0.63467	-1.29755	1.23132	-0.617927	-0.216777	0.126473	-0.473662	-0.606359	-1.17152	-1.28473	0.892892	1.10491	0.854028	0.873253	1.19823	1.14527	0.886708	1.03028	0.923115
PLAUR	-1.27645	-0.219377	-0.973235	-0.967557	-0.471444	-0.927093	-0.881483	-1.04712	-0.655488	-1.2286	-0.574337	-1.82481	-1.39404	-0.69168	1.45007	-0.403411	-0.319569	-1.17366	-1.03966	-0.455099	-0.510079	-1.34707	-0.407014	-0.840847	-0.553192	-1.04872	-0.721038	-1.32763	-0.675748	-0.913183	-0.856949	-1.38044	0.449051	-1.51396	-0.505997	0.50945	-0.441593	-1.02921	-0.643319	-0.790258	1.06578	1.0077	0.782584	0.517866	1.58	0.749322	0.776325	1.16606	0.919907
N.1636	-0.432084	-1.09828	-0.930467	-1.04859	-0.979969	-1.16713	-0.902216	-0.615282	-1.46318	-1.06032	-0.890696	-0.946382	-1.24346	-0.92991	1.47742	-0.331178	-0.928712	-0.956058	-0.526434	-1.16651	-0.958103	-0.93407	0.13433	-0.93227	-0.621997	-0.663597	-0.825885	-1.18625	-1.00773	-0.616681	-1.18634	-0.809891	1.14765	-0.952651	-1.06403	-0.440742	-0.298007	-0.751481	-1.30403	-0.178912	0.80586	1.18189	0.863574	0.844824	0.870798	0.911311	0.615472	1.05411	1.16761
ID3	-1.08185	-0.628888	-1.00754	-0.928222	-0.878466	-1.49063	-0.597811	-1.06349	-0.427547	-0.418208	-0.958386	-0.691044	-1.40829	-0.325759	0.926175	-0.341594	-0.0738464	-1.49221	-0.990683	-0.019852	-1.22551	-0.865757	-1.57993	-0.719702	-1.08617	0.0400422	-1.08658	-0.84823	-0.588603	-1.21723	-1.57681	-1.31807	1.39177	-0.104272	0.368339	-1.17631	-1.52606	-0.860143	-0.560362	-1.18023	1.06678	1.17627	0.717944	0.988263	1.11062	0.963609	1.13004	0.303241	0.891063
CLDN18.1	-0.223926	-1.27474	-1.0554	-0.936901	-0.972861	-0.635823	-0.746487	-0.593243	-1.12794	-0.796972	-0.74486	-0.578279	-0.868436	-1.31616	1.53564	-0.0852943	-1.02973	-1.03406	-1.12667	-1.05456	-0.826578	-0.871875	-0.353958	-0.864912	-0.742733	-0.350674	-0.951228	-0.587141	-0.469136	-0.775404	-1.45378	-1.45861	-0.828489	-0.826598	-0.542249	0.0735268	-0.761163	-0.786498	-1.20545	-0.30901	1.22221	0.992015	0.418426	0.477247	1.6676	1.08369	1.02295	0.827016	1.40776
ABCC3	-1.05274	-0.766624	-0.527694	-1.02291	-0.848052	-1.00344	-0.375619	-0.867209	-0.443545	-0.522914	-1.17834	-0.720483	-1.02111	-1.19808	1.29236	-0.697424	-0.69855	-1.03413	-1.03751	-1.63508	-0.917079	-0.782698	-1.66425	-0.715409	-0.43936	-0.959449	-0.589	-0.94385	-0.546341	-0.99018	-0.554236	-0.970713	1.19585	-1.23391	-0.870892	-0.0971279	-0.215437	-0.906871	-0.924946	-1.08156	1.08101	1.42086	0.712387	0.701078	1.16894	1.36003	0.90278	0.623081	0.771766
NAA80	-1.37222	-1.32922	-0.821635	-0.727815	-0.418581	-1.05255	-1.32357	-0.779419	-0.944434	-1.01234	-0.651439	-1.35072	-0.981933	-1.03725	1.47636	-0.669568	-1.15994	-0.761153	-1.70602	-1.37138	-0.680304	-1.34512	-0.532128	-1.12934	-0.223134	-0.317855	-0.675585	-0.747283	-0.85299	-0.481966	-1.24142	-0.926744	0.869365	-1.22626	-0.431435	0.759415	-0.454804	-0.779043	-0.598047	-0.513833	0.77086	1.19984	0.668207	0.61661	1.08877	0.968614	1.02274	1.03785	0.948063
PBLD	-0.800093	-1.4154	-0.914112	-0.973067	-0.856873	-0.800337	-1.1851	-0.854188	-0.953993	-1.41004	-1.07755	-0.843079	-0.740712	-1.03239	1.22706	-0.745504	-1.07348	-1.2427	-1.1658	-1.28732	-0.926873	-1.11274	-0.836613	-1.07181	-0.452396	-0.704205	-0.62579	-0.779008	-0.933982	-0.660188	-0.754857	-0.62963	1.42544	-0.730247	-0.610161	0.781933	-0.580728	-0.782365	-0.456096	-0.913495	0.450377	1.05048	0.664683	0.877458	1.14991	1.14491	0.682388	1.19964	0.95183
TLN2	0.41318	-1.31	-0.831897	-1.34461	-1.44562	-1.39199	-1.37031	-0.48703	-1.03634	-1.22444	-0.901636	-1.22076	-0.646199	-1.27399	0.4455	-0.758927	-1.06033	-1.0494	-1.25385	-1.36958	-0.700879	-1.0495	-0.206541	-0.404994	0.0486957	-0.237927	-1.19088	-0.659002	-1.21539	-0.449885	-1.06967	-1.11404	1.38536	-0.996357	-0.750148	-0.62736	0.00637595	-0.518334	-0.13059	-0.556927	0.700155	1.29641	0.236123	0.275801	1.5217	1.01195	0.979643	0.75276	0.213888
DSG2	-1.27779	-0.598605	-1.02743	-0.478253	-0.902735	-0.721817	-0.996251	-0.659867	-0.814335	-0.599919	-0.938116	-0.478255	-0.735566	-1.20842	1.70862	-1.13056	-0.748819	-1.19662	-0.65664	-1.18577	-0.933398	-0.678438	-1.23343	-0.777857	-0.970507	-0.964826	-0.884063	-1.23529	-0.462199	-0.561958	-0.590946	-0.55719	1.01034	-1.20115	-0.713613	-0.167122	-0.164338	-1.67646	-1.19178	-0.979082	1.12833	1.06707	0.772823	0.707903	1.28202	0.995927	0.84216	0.791259	0.871434
CDC14B.4	-0.980012	-1.05124	-1.26027	-1.01627	-0.34365	-0.977373	-0.69845	-0.577672	-0.444512	-0.566762	-0.775376	-1.37062	-0.791321	-0.313672	0.938571	-1.1523	-0.651957	-0.280048	-1.31688	-0.983438	-0.602287	-0.489417	-0.709115	-1.7559	-0.877511	-0.555686	-0.440916	-1.63093	-1.52343	-1.08367	-0.806407	-0.466097	1.06131	-0.723896	-0.732829	-0.929001	0.633366	-0.960571	-0.619355	-1.61451	1.09999	1.24592	0.677669	0.39083	1.47271	1.0864	0.977693	1.15941	0.783587
POSTN	-0.403923	-1.66477	-1.21237	-1.22602	-0.948981	0.320288	-1.43031	-1.16913	0.152493	-0.958022	-1.19623	-1.29164	-1.40985	-1.30321	0.48111	-0.455089	0.386227	-0.998388	-0.881999	-0.876308	-1.08462	-1.21485	-0.990677	-0.842568	-0.637507	-0.693455	-0.0888484	-1.08709	-0.90386	-1.1782	-1.09786	-1.36087	1.0613	-0.901146	-0.0469156	0.555269	-0.726021	-1.02056	0.0113328	-1.07963	1.13746	0.59502	0.561045	0.34813	1.2987	1.29515	0.911629	1.11106	0.770973
VCAN	-0.478702	-1.15468	-0.619746	-0.985668	-0.835048	-1.00411	-0.807148	-0.735918	-0.412618	-0.966371	-1.0895	-0.102189	-0.612471	-0.989328	-0.293584	-0.470945	-1.03992	-1.16145	-0.708804	-0.837415	-0.902537	-0.805231	-0.326239	-1.18635	-1.16927	-1.38346	-0.812863	-0.583771	-1.30685	-0.764701	-1.16204	-0.829858	1.40991	-0.68349	-0.302769	-0.646302	-0.584294	-0.847039	-0.447833	-0.789094	1.69047	0.861144	0.363414	-0.475816	1.65305	1.87623	1.55541	1.3575	0.680344
FLNB.1	-1.55856	-0.259565	-0.285168	-0.603993	-0.673674	-0.683001	-0.290483	-0.934143	-0.682754	-0.689312	-0.765445	-0.745064	-0.620269	-0.373453	1.10203	-1.57683	-0.458302	-0.453828	-0.784508	-1.0025	-0.654731	-0.751782	-1.89791	-0.465026	-0.712832	-0.825705	-0.545843	-0.931409	-0.64641	-1.03305	-0.760529	-0.556253	0.875296	-0.492439	-0.983638	-1.83713	-2	-1.47212	-0.520305	-0.741442	1.2561	1.28307	0.30717	-0.0510452	0.980956	1.49769	1.22897	0.741698	0.905641
TSPAN15	-0.533674	-1.214	-1.16824	-1.69249	-1.00382	-1.01077	-0.54214	-1.04977	-1.29552	-1.34011	-1.74534	-1.00435	-0.716387	0.35609	1.25493	-0.663524	-0.818153	-0.537068	-0.767018	-0.790395	-1.02629	-1.43332	-0.0348302	-0.983394	-0.52349	-1.0203	-0.397038	-0.0716408	-0.843548	-0.303252	-0.886071	-0.884203	0.856073	-0.795541	-0.894488	-0.561026	-1.10878	-1.21876	-0.828973	-0.240933	0.732533	0.933279	0.317656	-0.284472	1.53578	1.5824	1.2656	1.52865	0.842752
HGD.1	-0.54791	-1.04707	-0.971055	-0.855572	-0.577323	-0.8096	-0.873187	-0.817624	-1.10336	-0.783018	-0.704654	-1.13872	-1.14031	-1.05818	1.08106	-0.679002	-0.817898	-1.17805	-1.08591	-0.815277	-1.02449	-1.04173	-0.0333663	-0.740119	-0.190846	-0.930343	-1.19379	-0.502308	-0.818499	-0.559274	-0.81794	-0.982456	0.327574	-1.06844	-0.675576	0.783178	-0.568724	-1.52358	-0.913259	-1.01814	0.573907	1.8415	0.719142	0.617343	1.6367	1.0841	0.235183	1.71542	0.10106
EFNB2	-0.610723	-0.539377	-0.907428	-0.444989	-0.991519	-1.14964	-0.777409	-1.21907	-1.07156	-0.946281	-0.943127	-1.09469	-1.11328	-0.731033	1.21603	-1.51605	-0.742608	-1.2301	-0.541007	-0.924571	-1.13424	-0.556674	-2	-0.37573	-1.05119	-1.06703	-1.06292	-0.301904	-0.404435	-1.36589	-1.02937	-0.728361	0.737198	-0.732861	-0.624885	1.12069	-0.236269	-0.86707	-0.5377	-0.740452	1.39225	1.22117	-0.0537393	0.558759	1.15261	1.31431	1.05241	0.539524	1.11109
MMP15	-0.306627	-1.55794	-1.03741	-1.78384	-0.502394	-0.683213	-0.893339	-0.36096	-0.904655	-1.62609	-1.74766	-0.194172	-0.579544	-1.00509	1.26671	-0.342416	-0.927069	-0.184961	-0.385522	-1.14425	-0.664167	-1.31427	-1.69223	-1.34423	-0.412046	-0.260933	-0.699592	-1.33181	-2	-0.367741	-0.0123055	-0.841338	1.08128	-0.775941	-0.247503	0.28249	-0.379808	-1.06294	-1.25698	-0.653277	0.729147	1.28522	0.593916	0.388721	1.08038	0.782751	0.567675	0.957142	0.377753
ANXA10	-0.127786	-1.35931	-1.3788	-1.0881	-1.29403	-0.658397	-1.26355	-1.22207	-1.09891	-1.29273	-0.886189	-0.599516	-0.903671	-1.49453	1.08763	0.0406763	-0.857566	-0.779084	-1.39499	-0.911517	-1.26095	-1.17296	-0.301076	-1.32264	0.173548	-0.959232	-0.874074	-0.352959	-0.321395	-0.729493	-0.970294	-1.31413	0.47738	-0.775428	0.311612	0.778143	-1.01523	-0.285617	-0.985208	-0.907295	1.03955	1.09099	0.880662	0.880875	1.02021	1.11591	0.910558	0.909558	1.10088
SLC16A1	-0.819768	-0.57664	-0.525871	-1.10468	-0.593471	-0.533768	-1.0617	-1.70671	-1.09641	-1.23264	-1.17478	-1.70461	-1.5682	-0.912313	1.61181	-0.970027	-0.58323	-0.0568101	-1.29736	-0.513773	-0.972444	-1.09537	-0.422213	-1.00169	-0.981381	-1.32754	-0.284826	-0.752403	-0.901106	-0.741749	-1.28726	-0.542999	0.538786	-0.723369	-0.330562	0.420139	-0.290434	-0.888651	-0.69509	-0.578536	0.802827	1.32954	0.589536	0.35608	1.5721	1.34314	0.474069	1.14843	0.672371
CTBP2.2	-2	-0.44132	-0.802515	-0.627364	-0.488198	-1.19318	-0.473785	-1.16052	-0.358246	-0.701414	-0.951773	-1.09656	-0.639163	-0.801118	0.763705	-2	-0.0483803	-0.500285	-0.847742	-1.20739	-0.502466	-0.531086	-2	-0.419242	-0.837754	-1.13844	-0.42432	-0.847815	-0.952509	-0.944365	-1.19376	-0.318359	0.924372	-0.85813	-0.57673	-1.68708	-0.143479	-0.601003	-0.0714227	-0.400495	0.270092	1.64775	0.231595	0.067179	0.811081	1.35159	0.745877	0.891801	0.733831
DUSP4	-0.112369	-1.52768	-0.931633	-0.554567	-1.08879	-1.55767	-1.29127	-0.982025	-0.350232	-1.12022	-1.09493	-0.964559	-1.08796	-0.170447	0.679839	-0.167036	0.051554	-1.01762	-1.55742	-1.51448	-0.452712	-0.921518	0.303371	-1.38441	-0.311295	-1.09884	-1.10077	-0.354488	-0.960426	-0.317159	-0.922412	-0.276531	-0.020272	-0.298972	-0.664642	0.619038	-1.53427	-0.971619	-1.57534	-0.658999	1.01802	0.817136	0.0560395	0.0869427	1.45035	1.28671	1.08995	1.41816	1.3588
SEMA3C.1	-0.581389	0.52471	-0.566444	-1.17946	-0.926273	-1.28153	-1.24249	-1.44544	-0.45212	-1.63018	-0.59116	-0.996252	-1.01761	-1.42833	0.878478	-1.04561	-0.911641	-0.887187	-1.25087	-0.726053	-1.11987	-1.22833	-0.757567	-0.64218	-0.941769	-0.676135	-1.14828	0.0245161	-1.00714	-1.39043	-1.89581	-1.34344	0.997599	-0.161625	-0.173718	0.339506	-0.539806	-0.918569	1.2349	-1.14109	0.84616	0.928773	0.849368	0.821424	1.27598	0.88988	0.432047	1.30327	0.725448
USH1C.1	-0.116977	-0.869291	-1.05401	-0.839372	-1.14833	-0.723827	-1.2555	-1.03759	-1.06443	-0.936031	-1.39157	-0.733873	-1.49232	-1.58187	1.51412	-0.403739	-1.15088	-1.26956	-0.919521	-0.965481	-1.09909	-1.15519	-0.382512	-1.15709	-0.0721358	-0.429283	-0.704777	-0.427176	-0.556568	-1.12147	-1.03403	-1.55186	1.52961	-1.05128	-0.492869	-0.1706	-0.335808	-0.275249	-0.837308	-0.484934	1.13077	1.3227	0.936497	0.962121	0.972021	0.723038	1.0106	0.639572	0.657129
CHKA	-0.0246204	-0.562894	-0.494289	-0.72496	-1.16884	-0.222863	-0.857293	-0.96559	-0.896923	-0.662604	-1.80686	-1.19335	-0.907307	-0.830316	1.21091	-0.654849	-0.86797	-1.55708	-0.882522	-0.769588	-0.913905	-0.7284	0.319318	-1.08504	-0.660104	-0.847531	-0.843378	-0.924365	-1.04877	-0.610415	-0.428707	-1.07425	1.03021	-0.803595	-0.170212	-1.43758	-0.426081	-0.526268	-2	-1.10216	0.9741	1.20905	0.410614	0.183682	1.41415	1.15753	1.07946	1.22926	1.05279
PRSS23	-0.856376	-0.573219	-0.384506	-0.872668	-0.55222	-0.994695	-0.481212	-1.49028	0.0781708	-1.09619	-0.274788	-0.823621	-1.27609	-0.395865	0.96596	-0.578837	-0.905259	-1.63149	-1.24227	-0.495784	-0.888232	-1.36576	-0.629068	-0.332282	-1.87758	-0.737206	-0.496051	-0.846806	-1.15171	-1.23496	-1.04426	-0.979541	0.354188	-1.06384	-0.212801	-0.297142	-0.674653	-0.501887	-0.00323699	-1.37629	1.09975	0.903427	0.42312	0.38327	1.06035	1.47373	1.32168	1.5183	1.12163
ANG	-0.640417	-1.59612	-1.44974	-1.16269	-1.08084	-0.618708	-0.781254	-1.18416	-0.968259	-0.700994	-0.966151	-0.855976	-0.536363	-1.00085	1.43434	-0.247668	-0.776114	-1.17765	-0.723127	-1.8961	-0.838411	-0.737908	-1.14912	-0.868226	-0.397641	-0.529262	-0.986995	-0.7041	-0.85583	-0.842064	-0.723813	-0.86368	0.715837	-0.745508	-0.611616	0.149393	-0.534956	-0.339164	-0.272356	-1.14274	0.71372	1.08923	0.410546	0.57259	1.43694	1.25945	0.867081	1.13677	1.08342
FUT8	-0.721308	-1.1457	-0.900354	-0.992853	-0.695085	-0.390934	-1.56607	-0.895727	-0.208793	-1.02181	-1.06099	-1.30358	-0.770692	-0.845777	1.10383	-1.25649	-1.45072	-0.529202	-1.34597	-1.03524	-0.814635	-0.913889	-0.796118	-1.57467	-0.67247	-1.04447	-0.673942	-0.94736	-0.977179	-0.541496	-1.10124	-1.09321	1.16007	-0.656481	-0.705292	0.348028	-0.0433961	-0.296791	0.133648	-0.953861	0.94483	1.07994	0.718134	0.245115	1.2158	1.28074	1.06748	1.0701	1.15285
AZGP1	-0.51952	-1.14722	-1.05506	-0.827183	-0.74904	-0.755109	-0.740297	-1.32819	-0.778697	-0.84799	-0.412101	-0.653486	-0.936204	-0.883981	1.2264	-0.305231	-0.657618	-1.02894	-0.984021	-0.795983	-1.00673	-1.14793	0.0736528	-1.13392	-0.972421	-1.10397	-0.775164	-0.956082	-0.674212	-0.906446	-1.05463	-1.10767	1.22093	-0.939532	-0.597101	0.365555	-0.607683	-1.08427	-1.48347	-1.10831	0.648735	1.17696	0.901268	0.590722	1.62879	0.599948	0.569939	1.53183	0.807886
SLC28A2	-1.0069	-0.748295	-1.10337	-0.878782	-1.0764	-0.671952	-0.771914	-1.06396	-0.830956	-1.10783	-0.922847	-0.932229	-0.976154	-1.29985	1.48506	-0.233146	-1.00531	-0.914268	-1.08547	-0.590446	-1.03024	-0.956433	-0.144302	-1.10188	-0.786605	-0.909684	-0.570741	-0.734184	-1.33294	-0.617737	-0.849458	-1.05688	1.573	-0.816201	-0.704467	-0.315578	-0.462011	-0.910095	-1.1305	-0.581083	0.95379	1.71839	0.532823	1.51253	1.35879	1.14064	0.9736	1.0929	0.94702
MICALL2	-1.41682	-0.517268	-0.286328	-0.743141	-0.730857	-0.745145	-0.567817	-0.812431	-0.467544	-0.618466	-1.05195	-0.836663	-1.08963	-0.786022	0.969806	-1.07928	-0.137473	-0.545759	-0.763844	-1.01958	-1.17459	-0.848338	-0.979231	-0.673369	-1.09339	-0.793204	-0.759969	-0.921771	-0.723753	-1.24077	-0.883595	-1.02287	0.524681	-0.653012	-1.2888	1.41799	-1.87656	-2	-0.495931	-0.456221	0.808623	0.989695	0.0914645	0.181006	1.27062	1.77181	0.814018	0.745774	0.991486
CCDC68	-0.786956	-1.51087	-1.35546	-1.17467	-0.449277	-0.39694	-0.670056	-0.838162	-0.148985	-1.01872	-1.45285	-1.32497	-1.03052	-0.745096	1.71395	-0.31351	-1.03061	-0.968324	-1.10235	-0.935819	-0.772841	-1.30558	-0.0130287	-0.655213	-0.466703	-0.851484	-1.14512	-1.18647	-1.19301	-0.291603	-1.47026	-0.826774	1.01059	-0.774607	-0.217676	0.290118	-0.401659	-0.963509	-1.10856	-1.30025	0.799246	1.21283	0.945125	1.02985	0.912098	1.17797	0.870347	0.721148	1.09038
N.1523	-0.56769	-1.09783	-0.479041	-1.10578	-0.283265	-2	-0.389818	-0.463892	-1.27431	-0.803536	-1.11356	-0.903951	-1.01793	-0.433295	0.858209	-0.461088	-0.510426	-0.585864	-0.984201	-1.30811	-0.885797	-0.743293	0.0309622	-1.13425	-0.606245	-0.536122	-0.897216	-0.424967	-1.61801	-0.999217	-0.938764	-0.423114	0.40212	-2	-0.440326	-0.0186665	-0.320243	-0.0996783	-1.20145	-1.08841	0.417713	0.957053	-0.124343	-0.402999	1.22542	1.4441	0.842868	0.561634	0.715418
UBE2D1	2	0.181221	0.769242	0.81877	0.290786	0.617137	0.75865	0.68958	0.629706	0.546817	1.04344	1.15991	0.469542	0.590247	-0.85118	1.05657	0.089613	0.530202	0.273283	0.542264	0.826136	0.686622	1.49384	0.599491	1.10201	0.287763	0.530485	1.04016	0.115215	1.12896	0.655721	1.28728	-0.396938	0.750183	1.10262	1.94872	1.592	0.956243	0.34154	1.01363	-0.25969	-1.50613	0.268384	0.471757	-1.63246	-1.2358	-0.417587	-1.56283	0.294702
ETV5.1	-0.5999	-0.538777	-0.761751	-0.895144	-0.726474	-1.9667	-0.5724	-0.908089	-0.225852	-0.648025	-0.733955	-0.858822	-1.63214	-0.646133	1.04936	-0.677534	-1.53139	-0.788757	0.115623	-1.22172	-0.698813	-0.52335	-0.938681	-1.06117	-0.622804	-0.415543	-0.461598	-1.48527	-0.751244	-0.557238	-1.59922	-1.18281	-0.00801104	-1.13508	-1.11299	-0.311132	0.386271	-0.593844	-0.657352	-0.710971	0.195105	0.913482	-0.217571	-0.479086	0.692125	1.82942	1.1667	0.544316	1.75818
AKR7A3.1	-0.564816	-1.26346	-0.907566	-0.409481	-1.14127	-1.06238	-0.952695	-0.791176	-1.02084	-0.966294	-0.680937	-0.659241	-0.606191	-1.21104	1.31607	-0.688832	-1.15889	-0.71465	-0.835601	-1.34493	-0.919894	-0.75236	-1.78925	-0.5466	-0.874345	-0.79569	-0.594894	-0.714922	-0.859146	-0.732757	-0.639953	-0.455873	1.44283	-0.890376	-0.752118	-0.420762	-1.75895	-0.809637	-0.264199	-0.350395	0.517812	1.00829	0.233047	0.522367	1.4298	0.931201	0.464609	1.48293	0.552613
SH3BP4	-1.20591	-0.955874	-0.291764	-1.05018	-1.18112	-0.934467	-0.934011	-0.861733	-1.18261	-0.879565	-1.11404	-0.628868	-1.04843	-0.895851	1.3708	-0.9829	-0.855926	-1.15963	-0.70338	-0.958762	-0.700179	-0.786192	-0.755599	-0.955612	-0.374254	-1.03087	-0.972328	-1.39364	-0.632967	-0.826899	-0.933571	-0.925818	1.37402	-0.75455	-0.912528	0.288188	-0.268781	-0.304779	-0.932894	-0.972313	0.544144	1.1303	0.404117	0.0998543	0.953249	1.33552	0.80011	1.15038	0.554817
SULT1C2.2	0.170322	-1.42206	-1.06404	-1.17552	-1.02849	-0.581814	-0.94911	-1.00755	-1.1425	-1.38326	-0.523968	-1.02129	-1.06779	-1.21694	1.18565	0.344514	-1.05489	-1.25352	-0.95251	-0.925884	-0.939876	-0.996975	-0.119666	-1.2061	-0.0934017	-0.740001	-1.102	-0.866512	-0.245965	-0.592477	-1.26295	-1.24924	0.447881	-1.16747	0.209486	0.736171	-0.754085	-0.362434	-1.48958	-1.19498	1.20418	1.10112	0.7501	0.900484	1.13296	1.14077	1.09706	0.902395	1.0686
RNASE1	-0.835544	-1.62237	-0.887541	-1.14522	-0.873023	-1.09939	-1.21839	-0.887857	-0.609868	-1.30506	-0.713425	-0.875614	-1.03574	-1.12638	1.24562	-0.819047	-1.07387	-0.659085	-1.00708	-0.955259	-0.689611	-0.949094	-0.562673	-0.755386	-0.646251	-0.695505	-0.845267	-0.896775	-0.8213	-0.811302	-0.913528	-1.07151	0.578414	-1.02373	-0.633459	1.34103	-0.935549	-0.28	-0.0604599	-0.912194	0.949221	0.864284	0.129514	0.734702	1.52054	1.19966	1.07265	1.42994	0.78212
N.14	-2	-0.487327	-0.0490882	-1.26175	-0.262112	-2	-0.4278	-0.574427	-0.958834	-0.309222	-1.62143	-1.07448	-1.04292	-0.398227	1.48415	-1.63704	-0.358294	-0.438015	-0.86691	-0.923185	-0.621472	-0.522901	-0.561857	-0.648369	-0.248759	-0.701912	-0.448088	-0.943018	-0.936514	-2	-1.33852	-0.287762	0.631377	-0.312549	0.122697	0.0201237	-0.75629	-2	-0.956722	-0.562284	0.637634	1.17254	1.04233	0.775498	0.80524	0.976465	0.67446	0.46947	0.640492
LPCAT1	-1.5339	-0.22305	-0.404851	-0.933032	-0.428145	-0.742077	-0.815134	-0.924451	-0.421132	-1.04642	-1.19566	-1.69503	-1.44023	-0.402328	1.85986	-0.737078	-0.750753	-0.770927	-1.28521	-0.464426	-0.641355	-0.873655	-0.45902	-1.09415	-0.95292	-0.458137	-0.3632	-1.376	-1.18487	-1.01332	-1.10289	-1.13216	0.987681	-0.560373	-0.0614494	0.0699248	-0.882004	-2	-0.683732	-0.872028	1.37416	1.36427	1.9264	0.718728	0.516722	1.02227	1.00045	0.442748	0.0337679
ADAM28.1	-0.881073	-0.946762	-1.01105	-0.923814	-0.6628	-0.299145	-0.667961	-1.22733	-0.552979	-0.847645	-0.978941	-0.885356	-0.692677	-0.414294	0.610755	-0.719969	-0.775415	-0.575975	-0.630271	-1.44064	-0.592453	-0.812245	-0.468061	-0.972628	-0.778146	-0.939385	-0.616559	-1.39526	-1.04599	-0.74353	-0.840635	-1.0204	0.147722	-0.66897	-0.657143	0.155837	-0.709304	-0.51205	-1.35218	-0.708513	0.521775	0.461463	-0.112725	-0.116913	1.46816	1.87335	0.850879	1.9708	1.89089
KLF2	-0.0738381	-0.872886	-1.19013	-0.723266	-0.797351	-1.59787	-0.823928	-0.994659	-0.336112	-0.761141	-0.932504	-0.844129	-1.26891	-0.601256	1.04138	-0.796927	-0.989871	-0.995019	-0.724827	-0.66219	-0.933515	-1.16779	-0.731264	-0.845111	-0.964511	-0.732177	-0.940827	-0.570854	-1.26479	-1.16953	-0.786443	-0.815763	0.800725	-0.791756	-0.336725	-0.619868	-0.92066	-0.946334	0.0505856	-0.442583	1.32004	1.20825	-0.162608	-0.00776777	1.52321	1.20796	0.912945	1.12689	0.970483
TMPRSS3	-0.389364	-1.38723	-0.857797	-0.998576	-0.770332	-0.661518	-1.11434	-0.949951	-1.11316	-0.981559	-0.802633	-0.941268	-0.824296	-1.09435	1.19545	-0.211407	-0.961573	-1.08953	-1.10432	-0.730473	-0.955541	-1.04952	-0.283608	-1.3107	-0.629865	-1.04109	-0.944416	-0.9598	-1.00092	-1.07359	-0.905925	-1.08008	0.906564	-0.836954	-0.317353	1.27298	-0.643378	-0.171884	-1.36462	-0.848621	0.863871	0.960781	0.872778	0.280166	1.04948	1.44674	1.36015	0.879146	1.16154
GSDMB	-0.999018	-0.995379	-0.391369	-0.98276	-0.724551	-1.15697	-0.833621	-0.969769	-0.727262	-0.734237	-0.864485	-0.786532	-0.900859	-0.843391	1.34156	-1.08745	-0.600008	-1.1605	-1.13361	-0.967543	-0.687304	-1.11069	-1.14085	-0.855271	-1.04176	-0.959273	-0.708545	-0.772028	-0.553393	-1.18795	-0.858818	-1.01507	1.53749	-0.744885	-0.458265	0.446539	-0.770958	-0.83869	-1.03221	-0.785012	0.798976	0.955467	1.07082	1.06218	1.00194	1.03604	0.622816	0.931933	0.902511
SLC12A2	-0.250888	-0.508945	-0.787296	-0.60242	-0.571023	-1.22358	-0.540723	-1.00799	-1.01924	-0.903561	-1.86655	-0.679715	-1.41411	-0.615582	1.2231	-0.867426	-0.759842	-1.2624	-0.576986	-1.12211	-1.0358	-0.953016	-0.89405	-0.476894	-0.225065	-0.213479	-0.711351	-0.265148	-1.04756	-1.10787	-0.551694	-1.16906	1.43155	-0.769934	-0.51434	-2	-0.114841	-0.624891	-1.12996	-0.888094	0.67993	0.869865	1.04229	0.0214569	1.45632	1.19567	0.930826	1.65468	1.29673
SLC16A5.1	-1.12055	-0.636812	-0.734487	-0.706638	-0.568682	-0.708799	-0.379837	-0.591606	-0.794317	-0.873787	-0.845482	-0.399627	-0.787933	-0.688073	1.09783	-0.996137	-0.592246	-0.80573	-0.395069	-1.45883	-0.885858	-1.0376	-2	-0.611155	-1.01199	-0.303006	-0.527494	-0.768645	-0.954131	-1.66278	-0.770982	-0.709543	0.449833	-1.02615	-0.63416	-0.427446	-0.468418	-0.676566	-0.794061	-0.384309	1.10198	1.05494	-0.140987	-0.18281	1.59453	1.54404	1.21133	0.849274	0.727941
CTSE	-0.028572	-1.0501	-1.41658	-0.960183	-1.14536	-1.28744	-1.06596	-1.07363	-1.05544	-1.34432	-0.985437	-0.444687	-1.33479	-1.39121	1.16023	0.255727	-0.815215	-0.998063	-1.1479	-0.765824	-1.07052	-0.932697	-0.138017	-1.08755	-0.00226625	-1.1271	-0.982123	-0.380187	-0.54693	-0.7662	-1.19333	-1.18939	0.88418	-1.03778	0.0975952	0.900364	-0.932512	-0.481917	-0.984168	-1.13696	1.0771	1.04473	0.595125	0.806061	1.08866	1.18225	0.887505	0.943279	1.02339
C1orf115	-1.31383	-1.16269	-0.878483	-0.820424	-0.864049	-0.783242	-0.676523	-0.807677	-0.454188	-1.01203	-0.728942	-1.1868	-1.15211	-0.893541	1.42711	-0.643795	-1.01184	-1.07819	-0.734323	-1.20592	-0.934336	-0.993286	-0.820091	-0.959988	-0.391224	-1.32289	-0.617732	-1.59585	-0.69143	-1.17997	-0.897472	-0.9931	1.62987	-1.28226	-0.899533	0.896126	-0.000760483	-0.679177	-0.439912	-0.863513	0.636119	0.976706	0.569259	1.04209	1.04	0.945895	0.923061	1.2239	0.637372
LUM	-0.728834	-1.57341	-0.749974	-1.12067	-0.252194	-1.13994	-0.586987	-1.10043	0.189611	-0.959081	-0.675017	-0.944331	-1.63359	-0.218402	0.584131	-0.753218	-1.23057	-0.678709	-1.14134	-1.22651	-0.849476	-1.18958	-1.58138	-1.19001	-1.09006	-0.792635	-0.628359	-2	-0.942719	-0.755357	-0.931901	-0.939775	1.49325	-0.596178	0.282892	-0.173969	-0.381491	-1.03446	1.19613	-0.930548	1.38387	1.16197	0.784002	0.491719	1.00368	1.27933	1.08921	0.753741	0.941879
GPRC5B.1	-1.02972	-1.08147	-0.662794	-0.635863	-1.19946	-0.86353	-0.872719	-1.12678	-0.368466	-1.29863	-1.39398	-1.3036	-1.06247	-0.817399	0.638949	-0.363184	-0.995604	-0.816106	-0.56677	-1.12093	-0.554902	-1.25133	-0.345237	-1.53029	-0.311587	-0.822792	-0.903626	-0.962941	-0.633908	-0.31474	-1.2463	-0.954336	0.270423	-0.421603	-1.04368	0.423879	-0.382934	-0.751248	-0.0303867	-0.282991	0.838201	0.553753	0.143206	-0.476087	1.42577	1.5584	1.23369	1.37169	0.895573
PLVAP	-1.76579	-0.509772	-1.37193	-0.731107	-0.203043	-0.437556	-0.494817	-0.698728	-0.438178	-0.640237	-1.86822	-1.12604	-0.625619	-0.254639	0.389651	-1.40273	-0.735263	-0.289339	-0.923699	-0.539947	-0.901742	-1.34243	-1.36682	-1.00568	-0.923239	-0.698384	-1.45854	-0.790805	-0.934891	-1.2062	-0.546832	-0.784932	0.839559	-0.443378	-0.465974	1.05204	-1.357	-1.01664	-0.374149	-0.65301	0.852171	0.785476	0.0363364	0.448009	0.940469	1.42891	0.849596	1.11192	0.0243212
SFXN3.1	-1.34553	-1.16597	-0.406789	-0.729306	-0.522198	-0.733552	-1.32898	-1.61813	-0.735349	-0.8395	-1.38051	-1.11625	-1.1805	-1.05477	1.35707	-1.32112	-0.854786	-1.10873	-0.804141	-0.859311	-0.886507	-1.20868	-1.85304	-0.624181	-0.249569	-0.0166575	-0.886822	-1.32863	-0.680498	-0.906866	-1.22506	-0.892952	1.33527	-0.396677	-0.439264	0.508614	-0.383218	-0.389142	0.563684	-1.38974	0.810505	0.78251	0.370519	0.176516	0.845183	1.22238	0.672691	0.939403	0.599017
ABHD2.2	-1.47954	-0.844198	-0.632129	-1.12699	-0.608332	-0.646001	-1.32536	-1.35921	-0.200757	-1.30439	-0.47418	-0.619635	-1.06257	-0.997924	1.5148	-1.22081	-1.03943	-0.337187	-0.455764	-0.41787	-0.220452	-0.154701	-0.673079	-0.338844	-1.6138	-1.06473	-1.20503	-1.29397	-0.618587	-1.34994	-1.30716	-0.568435	0.409114	-0.104845	-1.35082	0.390139	-1.21492	-1.34151	-0.606337	-0.157956	0.354556	0.690791	-0.262649	0.336801	1.16217	1.08658	0.326631	1.74226	1.48484
TNFSF12-TNFSF13.1	-0.34103	-1.3104	-1.1767	-0.679716	-0.674205	-0.966678	-0.896546	-0.932954	-0.700232	-1.18825	-0.624104	-0.86333	-0.844939	-0.903211	1.90457	-0.799622	-0.558902	-0.949848	-1.1691	-0.742699	-0.807339	-1.20573	-0.259742	-0.858789	-1.6464	-0.73744	-0.925289	-0.549675	-0.638006	-1.29601	-0.585623	-0.722711	1.45072	-0.633996	-0.398063	-1.98016	-0.602266	-0.678801	-1.18322	-0.339695	1.063	1.08184	1.12462	0.573437	0.654116	0.65382	0.771029	1.04886	0.432643
FUT9.1	-0.391891	-1.11001	-1.0264	-1.04713	-0.810013	-0.823782	-0.817346	-0.878421	-0.749922	-0.796766	-0.879708	-1.03685	-0.827639	-1.06885	0.511074	-0.265542	-0.859837	-0.923805	-0.39643	-1.09155	-0.845609	-0.724199	-0.652433	-1.00306	-1.01496	-0.967499	-0.688732	-0.800107	-0.716173	-1.10381	-1.5372	-0.910685	0.560947	-1.06687	-0.80287	1.28896	-0.0769521	-0.66238	-1.0878	-0.783782	0.445463	0.445974	-0.481446	-0.605003	1.42899	1.57785	1.33356	1.34792	1.30497
FOXA2	-0.447755	-0.724296	-0.894192	-0.962867	-0.7394	-1.38784	-1.41339	-0.259874	-1.21742	-1.03409	-0.832485	-0.667804	-1.06986	-1.05461	0.829941	-0.364457	-1.02751	-0.763646	-0.59991	-1.11785	-0.915345	-0.930847	-0.43022	-1.2165	-0.576315	-0.516931	-0.396354	-0.83967	-0.577059	-1.28435	-0.534511	-0.863261	0.309601	-1.10501	-0.631208	0.814835	-0.177768	-1.31279	-1.22069	-0.74475	0.521517	0.558467	-0.16568	-0.185911	1.79763	1.19571	0.730105	1.51412	0.771461
KRT8	-0.67111	-0.545601	-1.0061	-0.491834	-0.962126	-1.14064	-0.721851	-1.04588	-0.517377	-0.784961	-1.10178	-0.683444	-0.842838	-1.11469	1.34731	-0.544267	-0.335619	-0.729559	-1.10596	-0.540816	-1.05253	-0.643535	-0.971095	-1.43674	-0.328588	-0.990974	-0.996102	-0.935117	-0.966434	-0.820154	-0.514996	-1.05567	1.16172	-1.43318	-0.0794812	0.432915	-1.86712	-1.35985	-0.515881	-0.974095	1.2566	1.40954	1.03216	0.917876	1.24161	0.777023	0.940978	0.512253	0.850677
PDIA5	-1.75044	-0.0989234	-0.227125	-0.694694	-0.364142	-1.51197	-0.28068	-1.09816	-0.259006	-0.363016	-0.822111	-0.867403	-0.687632	-0.19138	0.961006	-1.05549	-0.398092	-0.757238	-0.801161	-0.545427	-0.819596	-0.769051	-2	-1.05133	-0.809581	-0.972528	-0.51527	-1.3997	-1.4201	-1.09485	-0.757669	-1.15542	0.896513	-0.623556	-0.671166	0.0930475	-0.801707	-1.49634	-0.280179	-1.42773	0.219981	0.961726	0.767269	0.114729	1.4387	1.12328	0.832978	1.37367	0.897342
ENAH	-2	-0.343199	-0.323899	-1.17773	-0.791219	-1.01648	-0.740663	-0.999753	-0.0155227	-0.81573	-0.821594	-0.97119	-0.69138	-0.967597	0.527553	-1.79209	-1.49624	-0.85413	-0.215298	0.0919365	-1.27391	-0.7021	-2	-0.188101	-1.73738	-0.108866	-0.41457	0.227793	-0.419038	-1.35416	-1.48421	-0.511893	0.710897	-0.222005	0.617053	-0.879493	-0.641953	-1.23654	1.11636	-1.75014	0.562585	0.882258	0.49174	0.0896524	1.15122	1.34148	0.482312	1.2525	0.579964
MIR1469	-1.06001	-1.1344	-0.66781	-0.975354	-0.579564	-0.982726	-0.857302	-1.05186	0.108883	-0.586334	-0.872734	-1.30563	-1.01111	-0.757381	0.623532	-1.05656	-1.06149	-1.07867	-0.804031	-1.31576	-0.818671	-0.82396	-1.34513	-0.87846	-1.06437	-0.683845	-0.0628055	-0.364332	-1.34737	-1.17451	-0.992789	-0.788654	1.14871	-0.982883	-0.525702	-0.411428	-0.26082	-1.12504	1.25491	-1.19913	0.441309	0.722963	0.291374	-0.0815124	1.60003	1.35234	0.824189	1.70187	0.498875
TMEM97.1	-1.10545	-0.26671	-0.566037	-0.724618	-0.621254	-0.537423	-0.652494	-0.801951	-1.08094	-0.996086	-0.600646	-0.806347	-0.799177	-0.891041	0.853284	-0.761395	-0.689141	-0.543361	-0.686917	-0.750156	-1.134	-0.969964	-2	-0.901859	-0.464836	-0.900461	-0.598669	-1.16325	-0.87513	-1.05816	-0.914877	-0.849324	0.466244	-0.808175	-0.556495	-0.520636	-0.247282	0.0522985	-0.566579	-1.04887	0.300804	1.33727	0.208067	-0.064457	1.3514	1.36322	0.737898	1.55748	0.337813
IGKJ4	-0.286189	-0.804445	-0.578201	-1.28399	-0.404638	-1.47157	-1.14435	-1.43488	0.799388	-1.57902	-0.829922	-1.5194	-1.49416	-0.291756	1.0486	-0.335773	-0.0448848	-1.42587	-0.241278	-1.5121	-0.544953	-1.61445	-0.772821	-1.07036	-0.593204	-0.892335	-1.11372	-1.12572	-0.843103	-0.36533	-1.30103	-1.60134	1.21876	-1.03868	-0.188924	0.785947	-1.45758	-0.555859	-0.280782	-0.643779	1.2918	1.06186	1.02505	0.482524	1.11707	1.07772	1.11087	0.549452	0.95243
AGR2	-0.15533	-1.0376	-1.06346	-0.860424	-1.07376	-1.03301	-0.726508	-1.25258	-1.23001	-1.22987	-0.820982	-0.882593	-1.37215	-1.67458	1.14873	0.107028	-0.376393	-0.580968	-0.65086	-0.871399	-1.3181	-0.884066	-0.425738	-1.48046	-0.121784	-1.00019	-1.58195	-0.650778	-0.525692	-0.617143	-0.743385	-1.04746	0.928598	-1.25365	0.0521823	0.637771	-0.830077	-0.382805	-1.0735	-0.869887	1.15131	1.13456	0.979384	0.786569	1.05345	1.17893	0.997453	0.810978	1.05097
DGKD	-1.00426	-0.799245	-0.807114	-0.752484	-0.771167	-0.925532	-0.635569	-0.917542	-0.632585	-0.677462	-1.3464	-1.13408	-0.844775	-0.58347	0.646867	-0.619436	-1.24761	-0.772054	-1.08456	-0.767849	-1.08051	-1.00085	-1.01264	-0.913936	-0.960658	-0.904722	-0.469147	-0.780415	-0.588241	-1.02833	-0.858792	-0.81487	0.646832	-0.791739	-0.930477	1.11771	-0.782571	-0.864326	-0.242452	-0.905506	0.47135	0.578707	-0.00991834	-0.189502	1.66045	1.52972	0.697101	1.58824	1.03653
N.1129	-0.905663	-1.31286	-0.734674	-1.09675	-1.04162	-0.825529	-1.11179	-0.981479	-0.792618	-0.838284	-0.876797	-0.944231	-1.04099	-0.884953	0.404672	-0.115942	-1.21172	-0.819241	-1.10652	-0.787928	-0.958984	-1.1682	-0.16265	-0.934602	-0.543631	-0.470624	-0.933413	-0.177174	-0.648748	-0.849114	-1.0963	-1.1382	0.642109	-0.711667	-0.392899	0.940504	-0.398883	-0.626145	-1.27432	-0.874918	0.361564	0.871725	-0.273307	0.895282	1.24986	1.61527	1.34062	1.46888	1.27647
CDC42BPA.3	-1.09888	-1.0652	-0.846453	-0.852691	-0.688312	-0.200482	-1.39343	-0.388881	-1.19497	-1.52773	-1.08194	-0.850644	-0.890599	-0.463012	0.355569	-0.303234	-0.891689	-0.81215	-1.3316	-0.819395	-0.885157	-0.908926	-0.653334	-0.559549	-0.769398	-0.638221	-0.511404	-0.354165	-0.668087	-0.407496	-1.20223	-0.543591	0.527161	-1.74973	-1.15996	-1.44378	0.321919	0.320811	-0.788248	-0.461704	0.863055	0.858523	-0.197033	-0.113562	1.33222	1.92569	0.55941	1.08437	0.861112
PLCL2	-0.919161	-1.24369	-0.811043	-0.960222	-0.907037	-1.07345	-1.28038	-0.525042	-0.670985	-1.16253	-1.08313	-0.663547	-0.66057	-0.609563	1.41962	-1.04524	-1.28801	-1.07425	-0.356457	-0.848834	-0.689443	-1.23381	-0.677889	-1.00322	-0.922469	-1.02374	-0.59338	-1.55295	-1.16835	-0.657682	-1.05756	-1.37673	1.28238	-0.510303	-0.442485	0.943989	0.120402	-0.227401	-1.36918	-0.890753	0.763947	0.858148	0.573373	0.397649	1.20877	1.34594	0.743677	1.22987	0.766595
NECTIN3	-0.235049	-1.06887	-0.846091	-1.07789	-0.617725	-0.758151	-0.690066	-0.756464	-0.704907	-0.600288	-1.05319	-1.12358	-1.25741	-1.01949	1.40392	-0.695047	-0.766507	-1.2865	-1.04777	-0.726703	-0.843365	-1.08482	-0.523894	-1.35485	-0.546293	-0.728721	-0.831904	-1.20946	-0.822704	-0.497644	-1.16266	-1.26411	1.70566	-0.983189	-0.910264	-0.255149	-0.145678	-0.990953	-0.421996	-0.97384	0.548293	1.04862	1.11057	0.79679	1.15667	1.16607	0.676399	1.38408	0.824494
IGKJ4.1	-0.262678	-0.667917	-0.561817	-1.22292	-0.490498	-1.31228	-1.16958	-1.5413	0.810846	-1.47205	-0.793985	-1.78286	-1.41719	-0.231894	1.02766	-0.361695	-0.0113824	-1.44127	-0.21744	-1.52838	-0.554049	-1.69944	-0.757397	-1.05225	-0.506983	-0.937904	-1.2243	-1.00425	-0.963587	-0.331994	-1.414	-1.41737	1.21831	-1.05674	-0.168282	0.821285	-1.54898	-0.610511	-0.2482	-0.667221	1.25667	1.05619	1.02503	0.455924	1.10339	1.05687	1.11614	0.562493	0.944963
CLIP2	-1.52183	-0.67749	-0.550222	-1.22312	-1.18248	-1.58073	-0.275892	-0.5284	-0.328	-0.964041	-1.04629	-0.41827	-1.63309	-0.85674	1.42996	-0.38566	-1.05064	-0.49858	-1.40943	-0.513907	-0.817391	-0.860073	-1.09444	-0.55121	-0.0916093	-1.60115	-0.47705	-0.780078	-0.658665	-1.55947	-1.07334	-0.924219	0.0272301	-0.2381	-0.415692	-0.643593	-0.635267	-1.07574	0.167475	-0.359221	0.952848	1.46827	-0.0631504	-0.375827	1.53021	0.823401	1.42253	0.928655	0.336817
SULT1A2.3	-1.27592	-0.571138	-0.643222	-0.81909	-0.432556	-0.88274	-0.588078	-1.07396	-0.214477	-0.569081	-1.09963	-0.59083	-0.649206	-0.697881	1.69573	-1.14516	-0.835281	-0.857811	-0.856097	-1.40585	-0.775524	-0.596855	-1.41026	-0.868765	-0.852512	-0.640403	-0.971113	-1.17985	-0.855717	-1.01022	-1.12791	-0.79361	1.87447	-0.852067	-0.535531	-0.074028	-1.48356	-1.64899	-0.610461	-0.876224	0.891265	1.69766	0.867539	1.24078	0.932531	0.95102	0.44255	0.609608	0.476735
CTBP2.1	-2	-0.625271	-0.877797	-0.694281	-0.298353	-1.19181	-0.683113	-1.3185	-0.499698	-0.952194	-1.14618	-1.05609	-0.786102	-0.907465	0.464784	-2	-0.140667	-0.593317	-0.705565	-1.09127	-0.643406	-0.688213	-1.39094	-0.563725	-1.26389	-1.00495	-0.486044	-0.846133	-0.974287	-0.59465	-1.34805	-0.423203	0.979405	-0.607675	-0.66422	0.920792	-0.593967	-0.876862	-0.136505	-0.313613	0.537799	1.93193	0.518138	0.0569968	0.52459	1.49121	0.921196	0.416259	0.993847
TRPA1.1	-0.133511	-1.13534	-0.980323	-0.728858	-1.10017	-0.937684	-1.7078	-0.703331	-0.437693	-1.30404	-0.570149	-1.04054	-1.36091	-0.937834	0.897742	-0.432267	-0.998179	-1.1997	-0.543555	-1.97757	-0.825797	-1.17879	-0.246198	-0.970383	-0.443418	-1.27165	-0.633202	-0.295889	-1.53034	-0.678584	-0.952023	-0.775974	1.98094	-0.287075	-0.55702	-0.0638727	0.0116272	-0.55108	-1.58395	-0.567367	1.47352	0.681212	0.637078	0.394272	0.958786	1.1703	0.836704	0.998697	0.494359
KDELR2.1	-2	-0.252241	-0.383483	-0.447083	-0.454179	-0.993868	-0.702838	-1.12694	-0.8313	-0.640429	-0.812391	-0.923667	-0.999831	-0.710667	0.881101	-1.34312	-0.472855	-0.399527	-0.984935	-1.25888	-0.650549	-0.640434	-2	-0.279523	-0.264252	-1.44369	-0.764378	-1.13257	-1.15705	-1.08174	-0.599538	-0.540689	0.84344	-0.844488	-0.942049	0.45969	-0.624198	-0.671102	-0.26398	-0.440445	0.661332	1.23675	0.554918	0.226183	1.38114	1.19393	0.838066	1.03664	0.669842
MIR3125	-1.14438	-0.443452	-0.249608	-0.82554	-0.416372	-0.567784	-0.821497	-0.774331	-0.264334	-0.532833	-0.856682	-1.03212	-1.21599	-0.63676	0.877835	-0.792343	-0.422263	-0.558111	-0.571604	-0.594129	-0.627984	-1.00515	-1.64432	-0.699159	-1.10611	-1.26324	-0.21508	-1.17361	-0.856122	-1.08356	-0.525313	-0.859278	-0.0335747	0.181676	-0.132509	-1.12174	-0.823477	-2	-0.596266	-0.952595	0.323108	0.360267	0.772498	0.642035	1.68947	1.19498	0.178531	1.63097	0.315216
SLX1B-SULT1A4	-1.46253	-0.642456	-0.409579	-1.03679	-0.536609	-0.741313	-0.724113	-1.15369	-0.232474	-0.722183	-1.24694	-0.563093	-0.77856	-0.560651	1.48639	-1.55158	-0.771522	-0.821292	-0.903609	-1.3417	-0.656786	-0.440996	-2	-0.599562	-0.951539	-0.661644	-1.0149	-1.14118	-0.767845	-1.01994	-1.16692	-0.7967	1.89905	-0.579468	-0.618596	0.585037	-1.1849	-1.15686	-0.725087	-0.943598	0.834846	1.79533	0.861427	0.782388	0.888292	0.876211	0.497445	0.472361	0.704282
PLCB4	-0.477192	-1.27004	-0.74269	-0.854336	-0.76661	-0.99571	-0.783754	-0.916337	-0.43921	-0.803388	-0.956728	-0.988071	-1.2579	-0.963572	0.949109	-0.382797	-1.20848	-0.793551	-1.0679	-0.862216	-0.972679	-1.07606	-0.264079	-0.991123	-0.513883	-0.927823	-1.33424	-1.04516	-0.893129	-0.869471	-0.871779	-1.2649	1.00723	-0.96546	-0.566741	0.167826	-0.856613	-1.01456	1.26643	-1.15043	0.602687	1.11406	0.709793	0.178162	1.20796	1.39253	1.0345	1.26036	0.956442
PLCE1.1	-0.434177	-1.16292	-1.66194	-0.810398	-1.46734	-1.19906	-0.950388	-1.13298	-0.359518	-0.591024	-1.06304	-0.912573	0.0536839	-1.07481	1.24317	-0.00472995	-0.954563	-1.04132	-1.35763	-0.676626	-0.842962	-1.2508	-0.363545	-0.849253	-0.456428	-0.479871	-0.406608	-0.966297	-0.826118	-1.11207	-0.530778	-0.684242	1.19045	-1.15914	-0.529535	-1.3549	0.141166	-0.488157	-1.23259	-0.976367	1.1705	1.30188	0.592626	0.623701	1.40461	0.820204	0.835525	1.14177	0.931874
SERPINA1	-0.26409	-0.757526	-0.560321	-1.24083	-0.379434	-0.513835	-0.80983	-1.10483	-0.891658	-0.98738	-0.601535	-0.831326	-0.905344	-0.623549	1.52546	-0.502422	-0.569525	-0.85694	-0.881515	-0.785283	-0.59113	-1.17738	-0.658288	-1.1785	-0.730787	-1.23716	-0.883303	-1.04677	-1.09212	-1.10271	-1.2974	-1.12779	1.76305	-0.63635	0.179619	-0.876543	-0.976484	-1.06731	-1.1496	-1.27688	0.722878	1.10842	1.84331	1.15476	0.155151	0.543823	1.05989	0.467219	0.160361
TESC	-0.46405	-1.09832	-0.746626	-0.789457	-1.04684	-0.781341	-1.14647	-0.980361	-1.38349	-1.09625	-0.919029	-1.01838	-1.05754	-1.22848	0.983728	0.160526	-1.15477	-0.965447	-0.770565	-0.76495	-0.99422	-1.17907	-0.270693	-0.869452	0.0126551	-1.04035	-1.13491	-1.02574	-0.622567	-0.624547	-0.940942	-1.12712	0.437125	-0.665998	-0.645751	0.780889	-0.693936	-0.670185	-0.576441	-0.590344	0.869739	0.776945	0.245131	-0.656769	1.58863	1.0817	0.903233	1.22088	1.02882
EPS8L3	-0.323055	-1.14742	-0.806773	-1.21249	-1.28271	-1.23034	-0.88718	-0.981899	-1.05456	-1.43498	-0.647279	-0.944405	-0.967669	-1.50748	1.43435	-0.290992	-0.963444	-0.811821	-0.428865	-0.384948	-1.24393	-0.743243	-0.502367	-0.705911	-0.76059	-0.855756	-0.977579	-0.51216	-0.23211	-1.15745	-1.09113	-1.0948	1.49225	-0.899797	-0.427578	-0.237297	-0.548831	-0.493911	-1.01545	-0.831366	0.937099	1.18411	0.965251	0.898642	1.10473	1.33117	0.732446	0.631499	0.822136
LHFPL2	-0.5174	-0.68349	-0.69771	-1.23047	-0.787331	-0.859054	-1.34626	-0.819897	-0.977669	-1.24071	-1.23111	-0.858877	-0.94038	-1.04506	1.27025	-0.441351	-0.213919	-1.62785	-1.16127	-0.973256	-1.51646	-0.210027	-0.613479	-1.32238	-0.840557	-1.48148	-0.76221	0.0121385	-1.74445	-1.5465	-1.42778	-1.10799	1.30114	-0.029004	0.201766	0.198508	-0.628049	-0.589329	0.153487	-0.443905	0.836241	1.32227	0.390699	0.500166	1.04216	1.06644	0.518745	0.612506	0.804026
N.566	-0.681472	-1.17831	-0.861391	-1.60371	-0.776586	-1.16255	-1.23191	-0.921109	0.820996	-1.44858	-0.845027	-2	-1.25193	-0.386155	0.96077	-0.71936	-0.244773	-1.07492	-0.409002	-0.868119	-0.599266	-1.02089	-0.902408	-0.807868	-0.859832	-1.03314	-0.644759	-1.44225	-0.939829	-0.689132	-1.04867	-1.08632	1.41891	-1.26714	-0.342723	1.11481	-0.884317	-0.599937	-0.335761	-0.468603	1.33369	0.967178	1.04763	0.304074	1.23572	1.12804	1.08534	0.419406	0.993918
BMP2	-0.771336	-1.11372	-0.608632	-1.15961	-0.943203	-1.24855	-0.738774	-0.506164	-1.17191	-0.922259	-0.731073	-0.0793678	-1.13398	-0.364468	1.79019	-1.17837	-1.39755	-0.956855	-1.34224	-0.936506	-0.714626	-1.16909	-0.0701704	-0.981307	-1.05809	-0.849327	-0.95886	-0.346271	-0.530873	-1.0215	-0.948734	-1.14295	0.678135	-0.527448	-0.296218	0.337337	-1.02203	-0.795835	-1.15735	-0.619314	1.20339	1.4067	0.910306	0.478397	1.28206	1.33352	1.17903	1.08641	0.51869
IGLJ2.2	-0.58629	-0.700645	-0.89848	-0.747684	-0.514343	-1.44243	-0.990431	-1.23925	0.603065	-1.50863	-0.8408	-1.98139	-1.62218	-0.337412	1.04865	-0.323661	0.107142	-1.17737	-0.537853	-1.54159	-0.345485	-1.36877	-0.729587	-1.09554	-0.77745	-1.0569	-1.26557	-1.19529	-0.786687	-0.35488	-0.836385	-1.23234	1.26142	-0.963275	-0.326711	1.08764	-1.13454	-0.79007	-0.331688	-1.20656	1.20956	1.06951	0.998032	0.427877	1.21455	0.911292	1.1196	0.53175	0.96468
SFXN3	-1.42855	-0.985728	-0.79721	-1.20732	-0.123971	-1.07154	-0.947493	-0.725924	-0.454018	-0.191273	-0.858115	-1.90229	-0.966007	-0.735916	1.38374	-0.754678	-0.631622	-1.27796	-1.18114	-1.33112	-0.638558	-0.645058	-1.00724	-0.553177	-0.707794	-0.089953	-0.922338	-0.623914	-0.490858	-0.825368	-1.63455	-0.774933	1.29233	-0.658746	-0.240453	-0.734501	-0.622517	-1.27451	-0.189684	-1.2706	1.29559	0.932848	0.194273	0.0245752	1.13119	0.833199	0.625888	0.838121	0.0792561
FCER1A	1.20676	0.0354218	0.815866	0.880752	0.903604	1.12863	0.901289	1.13265	1.09305	0.753444	1.41889	1.36466	1.12518	0.734546	-1.23171	1.13809	0.0520302	0.667225	1.07826	0.884262	1.19567	0.977686	0.0411119	0.671119	-0.000775815	0.992474	0.822738	0.302454	1.03799	1.49124	1.25759	0.388482	-0.499446	1.08024	0.91109	-1.61165	1.36018	1.2015	0.727824	0.23757	-0.436545	-0.818332	-0.11588	0.0420184	-0.948551	-0.982817	-0.728021	-1.79761	-0.0140899
PODXL	-1.14875	-0.502237	-0.716428	-0.393009	-0.178111	0.0273384	-0.623364	-0.586696	0.0940262	-0.0880353	-0.987665	-0.827321	-0.908124	-0.41615	0.433056	-1.51005	-0.595043	-1.04922	-0.35332	0.0486728	-0.752926	-0.850972	-2	-0.606018	-1.47402	-0.586541	-0.344093	-1.59937	-0.618117	-1.43706	-1.20532	-0.645943	1.50623	-0.196474	-0.415198	-2	-0.934808	-1.07997	-0.834982	-1.39463	1.65004	1.0189	1.09155	0.76977	0.711765	1.96621	0.871383	0.675035	0.666225
MYRF	-0.260076	-0.479107	-0.712389	-0.561575	-0.950429	-1.12702	-0.82574	-0.968016	-0.933037	-0.262707	-0.941482	-0.972851	-0.740248	-1.25861	1.16273	-0.661579	-0.653802	-1.08667	-0.666075	-0.80864	-1.00931	-1.13459	0.396808	-1.21767	-0.326665	-0.815021	-0.525117	-1.22838	-0.840481	-0.745803	-0.994147	-0.731762	0.577822	-2	-1.01974	0.251519	-0.67444	-0.839982	-0.94245	-0.880507	0.900543	0.923177	0.241094	0.155433	1.40386	1.2442	0.858255	1.31285	0.712342
SPINK1	-0.982021	-1.24366	-1.0352	-1.25365	-0.964651	-0.850609	-1.17547	-1.02542	-1.0018	-1.05699	-0.712507	-1.09177	-1.09573	-1.27835	1.10647	0.145625	-1.1557	-0.738407	-1.44264	-0.885426	-0.941669	-1.10401	-0.913067	-1.38763	0.10249	-1.22902	-0.628676	-0.583502	-0.426483	-0.487868	-1.19608	-1.17706	1.01097	-1.18259	0.391373	1.02751	-0.851462	0.0505704	-0.19989	-1.16879	0.409324	0.610975	0.948561	0.648598	1.11594	1.14721	0.884727	1.03365	1.01726
NPDC1	-1.47457	-0.893095	-0.488469	-1.28207	-0.611797	-1.45927	-0.991344	-1.28034	-0.398861	-0.934683	-1.0408	-0.962217	-1.10598	-1.04878	1.09923	-0.250982	-1.01353	-0.335682	-0.713275	-0.416994	-0.939652	-0.955174	-0.94608	-0.781679	-0.601245	-0.775247	-0.850639	-0.870043	-0.603964	-0.561825	-0.813127	-1.07469	0.555525	-0.881938	-0.87144	0.766315	-1.04024	-1.45975	0.147579	-0.535906	0.891195	0.878999	0.448637	-0.298837	1.02713	1.70293	0.873636	0.985613	0.871065
N.573	-0.568984	-1.12809	-0.994182	-1.05323	-0.757974	-0.939309	-1.3763	-0.868566	0.740968	-1.12345	-1.14709	-1.093	-1.14102	-0.589522	0.96689	-0.548991	-0.456223	-1.12238	-0.472726	-1.3318	-0.951978	-1.04982	-0.852667	-0.686445	-0.798185	-1.08981	-0.880647	-0.781273	-0.888859	-0.592327	-1.16904	-1.09947	1.42921	-0.939832	-0.598797	1.30589	-1.33387	-1.09024	-0.592984	-0.985649	1.35783	0.953997	1.18062	0.351932	1.22351	1.1411	1.2497	0.534645	0.976978
DNMBP	-1.27366	-0.667037	-0.881102	-0.890979	-0.901562	-1.10221	-0.897354	-0.755539	-1.11069	-0.939326	-0.853276	-0.68414	-0.577947	-0.642392	1.33654	-1.31173	-0.507459	-1.00183	-0.974701	-0.695897	-0.633566	-0.686408	-0.612806	-0.800539	-1.71375	-0.365868	-0.567565	-0.573556	-0.773623	-0.537275	-1.1281	-0.410367	1.01421	-0.928338	-0.977531	-2	-0.268807	-0.491148	-0.475487	-0.358732	0.374421	0.914262	0.00460802	0.307823	1.26036	1.1734	0.560419	1.3195	0.288321
SOX9.1	-0.883005	-0.406494	-0.738542	-0.474293	-1.0465	-1.07306	-1.30609	-0.201432	-2	-1.01748	-0.407101	-0.993971	-2	-1.77958	1.41304	-0.93661	-0.322637	-1.49449	0.144447	-0.0947642	-0.961633	-1.60636	-0.183404	-1.13107	-0.692843	-0.916141	-0.924806	-0.93106	0.155498	-0.176545	-0.609107	-1.55129	0.96737	-0.776203	-1.11245	1.30256	-0.0585618	-0.941185	-1.23705	-0.660055	0.390167	0.780716	0.638384	0.125491	0.834247	1.34478	1.09378	0.764578	0.873119
GNA11.5	-1.58425	-0.249821	-0.429868	-0.601997	-0.660039	-1.36378	-0.389222	-0.914043	-0.398952	-0.587112	-1.15023	-0.858169	-0.662453	-0.570243	1.76722	-1.37727	-0.160781	-0.729052	-0.857934	-0.966506	-0.533308	-0.835389	-1.22233	-0.912864	-1.26324	-0.680029	-1.24149	-1.03988	-0.919066	-1.29438	-0.594733	-0.422759	1.61629	-0.809916	-0.931792	-2	-1.3681	-1.46111	0.083919	-0.107403	0.694877	1.2423	0.460244	0.715025	1.09745	0.442619	0.501533	0.867462	-0.0739443
PLCE1	-1.29336	-0.643343	-1.65118	-0.835526	-1.2828	-0.511893	-0.872719	-0.678847	-0.99941	-0.288863	-0.950221	-1.13383	0.154203	-1.62983	1.21699	-0.458075	-0.163596	-1.22367	-1.1546	-0.387906	-1.22402	-1.14003	-0.131469	-1.4632	-0.835536	-0.928887	-0.530576	-0.884034	-1.20232	-1.11697	-0.998012	-0.414866	1.25809	-1.37915	-0.138115	0.720679	-0.293577	-0.551409	-1.62298	-0.966036	0.967725	1.06427	0.410674	0.691724	1.36581	1.0877	0.90093	0.98336	0.69856
AL356017.1	-0.372708	-1.33186	-0.401696	-1.11011	-0.686423	-0.564597	-0.550461	-0.760062	-0.00516468	-0.615015	-0.515736	-0.642873	-0.95369	-0.8043	1.51099	-0.674341	-0.60067	-0.640084	-1.12605	-1.23501	-0.648301	-1.11117	-1.11056	-1.54618	-0.804518	-0.487436	-0.448963	-1.48363	-0.569113	-0.804344	-0.786247	-0.318812	0.883084	-1.04326	-0.795871	0.294195	-0.0928624	-2	-1.70654	-1.97374	0.639912	0.950802	0.666003	0.179969	1.25198	1.60736	1.16292	0.816819	0.824557
IGLJ2	-0.406155	-0.891829	-0.856307	-1.25741	-0.489562	-1.27379	-1.28608	-1.42553	0.68815	-1.51115	-0.907511	-1.94419	-1.44374	-0.242521	1.04779	-0.31699	0.123901	-1.27246	-0.531352	-1.48518	-0.310717	-1.77194	-0.744606	-0.974808	-0.698715	-1.01648	-1.22163	-0.818066	-0.953414	-0.252709	-0.864609	-1.31478	1.23281	-1.11739	-0.235509	0.986131	-0.849098	-0.700484	-0.203223	-1.08073	1.21385	1.10953	0.993758	0.457076	1.212	0.952766	1.06452	0.50484	0.962624
KRT20	-0.228706	-0.988643	-0.976297	-0.968985	-1.02689	-0.86087	-1.16459	-1.14539	-1.23526	-1.09379	-0.909864	-0.459035	-0.906133	-1.15493	1.33433	0.018974	-0.888877	-1.22481	-1.08223	-0.796546	-1.24164	-1.18508	-0.285936	-1.01306	0.0502509	-1.01455	-0.815536	-0.259828	-0.622081	-1.16688	-1.04482	-1.04838	1.31405	-0.963101	0.305676	0.401982	-1.05756	-0.940485	-1.30025	-0.927895	1.17275	1.26586	1.04213	1.10632	1.08876	1.20722	0.869974	0.766116	1.04987
MYO10	-0.494432	-0.21028	-0.587194	-0.939302	-0.801297	-1.21168	-0.69808	-1.12781	-1.03967	-0.875458	-0.796109	-0.822258	-1.07321	-0.894597	1.04246	-0.987916	-0.611566	-0.658318	-0.980809	-0.574313	-0.634478	-0.843283	-1.66929	-0.603931	-0.360709	-0.979116	-0.52853	-0.693696	-0.631911	-0.788064	-0.950393	-0.417366	1.13754	-0.541383	-0.320945	-1.85704	-0.486369	-1.21121	-0.873456	-1.14118	0.712629	0.587175	0.0962326	-0.0956526	1.47633	1.44513	0.666911	1.81415	0.355961
ID2.1	-1.47642	-0.478194	-0.545388	-0.506754	-0.735873	-0.388954	-0.541658	-1.41743	-0.639045	-0.589078	-0.415036	-0.484356	-0.569326	-0.410816	0.785955	-1.77032	-1.28957	-1.34835	-0.54799	-0.573776	-0.912854	-1.00912	-2	-0.875895	-1.67791	-0.642767	-0.884175	-0.470373	-1.14154	-0.504495	-0.901688	-1.62161	0.562805	-0.35501	0.326302	0.0142033	-0.249264	-0.403042	-0.801255	-0.721376	1.42234	1.37325	0.459149	0.513615	0.735663	2	1.38129	-0.510217	1.0395
AKR1C3	-0.610467	0.00513281	-1.29012	-0.577205	-0.211529	-0.745661	-1.36192	-1.64194	-0.90456	-0.672492	-2	-0.976024	-0.572975	-1.19388	1.06156	-1.0616	-0.979818	-0.895319	-0.925573	-0.423013	-0.826098	-0.314556	-2	-0.638985	-0.0397744	-0.0891639	-1.06533	-0.543662	-1.59677	-1.22831	-0.657134	-0.556954	1.37548	-1.46871	0.140486	0.376567	-0.114075	-0.760844	-1.29835	-0.777691	0.630601	1.31251	0.788	0.829615	1.39464	1.03497	0.341089	0.993636	0.259654
OVOL2	-0.46662	-0.683261	-0.999035	-0.423906	-0.779575	-1.2304	-0.998448	-1.0419	-1.18804	-0.787794	-1.36488	-0.745297	-0.469637	-0.499791	0.622308	-0.889142	-0.242208	-1.48854	-1.16108	-1.18639	-1.06087	-0.466368	0.379082	-0.682083	-0.187342	-0.070311	-0.888511	-0.662149	-1.08782	-0.577364	-0.786619	-0.179852	0.0978437	-0.913812	-0.636856	-0.512779	-0.603426	-0.896308	-2	-0.567333	0.982819	1.03351	-0.57978	0.234625	1.5587	0.951689	1.41072	1.40035	0.490261
RNASE4	-0.890357	-1.22025	-0.774082	-0.630852	-0.610624	-0.0333233	-0.574184	-0.693149	-0.604783	-0.267418	-1.19887	-0.517058	-0.369661	-0.632329	1.45378	-0.777298	-0.874969	-1.2273	-0.704376	-1.09066	-0.765572	-0.878814	-1.66598	-0.875277	-0.811515	-0.5117	-1.04796	-0.754115	-0.743547	-0.550739	-0.0235624	-0.966031	0.695018	-0.365987	-0.644362	-0.814015	-1.49889	-1.99076	-0.285316	-1.84707	0.91657	0.97691	0.560937	0.553439	1.48245	1.3592	0.967659	1.05501	1.05682
GALNT10	0.213873	-0.553714	-0.790265	-0.655525	-0.310363	-2	-0.932883	-1.05468	-0.525728	-1.06091	-1.16389	-0.755088	-0.777084	-1.76062	1.62453	-0.15016	-1.21733	-1.05136	-1.05936	-0.563349	-1.23165	-1.2633	0.121111	-0.549124	-0.78149	-0.87747	-0.585874	-0.430893	-1.02434	-0.0920686	-0.913672	-1.20288	0.403642	-0.912077	-0.712804	-0.785356	-0.65682	-0.349494	-1.58245	-0.58002	0.855326	1.46529	0.350981	0.546078	0.928059	1.09028	0.96142	1.1991	0.559401
CHKA.1	-0.591444	-0.661845	-0.916713	-0.843843	-0.936975	-0.637164	-1.26129	-0.622706	-0.83955	-1.01938	-0.753721	-0.779616	-1.46229	-1.32956	0.912716	-0.336818	-0.814957	-1.13903	-1.0668	-1.02068	-1.14017	-0.667563	-0.886907	-0.70853	-0.464142	-0.582099	-0.758916	-0.525127	-1.05268	-0.637986	-0.461016	-1.04416	0.90514	-1.58259	-0.28453	0.38127	-1.14272	-0.641305	-0.433167	-0.753172	0.428874	0.861539	-0.0826423	-0.0656063	1.39697	1.59781	0.48968	1.42672	1.24152
IGLJ2.3	-0.577655	-1.00804	-0.834217	-1.30769	-0.743545	-1.74227	-1.16544	-1.25824	0.706925	-1.14865	-0.806152	-1.09193	-1.08763	-0.419242	1.07695	-0.463353	-0.0361194	-0.994305	-0.812636	-0.978999	-0.470854	-1.27139	-0.975071	-1.02299	-0.863758	-0.782072	-1.17377	-1.15617	-0.812843	-0.553655	-1.19758	-1.38258	1.31897	-0.876764	-0.275601	1.20339	-1.17153	-0.701738	-0.505653	-1.16403	1.2292	1.10229	1.02105	0.422953	1.28745	0.979566	1.10825	0.505573	0.98459
TBX3	-0.895166	-0.264072	-1.06595	-0.99103	-1.20303	-0.918471	-0.605827	-1.52941	-0.491632	-0.812717	-1.16062	-1.28237	-0.932638	-0.928496	1.83127	-0.76218	-1.21346	-1.04149	-0.542292	-0.234322	-1.26244	-0.792502	-0.949383	-0.286623	-0.75818	-0.361116	-0.693672	-0.479404	-0.852683	-1.30968	-1.54629	-1.19149	1.65107	-0.98462	0.202677	-0.13459	-0.677942	-1.10566	-1.12373	-0.841307	1.23883	1.64888	1.14599	1.16086	0.467412	1.01231	0.225554	-0.0801843	0.953536
RNASE4.1	-0.719384	-1.46061	-1.04486	-0.898917	-0.858371	-0.229942	-0.817252	-0.970658	-0.548645	-0.607061	-1.12339	-0.77844	-0.806394	-0.958908	1.24235	-0.739655	-1.10781	-1.01718	-0.943936	-1.80785	-0.661504	-0.843221	-1.6948	-1.05768	-0.711374	-0.88095	-0.858946	-0.896466	-0.780717	-0.647869	-0.391114	-0.919856	0.824987	-0.814921	-0.955412	0.770613	-0.344827	-0.580271	0.345708	-1.22363	0.877275	1.0379	0.467791	0.522852	1.31151	1.33361	0.904418	1.26854	0.976674
FA2H	-1.77099	-0.596327	-0.751635	-0.445496	-1.27306	-0.532507	-1.18538	-0.869158	-0.942816	-1.01498	-1.48307	-0.91706	-0.78572	-1.85573	1.11179	-0.528227	-0.247856	-0.677832	-0.400621	-0.408498	-0.463277	-0.715392	-0.459251	-1.10509	-0.597327	-0.917081	-0.256278	-0.717551	-0.813203	-1.47826	-0.28417	-0.645816	-0.422826	-0.948564	-0.621514	1.29402	-0.277867	-1.59361	-1.4819	-0.456615	0.975484	0.774419	0.169152	0.102879	1.51444	1.04728	0.755801	1.60036	0.990924
SLC25A37.2	-0.475527	-0.453845	-0.676175	-0.675426	-0.859814	-0.721679	-0.738406	-1.3075	-0.474965	-0.098633	-1.06426	-1.11573	-0.960274	-0.823501	1.82961	-1.57173	-1.16504	-0.490021	-0.260891	-1.06748	-0.934294	-0.290136	-1.28167	-0.138692	-1.19539	-0.411495	-0.444527	-0.865931	-0.890932	-0.969059	-1.26912	-0.380048	0.996426	-0.311168	0.0669377	-0.502149	-2	-2	-0.326093	-0.57191	1.21331	1.79548	1.07641	1.5098	0.785675	1.05087	0.520255	0.209589	0.374022
STS	-1.24768	-0.909946	-1.01751	-1.05926	-0.898616	-0.603941	-1.19359	-0.855113	-1.42862	-0.87846	-0.801044	-0.688659	-0.528957	-0.652564	1.09182	-0.389256	-0.683992	-1.36481	-0.521984	-1.11593	-1.28088	-1.65264	-0.377407	-0.808926	0.00679863	-0.734049	-1.18171	-1.24559	-0.920635	0.105342	-0.25502	-0.14393	0.0782035	-1.119	-1.08254	-0.491198	-0.00388594	-0.510399	-0.696702	-0.442298	1.15697	1.04991	0.780927	0.322252	1.21089	1.19355	0.934632	0.959052	1.21001
COL4A2	-1.16206	-0.746001	-0.949345	-0.771673	-0.375938	-1.36568	-1.15887	-1.10109	0.137376	-1.11676	-1.09624	-1.57709	-1.47127	-0.947331	0.725126	-1.0575	-0.535639	-0.718056	-0.876123	-0.564856	-1.14527	-0.571944	-1.33603	-1.04629	-1.10838	-0.274003	-0.29574	-0.627578	-0.508299	-1.50635	-1.3153	-1.52901	1.40524	-0.141019	-0.295313	-0.469201	-1.32619	-1.15873	1.96489	-0.500319	0.785119	1.2502	0.42075	0.422061	0.786122	1.20072	0.543788	0.985785	0.431523
DTX4	-0.466203	-0.758948	-0.717774	-1.26041	-1.157	-1.183	-0.994067	-0.578329	-0.638958	-1.03561	-0.903758	-0.851622	-1.29968	-1.2691	0.483945	-0.402506	-0.997589	-1.21683	-0.444018	-1.02862	-0.392426	-1.01642	-0.57065	-1.25537	-0.146375	-1.04011	-0.923073	-1.00917	-1.0192	-0.794916	-1.01532	-1.05723	1.14077	-1.09919	-1.27882	1.91781	-0.604567	-0.648704	-0.71959	-0.284438	0.764706	1.17369	0.377596	0.296094	1.09634	1.37719	0.901168	0.676214	0.682477
MYO1A	-0.123832	-1.32825	-0.645642	-1.1854	-1.14653	-0.898457	-1.07835	-0.889155	-0.848217	-1.24645	-1.05896	-0.700026	-1.09341	-0.802632	1.60011	-0.0816088	-1.01062	-1.50576	-0.715403	-1.2597	-1.2383	-1.18006	-0.626561	-0.738665	-0.0036699	-1.38799	-0.771352	-1.29759	-0.510511	-0.736417	-1.0709	-1.15472	1.91285	-0.81263	-0.691462	0.0924451	-0.548948	-0.205694	-1.43641	-0.0456262	0.913135	1.46956	0.919684	1.36189	0.942309	0.756678	0.878449	0.565758	0.713206
PHYH	-0.60714	-1.0684	-1.07271	-0.676844	-1.06182	-0.596347	-0.934491	-0.609316	-0.556969	-0.710272	-0.732052	-0.964601	-0.816605	-0.995624	1.38581	-0.383418	-0.780789	-0.763063	-0.772582	-0.907805	-0.794342	-1.0549	-2	-1.38165	-0.899655	-0.554387	-0.656504	-0.828373	-1.19184	-1.24275	-0.41484	-0.836308	1.45598	-0.997464	-0.906232	-0.556417	-0.605425	-1.15096	0.516913	-0.757523	0.642188	1.2259	0.0446031	0.914519	1.29147	0.984456	0.408331	1.25213	0.784662
SPTBN1.2	-1.34642	-0.881429	-0.695709	-0.839665	-0.380331	-0.26976	-0.936628	-0.862848	-0.365507	-0.585818	-0.933654	-0.678674	-1.04456	-0.608278	1.44923	-1.92944	-0.538684	-0.766291	-0.863568	-1.14446	-0.843542	-0.854881	-1.31742	-1.15794	-0.493525	-1.49386	-0.377687	-1.34643	-0.806317	-0.50711	-0.497367	-0.755686	1.06256	-0.579329	-0.861491	-0.0403312	-0.764072	-1.43043	-0.169253	-1.21639	0.868663	1.4333	0.550755	0.241056	1.05667	1.06105	0.697322	0.608094	0.744915
TSPAN1	-0.278788	-1.11828	-1.1149	-0.877582	-0.721732	-1.21728	-0.941918	-1.20326	-0.855125	-0.9649	-0.740579	-0.664317	-0.961453	-1.04136	1.44234	-0.151079	-0.718693	-0.763746	-1.07456	-0.991531	-0.942493	-0.993127	-0.325523	-1.13016	-0.239525	-1.03685	-1.11423	-0.342089	-0.752821	-1.01781	-1.01338	-0.970957	1.15318	-1.0758	0.028924	0.639298	-1.33262	-1.21198	-0.819159	-0.988212	1.19544	1.21966	1.07512	0.977968	1.05727	1.13141	0.970246	0.787149	0.883574
COL1A2.1	-1.13522	-1.18189	-0.1515	-1.12943	0.00838988	-1.33375	-1.07494	-0.745486	0.527483	-1.09994	-0.666519	-1.00137	-1.80533	0.0633609	0.742594	-0.969633	-0.769588	-0.60587	-1.2606	-1.17267	-1.12107	-1.09216	-0.970837	-1.32246	-1.13092	-0.227292	-0.941752	-1.54426	-1.22036	-1.24471	-1.40952	-1.10867	1.35008	-0.505895	0.180238	-0.180759	-0.918051	-0.492183	1.16894	-0.927231	1.16366	1.18527	0.924105	0.475186	0.661101	1.3479	0.956194	0.753057	0.782767
PTP4A2.2	-2	-0.352384	-0.529823	-0.612493	-0.255301	-0.327217	-0.541971	-0.878952	-0.291255	-0.899616	-0.763045	-1.01424	-0.791257	-0.377389	1.29978	-1.70624	-0.671232	-0.872636	-0.749559	-1.06291	-0.503648	-0.722825	-2	-0.732201	-1.28136	-1.0423	-0.405539	-1.31846	-1.00843	-0.656378	-0.779506	-0.62839	0.951339	-0.543015	-0.794359	-0.511516	-0.3465	-0.873759	0.155971	-1.13878	0.556044	1.08362	0.342777	0.161947	1.3502	1.2764	0.289637	1.06565	0.617151
FARP1	-0.760775	-0.642629	-0.371354	-1.15251	-0.476859	-1.02653	-1.34248	-0.736121	-0.0963144	-1.58958	-0.714865	-0.632525	-0.779587	-0.871132	0.695624	-2	-0.778494	-1.01007	-1.34957	-1.61484	-0.712108	-0.464363	-0.380509	-0.793936	-2	-1.49293	-0.524966	-0.261719	-1.17116	-0.740549	-0.761513	-0.695559	0.886986	-1.02619	-0.135286	0.361978	-0.14405	-0.601613	0.676008	-0.592194	0.669238	0.994171	0.404072	-0.159061	1.1341	1.47476	1.17607	1.23696	0.400574
RNF128	-1.33016	-0.451818	-0.939396	-0.589424	-0.939317	-0.77619	-0.948563	-0.820412	-0.792157	-0.469693	-1.01642	-0.652178	-0.829423	-0.955519	1.34937	-0.826589	-1.24725	-1.06507	-0.853893	-1.07398	-0.362417	-0.73256	-2	-1.10866	-0.64542	-1.27449	-0.407259	-0.725692	-0.653025	-0.502953	-0.591388	-0.482459	0.795795	-0.754127	-0.535379	-0.406377	0.0535613	-0.914569	-0.738482	-1.19804	0.715417	1.28476	0.467661	0.599198	1.29535	1.32138	0.648735	1.34461	0.830352
MAGED1	-1.80696	-0.78194	-0.657157	-0.456752	-0.449004	-1.40191	-0.75347	-0.98703	-0.907262	-0.803999	-1.01787	-1.25445	-0.811934	-0.998727	1.33177	-1.4173	-0.267105	-0.427206	-1.04533	-0.282616	-0.643139	-0.698875	-2	-0.632	-0.697019	-0.738151	-0.505184	-1.13704	-0.733317	-1.47045	-1.11365	-0.417451	0.341843	-0.680009	-0.725397	1.02934	-1.02033	-0.886912	0.0373546	-0.198818	0.66179	0.432201	0.154251	0.165187	0.959327	1.03985	1.26797	1.49394	0.584216
MMP2	-0.732783	-1.3465	-0.825399	-0.954916	-0.630206	-1.12957	-0.48016	-1.0455	0.308356	-0.936447	-1.06303	-1.95057	-1.1888	-0.440157	0.24261	-0.9652	-1.12841	-0.61292	-1.02736	-1.27664	-0.947087	-1.33874	-0.760407	-1.30453	-0.550585	-1.10661	-0.84152	-0.665632	-0.836689	-1.54156	-1.26833	-1.05091	1.5742	-1.04827	-0.174325	1.15643	-0.344593	-0.8642	1.19357	-0.496314	1.47579	0.797307	0.648097	0.241197	0.988984	0.892676	1.16467	0.577624	0.423955
PDGFD	-1.09589	-1.38478	-1.10845	-0.533606	-0.781909	-0.423997	-0.760739	-0.892115	-0.315734	-1.10939	-1.07143	-0.919928	-0.882436	-1.01663	0.242417	-0.369419	-1.3273	-1.23433	-0.332474	-1.19698	-1.09366	-0.782842	-0.57414	-1.07526	-0.433453	-0.595503	-0.450584	-0.4635	-0.621608	-0.552098	-0.947136	-0.902864	1.20543	-1.16541	-0.621024	0.184099	0.0565176	-1.02791	-0.583767	-1.4183	1.23324	0.386831	0.0374052	-0.133256	1.58322	1.45339	0.879742	1.62556	0.639546
GRK5.1	-2	-0.515535	-1.03438	-0.585747	-0.586384	-1.49943	-1.28502	-0.965495	-0.201283	-0.887868	-0.558379	-1.95984	-1.28953	-0.414255	0.906334	-0.940891	-0.538122	-0.80234	-1.18798	-0.441239	-0.355327	-0.741235	0.331686	-0.15877	-1.3876	-0.629282	-1.01103	-1.65765	-0.783844	-0.863522	-1.09218	-0.852206	0.832486	-1.00375	-0.540265	1.14915	-0.833027	-1.3641	0.536157	-0.664618	0.712296	0.825431	0.26412	0.446816	1.24922	1.24231	0.711901	1.51185	0.743994
ADTRP	0.0801558	-0.884524	-0.800565	-0.571149	-0.912578	-0.703855	-0.938335	-0.581539	-0.44582	-1.35217	-0.612394	-1.29771	-1.30007	-0.687573	0.734125	-0.17503	-1.0671	-0.956847	-0.488175	-0.50467	-0.566538	-1.26016	-0.431313	-0.935324	-0.0333925	-0.866024	-0.634891	-1.10188	-0.835614	-1.51636	-0.770156	-1.03037	1.5244	-0.695886	-0.315316	-1.99483	-0.594411	-0.725772	-1.42121	-0.720098	1.01288	0.719912	0.994726	0.962125	1.53088	1.20076	0.749636	1.08716	1.32087
SULT1A1	-0.937482	-0.613919	-0.588141	-0.813067	-0.504544	-0.715169	-0.467173	-0.710332	-0.394933	-0.502289	-0.963658	-0.442963	-0.560426	-0.740969	1.64341	-1.07775	-0.579715	-0.691959	-0.546778	-1.22803	-0.915699	-0.564584	-1.45011	-0.731471	-0.816745	-0.485191	-1.05308	-0.874333	-0.634815	-0.967532	-0.829534	-0.891975	1.87868	-0.6325	-0.433197	-1.55888	-2	-1.71285	-1.08663	-0.828008	0.76767	1.56325	0.904863	0.913607	1.00718	0.930483	0.379472	0.466486	0.517239
CDC14B	-1.12129	-1.52155	-1.2865	-1.19384	-0.0469139	-0.790896	-0.900186	-0.538363	0.0663432	-1.20717	-1.24802	-0.893488	-0.9754	-0.516642	0.953524	-0.57155	-0.860639	-0.586624	-1.54127	-0.637349	-0.625335	-0.654892	-1.59539	-1.18511	-0.704374	-0.483207	-0.972197	-1.2501	-0.862319	-0.825064	-0.62139	-0.274693	1.02051	-0.919299	-1.30051	0.876995	0.0319336	-1.38104	-0.38629	-0.829251	0.70403	0.779829	0.114049	0.471981	1.54546	1.33515	0.585445	1.30546	1.03506
TFF2	-0.284547	-1.15865	-1.48	-1.18812	-0.610177	-0.825647	-1.09421	-0.926036	-1.20404	-1.00401	-0.463383	-1.06255	-1.21767	-1.23324	1.23668	0.241992	-1.20726	-0.806148	-1.1701	-0.536497	-1.22562	-1.12967	-0.301458	-1.14784	0.162111	-1.41295	-1.16811	-0.554759	-0.31982	-0.526301	-0.896897	-1.05483	0.499481	-0.8906	-0.112433	0.932616	-1.44688	-0.285742	-0.314035	-1.14884	1.02031	0.698762	0.449639	0.504436	1.24464	1.12577	0.97589	1.06119	0.841056
PTPRH	-0.267937	-1.05718	-1.07099	-1.33091	-0.813863	-1.53559	-1.02148	-1.07344	-1.42503	-0.580109	-0.905426	-0.810382	-0.634791	-0.541722	1.56174	-0.323518	-0.782334	-0.760027	-0.848766	-1.08746	-1.00345	-1.40027	-0.143951	-1.27061	-1.0791	-1.27227	-0.695151	-0.494117	-0.951874	-1.46748	-0.772548	-0.873907	1.24987	-0.927609	-0.132506	0.808402	0.0742943	-0.37941	-1.38513	-0.918136	0.843582	1.30616	0.853784	1.01176	1.04525	0.867847	0.767248	0.972621	0.701957
FLT1.1	-0.360618	-1.35729	-1.89332	-0.768947	-0.338686	-1.03878	-1.00105	-0.588715	-0.0289733	-0.439772	-0.760736	-0.690086	-1.37235	-0.714749	0.245746	-0.572617	-0.979461	-1.59799	-0.873087	-0.490072	-1.35419	-1.04331	-0.380163	-0.72166	-1.29373	-0.641929	-0.35185	-0.6223	-0.297708	-0.529098	-1.14334	-0.972082	0.708677	-0.45475	-0.482358	-1.11079	-0.446448	-1.05886	-0.75238	0.0823578	0.77919	0.64275	-0.00677514	0.207896	1.03596	2	0.70765	2	-0.442724
LOXL2.1	-0.222637	-1.32826	-0.792311	-1.17072	-0.180458	-1.45289	-1.14271	-1.08923	-0.250551	-0.968148	-0.816265	-0.934359	-0.612573	-1.21828	0.458428	-0.195835	-1.02661	-0.953848	-1.38681	-1.44907	-1.24471	-0.92037	-1.22105	-1.12722	-0.685635	-0.9849	-0.601063	-0.837272	-0.8326	-1.47471	-0.71287	-1.24566	1.33912	-0.949606	-0.342951	1.82741	-0.788278	-0.244379	0.0906875	-0.677255	1.54878	1.00939	1.08235	0.539833	0.889462	0.969663	0.711195	1.26734	0.287901
NUDT21	1.0264	0.363364	0.0790325	1.27042	0.605711	0.620833	0.692413	1.47422	0.546262	0.756507	1.1026	0.540269	0.806409	0.48061	-0.253106	1.88999	0.654953	0.423166	1.08471	1.37793	0.396186	0.404746	1.1249	0.429215	1.19721	1.41467	-0.218865	0.2673	0.887772	0.993929	1.47347	-0.183859	-0.149082	0.347734	0.440558	1.41029	1.35078	1.49949	-0.211056	0.487484	-0.634363	-1.51686	0.135521	0.302373	-1.12816	-2	-0.641411	-1.0755	-0.554265
SULT1A2	-1.16056	-0.646662	-0.60645	-0.860401	-0.479156	-0.95182	-0.671301	-0.847642	-0.152248	-0.844248	-1.17692	-0.645131	-0.727832	-0.748162	1.69403	-1.13108	-0.909746	-0.926259	-0.739679	-1.34653	-0.891164	-0.668936	-1.34933	-0.75039	-0.904029	-0.676722	-1.03097	-1.26094	-0.951243	-0.963591	-1.1671	-0.824992	1.90896	-0.653488	-0.63743	0.994638	-1.22033	-1.85094	-0.71775	-0.879069	0.893483	1.65649	0.906528	1.09687	0.906296	0.920089	0.43002	0.664711	0.33152
SOX9	-0.662241	-0.353374	-0.763897	-0.500231	-0.212687	-0.974145	-1.50155	-1.37017	-1.25637	-1.29607	0.0972526	-1.06096	-2	-1.57504	1.31512	-1.53344	-0.336366	-0.444246	0.262634	0.64076	0.270457	-1.23042	1.04806	-0.934292	-1.09888	-1.36326	-1.68795	-0.655673	0.328764	-1.35082	-1.354	-1.44334	0.878168	-0.630054	-1.34101	-0.729257	-0.251684	-2	-1.30219	0.395019	0.532027	0.940611	0.438123	0.408521	0.947016	1.51278	0.56552	0.898558	1.1181
RRBP1.1	-0.624578	-0.345385	-0.626701	-0.815718	-0.365238	-2	-0.323928	-0.722056	-1.1988	-0.564631	-0.763176	-0.748903	-0.757647	-0.386425	1.20299	-1.43097	-0.106714	-0.324836	-1.1953	-0.896537	-0.710483	-0.760892	-0.306765	-0.632705	-0.564697	-0.995522	-0.477156	-0.979568	-0.97966	-1.70591	-0.980699	-0.347738	0.729463	-0.83	-0.514431	-0.452237	-2	-1.60316	-0.586913	-0.293079	1.00904	1.50416	0.715756	0.197983	1.20598	0.962999	1.12433	1.07793	0.387312
KCNK5	-0.671481	-0.949147	-1.12666	-1.23079	-1.13658	-1.37387	-0.778771	-1.17353	-0.796942	-0.386359	-0.593863	-0.921019	-0.874841	-0.682567	1.65843	-0.543775	-0.906649	-0.891851	-0.801194	-1.46985	-0.658237	-0.975884	-0.892947	-0.946658	-0.0417971	-0.610593	-0.643555	-0.466771	-0.618245	-1.27038	-0.775866	-0.984955	0.923702	-1.06978	-0.799772	-0.401368	-0.266437	-0.788423	-0.648938	-0.732863	1.14724	1.37954	0.599914	0.691593	1.06199	1.50446	1.0347	0.125427	1.0499
TNFSF12-TNFSF13.2	-1.28247	-1.05352	-0.511295	-1.15117	-0.355847	-1.06594	-0.849591	-0.82268	-0.411163	-0.984768	-1.09955	-0.736603	-0.774716	-0.490227	1.89594	-0.912331	-0.435422	-1.04161	-0.751121	-0.897662	-0.64072	-1.32173	-1.15613	-1.19543	-0.998931	-1.29592	-1.13711	-1.08983	-0.836951	-1.12369	-0.763232	-0.720434	1.47086	-0.400677	-0.439116	0.441719	-1.10757	-0.804422	-0.997966	-0.481472	0.643231	1.06004	1.11373	0.676229	0.711575	0.809353	0.909967	0.852459	0.532667
TBC1D30	-0.272817	-0.90268	-0.494507	-0.736138	-0.990157	-0.283803	-1.12945	-0.366065	-0.780112	-0.652356	-0.939013	-0.620753	-0.799132	-0.563559	1.01623	-0.0673106	-1.29341	-1.12513	-0.750481	-0.187477	-0.889508	-1.19108	-0.0535371	-0.840768	-0.558972	-0.84483	-0.657214	-0.332097	-0.931967	-0.779329	-1.41144	-1.34678	0.810733	-0.537644	-1.44926	-2	-0.427046	-0.874058	-1.34418	-0.724685	0.742292	1.59417	0.471944	-0.443095	1.45003	1.47521	0.784974	1.65863	0.54005
PLCB4.1	-0.652399	-1.31973	-0.956112	-0.909021	-0.564436	-0.950281	-1.20347	-0.896237	-0.522373	-1.13977	-1.10421	-0.961456	-1.13117	-1.05507	0.948456	-0.424982	-0.989702	-1.07418	-0.652045	-1.01539	-0.86021	-1.1458	-0.509912	-0.911543	-1.1565	-1.23905	-1.01864	-1.04589	-0.914244	-0.85779	-0.931877	-0.872002	0.903968	-0.766366	-0.534858	1.08303	-0.614313	-0.854829	1.44168	-0.891463	0.652545	0.969235	0.736734	0.194765	1.22327	1.44067	0.925117	1.33937	0.983663
PCSK7	-0.943126	-0.284159	-0.286596	-0.905959	-0.746369	-1.64464	-0.381396	-0.86548	-1.11876	-0.802603	-0.632011	-0.933524	0.0148183	-0.446488	1.29555	-0.789864	-0.636199	-0.271994	-0.435456	-0.961267	-0.881488	-1.01772	-0.86973	-0.130737	-0.846306	-0.521675	-0.494447	-0.737258	-1.03399	-1.1366	-1.0405	-0.694184	0.463939	-0.604486	-0.349964	-2	-1.65484	-0.569183	-0.930256	0.267467	0.830702	1.30218	0.529495	0.730538	1.09342	0.886196	0.345699	0.853055	0.223166
HPCAL1.1	-0.666209	-1.01914	-0.610458	-0.842271	-0.704269	-1.06953	-1.0359	-0.950542	-0.974113	-1.17654	-1.09069	-0.969349	-0.869644	-0.662638	1.0246	-0.441555	-0.919042	-0.812798	-0.779863	-0.452264	-1.02026	-0.973594	-0.371723	-1.05738	-1.2563	-0.855336	-0.796266	-0.865095	-1.04713	-0.777556	-1.07359	-0.855163	0.960199	-0.507416	-0.963705	0.483263	-0.994962	-0.735622	-0.28224	-0.329862	0.469847	0.704894	0.100828	0.263748	1.5002	1.06028	0.412344	1.7986	0.282953
LGALS4	0.0593969	-0.869494	-0.849446	-0.824529	-0.935969	-1.13839	-1.04876	-1.07062	-1.50421	-1.51871	-1.16359	-0.297159	-1.0858	-0.978064	1.30354	-0.0588637	-0.21708	-0.929888	-0.878558	-1.34824	-1.06092	-0.980554	-0.134309	-1.0617	0.0536251	-1.02889	-1.09667	-0.245535	-0.777732	-1.04427	-1.18083	-1.03429	1.3017	-1.19597	0.234716	0.529843	-1.1366	-0.923665	-1.19839	-0.921569	1.16819	1.24969	1.08702	1.05057	1.09253	0.918716	0.845497	0.770491	0.855186
TM9SF3	-1.36031	-0.536461	-1.11941	-0.526966	-0.678557	-0.511872	-0.509383	-0.852347	-1.05349	-0.444087	-0.942033	-0.82091	-0.784201	-0.629349	1.41851	-1.44923	-0.885946	-1.20507	-1.03721	-0.960143	-0.78791	-0.99473	-1.42096	-0.960229	-1.21357	-1.32481	-0.721872	-0.634536	-1.02339	-1.15181	-0.681475	-0.453568	0.879415	-0.87075	-0.617782	0.0643523	-0.38595	-0.600261	-0.531407	-0.539192	0.973057	1.763	0.436661	0.291076	1.38169	1.36145	0.780833	0.598053	0.819057
SLC12A7	-0.000127662	-0.885995	-0.415632	-1.27353	-0.434259	-1.08382	-0.984855	-0.909119	-0.489579	-0.988921	-0.691956	-1.13703	-1.29548	-0.332845	0.974121	-1.05367	-0.695403	-0.73785	-1.26371	-0.859113	-0.7765	-0.6614	-0.220762	-0.881747	-1.0335	-0.890772	-0.853606	-0.93458	-1.21368	-1.2264	-1.40043	-0.914039	0.958046	-0.868795	-0.818032	1.33972	-1.78254	-1.20468	0.0401414	-0.463042	0.979523	0.976351	0.509844	0.272905	0.899891	1.55858	0.751036	1.24661	0.772504
TNIK.1	-0.581814	0.0211053	-1.18655	-1.2233	-1.23164	-1.67274	-0.910622	-0.286856	-0.631748	-1.07347	-1.3207	-0.49328	-1.37198	-1.66316	1.24911	-0.30542	-1.05592	-1.1722	-0.501283	-1.10964	-0.544973	-1.18957	-1.96848	-1.44225	-0.425893	-1.77429	-1.2465	-0.079406	-0.259338	-0.323191	-1.09084	-0.520011	1.53368	-0.400168	-0.86876	0.728608	0.25983	-0.125007	-1.64	-0.387303	0.986047	1.32953	0.823565	0.761233	1.04371	1.00104	0.763118	0.598926	0.630401
IGLJ2.1	-0.40947	-0.841449	-0.839885	-1.25459	-0.404092	-1.22074	-1.30974	-1.89409	0.709298	-1.32189	-0.768658	-1.59027	-1.43714	-0.158339	1.02615	-0.218009	0.179615	-1.29534	-0.330996	-1.50065	-0.27136	-2	-0.802657	-0.976991	-0.597858	-1.12623	-1.02849	-0.953892	-0.868529	-0.240701	-1.48417	-1.46076	1.18119	-1.08021	-0.129566	0.960188	-0.801072	-0.470415	-0.087843	-0.928842	1.171	1.06709	0.973274	0.498483	1.15643	0.949516	1.04135	0.556142	0.955018
IGHA2	-0.164896	-0.691426	-0.497846	-1.35998	-0.490865	-1.49743	-0.933928	-1.47509	0.728816	-1.223	-0.767852	-2	-1.35119	-0.0309474	1.0227	-0.153111	0.272152	-1.42532	-0.267167	-1.67039	-0.0667143	-1.68227	-0.816524	-1.0156	-0.456041	-1.04467	-1.13934	-1.06701	-0.825889	-0.343712	-1.54009	-1.87573	1.15783	-1.05687	-0.043235	0.749391	-1.44632	-0.706321	-0.172325	-0.818996	1.18479	1.01455	1.0126	0.63868	1.05214	0.979308	1.10107	0.489623	0.965123
PRKCA.1	-1.42911	-0.325742	-0.398263	-0.572415	-0.894076	-1.18325	-0.403578	-0.773325	-0.227534	-0.878728	-1.19421	-1.04093	-1.092	-0.782553	1.31544	-1.54215	-0.519361	-0.502945	-0.770883	-0.985775	-0.575019	-0.339623	-1.18198	-0.974065	-1.92178	-1.51289	-0.496468	-0.645331	-1.39655	-0.930737	-1.11475	-0.712329	1.10699	-0.756621	-0.0795289	-0.555837	0.0892499	-0.855818	0.568285	-1.77558	1.02309	1.42933	0.717011	0.60433	1.10487	1.3253	1.17751	0.948273	0.887462
BCL2L14	-0.396556	-0.72556	-0.441657	-1.51994	-1.28745	-0.832082	-0.977668	-0.919488	-0.857315	-1.25107	-0.979632	-1.34697	-0.701676	-1.15569	1.37745	-0.187746	-0.898912	-1.14534	-0.916771	-0.85175	-0.537205	-1.11489	-0.471223	-1.0839	-0.104001	-1.3955	-1.0616	-1.08976	-0.456903	-0.636064	-1.25326	-1.12139	1.29104	-0.706816	-0.802491	0.643531	-0.100051	-0.532237	-1.09462	-0.602292	0.555225	1.29287	0.729542	0.752894	1.31559	1.14432	0.812987	0.813924	0.578795
VCAN.1	-0.494851	-1.04414	-0.830295	-1.1935	-0.76769	-0.792239	-1.31083	-0.518749	-0.076449	-0.960058	-0.870614	-0.907317	-1.20797	-0.533324	0.316363	-0.398469	-1.13264	-0.871051	-1.06869	-1.19109	-1.03234	-0.879743	-0.780271	-0.793156	-0.458451	-0.980035	-0.928621	-1.50172	-1.16028	-0.49166	-0.977455	-1.46972	1.36072	-1.56107	-0.315415	1.34566	-0.585864	-0.909986	0.062159	-0.310674	1.0277	0.554065	0.671453	0.157029	1.29149	1.45533	1.29252	1.13553	0.959614
NEDD4L.1	-0.328804	-0.973623	-1.14435	-0.858903	-0.59127	-0.844458	-0.952083	0.0542145	-0.646168	-0.895568	-1.0075	-0.859833	-1.02546	-0.759356	0.868306	-0.0622173	-0.66832	-1.25713	-0.996431	-0.973496	0.0743053	-0.652938	-0.0214732	-0.932398	-0.678535	-0.95963	-0.887762	-0.873076	-1.18435	-1.16713	-0.958861	-0.256013	0.642019	-1.27791	-1.08688	-0.836226	-0.361183	-1.00037	-0.757733	-1.18549	-0.137058	0.500082	0.0914658	0.0988344	1.49293	1.63067	0.849088	1.8137	0.584738
DIPK1A	-1.12741	-1.44851	-1.72304	-1.0352	-0.360313	-0.614616	-1.04946	-1.18713	-0.744427	-1.03276	-0.688415	-1.13856	-0.925897	-0.484879	1.65536	-1.50556	-0.794702	-1.60171	-1.44572	-0.696829	-1.06593	-0.493178	-1.13004	-0.474624	-0.405242	-1.07395	-0.292988	-0.80232	-0.864616	-0.835317	-2	-0.583398	1.33811	-0.784515	-0.511825	0.0778323	-0.40509	-0.364067	1.42562	-0.958977	0.727751	1.61188	0.670673	0.691093	1.21774	0.800572	1.03458	0.879828	0.626835
TNFSF12-TNFSF13	-0.656045	-1.30048	-0.956545	-1.03883	-0.262608	-1.20762	-0.566945	-0.687276	-0.876875	-0.814955	-0.781149	-0.529924	-0.864525	-0.405828	2	-0.475553	-0.296538	-0.603933	-0.801735	-0.813364	-0.790582	-1.46543	-1.56893	-1.15416	-1.19155	-0.456238	-0.772594	-1.69419	-0.973572	-1.2069	-0.453036	-1.22533	1.49685	-0.566132	-0.486873	-0.00939946	-0.704031	-1.09254	-0.975897	-1.07174	0.714802	1.1215	1.32385	0.793031	0.820233	0.398139	1.162	0.527568	0.241258
COL5A2	-1.64365	-1.20098	-0.366403	-0.877768	-0.584125	-0.697115	-0.741454	-0.425678	0.539402	-0.99006	-1.13447	-0.988964	-1.63635	-0.41506	0.467299	-0.711005	-1.01217	-0.732463	-1.12599	-0.925559	-1.0354	-1.0727	-1.96003	-1.14867	-0.100931	-0.34884	-0.606849	-1.73976	-1.53559	-0.918664	-1.38171	-0.589836	1.34224	-0.781688	0.0987247	0.350087	-0.023704	-1.39705	1.04509	-1.21786	1.21761	1.19989	0.994945	0.290759	1.16256	1.3075	1.14291	0.598353	0.704436
IGKV1-39	-0.512744	-1.05508	-1.03872	-1.04192	-0.80831	-1.27258	-1.33352	-1.05151	0.896618	-1.28088	-1.06224	-1.15085	-1.08027	-0.887877	0.953047	-0.524376	-0.69333	-0.991417	-0.400122	-1.53777	-0.633928	-1.20766	-0.705395	-0.881754	-0.61672	-0.836359	-1.22793	-0.763088	-0.829662	-0.657784	-0.946629	-1.12845	1.56134	-1.06456	-0.608161	0.965919	-0.910948	-0.711397	-0.493243	-0.632021	1.37768	0.958781	1.086	0.194712	1.44901	1.02268	1.21335	0.354031	1.14436
CRISPLD2	-0.584828	-1.71299	-0.450144	-1.08104	-0.768408	-1.31027	-0.318978	-0.927231	0.631266	-0.689454	-0.688224	-1.14895	-1.41263	-0.288883	0.11346	-0.505494	-0.859146	-0.812679	-0.484299	-0.966387	-0.916761	-1.16333	-1.73973	-0.166481	-1.01932	-1.14276	-0.74115	-1.07438	-1.15835	-1.63158	-1.13682	-0.994598	1.15205	-0.844487	-0.533506	0.354605	-0.187944	-1.18328	1.2462	-1.07226	1.12952	0.450601	0.461624	0.00972416	1.31864	1.12524	1.08089	0.970499	0.491069
TMEM97.2	-0.989493	-0.343253	-0.627097	-0.831507	-0.764815	-0.625922	-0.518631	-0.941829	-0.973025	-0.933072	-0.635661	-0.827272	-0.883767	-0.781769	0.801999	-0.649263	-0.741472	-0.439924	-0.892891	-0.81789	-0.949215	-0.828096	-2	-0.899577	-0.445195	-0.992919	-0.779355	-1.24757	-0.989348	-0.748291	-1.03037	-0.876912	0.658692	-0.938763	-0.483435	0.870499	-0.487641	-0.157576	-0.517015	-1.13027	0.269353	1.33211	0.137084	-0.0777067	1.27072	1.38615	0.763223	1.55106	0.307923
SCGB2A1	-0.744366	-1.32693	-1.16548	-0.659943	-1.08215	-1.40632	-0.810742	-1.09199	-0.976325	-0.377588	-0.548477	-0.437078	-0.620645	-0.647377	0.490949	-0.545192	-0.74155	-1.42986	-0.87062	-0.444361	-0.838133	-0.7694	0.0119745	-0.866189	-0.401372	-0.792874	-1.10863	-1.24121	-0.831118	-1.12554	-0.73337	-0.768961	-0.0571474	-1.18708	-0.555233	0.921907	0.131024	-0.660431	-1.0227	-0.83746	0.681587	-0.210104	-0.435825	-0.533117	1.64998	1.51763	0.877858	1.43482	1.2318
AL020991.1	-0.975724	-1.06237	-0.779539	-1.07619	-1.08855	-1.21865	-0.56359	-0.716273	-0.604356	-0.553397	-1.48005	-1.30567	-1.10359	-0.924373	1.54579	-0.308989	-0.930652	-0.843642	-1.0295	-0.677709	-0.742806	-0.764141	0.010974	-0.914822	0.0968749	-0.491192	-0.689897	-0.886077	-1.55405	-0.384793	-1.35173	-0.863927	0.73223	-0.857927	-0.294222	0.0148865	-0.982301	-0.781297	-0.972678	-0.815697	0.7065	1.62299	1.43703	0.777126	1.08584	0.760207	0.409124	0.926448	1.14638
RNASET2	-0.739752	-0.51927	-0.645234	-0.290394	-0.876487	-1.16432	-0.764061	-0.626614	-0.615874	-0.333216	-0.926262	-0.452534	-0.723881	-0.962521	1.44121	-0.867446	-1.08883	-0.637588	-0.644664	-1.42111	-1.06234	-1.36536	-2	-1.71772	-0.753612	-0.0467279	-1.04164	-0.865534	-1.22833	-0.48587	-0.407443	-0.7076	0.205896	-0.565092	-0.364872	-0.215303	-0.439342	-0.0528757	-0.887853	-0.868189	0.972877	0.64302	0.418717	-0.0767919	1.12966	1.40734	0.93201	1.22006	0.432281
COL5A1.2	-0.658384	-1.24772	0.0614292	-0.796238	-0.527762	-1.32284	-0.484337	-0.369495	0.163767	-0.628328	-1.08444	-1.38213	-0.941355	-0.929742	0.508216	-0.619368	-1.17673	-0.343634	-1.20619	-1.18569	-0.892264	-1.26296	-0.0819571	-1.21794	-1.02846	-1.21145	-1.30369	-1.01371	-1.24072	-1.04202	-0.58027	-1.41167	1.17778	-0.992667	-0.235021	1.24984	-0.434028	-1.3187	-0.335137	-0.846429	1.59428	1.25596	1.14303	0.0579752	0.858378	1.20328	1.39468	1.21337	-0.00764843
KIAA1324	0.185401	-0.535341	-0.535098	-0.667489	-0.679329	-1.49536	-0.49976	-1.15959	-0.90637	-1.05898	-1.02133	-0.597867	-1.39492	-0.682491	1.14396	-0.2156	-0.835566	-1.55664	-1.35687	-1.63533	-0.156099	-1.92678	-0.560655	-1.5682	-0.456417	-1.02326	-0.831005	-1.05676	-0.696514	-1.08459	-0.257185	-0.99283	1.33963	-0.432848	-0.562033	0.602958	-0.295772	-0.587198	-1.41984	-0.672408	0.214756	0.764245	0.734263	0.31566	1.25543	1.26925	0.940183	1.07207	0.76798
LTK	-0.224054	-0.754824	-1.47903	-0.777172	-0.951508	-1.16889	-0.83122	-0.89389	-1.4526	-0.540359	-0.969675	-0.546771	-0.479111	-0.547151	0.120152	-1.14349	-0.822615	-1.0225	-0.776495	-0.790527	-1.00374	-1.28208	0.0949026	-0.57842	-0.504237	-0.822864	-0.746337	0.0233442	-0.74334	-1.07181	-1.05292	-0.978021	-0.0356142	-1.24845	-0.589819	0.209408	0.0167465	-0.0618113	-1.48764	-0.270889	0.588103	1.29985	-0.457139	0.138735	1.51847	1.96064	1.00679	1.12208	0.197849
FAT1	-0.66975	-0.649929	-0.742261	-0.624503	-0.973711	-0.980842	-1.08742	-1.41157	-0.603759	-1.05296	-0.860462	-0.81776	-1.03863	-1.30002	1.89259	-0.741182	-1.00206	-1.27355	-0.842598	-0.35993	-1.1738	-0.505036	-1.1027	-0.249936	-0.680482	-0.73148	-0.568086	-0.240439	-0.700933	-1.77848	-1.21993	-1.08802	1.43644	-0.0540261	0.499878	-2	-0.392826	-1.41595	-0.230938	-0.859058	0.949512	1.32177	1.10697	1.00151	0.38081	0.500221	0.510933	0.567672	0.537874
AC002128.1	-1.97712	-0.509538	-0.510927	-0.791028	-0.283023	-1.85311	-0.135872	-0.696687	-1.30713	-0.110138	-0.661455	-0.943157	-0.436142	0.0726903	1.64042	-1.93057	0.083113	-0.122847	-0.903791	-0.440328	-0.42542	-1.06272	-1.96854	-0.897167	-1.55122	-0.866304	-0.672715	-0.930483	-1.16175	-1.32185	-1.25086	-0.389188	0.206549	-0.334963	-0.537719	-0.36825	-1.17171	-1.26288	-0.697498	0.0939832	0.685342	1.19982	0.501464	0.299692	1.01238	0.301741	0.801565	1.03328	0.186303
GRB10.2	-0.329376	-0.837668	-0.888717	-1.16405	-0.574973	-1.20873	-0.829008	-0.836157	-1.32603	-0.915246	-1.06945	-1.77921	-1.50726	-1.23633	1.4746	-1.00892	-1.26938	-0.945139	-1.52648	-1.11908	-0.466854	-0.927191	-0.743931	-0.842589	-0.367819	-0.125333	-0.401996	-1.63433	-0.50582	-0.464454	-0.927175	-0.836016	1.54842	-0.789493	-0.450784	0.0658668	0.260878	-0.559793	-0.381724	-0.793997	0.689428	1.8472	0.290758	0.353293	0.791859	0.721682	0.64958	0.869422	0.390519
MIR6753	-0.941362	-1.04717	-0.423172	-1.10614	-0.410317	-0.497168	-1.19041	-0.844204	-0.885375	-1.81554	-1.19916	-0.709405	-1.01222	-0.590392	1.38264	-1.05529	0.111322	-0.364746	-1.00846	-0.330269	-0.479931	-1.14168	-0.566986	-1.31331	-0.464602	-0.617781	-0.814244	-1.49193	-1.25508	-0.781437	-0.881369	-1.05763	1.01678	-0.448572	-1.08944	-0.62331	-1.17335	-0.568987	-0.46137	-0.0909017	1.20053	1.21187	0.267033	0.287362	0.562207	1.65777	0.914637	0.853152	0.655645
SPDEF.2	-0.523845	-1.2616	-0.726558	-1.32301	-0.893975	-1.06929	-0.813992	-0.651321	-1.42163	-0.949984	-0.638795	-0.601404	-1.42331	-1.2111	1.03168	-0.222214	-0.810947	-0.640508	-0.343598	-1.44646	-1.22193	-0.995169	-0.8046	-0.607751	-0.452823	-0.632905	-0.93025	-0.199902	-0.576322	-0.625702	-0.904785	-1.09555	0.400768	-0.65813	-1.01071	0.27535	-0.576304	-0.515821	-0.50748	-0.59749	0.336071	1.01562	0.0247934	-0.608806	0.753898	1.73295	0.868449	1.28872	0.569188
AKAP1	-2	-0.349762	-0.203383	-0.68767	-0.483558	-0.901848	-0.408011	-0.857816	0.0928759	-0.679898	-1.09409	-0.687726	-0.815071	-0.414077	1.0657	-1.89681	-0.744976	-0.198815	-0.623411	-1.55949	-0.278375	-0.34204	-2	-0.605701	-0.820013	-0.841394	-0.426042	-1.18298	-0.456065	-0.713595	-0.624998	-0.412754	0.921633	-0.376892	-0.919188	-0.459579	-1.78168	-1.76682	0.2172	-0.820138	0.322218	1.27444	0.307142	0.00534175	1.26059	1.18418	0.354765	1.39196	0.549469
PRKCA.2	-0.63276	-1.10446	-0.605842	-1.31262	-0.805387	-1.08679	-1.03218	-0.536427	-0.861147	-0.992003	-1.75172	-0.908669	-0.693905	-1.03555	1.67942	-0.441698	-1.20441	-1.09199	-1.27512	-0.716049	-0.726857	-0.923745	-0.74444	-0.921688	0.208426	-0.35844	-0.789463	-0.807031	-1.01454	-1.14403	-1.47899	-1.10696	0.80962	-0.952101	-0.575738	0.987514	0.0250786	-0.363547	-1.33413	-0.518173	0.811811	1.46905	0.651512	0.540822	1.11919	0.757581	0.414748	1.18941	0.333824
UGT8	-1.34821	-0.82576	-0.982629	-0.403457	-0.616534	-0.54983	-0.858641	-1.08998	-0.462574	-0.653357	-0.643785	-1.15031	-1.07908	-0.894778	1.30465	-0.980836	-0.543508	-1.21503	-0.470335	-0.661245	-0.923664	-0.877118	-0.0014726	-1.3385	-1.53144	-0.462113	-0.685718	-0.668292	-0.971933	-0.808019	-0.867601	-1.10071	1.33726	-0.558052	-0.534937	-0.111261	-0.475264	-0.847315	-1.23281	-1.29884	1.45276	1.66632	0.68847	0.971527	1.25881	1.23975	1.14536	0.366077	1.4595
TMEM100	-1.71517	-1.22949	-1.22027	-1.19314	-0.355833	-0.620878	-0.508679	-0.606953	0.699479	-1.20522	-0.305414	-0.928323	-1.37022	-0.673169	0.389065	-0.551956	-0.93558	-0.93466	-1.12307	-0.696465	-0.982951	-0.728848	-0.242557	-1.00051	-1.25045	-0.907195	-0.581067	-0.518441	-0.935693	-0.664304	-1.13046	-1.13289	1.58721	-1.25988	-0.696269	0.748004	-1.25646	-0.832249	-0.245944	-0.970422	1.62484	0.818544	0.587004	-0.115044	1.617	1.81942	0.840989	0.671911	0.356691
SLC35D1.1	-1.57746	-0.349423	-0.332248	-1.12824	-0.621842	-0.428218	-0.590708	-0.859709	-0.337521	-0.598481	-0.519038	-0.506382	-0.734747	-0.675195	1.95085	-1.81293	-0.831109	-0.748767	-1.26136	-0.444147	-0.850738	-0.789822	-2	-0.457115	-0.939022	-0.928411	-0.537715	-0.396554	-0.611495	-0.406404	-1.41626	-0.729601	0.403436	-0.0691118	-0.508662	-1.27501	0.238055	-0.90026	-1.10943	-1.4757	0.806468	1.75645	0.208446	0.522704	1.10651	1.06354	0.391338	0.597777	0.986986
PTCH1.1	-1.21033	-0.53742	-0.67248	-0.575218	-0.734692	-0.89901	-0.555483	-0.841197	-0.12124	-0.364821	-1.14742	-1.06561	-0.887465	-0.568223	0.646352	-1.11395	-0.913383	-0.862312	-0.608525	-1.28987	-0.73408	-0.514168	-1.78287	-1.14038	-1.09002	-0.797992	-0.295603	-1.45427	-1.38585	-0.683282	-0.371652	-0.851289	1.11608	-0.459146	-0.735701	0.157461	-0.0259907	-1.65981	0.140304	-1.18763	0.856412	0.939121	0.135005	-0.352531	1.53708	1.83201	1.08308	1.11765	0.6958
PTPRK	-1.45081	-0.62364	-0.685576	-0.854969	-0.900348	-0.661794	-1.03418	-0.801092	-0.514507	-0.628328	-1.03855	-0.742686	-1.05813	-0.357601	1.33787	-1.34234	-0.465889	-0.786693	-1.24241	-1.49217	-0.311889	-0.654015	-1.93416	-1.19329	-0.410414	-1.12044	-0.805048	-1.23958	-1.15823	-0.495321	-0.686145	-0.39271	1.4243	-0.578653	-0.86852	-0.526742	-0.139323	-0.448882	-0.283294	-0.979637	0.336929	1.23206	0.459573	0.234991	1.00953	1.40061	0.816614	1.08959	0.653914
PLCH1	-0.0712412	-0.989552	-0.785652	-0.595144	-1.3259	-0.536715	-0.468227	-1.07977	-1.4503	-0.51978	-0.830747	-1.35251	-0.86006	-0.791527	0.696078	-0.858741	-0.941087	-1.29278	-0.984881	-1.19519	-0.365214	-1.49365	-0.11732	-0.546524	-0.803918	-0.872003	-0.367808	-0.421524	-0.542406	-0.574991	-0.774168	-1.41028	0.865717	-0.949757	-0.7513	0.0782995	-0.476064	-0.519125	-0.897649	-0.928259	0.947048	0.721506	0.559022	0.224078	1.94546	2	0.613788	1.64809	0.776159
PDIA4	-0.981922	-0.0296647	-0.28772	-0.572495	-0.635712	-1.26887	-0.796454	-1.06344	-1.87559	-1.10424	-0.642893	-0.792473	-0.96304	-0.75809	1.39838	-0.955154	-0.64674	-0.4941	-0.591576	-0.550571	-0.947202	-0.554941	-0.567881	-0.680276	-0.414779	-0.741591	-0.873142	-0.650629	-1.04754	-1.17212	-0.911099	-0.824658	0.524329	-0.872623	-0.532489	-0.0748429	-2	-0.862842	-0.746688	-0.444364	0.818545	1.94249	0.851629	0.176875	0.923659	1.17726	0.256541	1.13042	0.470477
PLAAT3	-0.422857	-1.62194	-0.615191	-0.953231	-0.547904	-0.941528	-0.90592	-0.831065	-1.02788	-0.952742	-0.365824	-0.479817	-1.7645	-0.834139	1.15667	-0.32976	-0.760069	-0.98145	-0.811728	-1.54645	-1.26392	-0.506652	0.103274	-0.739606	-0.423134	-0.159256	-1.45434	-0.755706	-1.62974	-0.11113	-0.955084	-1.82508	0.313298	-1.24616	-0.156003	0.0762973	-0.635947	-0.416419	0.682914	-1.34729	0.803346	1.26943	1.0378	0.424307	1.13381	0.716821	0.411659	1.02974	0.173759
SEPHS2	-1.55126	-0.432372	-0.533573	-0.727056	-0.689258	-1.06217	-1.04999	-0.949079	-1.13317	-0.664648	-1.0722	-1.02636	-0.839216	-0.438838	1.80892	-1.26799	-0.842298	-0.614362	-1.09803	-0.798822	-0.708052	-0.697946	-2	-0.997502	-0.369509	-0.730732	-0.501858	-1.35928	-1.03735	-0.947464	-0.882374	-0.425005	1.74989	-0.516195	-1.17434	-0.506947	-0.583535	-0.45982	0.0560394	-0.912918	0.494637	1.40065	0.495305	0.351393	0.411327	1.37643	0.477669	0.709921	0.36977
COL5A2.1	-0.541707	-0.746699	-0.54682	-0.990697	-0.955933	-0.651634	-0.62232	-1.04813	0.0411167	-0.9593	0.00499071	-1.27536	-1.30091	-0.816915	0.0228027	-1.51661	-1.01141	-0.701752	-1.12225	-0.0371835	-0.672321	-1.08848	-0.576864	-0.940198	-0.860432	-0.567075	-0.825431	-1.14146	-0.979001	-0.712569	-1.19331	-0.935266	1.49833	-0.500086	-0.0145732	-2	-0.802606	-0.760974	0.693126	-0.468636	2	1.48771	1.10744	0.190407	0.88067	1.37086	1.10831	0.795302	1.13144
HSD17B2	-0.313658	-1.35799	-0.904825	-1.16976	-0.803971	-0.987553	-0.758029	-0.973024	-1.08293	-0.905616	-0.838363	-0.813063	-1.08494	-0.567086	1.55272	-0.420279	-0.629063	-1.2302	-1.38601	-1.19396	-1.1474	-1.13557	-0.350009	-1.43456	0.140396	-1.18678	-1.00451	-0.916763	-1.15178	-1.08665	-1.18015	-0.778148	1.6444	-0.778698	0.0989116	0.317452	-0.322742	-0.485152	-0.0927124	-1.24604	1.08637	1.37584	0.923087	1.23108	0.88298	0.840223	0.690522	0.64665	0.551178
MLEC	-1.79322	-0.450941	-0.232001	-0.370585	-0.0931196	-1.19112	-0.471378	-0.96805	-0.400004	-0.711387	-0.6505	-0.888896	-0.519218	-0.314131	1.26596	-1.37858	-0.680921	-0.313376	-0.643063	-0.585508	-0.382863	-0.250463	-1.90462	-0.27827	-1.56745	-0.1951	-1.20592	-1.06275	-0.7926	-1.10149	-0.860748	-0.522416	1.66497	-0.749362	-0.767325	-0.632275	-2	-2	-0.774392	-0.33368	0.140989	1.00403	0.941645	0.208722	0.990053	0.525435	-0.230274	1.36528	0.36039
TINF2	1.85029	0.543374	0.508474	0.115496	0.523526	0.110507	0.312469	1.20342	0.3694	0.036048	1.259	1.36921	1.25455	0.952408	-0.117567	1.28441	0.765889	1.1169	0.567054	1.61997	0.496047	-0.285097	2	-0.045701	0.223795	0.724583	0.420565	1.73562	1.15343	0.933273	0.587566	0.270152	-1.01876	0.923292	0.956705	1.96044	0.0650561	0.961884	0.146169	0.498564	-0.708069	-1.87829	-0.375137	-0.450666	-0.429343	-1.50451	-0.674968	-2	0.16362
CARD10.1	-2	-0.849611	-0.438042	-1.2027	-0.971557	-2	-0.432392	-0.0972744	0.0664127	-1.10961	-0.443312	-0.280913	-0.519446	-0.234667	1.68556	-1.54132	-1.40745	-0.430222	-0.811905	-0.483258	-1.11133	-0.0417132	-1.35785	-0.337073	-0.0234755	-0.387832	-0.316616	-1.39704	-1.18787	-2	-0.828032	-0.185992	1.32096	-0.416904	-0.480927	-2	-0.472334	-0.777194	-1.08455	-0.972334	0.803523	1.17391	0.688706	0.936444	0.48977	0.356082	0.877345	0.261378	0.477387
UCP2.1	-0.750338	-1.21818	-0.188877	-0.951463	-0.341388	-1.12726	-1.25669	-1.26856	-0.572266	-1.58182	-0.787102	-1.04836	-1.27228	-0.384107	0.924145	-0.624284	-0.837614	-0.552523	-1.18179	-0.120291	-0.382855	-1.10992	-0.645289	-1.18458	-1.10522	-0.997342	-0.686614	-1.60673	-1.81728	-0.899167	-0.890068	-1.36851	0.971507	0.0381806	-1.368	0.855571	0.0420301	-0.322498	-0.282361	-0.091464	0.853239	1.02457	0.736084	0.0828845	0.977382	1.18421	1.06543	0.975747	0.265599
DIPK1A.1	-0.726425	-1.17538	-1.13908	-1.11866	-0.52967	-0.222159	-1.18328	-0.439608	-0.572329	-1.10038	-0.894658	-1.03897	-1.35722	-0.400065	1.63553	-1.5195	-1.15822	-1.30006	-0.851418	-0.559522	-1.49103	-0.566786	-0.771582	-0.385487	-1.60479	-0.774545	-0.812958	-0.982615	-1.3425	-0.894778	-1.69859	-1.16302	1.2722	-0.888402	-0.372233	0.858237	-0.267836	-0.444035	1.14491	-1.12911	0.952507	1.74395	0.741338	0.443211	1.26571	0.889965	0.734091	0.842522	0.773242
MICAL2.2	-1.17962	-0.89444	-0.668212	-1.27674	-0.301326	-1.38217	-0.541381	-1.04856	-0.608695	-0.961566	-0.784092	-1.25843	-0.888074	-0.344101	1.32865	-1.15884	-0.829677	-0.585544	-1.1534	-0.852935	-0.553433	-1.19884	-0.985005	-1.17814	-0.546929	-0.682926	-1.05412	-0.894451	-0.89698	-1.55897	-1.55124	-1.17812	1.19306	-0.415362	-0.423905	0.442405	-0.663256	-0.813117	1.38103	-0.968269	0.967381	1.18941	0.832416	0.839151	0.818634	1.05207	0.835289	0.905646	0.556102
ABCC6.1	-0.267006	-0.977007	-0.807654	-1.07114	-0.818414	-0.621406	-1.26216	-1.00878	-1.33029	-1.32861	-0.785105	-0.763956	-0.827955	-1.1743	2	-0.582144	-1.24772	-1.3335	-1.05758	-0.837816	-0.899527	-0.937006	-0.691909	-0.557805	-0.102871	-0.875348	-0.979937	-0.535437	-0.756	-0.546557	-0.971277	-0.99649	1.65948	-1.21192	-0.541938	0.270936	-0.580053	-0.309614	-1.18179	-1.1007	0.986851	1.47699	0.807744	0.612606	0.76477	0.758937	0.759862	0.970705	0.166859
ITPRID2	-0.679529	-0.91142	-0.78652	-0.609134	-1.0577	-1.13483	-1.00322	-0.800804	-0.221242	-0.760635	-0.849542	-1.06214	-1.55405	-1.03543	1.14853	-1.32419	-1.05527	-1.02518	-1.15001	-0.496896	-0.418228	-0.390094	-0.534746	-0.416736	-1.92237	-1.29777	-0.688126	-0.336947	-0.978787	-0.579894	-1.71334	-0.862458	0.927342	-0.609323	-0.451464	1.53431	-1.07962	-0.652957	0.0230988	-1.24561	0.908439	1.0529	0.500503	0.45843	1.3005	1.2646	0.40374	1.60251	0.914013
COTL1	-1.17823	-0.855472	-0.586733	-1.06078	-0.330742	-0.76051	-1.09412	-1.12155	-0.457945	-1.10534	-0.375566	-0.830112	-1.11165	-0.425706	1.44	-0.934137	-0.892649	-0.492598	-1.03469	-0.231879	-0.423042	-0.964515	-0.537341	-0.947424	-0.923568	-1.04932	-0.989554	-1.42856	-1.52859	-0.77031	-1.21646	-1.04896	0.899362	-0.100538	-0.753918	0.119837	-0.904216	-0.631593	-0.486947	-0.83924	1.0165	1.41687	0.70949	0.546648	1.2076	0.826829	0.598523	1.03813	0.651716
HEY1.1	-0.333646	-0.933023	-1.19588	-0.418562	-0.659782	-0.777144	-0.937106	-1.19639	0.180623	-1.01252	-1.64208	-1.34784	-1.41249	-0.756354	-0.0217427	-0.974338	-0.416853	-1.72282	-0.910679	-0.978201	-0.861822	-1.05428	-0.817434	-1.12448	-0.334091	-1.50702	0.0741368	-1.53854	-1.18255	-0.831682	-0.984204	-1.03087	1.31793	-0.743523	-0.31014	1.30681	0.353424	-0.0955655	-0.535181	-0.638325	1.21382	1.35483	0.160949	0.387097	0.704135	1.79484	0.577816	1.36626	0.725136
GPRC5C	-0.752379	-1.31516	-0.951937	-0.869734	-0.723599	-1.11574	-0.677807	-0.501078	-1.00671	-0.695593	-0.901737	-1.21728	-0.58104	-0.624023	1.09822	-0.57398	-0.60481	-0.851593	-0.661453	-1.16684	-0.998142	-0.917999	-0.785941	-0.962498	-0.0532111	-1.15101	-0.468677	-0.612253	-1.04867	-0.511379	-1.40997	-1.04716	0.561329	-0.790957	-0.493887	0.125901	-0.662339	-0.463535	-0.93637	-0.593414	-0.146643	0.584179	0.356784	0.249311	1.53016	0.962206	0.73096	2	0.100512
DAPK1	-0.677424	-0.746064	-0.36132	-0.219616	-0.236887	-0.794872	-0.817776	-0.858781	-0.448844	-1.10222	-0.671102	-1.10392	-0.835111	-0.146562	1.1881	-0.524226	-0.908478	-0.899635	-1.43241	-1.09159	-0.181044	-0.747323	-0.843623	-1.56351	-0.572368	-0.988855	-0.684006	-1.76537	-1.83385	-0.743094	-0.46155	-1.7284	0.818803	-0.211189	-1.27275	-0.201525	-0.17362	-0.840101	-0.136339	-1.07816	0.84861	1.08632	0.57997	0.714698	1.17592	1.29223	0.82646	1.00692	0.961643
MLEC.1	-1.47899	-0.324771	-0.645091	-0.92304	-0.721456	-1.51574	-0.46243	-1.05318	-0.906585	-1.0164	-0.559763	-0.899502	-0.932377	-0.669825	1.14999	-1.11265	-0.837811	-0.603904	-1.11453	-0.863637	-0.552501	-0.63111	-1.52484	-0.930164	-0.844344	-1.11179	-0.846484	-0.925866	-0.896669	-1.16976	-0.947322	-0.541898	1.59026	-1.2783	-1.07717	0.899203	-0.893165	-0.450015	0.0185082	-0.428289	0.36157	1.50569	0.86671	0.196694	1.08799	0.831703	0.422318	1.51374	-0.0942625
TCF7L2.1	-2	-0.826483	-0.856901	-0.253266	-0.59312	-0.87876	-0.241352	-0.942338	-0.333178	-0.297509	-1.07163	-1.03703	-1.01347	-0.456442	1.1759	-1.9733	-0.315834	-0.963734	-0.878393	-1.72291	-0.498318	-0.439618	-2	-1.01889	0.00428971	-0.945089	-0.411665	-1.52187	-0.890646	-0.607112	-0.295107	-0.538648	1.00431	-1.13128	-0.719871	-0.0546198	0.21832	-1.00204	0.158643	-0.750044	0.873321	1.29205	0.693065	0.589842	0.992809	1.188	1.0436	0.68694	0.767163
NR0B2	-0.521078	-1.59114	-0.553458	-1.70427	-0.883026	-0.83263	-1.20385	-0.554558	-0.858725	-1.91778	-0.0722118	-0.855531	-1.13654	-1.90649	1.86484	0.0898282	-1.21834	-1.34241	-0.958553	-1.56693	-0.884978	-0.782923	-0.608882	-1.2041	0.0106133	-0.293847	-1.24664	-0.374949	-0.986199	-1.00098	-0.742767	-0.814091	1.37789	-0.560557	-0.324698	0.00831562	0.121607	-1.106	-0.283392	-0.492126	0.77444	1.52959	0.508415	0.35359	0.877263	0.941387	0.503081	0.751234	0.424262
SPECC1L	0.552799	-0.0183037	0.670495	1.00271	-0.428656	-0.373629	0.338479	1.07618	0.974272	0.0165323	0.711878	0.67756	0.605501	0.751093	-0.795728	0.190507	1.19028	0.496315	0.964175	1.41404	1.13853	0.827352	2	0.637409	0.667298	1.20657	0.630169	0.9632	0.870004	1.00104	0.673536	1.42175	-0.709696	0.260967	0.633767	0.993446	0.985932	1.33969	1.33929	1.46026	-0.576925	-1.78233	-0.171685	-0.00991351	-1.62266	-1.1365	-0.73884	-0.984285	-0.104125
DAB2.2	-0.999732	-1.07894	-0.690548	-0.674139	-0.410753	-0.641163	-0.314804	-0.922861	0.30951	-1.08721	-0.793725	-0.992266	-1.85312	-0.224264	0.748778	-0.888453	-1.0488	-1.29709	-0.315366	-0.854058	-0.349719	-1.38259	0.115363	-1.38775	-0.741486	-0.437997	-1.27081	-1.41351	-1.95577	-1.18852	-0.980743	-1.14402	1.65446	-0.69245	-0.942768	0.599653	-0.23662	-1.57303	0.124847	-0.660641	1.30547	1.49485	0.631469	0.441235	0.726692	1.3818	1.1349	0.914114	1.18594
PLEKHB1	-0.57318	-0.518973	-0.696978	-0.810352	-1.20812	-0.677578	-0.912144	-0.905202	-1.00116	-0.806476	-1.07385	-0.545122	-0.703456	-0.584527	0.723435	-0.506586	-1.03351	-1.13591	-0.80409	-0.759871	-0.781607	-1.06279	-0.81503	-0.859455	-1.16787	-1.07321	-1.28446	-0.786077	-0.889554	-0.810955	-1.39639	-0.847889	0.608367	-0.542614	-0.976835	1.95382	-0.509716	-0.808659	-0.282312	-1.03121	0.884258	0.432382	0.98773	0.413409	0.815408	1.27881	1.68365	1.24204	1.01865
SLC38A10	-1.85573	-0.588881	-0.183391	-0.666789	-0.926982	-0.923687	-0.332126	-1.01278	-0.765463	-0.585002	-1.12091	-0.841353	-0.591	-0.399589	1.08973	-1.60994	-0.223413	-0.959374	-1.07574	-0.894989	-0.785374	-0.907971	-1.4886	-1.00988	-1.10583	-0.526494	-0.775321	-0.968924	-0.711925	-0.994057	-0.661558	-0.53126	0.675492	-0.507414	-0.537391	1.36271	-2	-0.748066	-0.435985	-0.215527	0.206029	0.614787	0.379643	-0.39428	1.2187	1.34929	0.493182	1.04223	0.318497
USP46	1.12529	0.998757	0.593981	0.83076	0.447791	1.10414	0.625992	1.07543	0.663313	0.837756	1.04867	0.903949	0.736786	0.790449	-0.985438	1.06179	0.751632	0.456757	1.15898	0.975975	0.737926	0.840202	1.37707	0.839449	0.636836	0.353969	0.873449	0.959073	0.988699	1.08576	0.963722	0.728525	-1.44645	0.487905	0.61673	-0.376132	1.42626	1.09619	-0.0129579	0.531456	-0.047625	-1.53568	-0.349171	0.291835	-1.51669	-1.41302	-0.164089	-1.51792	-0.0200301
PXDN.1	-1.09754	-0.346046	-0.44986	-0.764505	-0.723051	-1.28468	-0.641448	-1.47777	-0.0902032	-0.906144	-0.724098	-0.463033	-1.01151	-0.723735	0.60895	-0.336433	-1.39606	-1.60744	-1.17187	-0.629052	-1.36988	-0.836511	-0.62264	-1.20224	-1.13134	0.0765998	-0.567719	-1.13344	-0.87541	-1.18203	-1.15926	-1.21984	1.20654	-0.887274	-0.279998	1.39772	-0.687695	-1.02888	-0.480932	-0.654209	1.46728	1.2217	0.490784	0.418793	0.911971	1.24345	0.567742	1.4506	0.610736
IGF2BP2	-1.75766	-0.159512	-0.82402	-0.960922	-0.619857	-0.541798	-0.943892	-0.624911	-0.492512	-1.07267	-0.563249	-1.185	-0.863581	-0.586836	1.42039	-2	-0.333739	-0.561684	-0.621139	-0.528281	-1.0922	-1.04156	-0.189212	-0.842576	-2	-1.05032	-1.2101	-0.973729	-0.884542	-0.819846	-1.03341	-0.697038	0.734994	-0.81265	-0.931524	1.50501	-0.633735	-1.08039	-0.0320718	-0.498297	0.766357	1.12261	0.0952759	0.344752	1.01714	1.39982	0.561534	1.14481	0.865705
MICAL2.1	-0.987192	-0.91862	-1.08311	-1.43401	-0.717954	-1.07142	-1.25317	-0.78472	-0.893537	-0.822484	-0.8976	-0.673135	-0.998284	-0.579394	1.4097	-0.750755	-0.860811	-0.995007	-0.639623	-1.38597	-0.476279	-1.29638	-0.562533	-0.523454	-0.0827111	-1.37391	-1.12463	-1.4651	-0.518891	-0.847191	-1.5224	-0.880704	1.20674	-1.23255	-0.819501	0.612397	-0.657808	-0.588855	1.46474	-0.825297	0.802112	1.16999	0.740465	0.83096	0.827327	0.707422	0.834843	0.968176	0.544809
AC018521.1.1	-1.93765	-0.824263	-0.267284	-0.307611	-0.127679	-1.65308	-0.0761825	-0.830158	-0.247261	-0.0811174	-1.02743	-0.756508	-0.204754	-0.293656	1.28771	-1.97846	0.0734566	-0.604375	-0.788686	-1.4549	-0.69705	-0.332349	-1.94059	-0.988669	-0.952653	-0.518494	-0.530175	-1.17802	-0.963052	-1.23963	-0.634545	-0.817984	0.257264	-0.609448	-0.49754	0.216917	-1.26373	-1.24151	-0.758251	-1.36707	0.300579	1.17748	0.215623	-0.0787307	1.3791	1.305	0.65523	1.14928	0.350928
MIR4538	-0.242524	-0.73413	-0.875018	-0.302954	-0.623636	-1.64463	-0.687546	-0.852906	-0.217038	-0.966683	-1.00197	-1.2775	-0.919367	-0.716249	-0.719332	-0.377264	-0.177846	-1.03168	-0.385426	-0.792993	-0.959484	-0.848931	-0.231019	-1.10568	-1.16485	-0.747995	-1.25679	-0.795824	-0.608241	-0.866881	-0.477077	-1.25464	1.06196	-1.11652	-0.238069	-0.117796	-1.06433	-0.946754	-0.420171	-0.138262	0.786465	0.875627	0.302998	-0.519265	1.64944	1.48663	1.58811	0.275386	1.14453
SELENBP1	-1.0097	-0.915663	-1.05917	-0.599181	-0.529572	-1.0248	-0.593272	-0.752274	-0.883251	-0.668182	-1.13116	-0.7097	-0.576711	-0.781616	1.139	-1.02579	-0.943305	-0.549211	-0.847148	-1.53329	-0.75939	-0.666015	-1.85946	-1.07113	-0.446093	-0.631812	-0.717533	-1.17926	-1.03797	-1.10215	-0.591623	-0.748325	1.43262	-0.630549	-0.637421	0.316062	-1.22252	-0.672145	0.199629	-0.842615	0.773476	1.06435	0.427309	0.517433	1.22711	1.16838	1.03776	1.14104	0.547567
FHL2	-0.898091	-1.18157	-0.600319	-1.31473	-0.707335	-1.20342	-0.696889	-1.05821	-0.309295	-0.571584	-0.679947	-0.64553	-0.76662	-1.10083	1.67323	-0.767894	-1.32099	-0.964768	-1.14597	-1.03031	-0.673353	-0.926971	-1.35341	-0.926268	-1.01287	-0.665628	-0.568414	-1.14476	-0.750123	-1.26319	-0.665133	-0.753556	0.875009	-0.868435	-0.342109	0.493939	-0.32214	-0.996117	0.435831	-1.20898	1.07993	1.39714	0.729755	0.532809	1.25091	0.906392	1.00352	0.721494	0.917763
LIMA1	-1.55846	-0.672613	-0.503017	-0.92369	-0.653722	-0.512074	-1.0324	-0.680234	-0.678792	-0.757895	-1.2521	-0.917662	-0.906585	-0.711263	1.65484	-1.81928	-0.394452	-0.815192	-0.991648	-1.15658	-0.596098	-0.71892	-1.22205	-1.1386	-1.31697	-0.861493	-0.449659	-1.65396	-1.24175	-0.349353	-0.674535	-0.537723	1.29278	-0.381689	-0.768398	0.334378	-0.3292	-0.636419	-0.451804	-1.00268	1.06154	1.61377	0.811364	0.571361	0.633658	0.926899	0.748912	0.463434	0.641446
GNG4	-0.141266	0.786268	0.803419	1.80243	1.06071	0.52602	1.09406	1.32162	1.1122	0.859963	1.31402	1.40774	0.473195	1.09501	-1.08257	0.494293	1.37906	0.794139	1.39579	0.801481	1.54517	0.246514	1.86082	-0.0386623	-0.484369	0.444335	0.692701	1.18238	0.576626	1.01833	1.49717	0.92208	-1.21978	-0.0489505	-0.626807	0.708828	0.181838	0.388873	0.268931	1.41032	-1.04543	-1.2171	-0.673045	-0.196755	-1.28971	-1.31289	0.254116	-0.617093	0.355892
CDC14B.3	-0.956009	-1.35031	-0.509719	-0.622545	-0.0953308	-1.16285	-0.965897	-1.02368	-0.40033	-1.07147	-1.67947	-1.2923	-1.20371	-0.62345	1.02619	-0.501586	-1.18008	-0.827404	-1.15146	-0.572473	-0.257409	-0.917728	-0.546338	-1.36652	-0.429638	-0.771751	-0.736581	-1.20901	-1.59414	-0.635605	-1.3213	-0.179785	1.01402	-0.837663	-0.981224	1.39576	-0.200303	-0.931451	-0.764338	-0.409823	0.244661	0.574401	0.0520461	0.177683	1.50215	1.62492	0.431242	1.46919	1.06958
VPS13C	-1.49854	-0.990616	-0.507719	-0.840779	-0.0833873	-0.644444	-0.739179	-0.601523	-0.00756239	-1.02107	-0.93495	-0.883217	-1.27901	-0.273219	1.00067	-0.900707	-1.04989	-0.835413	-0.706172	-1.35347	-0.40532	-0.614527	-1.57887	-0.805115	-1.20716	-1.86251	-0.642911	-1.1173	-1.0393	-0.428622	-0.79861	-1.25794	1.08913	-0.0997454	-0.804105	-0.0360914	-0.26857	-0.609158	0.598493	-1.78663	0.759558	0.738993	0.694567	0.158796	1.23002	1.49362	0.880955	1.00303	1.02308
ACADM	1.96449	0.0413948	0.245903	0.538098	0.544827	1.07934	0.570171	0.389236	0.869808	0.626297	0.461969	1.0614	0.393585	0.45652	-0.52407	1.53701	0.595889	0.661137	0.409576	0.787363	0.844375	0.921584	2	-0.182802	0.763427	0.117816	1.09928	1.04201	0.239917	2	1.43538	1.32691	-0.725974	-0.0370582	1.00376	0.46493	0.422947	1.40282	0.219962	0.63163	-1.12031	-1.00874	-0.234434	-0.284393	-0.393499	-0.719081	-0.234167	-1.31423	0.259254
ITPKA	-1.73358	-1.46907	-0.757968	-1.35822	-0.842872	-1.22939	-1.07403	-0.57876	-1.21852	-0.85649	-0.931149	-0.817112	-0.216713	-1.29548	0.841529	0.131409	-1.39083	-0.92443	-0.724126	-1.27805	-0.697641	-1.08044	0.603038	-0.474832	-1.16978	-0.444628	-1.06691	-0.127082	-0.0776864	-0.606101	-0.787236	-0.770976	0.85611	-1.0338	-0.385547	-0.469074	-0.791432	0.0874939	-1.24094	-0.419905	0.97791	1.14907	-0.0437949	0.252051	1.82689	0.523942	0.868424	1.52779	0.303213
ABCC6.2	-1.00542	-1.04618	-1.00347	-0.930227	-0.902325	-1.1517	-1.1066	-1.0518	-1.17869	-0.880629	-0.761952	-0.822741	-0.853273	-1.10326	1.44849	-0.720849	-1.08063	-0.646185	-0.728156	-1.24578	-0.89455	-0.953533	-0.158158	-1.11696	-0.322108	-0.958855	-1.07234	-0.65708	-0.732637	-0.721858	-0.655234	-1.19601	1.39161	-0.826091	-0.387767	1.7646	-0.671767	-0.721334	-1.3122	-0.820026	0.141089	0.924039	0.490274	0.674075	1.32594	1.08737	0.641802	1.41015	0.773489
LSM14A.1	1.27566	0.9893	0.634987	0.383103	0.997148	0.128277	0.965879	0.818927	0.285299	1.05783	0.869579	1.21444	0.999669	0.633382	-0.247154	0.306778	0.644188	0.671331	0.586233	0.528377	0.448093	0.769673	1.17178	0.768913	-0.390138	0.975887	1.43879	0.674477	1.00669	1.11107	1.15393	1.00492	-0.373638	0.840179	1.00411	-0.116572	1.0928	1.30169	0.491902	0.57396	-0.126257	-1.00521	-0.332278	0.387154	-1.09427	-1.63436	-0.264939	-2	-0.393061
CDC42BPA.1	-0.07896	-0.912472	-1.38679	-0.924164	-0.785395	-1.49535	-0.411616	-0.61574	-2	-1.22065	-1.17077	-0.879896	-1.35632	-0.821708	0.700867	0.0407326	-0.481859	-1.31083	-0.673693	-0.903316	-0.353469	-1.33644	-0.373922	-0.503887	-1.96236	-0.733515	-0.374325	-0.0106543	-0.39799	-0.354225	-0.87721	-1.32424	0.678089	-0.96089	-0.447721	-1.24352	0.467386	-0.121753	-0.752528	-0.141463	1.00287	0.921881	0.0453168	0.251221	1.39382	1.42989	0.935971	1.25769	0.466045
FMOD	-0.693035	-0.948863	-0.655843	-0.926006	-0.895184	-1.02873	-0.640659	-0.845086	-0.185656	-0.946908	-0.507704	-0.568734	-1.02061	-0.428937	0.977603	-0.808099	-0.911616	-0.919058	-1.11931	-1.06185	-0.972704	-1.37676	-0.725723	-0.65295	-0.863208	-0.591968	-0.845902	-0.578243	-0.836608	-0.914306	-1.07935	-1.10144	1.08809	-1.20846	-0.836292	0.363225	-0.60492	-0.902164	-0.257562	-0.749322	-0.186137	0.611901	-0.290161	-0.245543	1.67284	1.46304	1.0883	1.553	1.01539
PAPOLA	1.15403	-0.307177	0.513482	0.913036	0.951436	0.26342	0.714606	0.802688	0.891602	0.924242	0.646162	0.987512	0.598361	0.72715	-0.998116	1.19315	-0.456927	1.13543	0.65439	0.652132	1.20019	0.708695	1.03351	0.900899	0.61211	0.736427	0.830696	1.16259	1.02937	0.979337	0.82515	0.923441	-0.78611	-0.0372972	0.784789	0.585848	1.68754	1.23089	1.21535	0.636113	-0.543081	-1.52393	-0.36952	-0.383969	-0.359734	-1.77558	-0.499898	-0.721646	-0.162783
MIA3.1	-1.22717	-0.756902	-0.794355	-0.299291	-0.594971	-0.357534	-0.677174	-1.07733	-0.320772	-0.340419	-1.14684	-1.37577	-0.787974	-0.68625	0.922725	-1.21749	-0.666584	-1.18	-0.979942	-1.34176	-0.529167	-0.440469	-1.83351	-1.02954	-0.968582	-1.30164	-0.0373489	-1.53941	-0.840788	-0.508017	-0.679621	-0.476876	0.603986	-1.23841	-0.993644	0.159806	0.641411	-0.693781	0.025458	-1.20135	0.911097	1.12325	0.0568329	0.105596	1.47679	1.34813	1.29029	0.946105	1.2058
MGAT5.1	-0.454127	-0.73359	-1.10859	-0.474819	-1.1329	-1.57241	-0.644774	-0.41014	-0.488375	-0.809544	-0.920743	-1.2577	-1.22293	-0.718125	1.38815	-1.1307	-0.396562	-0.533644	-0.334745	0.147494	-0.222081	-1.02888	-0.956356	-1.11761	-0.706899	-1.17838	-0.881513	-0.667982	-0.872567	-1.39176	-0.908351	-0.676699	0.778361	-1.30854	-1.11774	-1.01898	-0.978282	-0.568644	-0.273576	-0.118095	0.835455	1.5204	0.149253	0.210191	0.9482	1.35898	0.831531	1.0222	0.63347
AKR7A3	-0.458431	-1.08871	-0.752847	-0.370797	-0.762825	-1.14035	-0.927849	-0.974441	-0.854145	-0.931279	-0.632386	-0.768169	-0.561031	-0.9484	1.26103	-0.623422	-0.827745	-0.634731	-0.712874	-1.2196	-0.904084	-0.614439	-0.845967	-0.513111	-0.882064	-0.69295	-0.66445	-0.727939	-0.630293	-1.09779	-0.555339	-0.588942	1.48693	-0.952302	-0.731064	0.58364	-2	-2	-0.476112	-0.471909	0.503483	1.05975	0.247218	0.528288	1.429	0.821637	0.525062	1.37964	0.540914
CD1E.1	-0.086264	0.164592	0.812244	1.24766	1.91552	1.39257	1.4255	1.16347	1.74467	0.760692	2	1.40171	1.49816	1.09216	-1.18978	0.0292734	-0.00696191	0.769342	1.52943	1.0855	0.97861	0.889723	-1.46784	0.724226	-0.977649	0.0667449	1.18046	0.104141	0.529188	1.20225	1.35234	0.0568318	-1.06825	1.88142	0.0132359	0.384567	0.565046	0.309686	1.1367	0.788455	-0.43324	-0.76747	-0.238178	-0.804249	-0.983165	-1.08961	-0.402919	-1.64872	-0.0898443
MID1IP1	-0.947058	-0.331563	-0.541698	-0.769651	-0.825129	-1.37026	-0.577573	-0.459976	-1.37479	-0.525137	-0.708839	-0.981643	-0.695702	0.362686	1.10345	-0.896182	-0.456288	-0.959691	-0.406291	-0.429417	-0.0786654	-1.03417	-1.68844	-0.664057	-1.51516	-0.261662	-0.541745	-0.0934727	-0.677865	-1.33937	-0.608065	-0.662705	-0.232434	-0.789879	-0.385448	-2	-0.522939	-0.573733	-0.435558	-0.291849	0.843856	1.53599	0.0940991	0.228765	0.862492	0.3647	0.0776797	1.78336	0.0951384
ERN2	-1.29074	-1.33445	-0.410458	-1.33626	-0.794385	-1.78033	-1.42324	-0.873575	-0.505795	-1.39181	-1.08333	-1.21468	-0.8424	-0.963576	1.30724	-1.34469	-1.2751	-0.0128425	-1.07946	-0.473241	-0.559928	-0.610356	-0.766712	-0.3796	-0.860238	-0.578393	-1.05237	-0.949483	-0.617237	-0.849657	-1.15399	-0.453413	0.808468	-0.52041	-1.12115	1.9358	-1.64416	-0.852287	0.387043	0.139258	0.694705	1.16629	0.210271	0.147028	0.595499	1.70262	0.48043	0.780269	1.08564
MIR1469.1	-0.729976	-0.888223	-0.718118	-0.945723	-0.760291	-1.57081	-0.657103	-1.16023	0.286877	-1.00507	-0.462244	-0.963463	-0.920693	-0.563632	0.611636	-0.939215	-0.75238	-0.761426	-0.474453	-0.806944	-1.01513	-0.682268	-1.21191	-0.935525	-1.26306	-1.02819	-0.617561	-0.239728	-0.990952	-1.2525	-0.864277	-0.677651	0.927063	-1.26231	-0.642779	-0.0766952	-0.885418	-0.930572	0.942451	-0.808221	0.202736	0.299063	-0.03252	-0.221141	1.77021	1.43027	0.671065	1.76858	0.365887
ARAP3	-1.14954	0.79643	-2	-0.44413	-0.620144	-1.85636	-0.318102	-0.640928	-0.248065	-0.658813	-1.59393	-2	-0.716952	-1.09694	0.843087	-1.2252	0.298481	-1.28425	-0.639677	-0.527433	-0.799758	-1.4992	-1.85359	-0.932432	0.067847	0.113282	0.153271	-0.389024	-0.839289	-1.66874	-0.642293	-1.56053	0.726696	-1.24056	0.112777	-0.0255913	-0.088469	-0.527212	-0.630022	-1.10738	1.1126	1.1554	0.0657818	0.159889	1.00006	1.85648	1.43124	0.369029	0.224622
CLMN	-0.654133	-2	-0.517897	-1.01878	-0.617869	-1.37756	-1.12659	-0.606043	-0.666084	-1.18688	-0.756216	-0.890809	-0.939437	-1.07337	1.83597	-0.898404	-0.960084	-0.653851	-0.838481	-1.19242	-0.598602	-1.23636	-0.546102	-0.773256	-0.308635	-0.754789	-0.984179	-0.690646	-0.763905	-0.822234	-0.618944	-0.456995	0.367743	-0.742345	-0.706551	1.18917	-0.26707	-0.471736	-1.20095	-1.06184	0.782524	0.976374	0.451417	0.439825	1.19292	0.631688	0.686303	1.20923	0.802152
CDC42EP4	-0.633025	-1.01313	-0.256882	-1.59133	-1.11639	-0.767731	-0.186399	0.157081	-0.277105	-0.821084	-1.05239	-0.86227	-0.843301	-0.462201	0.124683	-0.669606	-0.734761	-0.34074	-0.92035	-0.15705	-0.22911	-0.994013	-1.45395	-0.727248	-0.470359	-0.869254	-0.747195	-0.916291	-1.08648	-1.79805	-1.1236	-0.633712	0.681609	-0.0442162	-0.409426	-0.105564	-2	-1.2701	-0.415859	-0.458847	0.528176	0.28607	-0.301256	-0.255463	1.20088	0.797132	0.917495	1.07511	0.457058
PRR13P5	-0.706676	-0.793541	-0.766568	-0.630365	-0.626714	-1.36685	-0.696163	-0.763851	-1.07755	-0.973194	-1.22513	-1.1681	-0.888274	-0.828618	1.85311	-1.21121	-0.298269	-0.488379	-1.08235	-0.514114	-0.913372	-1.07731	-0.0093566	-0.986003	-0.869439	-0.375416	-0.93998	-0.724219	-1.12942	-0.709359	-0.796682	-0.577865	1.46333	-0.97829	-0.930052	-1.25464	-1.09153	-0.98671	-0.696061	-0.14372	0.898642	1.59141	0.442037	0.727783	0.988413	0.531947	0.472395	1.01226	0.182236
COL5A1	0.147598	-1.03853	-0.514716	-1.10499	-0.193874	-1.36273	-0.597546	-0.927431	-0.0240915	-0.842607	-0.493489	-1.30941	-0.878327	-0.643444	0.210468	-1.15123	-1.20659	-0.257806	-1.32165	-1.17085	-1.02789	-1.40457	-1.35963	-0.872948	-0.214144	-0.524132	-0.925222	-1.0439	-1.19884	-1.13173	-0.634384	-1.33967	1.30292	-1.09914	-0.125741	-0.44974	-0.0336152	-0.516937	0.579725	-1.02428	1.55984	0.985083	0.519258	0.113216	0.952081	1.16516	1.49375	0.461701	-0.184864
SEC16A	-0.924676	-0.602128	-0.352171	-0.819708	-0.439667	-1.58801	-0.325643	-1.02204	-0.915854	-0.237729	-0.918252	-0.978488	-0.720501	-0.562312	0.735878	-1.53152	0.0824964	-0.282338	-0.941452	-0.898201	-0.0680849	-0.675435	-1.16679	-0.656158	-0.919704	-1.17444	0.0919251	-0.871642	-0.804536	-0.999141	-0.791968	0.0963916	0.0492564	-0.926531	-0.990169	-2	-0.442215	-0.487992	-0.618731	0.0857742	0.747547	0.0356564	0.101853	-0.232312	1.67043	1.16005	0.833332	1.88346	0.518421
OASL	-0.659606	-0.678153	-1.55666	-1.06053	-1.15128	-0.806824	-1.62825	-1.38679	-0.797906	-0.858743	-0.643417	-0.312165	-0.886353	-0.439665	1.37705	-0.502122	0.084847	-0.952929	-1.17261	1.08877	-0.20922	-0.89122	0.296355	-0.876177	-0.764972	-0.730191	-1.12666	-0.127859	-0.890415	-1.02744	-0.786163	-1.27753	-0.926789	-0.980255	-0.484346	-0.128305	-0.939285	-0.457789	-1.61998	-0.753165	1.31005	0.869835	0.0787149	0.254063	1.44297	1.15568	1.11303	1.17347	1.11671
TNFSF12-TNFSF13.3	-1.1514	-0.822837	-1.03239	-1.05918	-0.332474	-1.0143	-0.236469	-0.567201	-0.831684	-0.547301	-0.54957	-1.07916	-0.637487	-0.442921	2	-1.11721	0.132479	-1.40736	-0.337386	-1.51787	-0.379933	-1.03022	-1.20827	-1.23268	-0.783842	-0.250995	-0.969339	-0.468763	-1.65278	-1.21504	-1.11595	-1.03255	1.58414	-0.876909	-0.691903	0.0373019	-0.812624	-1.4531	-1.06657	-0.878954	0.552845	1.14794	1.29574	0.826592	0.825835	0.260381	1.15484	0.607527	0.0497149
COL1A1	-0.232365	-1.4963	-0.409531	-1.27359	-0.182592	-0.933821	-0.973212	-0.907602	0.610839	-1.33133	-0.921476	-1.36051	-1.25179	0.0509849	0.571841	-0.458645	-1.34565	-0.49657	-1.31904	-0.882434	-0.590406	-1.02335	-1.38017	-1.51306	-1.2601	-0.850793	-0.76423	-1.0714	-0.553932	-1.94179	-0.715319	-1.33365	1.21847	-0.799372	0.0939833	0.65481	-0.573192	-0.26997	0.600773	-0.998507	1.14888	1.02537	0.6796	0.213966	1.05317	0.938476	0.946317	0.902609	0.604149
TENT5A	-1.53395	-1.05473	-0.431682	-0.799167	-0.889653	-0.51746	-0.723616	-1.019	-0.842398	-0.673259	-0.661893	-0.590739	-0.657906	-0.65316	1.43631	-1.13536	-0.537216	-0.840928	-1.12102	-0.516593	-0.762154	-1.01638	-0.944422	-0.750457	-1.51969	-1.34181	-0.955514	-0.924896	-0.774022	-0.834485	-0.985539	-0.785009	0.752252	-0.725445	-0.412435	1.66789	-1.30748	-0.908798	-0.500406	-0.850499	1.09087	0.90992	0.379314	0.491123	1.31203	1.16567	0.461296	0.610037	0.807687
GNA11.1	-1.57645	-0.397855	-0.457532	-0.795176	-0.79058	-1.56979	-0.654257	-0.872747	-0.987176	-0.588648	-1.02698	-0.713534	-0.600305	-0.596989	1.77472	-1.40741	-0.463486	-1.03882	-0.791301	-1.0037	-0.56256	-0.931623	-1.5149	-0.812277	-0.435204	-0.799423	-0.43461	-0.957506	-0.826143	-1.05554	-0.572332	-0.460772	1.80671	-0.723613	-0.85864	-2	-0.420883	-1.54914	0.110927	-0.157268	0.544508	1.42742	0.579173	0.756109	1.19154	0.561654	0.515091	0.992687	-0.335876
GFPT1.1	-1.22811	-0.251912	-0.561791	-1.09485	-0.566665	-0.952261	-0.813058	-0.875802	-1.80495	-1.02046	-0.308192	-1.01551	-0.796879	-0.710109	1.39005	-1.2572	-0.585675	-0.611364	-0.830452	0.417214	-0.38584	-0.809862	-1.62115	-0.307337	-1.77941	-1.55331	-0.759902	-0.688587	-1.18122	-0.634719	-1.03132	-0.357784	1.24467	-0.926662	-0.771725	-1.06724	-0.394391	0.0795067	-0.830856	-0.5184	0.965745	1.12858	0.785027	0.527878	1.29971	1.32665	0.87702	0.925558	0.780061
NR3C2	-1.18877	-0.826492	-0.828075	-0.629034	-1.03574	-0.325932	-0.688705	-0.8146	-0.438589	-0.341794	-1.01982	-1.12171	-0.96085	-1.11235	1.63977	-0.430972	-1.32309	-1.01055	-1.05418	-1.38353	-0.706631	-0.914733	-0.693857	-0.982356	0.123501	-1.42439	-0.192334	-1.67057	-1.21494	-0.765308	-0.505811	-0.760303	1.42962	-1.04056	-1.01495	-1.49554	0.446559	-0.444338	-0.0656505	-0.819729	0.997572	1.43973	0.663707	0.871831	1.25168	1.10903	0.690893	1.1078	0.46401
TRAK1.1	-2	-0.528888	-0.537325	-0.359239	-0.54377	-0.696219	-0.326599	-1.13333	-0.319066	-0.350635	-1.0878	-0.925424	-0.522012	-0.464268	1.50532	-1.94722	-0.170258	-0.397391	-0.834735	-1.00563	-0.623572	-0.411883	-2	-0.593773	-0.50518	-0.866575	-1.41513	-1.04212	-0.589282	-1.07335	-0.948676	0.141174	-0.321953	-0.576603	-0.915908	0.258955	-1.33962	-1.47294	-0.223321	-0.443958	0.630945	0.904832	-0.210904	-0.178977	1.04886	1.67475	0.945291	0.678692	0.90594
DAP	-1.07705	-0.520057	-0.76684	-0.85035	-0.679214	-0.928151	-0.817791	-0.987102	-0.825743	-0.712095	-0.79127	-0.807777	-1.03967	-0.719181	1.53101	-0.884204	-0.372883	-0.712123	-0.675617	-0.60882	-0.899833	-0.960958	-0.628834	-1.02549	-0.688295	-0.728337	-0.80844	-1.24389	-0.779153	-0.784363	-0.932309	-0.27249	1.18107	-0.893537	-0.925057	0.351502	-2	-1.62104	0.203917	-0.536859	0.546342	1.07054	0.525411	0.253671	1.13976	1.09914	0.870187	1.19608	0.490375
SLC9A1	-0.728344	-0.98257	-0.980196	-0.925262	-1.01665	-1.43834	-1.14425	-0.701232	-1.06674	-1.1435	-0.933784	-1.27859	-1.12128	-0.915238	1.51483	-0.634482	-0.979562	-0.486584	-0.596533	-0.00693109	-0.902949	-0.950572	-0.122855	-0.891841	-0.455071	-0.69548	-0.931819	-0.769218	-0.869003	-0.646178	-0.899493	-1.04598	0.777005	-1.03094	-0.842397	1.54419	-1.52947	-1.06585	-0.466114	-0.288056	0.824976	1.2128	0.237235	0.0274397	1.35997	1.0831	1.01672	0.994124	0.474118
DNAJC22.1	-0.401924	-1.1792	-0.914105	-0.96278	-0.800269	-1.52712	-1.18612	-0.836552	-1.01879	-1.03332	-1.16062	-0.821269	-1.04452	-0.515276	1.60634	0.373582	-0.868452	-1.00014	-0.683606	-0.967652	-0.653473	-0.965307	-0.821718	-1.09011	-0.36615	-0.631201	-0.846811	-0.837414	-0.779681	-0.823183	-1.30586	-0.636272	1.83711	-1.33618	-0.464741	-0.0505711	-0.540551	-0.580791	-0.926392	-0.829484	0.87816	1.39105	0.637103	0.819494	1.07356	0.959976	0.672723	1.28447	1.12777
JTB	-0.523831	-0.291462	-0.818156	-0.236186	-0.600704	-0.729806	-0.518436	-0.962236	-0.670049	-0.57486	-0.867258	-0.719704	-0.451184	-0.50197	1.00643	-0.224643	-0.404144	-0.838879	-0.752574	-0.574781	-0.9291	-0.739117	-1.11913	-0.778611	-1.44587	-0.351095	-1.22411	-0.583598	-0.866974	-1.34679	-0.38822	-0.771074	0.144946	-0.631668	-0.253625	-2	-1.58592	-0.644406	-1.38239	-1.19237	0.587525	0.837258	0.0737703	-0.0325845	1.56054	0.495565	0.781008	1.85157	0.261392
ADGRF1	1.81934	-0.106334	0.639978	0.728272	0.170606	0.694459	0.659189	1.14726	0.675904	-0.152381	0.686208	0.189006	0.398244	0.078612	-0.429513	1.81684	0.838268	0.546908	0.222459	0.00666093	0.972274	0.667442	2	0.210865	1.70443	1.18875	1.04788	0.700241	0.770073	1.79458	1.22846	0.893981	-0.989014	0.4023	1.01692	0.586864	0.531028	1.24236	0.55249	0.254522	-1.03679	-1.49021	0.297729	0.295734	-1.08112	-1.83632	0.142527	-1.53019	0.720059
MUC5AC.2	-0.337512	-1.13001	-1.16918	-1.15662	-0.828642	-1.78977	-0.92423	-0.614319	-1.5908	-1.15728	-0.692431	-0.823978	-1.46124	-0.883395	1.57188	0.0542725	-0.930017	-0.552337	-0.679278	-0.832251	-0.656041	-0.654522	-0.154522	-0.688553	-0.826126	-0.417614	-0.692658	-0.727184	-0.763564	-0.545299	-1.03785	-0.80978	-0.539386	-0.910661	-0.693201	0.268124	-0.514705	-0.460562	-0.309213	-0.542041	0.183827	0.507046	-0.231094	0.386955	1.48449	0.273504	0.356726	1.26346	0.494418
DLC1.2	-0.750048	-1.17015	-1.09305	-0.742202	-1.17163	-0.642929	-0.891944	-0.898266	-0.250079	-1.17052	-0.299166	-0.837133	-0.666884	-1.37593	0.0854309	-0.788642	-0.597194	-0.702874	-1.03543	-0.656478	-0.690955	-0.650872	0.508575	-1.22506	-0.0687424	-1.01639	-0.815423	-1.30426	-1.09732	-1.18847	-0.854104	-0.893179	0.840686	-1.0277	-0.364323	-0.964552	-0.0603127	0.233119	-0.63099	-0.66387	1.10406	1.76102	-0.222205	-0.33965	1.58945	2	0.530727	1.20272	0.899074
REPS2	0.0942702	-0.866236	-1.14515	-1.00434	-0.905149	-0.770693	-0.9663	-0.711552	-0.491921	-1.41358	-0.850729	-0.740068	-0.438874	-1.41508	1.34917	-0.0479959	-0.869245	-0.896457	-0.845595	-0.963007	-0.920883	-1.36785	0.203209	-1.1011	-0.386798	-1.13702	-0.653419	-0.478742	-0.418885	-0.942163	-0.78365	-0.942186	0.463697	-0.825623	-0.687336	-1.92727	-0.200832	0.44109	-1.36343	-0.688811	1.19772	1.50429	0.497888	-0.92656	1.24313	0.945482	0.986912	1.32327	0.919105
BLZF1	1.69654	0.399799	0.499501	0.31322	0.244714	1.39331	0.392576	0.826113	0.629238	0.321081	1.21733	1.20974	0.546146	0.262338	-0.488833	1.4901	0.183449	0.315316	0.909126	0.966581	1.07963	0.323824	1.7437	0.706299	0.707088	0.0544804	0.736782	1.40192	0.951007	0.859774	0.603539	0.794264	-0.694956	0.619669	1.06536	-0.542711	1.35123	1.14081	0.979506	0.426874	-0.0470946	-0.370244	0.0426921	0.538953	-1.60359	-1.03448	-0.3705	-2	0.333906
CBLB.1	-0.301647	-1.38511	-0.470801	-1.35364	-0.880436	-0.416154	-0.795865	-0.762949	-0.8069	-0.861422	-1.3461	-0.84731	-1.10782	-1.44422	1.29168	-0.793947	-1.25623	-0.988703	-1.31974	-1.20034	-0.874327	-0.864274	-1.77458	-0.862499	-0.761454	-0.25543	-0.738269	-0.636359	-0.425145	-0.220058	-1.01672	-0.613263	0.489823	-0.153776	-0.768568	-0.768219	0.190112	-0.353524	0.0750712	-0.321775	0.290103	0.570561	-0.133696	-0.0516665	1.84091	1.52365	0.519724	1.15285	0.666186
GNA11.4	-1.37389	-0.421366	-0.648985	-0.834742	-0.719072	-1.09564	-0.929651	-0.642176	-0.601707	-0.910798	-1.09865	-1.00803	-0.660072	-0.657903	1.77089	-1.57707	-0.582188	-0.887224	-0.701668	-1.01788	-0.755817	-0.858157	-1.10021	-0.878544	-1.15366	-0.698117	-1.08699	-0.983514	-1.02401	-1.19916	-0.666147	-0.525152	1.74479	-0.902562	-0.851155	0.455207	-0.450899	-1.91199	0.0229765	-0.210456	0.5086	1.26636	0.127862	0.552951	1.19639	0.655838	0.0657813	1.00386	0.0627079
TGOLN2.3	-2	-0.811621	-0.80126	-0.820064	-0.0422024	-1.51653	-0.90486	-1.28182	-0.837076	-0.52038	-0.719069	-0.832745	-0.30631	-0.31178	1.37408	-2	-0.586213	-0.761496	-1.20083	-0.964614	-0.559351	-0.539397	-1.56387	-0.656852	-0.580305	-0.55326	-0.407867	-0.889277	-0.871734	-0.855526	-1.02744	-0.0973745	1.25205	-0.549001	-0.700132	-1.17753	-0.654724	-0.420369	-0.100965	-0.412059	0.356138	0.741387	0.518456	0.455032	1.18788	0.888994	0.531007	0.706729	-0.0298112
PXDN	-1.23098	-1.23918	-0.762771	-0.523339	-0.675768	-0.220755	-0.863126	-1.37599	-0.16947	-0.617531	-0.507274	-0.969485	-1.03199	-0.73797	0.656663	-1.1978	-1.35394	-1.90952	-0.354471	-0.803643	-1.58682	-0.768889	-1.66235	-0.632254	-0.209376	-0.739969	-0.774368	-1.24983	-0.841568	-1.44207	-0.573951	-0.597287	1.26438	-1.05185	-0.238815	0.672886	0.0582546	-0.493499	0.185055	-1.05432	1.31941	1.30989	0.663413	0.257951	0.518047	1.17002	0.645845	0.941459	0.08315
NME5	-0.434223	-1.51411	-0.705591	-0.543121	-0.577958	-1.48827	-0.948637	-0.710848	-0.846867	-1.33742	-0.229025	-1.53811	-0.811923	-0.729631	0.3541	-0.291313	-0.765974	-0.38428	-0.688753	-0.33114	-0.499474	-0.526095	-1.72043	-1.36129	-1.36957	-0.720498	-0.505722	-0.835856	0.174805	0.126091	-0.880084	-1.19492	0.961152	-1.09509	-0.987542	-0.314707	-0.409249	-1.54438	0.295785	-0.685975	0.929243	1.62899	1.29722	-0.486848	0.845573	2	1.84743	1.25195	0.816212
FUT4	-0.835159	-0.760709	-1.11206	-0.703167	-1.01504	-0.637226	-0.975511	-0.765959	-0.592348	-0.577731	-0.690158	-0.687437	-0.57815	-0.959582	1.58974	-0.589552	-0.8648	-1.25706	-0.670158	-1.16222	-1.34924	-0.94921	-0.81552	-0.892733	0.177014	-0.884448	-0.619566	-0.976345	-0.441564	-0.849966	-0.986063	-1.38122	1.36573	-0.468028	-0.610004	0.445104	-0.211164	-1.64217	-1.29226	-1.32631	1.18779	1.33123	0.810653	0.897937	1.09557	1.21917	0.820771	0.522515	0.851202
DPYD	0.49417	0.0239461	1.18873	0.162853	1.37217	1.47711	0.802172	0.662208	0.253216	0.886746	1.08033	0.857607	0.977067	1.27131	-0.25352	0.123792	1.00901	0.812357	0.323172	0.0349645	1.35702	0.454168	0.492434	0.158364	-0.49033	0.699948	1.10918	0.166895	0.532092	1.03208	0.719808	1.12172	0.448933	1.70318	0.287908	0.921145	1.11282	1.16505	0.417885	0.68282	-0.864111	-1.99386	0.205295	-0.702884	-0.863637	-0.356324	0.116105	-1.99104	-0.616875
MAPRE2.2	-1.25129	-0.972856	-1.48591	-0.535048	-0.967533	-1.87785	-1.06545	-0.905892	-0.28676	-1.04522	-0.982724	-1.49979	-0.907456	-0.539925	0.604595	-0.163852	-0.736038	-1.32954	-0.836349	-1.4345	-0.667033	-1.06741	1.58876	-0.853224	-0.563396	0.0620065	-0.954007	-1.36077	-1.43953	-0.747752	-0.547773	-0.187946	0.434579	-0.312846	-1.37009	-0.513441	-0.584716	-0.378278	0.396225	-0.41206	0.391901	0.716963	0.164685	-0.358562	1.27478	1.09578	1.03575	0.762565	1.28403
NOMO3	-1.90111	-0.187242	-0.396678	-0.589695	-0.686528	-1.91387	-0.92009	-1.25609	-0.979462	-0.851116	-0.722607	-1.36694	-0.71481	-0.571305	0.767409	-1.09569	-0.713543	-1.0906	-0.808471	-0.144561	-0.983859	-0.601643	-2	-0.739704	-0.203307	-0.752552	-0.616654	-0.94136	-0.881513	-1.97313	-0.952069	-0.0973579	0.193733	-0.546612	-0.487473	1.44027	-0.656747	-0.32674	-0.13702	-0.416397	0.329267	1.24989	0.250692	0.213142	1.27036	0.717848	0.164188	0.858319	0.00642734
JCHAIN	-0.228245	-0.596004	-0.511834	-0.883638	-0.220562	-1.08836	-1.23274	-1.61234	0.804111	-1.57272	-0.72715	-1.27699	-1.09244	-0.0126383	0.963016	-0.347382	0.196305	-2	-0.0919332	-1.44578	-0.212354	-1.82924	-0.67152	-1.16644	-0.445495	-1.33337	-0.982674	-0.964288	-0.894808	-0.242664	-1.38293	-1.85301	1.23396	-0.781521	0.0196031	0.629353	-0.689602	-1.11846	-0.759128	-1.08631	1.16007	1.04764	1.07725	0.537031	1.11329	1.07158	1.09674	0.517539	0.993378
NCOA1.1	0.104168	-0.0816657	0.903216	0.848643	1.27767	-0.293674	1.05276	1.1267	-0.104834	1.16977	1.2167	1.06759	0.780658	0.958606	-0.690996	-0.0874399	0.131164	1.09789	0.126822	1.31117	1.30024	0.603739	0.473865	1.49767	0.475654	0.291005	0.386097	1.31285	0.819559	0.789561	0.64234	0.896745	0.584571	0.687912	0.765667	0.918897	0.947882	1.14636	0.603458	0.920637	-1.54427	-2	-0.573005	0.22318	-1.0877	-0.857369	-1.16081	-0.626962	-1.50779
AFDN-DT	-0.0700465	0.0350476	0.300934	1.66873	0.294854	0.388098	0.929484	0.975349	1.2531	1.14254	1.00511	0.893343	0.780178	-0.105673	-0.0996996	-0.0786698	0.66317	0.780367	0.373259	0.800089	0.849898	0.653401	2	1.38703	0.141763	0.0352846	0.881962	0.742755	0.691092	1.47243	1.02942	1.1022	-0.844872	0.0105079	-0.402954	0.407015	1.83669	1.02198	0.539251	0.942802	-1.02122	-1.29301	-1.32517	-0.310605	-1.30921	-0.675516	-0.133408	-0.538487	-0.117221
CYP11A1	0.867888	1.18829	1.19576	0.475678	0.880318	0.958751	0.934381	1.29883	0.917202	1.38045	0.786116	1.13005	1.39892	0.717398	-0.936269	0.678973	1.20929	1.59344	0.88802	0.942572	1.03047	0.136549	-0.690771	0.344237	1.74278	1.03628	1.11327	-0.266704	1.09181	1.02998	1.07292	0.657863	-1.13132	0.270997	-0.263162	-0.159789	-0.751664	0.81645	0.897857	1.03944	-0.889504	-1.05606	-0.484115	-1.06605	-1.10539	-1.59417	-0.281158	-0.883678	-1.13008
F5.1	-0.618599	-1.05963	-1.06969	-0.832123	-0.752827	-0.677228	-0.735563	-1.08661	-1.07751	-0.796617	-0.982178	-0.61654	-0.737736	-1.01914	2	-0.866792	-0.718203	-0.830882	-0.760826	-0.694979	-0.727085	-0.978247	-0.26212	-0.93434	-0.261435	-0.710331	-0.810192	-0.744997	-0.758245	-0.923685	-1.06814	-0.944512	0.526073	-0.858866	-0.870153	-0.216321	-0.28253	-0.928354	-1.13566	-0.751714	0.647916	1.66895	0.704822	1.58676	1.2418	0.983301	-0.0816431	0.538725	1.2984
GAL3ST1	-0.0309067	-0.555639	-0.780829	-1.02379	-0.335421	-1.24238	-0.313678	-0.411273	-0.895982	-0.886444	-0.487335	-0.87059	-1.13313	-1.2756	1.95895	-0.33941	-1.02336	-0.515349	-0.727227	-0.912274	-0.946077	-0.908058	-1.11944	-1.42724	-0.298387	-0.601836	-1.07473	-0.554033	-1.17572	0.204383	-0.507341	-0.370328	0.96129	-1.34907	-0.785005	-2	-0.923358	-0.614798	-1.3118	-0.566989	1.19368	1.65645	0.56038	0.895724	0.885712	0.935697	0.46702	1.00908	0.727166
USH1C	0.0297002	-1.07204	-1.98064	-1.06656	-1.05212	-0.985085	-0.842237	-0.694032	-1.28052	-1.23893	-0.531364	-1.00892	-0.790224	-0.987895	1.58038	-0.287915	-1.01269	-0.93759	-0.502543	-0.725889	-0.720379	-1.33357	-0.249965	-1.4116	0.036703	-0.577551	-1.10837	-0.714503	-1.2229	-0.733514	-1.36325	-1.44957	1.56607	-1.24146	-0.663643	0.796865	-0.251772	-0.367834	-0.452986	-0.635091	0.784552	1.37572	0.85967	0.88485	0.990286	0.794023	0.738888	0.595447	0.525161
PTPRR	-0.620268	-1.07119	-0.799525	-0.845662	-0.506285	-0.371516	-0.657931	-0.399045	-0.784473	-0.842297	-1.56035	-1.00947	-0.594685	-1.03261	1.89848	-0.118286	-0.838796	-0.970315	-0.791514	-0.893053	-0.709778	-1.06974	-0.110704	-0.863129	-1.01623	-0.627028	-0.517393	-0.625216	-0.708351	-1.0718	-1.04643	-0.742299	0.07003	-1.01707	-0.861235	-0.0257493	-0.381625	-1.08428	-1.42117	-0.838186	1.43922	1.76035	0.438422	1.4392	1.5924	0.991713	0.786412	0.862028	0.653668
FBP1	-0.425615	-1.0155	-1.40527	-0.48713	-0.855431	-1.18124	-1.21199	-0.803021	-0.776663	-0.740998	-1.79042	-0.819335	-0.998731	-0.540792	1.31076	-0.782996	-0.115355	-1.29995	-1.35007	-1.27542	-0.960546	-1.05672	0.066835	-1.24122	-0.205156	-0.851668	-0.968133	-1.32972	-1.03376	-0.0891761	-0.128859	-0.445207	1.66089	-2	-0.799416	0.812592	-0.264309	-0.352116	-1.17325	-0.488361	0.877291	0.874586	0.564555	0.754421	1.18124	0.656255	0.648184	0.960473	0.705599
CPD.1	-2	-1.08543	-0.528365	-0.416226	-0.720745	-0.514464	-0.583652	-0.745852	-0.925748	-0.608674	-0.680507	-0.688569	-0.990313	-0.628749	1.77668	-1.24691	-0.671207	-0.830133	-0.600346	-1.46998	-0.485034	-1.23306	-1.77052	-0.967775	-1.20194	-1.18479	-0.59419	-0.905344	-0.71675	-0.564306	-0.798192	-0.624964	0.821406	-0.743365	-0.871151	0.757214	-0.277358	-0.567603	-0.736828	-0.740078	0.288569	0.853629	0.165494	0.584561	0.91361	1.47307	0.793254	0.934728	0.900266
FUCA1	-1.00306	-1.24733	-0.888644	-0.567432	-0.824639	-0.889621	-0.877388	-0.829605	-1.117	-0.595979	-0.857164	-0.888908	-0.81451	-0.610258	1.66002	-1.18607	-0.589818	-0.973591	-1.05384	-0.811306	-0.445457	-1.12415	-1.10376	-0.986996	-0.362506	-1.02517	-0.822088	-0.870716	-0.663633	-0.889119	-0.518461	-0.638058	1.52832	-0.906947	-0.959049	0.0824324	-0.896315	-0.535737	-0.768255	-0.702017	0.667378	1.02595	0.0557222	0.992438	1.02342	1.08984	0.607439	1.16403	0.627915
MAPT.3	-0.68839	1.41695	0.61992	1.2392	1.6073	-0.0729553	1.94717	1.63411	1.0749	1.35162	1.66861	1.25375	1.56787	0.85365	-0.991428	0.507282	0.806261	1.16692	0.633828	0.611035	1.27367	0.601134	-0.964032	0.395026	0.837042	-0.021836	1.09326	1.17765	0.70317	0.38881	0.486879	2	-1.1348	1.34959	-0.0886871	1.67381	-1.65194	-0.762317	1.5533	0.279226	-0.85388	-0.984889	-0.677579	-0.65785	-1.38621	-0.741406	-0.837752	-0.697026	-0.57903
FBN2	-1.31362	-1.43829	-0.696042	-0.533651	-0.85566	-0.893662	-0.850378	-0.786009	-0.813349	-0.915072	-1.00605	-0.683743	-1.03234	-0.465928	0.667307	-0.506327	-1.27303	-0.824333	-0.642791	-0.559358	-0.400457	-0.852412	0.199061	-0.798633	-0.439308	-0.913169	-0.608315	-1.4409	-1.02533	-0.0743399	-1.34103	-0.696658	1.53096	-0.814282	-0.171167	-0.659468	-0.56512	-0.650817	-1.20386	-1.11832	1.77948	2	0.545885	-0.0137652	0.979464	1.43519	0.658788	1.5403	-0.0614908
SERPINA1.1	-0.291466	-0.649897	-0.551675	-1.3293	-0.571765	-1.01779	-1.09621	-0.940505	-0.759635	-1.1288	-0.56569	-0.835351	-1.07844	-0.885271	1.55272	-1.37989	-0.771609	-0.900643	-0.800688	-0.871699	-0.804573	-1.11336	-0.771849	-1.05923	-0.874438	-0.743782	-1.00267	-0.870435	-0.799128	-0.941407	-0.993041	-1.10457	1.86757	-1.60313	0.101299	0.495622	-0.353816	-0.193631	-0.675639	-1.11043	0.651795	1.1398	1.89928	1.10099	-0.00834145	0.565372	1.08871	0.294141	0.205307
NQO1.1	-1.02567	-0.540168	-1.12007	-0.155623	-0.796531	-1.43708	-0.984232	-0.926437	-1.07218	-0.494689	-1.43001	-0.66666	-0.71069	-0.923848	1.07675	-0.581221	-1.39614	-0.875307	-1.65421	-0.610465	-0.936908	-0.161179	-1.40997	-0.476057	-0.531398	-0.741265	-0.191848	-0.0982792	-0.402436	-0.52507	-0.49634	-0.57971	0.355513	-1.81494	-0.30884	0.568498	-1.23366	-0.872883	-0.662235	-0.70229	0.744657	1.32323	0.0954769	0.440092	1.43914	1.35562	0.723374	1.28492	0.799653
RNU4-46P	-0.464256	-1.19477	-0.147903	-1.2806	-0.510153	-0.580432	-1.44566	-1.26018	-1.2312	-0.994177	-0.410377	-0.985662	-0.564317	-0.257797	1.60641	-0.0681444	-1.327	-0.969519	-1.21443	-0.767617	-0.587971	-1.15697	-0.0849917	-1.01113	-0.431138	-1.44975	-1.16791	-1.01041	-1.06897	-1.29884	-0.926667	-0.46119	1.3761	-0.274505	-0.360909	0.619482	-0.776566	-0.439991	-1.57442	-1.26064	0.552348	1.00601	1.07343	1.00485	0.693682	1.16253	0.733307	0.869455	1.36409
PLD1.1	1.08875	0.825202	0.479799	0.649049	0.227428	0.728555	0.487973	0.794058	0.599426	0.57968	0.911292	0.751078	0.714888	-0.00445474	0.569209	1.11219	0.437893	0.503615	0.837405	0.798803	0.578462	0.534119	0.728979	1.05876	1.20619	0.858991	0.47396	0.978777	1.21134	0.839683	0.435937	0.386771	-0.439777	0.655258	0.704059	1.05499	1.21844	1.02391	0.334722	0.585861	-0.462962	-0.354734	-0.252208	0.675926	-1.90847	-1.62658	-0.403585	-0.855128	-0.622379
NAMPT	0.979648	0.558904	0.661374	0.742954	1.16468	0.808454	0.888382	1.19276	0.883392	0.852861	1.10644	1.00459	0.914782	0.975416	-1.0741	0.349734	0.317293	1.06836	0.574014	0.433279	1.42081	0.594512	1.27493	0.756204	0.529884	0.0917833	0.611427	0.790601	0.608771	1.10803	0.874948	1.10671	-0.80808	0.811692	0.548614	-0.898048	1.20581	1.34676	0.594161	0.545892	-0.366853	-1.91523	0.341415	0.429725	-1.04369	-0.929685	-0.4047	-1.93722	0.52603
GPX2	-0.560924	-0.194133	-0.989355	-1.17727	0.00728428	-2	-1.11527	-0.883628	-0.996882	-0.14854	-1.40973	-0.382929	-0.286342	-0.144705	1.03412	-0.837728	-0.761054	-0.345349	-1.53774	-0.635673	-0.867337	-0.324327	-2	-0.699764	-0.266206	-0.288404	-0.859959	-0.36263	-0.90445	-1.34888	-0.754413	-0.208467	-0.209194	-0.668982	0.107053	0.55768	-2	-0.210342	-0.749598	-0.977559	1.00857	1.50425	1.11092	-0.0371275	1.29849	1.09663	0.727276	0.785223	0.239197
TPM1.2	-0.765979	-0.919801	-1.08213	-0.722016	-0.387323	-0.766716	-1.13154	-1.10745	-0.371721	-0.931785	-0.998153	-1.03123	-0.949138	-1.15083	1.33009	-0.742724	-1.17804	-0.991994	-1.10908	-1.06228	-1.18052	-0.872268	-1.29854	-0.997186	-0.395439	-0.902206	-0.61594	-1.21332	-0.611044	-0.952393	-0.876015	-0.901261	1.15995	-0.96037	-0.388932	0.875162	-0.594833	-1.03009	1.87031	-1.4148	0.956629	1.26446	0.894164	0.64811	0.89774	1.28469	0.780132	0.82063	0.703916
CDH11.1	-0.695785	-1.2878	-1.04798	-0.586046	-0.283856	-0.899704	-0.845828	-0.830292	0.490251	-0.875882	-0.982745	-1.19924	-1.24663	-0.588612	0.179567	-0.901639	-0.75435	-1.13324	-1.1539	-0.968312	-0.868955	-0.645593	-0.766434	-1.14785	-0.830579	-0.90476	-0.929112	-0.695305	-1.44419	-1.08962	-0.681178	-1.22294	2	-1.18582	-0.290202	1.44218	-0.320273	-0.989176	-0.159685	-1.0715	1.6079	0.515187	0.850239	0.318094	1.1968	1.6015	1.40128	0.149606	1.06078
TMEM176B	-0.810106	-1.18623	-0.334192	-1.10155	-0.0826958	-1.09597	-0.636748	-1.39644	0.0716756	-0.923718	-0.890632	-0.575042	-1.42	-0.34068	1.68268	-0.862859	-0.422641	-0.749551	-0.915657	-1.16971	-0.233968	-0.888067	-0.682194	-1.01963	-0.852546	-1.06854	-1.4632	-1.08679	-1.43859	-1.17588	-1.15527	-1.23846	1.74445	-0.160832	-0.688904	-0.44586	-0.809002	-0.624623	0.235697	-1.15162	1.28078	0.878772	1.26876	0.527212	0.973738	1.1716	0.830169	0.259486	-0.0948855
NID1	-0.7792	-0.949343	-0.708849	-1.39141	-0.559837	-1.00096	-0.906197	-0.760723	0.223162	-1.04694	-0.33851	-0.93836	-1.39269	-0.673755	0.318176	-0.788037	-0.950009	-1.21549	-0.970346	-0.891289	-1.17807	-1.0029	-0.492692	-1.36829	-0.578628	-1.29089	-0.798209	-1.04389	-0.925783	-1.11826	-1.1355	-1.18919	1.52336	-1.05251	0.0493027	1.51524	-0.67691	-0.738008	1.11801	-1.23034	1.24949	1.04357	0.624925	0.349289	1.26734	1.4146	1.03809	1.18309	0.581897
DAB2.3	-0.895683	-1.2595	-0.474733	-1.75456	-0.0975766	-1.07542	-0.747927	-1.04458	-0.0342958	-0.866121	-0.737783	-1.21181	-1.30742	-0.241243	1.41822	-0.431687	-0.846602	-1.21604	-0.598126	-1.38345	0.0466738	-1.21403	-0.756183	-0.932032	-0.711933	-1.43527	-1.04293	-1.92711	-0.990816	-0.322442	-1.01602	-0.857915	1.84603	-1.11037	-0.885486	0.620434	-0.159963	-0.881875	-0.030603	-0.843938	1.30817	1.63215	0.913238	0.754493	0.637291	0.488303	1.15077	0.674068	0.441899
RGS3	-0.543314	-1.24381	-0.983153	-0.471264	-1.02877	-0.21308	-1.04182	-1.26937	-0.416154	-0.350669	-1.11221	-0.469897	-1.08649	-0.46099	1.26445	-0.529532	-0.33418	-1.21234	-0.454165	-1.28333	-0.704302	-0.62822	-2	-0.288243	-0.153338	-0.91226	-0.787885	-0.619549	-0.164586	-1.47045	-1.59069	-0.491524	1.12248	-0.546342	-0.444505	-1.9677	-0.430766	-0.517536	-0.249832	-1.00448	0.429106	0.984293	0.690187	0.469829	1.05835	1.00916	0.611696	1.15859	-0.772842
ICAM2.1	-2	-0.58305	-0.925156	-0.883737	-0.215478	-1.62396	-0.880013	-0.758136	0.23446	-0.932977	-0.931181	-1.1273	-1.42821	-0.483556	0.508386	-0.376073	-0.768739	-0.311688	-0.632631	-0.683348	-1.17989	-1.39394	-0.98428	-0.823401	-0.497726	-1.03179	-0.888694	-0.155146	-0.904183	-1.73451	-0.23292	-2	1.43148	-0.716059	0.0233255	1.38038	-0.429077	-1.03578	-0.112308	-0.662106	0.59447	1.01877	0.49925	-0.242598	0.902055	1.21065	0.849198	0.317773	-0.190443
RAI2	-0.848296	-0.755178	-0.855857	-0.786975	-0.515954	-0.837962	-0.877444	-0.912519	-0.392854	-0.862625	-1.00266	-0.732733	-1.39079	-0.826324	1.3747	-0.8796	-1.17613	-1.01976	-0.785794	-0.388343	-1.10312	-1.08361	-0.194974	-1.15304	-1.10518	-0.946572	-0.807273	-1.11375	-0.683556	-1.0593	-1.46875	-1.03347	0.796222	-1.02658	-0.740106	-0.628144	-0.378554	0.0685968	1.54062	-0.754029	0.927081	1.56229	0.641519	0.998777	1.23394	1.16064	0.973933	1.33168	0.467544
B4GAT1	-0.533133	-0.209956	-0.645995	-0.303439	-1.03429	-1.01342	-0.421893	-1.32808	-0.555145	-0.427286	-0.842893	-0.615959	-0.996969	-0.616949	1.30429	-0.476332	-0.526307	-1.15146	-0.718456	-0.897072	-0.989955	-0.787778	-2	-0.260463	-1.31229	-0.827423	-0.392698	0.301457	-1.07022	-1.5878	-0.616093	-0.920604	0.864419	-0.899929	-0.506704	-1.57891	-0.585707	-1.49463	0.369397	-0.707458	0.729587	1.34137	0.0672181	0.0468503	1.0826	1.16751	1.15266	1.15523	-0.00755726
TGFBR2.1	-1.0951	-0.872134	-0.832687	-1.09124	-0.486821	-0.56255	-0.871472	-0.703566	0.101556	-0.949961	-0.624632	-0.46247	-1.10234	-0.580139	0.956953	-1.21709	-1.00736	-1.03631	-1.11176	-1.004	-0.56198	-0.887744	-2	-0.895166	-1.244	-1.07211	-0.494361	-1.74461	-0.588972	-0.483302	-0.802189	-0.843027	1.22595	-0.524554	-0.639883	1.31828	-0.315356	-0.797121	0.308583	-1.66133	1.06768	0.731961	0.395684	0.263051	1.07028	1.51157	0.835234	0.890901	0.865708
CEMIP2	-0.49596	-0.80575	-0.985009	-0.699919	-0.784857	-1.24396	-0.847505	-0.736518	-0.642071	-0.435709	-0.827447	-1.06462	-0.501328	-0.957809	1.49944	-0.995556	-0.547409	-0.672076	-1.51988	-0.523753	-0.549648	-0.579302	-1.18198	-0.554325	-0.779395	-1.0812	-0.49685	-0.0567433	-0.582044	-0.55919	-0.66285	-0.349739	1.0056	-0.781627	-0.428987	-2	-0.508454	-0.733101	-0.789514	-0.964354	1.28914	1.18866	0.932334	0.702573	0.92011	1.2699	0.760469	0.499711	0.84722
JTB.1	-0.794163	-0.250082	-0.527247	-0.0757152	-0.481811	-1.11504	-0.402968	-0.741114	-0.515469	-0.57932	-0.983143	-1.13167	-0.672373	-0.679854	1.19539	-0.533822	-0.000540725	-1.08616	-0.879486	-0.614108	-0.923993	-0.802196	-1.49402	-0.930049	-1.14622	-0.765545	-1.26973	-0.959115	-1.04392	-1.69921	-0.595415	-0.908619	0.0953203	-0.582208	-0.769511	0.370093	-1.5047	-0.749415	-1.409	-1.04248	0.306261	1.02178	0.236989	0.196962	1.66155	0.752704	0.985674	1.72567	0.0354502
PLAUR.1	-0.597446	-0.453034	-1.04996	-1.66862	-0.760269	-0.78135	-0.622446	-0.397937	-0.901385	-1.35813	-0.584736	-0.453516	-0.451147	-0.431737	1.42507	-0.709068	-0.726346	-0.873372	-0.544353	-0.0665471	-0.987644	-1.08527	-0.229293	-0.989896	-0.179041	-1.08059	-1.22378	-1.71959	-1.02355	-0.335634	-0.967659	-1.47521	-0.32565	-0.827039	-0.988156	1.0859	-0.687089	-0.585864	-0.999315	-0.722135	1.37722	1.28752	1.5141	1.20899	2	0.383998	0.774993	1.38237	0.4769
ITGB4.1	-0.956397	-0.74535	-0.207804	-1.27706	-0.984229	-1.75814	-0.776353	-0.386131	-0.593262	-0.640982	-1.07157	-0.406279	-0.728037	-0.68769	1.68308	-1.10175	-0.452972	-0.268307	-1.27751	-1.23936	-0.655531	-1.01619	-0.235429	-1.62557	-0.642059	-0.247367	-1.27067	-1.33909	-0.62812	-1.09329	-0.647828	-0.301232	0.765366	-0.677681	-0.443399	0.356024	-1.69169	-1.16224	-0.926531	-0.0928228	1.05328	1.53362	0.805488	0.312718	0.827289	0.784223	1.02308	0.131647	0.386378
LASP1	-0.0539109	-1.18832	-1.16192	-1.02657	-0.795535	-0.995524	-1.26511	-0.914689	-1.24089	-0.936072	-1.13797	-1.01998	-1.01317	-0.870823	1.4977	-0.898878	-0.67549	-1.13035	-1.27326	-0.99989	-0.734319	-1.07379	0.000602018	-0.890598	-0.630075	-1.10218	-0.469096	-0.715584	-1.17523	-0.677925	-0.512063	-0.520219	0.974151	-0.897797	-0.417021	0.489031	-0.672411	-0.817898	-0.811736	0.104903	1.06687	1.71913	0.325622	0.504796	1.27736	0.450177	0.600614	1.23092	0.022201
IL36A	1.42016	0.768307	0.94945	0.511855	0.664581	0.946428	0.660419	1.27579	1.26579	0.901727	1.2938	0.945762	1.03227	0.436646	-1.15829	1.42382	0.634907	0.340768	0.669672	1.23979	0.621913	0.537792	1.81961	0.697095	1.13404	1.1712	0.133476	1.28052	0.845791	0.2786	0.406731	0.0172891	-1.25291	0.927214	1.01729	0.0489765	-0.148214	0.495875	0.065284	0.943882	-0.198202	-1.49459	0.812927	0.435835	-1.42821	-0.988671	-0.415433	-1.46522	0.835147
RCAN2	-0.634191	-0.865296	-0.815248	-1.09928	-0.58377	-0.930926	-0.821835	-0.922427	0.366251	-0.985325	-1.0477	-1.06212	-1.54232	-0.879732	0.525935	-0.967101	-1.15596	-0.873672	-0.731361	-0.786252	-1.28241	-0.831821	-0.461627	-0.914149	-0.786334	-0.85261	-0.608711	-1.13466	-0.726213	-1.11782	-1.0347	-1.18211	1.51834	-0.787606	-0.591013	1.03664	-0.721555	-1.15784	1.38311	-1.18543	1.02739	1.12724	0.246541	-0.0562242	1.28107	1.5289	1.15108	1.03545	0.405848
CES1P1.1	0.677461	1.31544	-0.520193	2	1.42167	0.340367	0.928723	0.87548	1.82011	1.40831	0.405647	1.32792	1.76904	-0.34958	-2	1.28112	0.0493421	-0.0588487	1.28544	1.0037	-0.103307	1.15886	1.10172	1.53709	1.32606	0.76467	1.08346	1.72193	1.26772	1.00716	1.68246	0.202043	-0.29675	-1.56972	0.670969	0.170525	-0.418781	-0.291175	0.588144	0.663447	-0.858224	-1.07541	-1.42931	-0.225563	-1.14363	-1.16644	-0.50776	-1.2292	-0.441782
MSMB.1	-0.705177	-1.06625	-0.997802	-1.14909	-0.603586	-0.460801	-0.770362	-0.854859	-0.927372	-0.992534	-0.758508	-1.03651	-0.930543	-0.8379	1.25337	-0.0640221	-0.731392	-0.94906	-1.05516	-0.60849	-0.974963	-0.857729	-0.092886	-0.93675	-0.875956	-1.00839	-0.824937	-0.65496	-0.515169	-0.907883	-0.508925	-0.698328	-0.551997	-1.0826	-0.589579	0.909588	-0.591584	-0.283243	-1.12886	-0.817605	0.919414	0.47227	0.547898	0.544726	1.68868	1.24726	1.1189	-0.585749	0.458249
MYO15B.1	-0.664229	-1.19579	-0.727762	-0.512495	-0.919293	-1.55201	-0.698252	-0.839561	-0.198865	-0.846135	-0.772368	-0.880793	-1.03818	-0.710705	1.96544	-0.657012	-0.696401	-0.810009	-0.529464	-1.33023	-1.02109	-0.643482	-0.870285	-0.500853	-1.10908	-0.41936	-0.694036	-0.562648	-0.540928	-1.05538	-0.717297	-0.817907	1.68263	-1.04397	-0.544149	-1.50584	-1.24299	-1.34215	-0.310695	-0.423716	0.815029	1.44905	0.732456	1.17302	0.325719	1.25582	0.608801	-0.0676949	0.902639
ASAP2	0.00967362	-0.676851	-1.26524	-0.270421	-1.60888	-0.648241	-1.32532	-0.612812	-1.21754	-0.649926	-0.755153	-0.240445	-1.47143	-1.27959	1.28039	-0.713678	-1.87499	-1.59556	-0.797696	-0.748017	-0.566931	-1.13524	-0.793928	-0.371674	-0.182457	-0.947196	-0.979425	-0.175115	-0.361638	-0.480329	-0.874053	-1.965	0.612032	-1.73007	-0.999166	1.54367	-0.148223	-0.376601	-0.884054	-0.0731543	1.20273	1.23489	-0.0316709	0.217423	1.34337	1.43684	1.00447	0.882668	1.02668
DUSP6.1	-1.61436	-0.287121	0.0515067	-0.465642	-0.04439	-1.2104	-1.70046	-1.67726	-0.100979	-0.832127	-0.588029	-0.882773	-1.46047	-0.0744063	1.12039	-1.20277	-1.55193	-1.06247	-0.761449	-1.14903	-0.065154	-0.30522	-1.89712	-0.454179	-2	-1.7761	-0.546494	-1.4558	0.00212442	-0.331063	-1.29562	-0.957942	1.43874	0.42679	-0.206311	-0.0961742	0.0529763	-1.56071	0.366026	-0.967816	1.35205	1.38386	1.02446	0.829422	0.396396	1.38096	0.785794	0.531468	1.0628
C11orf24.1	-0.722701	-0.144676	-0.859144	-0.924601	-0.83847	-1.32032	-1.05833	-1.13314	-0.983655	-0.894571	-0.906793	-0.916586	-0.990652	-0.884571	1.4608	-0.451386	-0.853267	-0.969562	-0.784618	-0.821079	-1.16869	-1.15639	-0.994674	-0.773129	-0.276579	-1.09792	-0.56384	-0.903599	-0.894479	-1.23991	-1.19288	-0.90036	1.73664	-0.929631	-0.674637	0.78691	-0.877373	-0.574648	0.015703	-0.672426	1.19721	1.36497	0.585473	0.876922	0.890143	0.91524	0.778678	0.920132	0.773215
SOX4	-0.399764	-1.0687	-0.303257	-0.545438	-0.87064	-1.35793	-0.990883	-1.56473	-0.439531	-0.818723	-1.19399	-1.20378	-1.53818	-0.0590713	1.22658	-1.24975	-0.180154	-0.379501	-0.787572	-1.11101	-1.38795	-0.488938	-0.0169708	-0.542471	-1.87198	-0.74145	-0.952516	0.0437762	-1.4184	-1.23142	-1.33046	-0.93013	1.16817	-0.478288	-0.367366	0.697034	-0.88913	-1.19385	-0.154404	-0.409064	0.279272	0.76262	0.62	0.0274258	0.660016	1.17342	0.498659	1.14952	0.107691
CH25H	0.732336	1.41489	0.907112	1.11572	0.967281	1.66706	0.947822	0.708298	1.33362	0.937622	0.0905776	0.756095	1.07944	0.574108	-1.15386	-0.772206	0.980095	0.792374	0.239139	1.12336	1.22783	0.923159	-1.11718	0.839484	0.745486	1.45847	1.31388	0.382279	0.348727	0.559022	0.571613	0.359567	0.613488	1.28828	0.948864	0.483349	0.968163	0.897538	0.220838	-0.216334	-0.356578	-0.875951	-0.510457	0.248732	-1.26279	-1.16036	-0.366971	-1.4647	-0.777163
DLG2	0.250417	1.34967	0.587799	1.46639	1.24777	1.80632	0.706553	0.751574	0.847173	1.47285	1.83289	1.38193	1.00125	1.53738	-1.18079	1.25081	1.58898	0.284688	1.49519	0.258928	1.44308	0.292146	-0.895209	0.662035	-0.117244	0.448637	0.199046	0.664211	0.772608	1.29426	1.07837	1.10891	-1.16607	0.132226	0.0273632	0.186368	-0.222396	0.848799	0.324991	0.273657	-0.0231125	-1.18851	-0.118336	-0.00819144	-1.1224	-0.564159	-0.203027	-1.1844	0.129191
MSLN	-0.694309	-1.17715	-1.1376	-1.15939	-0.668671	-1.21769	-1.14284	-1.05439	-1.15577	-1.36017	-0.836926	-0.515175	-0.912362	-0.957263	0.88817	-0.322617	-0.987151	-1.33001	-0.708976	-0.801079	-0.914322	-1.01356	0.155959	-0.891651	-0.660621	-1.00736	-0.691098	-0.467792	-1.00632	-0.990428	-0.681217	-0.0309682	0.770427	-0.991532	-0.302406	0.887284	-0.557505	-1.07381	-1.07186	0.58563	1.1129	0.616855	0.262338	-0.1503	0.304716	1.37624	1.55017	-0.179643	0.924997
TSPAN8	0.02567	-0.914123	-0.949623	-0.82221	-1.26631	-0.724973	-1.26038	-1.34493	-1.18655	-1.16639	-0.983789	-0.135756	-0.990036	-1.34916	1.17687	0.008723	-0.37735	-0.879515	-1.33027	-1.10176	-1.45348	-1.50622	-0.0263651	-0.940215	0.0754312	-0.936464	-0.881746	-0.0696887	-0.507997	-0.784049	-0.969513	-1.04367	1.07095	-0.931667	0.429238	0.59999	-0.99281	-0.554676	-0.890252	-1.30524	1.06199	1.12031	1.00339	0.987877	0.9738	1.06542	0.758424	0.88979	0.990129
AC244197.3.2	1.62316	0.195084	0.52194	0.927929	0.0829939	0.580838	0.579239	1.15976	0.183433	0.451071	0.912339	0.892157	0.572786	0.447307	-0.103954	0.932562	0.55339	0.629617	0.857137	1.32815	0.776968	0.630735	1.94055	0.861057	1.54548	1.11794	0.179051	1.13869	0.957995	0.854607	0.7472	0.31078	-0.969623	0.0375915	0.728911	-0.912507	1.21277	1.51222	0.14437	1.13369	-0.257725	-0.84455	-0.128893	0.713101	-1.4059	-1.88768	-0.500418	-1.2265	-0.405624
ACACB.1	-0.750526	-1.40079	-0.831916	-1.25124	-0.43569	-0.697243	-0.966619	-1.14176	-0.271086	-0.734388	-1.6795	-0.584383	-0.68362	-1.19774	0.727587	-0.497672	-0.904797	-0.573742	-0.849981	-1.20071	-0.739294	-0.770471	-0.799615	-1.14447	-0.232119	-0.533878	-1.09451	-0.845264	-0.998945	-0.792659	-1.17068	-1.21451	1.31768	-0.508809	-1.41877	0.991881	-0.14299	-0.621795	0.462201	-1.06221	0.246081	1.11042	-0.0426863	-0.398597	1.49033	1.79207	0.925514	1.51182	0.651219
CUL4B	1.3663	0.631461	0.294159	0.533012	-0.0141959	0.918517	-0.104291	1.06718	0.774523	0.920125	1.02056	0.989942	0.607427	0.106069	-0.687775	1.42576	0.22072	0.452476	0.731226	1.09875	0.581695	0.949179	1.74498	0.909631	0.87604	0.707785	0.727512	1.07894	1.0914	1.06719	0.648436	0.373495	-1.37294	0.219563	0.774017	1.27252	1.15186	1.00873	0.323368	0.767012	-0.288983	-0.713233	-0.126096	0.5959	-1.21955	-1.19046	-0.368431	-1.7783	0.360855
APOBEC1	-0.300052	-1.0815	-0.677218	-0.707926	-1.23	-0.414266	-0.921927	-0.97412	-1.08776	-1.15157	-1.0962	-0.762183	-0.885191	-0.902519	1.46128	0.0484874	-0.928239	-1.31813	-0.735866	-0.979538	-1.21076	-0.990445	-0.182766	-0.93142	-0.286337	-0.664137	-0.718285	-0.866181	-0.956709	-1.17521	-0.923947	-1.11076	1.57289	-1.00253	-0.747483	1.00385	-0.666829	-0.628925	-1.04758	-0.981394	1.09715	1.35619	0.9065	1.12348	0.502618	1.23102	0.848902	0.954636	1.27033
COL1A2	-1.20718	-1.52267	-0.30956	-1.19423	-0.1422	-1.49489	-0.548408	-0.749369	0.711282	-0.853304	-0.72284	-0.93705	-1.11528	0.0505589	0.495074	-0.752294	-1.13531	-0.512059	-0.859077	-1.39971	-0.824499	-1.04583	-2	-1.24682	-1.02734	-0.66645	-0.714428	-0.838399	-0.956928	-1.0008	-0.965287	-1.00289	1.43232	-0.700309	-0.133272	0.796211	-1.14209	-1.22213	1.34296	-0.985207	1.20251	1.01505	0.695168	0.394472	0.987799	1.30182	0.999315	1.00077	0.665703
GRB10	-2	-0.732811	-0.363213	-0.459889	-0.0946305	-1.19854	-0.519819	-0.569996	0.375264	-0.53902	-1.53966	-1.48253	-0.883125	-0.33411	0.477187	-2	-0.704977	-0.841943	-0.827744	-0.530328	-0.813885	-0.804165	-2	-0.861714	-0.444778	-0.295466	-0.0948739	-1.00442	-1.14523	-1.08347	-0.721311	-0.796823	1.16238	-0.811123	-0.331894	0.718861	0.304809	-1.09681	0.501847	-1.34879	0.486854	1.03501	0.34703	0.444387	1.12278	1.43294	0.873613	1.10238	0.624833
TBC1D8B	-1.39964	-0.791579	-1.00554	-0.847241	-0.427459	0.0706914	-0.751219	-0.889784	-0.440152	-0.725715	-0.678099	-0.489882	-0.641404	-0.77756	1.50105	-1.22381	-0.521621	-1.35539	-0.865361	-0.776839	-0.993949	-0.597475	-1.65937	-1.07157	-1.29371	-1.39738	-0.580117	-0.843098	-1.28315	-0.204931	-1.01034	-0.68777	1.03716	-0.50052	-0.908701	0.46885	0.0678646	-0.93662	-0.79747	-0.969683	0.701945	1.15277	0.604247	-0.0159051	1.28206	1.37631	0.818378	1.02147	1.43556
NEDD9	-0.634711	-1.27769	-0.918876	-0.875477	-0.391826	-0.856806	-0.993188	-0.906729	-0.43867	-0.83659	-0.998602	-0.842354	-1.13354	-0.450994	1.55469	-1.05342	-1.16	-1.19723	-0.762258	-0.805811	-0.70141	-0.826909	-0.64016	-1.25857	-0.551574	-1.49365	-0.501197	-1.13223	-0.528962	-1.02286	-0.632329	-1.05195	1.30984	-0.756257	-0.598841	1.0491	-0.0671827	-0.645176	-1.07137	-1.02909	0.88242	1.04078	0.507699	0.960639	1.13001	1.23449	0.836146	1.15386	1.04818
COL3A1	-1.14064	-1.70072	-0.013046	-0.998817	0.0383154	-1.03659	-0.388098	-0.472207	0.668883	-0.905938	-0.543478	-0.82221	-1.29366	0.0935582	0.707502	-1.03359	-0.778886	-0.20642	-1.15119	-0.948072	-0.641263	-1.68053	-1.39498	-1.38524	-1.59286	-0.828807	-0.594616	-1.32772	-0.613415	-1.33189	-0.936547	-1.20476	1.29601	-0.567928	0.0809372	0.303517	-1.18089	-1.32417	0.560292	-0.845335	1.26801	1.05649	0.765304	0.305846	0.974744	1.30966	1.00908	0.816822	0.81308
RETREG1.1	-0.69451	-0.77123	-0.99498	-0.898016	-1.03504	-0.387661	-0.705965	-0.761276	0.016469	-0.93099	-0.902591	-0.617638	-1.15544	-0.900766	1.75765	-0.786529	-1.14204	-0.993392	-1.27875	-1.01239	-1.08221	-0.809136	-0.904426	-1.04294	-0.111765	-1.05151	-0.680418	-0.97863	-1.18579	-0.335123	-0.579601	-1.56339	1.41546	-0.787696	-0.311406	0.511753	0.092464	-0.657038	-0.600164	-2	0.515373	1.42669	0.702752	1.02053	0.93827	0.936097	0.569909	1.20811	0.554684
IGHG2	-0.405385	-0.77192	-0.902608	-1.30883	-0.0524462	-1.00362	-1.25517	-1.2576	1.22828	-1.48347	-0.865883	-1.66501	-1.64018	0.0519945	0.962945	-0.728408	0.0425924	-1.61281	0.254158	-1.18957	-0.792604	-1.58039	-0.652299	-1.57003	-0.462538	-0.792807	-0.878674	-0.964748	-0.793895	-0.604972	-1.36477	-2	1.37473	-1.24334	-0.0728603	0.776022	-0.516559	-0.537891	0.230306	-0.949639	1.09036	0.37251	0.145263	-0.338893	1.28393	1.08037	1.14598	0.534007	1.09178
TM4SF5	-0.718716	-0.941633	-1.48763	-0.585559	-0.958957	-1.13026	-0.356897	-0.770286	-1.0639	-0.369723	-0.724228	-0.476108	-1.17744	-0.579983	1.90857	-0.350671	-0.191683	-1.2418	-0.870052	-1.22498	-0.635601	-0.695631	-0.590329	-0.855334	-0.799581	-0.397799	-1.11912	-0.982754	-0.881341	-1.63603	-0.64837	-0.912635	1.02643	-1.15332	-0.547424	0.825347	-0.59765	-1.11276	-1.33323	-0.762237	0.471599	1.47934	0.00356313	0.842134	1.05972	0.539764	0.719568	0.885893	0.211821
SDC2.2	-0.924285	-0.967308	-0.745557	-1.02864	-0.783652	-0.6885	-0.809797	-0.835381	0.0591443	-0.971169	-0.789711	-1.16117	-1.30141	-0.806224	0.469535	-0.567283	-1.15823	-1.24976	-0.975658	-1.25337	-0.932628	-0.987521	-0.503734	-1.10462	-0.736445	-1.32808	-0.860175	-1.09207	-0.977272	-1.12533	-1.12952	-1.12208	1.26502	-1.20884	-0.228228	1.71635	-0.012352	-0.625405	1.65634	-1.2654	1.26044	0.760988	0.531383	0.208189	1.16232	1.41712	0.937764	1.09442	1.04334
IQCK	-1.00784	-1.51656	-1.28131	-0.541719	0.1649	0.998329	-0.43247	-1.60854	-0.907561	-0.708628	-0.462133	-0.243529	-0.488249	-1.14258	1.0204	-1.52224	-0.555523	-1.29064	0.150244	-1.27139	-0.487813	-0.790297	-1.98701	-0.969883	-1.23018	-1.40512	0.369637	-0.915707	-1.19558	-0.882808	-0.97216	-0.928763	0.604498	-0.298339	-0.0319764	-1.11245	0.144065	-0.369054	-0.605015	-1.54853	0.690114	1.0444	0.857963	0.266729	1.46751	1.11618	1.37204	0.829623	0.826829
GNE	0.391063	0.270823	-0.123393	1.0909	0.847876	1.1911	0.502088	1.56565	0.820078	0.796017	1.16485	0.359876	0.767933	1.12856	-0.616173	0.877387	1.15852	0.588922	1.11055	0.515653	1.32907	0.796772	1.58837	0.605349	0.738708	0.807116	0.631955	0.807777	-0.348279	0.615711	1.29953	0.549799	-0.323271	-0.155893	0.475465	-0.0577171	0.569021	1.03052	0.354595	1.44568	-0.198869	-1.57047	0.35315	0.12591	-2	-0.508035	0.741959	-2	0.727246
PRDM2.1	2	-0.0855116	0.580394	0.83264	0.629479	0.705123	0.50916	0.811654	0.861086	0.590579	0.856299	0.688763	0.324015	0.522933	-1.23354	1.32727	0.439055	0.175883	0.932304	0.0398433	0.912786	0.83623	2	1.13214	1.21336	0.571456	0.665982	1.5665	0.826623	0.635095	0.633098	0.596855	-1.26108	0.626605	1.03012	0.7702	0.859263	1.28979	0.0639777	0.651864	-0.854585	-2	-0.0926321	0.345807	-1.24079	-0.749283	-0.494165	-1.4784	0.0469836
N.177	-1.92282	-1.06476	-0.404486	-0.386656	-0.961323	-0.224629	-0.684164	-0.765765	-0.203352	-0.461525	-1.72657	-1.16933	-0.805884	-0.319191	1.21309	-1.22762	-0.799221	-1.18705	-1.13934	-1.01736	-0.757745	-0.95881	-0.558403	-0.656762	-0.905378	-0.928297	-0.397501	-0.799601	-0.957575	-0.552992	-1.06028	-0.499004	1.78162	-0.525307	-0.230513	-0.988528	-0.206167	-1.02736	-0.726659	-0.901873	1.75184	1.79547	0.992377	0.869393	1.1183	1.96865	0.909382	-0.00259902	1.37078
USP46.1	1.18019	0.425742	0.38776	1.03264	0.522792	1.08695	0.892759	1.08284	0.735588	0.828609	0.929476	0.854719	0.675196	0.544026	-1.52391	1.11592	0.532949	0.203234	0.82869	0.592173	0.876088	0.972123	1.09983	0.924273	0.578065	0.795923	0.996073	0.877268	0.763908	1.00112	0.989282	0.753934	-1.79063	0.362457	0.801777	0.505309	1.46447	0.910962	0.345448	1.01504	-0.438346	-1.76817	-0.589689	0.192549	-1.46553	-0.847026	0.0866667	-1.13279	-0.0794041
PRR15L	-0.615282	-0.916231	-0.914113	-0.431505	-1.08618	-0.623234	-0.478136	-0.830051	-0.969527	-1.00289	-1.12524	-0.554888	-0.597231	-1.28936	1.67772	-0.417292	-0.366524	-1.17209	-0.595236	-1.52247	-0.898811	-0.763899	-0.536225	-1.15328	-0.795417	-0.701996	-0.993853	-0.803386	-0.849018	-0.686803	-0.233573	-0.455969	1.31745	-1.30557	-0.674882	0.084999	-1.40225	-1.05325	-1.0695	-0.308951	0.921783	1.51621	0.886288	0.895821	0.852499	0.780837	0.465437	1.15506	0.538595
TNS3	-1.37315	-1.41848	-0.31196	-0.68815	-0.764861	-0.538562	-0.405186	-0.732969	-0.175262	-0.831643	-0.887473	-0.599422	-0.964954	-0.849649	0.871556	-1.22831	-1.24494	-0.704233	-1.11544	-1.66994	-0.505215	-0.438002	-2	-0.893593	-0.199915	-0.639588	-0.314209	-0.839871	-0.708446	-0.558982	-0.510586	-0.867394	1.13469	-0.52116	-1.01117	-0.412155	0.0622935	-0.69463	-0.415616	-0.594483	0.826713	0.749942	0.150593	-0.114402	1.3196	1.5401	0.593472	1.5656	0.532717
COL3A1.2	-0.931099	-1.53484	-0.170644	-1.08883	-0.0446769	-0.829878	-0.509165	-0.512964	0.665361	-0.894732	-0.480823	-0.794957	-1.4352	0.0411078	0.705385	-1.21292	-0.906224	-0.346742	-1.1048	-0.949078	-0.593491	-1.16661	-2	-1.15162	-1.37357	-0.751963	-0.65702	-1.75074	-0.73506	-0.941815	-1.11264	-1.02851	1.2684	-0.737192	0.0318224	0.249799	-0.794113	-0.969777	0.67999	-0.697508	1.36248	1.16331	0.698134	0.31711	0.928854	1.22864	1.04355	0.839769	0.817991
ETNK1	-0.601747	-0.41241	-1.10175	-0.114879	-0.678771	-0.475903	-0.311704	-0.899531	-1.15119	-0.508746	-0.784306	-0.940999	-0.966476	-0.557139	1.81844	-0.836946	-0.248187	-1.73551	-0.596305	0.00585232	-1.0931	-1.30602	-0.394719	-0.664458	-1.21586	-0.780396	-0.750681	-0.813068	-0.987694	-0.530612	-0.685719	-0.695945	0.495724	-0.857893	-0.614248	-2	-0.10484	-0.813643	-1.42537	-0.782614	1.50978	1.39746	0.446107	0.88889	1.08464	1.25133	1.23152	0.687047	0.962283
SGK2	-0.538307	-1.2504	-0.654978	-1.2438	-0.742248	-2	-0.904723	-0.0969622	-1.59196	-1.38923	-1.15099	-1.14426	-1.03542	-1.12353	1.54146	0.182836	-0.833833	-0.611117	-0.496607	-1.39694	-0.922957	-0.719797	0.412986	-1.06015	-0.164442	-0.269593	-0.752225	-0.382656	-0.472284	-0.589481	-0.449072	-0.466332	0.761117	-0.458671	-0.498908	-1.56312	-0.42192	-1.22548	-1.10867	0.249558	0.669085	1.76036	0.556828	0.755436	0.871093	1.14756	0.290304	0.710039	1.2663
COL4A6.2	-0.172724	-1.06225	-0.701082	-0.969257	-1.16604	-1.15054	-1.10828	-0.879443	-0.465196	-1.7027	-1.26143	-0.839666	-1.68511	-1.27395	0.734603	-0.246782	-1.06456	-1.29089	-0.625262	-0.547632	-1.44562	-0.978564	-0.289343	-0.75743	-0.37359	-0.51793	-0.513487	-1.04954	-0.65198	-1.16906	-1.73314	-1.09648	1.50646	-0.712412	-0.29551	0.964232	0.0212015	-1.21358	1.77947	-1.05116	1.56896	1.22145	0.707316	0.222101	0.979465	1.25576	0.612168	0.878558	0.252457
NT5E	-0.645625	-0.927077	-1.32569	-1.09173	-0.92967	-0.830079	-1.14582	-0.341821	-0.743295	-1.00836	-1.10961	-0.452787	-0.984684	-0.982014	1.66898	-0.278063	-1.05859	-1.04594	-1.05307	-1.29445	-0.976002	-0.998618	-0.492531	-0.972614	-0.154614	-1.00289	-0.975611	-0.851164	-1.12108	-0.639056	-0.575898	-1.06409	1.37871	-1.18362	-0.816128	0.754779	-0.43295	-0.818189	0.239516	-0.74023	1.15593	1.67931	1.15188	1.44121	0.465766	0.973513	0.94597	0.0578159	0.790586
HIP1R.2	-0.354353	-1.0455	-0.650745	-0.889073	-1.42825	-1.81404	-0.825826	-0.772061	-1.32942	-1.36304	-0.711156	-1.00933	-1.53638	-0.904457	0.316861	-0.710418	-0.480968	-0.593253	-0.150667	-0.108501	-0.616721	-0.360466	0.154793	-0.56363	-0.571879	-0.607877	-1.12032	-0.159456	-1.10458	-1.10236	-1.5886	-0.449569	0.142612	-1.18033	-0.288788	2	-1.65528	-0.823839	-1.0072	-0.0103684	0.399285	0.254638	-0.161362	-0.0790329	1.25142	1.48602	0.408287	1.60803	0.245768
ELMO2.2	0.528823	0.728383	0.502298	1.33802	1.08039	0.184404	0.981688	0.828965	0.398521	1.0702	0.807106	0.78503	0.77055	0.836196	-1.05104	0.482214	0.919108	0.583491	1.02455	0.935197	1.23848	0.875889	1.04233	0.800645	-0.154702	0.662698	0.965003	0.801714	0.603709	0.308377	0.851671	1.04857	-1.54192	0.0326652	0.591544	1.27258	1.20409	0.902997	0.718184	1.27337	-0.207032	-1.41085	-0.394515	0.268955	-1.19617	-1.17874	0.138158	-1.66394	-0.420432
P3H4	-0.799302	-0.886926	-1.22848	-1.31183	-0.797353	-0.410889	-0.97927	-0.781465	-0.578471	-1.35757	-1.02302	-0.335006	-1.48827	-1.07981	1.92989	-0.36074	-1.21735	-0.742386	-0.936574	-1.13086	-1.06832	-0.388316	-0.572519	-0.424541	-0.0660776	-0.900457	-0.835656	-0.459087	-0.201332	-0.867256	-1.37512	-0.854922	0.867178	-1.68505	-0.37657	0.0399814	-0.368135	-0.622038	-0.715305	-0.680021	1.34453	2	0.269695	0.395656	1.06781	1.02681	0.679066	1.03769	1.04524
ITSN2.1	1.4517	-0.0277661	0.671933	0.229185	1.18786	0.0450444	0.768691	1.34554	0.557933	0.863532	1.41355	0.80304	0.951358	1.30986	-1.32298	0.829194	1.1814	1.12435	0.763968	1.1642	1.43965	0.504037	1.69945	0.750487	-0.0459733	0.480985	0.470924	0.727647	0.667768	0.57072	0.270748	0.537122	-1.78941	1.01406	0.62835	-0.0441311	1.10944	1.70495	0.354554	1.00128	-0.968556	-2	0.413339	0.252022	-1.29246	-1.55146	-0.806462	-0.862109	-0.372403
AP2B1.1	-0.664219	-0.905167	-0.731879	0.186131	-0.928842	-0.316186	-0.816932	-1.43802	-1.15847	-0.503392	0.128762	-0.86309	-1.2038	-0.417289	1.4249	-1.85729	-0.673761	-0.376264	-0.589511	-0.367835	-0.589751	-0.424683	-0.34837	-1.16081	-1.74961	-1.45278	-0.444476	-1.09585	-1.16802	0.0154015	-0.516408	-0.744484	0.303393	-1.13611	-0.366942	-1.4446	0.0644482	-1.22801	-0.103643	-1.43614	1.23099	1.91896	0.983432	0.736955	1.24206	0.8537	0.590766	0.548349	-0.135135
SPON1	-0.661668	-0.601189	-0.10131	-1.23281	-0.862131	-1.00996	-1.29715	-1.28696	0.386864	-1.22537	-1.45932	-1.40921	-1.25649	-1.4785	0.176587	-0.584463	-1.25423	-0.781224	-0.442387	-1.82077	-1.15027	-1.36649	-0.757774	-0.499143	-0.504574	-0.674081	0.0509269	-0.192201	-0.514885	-0.736622	-1.98968	-1.53745	1.39579	0.0959426	-0.219773	1.44185	-0.226378	-0.975978	0.572807	-1.02586	1.08295	1.0072	1.02683	-0.0509341	0.861961	1.33588	1.01634	0.861477	0.183007
ACSL3	-1.52424	-0.922288	-0.594562	-1.21182	-1.28211	-0.395791	-0.409167	-0.68288	-1.09548	-1.14292	-0.502318	-0.947581	-1.0476	-1.36505	0.288766	-1.3343	-1.56129	-0.627941	-0.242897	-1.54842	-0.999763	-0.117975	-1.20858	-0.196114	-0.612727	-1.06457	-0.241378	-0.189931	-0.64686	-0.45242	-0.859845	-0.293563	0.12999	-0.850945	-0.315174	0.490029	-0.110806	-0.718806	-0.292686	-0.447819	-0.134189	0.189369	-0.525736	-0.673881	1.57535	1.63243	0.347234	2	0.625609
HLF.1	-0.193897	0.465501	0.930439	0.687144	1.21764	2	1.04166	1.50187	1.63326	0.931171	0.612565	0.84769	1.27014	1.37458	-1.10002	-0.766155	1.0987	0.608703	0.535088	-0.026685	0.945458	1.1402	-1.28046	0.337237	1.0782	0.477036	1.26282	0.327832	0.595745	1.31516	0.983619	1.06868	-0.994636	0.992414	0.0182241	-0.332104	1.73049	0.891572	1.6482	0.0726403	0.130722	-1.18106	-0.754801	-0.812	-1.12347	-0.646798	-0.106649	-1.25711	-0.102256
MYDGF.1	-1.39799	0.441785	-0.116901	-0.185956	-0.0602725	-2	0.12441	-0.935103	-0.509046	-0.429479	-0.949777	-1.0444	-0.468519	0.0314294	1.06323	-0.763596	0.0492083	-0.664337	-1.03746	-0.473634	-0.603952	-0.623081	-2	-0.676419	-1.01379	-0.233384	-0.788858	-1.34622	-0.868532	-1.49453	-0.583204	-0.737474	0.828251	-0.542174	-0.834744	-1.05506	-1.79046	-0.882671	-0.510251	-1.00472	1.24677	1.51873	1.07149	-0.0731101	1.16215	0.235802	0.770147	1.12208	0.197239
ISL1	-0.648315	-0.870096	-0.916708	-1.14196	-0.836178	-0.616873	-0.839705	-0.737198	-0.753664	-0.882812	-0.834183	-0.784907	-1.0838	-0.998136	0.202039	-0.986378	-1.11883	-0.853388	-0.94097	-0.679014	-1.15473	-1.06515	-0.760984	-1.27901	-0.284973	-0.728264	-0.936361	-0.562585	-0.790074	-0.193292	-0.595751	-0.943112	0.808055	-0.929549	0.354107	1.48224	-0.542261	-0.15591	-1.39763	-0.975346	0.577819	0.465154	0.699264	0.2824	1.72346	1.58877	0.450647	1.78594	0.32764
ASRGL1	-0.0071479	-1.27174	-0.834222	-0.701138	-1.29221	-1.17611	-0.546623	-0.783537	-0.847236	-1.41134	-1.16136	-0.439584	-0.338704	-0.882017	1.18583	-0.245112	-1.10337	-0.586039	-1.40825	-1.03815	-0.662732	-0.714346	0.387759	-0.899368	-0.0554348	-0.71316	-0.925657	-1.0134	-1.38823	-0.796581	-0.609812	-0.954213	0.693372	-1.15395	-0.593781	-0.471461	-0.463049	-0.471095	-0.584651	-0.760041	0.685052	0.84369	1.6751	0.677356	0.507503	1.06203	1.6633	0.0751012	1.57293
IGFBP4	-0.286061	-0.388711	-0.677195	-1.09374	-0.863368	-1.00181	-0.704276	-0.925782	0.116379	-0.379185	-1.08087	-0.6316	-1.09839	-0.555373	1.14411	-1.37083	-0.828643	-0.116823	-0.331087	-1.34562	-0.222296	-1.17749	-2	-1.21912	-0.693683	-0.972566	-0.907239	-0.966074	-1.2519	-1.5714	-0.462084	-0.729561	0.85004	-0.411923	-0.529066	-0.772234	-0.908913	-1.15356	0.906458	-0.36715	0.43649	1.05214	-0.0744892	-0.0405603	0.997983	1.47258	0.777729	1.34173	0.610821
BCL11A	0.802602	0.856625	1.03719	0.711785	0.791592	0.84887	0.991809	0.948485	0.785381	0.886336	0.7116	0.900241	0.920449	0.825073	-1.55052	0.34688	0.910154	0.853979	0.843248	0.516723	0.946357	0.439838	0.196143	0.634852	0.921993	1.18402	1.17615	0.54231	0.752236	0.607082	0.686932	0.584138	-0.878407	1.07043	0.657732	0.176413	1.2744	0.48247	0.494111	1.10237	-0.70903	-1.65005	-0.222997	-0.146641	-1.48148	-1.3787	0.110188	-1.41176	-0.323807
AC114778.1	2	0.613404	0.554517	1.40385	-0.182591	1.0907	0.58716	0.647546	0.432418	0.455666	1.004	0.417142	-0.22219	1.42961	-1.08776	0.840534	0.114892	0.0511286	0.853752	0.981912	0.667161	1.53778	1.79331	1.13295	-0.0918283	-0.395781	1.48139	1.84482	1.2666	1.06117	1.07323	0.741689	-0.84332	0.632215	0.748766	-1.58553	1.08487	1.07555	0.644883	0.835307	-0.120721	-0.769887	-0.457681	-0.0193833	-1.57236	-1.11633	-0.547009	-1.60913	0.13615
A2M	-1.29629	-1.35286	-0.373649	-1.0999	-0.14812	-0.927257	-1.10206	-0.869289	0.579678	-1.05015	-0.730724	-0.615821	-1.33877	-0.607721	0.420337	-1.28478	-0.937014	-0.653648	-0.756619	-0.942434	-0.568248	-1.12892	-2	-1.35988	-0.872793	-0.849107	-0.509679	-1.14448	-0.808814	-0.516988	-0.999251	-1.54502	1.68553	-0.517742	-0.351174	1.47905	-0.835273	-0.554185	0.932715	-1.1693	1.26251	0.980374	0.852078	0.276221	0.862876	1.46288	1.13952	0.744438	0.423361
DAPK2.1	-0.479645	-0.784424	-0.379454	-0.538262	-0.731526	-0.17044	-0.934465	-1.32577	-0.665699	-0.724619	-1.61995	-0.733327	-0.212504	-0.16871	1.10305	-0.778157	-0.264292	-0.604813	-0.883681	-0.440026	-0.4075	-1.27693	-0.884561	-0.466079	-1.01741	-0.698577	-1.06157	-0.646916	-0.844604	-0.940786	-1.26521	-1.09065	1.21182	-0.986212	-0.603171	-2	-0.1109	-0.215526	-0.916837	-1.07153	0.509637	1.35137	-0.137988	0.422437	0.95631	1.37892	0.34236	1.22422	0.496184
CYP2C9	-0.487317	-0.458688	-0.954405	-0.283778	-0.751022	-0.54255	-0.357176	-1.04975	-0.778556	-0.218258	-0.583671	-0.647814	-0.950555	-1.16712	0.533111	-1.15271	0.0899198	-1.22244	-0.267157	-0.786369	-1.30205	-1.13462	-0.786115	-0.523381	-1.93593	-0.651256	-0.978427	-0.390564	0.0523752	0.0928612	-0.775884	-1.37491	0.837977	-1.10624	-1.18452	-0.0388436	-0.860462	-1.75039	-0.875945	-0.310787	0.727406	1.61731	-0.167384	0.622921	1.30559	1.64744	0.785224	0.811259	1.50012
RASSF7	-0.52787	-0.915733	-0.49835	-1.10512	-0.657201	-1.44423	-0.778649	-0.185113	-1.02027	-1.01486	-1.13007	-1.03078	-1.22606	-1.0645	0.767314	-0.902809	-0.67828	-0.198394	-0.986783	-0.660863	-1.13296	-0.916427	-0.000470742	-1.18207	-0.0162948	-0.850993	-0.942834	-1.4444	-1.09622	-0.173466	-0.664049	-0.478285	0.192085	-1.10463	-1.09171	0.723422	-1.04122	-0.0691837	-0.855306	0.129799	0.401236	0.863099	0.0167015	-0.494495	0.791841	1.91463	0.465855	1.19537	0.662645
ITPR2	0.170465	0.64057	0.789453	0.841437	0.852197	1.02657	0.788218	0.917108	0.897279	1.08403	0.782492	0.947683	1.14292	0.522997	-1.08645	0.167735	0.165311	0.30031	0.844026	0.0788284	0.833423	0.948131	-0.210883	0.721424	0.949404	0.940053	1.27519	0.961228	1.24962	1.30022	1.00639	1.07559	-1.03117	1.10735	0.894592	0.144886	1.40652	0.401204	0.39329	0.795598	-1.06528	-1.17189	-0.540251	-0.141854	-1.09906	-0.712337	0.114781	-1.32552	-0.169568
SCCPDH	-0.712601	-0.764837	-0.929475	-0.635352	-1.10272	-0.451476	-1.42419	-0.985579	-0.666521	-1.25845	-1.0416	-0.953963	-1.12	-1.02076	1.46117	-0.719392	-0.973266	-1.10058	-0.750322	-0.828159	-0.861278	-0.731743	-0.899758	-1.01118	-0.187556	-0.930561	-0.405025	-0.708672	-0.986778	-0.836975	-0.889376	-1.39755	1.4129	-0.842079	-0.672703	0.927576	-0.375254	-0.671242	-0.156477	-0.748313	0.567332	1.30067	0.810852	0.694747	1.19471	1.26911	0.566979	0.941755	0.672622
CYP2C9.1	-0.556327	-0.402661	-1.13006	-0.366109	-0.707745	-0.958867	-0.285701	-1.16794	-0.791454	-0.309503	-0.583312	-0.460058	-0.79348	-1.49228	0.607099	-0.547828	0.211069	-0.985164	-0.355726	-1.17666	-1.07843	-1.25076	-1.29041	-0.845166	-0.917014	-0.918514	-0.772476	-0.822186	-0.0470039	-0.146236	-0.962396	-1.01394	0.990214	-1.45089	-1.2259	0.369154	-0.877341	-1.60535	-0.549425	-0.411147	1.07136	1.53346	-0.306313	0.598437	1.26741	1.53968	1.06041	0.755553	1.33465
SLC16A1.3	-1.80958	-0.137694	-0.151488	-1.26591	-0.710511	0.100069	-0.77948	-1.40895	-0.696617	-1.14555	-0.636876	-0.559228	-1.27084	-0.6644	1.68785	-1.43029	-0.615892	-0.155987	-1.0591	0.0654212	-0.530005	-0.70668	-1.58293	-0.944844	-1.36992	-1.54907	-0.301855	-0.456818	-1.04429	-0.446536	-1.60291	-0.568206	0.662565	-0.346461	0.364184	-0.074583	-0.214531	-1.34404	-0.668035	-1.57199	1.18189	1.46815	0.784136	0.912008	1.55054	1.24119	0.663626	0.336107	0.900852
IGKV1-13	-0.358917	-0.956855	-0.94662	-1.14234	-0.521323	-0.841354	-1.28697	-0.655698	0.889774	-1.41021	-0.769174	-0.895918	-1.00282	-0.599064	1.04562	-0.37162	-1.00623	-0.835937	-0.590565	-0.721119	-0.833448	-1.11631	-0.5826	-0.543235	-0.971307	-1.06037	-0.663231	-1.25294	-0.924223	-0.675385	-0.669562	-1.02909	1.83406	-0.992516	-0.802469	0.138564	-0.871973	-0.645983	-1.34439	-0.926079	1.16118	1.10999	0.962476	-0.126316	1.65281	1.03851	1.48174	0.306665	0.881981
UBE4B.2	0.732199	0.919866	0.638524	0.626579	0.736347	0.558557	-0.000456275	0.601803	0.741423	0.453313	1.03276	1.07665	0.69236	0.36912	-0.341307	0.608848	0.666584	0.788836	0.718422	1.57072	0.676891	0.814784	1.5873	0.774883	-0.210047	0.684099	0.96096	0.724104	1.00244	0.516683	1.15948	0.855447	-0.423688	0.504409	0.879958	1.89925	0.532471	-0.204683	0.0190159	1.28068	-1.04292	-0.593087	-0.185701	0.177331	-0.747969	-1.70832	-0.31394	-1.90841	-0.221953
APP	-0.954327	-0.620908	-0.338707	-1.44387	-0.173816	-1.58668	-1.13054	-1.0509	-0.282861	-0.966022	-1.03839	-0.683273	-1.07014	-0.884015	1.29347	-1.70277	-1.1916	-0.68491	-1.69848	-0.573642	-0.960742	-0.809132	-1.0786	-1.23927	-0.555114	-0.347017	-0.0591394	-0.614207	-0.749149	-1.14873	-1.22047	-0.637771	1.70833	-0.213724	-0.431133	-1.12091	-0.620372	-0.640269	0.944695	-0.430962	0.91698	1.39566	0.782594	0.609516	0.686621	1.03109	0.590987	1.02189	0.196893
EPB41L3.2	0.991023	0.62073	0.659831	0.711865	0.82089	0.63584	0.893963	0.858462	0.687845	0.832385	0.962113	0.938491	0.801823	0.699919	-1.97315	0.993917	0.137178	0.683097	0.812326	0.749296	0.642757	0.689873	0.775155	0.817522	0.752663	0.650301	0.903697	1.03624	0.879294	0.913259	0.773471	0.76242	0.193684	0.400979	0.913216	-0.325052	1.0192	1.12737	0.628926	0.808471	0.199333	-1.72304	-0.124178	0.779928	-1.51127	-1.23484	-0.492296	-1.46074	-0.0125474
AC244197.3.1	1.68614	-0.0311121	0.177584	0.962987	0.212843	0.445111	0.282046	1.30942	0.415443	0.181444	0.869274	0.936531	0.291466	0.378149	-0.455224	1.66165	0.407189	0.548102	0.786241	1.30668	0.903156	0.750056	1.87855	0.956761	1.2433	0.841321	0.19161	1.13059	0.990484	0.758957	0.282303	0.131961	-0.852341	0.0474641	0.83705	-0.209409	1.26541	1.48314	0.687731	1.3072	-0.150768	-0.920913	-0.235269	0.84974	-1.8405	-0.915168	-0.251295	-1.74897	0.0483954
PLAAT1	1.18009	1.01414	0.601142	0.886922	0.80395	0.776715	1.09199	0.920159	0.897397	1.02931	0.500959	0.485564	1.02531	0.633159	-0.867179	1.14714	0.90113	0.704337	0.997954	0.889854	0.612683	0.86863	0.291297	0.854868	1.12582	0.865923	0.901985	0.906148	1.06124	0.252016	0.545562	0.824281	-1.62744	0.65188	0.644096	-0.0725011	0.862079	0.787176	0.185929	0.724558	0.0247819	-1.18065	-0.502004	0.181955	-1.21628	-1.31573	0.015844	-1.13096	-0.357967
TTC38	-1.11779	-0.736167	-0.733517	-0.995748	-0.756712	-1.02687	-0.942441	-0.894778	-1.22759	-0.562577	-1.16901	-0.997377	-1.02173	-0.530776	1.62907	-0.544255	-0.776507	-0.62445	-0.850327	-1.57402	-1.21495	-0.781327	-1.03333	-1.16546	0.00436934	-1.16339	-0.780986	-0.836068	-0.860344	-0.479263	-0.32084	-0.589333	2	-0.800854	-0.877396	-0.224977	-0.933339	-0.691171	-0.308779	-0.466374	0.417827	1.72481	0.609973	0.627454	0.715343	1.06153	0.142981	0.865915	0.0362603
N.637	-0.860828	-0.316287	-0.497791	-0.971351	-0.658363	-0.758579	-0.774657	-2	-0.0684237	-0.84044	-0.840457	-0.433098	-1.45785	-1.4068	-0.0460059	0.193452	-0.18624	-0.91839	-1.36229	0.0167483	0.0534143	-0.0319158	-1.52064	-0.655328	-0.692601	-0.423189	-0.572699	-0.645288	-1.31544	-0.288927	-0.41391	-0.654847	0.459196	-0.437205	-0.543102	-1.07839	-0.665889	-0.783437	-1.16002	-1.23092	1.14483	0.461819	-0.449154	-0.547084	1.34205	1.90372	0.401717	1.66068	2
SEPTIN10P1.1	1.46685	0.795282	0.511531	0.863873	0.501081	1.05557	0.726554	1.18533	0.882399	0.871498	0.963292	1.07162	0.759939	0.421202	-0.410499	1.23808	0.566764	0.701374	1.05886	1.08975	0.567061	0.323191	1.80306	0.509851	0.429291	0.788461	0.593366	1.10588	1.06812	0.390091	0.890913	-0.0092486	-1.352	0.525391	0.7763	-0.474154	0.7371	1.15662	0.129882	0.611586	0.353425	-1.26275	-0.051677	0.611109	-1.21427	-1.06452	0.0366347	-1.82338	0.459124
IGKV1OR2-108	-0.492804	-0.976875	-1.26993	-0.856832	-0.976791	-0.875955	-1.20514	-0.906118	0.706858	-1.01149	-0.470968	-0.744709	-1.07871	-1.08749	0.788571	-0.377896	-0.928945	-1.25777	-0.182094	-1.29206	-1.15407	-1.34836	-0.444286	-1.35156	-0.564718	-0.982373	-0.673069	-0.546629	-1.68745	-0.567289	-1.1235	-1.01025	1.82268	-0.792776	-0.717566	1.95509	-0.45069	-0.614374	-1.57317	-0.556132	1.08642	0.823616	1.00188	0.08437	1.51124	0.886761	1.28511	0.43479	0.96908
SPRY4	0.456654	-0.435376	-0.501338	-0.477848	-0.839081	-1.1283	-1.14214	-1.22876	-0.921029	-1.0917	-0.465946	-1.53372	-1.64698	-1.10115	1.01526	-1.09224	-0.973008	-1.35157	-0.96464	-0.580284	-0.267461	-1.1636	0.278341	-1.01846	0.198144	-1.03222	-0.315889	-0.969813	-1.24665	-0.618039	-1.1089	-1.2466	1.71849	-0.292843	-0.658346	-2	-0.0533916	0.318883	-0.434429	-0.311303	1.16736	1.92719	0.812046	0.262053	0.813206	0.764095	-0.388	1.21875	0.331197
TLN2.1	-0.0416333	-0.744079	-1.10318	-0.659051	-1.33355	-0.932073	-0.76935	-0.804207	-1.45638	-1.12974	-0.987696	-0.920944	-0.727303	-0.323927	0.818551	0.207482	-0.687493	-0.958839	-0.954858	-0.993025	-0.945393	-1.24692	-0.776568	-0.998472	0.617812	-0.822783	-0.929747	-0.611834	-0.762618	-0.982484	-0.821857	-1.15643	1.48113	-1.15598	-0.63899	0.678295	-0.281787	-0.0837481	-1.63868	-1.32727	0.793477	1.66274	0.245709	0.0747433	1.52661	1.25601	0.299147	0.866404	-0.0336774
EFHD2	-1.28352	-0.775901	-0.1565	-0.610541	-0.596848	-1.28196	-0.324412	-1.55726	-1.08036	-1.1391	-1.11592	-1.01316	-1.03013	-0.251639	1.63057	-1.00342	-0.312406	0.0408694	-0.605386	0.298207	0.032734	-1.02015	-1.29791	-1.04628	-1.20636	-0.972227	-0.949466	-1.41865	-1.32604	-1.23314	-1.05434	-0.969767	1.08877	-0.345017	-1.20898	0.454345	-0.82438	-0.913557	-0.67404	0.00390654	0.902799	0.97043	0.481838	-0.103987	0.977238	0.573058	0.830892	1.14482	0.148958
IGHV3-47	-1.93637	-1.17628	-0.733004	-0.425388	-0.693756	-1.17291	-0.0212994	-0.355008	0.810972	-0.630735	-0.0105405	-0.897846	-0.0935474	-0.05236	-0.0565994	-1.49091	-0.338928	-1.72454	-0.610544	-0.587771	-0.430107	-0.249787	-1.7032	-1.12363	-0.696345	-1.62897	-0.536675	-1.21396	-1.21635	-1.46183	-0.155825	-0.257113	1.57513	-1.39229	-0.36239	-0.0900956	-0.990131	-1.36815	-0.768784	-0.795263	2	1.07234	0.875773	0.0477466	1.8151	0.730915	1.59352	0.222822	0.682062
GCNT1	-1.03004	-1.44661	-1.1462	-0.67654	-1.02003	-0.644724	-1.28805	-1.11187	-0.880513	-0.567139	-0.121723	-1.35819	-0.968922	-0.879887	1.42975	-0.487298	-0.891547	-1.38251	-0.584713	-1.11515	-1.02137	-1.05747	-0.0409258	-1.05836	-0.590551	-1.05957	-0.67272	-1.063	-0.765685	-0.452347	-0.19717	-1.10631	1.30458	-0.76222	-0.660157	0.783977	-0.228587	-0.45483	-1.0771	-0.509586	0.975542	1.2703	0.484144	0.480358	1.17846	1.39739	1.12499	0.773545	0.78323
ABCC3.1	-0.550843	-0.860432	-0.846481	-0.895941	-0.953311	-0.839506	-0.313132	-0.869675	-0.540735	-0.441169	-1.14054	-0.693938	-1.09948	-1.05006	1.61642	-0.258527	-0.704428	-0.955004	-0.349145	-0.745123	-0.510273	-0.50564	-1.14679	-0.86367	-0.639197	-0.694023	-0.736183	-0.970198	-0.308911	-0.863633	-0.0392923	-1.20309	1.33824	-1.08339	-0.536398	-0.858155	-1.4427	-1.04664	-1.26636	-1.02467	0.840123	1.37548	0.669803	0.522074	1.3567	1.37638	0.516866	0.366037	0.77396
AL159163.1	-1.08229	-0.185874	-0.434185	0.042841	-0.619223	-0.958774	-0.409645	-0.523122	-0.43324	0.190283	-0.430033	-0.0914898	-0.211779	-0.699041	1.39824	-1.14396	-0.605579	-0.609094	-0.292208	-1.1589	-0.849339	-1.20031	-2	-1.46608	-1.56486	0.309118	-0.847376	-0.946007	-0.755884	-0.545663	-0.00116482	-0.636577	0.296492	-0.301644	0.00563777	-0.544076	-2	-1.565	-1.23513	-1.4171	1.1261	0.471961	0.624244	0.0613012	1.15035	1.02852	0.960701	1.03871	0.309817
COL4A5	-0.581577	-0.309834	-0.552412	-0.634728	-1.07216	-0.759784	-0.452479	-0.525621	-0.122395	-0.86153	-1.97417	-0.642978	-1.05813	-0.974906	0.594136	-1.23517	-1.02841	-1.5455	-0.407822	-0.563353	-1.26508	-0.478776	-2	-0.714371	-0.746428	-0.760087	0.171986	-0.953825	-0.622666	-1.18872	-1.37724	-0.488777	1.18103	-0.287409	-0.0674576	-1.14467	0.224461	-0.793193	1.42821	-1.33245	1.57606	0.998361	0.379782	0.194611	1.11005	1.3841	1.04501	1.26944	0.438368
PXN	0.158256	-0.686539	-1.21306	-0.490282	-1.16978	-1.81634	-0.56347	-0.478049	-0.832744	-0.535786	-1.51208	-1.66246	-1.53002	-0.877228	1.58374	-0.302557	-0.212032	-0.735104	-1.14786	-0.703163	-1.02013	-0.813415	1.05713	-1.29415	-0.668886	-0.772452	-1.01875	-0.461901	-0.763222	-1.53019	-1.21789	-1.26931	1.33871	-1.19713	-0.76216	0.314064	-0.349339	-0.657878	-0.511483	-0.593458	0.879227	1.38566	0.592336	0.585296	0.883189	1.01636	0.944442	0.566282	0.455589
CTBP2P4.1	-2	-0.390334	-1.20368	-0.447542	0.255902	-1.53809	-0.238394	-0.899553	-0.181662	-0.61069	-0.674549	-1.0494	-0.670565	-0.278147	1.04421	-2	0.130704	-0.53016	-0.381221	-0.361527	-0.200953	-0.490653	-1.45776	-0.770593	-1.88861	-1.0496	-0.777829	-1.36596	-0.99889	-0.949278	-1.02376	-0.626228	0.926037	-0.865642	-0.452138	1.03537	-1.0761	-1.35674	-0.449066	-0.754327	0.650665	1.46123	0.712172	0.151993	0.997588	0.981765	0.905692	0.360735	1.02024
DMAC2L.2	1.37671	0.838951	0.931701	0.8814	0.908973	1.15981	1.02776	1.12752	1.20133	1.08994	0.935616	0.999435	0.938326	0.331158	-0.634093	1.41369	0.379026	0.541589	0.620974	0.751741	0.788521	0.817807	0.954199	0.788558	0.843352	0.808812	0.608829	0.743741	0.805829	1.06483	0.759712	0.290877	-0.574702	0.0411947	0.753424	-1.27398	0.48642	0.523059	0.446001	0.48804	-0.230738	-1.06417	-0.437495	0.554995	-1.08654	-0.786342	-0.391788	-1.70722	0.228657
TSC22D1	-1.7568	-1.18218	-0.829842	-0.482412	-0.478881	-0.837664	-0.469778	-0.867712	-0.0484101	-0.431877	-1.23222	-0.73608	-0.730556	-0.540378	1.45176	-1.50835	-0.717982	-1.21206	-1.28606	-1.47068	-0.804833	-0.850854	-1.61451	-1.04894	-0.586573	-0.71337	-0.748857	-1.48209	-0.761517	-0.992692	-0.89617	-0.817951	1.26796	-0.507654	-0.187199	-0.372976	-0.152466	-0.991003	1.54022	-0.920298	0.385653	0.876149	0.208867	0.19731	0.93279	1.13403	0.644468	1.14272	0.195489
CD164	-1.26754	-0.965092	-0.803711	-0.740452	-0.903907	-0.536097	-0.88406	-0.899519	-0.909931	-0.682328	-0.76123	-0.491356	-0.622596	-0.836232	1.70284	-1.09687	-1.1343	-0.830285	-0.858776	-1.47202	-0.533012	-0.577612	-1.77051	-0.49202	-0.574707	-1.74937	-0.409116	-0.302739	-0.497559	-0.147515	-0.593057	-0.398391	1.11623	-0.573335	-0.475371	-2	0.0724657	-0.322937	-0.69397	-0.922166	0.841886	1.24127	0.161155	0.434266	1.04341	1.20857	0.575828	0.950677	0.868252
ANXA4.1	-1.47175	-0.837728	-0.701585	-0.836618	-0.596688	-0.126531	-0.764004	-0.741923	-0.582039	-0.831081	-0.505228	-0.490876	-0.747032	-0.457414	1.80704	-1.21003	-0.903256	-0.666734	-0.65397	-1.17451	-0.460801	-0.712839	-2	-0.824713	-0.693407	-1.21223	-0.554863	-0.800832	-0.560889	-0.614731	-0.671877	-0.61062	1.21279	-0.522977	-0.578525	-0.602834	-0.410751	-0.640157	-0.842675	-1.55556	1.27818	1.65652	0.956006	0.607849	0.742872	1.2258	0.870375	0.382381	0.775855
GRAMD1B	-0.00819584	-1.4914	-0.762587	-0.533798	-0.811949	-1.10148	-0.98424	-2	-1.03938	-0.890945	-0.209372	-1.16592	-0.354546	-0.814748	0.960859	-2	-0.984497	-0.726337	-0.34578	-0.6132	-0.852753	-0.464793	-0.70004	-0.538463	-0.311384	-0.971094	-1.00796	-0.237115	-2	-0.685608	-0.69172	-0.519214	0.729696	-0.749884	-0.470681	0.597079	-1.12228	-0.0578465	-0.289815	-0.113812	0.753795	1.19541	0.357077	-0.541211	1.40663	1.37659	0.751449	1.24387	0.587375
AC004707.1	-1.54618	0.748882	-0.0569617	-0.359992	-0.456392	-1.7433	-0.255824	-0.81724	-0.85166	-0.483497	-0.717951	-0.677951	-0.420468	-0.273813	0.596011	-1.08827	-0.198021	-0.662038	-0.316147	-0.133861	-0.656335	-0.179195	-2	-0.391443	0.0819736	-0.645636	-0.148986	-0.640415	-0.550291	-1.49464	-0.857067	-0.606939	0.431027	-0.724434	-0.444919	-2	-0.375656	-1.12185	-0.652573	-1.52905	1.31121	1.07199	0.912308	0.17199	1.26717	0.499389	0.729646	1.041	-0.00222006
TPM1.3	-0.870057	-0.766973	-0.988391	-0.615465	-0.545501	-0.976808	-0.920437	-0.78625	-0.435772	-0.83701	-0.776398	-0.930276	-0.866949	-0.896463	1.46037	-0.947338	-0.701884	-0.96786	-0.917478	-0.831106	-0.984112	-0.791438	-1.68322	-0.990544	-0.849287	-0.774977	-0.670844	-1.28306	-0.934768	-0.786521	-0.776887	-0.929669	1.21886	-0.899714	-0.476198	0.964695	-1.0458	-1.35346	1.99327	-1.63354	0.891157	1.25373	1.02049	0.748853	0.780638	1.15937	0.537781	0.657593	0.629095
ENGASE	-2	-0.737889	-0.340768	-0.783202	-0.930953	-0.235856	-0.89389	-0.662128	-0.137463	-0.738337	-0.645507	-0.927644	-0.963758	-0.830938	0.638655	-0.44492	-0.768187	-0.596913	-1.00993	-0.987715	-1.039	-0.623159	0.350856	-0.441304	-0.799689	-0.284041	0.0639412	-2	-1.6617	-0.00356562	-0.417694	-0.506144	0.685954	-0.350293	-0.788138	-2	-0.0215606	-0.752945	-0.393683	-0.661314	-0.450083	0.682365	0.303773	0.101944	1.08045	0.997988	0.170766	1.40069	0.208823
LMF1.2	-0.88047	-1.0132	-0.7646	-0.27598	-0.617928	-0.523635	-0.862032	-0.645538	-0.627143	-0.883552	-1.06938	-0.37488	-0.258596	-0.451696	0.613204	-1.06713	-0.832145	-0.835242	-0.478705	-1.16457	-0.652233	-0.470901	-0.646626	-0.695482	-0.190629	-0.132843	-0.392203	-0.977098	-0.067674	-1.18496	-0.469112	-0.846085	-0.276153	-0.622918	-0.706283	-2	-1.51626	-0.590809	-0.584004	-0.604969	0.426924	0.423588	-0.224813	-0.116119	1.45467	1.50766	0.151597	2	-0.292287
TENT5C	-0.389185	-0.632977	-0.779283	-0.748362	-1.0936	-0.734032	-0.522141	-1.27463	-0.918582	-0.768245	-1.13919	-0.712362	-0.970983	-0.564968	0.91127	-0.590286	-1.00381	-0.602536	-0.469476	-0.786142	-0.350089	-1.42212	-0.389217	-0.918851	-1.13073	-0.253289	-1.18593	0.0285246	-0.408685	-0.84727	-1.05962	-1.1194	0.862548	-0.998741	-1.2552	0.659713	-0.450888	-0.692077	-1.39583	-0.699387	0.823415	0.447281	0.623695	-0.0317514	1.82356	0.962958	0.70353	2	0.652047
ALOX15B	0.949423	1.21929	1.29983	0.428152	1.03371	0.396482	1.18929	0.984488	0.379918	1.51548	1.1529	0.928193	1.36132	1.09222	-1.69317	0.405701	0.94935	1.12318	0.215612	0.519859	0.525002	0.75257	-0.657053	0.786891	0.671707	1.10681	1.02626	1.28123	1.63887	0.553193	1.16299	1.1682	-1.57462	1.61756	0.649363	0.403419	-0.737792	-0.247441	0.512261	0.707078	-1.07613	-1.29451	-0.530091	-0.336589	-1.07784	-1.32577	-0.699947	-0.240299	-1.08867
ZDHHC7	-1.88418	-0.534961	-0.712448	-0.545926	-0.262923	-1.21377	-0.289031	-1.1167	-0.601972	-0.323489	-1.10497	-1.40249	-0.716323	-0.630981	0.625143	-1.31628	-0.536977	-0.789343	-1.11237	-1.08037	-0.645956	-0.722541	-1.71514	-0.748078	-0.498842	-1.09109	-0.411834	-1.54107	-1.03836	-0.685115	-0.769457	-0.194884	0.645733	-0.592006	-0.670809	1.09385	-0.377689	-1.01767	-0.359162	-0.307164	0.61717	0.42355	-0.194137	-0.339692	1.53591	1.89663	1.06361	1.39266	0.443761
CA9	-0.534372	-0.921777	-0.730592	-1.33635	-1.05292	-0.673997	-0.970296	-0.383741	-0.81644	-0.919899	-0.415919	-1.02572	-0.64596	-0.840991	0.755758	-0.587667	-1.113	-1.26776	-0.755226	-0.894997	-1.24684	-0.887472	-0.0120285	-0.66609	-0.424128	-0.828867	-0.414896	-0.804627	-1.28687	-0.310696	-0.606474	-1.05453	0.246876	-1.23045	-0.378384	0.807076	-0.383613	-0.238639	-1.47955	-0.422308	0.00628352	0.877622	-0.177396	-0.41231	1.97322	1.18049	0.411756	1.68829	0.403132
EPB41L3.1	0.960417	0.845122	0.570306	0.899609	0.950244	0.792932	1.03612	0.977896	0.849509	0.980291	1.11524	1.17044	0.970785	0.94679	-1.43114	0.976955	0.515196	0.566642	1.10977	1.03883	0.519429	0.592848	0.808172	0.777725	-0.218227	0.684267	0.85092	1.09441	1.05918	0.666813	1.05721	0.429197	-0.155146	0.350815	1.1269	0.279107	0.405436	0.170776	0.136106	0.270419	0.455207	-1.55024	-0.0967296	0.886164	-1.29455	-1.38529	-0.462274	-1.59899	0.113088
DDI2	1.88082	0.775888	0.59817	1.01584	0.538868	0.894995	0.582089	0.972099	-0.10048	0.610343	0.72121	0.320159	0.217573	0.755043	-0.841496	0.666941	0.2334	0.413509	0.534441	1.25278	0.759165	0.645668	2	0.948613	0.38727	0.202178	0.904912	1.32167	0.431302	0.67734	0.821642	0.950234	-1.45263	0.30419	1.02978	1.50393	1.08644	1.1073	0.268231	0.594446	-0.372151	-0.893898	-0.0377487	0.208509	-1.56645	-1.04008	-0.169371	-1.73884	-0.0787994
MCF2L.1	-0.923164	-0.829211	-0.192701	-1.31283	-0.718233	-0.399083	-0.945317	-0.717575	-0.350721	-0.975216	-1.49733	-0.913441	-0.818738	-1.18281	0.820845	-0.752908	-1.37818	-0.344067	-0.681044	-1.48873	-0.792658	-0.481898	-0.975851	-0.690605	-0.610451	-1.01509	-0.529451	-1.16645	-1.41987	-0.547314	-0.445706	-0.849626	0.406119	-0.570214	-1.56518	1.15149	0.346525	-0.445259	-0.474875	-0.663187	0.256771	0.935348	0.0299394	-0.889554	1.35314	1.93444	0.621102	1.21607	0.293216
RAP1GAP2	-0.344032	-0.379945	-0.310428	-0.938643	-1.08353	-1.57355	-0.526978	-1.57882	-0.46111	-0.543017	-1.0014	-0.816057	-0.862207	-0.707838	1.2431	-0.359407	-0.832077	-1.2533	-0.851623	-0.0734333	-0.798951	-0.934066	0.384984	-0.354257	-1.42126	-0.870066	-0.954172	-1.17087	-0.660608	-1.52964	-1.19332	-0.705389	0.044413	-0.642059	-0.243944	-0.441366	-0.611118	-0.346766	-0.867706	-0.273953	0.390056	0.300682	0.33629	0.415601	1.57833	1.22586	0.232886	1.84286	0.123876
WFDC1	-0.190132	-1.41683	-0.593161	-1.05626	-0.599637	-1.16589	-1.12989	-0.998936	-0.524107	-0.977469	-0.700267	-1.12397	-0.719362	-0.896736	0.632746	-0.984206	-1.45739	-0.706157	-0.874636	-1.13095	-0.97467	-1.1988	-0.0663261	-1.10552	-1.44876	-0.65864	-0.52666	-0.936465	-0.901817	-1.24976	-0.945802	-1.1954	1.30456	-0.848193	-0.187796	1.07131	-0.689993	-0.42019	2	-1.17111	1.02771	1.23353	0.614034	0.411907	1.10566	1.55788	1.07656	0.984951	0.419867
RPS6KA1	-0.532022	-0.370779	-0.340023	-1.09948	-0.623269	-0.847844	-0.621504	-0.886652	-0.522332	-0.450405	-0.754601	-0.810394	-0.577351	-0.360683	1.73965	-1.37791	-0.440348	-0.59369	-0.922606	-0.471629	-0.819691	-0.669404	-2	-1.3028	-0.47124	-0.720985	-0.530222	-1.02283	-0.962093	-1.4711	-0.873313	-0.653945	1.67179	-0.363096	-0.235077	0.00284607	-1.67514	-1.26572	-1.18707	-1.04377	0.966434	1.42888	0.556744	0.905214	0.532596	0.669521	0.588295	0.66562	0.371083
TYK2	-1.63204	-0.760105	-0.0270683	-1.07083	-0.578616	-1.20153	-0.598494	-1.09906	-0.990479	-0.792601	-1.26949	-0.816988	-0.785354	-0.583149	0.888076	-0.902862	-0.382162	-1.19381	-1.0435	-0.811513	-0.546641	-1.19924	-1.02246	-0.765512	-0.858926	-0.575048	-0.598177	-1.08259	-1.11037	-1.09339	-0.987769	-0.329654	1.22294	-0.47917	-0.696862	0.976208	-1.12153	-1.55558	0.418984	-0.0588645	-0.308772	0.772284	0.296925	-0.207874	0.654227	1.57803	0.198084	1.42518	-0.157395
PRSS12.1	-0.210676	-0.889788	-0.520784	-0.77779	-0.694107	-0.531599	-0.866172	-0.643791	-0.594984	-1.0634	-0.649583	-0.815876	-1.05309	-0.995903	1.24079	-0.665779	-0.394643	-1.00666	-0.941477	-1.17822	-0.672679	-1.26572	-1.26519	-1.25309	-0.971596	-0.604555	-0.893188	-1.27076	-1.2368	-0.0176256	-0.900379	-0.609161	0.829705	-0.533335	-0.623415	0.889981	0.563186	-0.464728	-2	-1.00114	1.58316	1.76546	0.668755	0.784663	1.77201	1.21863	0.793939	0.682879	1.23688
NAMPT.1	1.13882	0.61198	0.725586	0.619546	0.909816	0.580449	0.712851	1.02855	0.759147	0.675457	1.08112	0.985782	0.853996	0.619666	-1.23239	0.806639	0.326157	0.985338	0.637117	0.866137	1.03893	0.577138	1.61367	0.671752	0.549401	0.2604	0.691211	0.760922	0.657101	1.02368	0.792627	0.799465	-1.02484	0.739771	0.808834	-0.546158	1.12085	1.25903	0.653215	0.614139	-0.000608036	-1.25774	0.443002	0.488663	-1.25441	-1.32993	-0.247418	-1.96009	0.431059
UBB	-1.36403	-0.907933	-0.228364	-0.491004	-0.937459	-0.0885754	-0.505947	-0.78723	-0.753737	-0.713069	-0.454477	-0.801103	-1.14503	-0.451437	1.42576	-0.844794	-0.437699	0.252346	-1.1601	-0.640451	-0.626187	-1.03536	-2	-0.505286	-1.6702	-0.494635	-1.23615	-1.24741	-0.930128	-1.20485	-0.780723	-0.155196	0.578354	-0.459791	-1.12894	-1.16531	-1.09793	-1.1269	0.290477	-0.383616	0.154572	0.759065	-0.0888252	0.0145911	1.22561	1.50981	0.825515	1.14451	0.233025
ENTPD6	-1.01659	-0.578737	-0.38799	-0.64787	-1.02088	-1.4711	-0.468289	-0.797454	-0.823754	-0.724368	-1.14319	-1.30781	-0.95819	-1.04951	1.33053	-0.28243	-0.234267	-1.29254	-1.30638	-0.802839	-1.29285	-0.843782	-1.2308	-0.923555	-0.377068	-0.61915	-0.437962	-0.953997	-0.920609	-0.904835	-0.762712	-0.594397	1.09195	-1.37493	-0.972205	2	-1.57491	-0.900477	-0.485464	-0.0334993	0.461712	1.17617	0.65409	0.32611	1.02911	1.06968	0.508854	1.09541	0.129656
TRIM31.1	-0.284498	-1.48195	-1.27838	-1.40086	-0.755632	-0.496963	-1.32633	-0.774424	-0.745726	-1.34336	-0.442131	-1.21061	-0.909838	-1.45439	1.7327	-0.357112	-1.14873	-0.704716	-0.989183	-0.55324	-1.02654	-0.870378	0.0245682	-1.24311	-0.798592	-0.832279	-0.747203	-0.765009	-0.466645	-0.444199	-0.683689	-0.75718	1.21269	-1.40055	-0.158163	0.37067	-0.0544944	-0.686485	-0.939474	-0.4992	1.1331	1.168	0.764743	1.58049	0.980227	0.429939	1.00158	0.729996	0.62069
TBC1D30.1	-0.0437814	-0.0798857	-0.413291	-1.07475	-1.10954	-0.291452	-1.02321	-0.449791	-0.659789	-0.876214	-0.352079	-1.09373	-0.762072	-1.14059	1.02254	-1.30352	-0.701185	-1.25505	-1.13495	-1.15416	-0.968715	-1.20119	0.839099	-1.34956	0.234256	-1.24877	-0.789156	-0.467387	-0.877389	-0.719576	-0.766681	-1.52165	0.409591	-0.839115	-0.771069	0.20882	-0.340233	-0.585645	-1.15724	-0.890889	0.855833	1.52279	0.866272	0.11957	1.22474	1.59051	1.29854	1.06088	0.283427
KLF8	0.797799	0.369137	1.03218	0.812141	0.144556	0.385458	0.945455	1.00868	0.919281	1.0984	0.0609426	0.981754	1.22893	0.925736	-1.34668	0.0806704	1.33537	0.720656	0.148727	0.721559	0.806757	0.53303	1.03532	1.02748	0.443567	0.648951	1.18454	0.84484	0.197493	0.977853	0.893399	1.0539	-1.18624	0.453733	0.902157	-0.0630743	1.0454	1.40984	1.20735	0.910956	-0.0914313	-0.919175	0.0197108	-0.183667	-1.6199	-0.604832	0.167531	-1.8352	0.251127
C5orf66	1.65918	0.456546	0.710041	0.389378	0.181062	1.03668	0.0739445	0.91587	0.521727	0.201118	0.795349	0.69108	0.756082	-0.330919	-1.02631	1.4983	0.113806	0.502883	0.819908	0.737922	0.492323	0.524983	2	0.894772	1.5575	1.09764	0.444909	1.09353	1.01366	0.961753	0.651441	0.332237	-0.810989	0.165018	0.656159	1.04533	1.44854	1.89758	-0.258575	0.73506	-0.847982	-1.37012	-0.726617	-0.14973	-1.58876	-0.684486	-0.343733	-0.559199	0.228542
ATP6V0A4	0.839224	0.207044	0.905646	0.86892	0.817882	1.15033	0.419459	1.42349	-0.272938	0.6772	1.32028	1.23426	0.656061	0.804066	-1.15253	1.347	0.591533	1.22909	1.09525	1.22413	0.823735	0.0794951	1.48289	0.00963158	0.935359	1.00822	0.903555	0.459862	0.759775	-0.0155847	0.532766	0.713826	-1.4719	0.0886801	1.07184	-0.270591	1.19829	1.1185	0.560367	1.28109	-0.43775	-1.27292	0.700746	0.818809	-1.23897	-1.02162	0.423704	-1.46195	-0.205108
N.721	0.18285	-0.893139	-1.35302	-0.805894	-1.05868	-0.161881	-0.651136	-0.610437	-0.26223	-0.929028	-0.650789	-0.813364	-1.29654	-0.652999	1.30457	-1.18266	-0.787036	-1.10314	-0.563658	-0.279172	-0.658863	-0.875648	0.800408	-1.54522	-1.64918	-0.608905	-1.49661	-1.30794	-1.45126	-1.33453	-1.02871	-0.916824	0.36453	-0.631393	-1.30934	2	-0.22547	-0.62607	-1.01994	-0.788999	0.569558	0.701582	-0.0351217	-0.162341	1.42601	1.70794	0.559842	0.570484	1.37443
TCF21	-0.0031199	-0.951387	-1.32807	-0.624453	-1.01053	-1.02154	-1.09192	-0.502847	-0.0838003	-0.981919	-1.04156	-0.754797	-1.62234	-0.741337	0.522882	-0.187754	-0.923817	-0.917477	-0.998147	-1.34563	-0.82792	-0.842259	0.672408	-1.28951	-0.479697	-1.38916	-0.893399	-1.18645	-0.370705	-0.442549	-0.681679	-1.01243	2	-0.759988	-0.393585	-1.06103	-1.21492	-1.28153	1.28809	-0.957144	1.41038	1.1336	0.643251	-0.157084	1.58327	1.21038	0.604391	0.413006	-0.00369678
PRKCH	1.19459	0.45336	0.51747	0.91376	0.525745	0.51978	0.525747	0.798227	0.615575	0.646686	0.764441	0.788167	0.54022	0.389391	-1.64387	1.17506	0.549681	0.525033	0.709809	0.800568	0.786695	0.733932	1.38234	0.808251	1.0799	0.682113	0.852915	0.908032	0.854151	0.90784	0.835068	0.692548	-0.820182	0.608198	0.805511	0.388013	1.34188	1.27232	0.407218	0.856898	-0.395837	-2	0.0671386	0.54952	-1.68092	-1.42674	0.0528394	-1.61715	0.0453552
TRIM27.2	0.225503	-0.530472	-1.00706	-0.976103	-1.61997	-0.355248	-0.461292	-0.598178	-0.275245	-1.22763	-0.638988	-0.505375	-0.98314	-0.596726	0.737746	-0.130096	-1.23785	-0.971343	-1.39036	-1.39314	-0.564683	-0.983699	-0.612815	-0.123952	-0.25926	-0.922841	-0.244525	-1.30991	-0.960183	-0.505946	-0.202827	-1.8103	0.980974	-0.418878	-0.873441	-2	-0.506511	-1.31893	-0.107691	-0.243889	-0.0590465	0.400418	0.102093	-0.428591	1.17997	1.63647	-0.18682	0.386871	0.600058
SCAPER	1.30427	0.697563	0.794776	0.864738	0.361608	1.41249	0.441327	0.881892	0.416526	0.603134	1.30299	0.919514	0.630998	0.16771	-0.812011	1.01499	0.798094	-0.0376997	1.01008	0.152491	1.29312	0.748315	1.90695	0.356905	0.0206787	1.18163	0.908621	0.795656	1.12905	0.926999	1.07375	0.610718	-0.271354	0.574402	0.443985	-1.99859	1.89936	0.774162	0.498355	1.00694	-0.558925	-0.0912079	-0.582829	-0.088844	-1.6454	-0.489229	-0.104942	-1.60988	-0.394431
RBM8A.1	0.372033	0.682714	0.453488	1.4501	0.690591	0.456114	1.32068	1.03537	0.748394	1.17925	0.631184	0.928863	0.995757	0.997768	-0.937285	0.635177	0.547685	0.560474	1.22654	0.327327	1.31387	1.18681	-0.00645893	1.02096	0.76494	0.508061	1.57368	0.81832	0.687356	0.735275	1.16536	0.915892	-1.44127	0.393651	0.561298	-1.30864	2	0.819936	0.130767	0.772395	-0.795964	-1.70131	-0.242497	-0.147174	-1.49059	-1.46863	0.0101745	-1.73317	-0.511381
IL12A	0.242988	0.83113	0.345839	1.49051	0.641753	1.31574	1.38577	0.843263	0.36722	1.82273	1.41186	1.44806	1.373	0.803578	-1.49447	1.14438	1.20223	0.140001	0.928619	-0.742293	0.76565	1.1359	1.81505	0.636328	-0.341354	0.0406107	1.08048	1.38069	0.618975	1.72839	1.45451	1.14268	-0.760887	-0.309625	0.626174	-0.505832	-0.0799319	0.317	0.177772	0.210162	-0.733439	-0.729747	-0.360637	0.397887	-1.06232	-1.48654	0.541455	-1.35866	-0.291132
WNT2B	0.138395	1.54548	0.258043	0.727993	0.771984	0.81572	0.676093	1.51776	1.04849	1.61053	1.14529	0.612034	0.353495	0.741112	-0.0565683	-1.14936	1.08251	0.40488	0.344674	0.000841776	0.610551	1.17931	-0.62485	-0.30424	2	0.364485	1.73192	0.617093	1.16657	1.08245	1.63338	1.39026	-0.511412	0.852983	0.153801	-1.51498	1.77654	0.432475	1.27525	0.439725	0.152962	-0.876099	-0.425891	-0.590203	-0.335739	-0.36624	-0.447866	-1.58969	-1.06852
LGALS3BP	-1.73698	-0.28446	0.00980353	-0.524091	-0.340693	-1.61434	-0.34349	-0.855298	-0.686403	-0.293584	-0.904599	-0.648892	-0.377749	-0.466336	1.31732	-1.69644	0.113653	-0.189652	-0.710186	-0.557316	-0.350782	-0.579757	-2	-1.1328	-0.56705	-0.817508	-0.537414	-0.971033	-0.747324	-1.28499	-0.80647	-0.393527	0.694073	-0.29864	-0.523747	0.583718	-2	-1.88187	-0.232089	-0.225747	0.669753	0.975869	0.384099	0.183146	0.998365	0.399439	0.830664	0.524414	0.133857
ATP9A	-1.16189	-0.71743	-0.516757	-1.14491	-0.45287	-1.10981	-0.70703	-0.776745	-1.66095	-0.993408	-1.05754	-1.2951	-1.1705	-0.660122	1.34226	-1.65428	-0.399073	-0.468418	-0.917163	-0.564875	-0.576784	-0.685125	-0.874497	-0.170707	-0.943802	-0.783535	-0.308011	-0.955026	-0.816258	-1.15769	-0.927233	-0.124013	0.260112	-0.676163	-1.09998	1.82635	-1.36077	-1.55073	-0.0432646	0.17242	0.501169	0.865547	-0.545524	0.0298366	1.19119	1.67448	1.01534	0.840383	0.607824
ADGRL3	0.099593	-0.159002	-1.17073	-0.486555	-0.824955	-0.99236	-0.773036	-0.727885	-0.651401	-0.839329	-0.812643	-0.819422	-0.371657	-1.12318	0.306093	-0.80107	-0.55827	-1.35619	-0.828472	-1.03492	-0.84397	-0.914887	-0.787676	-0.977716	-0.884202	-0.674892	-1.45487	-0.808795	-0.0185721	-0.650195	-0.866589	-0.862942	1.3562	-1.12119	-0.135618	0.204626	-0.483663	-0.781527	-1.03483	-1.01068	1.69479	1.15519	-0.120921	0.227473	1.63794	1.95797	0.881718	1.12353	0.778652
PECAM1	-1.40913	-0.273568	-0.396632	-0.676131	0.151959	-0.773762	-0.718606	-1.3016	0.749561	-1.0191	-0.618966	-0.612108	-1.31016	0.247299	0.405474	-0.973331	-0.840297	-1.05942	-1.20765	-0.864787	-0.143815	-1.19043	-0.0900795	-1.17038	-2	-1.16789	-0.232594	-1.1054	-1.83601	-0.533725	-0.868548	-1.43892	1.6564	-1.16666	-0.559352	0.696293	-0.405425	-1.4408	0.041594	-1.0233	1.14601	0.889871	0.492812	0.425026	1.09127	1.39066	0.909403	0.999197	0.116738
MAN1A1.1	-1.17258	-0.978529	-0.157089	-0.971571	-0.245788	-0.948058	-0.766321	-0.369571	0.0552763	-1.0498	-0.590233	-0.661836	-1.27599	0.265093	1.44004	-0.937308	-0.834959	-0.765894	-1.09292	-0.571465	-0.343077	-1.21378	-1.77473	-1.15405	-0.713921	-1.53815	-0.953443	-1.3489	-1.40784	-1.05538	-1.285	-1.35934	1.72314	-0.103845	-0.531222	-0.0266048	-0.464664	-0.775081	0.831625	-1.50751	1.10022	1.11085	1.05506	0.793789	1.00201	1.3936	0.937903	0.383153	0.87064
MSX2.1	-0.100971	-0.877456	-1.81692	-1.11611	-0.977345	-0.723986	-0.680283	-1.51541	0.140479	-0.547625	-0.568447	-0.733409	-0.932627	-0.217176	0.467293	-0.909495	-1.02948	-0.678542	-0.203899	-0.406699	-0.851279	-0.683702	-0.918526	-0.896598	-1.51782	-1.56877	-0.83556	-0.913403	-1.05957	-0.707834	-0.703152	-0.400081	-0.56763	-0.35089	0.206333	1.51375	-0.614379	-0.675473	-0.901091	-0.811631	1.48666	1.39427	1.01384	0.217041	0.744047	1.61757	1.79266	-0.0339211	2
SLC43A1	-0.794768	-1.08467	-0.815484	-1.01849	-0.983629	-0.961894	-0.820548	-0.491236	-0.767509	-0.693148	-1.19613	-0.938832	-0.77283	-0.822559	2	0.023415	-0.783645	-1.2446	-0.207889	-0.796818	-0.826661	-0.849434	-0.129062	-0.656021	-0.822145	-0.468826	-1.08978	-0.412369	-0.458048	-1.90604	-0.621786	-0.921536	0.46042	-0.672471	-0.441964	-0.158171	-1.3052	-0.641733	-0.743317	-0.961396	-0.0812403	2	-0.244549	0.0381784	0.851924	0.92398	0.209199	1.55284	0.508684
MSMB	-0.726016	-1.3119	-0.840968	-0.874913	-0.704777	-0.548111	-1.16197	-0.661459	-0.910248	-0.955914	-0.836325	-0.735878	-0.782602	-0.946943	1.24206	-0.47687	-0.879039	-0.821184	-0.689218	-0.981765	-0.730857	-0.942284	-0.0547081	-1.12412	-0.67026	-0.867962	-0.811499	-0.897389	-0.731667	-0.464201	-0.901876	-0.648268	-0.0465266	-0.816667	-0.882092	1.29712	-0.602487	-0.137229	-1.20944	-0.732573	0.765944	0.548223	0.547836	0.594573	1.57824	1.28946	0.949385	-0.68115	0.604815
TBC1D1	0.0271496	-1.24286	-1.15927	-0.469234	-0.920417	-0.957923	-0.7237	-0.577562	-0.693707	-0.960922	-0.907835	-1.2056	-1.07323	-0.839779	2	-0.146073	-0.54735	-0.564008	-0.711374	-0.899837	-1.03034	-0.861366	-0.962632	-1.01074	-0.644042	-0.545412	-0.744125	-0.897986	-1.10026	-1.53025	-0.973256	-0.941162	1.10133	-0.479297	-0.332222	-1.81755	-0.484513	-0.598031	0.748832	-1.14815	1.37748	1.79924	1.01886	0.823087	0.210149	0.762451	1.13799	-0.089146	0.190731
TRPM4	-0.985555	-0.261257	-0.79835	-0.825123	-0.65739	-1.253	-0.28986	-0.225561	-0.767898	-0.398792	-0.675773	-0.465809	-0.374699	-0.431917	1.58475	-0.996434	-0.094973	-1.28107	-0.895593	-1.22268	-0.53251	-0.992763	-1.18496	-0.692031	-1.28621	-0.0549638	-0.424452	-1.09769	-0.78284	-0.493151	-0.431878	-0.181684	1.06787	-0.966378	-0.67742	-1.51433	-1.76296	-2	-0.817702	-0.325674	0.855884	1.2839	0.608768	0.70246	0.952603	1.22503	0.889176	-0.0426098	0.591885
GALNT7	-1.48481	-0.252471	-0.648601	-0.467511	-0.375305	-0.455729	-1.18022	-1.03567	-1.34928	-0.800566	-0.22665	-0.645503	-0.609751	-0.363527	1.56901	-0.946046	-0.921436	-0.920996	-0.622782	-0.925877	-0.510843	-0.606918	-2	-0.28536	-1.27684	-0.8376	-0.422465	-0.32376	-0.986979	-0.111418	-0.812999	-0.547511	0.256312	-0.0795189	-0.597183	-1.19096	-0.328106	-0.266041	-1.2826	-1.00171	0.886705	1.53804	0.459873	0.669423	0.995657	1.09702	0.492148	0.437214	0.989406
SPON1.2	-0.62952	-0.575161	-0.658513	-0.908351	-1.07234	-0.620811	-0.891028	-0.980515	0.0235916	-0.773672	-1.13466	-1.29453	-1.76995	-1.04793	0.0619337	-1.03354	-0.733946	-0.760929	-0.623021	-1.08373	-1.2347	-1.66439	-0.117032	-0.946339	-0.61426	-0.560374	-0.559105	-0.99666	-0.730597	-0.915077	-1.36798	-1.02819	1.82262	-0.460342	-0.25027	2	-0.888024	-0.791059	0.0725262	-1.11765	1.49259	1.4452	1.22299	-0.160795	1.04186	1.88737	1.18919	0.543221	-0.106163
AC004593.2.2	-0.185819	-0.757329	-0.656852	-0.56465	-0.887375	-1.18434	-0.963535	-0.646028	-0.70008	-1.01859	-1.21242	-0.763447	-1.08866	-0.74059	1.6242	-0.556183	-0.824846	-0.880394	-0.761653	-1.09144	-0.795844	-1.11216	-0.216159	-1.13625	-0.0968659	-0.915115	-0.55333	-1.07247	-0.984318	-0.750976	-1.2913	-1.20406	1.69436	-0.505803	-0.892287	-0.41155	-0.316031	-0.897715	-0.585706	-0.660733	1.41891	1.43808	0.864287	1.18734	1.00488	1.41417	0.643067	0.300622	0.85279
HBP1.1	1.80781	-0.429304	0.0891691	0.822242	0.312014	1.05132	0.186155	0.791316	0.87812	0.230212	0.703621	0.696101	0.209044	-0.0536623	-0.656881	1.33892	0.23442	0.411938	0.49774	0.461929	0.761343	0.953388	2	0.800814	1.46835	0.628311	0.520493	1.17369	0.455215	1.1359	0.779248	0.900242	-0.90995	0.305581	0.841286	1.30228	1.12424	1.36206	0.376642	1.00954	-1.33632	-1.75878	-0.21507	0.610402	-1.56032	-0.478312	-0.523343	-1.07439	0.206476
ACACB.2	-1.0563	-1.52422	-0.995038	-1.11449	-0.661986	-0.113263	-1.11787	-0.629922	-0.313532	-0.761503	-0.94995	-0.859902	-0.638759	-0.951407	0.971652	-1.36239	-0.827724	-0.64471	-1.39052	-0.858343	-1.26867	-0.659898	-0.464206	-1.02198	-0.00107474	-0.954135	-0.459015	-1.31061	-1.26869	-0.851269	-0.739684	-0.910788	1.32999	-0.467183	-0.62356	0.414143	0.159503	-1.01027	0.564477	-1.20746	0.680972	1.41444	0.12235	-0.0698864	1.36166	1.41359	0.88276	1.39932	0.60762
ARHGEF16	-0.0654991	-0.901298	-0.46472	-1.13305	-0.83358	-0.915591	-1.0987	-0.883765	-1.14857	-1.33722	-0.810422	-0.663491	-1.191	-0.997396	1.91693	-0.444621	-0.890405	-0.0868626	-0.95671	-0.843183	-1.05518	-0.920391	0.832653	-1.09995	-0.682093	-0.238357	-1.0909	-0.847356	-0.689939	-0.484955	-0.528705	-0.860264	0.847698	-0.864772	-0.666081	-0.571544	-1.6919	-1.47004	-1.36906	0.378034	0.123649	0.672577	-0.230528	-0.038601	1.34007	1.72139	0.548928	0.872985	0.859646
MALT1.1	0.217678	0.575083	0.674497	0.787157	0.822689	1.61389	0.407878	0.689797	0.71723	0.706021	0.875398	0.569061	0.950709	0.931131	-1.33169	-0.0883714	0.68545	0.589382	0.548943	1.18599	0.867075	1.00251	1.14131	0.68506	0.190212	0.572806	1.12565	0.934229	0.793856	1.17631	0.784498	0.882295	-0.345853	0.616984	0.611095	0.955959	1.80504	0.998234	0.230399	-0.542186	0.289705	-2	-0.0198179	0.0764259	-1.33643	-1.63258	0.197971	-2	0.181504
TRAM2.1	-1.39971	-0.678823	-0.302131	-1.17594	-0.447692	-1.24158	-1.01365	-0.552651	-0.0229562	-0.896678	-0.271671	-1.06676	-1.41485	-0.244716	0.764073	-1.15551	-0.739766	-0.89479	-0.836504	-0.824926	-0.181913	-0.473286	-0.61855	-0.339314	-0.676895	-1.91898	-0.51793	-1.32643	-1.42746	-1.14356	-2	-0.870933	1.78476	-0.583039	-0.901788	0.919473	-0.591081	-0.956694	0.479577	-0.728518	1.1083	1.10494	1.10206	0.393991	0.970532	1.12701	0.899417	0.53377	0.57985
PIEZO2	-0.461305	-1.54472	-0.808879	-0.994967	-0.551849	-0.382334	-0.87113	-0.430005	0.0489074	-1.26446	-0.856048	-0.900223	-1.13659	-0.482987	0.197589	-0.424312	-1.04104	-0.639035	-0.418777	-0.524674	-0.796473	-1.10297	0.367556	-1.28334	-0.0454365	-0.626477	-1.01834	-0.695366	-1.42619	-0.747578	-1.40858	-1.32017	1.48765	-0.967455	-0.41428	-0.188444	-0.811143	-0.927272	0.571482	-1.71018	1.97349	1.32787	0.394687	-0.217522	1.5972	1.85517	1.11261	1.1358	0.325329
ID2	-0.739131	-0.367799	-0.127752	-0.237571	-0.302285	-0.968643	-0.52577	-0.928539	-0.169965	-0.842559	0.248646	-0.12981	-0.643249	-0.391689	1.10324	-0.593863	-1.91408	-0.771635	-0.169633	-0.836544	-0.660698	-0.848318	-2	-0.586771	-1.69137	-0.263913	-1.77115	-0.399487	-0.460725	-1.02796	-0.776125	-1.35919	0.918076	0.0166112	0.238838	-2	-2	-1.0513	0.518273	-0.708641	1.43057	1.53614	0.888167	0.914102	0.808155	1.3351	0.984144	0.373912	1.04442
PTK2.1	-1.21718	-0.193103	-0.594841	-0.746253	-0.782248	-1.04838	-0.693795	-0.851005	-0.323145	-0.755784	-0.833751	-1.09011	-1.06237	-0.272315	1.00116	-1.74058	-0.962222	-0.959129	-1.16181	-1.08178	-0.319137	-0.181944	-0.825637	-0.871761	-0.362524	-1.55655	0.0456722	-0.98231	-0.901032	-0.394396	-0.777358	-0.545798	1.13069	-1.04038	-0.800155	-1.1948	-0.169883	-1.17224	-0.201758	-0.585505	0.673889	0.810596	0.372588	-0.126174	0.807582	1.55178	0.960688	1.59345	0.750804
OGFRL1	0.826338	0.726861	0.555113	0.835486	0.984363	1.10087	0.78163	0.986591	0.711576	0.894406	0.870616	0.890125	1.06765	0.75394	-1.13817	0.664982	0.947129	0.51525	0.792545	0.785025	1.11198	0.819063	1.43141	0.614558	0.165513	0.69013	0.853408	0.857366	0.805732	0.998102	0.949096	0.828718	-1.33449	0.845765	0.737469	-1.27637	1.36069	1.17365	0.0891632	0.24325	-0.19775	-0.934001	-0.0130284	0.287033	-1.84113	-1.35897	0.155418	-1.17435	-0.0353087
MMP1	-0.170987	0.194203	-0.319485	-1.16946	-0.664906	-0.67318	-0.956547	-0.25938	-0.829373	-1.16483	-0.441619	-0.854406	-0.952713	-0.800949	0.195215	-0.374893	-1.17661	-0.492986	-0.924557	-0.831356	-0.975603	-0.849772	-0.641048	-0.706176	-0.572348	-0.966085	-0.769316	-0.692878	-0.647482	-0.80619	-0.838975	-0.87348	0.606627	-0.440575	-0.289388	-1.10826	-0.519839	-0.642349	-1.05047	-1.0543	1.97747	0.630954	0.980516	-0.531468	1.81557	1.55078	-0.310855	1.94495	0.958459
PIK3R3	-0.958649	-0.835239	-0.830388	-0.542126	-0.676176	-0.955765	-1.24605	-0.639731	-0.530767	-0.684788	-1.5495	-1.08388	-1.08326	-0.59853	1.79902	-1.18074	-0.582569	-0.743953	-0.860463	-0.938022	-1.34039	-1.45085	-1.18155	-1.17389	0.210824	-0.424125	-0.687079	-0.594512	-0.382087	-1.22795	-1.72223	-1.79994	1.42411	-0.0189044	0.20839	0.217747	-0.159758	-0.792453	-0.0624327	-0.870168	1.0548	1.62446	1.05983	0.896904	0.6309	0.925891	0.479167	0.992444	0.494167
TMSB4XP6	-1.09505	-0.480723	-0.0919453	-1.2409	-0.451642	0.034462	-1.24102	-0.679734	-0.898809	-0.950691	-0.0843763	-0.210901	-0.58917	-0.948957	1.06432	-0.320548	-0.974741	-0.591919	-0.69571	-0.256873	-0.579922	-0.578184	-1.13727	-0.439416	-1.80574	-0.332949	-2	-0.548057	-0.310559	-0.411636	-0.47233	-0.764951	0.511057	-0.310666	-1.04927	-1.63874	-2	-2	0.449162	-0.698644	0.387916	0.516771	-0.0604606	-0.281162	1.42669	1.91263	0.600837	1.48935	0.976476
CDC42EP4.1	-0.0508232	-1.11573	-0.176773	-1.51827	-1.1966	-0.406995	-0.475445	-0.564268	-0.270922	-1.21099	-1.33062	-1.5253	-0.711112	-0.874838	0.252438	-0.175782	-0.889038	-0.522454	-0.826784	0.154142	0.0973878	-0.942979	0.122083	-0.475162	-0.90066	-1.21896	-1.00924	-0.735096	-1.3722	-0.877267	-1.65109	-0.875116	0.839268	-0.206503	-0.732274	-0.825625	-1.72198	-0.91893	0.187521	-0.148477	0.652632	0.208627	-0.19118	-0.508404	0.847863	1.08623	0.729427	1.65172	0.658545
TRAM2	-0.846241	-0.189603	-0.689655	-1.3991	-1.34121	-1.40687	-0.642675	-1.33144	-0.759927	0.149501	-0.890734	0.215935	-1.12777	-1.02718	-0.653719	-0.691393	-0.366383	-0.552153	-1.09681	-1.18397	-0.232693	-0.300927	-0.172248	-0.214442	-0.594669	-1.35067	-1.52199	-0.783743	-1.10429	-1.03817	-1.40824	-0.761518	1.51787	-1.04359	-1.65804	1.22012	-0.37253	-0.70156	0.122653	-0.373744	-1.26092	1.48528	1.05675	0.391692	0.146776	1.30334	-0.560449	0.979913	0.258642
CTSZ	-0.726242	-1.12555	-1.18633	-0.847127	-0.29305	-1.20414	-0.52906	-0.560402	-0.301052	-0.715568	-0.877232	-0.640248	-0.398606	-0.545353	0.978492	-0.63577	-0.880818	-0.644449	-0.203256	-1.32568	-0.427961	-0.658135	-0.637976	-1.29719	-0.94437	-0.125569	-0.81657	-0.919647	-0.273832	-1.45698	-0.858204	-1.23437	1.53626	-0.562969	-0.639167	0.719379	-1.03439	-1.71947	-1.46629	-1.0326	1.15363	1.33169	1.48094	0.872588	0.984335	-0.0292559	0.603885	1.05083	0.349182
CYP2C9.4	-0.868519	-0.419446	-0.633965	-0.482898	-0.734415	-0.874269	-0.547342	-0.999977	-0.832511	-0.254621	-1.04041	-0.809658	-0.768447	-1.32101	0.533965	-0.903763	0.300266	-1.47049	-0.547026	-1.03744	-0.921453	-1.33739	-1.37757	-0.836981	-0.981168	-1.01112	-0.618173	-0.755701	-0.259743	-0.10533	-1.06914	-0.590431	0.91109	-1.29478	-1.29312	0.966948	-0.316971	-0.933323	-0.644473	-0.44787	0.948101	1.70239	-0.345653	0.622922	1.22015	1.63936	1.20231	0.702549	1.29005
EPB41L4A-DT	-0.490041	1.52933	0.773595	1.82716	1.22748	-0.269379	1.42916	0.334197	0.982903	1.15053	1.32473	0.881385	1.22934	0.53672	-0.693894	0.033449	1.3242	-0.0184897	1.25476	0.148625	0.490136	0.950274	0.329908	1.33122	-1.0476	0.837549	1.09211	0.509284	0.0903212	0.570518	1.53281	0.789894	-0.73272	-0.243581	0.532658	1.21504	1.19822	1.56879	0.485052	0.579705	-0.523637	-0.640681	-0.238807	0.162137	-1.10882	-1.85651	-0.17419	0.0268428	-0.242336
FAM83E	-0.429317	-0.762813	-0.789134	-0.491896	-0.699826	-1.53839	-0.382158	-0.655524	-0.73655	-0.553831	-0.908965	-0.867274	-0.695009	-0.255358	1.99609	-0.81638	-0.107644	-0.871928	-1.09316	-0.407175	-0.536631	-0.569232	-0.539172	-1.35107	-1.12306	-0.0634579	-1.33774	-0.716049	-0.711589	-1.50697	-1.17333	-0.825703	0.758309	-0.940731	-0.760699	-0.763068	-0.718788	-0.836093	-0.951194	-0.796567	1.15195	1.5916	0.128469	0.794825	0.391199	1.11972	1.01944	1.01228	1.48622
PTPRR.1	-0.61518	-0.892114	-1.21349	-0.7043	-1.12546	-0.69756	-0.598472	-0.697153	-1.28698	-0.57596	-0.910691	-0.635711	-0.274266	-1.1327	1.97134	-0.482262	-0.54033	-1.21962	-0.887551	-1.01815	-0.87362	-0.539648	-0.576662	-0.740028	-0.558181	-1.39357	-0.957963	-0.738324	-0.786191	-0.332059	-0.838442	-0.796739	0.567294	-1.20939	-0.553069	0.164627	-0.143125	-0.391013	-1.51014	-0.746184	1.41968	1.6195	0.253346	0.925186	1.50404	1.31144	0.797585	1.21657	0.563408
NAGPA	-1.3729	-0.320363	-0.544422	-0.527665	-0.690509	-0.940046	-0.513982	-0.463505	-0.932063	-0.297682	-0.666659	-0.16891	-0.365457	-0.520992	1.50851	-1.28588	-0.127987	-0.532078	-0.847014	-1.41844	-0.559253	-0.546068	-2	-0.7891	-1.20852	-0.45158	-0.40487	-0.781663	-1.24304	-1.07495	-0.562952	-0.448946	0.822659	-0.669612	-0.769561	-1.36789	-0.457941	-0.795155	-0.90935	-0.576263	0.166932	1.42794	0.0728614	0.368648	1.37494	0.856868	0.0170098	0.560602	0.5583
BIN1.2	-0.4688	-2	-1.11293	-0.583553	-0.713048	-1.02546	-1.02274	-0.253106	-1.30912	-1.24553	-0.919211	-1.07674	-1.04173	-1.36023	1.46219	-0.711474	-1.70925	-1.18001	-0.759992	-0.220648	-0.274847	-0.898577	-0.51628	-0.791851	0.0570355	-0.780428	-0.709371	-1.41376	-0.978636	-0.796584	-0.857254	-0.702338	1.27918	-1.16349	-1.21319	0.748866	-0.40598	-0.0732402	0.899208	-0.585033	1.02506	1.40013	0.268532	-0.0897588	0.935884	0.942317	0.606663	1.08149	-0.443649
DUSP6	-0.926667	-0.702026	-0.473275	-0.370663	-0.34525	-0.48357	-1.64839	-1.44878	-0.558201	-0.862511	-0.699158	-0.511106	-1.72724	-0.523307	1.47179	-1.49212	-1.42219	-1.36225	-0.449245	-1.22339	-0.316934	-0.738522	-0.734568	-0.711336	-1.17948	-1.47041	-0.489353	-1.30216	-0.201103	0.136589	-0.771765	-1.01352	2	0.190667	-0.105071	-1.55821	0.121118	-1.23747	0.19533	-1.64066	1.2122	1.43548	0.882016	0.433698	0.0424893	1.92417	0.870013	0.561517	0.924632
FAM120A.1	-2	-0.331827	-0.287562	-0.775242	-0.123409	-1.07964	-0.809456	-0.763821	-0.0789911	-0.507074	-0.703054	-0.835869	-0.711101	-0.648669	0.711574	-2	-0.895132	0.0971126	-0.810054	0.0344409	0.139994	0.230495	-2	0.357627	-1.89917	-1.29446	-0.313104	-0.606223	-0.331788	-0.697307	-0.775035	-0.0196904	0.399041	0.1732	-0.546877	-2	-1.54354	-1.64904	-0.309655	0.110583	0.285731	0.851287	0.121571	-0.0575079	1.00829	0.673523	0.458403	1.25146	1.01886
NR1H3	-0.488342	-0.906009	-0.189894	-0.473345	-0.731987	-1.39938	-0.491371	-0.849164	-0.43535	-0.6648	-0.888327	-1.43988	-1.30575	-0.812482	1.63619	-1.45391	-0.714313	-0.477871	-1.2373	-0.183621	-1.55124	-0.5779	-0.716145	-0.953266	-0.0763348	-0.30662	-0.566566	-0.810968	-1.23965	-1.08386	-0.314053	-0.917605	1.58441	-1.34175	-0.888911	0.136615	-0.802263	-0.819679	-0.463911	-1.27553	0.603682	1.51747	0.346634	0.582641	1.39975	1.26876	0.781212	0.56588	0.654016
SCCPDH.1	-0.844248	-0.810252	-0.752172	-0.499804	-1.1219	-1.21752	-0.709458	-0.215387	-1.35942	-0.725154	-1.18232	-1.22699	-0.905364	-1.05506	1.08183	-0.615505	-0.66923	-0.396012	-0.469707	-0.838454	-1.86947	-1.08677	-0.480892	-0.87031	-1.14901	-0.590231	-0.788906	-1.49512	-1.46581	-0.901456	-0.726903	-0.651995	1.70723	-1.15549	-0.599458	0.927427	0.325672	-0.00859897	-0.0143672	-1.07018	0.532256	1.46763	0.334584	0.596688	0.809441	1.42974	0.595016	1.31231	0.605992
KRT33A	1.21967	0.99133	1.02204	0.824961	0.949351	1.02543	0.831484	0.77608	1.39124	0.816475	1.25025	1.03453	1.20417	0.842842	-0.787877	0.819017	0.740154	0.821906	1.34235	0.802833	0.688575	0.467867	-0.287099	0.470324	1.03086	1.33697	0.597354	0.663008	0.914788	0.299419	0.9396	1.36304	-1.33749	0.627515	0.852427	0.891296	-1.4499	-0.819905	-0.0840308	1.38331	-0.407222	-1.3756	-0.574745	-0.0380465	-1.534	-1.11649	-0.175376	-1.52411	0.106178
DOCK9.2	1.761	0.369599	0.377558	0.987899	-0.0749837	0.823705	0.465176	0.818941	0.620593	0.580952	0.92308	0.693052	0.417086	0.0409604	-1.19556	1.51441	0.35876	0.253391	0.62193	0.841429	0.436401	0.729499	1.52105	1.03694	1.69096	1.12051	0.78421	1.22032	1.11694	0.627962	0.80757	0.458697	-0.952483	-0.114797	0.840764	-0.431757	1.28645	1.50067	0.615121	0.9369	-0.399884	-1.39673	-0.319118	0.890348	-1.31967	-1.51516	-0.510192	-1.13556	0.22143
CLIP1	0.567742	0.276415	0.679793	0.639044	1.17259	0.393199	0.66393	0.774328	0.646986	0.50457	0.983928	0.861442	0.917497	0.823209	-1.51755	-0.0254912	0.333081	0.727078	0.616604	0.63298	1.26039	0.920164	1.35922	0.679424	0.559554	0.233838	1.29034	1.41832	0.681591	1.11905	0.639248	0.777743	-1.53476	0.907224	0.913892	0.818948	1.28518	1.49818	0.69628	0.459252	-0.27638	-1.26313	0.212304	0.253417	-1.18237	-1.42127	-0.053962	-1.04708	0.290146
TIMP1	-0.930323	1.05964	-0.446906	-0.907524	-0.321131	-1.08288	-0.528692	-0.918698	-0.0404178	-1.09195	-1.00349	-1.15144	-1.11536	-0.594483	1.72356	-0.539497	-0.00751329	-0.321657	-0.865633	0.0750097	-0.979311	-1.03477	-1.75563	-0.657816	-1.12222	-0.575444	-1.41097	-1.40926	-1.27757	-1.25488	-1.19873	-1.67101	0.697919	-0.740831	-0.697311	0.754569	-1.68737	-0.974375	0.586925	-1.09076	1.38672	1.30099	1.21612	0.588627	0.576653	0.615594	1.10006	-0.0969221	0.337814
COL3A1.1	-0.840982	-1.44469	-0.117338	-1.21452	-0.112865	-0.813635	-0.447629	-0.552462	0.44688	-1.06878	-0.586299	-0.863524	-1.75766	-0.0613202	0.689135	-0.799919	-0.929267	-0.368496	-1.36493	-1.47647	-0.919246	-1.43704	-1.53493	-1.51419	-1.34996	-0.60084	-0.612476	-1.47294	-0.780629	-0.876095	-1.26372	-0.796856	1.5014	-0.730214	0.228583	0.386557	-0.606764	-0.408848	0.894419	-0.85546	1.37669	1.31212	0.665483	0.282589	0.895894	1.3704	1.0376	0.695664	0.631466
TES.1	-1.69378	-0.804562	-0.481018	-0.997378	-0.387852	-0.664382	-0.887168	-0.953265	-1.01896	-0.957595	-0.743894	-0.969976	-1.16838	-0.267747	1.21073	-1.58026	-0.705558	-0.800924	-1.19112	-1.49295	-0.299876	-0.613535	-2	-0.782572	-0.851073	-1.26506	-0.0834142	-0.952711	-1.07682	-0.497725	-1.26375	-0.389804	0.524183	-0.4105	-0.850854	-0.435778	0.9046	0.141829	1.94935	-0.911048	0.860397	1.17345	0.300872	-0.376617	0.927555	1.36185	0.445011	0.522744	0.487776
AKAP1.1	-2	-0.12994	-0.543529	-0.689733	-0.57071	-0.911402	-0.39166	-0.971777	-0.330546	-0.621688	-0.975334	-0.621394	-0.531906	-0.369006	1.06814	-1.70388	-0.312319	-0.414251	-0.582481	-1.69858	-0.300498	-0.527858	-2	-0.702469	-0.178933	-0.60807	-0.284618	-1.31437	-0.525766	-1.02751	-0.672568	-0.410622	1.12449	-0.289084	-0.686656	0.313138	-0.499775	-2	0.277103	-1.12422	0.199257	1.26534	0.149712	-0.0940145	1.18316	1.11186	0.431504	1.46023	0.412911
DLC1	-0.157429	-1.02776	-1.07333	-1.38301	-0.456961	-0.902732	-0.771499	-1.09723	0.551292	-0.710418	-1.46682	-1.36534	-0.79545	-1.17439	-0.105334	-0.292856	-0.641842	-1.95562	-1.12255	-0.819478	-0.985042	-0.649822	-1.35494	-0.407224	0.125561	-0.321646	-1.06369	-0.530689	-1.23173	-0.855167	-0.908766	-1.16816	1.56939	-0.924418	-0.330892	1.10705	-0.351924	-0.865966	0.508607	-1.05918	1.20185	0.843936	0.537728	-0.244216	1.56268	1.51514	0.848776	1.20122	0.139394
MNX1	0.0637684	-0.0715048	-1.03336	-0.429281	-0.573693	-1.61677	-0.230829	-0.50883	-1.5132	-0.223719	-1.50229	-1.23361	-1.86405	-0.137143	1.02012	-0.67637	0.0554612	-1.39198	-0.52148	-0.854941	-1.1549	-0.823313	-0.0682016	-0.669198	-0.0697444	-0.401821	-1.09995	-0.792965	-1.1095	-1.48138	-0.315709	-1.24494	1.21393	-1.00763	-0.28109	-2	0.123282	0.312928	-0.639512	-1.13334	0.503701	1.101	1.14263	0.797418	1.23393	0.597669	0.44388	1.04158	0.304794
FAM13A.2	-0.807469	-0.947099	-1.08665	-0.705558	-0.905009	-0.388193	-0.689654	-0.864025	-0.349934	-1.12291	-1.43694	-0.648894	-0.997919	-1.46391	1.49113	-0.400818	-0.686198	-1.11835	-0.34854	-0.566063	-0.931536	-0.622257	0.652876	-0.616022	-0.8144	-1.07293	-0.486351	-1.36378	-0.698811	-0.6173	-0.537477	-0.580614	1.32995	-0.801112	-0.738208	-1.27385	0.0244475	-1.12349	-0.418046	-1.72816	0.184102	0.499845	0.0940775	0.337114	1.27779	1.01808	0.544772	1.53745	0.30841
ATXN7L3B.1	-1.81422	-0.554447	-0.470095	-0.618128	-0.617837	-1.24791	-0.103775	-0.776445	-1.17068	-0.294662	-0.940237	-0.811041	-0.642636	-0.350006	0.0938126	-1.97794	-0.181948	-0.610797	-0.916069	-1.37749	-0.358233	-0.658452	-2	-0.573388	-0.488686	-0.755754	-0.266714	-1.26843	-0.916583	-1.16877	-0.600126	-0.0461435	0.401102	-0.695305	-0.815075	0.653523	-0.59574	-0.841739	-0.0391146	-0.290284	0.718078	0.346327	-0.591417	-0.529627	1.98619	1.422	0.708347	1.34268	-0.0767844
NFE2L1.1	-1.97306	-0.8064	-0.330301	-0.868282	-0.111076	-1.46987	-0.217138	-0.82965	-0.398803	-0.54473	-1.33537	-0.772148	-0.766619	-0.0457679	1.41679	-1.78767	-0.211335	-0.55727	-1.08246	-1.13858	-0.196342	-0.738782	-2	-0.413239	-0.575152	-0.477012	-0.310341	-1.83869	-1.08426	-1.14239	-0.532841	-0.00946613	0.971785	-0.34455	-0.766222	-0.452531	-1.65172	-0.956628	0.734158	-0.423704	0.34752	0.783995	0.394475	0.398542	0.773506	1.04148	0.576558	1.38815	-0.128784
LRP5	-0.870205	-0.402041	-0.726568	-1.0479	-1.82411	-0.808263	-0.404968	-1.24892	-1.20439	-0.689128	-1.14005	-0.469046	-0.841281	-0.453285	1.72849	-0.315483	-0.754331	-0.932027	-0.757531	-0.926614	-0.0372667	-1.33794	-0.33018	-1.26967	-1.28777	-1.06671	-0.937777	-1.0257	-0.707327	-1.08872	-0.798856	-1.12368	1.40913	-0.878413	-0.496339	0.903505	-0.608855	-0.724137	-0.268982	-0.718396	-0.0861542	1.48529	0.655006	0.0360417	1.00527	0.910792	0.876136	0.605274	0.0091823
COL6A3	-1.02729	-1.27742	-0.270978	-1.69264	0.195436	-1.42985	-0.612346	-0.0947533	0.665354	-1.05496	-0.688662	-1.58859	-1.27506	0.123016	1.02462	-1.61893	-0.627252	-0.268905	-0.981007	-0.846472	-0.636509	-1.51052	-1.78398	-1.16765	-1.03221	-0.453341	-0.654373	-1.95815	-0.829847	-1.48536	-1.25401	-1.17644	1.53408	-0.860618	0.273344	0.319538	-0.512897	-0.696878	1.61771	-0.772952	1.21556	1.356	0.977587	0.589574	0.314926	1.00694	1.10636	0.658382	0.889736
ITPKC	1.72693	0.53695	0.451725	0.691591	0.333386	0.208396	0.343043	0.801338	0.261099	0.691353	0.549314	0.868919	0.40862	0.507288	-1.25603	1.03865	0.70417	0.597444	0.470118	1.06038	1.07861	0.67973	1.78474	0.702454	1.94137	0.575238	0.70815	0.898095	0.582393	0.792866	0.749908	1.0707	-1.68087	0.334684	0.859871	0.936635	0.639575	1.31415	0.305358	1.17924	-0.667296	-1.11761	0.0539657	0.552848	-1.67125	-1.43061	-0.208365	-1.04319	0.19754
WWTR1.2	1.61223	0.147385	0.551091	0.497539	0.277098	-0.0817009	0.211501	0.645592	0.490483	0.714813	0.828069	0.635196	0.464576	0.295889	-0.910053	1.63991	0.676971	0.491445	1.10704	1.08335	0.56301	0.441843	1.67854	0.69954	0.896942	1.1308	0.257884	1.492	0.967419	0.291808	0.230286	-0.059733	-1.25139	0.798792	1.34736	1.55796	0.91717	1.60481	0.528697	0.906011	-0.275031	-1.40632	-0.19042	0.771091	-1.33576	-1.25077	-0.602349	-1.15687	0.0687983
ZBTB20.1	-1.71889	-0.970508	-0.458248	-0.434135	-0.508474	-0.218745	-0.29904	-0.238413	-0.08436	-0.47812	-1.50177	-0.972078	-1.36903	-0.577779	0.940119	-2	-0.366542	-1.47708	-0.419776	-1.07142	-0.278146	-0.434949	-1.84915	-0.897264	-0.237128	-0.31148	-1.46564	-0.308314	-1.43123	-0.154417	-0.49185	0.0148046	0.838129	-0.667959	-1.2517	-0.705409	0.0639558	-0.68054	-0.325766	-1.04983	0.432747	0.775754	0.237918	-0.0430586	1.38783	2	0.848526	1.10434	0.751791
FOXF2	0.0476507	-0.96334	-0.78885	-0.963952	-0.79362	-0.897067	-0.962883	-0.930659	0.303105	-1.15151	-0.896118	-0.585665	-0.689167	-0.964308	0.300342	-0.114377	-1.03176	-1.4257	-1.01333	-0.952602	-0.920554	-1.15611	-0.90404	-1.48191	-0.788508	-1.32753	-0.532662	-0.827621	-1.01256	-1.14989	-0.78643	-1.308	1.66877	-0.523666	-0.21282	-0.811904	-0.322963	-0.753123	2	-0.899165	1.32493	1.04924	0.15423	0.0735462	1.40391	1.44233	0.841161	1.1309	0.612371
MIR1469.2	-0.87019	-0.943153	-0.833969	-0.649441	-0.620497	-0.95209	-1.09851	-0.948276	-0.266388	-0.420894	-0.789717	-1.20811	-0.811373	-0.640328	0.346126	-0.754473	-0.966898	-0.576754	-0.726373	-0.615482	-0.914775	-0.789662	-0.00249698	-1.25941	-0.0556378	-1.02647	0.209349	-1.31116	-1.22515	-0.674639	-1.08871	-1.05744	1.03846	-1.07482	-0.590675	0.21103	-0.752287	-0.881525	0.581446	-1.33833	0.811226	0.606187	-0.168433	-0.621964	1.91345	1.18247	0.926315	2	-0.0156767
SMCO4	-1.1818	-1.91578	-0.85918	0.227048	-1.03084	-2	-0.0347753	-1.12078	-0.795226	-1.08215	-0.549485	-0.767587	-0.516095	-0.36955	1.39312	-0.45178	-1.60772	-0.898902	-0.457339	-0.827209	-0.249871	-0.537156	-1.30701	0.0487526	-1.94183	0.284648	-1.04387	-0.555833	-0.338899	-1.31137	-0.536317	-1.46506	1.15037	-0.658286	-1.14285	0.286666	-0.280495	-0.729368	-0.475868	-0.72356	0.242047	0.888195	0.284389	0.875364	1.01415	0.493297	0.449303	1.21761	-0.266252
N.1271	-0.969584	-0.568188	-1.30818	-1.0321	-1.04506	-1.44164	-0.927453	-0.906209	0.114709	-0.940719	-1.45952	-0.585197	-1.30759	-0.379055	0.822257	-0.556331	-0.436747	-1.40091	-0.653692	-0.879183	-1.05912	-1.03229	-0.0425082	-0.927885	-0.616541	-0.579423	-1.90584	-1.10456	-0.25872	-1.31999	-0.440605	-0.539248	1.54712	-0.800378	-0.227529	0.425134	-0.35548	0.123661	-0.560687	-0.84326	0.506371	0.925737	1.17473	0.0169565	1.72931	0.51264	0.864741	0.537348	0.351737
PDS5A.3	1.21962	0.840428	0.952718	1.63211	0.769902	0.824828	0.877651	0.417261	0.560962	0.665338	0.940144	0.952841	0.535331	0.776081	-0.635933	0.299935	-0.307895	0.212503	0.557602	1.39959	1.05672	0.608968	0.698544	1.06042	-0.0434234	-0.0206451	1.12942	1.24507	0.325368	1.03789	0.824751	1.70282	-1.22949	0.687363	-0.0330759	0.904472	1.54971	0.881567	0.368822	0.12375	0.571761	-0.919144	-0.370688	0.638268	-1.21724	-1.20281	0.115365	-1.82583	0.1961
TGM5	1.5319	0.51285	0.557836	0.581182	0.612429	0.0675139	1.10848	1.17062	-0.0998122	1.1014	1.2564	1.05696	0.826223	1.31201	-0.850984	1.07698	0.76134	1.00531	0.481421	1.2179	0.943647	0.275732	1.39429	0.659467	-0.148729	0.338129	0.745788	1.00977	1.06051	0.550158	-0.149301	0.624908	-1.58922	1.16642	0.762205	0.60462	0.618325	1.28941	0.417409	0.526493	-0.334922	-0.966098	0.190027	0.82821	-1.13667	-1.50718	-0.0928658	-0.567871	-0.878117
HSPG2.1	-1.43989	-0.494891	-0.400651	-0.717649	-0.470803	-1.37359	-0.395533	-0.518617	-0.239993	-0.850091	-1.57503	-0.867949	-1.29526	-0.7388	1.14665	-0.877601	-0.745814	-0.544052	-0.818441	-0.825239	-0.854481	-1.00315	-1.37005	-1.02015	-0.394373	-0.624879	-1.05137	-0.985884	-0.935731	-1.08328	-0.734214	-0.794235	0.741499	-0.557161	-0.747883	1.49092	-2	-1.0642	1.44624	-0.706518	0.370168	1.39398	0.201547	-0.22521	0.765578	1.3244	0.6562	0.955246	0.572394
PLXNA3	-0.885698	-0.227464	-0.5788	-1.26655	-1.60863	-0.779178	-0.358172	-0.498365	-0.920392	-0.632857	-1.13511	-0.397486	-0.446219	-0.77435	1.20599	-0.369666	-0.811646	-0.583354	-1.11969	-0.935718	-0.644659	-0.683938	-0.367057	-0.62736	-0.520773	-1.10805	-0.146031	-0.500734	-1.08239	-0.859581	-0.390859	-0.0335439	-0.132715	-1.21452	-0.639409	-2	-0.134306	-0.442858	-0.341582	0.72788	1.7723	1.65006	1.41821	0.438954	0.536085	1.24248	0.936044	0.884168	-0.219661
COL5A1.1	-0.406814	-1.3731	-0.307214	-1.63969	-0.842283	-0.627739	-0.873954	-0.937723	0.617005	-1.27404	-0.722389	-0.846777	-1.1052	-0.319785	0.331975	-1.11725	-0.920893	-0.167484	-0.935944	-1.56119	-1.04033	-0.611172	-0.942352	-1.26361	-1.0245	-0.382331	-0.682772	-1.66348	-1.38889	-1.17517	-1.07652	-1.02208	1.43235	-0.767838	-0.0947644	0.606278	0.0577582	-0.294737	0.669446	-0.648145	1.41272	0.883727	0.882983	0.120084	0.903701	1.02154	0.994179	1.00088	0.25285
CNOT1	1.50898	-0.0864398	0.301543	1.36795	0.718075	0.152277	0.329807	0.897802	-0.0227974	1.02875	0.821454	0.558339	0.843479	0.278971	-1.61169	1.26125	0.957648	0.65657	0.596172	0.879792	0.847683	0.916724	2	0.629548	2	0.279089	1.12775	1.19002	0.818924	0.30879	0.980324	1.03131	-0.654162	-0.161559	0.679251	0.227641	0.988022	1.60047	-0.00448411	0.459539	-0.687625	-0.980321	-0.154536	0.515128	-1.63491	-1.43568	-0.119015	-1.33281	-0.986506
TMEM63A	-0.454755	-0.732477	-0.968352	-0.693904	-1.0134	-0.842272	-0.572467	-0.0807287	-1.99659	-1.08264	-1.40012	-1.10196	-0.883425	-0.459696	1.91177	-0.972163	-0.468003	-0.835532	-0.353977	-0.730365	-1.19283	-0.485303	-2	-0.567292	-0.682575	-0.487623	-0.299752	-1.39063	-0.914753	-1.00915	-0.118027	-0.64324	0.428088	-0.906685	-0.630055	-0.0414987	-0.313825	-1.27191	-0.311743	0.264755	0.372169	1.12022	0.432453	-0.0540385	1.0641	1.27125	0.863426	0.0109466	-0.464821
NUAK1	-1.00933	0.282016	-0.778951	-1.37765	-0.421417	-0.552476	-1.06214	-1.05561	0.578848	-0.936492	-1.05739	-0.427229	-1.60678	-0.775273	-0.382499	-1.30713	-1.03717	-0.691066	-0.373088	-2	-1.15963	-1.64676	-1.2658	-1.05254	0.171743	-0.571776	-0.553926	-1.12371	-0.714341	-0.906286	-0.643354	-0.960248	2	-0.741559	-0.819751	0.913817	0.793156	-1.89514	0.208842	-0.549977	0.8652	1.00553	0.0629864	0.0554993	0.873263	1.32927	0.573137	1.17172	0.407007
PLEKHF1	1.55488	0.0103893	0.542857	0.833036	0.491371	0.576876	0.805156	1.16793	0.538318	0.720937	0.850849	1.07937	0.754546	0.302925	-1.20679	1.46733	0.426669	0.49172	1.12444	0.907099	0.549564	0.422489	1.79265	0.875715	0.865698	1.079	0.648407	1.02769	0.823452	0.975956	0.839612	0.441285	-1.14459	0.406688	0.933541	-0.340988	-0.311289	1.24412	0.259722	1.51569	-0.860418	-1.67381	0.335664	0.555453	-1.95915	-1.04313	-0.20289	-2	-0.212281
CRYM	0.901098	-0.0673478	0.929196	0.10878	0.975541	-0.0871479	0.760711	0.971493	0.734358	0.524915	1.374	0.69383	1.42624	1.14869	-0.913613	1.04857	0.120462	0.453637	0.634215	-1.71491	1.38183	0.44004	1.17888	-0.158658	1.72399	0.851653	0.163324	0.211496	0.121925	1.68477	0.81854	1.0403	-1.49235	1.05211	0.520364	1.58465	1.11348	2	1.53728	0.489774	-1.05125	-1.52122	0.372447	-0.0535715	-1.42425	0.128618	0.388702	-0.0846171	0.0669419
ZBTB5	0.596978	0.874498	0.897664	1.50993	0.433422	0.270602	0.944215	0.911806	0.321682	0.989095	0.635456	0.593276	0.63334	0.600059	-1.12802	0.842598	0.779328	0.376708	0.937605	0.201041	0.654049	0.679199	-0.0315128	0.955893	1.14495	0.489234	0.961664	0.937761	0.768066	0.125307	0.755034	0.833271	-1.23305	0.394407	0.370969	2	1.42961	1.7813	0.29614	0.877719	-0.76224	-2	-0.472469	0.314654	-1.09882	-0.49877	-0.664007	-0.829569	-0.464065
WFDC2	-0.0489677	-0.754173	-0.736249	-0.925722	-1.08636	-1.29867	-0.8165	-0.814964	-0.943381	-1.60365	-0.845559	-0.7085	-0.883678	-1.38917	0.989541	-0.210317	-0.620121	-0.709609	-0.693181	-0.895762	-0.66945	-0.712414	-0.589794	-1.77571	-0.516543	-1.11528	-0.192651	-0.120209	-0.434221	-0.651555	-1.10195	-0.988736	1.04322	-0.810246	-0.385167	-0.906004	-0.17542	-0.503021	-0.155646	-0.567394	1.15529	0.691514	1.42257	-0.167685	0.103586	2	1.58532	1.37731	0.285858
FAAH	0.464041	-0.288645	-0.786317	-0.482729	-0.712797	-0.129557	-0.727315	-0.896042	-0.880893	-0.523315	-1.61762	-0.666517	-0.706083	-0.299418	1.06032	-1.26373	-0.580282	-0.297846	-1.36385	-1.31015	-1.00369	-1.03036	0.482411	-1.15012	-1.45871	-0.459937	-0.735778	-1.55051	-1.549	-0.879276	-0.316494	-0.501335	1.09437	-0.710864	-0.619879	-1.04087	-1.51818	-0.914376	-0.343486	-0.216967	0.204663	1.27606	0.44147	0.0648084	0.813199	0.857879	0.877886	0.572799	-0.156617
COL6A2	-1.18577	-0.931598	-0.558686	-0.836209	-1.20781	-1.70333	-0.423078	-0.520563	0.749269	-0.848984	-0.797015	-0.860114	-0.724383	-0.0823591	0.472592	-0.869596	-0.625511	-0.211169	-0.861823	-1.58671	-0.61978	-0.868014	-1.4042	-1.32174	0.00262853	-0.525281	-1.29703	-1.14398	-1.17408	-0.935431	-0.334527	-1.12578	1.09649	-0.738083	-0.2545	-0.838626	-1.42441	-0.87139	1.86414	-0.770796	1.209	1.08055	0.412908	-0.0915218	0.850906	1.3121	1.22771	0.602368	0.512446
VOPP1	-1.0208	-0.735156	-0.953775	-0.66333	-0.880368	-0.860164	-1.13746	-0.694846	-0.779832	-1.14724	-0.851166	-0.584254	-1.07503	-0.651352	1.53998	-0.946576	-0.730907	-0.938684	-1.05651	-0.930546	-0.399377	-0.905879	-1.15857	-0.96002	-0.474555	-1.0864	-0.452083	-1.09154	-1.0782	-0.71521	-0.394033	-0.774412	1.11756	-1.37878	-1.2952	1.24116	-0.672726	-0.216605	-0.524438	-0.141597	1.1134	1.145	0.418389	0.0234791	0.922466	1.37556	0.602184	1.22179	0.412482
FN1.1	-0.715921	-1.17916	-0.909736	-0.822387	0.0938404	-0.691806	-1.01578	-0.929826	0.742905	-1.19354	-1.34941	-1.03471	-1.36791	-0.619874	0.455977	-0.910664	-0.908981	-1.07861	-0.841217	-0.923318	-0.59229	-1.17648	-0.822574	-1.68415	-0.588575	-0.990143	-1.15034	-0.816757	-0.511369	-1.23683	-1.31272	-1.33593	1.52095	-0.954778	-0.558667	1.41493	-0.607858	-0.993649	2	-0.70562	0.768365	0.990411	0.440116	-0.471964	0.932028	1.65016	1.2288	0.375061	0.938988
APP.2	-1.18134	-0.391002	-0.255774	-1.00299	0.213208	-1.1775	-0.361231	-1.08422	0.0918312	-0.966329	-0.55099	-0.912942	-1.53994	-0.105291	1.50339	-0.897012	-0.196175	-1.48488	-1.19753	-0.340904	-0.837649	-0.892079	-0.624708	-2	-0.964668	-0.53375	-0.849744	-0.908983	-0.687969	-1.72717	-1.22415	-0.856853	1.62164	0.0660939	-0.847064	-0.241912	-1.12185	-1.91974	0.621977	-0.507501	0.652544	1.01607	1.08433	0.31319	0.983561	1.04526	0.426769	0.882916	0.756822
HEXB	-1.44607	-0.495048	-0.31023	-0.8291	-0.309065	-0.73132	-0.590815	-0.849722	-0.351391	-1.0326	-0.865715	-0.941402	-0.850242	-0.658911	1.77182	-1.0343	-0.455321	-0.633991	-0.906481	-0.409436	-0.71405	-1.0137	-1.97988	-1.01191	-0.352724	-1.06823	-0.628205	-1.2839	-0.953409	-0.816714	-0.853176	-1.03713	1.25253	-0.466825	-0.795512	0.501064	-0.817388	-0.822578	-0.0852391	-1.54087	0.686075	0.954722	0.90655	0.360911	0.886839	0.916616	0.54748	0.512527	0.661439
IGF2BP3	1.31658	1.11514	1.00707	0.846727	0.416356	1.30679	0.478537	0.946969	1.19883	0.434455	1.22549	1.41735	0.721951	0.226237	-1.15036	0.984759	1.13612	0.625593	1.17534	0.598295	1.42561	1.1025	1.66683	0.857418	-0.144609	0.076865	0.301862	0.996403	0.879504	1.17503	0.479321	1.40837	-1.42827	0.458986	-0.326214	-0.493619	-0.00735119	0.817668	0.374461	0.598657	-0.140258	-1.37451	-0.625542	0.19672	-1.40117	-1.19894	-0.385424	-1.28958	1.17112
RAB21	0.319989	0.928571	0.898419	1.39702	0.893086	0.183461	1.38873	1.43793	-0.0340188	1.48494	0.877902	0.36182	1.21125	0.688898	-0.635611	0.304083	0.676424	0.259557	0.893002	0.400849	1.13956	1.15084	-0.411856	1.52271	0.0633196	1.45088	1.07985	0.787534	0.48931	0.843258	0.986185	1.19667	-1.51191	0.661539	0.505133	0.441808	1.51968	0.284346	0.227615	0.742974	-0.686102	-1.46981	-0.494931	0.233971	-0.554816	-1.45323	-0.314589	-0.600379	-0.916385
RETREG1	-0.657917	-0.704361	-1.16658	-0.668291	-0.928591	-0.486902	-0.694946	-0.82778	-0.0420099	-0.937245	-0.921441	-0.423021	-0.871178	-0.828467	2	-1.10536	-1.00771	-0.679095	-0.640625	-0.991693	-0.925176	-0.808736	-0.982355	-0.940488	-0.733574	-1.25492	-0.857981	-0.626945	-0.269476	-0.51671	-0.978469	-1.21831	1.49726	-0.840853	-0.293199	-0.465882	-0.359801	-0.868748	-1.02449	-1.27609	0.427453	1.52991	0.914592	1.06985	0.823021	0.895016	0.366211	1.33636	0.507782
FOXF1	-0.711686	-1.33468	-1.20028	-0.815018	-0.646388	-1.38255	-0.857233	-0.899444	-0.0843996	-1.33215	-0.629332	-1.19295	-0.559219	-0.99075	0.518683	-1.10229	-1.51954	-1.41373	-0.570113	-1.1009	-1.14601	-1.42382	-0.616727	-1.3863	-0.258856	-0.291314	-0.620539	-0.243993	-1.12025	-0.745137	-0.707578	-1.18681	1.65292	-0.817934	-0.672848	0.334839	-0.318514	-0.338347	2	-0.67453	1.19911	1.32043	0.239342	0.156084	1.29203	1.68664	0.663914	0.988787	0.0722674
MIR6721	-0.379957	-0.854385	-0.756553	-0.645919	-1.0916	-0.465416	-0.654389	-0.633615	-0.912668	-0.642749	-0.629034	-0.911772	-0.693286	-0.742259	1.1496	0.196881	-0.481751	-0.511603	-0.49406	-0.983764	-0.528252	-1.03252	-2	-1.17392	-0.330399	-0.157649	-0.836905	-0.886317	-0.672013	-0.894194	-0.586037	-0.69114	1.0449	-0.316227	-0.754384	-1.99256	-2	-1.32148	0.229406	-0.125219	-0.101487	0.826076	-0.00160628	0.140184	0.680395	0.528381	0.399878	1.81875	0.0348085
SPATA5L1	1.75685	0.531095	1.04077	0.444228	0.541639	0.766227	0.564882	0.628632	0.985596	0.666795	0.963688	0.0659847	0.934897	0.896585	-0.681483	1.3864	-0.0186766	0.555411	1.18519	0.966873	1.00294	0.550395	1.53851	0.300307	0.890179	0.754121	0.665342	1.05576	0.654536	1.23673	0.30691	0.411648	-1.0658	0.599836	0.632348	-0.461559	1.2611	1.69258	-0.231521	0.342361	-0.188372	-0.812794	0.331681	0.37762	-1.60437	-2	-0.57673	-2	0.209263
SULT1A2.2	-1.06723	-0.739617	-0.816561	-1.05436	-0.737311	-0.700113	-0.768266	-0.85886	-0.384336	-0.9717	-1.30521	-0.588125	-0.882742	-0.917922	1.83164	-1.0125	-0.999948	-0.745638	-0.795443	-1.16552	-0.801008	-0.735612	-0.491561	-0.996654	-0.639686	-0.741212	-1.22527	-0.868558	-0.564511	-0.80965	-0.607548	-0.944823	2	-0.640077	-0.728297	1.05193	-1.24417	-1.07661	-0.60068	-1.08499	0.678968	1.71905	0.925101	1.24879	0.631928	0.696718	-0.0330666	0.469241	0.331888
IGF2BP3.1	1.32192	1.19862	1.04145	0.74071	0.193866	1.30231	0.789762	0.806773	1.084	0.449632	1.05719	1.31675	0.624888	0.280672	-1.42169	0.868933	1.18253	0.497939	1.07099	0.327648	1.22426	0.929267	1.48788	0.756458	0.665985	-0.0747619	0.639599	0.784002	0.906988	1.24564	0.532913	1.34358	-1.1351	0.094625	-0.791559	-0.321962	0.88952	1.21961	0.319344	0.749365	-0.229239	-1.2419	-0.393174	-0.0897034	-1.56826	-1.09336	0.178059	-1.29745	0.987332
SLC4A4	-0.484458	-0.0347759	-1.72598	-0.596288	-1.25723	-0.0452353	-0.776002	-0.788635	-1.05743	-0.494817	-1.2121	-1.08778	-0.555339	-1.41747	1.49647	-0.680117	-0.278139	-0.656325	-1.27662	-2	-1.27064	-0.744254	0.0900614	-0.994362	-0.131888	-1.23241	-0.714643	-0.500582	-1.00988	0.213439	-0.246115	-0.891258	1.26228	-1.52907	-0.563575	0.410009	-0.343528	-0.926642	-0.754511	-1.34877	0.961668	1.20541	0.681252	0.856718	0.69453	1.34347	0.778793	0.311705	0.998228
CDK10	-2	-0.535543	0.161851	-0.599039	-0.580141	-0.514668	-0.235218	-1.0022	-0.684606	0.0169281	-0.433466	-0.399059	0.142892	-0.197629	0.174881	-2	-0.0287001	-0.525096	-0.649032	-1.19446	-1.01418	-0.0618437	-2	-0.550485	-0.720557	-0.515105	0.139107	-0.79218	-0.729376	-0.797028	-0.412045	-0.283309	0.802575	-0.126635	-0.463377	-2	-0.351884	-1.18784	-0.384072	-0.772454	0.93453	1.56471	0.319299	-0.134948	0.883102	1.75962	0.881985	0.858556	0.130654
MIR568	-1.81939	-1.85667	-0.610644	-0.318536	-0.308931	-0.233806	-0.469436	-0.686554	0.324709	-0.434154	-0.914316	-0.733709	-0.441886	-0.59283	0.700196	-2	-0.925448	-1.01276	-0.810726	-1.10032	-0.187811	0.0100197	-1.99696	-1.23629	-0.936772	-0.902664	-0.46991	-1.49181	-0.480906	-0.0917309	-0.54002	-0.156374	1.17973	-0.627016	-0.824189	-1.47854	0.096324	-1.18666	0.881658	-0.61583	1.11498	1.10905	0.382112	-0.0793232	1.19355	1.61549	0.963061	1.10086	0.825591
IGKV1-37	-0.2683	-0.979956	-0.973998	-1.22525	-1.07668	-1.34077	-1.00353	-0.36658	0.42526	-1.11163	-0.700385	-1.07299	-0.978539	-1.05399	0.618818	-0.505534	-1.00692	-0.806835	-0.547337	-0.763692	-0.490109	-1.00663	-0.677878	-1.06524	-0.310169	-1.0191	-0.615791	-1.62238	-0.922771	-0.734569	-0.816548	-1.36494	1.84689	-0.853572	-0.746457	1.68335	-0.314363	-0.441301	-1.58732	-0.407214	0.779818	0.757398	0.762044	-0.180076	1.78244	0.789775	1.18342	0.328087	0.924615
LTF	-0.453204	-0.986754	-0.658981	-1.13363	0.942338	-0.609939	-0.890271	-0.922393	-0.786969	-1.04558	0.112329	-0.640441	-0.15869	-0.992274	-0.792019	0.100362	0.593531	-1.13302	-1.04003	-1.49663	-0.525426	-1.24151	-0.458502	-0.829707	-0.861105	-0.866528	-0.636403	-0.785879	-0.430215	-0.781361	-0.777141	-0.88778	-1.30221	-0.60028	-1.11367	0.142028	-0.36226	-0.504223	-0.890708	-0.485056	0.831396	0.127787	0.896559	-0.235996	0.86187	1.52436	1.68027	0.491508	1.30026
HECA	2	0.435606	0.161543	0.814997	0.373475	1.13896	0.0407256	0.95598	0.793033	0.372783	0.823261	0.986151	0.178354	-0.0241173	-0.852133	0.687316	0.241118	0.00321512	0.505332	0.966614	0.642931	0.790578	2	0.842784	0.651205	0.473748	0.781835	1.95038	0.902512	1.0705	0.890197	0.348857	-0.853081	0.246088	0.779608	0.266932	1.49301	1.05559	-0.156867	0.703834	-0.149551	-1.34131	-0.619679	0.604013	-1.14134	-1.01038	-0.574487	-1.02909	0.0507332
AL022238.4.3	-0.10638	-1.00566	-0.369845	-0.441835	-1.10953	-1.61413	-0.635548	-0.262803	-1.44172	-0.448982	-1.17287	-0.65417	-0.559014	-0.718766	1.15944	-0.579151	-0.708698	-1.06679	-0.810996	-0.488547	-0.883884	-1.03426	-1.00097	-0.533108	-0.768529	-0.72744	-0.379669	-0.605482	-0.406478	-1.57271	-0.602932	0.328803	-0.178821	-0.902421	-0.722271	0.48333	-2	-1.24381	-0.765541	0.43258	0.5865	0.471878	-0.248059	-0.380234	1.71547	1.54877	1.51682	1.25518	0.623085
TNFRSF14	-1.53809	-1.65508	-0.239912	-0.951344	-0.758727	0.170173	-1.26728	-1.12789	-0.914703	-0.653087	-0.744157	-1.13769	-0.806354	-0.444516	1.53199	-0.140491	-0.432801	-0.737089	-0.958259	-1.32933	-0.761478	-0.803447	-1.14538	-0.504769	-1.10654	-0.495242	-0.672891	-0.852179	-0.675111	-0.482026	-0.703366	-0.785051	1.5518	-0.454506	-1.2332	-0.617457	-0.71721	-0.448789	-0.619097	-0.679674	0.722667	0.671076	0.462178	0.500934	0.866526	1.7632	0.941483	0.625066	0.606021
SOBP	-0.231249	-0.778784	-0.888073	-0.857362	-1.01081	-0.721975	-0.624311	-1.07701	0.203554	-0.71168	-0.875543	-1.31302	-1.34419	-0.532751	-0.0721226	-0.638532	-1.07185	-0.51953	-0.442848	-1.40944	-1.12277	-1.40697	-0.905508	-1.28332	-0.537146	-1.04193	-0.963835	-0.610951	-0.862054	-1.03339	-0.786207	-1.76213	0.73631	-0.902626	-0.570032	1.0877	0.372908	-0.780533	1.69584	-0.588609	0.598958	1.01284	0.0532945	-0.0958676	1.22018	1.54142	1.05952	1.29939	0.982756
CD36.1	0.960316	-0.340813	-1.07476	-1.01288	-0.452765	-0.673781	-1.12825	-1.33197	-0.0352961	-1.20782	-0.887476	-1.28982	-1.06451	-0.76303	-0.125804	-0.974413	-1.19442	-0.570108	-1.07102	-0.320803	-1.02442	-1.22242	-0.623918	-0.12419	-0.570841	-0.26214	-0.775223	-0.406958	-1.15447	-0.920282	-1.87146	-0.904908	1.43703	-0.200763	0.0199398	-1.15821	-0.62928	-7.6125e-05	-0.653551	-0.561563	1.14354	0.741847	-0.643317	1.08816	1.48713	2	0.952894	1.41952	0.647678
PPP6R2.1	-2	-0.613239	-0.218181	-0.345885	-0.173841	-0.962264	0.0765789	-0.0300945	-0.164914	0.10348	-1.31064	-0.0681675	0.591839	-0.383975	0.628288	-2	0.199404	-0.731643	-0.0335174	-0.716978	-1.05222	0.111829	-2	-0.278629	-1.27275	-0.087055	-0.0366494	-0.951464	-1.97792	-1.80374	-0.265373	0.0651555	0.229044	-0.327374	-0.425455	-1.7617	-1.70959	-1.45758	-0.44299	-0.800901	0.386552	0.851082	0.770298	0.0482649	1.07657	1.18831	0.962722	0.333658	0.316215
SLC35D1	-2	-0.16387	0.187526	-0.711356	-0.482134	0.108332	-1.08267	-0.878084	-0.136206	-0.777874	-0.380447	-0.668957	-0.441645	-0.629837	2	-1.45997	-0.940661	-0.24064	-0.699829	-0.802517	-0.0830987	0.0673418	-2	0.171556	-1.93262	-1.10672	-1.38535	-0.323514	-0.886917	-1.78035	-1.20657	0.00955055	0.143105	-0.150829	-0.423141	-2	-0.491619	-0.775178	-0.644283	0.0277392	0.474901	1.59304	0.0938315	0.850259	0.65313	1.32758	0.0384922	0.568571	1.18424
GGTLC5P	0.137069	-1.58174	-0.765135	-1.23888	-0.785604	-0.82989	-0.490025	-0.993948	-1.3996	-0.753912	-0.515527	-1.16963	-1.39255	-0.464832	1.3588	-0.402944	-0.859808	-0.457083	-0.876083	-0.910573	-1.11659	-1.27817	0.120459	-1.00552	0.167792	-0.959457	-0.8009	-0.500743	-0.799835	-0.475768	-0.852783	-1.20696	1.29187	-1.1127	-0.306481	-0.839618	-0.414846	0.0938952	-0.546143	-1.28522	0.319645	0.955123	0.0382855	0.444543	0.128433	0.622058	-0.416393	0.797474	0.383549
LAMC2	-0.930591	0.074993	-0.826426	-1.32347	-0.749723	-0.884365	-0.201976	-0.836097	-0.841543	-0.279962	-0.659478	-0.645505	-1.21142	-0.577376	1.738	-1.58886	-0.312104	-0.73385	-0.652102	-1.37396	-0.940153	-0.497096	-0.851577	-1.04608	-0.479637	-1.58537	-0.559332	-0.918253	-0.635317	-1.19224	-0.90085	-0.356142	-0.826343	-1.00173	-0.697429	0.864813	0.221669	0.341188	-1.44088	-0.88737	1.27594	1.61659	1.07989	0.601937	0.946056	0.865794	1.01863	0.097266	1.16573
DAB2.1	0.00687804	-0.700224	-0.291939	-0.942005	-0.429639	-0.763649	-1.0832	-1.52113	-0.425874	-1.40151	-0.67381	-0.769802	-1.05097	-0.614882	1.2277	-0.901871	-0.850856	-1.25426	-1.19454	-1.30683	-0.477074	-1.60485	0.00697763	-1.38991	-1.33213	-1.27605	-0.833486	-1.53638	-0.530902	-0.302765	-0.500477	-1.10732	1.6338	-1.0869	-1.13684	1.58879	-0.593495	0.55933	-0.071533	-1.28683	0.862479	1.1711	0.996634	1.23102	0.435003	0.930263	0.275077	0.786164	-0.101505
CD36	0.723201	-1.05128	-0.971799	-0.674489	-0.861481	-0.392809	-1.10195	-1.88042	0.272159	-1.1727	-1.27119	-1.33497	-1.20916	-1.15024	0.179514	-0.551936	-1.10599	-0.95244	-1.06443	-0.196753	-1.05592	-0.4439	-1.31295	0.255097	-0.960852	0.183478	-0.121715	-0.110784	-0.788086	-1.3543	-1.16984	-0.976433	1.97486	-0.395761	0.0799569	-1.08621	-1.1508	-0.453996	-1.25627	-0.232123	1.38865	0.195469	-0.347972	0.760915	1.10024	1.82681	0.615753	1.40231	0.465737
CD151	-1.01834	-0.486331	-0.438613	-0.438041	-0.877056	-1.95115	-0.850756	-0.523547	-0.338841	-1.72404	-0.351791	-0.817151	-0.615954	-1.17288	1.46482	-0.432285	-0.0408369	-0.572668	-1.13752	-0.648909	-1.81464	-0.376591	-1.18606	-0.805677	-0.513525	-0.749557	-1.21287	-0.757996	-1.4192	-1.05785	-0.371937	-0.83314	1.15208	-1.8652	-0.435941	0.839398	-1.49212	-0.996174	0.734608	-0.141973	0.454169	1.24464	0.198719	0.362636	0.87126	0.787869	0.694379	1.0933	0.645222
GNS.1	-2	-0.832771	-0.751947	-0.864381	-0.475984	-1.56947	-0.746754	-1.1833	-0.887401	-0.598972	-0.955053	-0.605785	-0.673287	-0.589157	1.19586	-1.68304	-0.336731	-1.12548	-1.21378	-0.963682	-0.56591	-1.03112	-1.66217	-0.879619	-0.419174	-0.893884	-0.651718	-0.814907	-0.852192	-1.14957	-0.87296	-0.0865404	1.12359	-0.593723	-0.83742	1.66021	-0.497689	-0.347314	0.345547	-0.416765	0.80695	0.625278	0.306758	0.130382	0.860356	0.925596	0.540184	1.10585	0.263993
ASPN	-0.824777	-1.24206	-0.763174	-0.843081	-0.706885	-0.451283	-0.711587	-1.12879	-0.00955636	-0.614876	-0.796865	-0.955515	-0.959674	-0.596605	0.400498	-0.48883	-1.3278	-0.910509	-1.06442	-1.06565	-0.444597	-1.08842	-0.754284	-0.931979	-0.828913	-1.23947	-0.745444	-0.908853	-1.29518	-0.394418	-1.01534	-0.98476	1.80467	-0.844258	0.0786718	-8.10687e-05	-0.516517	-0.946838	1.13015	-1.125	1.50962	0.992515	0.590099	-0.342027	0.530375	1.35906	1.29855	0.516739	1.11936
FRY	-0.711719	-0.984231	-0.630028	-0.452675	-0.24814	-1.28796	-0.390753	-0.857187	-0.224029	-1.0981	-0.609883	-1.29935	-1.2802	-0.128259	1.14883	-0.858337	-2	-0.732644	-0.240026	0.342326	-1.09409	-1.40424	-1.37866	0.340114	-0.907248	-0.607205	-0.57659	-0.240068	-0.722594	-1.05996	-1.17122	-1.27677	0.798432	-0.880066	-0.990783	-0.17291	-0.277624	-0.0762311	-0.322885	-1.19733	0.548861	0.79892	-0.0753378	0.113066	1.26747	1.82399	1.07852	1.29481	0.307128
DDX60	-1.10617	-1.30734	0.119633	-0.979661	-0.244043	0.130542	-0.960917	-0.961621	-1.04125	-0.577941	-0.258618	-0.539585	-0.547447	0.490021	1.37182	-0.776219	-0.0867971	-1.43238	-1.16247	-0.913445	-0.154485	-0.656109	-1.40392	-1.22935	-1.40148	-1.94666	-0.965241	-1.03637	-1.09522	-0.371762	-1.28706	-1.0658	0.3578	-0.163382	-0.0328894	0.336264	-0.681209	-0.526186	-0.739659	-1.2671	1.35937	0.996	0.451195	0.671068	1.26831	1.02157	1.2575	0.908938	1.24256
TPGS2	0.399607	0.0557809	0.630627	0.151962	1.21411	0.203122	0.896156	0.291787	0.687112	0.813656	0.841526	0.740044	1.04175	0.414429	-0.982328	0.73126	0.723009	1.03048	1.01786	1.05528	0.684038	0.456213	0.380955	0.38671	0.714904	0.989204	0.720898	0.674975	1.05495	0.761918	1.13382	0.97641	-0.278215	1.13626	1.14071	0.434826	0.800847	0.972741	0.289822	0.860932	-0.502175	-1.57857	-0.042786	-0.324308	-1.00295	-1.57894	-0.117364	-1.65663	-0.566119
KRT18	-0.660369	0.278803	-1.25876	0.324076	-1.00058	-1.14603	-0.542446	-0.753058	-0.568903	-0.422047	-1.01316	-0.847647	-0.977896	-1.19229	1.66196	-0.204931	-0.61561	-0.698755	-0.446272	-0.19408	-1.22903	-0.84044	0.00509981	-0.553482	-0.516262	-0.628024	-0.468077	-0.024013	-0.881333	-1.3214	-0.383445	-1.37229	0.685474	-1.93089	-0.852006	-0.400512	-1.99852	-1.11465	-1.10309	-1.07259	1.4798	1.62176	0.842161	0.326211	1.25849	0.428497	0.974094	0.157548	0.289483
CYP3A5	-0.0289529	-1.51149	-0.202319	-0.383342	-0.916017	0.123196	-0.642227	-0.733131	-0.852211	0.305895	-0.595737	-0.844071	-1.0403	-1.02047	1.06927	-1.34672	-0.937171	-0.834732	-0.162278	-0.554036	-1.00668	-1.022	-2	-1.35174	-0.88783	-1.45543	-0.993853	-0.35069	-0.501773	-0.35711	-0.973963	-0.898864	0.510848	-0.673979	0.395656	-1.17196	0.165602	0.185372	-0.981522	-1.5463	1.48806	1.20723	0.41247	0.204656	1.35051	1.88071	0.675458	0.543753	0.985145
AKR1B10	-1.15323	0.22143	-0.320419	-1.01782	0.1377	-1.28904	-0.866024	-1.0222	-1.05573	-0.349258	-0.47104	-0.47378	-0.392459	-0.387687	1.17632	-0.801741	-0.972314	-0.339237	-0.292909	0.230681	-0.716335	-0.451762	-2	-0.279076	-1.34049	-0.19841	-1.11135	-0.447021	-0.0786818	-1.29032	-1.36871	-0.334185	0.126884	0.0142006	0.144936	-0.476912	-1.83523	-1.08565	-1.22549	-2	0.707413	1.19978	0.294383	0.409151	1.53822	1.20959	0.280998	1.00564	0.693502
EXOSC5	1.70009	1.1816	0.854791	0.617281	0.560836	0.310148	1.21941	1.09163	0.969661	0.306516	0.777357	1.0322	1.19417	1.01415	-0.521739	2	0.297113	0.217682	0.741479	0.294477	0.739932	0.378023	0.929512	0.641448	1.32718	1.43428	0.0894124	0.0943785	1.17255	-0.0614505	0.671218	0.398359	-0.460411	0.499033	0.820384	0.790205	-1.28609	0.642608	1.0257	0.779179	-1.25339	-1.65173	0.470723	-0.162699	-0.700555	-2	-0.174343	-0.624124	-1.68406
POFUT2.2	-2	-0.761888	-0.939171	-0.847205	-0.637976	-1.73902	-0.864501	-0.835133	-0.741028	-0.234888	-0.235418	-1.34125	-0.386082	-0.744343	1.40262	-0.494049	-0.460941	-1.1604	-1.1014	-0.553468	-0.863015	-0.258987	-2	-0.8373	-0.299947	-0.72603	-0.123386	-0.929272	-0.753179	-0.41422	-0.84331	-0.500762	0.663748	-0.614893	-0.790943	1.26173	0.0358948	-0.34301	-0.317094	-1.27567	0.705084	0.800347	0.396995	-0.280733	1.36114	0.818135	1.18845	0.305957	0.817249
CHIC2	1.03024	0.402705	1.00746	0.815447	1.09273	0.402202	0.884846	0.835343	0.489107	0.844048	0.876211	0.471108	0.616695	0.947639	-0.154243	0.937511	0.91548	0.652057	0.766281	0.963723	1.03987	0.673341	1.52511	0.849135	0.808427	0.730014	0.118348	0.644674	0.217362	0.607001	0.918712	0.818749	-1.06365	0.816204	1.09269	-0.131747	0.530609	0.457902	-0.0188717	0.845866	-0.0982658	-0.99872	0.50088	0.337451	-1.03354	-1.43347	0.211014	-1.20785	-0.193606
SEMA5A.1	1.59654	-0.77254	0.0481856	0.909813	-0.10519	1.56621	0.281005	0.213397	0.26228	1.02209	0.63053	1.23875	0.319873	-0.137874	-1.11283	1.82132	-0.0817825	-0.553557	1.10844	0.20483	0.469071	0.813989	2	1.60597	1.71763	1.22065	0.662755	1.48693	1.23851	1.31856	0.616936	0.730045	-0.0139309	-0.108537	-0.269697	1.15029	1.61648	0.96369	-0.0797829	0.340104	0.28031	-1.00279	-1.24096	-0.558322	-0.808117	-1.59206	0.242761	-1.89727	-0.681866
KLHL3	-2	-1.43344	-0.33439	-0.882156	-0.934249	-0.0967035	-1.13099	-0.504301	0.0184387	-0.433578	-0.347246	-0.662761	-1.41355	-0.830355	0.199271	-1.20489	-0.385696	-1.49191	-0.0373446	-1.69488	-1.05367	-0.729568	-0.529357	-0.836112	-0.265101	-0.623053	-0.212725	0.0445679	0.07857	-0.432843	-0.263706	-0.776558	0.984623	-1.21039	-0.41263	-1.93598	0.981583	-1.13838	-1.23539	-0.515768	0.0811756	0.801348	0.0275346	-0.633824	2	1.70209	0.777445	0.937692	0.75003
BIN1	-0.761156	-1.27464	-1.23548	-0.0641712	-0.34409	-0.849775	-0.526232	0.149164	-0.617721	-0.772643	0.102445	-0.564818	-1.46365	-0.450935	1.21635	-1.1327	-0.822575	-0.887249	-1.02502	0.401327	-0.212511	-1.67597	-1.14738	-1.11589	-1.41572	-0.739322	-1.00275	-0.14572	-0.585877	-0.572602	-1.38901	-1.12006	0.745814	-0.753837	-1.74635	-0.882857	-1.51703	-0.319477	1.16588	-0.799416	0.523777	1.33438	0.547808	0.290599	0.948419	1.19904	0.681845	1.01553	0.18877
CERS2	-0.920567	-0.481976	-0.549576	-0.931491	-0.824187	-1.09049	-0.52393	-0.624439	-0.844156	-0.876893	-0.8676	-0.817464	-0.94421	-0.482479	1.50984	-1.29189	-0.414111	-0.858774	-0.841554	-1.00653	-0.57502	-0.964971	-0.695432	-1.70523	-0.524628	-0.82724	-0.444801	-1.39486	-1.21452	-0.579729	-0.806931	-0.590285	1.43793	-0.453395	-0.886104	0.297219	-1.6984	-0.868738	0.387977	-0.430413	0.217415	1.01687	0.234019	0.346327	0.985646	0.801821	0.269143	1.79061	0.0044881
LAMA4	-0.858223	-0.724162	-0.999841	-0.615579	-0.392644	-0.646266	-0.589703	-0.837176	0.207427	-0.585163	-1.81408	-1.1856	-1.1938	-0.445362	0.184655	-0.919368	-1.11953	-1.14166	-0.896461	-1.25677	-0.993265	-1.04093	-0.719368	-1.1061	-0.128921	-1.35202	-0.55212	-1.01652	-0.929616	-0.89942	-0.919045	-1.4092	1.70636	-1.31053	-0.196812	0.427646	0.152149	-0.912141	2	-1.17091	1.32563	1.09449	0.638599	0.04171	0.994843	1.67724	1.02	0.884508	0.212789
ZDHHC13	1.09369	0.485996	0.629979	0.552532	0.754801	1.07136	0.322761	0.78617	0.720852	0.505525	0.94759	0.631754	0.68707	0.317676	-1.27784	1.09768	0.767907	0.780668	0.902487	1.07236	1.20072	0.946226	1.40699	1.00158	0.72564	0.223905	0.899709	1.09061	0.399106	1.30417	0.739789	0.758008	-1.13629	0.645606	0.904046	-1.30739	1.25057	1.30079	0.155668	0.821966	-0.653516	-1.42953	-0.226483	0.36849	-1.15611	-0.889403	-0.625229	-1.47127	0.63416
MTMR11	-0.838522	-0.886711	-0.732365	-0.513952	-0.98613	-1.07018	-0.642979	-0.846631	-0.3752	-0.885114	-0.857371	-0.579923	-1.11874	-0.678185	1.86502	-1.04905	-0.842229	-0.588442	-0.701834	-0.96947	-0.752945	-0.556714	-1.59637	-0.332802	-0.971768	-0.388537	-0.228082	-0.914162	-0.814436	-1.21117	-0.858711	-0.437633	1.56147	-0.687421	-0.407427	-2	-0.104625	-0.771579	-0.171615	-0.792458	1.13565	1.74427	0.942659	1.13214	0.562453	1.29664	0.675078	-0.299535	0.395911
FCGRT	-0.35532	-1.19524	-0.409083	-0.525786	-0.695138	-0.690662	-0.819544	-0.528816	-0.435965	-0.79355	-0.875183	-0.622988	-0.507302	-0.73531	1.86915	-0.956077	-0.749336	-0.933135	-0.768816	-1.1964	-0.882279	-1.10375	-0.448942	-1.83654	-1.06374	-0.569268	-0.845974	-1.04751	-1.06998	-0.755501	-0.506584	-0.94316	1.67136	-1.00424	-1.01999	0.437176	-1.4024	-1.32243	0.0824146	-0.579257	0.10779	1.13831	0.436813	0.564202	1.02941	0.717772	0.533346	0.732187	0.300805
SULT1B1	0.188284	-0.852317	-0.850522	-0.897401	-0.125367	-1.43706	-0.4866	-1.0444	-1.52446	-0.706594	-0.558207	-1.04785	-0.527056	-1.35903	1.68015	-0.684244	-0.589243	-1.46336	-0.650854	-0.929255	-1.12869	-1.24886	-0.713013	-0.531419	-0.563968	0.298161	-1.46499	0.378111	-0.966895	-1.3453	-1.14557	-0.549647	1.86697	-1.36369	0.0303607	-0.156081	-0.914576	0.110921	-1.53143	-1.27743	0.664285	1.3874	1.132	1.39103	1.1298	0.731676	-0.150703	0.678287	0.863897
NUP214	1.60809	-0.396999	0.889978	-0.238145	0.88461	-0.41916	-0.486021	1.81484	1.21705	0.565213	0.416873	0.774397	0.704507	0.56341	-0.900521	0.884737	0.379533	0.820623	0.567273	1.55539	0.62804	0.738568	1.40078	1.25341	0.996764	0.784692	1.18479	1.03545	1.36061	1.0374	0.0670402	1.19474	-1.5236	-0.0293452	0.309413	1.9507	-0.430716	1.57411	0.527038	1.20057	-1.21181	-1.64947	-0.477752	-0.477748	-1.06443	-0.737363	-1.25461	-2	0.365994
SLCO2A1	-1.75151	-1.06325	-0.467729	-1.22372	-0.484299	-0.84075	-1.11948	-0.273217	-0.137513	-1.04811	-0.455704	-0.70909	-2	-0.927329	1.2073	0.114859	-1.01082	-1.05001	-0.727062	-0.686752	-0.514157	-0.324456	-0.641428	-0.731594	0.269273	-0.354107	-0.514703	-0.133143	-0.0100745	-1.06614	-0.654308	-1.16486	0.235773	-0.810686	-0.747009	-2	-0.172835	-0.347642	-0.600031	-0.628284	0.481343	0.447722	-0.325528	0.443046	1.2869	1.49697	-0.277715	1.29594	0.0794267
STK32B	-0.857837	-0.487666	-0.580323	-0.561894	-0.390363	0.21621	-0.438752	-0.394385	-0.739392	-0.78211	-0.823323	-0.650875	-0.598653	-1.10659	-0.786966	0.0590514	-0.692449	-0.849563	-0.252179	-0.803671	-0.713679	-1.17045	-1.01226	-1.07507	-1.25656	-0.707654	-0.434713	-0.699307	-0.8708	0.130046	-0.499233	-0.73851	-0.499334	-0.844646	-0.327985	-1.59125	0.0157949	-1.601	-0.471839	-0.196629	0.337792	0.114408	-0.586704	-0.664925	1.8494	1.88738	0.649264	1.85372	0.624282
SEC24A	-1.12312	-0.368131	-0.0060517	-0.117655	-0.585221	-0.808987	-1.32148	-0.585778	-0.577152	-1.28984	-1.26235	-1.40806	-0.974765	-0.897238	1.43078	-1.27158	-1.31651	-0.48295	-0.753162	-1.10866	-0.158906	-0.178311	-1.64581	-0.678904	-0.748889	-1.41401	-0.960881	-0.30895	-0.975349	-0.426255	-1.29732	-0.226064	1.16148	-0.713919	-0.679022	-1.11193	-0.062042	-0.436905	-0.389572	-0.713715	0.699769	1.38474	0.767389	0.161295	1.02811	1.46371	0.428468	1.43603	1.8041
DOK4.2	-0.982362	-0.146578	-0.617844	-0.57865	-0.892247	-1.44464	-0.305217	-0.586938	-0.963328	-0.412761	-0.418976	-0.164452	-0.278673	-1.4035	1.79013	-1.04394	-0.589673	-0.989439	-0.859075	-0.490636	-0.988649	-0.589446	-1.28003	-0.544872	-1.27574	-0.633238	-0.325793	-0.510101	-0.495877	-0.948711	-0.359651	-0.530721	0.844055	-1.40593	-0.573737	-2	-1.7213	-0.791167	-0.812485	0.352815	1.1647	1.51563	0.552233	0.649134	0.584152	0.806257	0.744778	0.844154	0.802603
MARCHF7	1.90225	0.0950532	0.642904	0.611463	0.434709	0.772027	-0.0749836	0.506727	1.01847	0.461627	0.805383	1.12218	0.551574	0.243453	-1.3965	0.654158	0.241817	0.158199	0.657145	0.296498	0.430637	1.25951	1.90381	1.18506	0.966559	0.0629161	1.14311	1.83384	0.633456	1.3115	0.96903	1.1917	-0.998873	0.262267	1.10062	0.217523	1.27822	1.23768	0.422111	0.195437	-0.0264215	-1.14305	-0.315167	0.480422	-0.860849	-0.761469	-0.119023	-1.20127	0.365447
APOL1	-1.59487	-1.138	0.339727	-1.20817	-0.563099	-0.439178	-0.805251	-0.843146	-0.869454	-0.938789	-0.88228	-0.90859	-0.355977	-0.371403	1.76079	-0.827405	-0.15292	-0.722087	-1.04264	-1.2774	-0.471223	-1.27707	-0.257724	-1.00559	-0.754756	-0.397438	-1.26008	-1.10823	-0.917494	-0.624726	-0.73496	-0.670893	-0.316824	0.0857877	-0.197757	0.572225	-1.12425	-1.03323	-1.36797	-0.368895	1.57267	0.364447	0.770188	0.218973	0.376017	1.14916	1.50297	0.337722	0.737186
N.1537	-0.500055	-0.932823	-1.06504	-1.1724	-1.46396	-0.604586	-0.750546	-0.667961	-0.506566	-0.965839	-1.08689	-0.603284	-0.754981	-1.25916	1.00588	-0.574705	-1.22387	-1.59001	-1.15614	-1.15953	-0.618377	-0.735178	-0.559136	-0.633995	-0.315851	-0.521964	-1.04381	-0.925436	-0.379169	0.251905	-0.948849	-1.02349	0.547809	-1.00317	-0.588735	2	0.185679	-0.79624	-1.53436	-0.571457	0.368138	0.469119	-0.372064	-0.203284	1.87892	1.19599	0.171094	1.54991	0.549224
CDC42BPA.2	-0.522394	-0.735361	-0.246004	-0.72573	-0.338515	-0.0422154	-1.67612	-0.850176	-0.579147	-1.5799	-0.670312	-1.16622	-1.07835	-1.61567	0.614428	-0.927126	-1.35344	0.064631	-1.14432	-0.103561	-0.0384182	-0.151129	-0.444305	-0.0951556	-0.816248	-1.17632	-1.60987	-1.12541	-1.08904	-0.561916	-1.76924	-0.610753	0.14692	-0.920149	-1.25126	1.30291	-1.22405	-1.03293	0.854186	0.250547	0.476619	0.530308	-0.453095	0.325072	1.05511	1.43223	-0.15384	1.60534	1.76892
DNM3	-0.588516	-1.16885	-1.2714	-0.554285	-0.780044	-0.912081	-0.722264	-1.26592	-0.255113	-0.445043	-0.959746	-0.973651	-0.763714	-0.991641	0.240672	-0.118731	-1.12883	-0.658131	-0.755746	-0.91065	-0.843985	-0.914719	-1.0958	-1.10088	-0.734396	-1.04327	-0.408673	-0.92403	-1.13683	-0.318911	-1.45168	-0.743779	0.876031	0.00530293	-0.87597	2	-0.641521	-1.00085	-1.09791	-0.795031	0.626423	0.712535	0.652145	0.797658	1.55396	2	0.120538	1.09478	0.845053
SRD5A1.2	0.395248	0.962001	1.14724	0.498812	1.25354	1.38305	0.738829	1.03137	0.843704	0.845337	0.604853	0.70411	0.588579	0.758694	-0.665056	0.401171	0.600125	0.892666	1.0059	0.319293	1.23698	0.394097	-0.2483	0.666116	1.2427	-0.0645429	0.805809	0.0121672	0.407133	0.379698	0.757227	1.15214	-1.15265	1.59863	0.511031	1.18315	1.00218	0.597487	0.448007	0.938795	-0.760784	-1.00862	-0.0164111	-0.0823275	-0.681493	-1.48963	0.00156403	-0.885782	-0.521758
MTMR3	1.60499	-0.252987	0.479851	1.27821	-0.000764962	-0.0693261	0.0747114	1.01274	0.337144	0.306692	0.297073	0.577214	0.333834	0.0842698	-0.417073	0.735157	0.439229	0.0538545	0.698747	0.966211	1.01689	0.988603	2	0.987796	1.09779	0.573078	1.37693	1.2143	0.669551	0.856864	0.798071	0.876184	-0.970938	-0.108916	0.247896	1.08541	1.18823	1.67877	0.640835	1.18556	-1.22106	-2	-0.483145	0.0665352	-0.781466	-0.140361	-0.538759	-1.52819	-0.714241
AC009779.2	-0.721095	-1.08106	-1.14232	-0.737673	-1.32453	-0.555316	-1.2601	-0.720133	-0.479944	-0.949453	-0.723322	-0.658914	-0.703815	-1.45328	1.62107	-0.0523214	-1.03456	-1.29347	-0.707286	-0.169012	-0.74891	-0.785362	-0.389148	-0.553002	-1.37263	-0.540601	-0.885211	-0.336204	-0.588635	-0.149364	-0.150264	-0.817983	0.32592	-1.40779	-1.24436	-0.750686	-1.50047	-0.859094	-0.204334	0.331006	0.514214	0.672024	0.275582	-0.00689641	1.17042	1.23447	0.255753	0.907876	0.747776
DAB2	-1.03926	-1.26486	-0.355432	-0.773732	-0.72522	-1.10166	-0.964279	-1.04398	-0.155096	-0.679415	-0.953735	-0.694655	-0.789786	-0.252526	1.08829	-1.01794	-0.51688	-1.01421	-0.974163	-1.57195	-0.541985	-0.977021	-0.595535	-1.68926	-0.801845	-1.12132	-1.17748	-1.31729	-0.575841	-0.369246	-0.687666	-1.70001	1.88036	-1.13567	-0.68333	1.02021	0.53097	-0.419799	0.224709	-1.10774	1.36714	1.18535	1.01943	0.317654	1.057	0.95426	1.02297	0.703422	0.522041
DAG1	-1.98738	0.160613	-0.168827	-0.0435787	-0.184695	-1.77592	-0.269621	-0.882747	-0.624234	-0.454634	-1.27964	-1.00251	-0.456867	-0.271689	0.905715	-2	0.266383	-0.756186	-0.722539	-1.05153	-0.574207	-0.556018	-2	-0.644871	0.0961752	-0.197519	-0.404793	-1.27164	-0.680774	-2	-0.376606	-0.462329	0.32618	-0.328793	-0.643615	1.01345	-1.87599	-0.921704	-0.0212104	-0.740609	0.73641	0.813124	0.44836	-0.00453387	0.811249	0.87107	0.807695	0.756676	0.0589912
N.1083	-0.412939	-1.04414	-1.15292	-0.930785	-1.01988	-0.894321	-0.930736	-0.805164	0.835968	-1.05027	-0.861447	-0.721071	-1.16757	-0.937928	1.04954	-0.42492	-0.729494	-0.950687	-0.551839	-1.12368	-0.938758	-0.874663	-0.398622	-0.802942	0.0841004	-0.591591	-0.787597	-0.765127	-1.081	-1.43853	-0.906314	-1.20195	1.74283	-0.994453	-0.827546	0.554448	-0.411211	-0.403247	-1.34677	-0.782033	1.18584	0.983581	1.05034	-0.197797	1.67203	0.799775	1.26636	0.524134	0.920516
LMO2	0.9874	0.00565398	0.807393	0.0746794	0.847594	0.251334	0.656377	1.24873	0.0964802	0.63039	0.982934	0.987493	1.07058	1.16972	-1.43469	1.08882	1.05979	0.887957	0.448522	0.643574	1.41504	0.395672	1.9264	0.645299	1.14461	0.756663	0.562159	0.820367	0.545955	1.01634	-0.333204	0.700225	-0.710139	1.26744	1.18124	-1.73476	0.307281	1.86563	0.580772	1.21947	-0.451476	-1.74982	0.363327	-0.0811581	-1.69828	-0.378125	-0.40966	-2	0.118959
QKI	1.08347	0.831767	0.8596	0.589516	0.667458	1.01542	0.580825	0.871434	0.7228	0.769048	0.71585	0.781508	0.922027	0.617346	-1.63143	0.763638	0.649104	0.147277	1.07728	1.05983	0.531439	0.870619	1.6409	1.10951	-0.172672	0.304272	1.26346	0.477033	1.15744	1.66543	1.04052	0.960153	-1.09243	0.700583	0.4653	-0.728271	1.25709	0.0411501	1.0031	0.481625	0.310672	-1.10748	-0.0436267	-0.587009	-0.763747	-0.696023	0.00538943	-1.60046	-0.787335
AC079775.1	-0.63028	-1.57266e-05	-1.05836	-0.313402	-1.03214	-0.941779	-0.661937	-0.926086	-0.299276	-0.420478	-1.13253	-0.346371	-0.684036	-1.18616	1.54633	-0.948863	-0.780826	-0.630343	-1.15116	-1.18188	-1.28737	-0.501693	-0.90547	-0.983462	-0.35019	-1.07595	-0.760394	-0.676501	-0.569423	-0.575405	-0.623715	-0.833192	1.37513	-1.38304	0.0287284	0.242997	-0.782687	-1.11323	-0.651083	-1.7868	1.14693	1.41629	1.1302	1.12703	0.740657	0.951185	0.876971	0.62985	0.887859
RNF141	1.27479	0.580179	0.569874	0.68142	0.639443	0.955266	0.491743	0.924107	0.689838	0.272142	0.633771	0.679529	0.76319	0.581082	-0.88585	1.1859	0.734179	0.570737	0.682431	0.742549	0.448869	0.667037	1.80447	0.574301	1.22596	0.99951	0.496596	0.822059	0.538158	1.11386	0.82856	0.456014	-1.186	0.285319	0.594788	0.152235	0.863792	1.28336	0.516008	0.77438	-0.196223	-0.720453	0.295316	0.619132	-1.55141	-1.63111	-0.356175	-1.24454	0.485159
SRRM2	-2	-0.560849	0.0737161	-0.748726	-0.0162452	-1.19969	-0.229563	-0.499406	0.299478	-0.302831	-0.921582	-1.26862	-0.526836	0.0314466	0.440502	-1.64829	0.294541	-0.461784	-0.712713	-1.42978	-1.20974	-0.70862	-1.40766	-0.906591	-0.967268	-0.190817	-0.763449	-0.972261	-0.756568	-1.56308	-0.997482	-0.303913	0.668824	-0.113208	-0.801576	0.975994	-1.78532	-2	-0.224813	-0.202503	0.335981	0.431155	0.148308	-0.578962	1.31418	1.84856	0.818909	1.26766	0.944299
GNA11.2	-1.40703	-0.671078	-0.698848	-1.19108	-0.594454	-1.85519	-0.619704	-0.819261	-0.75239	-0.941874	-1.06553	-0.901899	-0.861312	-0.985013	2	-0.733886	-0.810559	-0.936732	-0.922639	-0.486696	-0.9923	-0.807315	-0.850251	-0.817174	-0.879916	-0.511994	-0.585301	-0.666615	-0.796999	-0.603188	-0.606973	-0.510121	2	-1.02791	-0.808142	-1.32375	-1.17876	-0.35917	0.217027	-0.0895697	0.0785683	1.19992	0.495721	0.580597	0.955648	0.0557148	0.237366	1.09804	-0.0530476
SLC16A1.1	-0.968143	-0.990683	-0.620213	-1.15501	-0.620109	-0.166196	-0.496794	-1.27939	-0.736241	-0.927523	-0.668451	-0.683413	-1.09196	-0.904664	2	-1.22536	-0.905582	-0.537908	-1.08296	-0.401458	-0.584954	-0.847309	-0.80897	-1.15744	-0.201088	-0.685007	-0.416793	-0.641931	-1.00808	-1.02598	-0.93177	-0.837628	0.554303	-0.590932	-0.374243	0.410755	-1.0655	-0.633298	-0.675705	-1.15919	1.04901	1.83088	0.793419	0.0908049	1.82683	1.39411	0.548389	0.732258	1.08034
RAB17	-0.37394	-0.860548	-0.115623	-1.08941	-1.06148	-0.989341	-0.479694	0.208719	-1.21262	-2	-0.215663	-0.996615	-0.573218	0.312862	1.27412	-1.29218	-0.522421	-0.0497075	-1.32954	-1.65703	-0.524952	-0.807432	-0.612081	-0.832803	-0.683494	0.133877	-0.862696	-1.14564	-0.471484	-1.02251	-1.69781	-0.175593	1.30787	-0.124626	-0.0506952	-0.200048	-1.43033	-1.28099	-1.74582	-0.771547	0.0175221	0.803373	0.514774	0.634734	0.928603	0.857766	0.576118	1.76184	0.344776
ASPH.2	-0.772933	-0.129952	-0.556946	-0.936926	-0.111092	-0.592181	-1.40365	-0.626725	-0.59295	-0.832132	-1.03514	-0.881702	-1.14208	-0.357719	1.3194	-1.75364	-0.639691	-0.707105	-1.20143	-0.948544	-0.794402	-0.501752	-0.581809	-0.702183	-0.614191	-1.45419	-0.138763	-0.681394	-0.887385	-0.553459	-0.600607	-0.336731	0.22266	-0.339784	-0.838622	-2	0.430577	-0.180241	0.38401	-0.661152	1.46847	0.911932	0.960518	-0.404712	0.557304	1.16773	0.648597	0.830671	0.630442
DRAM1	-0.686596	-1.37478	-0.411234	-0.885136	-0.685525	-0.454465	-0.103278	-0.652016	-0.418493	-0.6786	-1.78976	-1.82695	-0.800793	-0.652944	0.500156	-1.3124	-0.253878	-0.678763	-1.3419	-0.995248	-0.592991	-0.400225	-1.25338	-1.2241	-0.142347	-1.32118	-0.718385	-1.04258	-1.76716	-1.06421	-0.660968	-0.813315	1.04276	-0.586581	-0.558408	0.948748	0.0778681	0.19648	-0.154404	-0.480586	0.85501	-0.410482	0.669709	-1.10592	1.49384	2	1.40599	1.21459	0.955968
RGS5.1	-1.40017	-1.28168	-0.399325	-0.650027	-0.402071	-0.574106	-0.712187	-0.611952	0.728937	-1.12893	-0.960386	-0.720441	-0.897803	-1.1549	0.278757	-1.97891	-0.926833	-0.777818	-0.680122	-0.535274	-0.871238	-0.758645	-2	-0.997519	-1.10697	-0.0841699	-0.143847	-0.530773	-0.34208	-0.663124	-0.981945	-1.11628	1.5951	-0.30572	-0.0645636	0.64013	-1.65399	-1.86037	0.568909	-0.534057	1.24963	0.700116	0.641694	-0.278731	1.1229	1.90854	0.606895	0.526822	0.901789
TULP3.1	1.78166	0.295158	0.749459	0.516667	0.245416	1.11233	0.439177	0.664592	0.336109	0.52618	1.14487	1.31932	0.439556	0.472131	-0.597463	1.56586	0.409073	0.605997	0.708792	1.28449	0.411962	0.674342	2	0.551576	0.683852	1.1617	0.691616	1.22812	0.498899	0.934609	0.769322	0.416936	-1.33449	0.815957	1.06656	-1.86851	0.138324	1.08145	0.336847	1.42168	-1.04373	-1.14747	-0.363542	-0.144236	-1.22804	-1.62893	-0.321621	-1.12691	-0.459441
IGKV3-20	-0.640714	-1.29796	-1.15626	-1.4808	-0.649647	-1.42174	-1.24987	-0.739443	0.482787	-1.53961	-0.994702	-0.799111	-0.828083	-0.774359	0.694046	-0.875492	-0.671862	-0.728079	-0.658505	-0.804386	-0.920306	-0.673463	-0.830831	-0.582343	-0.910528	-0.493766	-0.827382	-0.717269	-0.943747	-0.564497	-1.0188	-0.592992	1.57802	-1.0403	-0.763162	1.69657	-0.655532	-0.538758	-0.532993	-0.485249	1.68329	0.679907	1.0348	-0.364025	1.61831	0.908769	1.31271	-0.10679	1.04151
CLU.1	-1.0661	-0.18806	-0.364259	-0.916781	0.810645	-1.67165	-0.804405	-1.0933	0.293885	-1.01246	-0.986	-0.859646	-0.819032	-0.262818	0.859769	-1.29749	-0.380335	-0.0960416	-1.10302	-1.20912	-0.638832	-1.09235	-0.657847	-1.16345	-0.874287	-1.39142	-0.520731	-1.24399	-1.20896	-1.32056	-0.955531	-0.182579	0.966642	-0.758591	-0.651642	0.273109	-2	-1.38019	1.36467	0.114572	0.673166	0.826684	-0.0892576	-0.781289	1.01335	1.12729	1.07981	0.800582	0.793358
MYO15B	-0.651382	-1.07974	-0.631141	-0.73097	-0.926543	-1.20112	-0.825934	-0.867096	-0.292341	-0.725727	-1.48162	-1.14113	-0.781166	-1.02568	2	-0.953562	-0.697785	-0.983206	-0.327797	-1.15382	-0.837258	-0.807261	-0.416463	-0.650685	-0.465167	-0.302062	-0.553315	-0.520486	-0.490948	-0.990061	-0.667145	-0.701303	1.85607	-1.06805	-0.667132	-0.748045	-1.3957	-1.08383	-0.325795	-0.718727	0.962389	1.50081	0.767826	1.33943	0.0689629	1.345	0.64255	-0.179779	0.659151
CYP3A5.2	-2	-0.756647	-1.20291	-0.309898	-0.775402	-1.03924	-0.348763	-0.622588	-0.259249	-0.479629	-0.58599	-0.986711	-0.848832	-0.54841	1.38039	-1.84165	-0.391535	-0.652946	-1.30942	-1.26872	-0.601354	-0.672197	-1.7029	-0.506212	-1.76402	-0.813648	-0.631276	0.27767	-0.0116826	-0.47754	-1.08892	-0.346897	0.191143	-0.189356	-1.72517	1.31153	-0.48471	-1.12903	-0.297907	-0.468454	0.685373	0.613387	-0.663271	0.488507	1.19495	1.63969	0.782221	0.730972	0.984359
ARID5B	1.13303	-0.460762	1.14269	0.525607	0.36724	0.586884	0.244277	0.718568	0.207922	0.0428724	0.63349	0.414336	0.20709	0.774006	-0.208193	0.447343	0.178202	0.157842	0.101126	1.35932	1.26232	0.847515	2	1.00138	0.757336	0.417033	0.244199	1.40007	0.241221	0.603017	-0.184278	0.700096	0.398837	0.653862	1.16794	2	1.08466	1.41913	0.63183	0.667821	-1.35504	-1.86654	0.380995	0.420869	-1.41318	-0.672852	-0.57412	-1.08349	-0.99148
DNAJA2	0.886861	0.452063	0.252876	0.612965	0.884545	1.27577	0.703666	1.07535	1.07964	0.394533	0.73927	0.806133	0.828133	0.727115	-0.675343	1.13471	0.348291	0.652749	0.986028	1.02824	1.04114	0.438302	1.98693	0.41522	0.991178	0.731322	0.19906	1.02729	0.799874	0.786501	0.900547	0.646776	-0.64816	0.465417	1.09151	-0.244948	0.486171	0.0649015	0.312363	0.674369	-0.0902532	-0.995249	0.145606	0.517759	-1.32127	-1.73098	-0.450666	-1.41871	0.20134
FLRT3	-0.91987	-1.2596	-0.888536	-0.666191	-1.18832	-0.421693	-1.24701	-1.39561	1.17169	-1.01084	-0.798016	-1.08962	-0.688122	-1.58022	1.05144	-0.865002	-1.37401	-1.13544	-1.28418	-1.15695	-0.710203	0.287083	-0.225863	-0.831723	0.0254094	-0.644807	-0.960489	-0.961721	-0.842654	0.535819	-1.04239	-0.204896	1.37721	-0.425306	-0.738992	-0.840282	-0.653592	-1.38053	-0.245965	-0.711356	0.29377	1.14377	1.07694	0.772853	0.912875	0.903347	-0.924017	1.95075	0.629201
TMEM97	-1.25856	0.042939	-0.84977	-0.138823	-0.135991	-0.499626	-0.155879	-1.71042	-0.456829	-1.25911	-1.00135	-0.873064	-0.736162	-0.678123	0.917161	-0.354756	-0.301348	0.0501775	-0.523467	0.00405387	-0.869599	-0.34401	-1.55788	-0.841217	-0.534537	-1.56236	-1.69832	-2	-1.31714	-1.07069	-1.44626	-1.03702	-0.101414	-0.458073	-0.42302	-0.666828	0.066143	-0.150148	0.386539	-0.221324	-0.115965	0.872741	0.434929	-0.137756	1.4045	0.374796	0.557731	2	0.0612121
MIR568.1	-1.65017	-1.38786	-0.796338	-0.74592	-0.262952	-0.284636	-0.499158	-0.794464	0.410882	-0.335288	-1.07361	-1.41944	-0.963243	-0.722426	0.537687	-2	-1.14403	-1.88403	-0.714695	-1.46288	0.0280622	-0.154498	-1.5282	-1.07387	-0.907234	-0.982239	-0.372897	-1.7618	-0.825057	0.0157805	-0.889443	-0.400739	1.38321	-0.94134	-0.582845	0.195057	0.623291	-1.11812	1.32313	-0.726188	0.735589	0.957912	0.282493	-0.0177202	1.10311	1.56137	1.01467	1.20811	0.941241
GPSM2	1.42609	0.405428	0.21859	0.506486	0.484592	1.01778	0.697228	0.85724	0.913919	0.699834	0.595924	0.951849	0.950976	0.43466	-0.906426	1.11473	0.556161	0.57478	0.825963	0.867775	0.81426	0.619645	1.40396	1.00881	0.483324	0.828682	1.02748	1.09916	1.02743	0.706811	0.569438	0.469432	-0.674436	0.438527	0.758545	0.892979	0.545748	0.373158	0.0939948	0.280221	0.0477419	-0.823347	-0.161409	0.347016	-1.37963	-1.91282	-0.0140257	-1.75654	0.302874
IKZF5	0.56441	1.37098	0.450805	1.72353	-0.0604963	-0.360322	1.50933	1.1839	1.2165	1.17724	1.32399	0.508422	0.553078	1.0769	-0.64282	-0.365849	0.699115	0.210255	-0.266043	1.53377	0.429741	0.621249	1.34024	0.645978	0.563005	0.14634	1.0952	0.534075	-0.156313	0.272407	1.06926	0.445019	-1.06738	1.40594	1.45617	1.64	0.749131	1.14713	-0.332491	0.812247	-0.0167735	-0.719373	-0.0641536	1.03343	-1.05017	-0.429183	0.275377	-1.15841	-0.416391
MALT1.2	1.3551	0.591582	0.368557	0.872222	0.588084	0.92419	0.498004	1.09592	0.420799	0.780398	0.859759	0.65432	0.459498	0.573482	-1.10185	1.1919	0.541238	0.850027	1.07052	1.13903	0.622479	0.743556	1.8126	0.663237	0.532631	0.915277	0.827973	0.874863	0.592947	0.969237	0.675274	0.316446	-1.20785	0.703683	0.526259	-0.289764	1.35765	1.0242	0.168355	0.384341	0.0212135	-1.43535	0.0317371	0.569689	-1.6648	-1.11238	-0.263465	-2	-0.22889
COL1A1.1	-0.409754	-1.28756	-0.578293	-0.852989	-0.579448	-0.54477	-0.908967	-0.357132	0.62053	-1.04171	-1.38376	-1.21489	-0.978129	-0.511836	-0.0477325	-0.142825	-1.01389	-1.12534	-0.140648	-0.770025	-1.14563	-1.44753	-0.196526	-1.10478	-0.257383	-0.46795	-1.4791	-0.660428	-1.34569	-0.688447	-1.39576	-0.943813	0.764496	-0.9325	-0.44522	1.65324	-0.335828	-0.760285	-0.298269	-1.21116	1.89498	0.749028	0.735826	-0.0257511	0.798724	1.07043	0.682556	0.31277	0.352223
ELF3	-1.21407	-1.08483	-0.637713	-1.43039	-0.284969	-1.35922	-0.892375	-0.637029	-2	-0.924473	-0.600368	-0.390415	-0.209538	-0.444082	1.14298	-1.33668	-0.31305	0.384512	-1.08968	0.239288	-0.367373	-0.942631	0.186947	-0.74275	-1.99545	-1.11378	-1.07006	-0.966774	-1.67143	-0.236468	-0.473681	0.0713278	0.785201	-0.804338	-0.312372	-0.990124	-1.04865	-0.213886	-1.17987	0.190158	0.9268	0.959155	0.389796	0.226596	1.04752	1.78048	1.01964	0.561146	0.192187
SULT1A2.1	-0.575995	-0.434565	-0.481809	-1.0661	-0.562969	-0.68099	-0.863397	-0.987821	-0.402701	-0.788878	-0.847704	-0.507212	-0.454401	-0.842065	1.88839	-0.812559	-0.868895	-1.0243	-0.626529	-1.05585	-0.888959	-0.610764	-1.18723	-1.08081	-0.813457	-0.571555	-1.15557	-0.371881	-0.733798	-0.445671	-1.20677	-1.00641	2	-0.587605	-0.522472	-0.780872	-1.02926	-1.37174	-0.799912	-1.03826	0.744304	1.81069	0.933975	1.21183	0.927855	0.778883	-0.0596316	0.720717	0.183007
DPT.1	-0.799172	-0.948972	-0.780069	-0.972371	-0.284917	-0.934276	-0.783227	-0.71153	0.890484	-0.966338	-0.890538	-1.06386	-1.07225	-0.499383	0.0974731	-0.46394	-1.02022	-0.610566	-0.76231	-0.745194	-1.00298	-0.990452	-0.374722	-1.21355	-0.978175	-1.00911	-0.962506	-0.966208	-0.772989	-0.594242	-0.972514	-0.801981	1.77353	-0.978046	-0.725292	-0.396446	-0.836727	-1.18281	1.36058	-0.94285	1.81172	0.120386	0.141177	-0.355795	1.70622	1.29842	1.24386	0.854175	0.989833
NANS	-0.610229	-0.851815	-1.04102	-0.55783	-0.802924	-1.74712	-1.17219	-1.44027	-1.32068	-1.11621	-0.662838	-0.643572	-0.615125	-0.2509	1.27263	-0.598457	-1.50875	-0.972161	-0.900982	-0.549753	-1.31165	-0.839008	-0.871594	-1.06958	0.178067	-0.475259	-0.912536	-0.290222	-0.743991	-1.03729	-1.23934	-0.825334	0.862044	-0.920452	-0.351076	2	-1.05631	0.825606	-1.00909	-1.32819	1.07438	1.25631	0.88951	0.428442	1.04682	1.02637	0.881258	0.8231	0.314908
ADGRF5	-1.40013	-1.05111	-0.501404	-0.575868	0.10891	-0.339794	-0.826953	-1.17918	0.518881	-0.612425	-0.949442	-0.680839	-1.16948	-0.656119	-0.313305	-1.36606	-1.09499	-0.787851	-1.00329	-1.02472	-0.911589	-0.839593	-0.649843	-1.13643	-0.847067	-0.497663	0.253472	-0.871959	-0.227	-0.287676	-1.17064	-1.58622	1.78021	-0.168425	0.205318	0.885659	-0.904655	-1.76489	-0.9715	-1.29758	1.39427	0.958691	0.225425	0.542622	1.46526	1.82274	0.722687	1.60443	0.683211
TXNDC5	-1.6912	-0.135659	-0.687254	-0.216802	-0.532608	-1.80315	-0.453902	-0.850012	-0.344063	-0.5765	-0.890522	-1.07017	-1.02608	-0.938427	0.597147	-0.418358	-1.17613	-0.661504	-1.09866	-0.351892	-1.05703	-0.46423	-2	-0.387496	-0.268726	-0.683329	-0.729681	0.634575	-0.654528	-1.34212	-0.915898	-1.13935	1.21868	-1.06658	-0.117119	1.14648	-0.443786	-0.177499	-0.403084	-1.2408	1.21032	1.1619	0.708371	0.0773904	1.22763	0.39874	0.558318	0.365766	0.424099
LMO4	-0.692538	-0.20275	-0.625271	-0.359079	-1.19428	-0.00652926	-0.61527	-0.86562	-0.115726	-0.653737	-1.05177	-0.958629	-0.686203	-1.51199	1.51316	-0.267353	-0.601547	-0.960946	-0.72263	-0.933507	-0.927922	-0.196288	-0.807921	-0.171989	-2	-0.277666	-1.19999	-0.269749	-0.498521	-0.408503	-0.706357	-0.923257	0.715595	-0.912482	-1.07858	-2	-1.48306	-1.2811	0.873217	-0.157452	0.223029	1.30645	-0.621155	0.515739	0.929146	1.38946	-0.0650883	1.06405	0.776702
ATP7B	0.0213467	-0.855172	-0.763895	-0.776024	-0.905626	-1.00764	-1.28122	-0.684069	-1.08529	-0.834641	-0.530847	-0.952574	-1.19467	-1.01563	1.86117	-0.474711	-0.774377	-1.14288	-0.555958	-1.06955	-0.947584	-0.953969	-0.439712	-1.26093	-0.47927	-0.810316	-0.840374	-0.978983	-1.05351	-0.714582	-0.886753	-0.723409	1.43994	-0.756145	-0.584333	0.826242	0.138813	-1.20244	-0.92042	-0.711508	0.900872	1.75691	1.18992	1.32401	0.751765	0.855945	0.35368	-0.235041	0.707039
DIO2.3	0.800437	0.790462	1.73134	0.620259	1.66425	0.773234	0.823503	1.18947	1.14817	1.08626	2	1.17564	1.01649	1.42488	-0.927608	0.300369	0.975598	1.97191	0.839926	-0.1127	1.63501	0.0879412	1.97069	0.676965	-0.0825756	-0.0940244	-0.912749	0.906387	0.976279	0.349052	0.384112	0.351747	-1.05355	1.10535	1.20243	0.240131	-0.963789	-1.0443	-0.0674406	0.675053	-1.4118	-1.04622	1.00514	0.565678	-1.11548	-0.695234	-0.59983	-0.418198	-0.197083
PGC	-1.73666	-1.64622	-0.83132	-1.02376	-0.49607	-1.05588	-0.842331	-0.40448	-1.15906	0.267649	-1.02841	-0.570289	-1.33019	-1.54954	-0.20917	0.383838	-2	-1.38637	-1.73573	-1.00281	-0.866644	-0.804475	-0.698694	-0.472969	0.104607	-0.794292	0.336895	0.0674711	0.0771624	0.0371911	-0.725955	-1.17102	0.245326	0.301402	0.0158204	0.961879	-1.90016	-0.144917	-0.00188334	-1	-0.202597	-0.176459	-0.0361009	0.218155	1.29502	1.2065	1.11086	1.23949	0.968368
SEC61A1	-1.80303	0.425836	-0.108485	-0.419164	-0.0995643	-1.67237	-0.222881	-0.891028	-0.702604	-0.279143	-0.969232	-0.834976	-0.219284	-0.223831	0.715713	-1.44016	0.0960891	0.399476	-0.732488	-0.157164	-0.60623	-0.227926	-2	-0.390703	-0.411533	-0.585549	-0.264583	-1.01936	-0.667524	-1.23267	-0.712291	-0.0319095	0.443103	-0.331198	-0.343988	-1.34391	-2	-1.00989	-0.25387	-0.506229	1.01995	1.20564	0.707681	0.0970468	1.00953	0.619452	0.571285	0.945377	-0.0271907
ITGA6	-1.81481	0.352438	-0.00233526	-1.20948	-0.57568	-0.901711	-0.779115	-0.41561	-0.618328	-0.330094	-0.822563	-0.792894	-0.827428	-0.554136	1.3874	-1.85099	-0.540815	-0.762496	-1.43505	-0.757144	-0.932549	-0.677666	-2	-1.191	-0.00478201	-0.713165	-0.114681	-1.36839	-0.598067	-0.326756	-0.816534	0.00869583	1.22272	-0.348032	-0.946911	0.33635	0.23863	-1.72869	-0.819898	-1.1703	1.3012	1.12119	1.11178	0.748721	0.484347	1.0831	0.818816	0.911334	0.534529
RAB13.1	-0.924109	0.0223221	-1.24561	0.0728204	-0.246189	-0.723734	-0.417296	-0.650873	-0.304932	-0.126824	-0.801758	-0.863616	-0.588581	-0.123197	1.28585	-0.517188	0.526455	-0.925146	-0.290127	-1.31331	-0.834518	-0.950948	-1.40561	-0.911532	-1.32203	-0.400508	-1.14155	-0.747673	-0.933031	-1.86125	-0.339732	-0.859901	0.289314	-0.839751	-0.595221	-1.73506	-1.25997	-0.42677	-1.95917	-1.14034	0.338356	1.19862	-0.0345991	0.0940017	1.59693	0.57524	0.853701	1.70925	-0.205055
ARHGEF40.1	-0.144791	-1.27645	-1.1288	-0.649874	-0.498846	-1.09018	-0.766228	-0.758803	-0.534299	-1.14079	-0.617627	-1.10617	-0.967155	-0.632333	1.97976	-0.425403	-0.855978	-2	-1.14918	-1.19878	-0.968548	-0.73378	-0.320053	-1.06551	-0.392807	-1.22758	-0.518664	-1.17569	-1.15481	-0.794731	-0.747851	-1.58193	1.6524	-0.984505	-0.368775	0.778087	0.250635	-0.513176	0.0689902	-1.0384	1.03392	1.18028	0.656274	0.211898	1.06591	0.958522	1.01772	0.335257	0.0241879
SEMA3G	0.0605224	-0.230814	-1.41452	-0.348589	-0.61044	-0.948556	-0.131215	-0.280704	-0.354587	-0.645699	-1.98064	-1.44651	-1.29056	-0.333922	-0.2692	-0.968278	-0.751993	-0.959281	-0.436802	-0.213874	-1.01532	-0.486603	-1.6456	-1.02341	-0.899165	-0.526714	-0.325251	-0.742102	-0.889467	-1.14461	-0.887496	-0.82039	2	-0.785653	0.157681	-0.135537	-0.187711	-1.43152	-0.812166	-1.26442	1.71715	0.222629	0.678232	0.15918	0.597559	2	1.93214	-0.112709	0.320419
MFSD13A	-0.22572	0.0701818	-1.64829	-0.431487	0.587922	-1.13397	-1.25946	-0.241385	-0.836688	-0.692475	-0.827787	-1.48865	-0.913157	-0.724914	0.177197	-0.984372	0.614923	-0.690276	-1.2188	-0.785778	-1.48319	-0.372066	-0.0791691	-1.55675	0.389455	-0.849527	-0.94007	-0.965048	-0.561499	-0.758243	-0.89964	-0.671578	0.158483	-1.36065	-1.48597	0.852329	-0.626923	-0.823996	-0.688412	-0.641242	1.7827	2	-0.510746	-0.156962	1.47067	0.613518	0.718252	1.16108	-0.322264
PPFIBP2	-1.50865	-0.409477	-0.868307	-0.0573253	-0.570213	-1.73334	-0.0955913	-0.702063	-0.677902	-0.179405	-1.05956	-0.744122	-0.982515	-0.277254	0.402063	-0.644273	-0.297167	-0.547137	-0.676665	-1.77758	-0.381739	-0.341417	-2	-0.2095	-0.0571398	-0.411077	-0.221207	-0.612523	-0.701108	-0.964563	-0.918238	-0.308656	-0.715046	-1.13998	-1.14694	-0.31834	0.171333	-0.309119	-1.12711	-0.0263785	0.536289	0.253131	-0.986635	-0.201615	1.5052	1.40668	1.02866	1.66164	0.105197
ENPP4.1	-0.23785	-1.14487	-0.241952	-0.826571	-0.930218	-1.93775	-0.610761	-0.395147	-0.950525	-1.0337	-0.54181	-0.59986	-0.63827	-1.29541	1.82356	-0.277396	-0.955658	-0.471688	-1.08769	-0.731601	-0.912524	-0.652807	-1.04116	-1.40173	-1.15551	-0.955842	-0.195171	-0.906477	-1.2922	0.0472355	-0.143214	-1.02857	0.887244	-1.02933	-0.568861	-0.0377908	-0.0315182	-0.959692	-0.107361	-1.29748	0.521602	1.24226	0.600651	0.675066	1.33586	1.13807	0.942263	1.31524	0.412107
KDELR3.2	-0.425721	-0.791538	-1.58806	-0.869926	-0.636683	-0.913378	-0.38839	-0.922613	-0.407987	-0.873746	-0.800649	-0.717421	-0.485649	-0.41613	1.86515	-0.521064	-0.566345	-0.799808	-0.812063	-0.827235	-0.864345	-1.13589	-0.985211	-0.706179	-1.25787	-0.333327	-0.867349	-0.861702	-1.33333	-1.5142	-0.407361	-0.818957	0.853246	-0.478153	-0.3625	0.918356	-0.734964	-0.763364	-1.22333	-1.09451	1.34328	1.05863	1.19966	0.37791	1.31138	0.784187	1.20834	0.58663	1.19041
DDAH1	-0.739367	-0.716414	-1.56545	0.175208	-1.51201	-0.975639	-0.680482	-0.387573	-0.781797	-0.38266	-0.862707	-0.476648	-0.691021	-1.66738	1.26517	-1.62033	-0.940636	-0.672752	-0.40982	-1.41251	-0.59797	-0.511344	-1.67443	-0.617592	-0.238719	-1.21317	-0.325398	-0.321253	0.147104	-0.837623	-0.460572	-0.616695	1.22038	-1.94397	-0.91061	0.572979	-0.0377094	-0.956542	-0.355117	-1.28452	0.6628	1.57857	0.405097	0.571853	1.00289	1.21749	0.4827	0.749019	0.33168
AL035078.4	-1.36704	0.0528598	-0.297825	-0.95779	-0.682856	-0.576199	-1.13875	-0.890374	-0.297031	-1.24025	-1.46581	-0.837675	-1.04558	-1.22194	1.40731	-0.978914	-0.695977	-0.199741	-1.06734	-0.712162	-0.489418	-0.864726	-2	-0.842606	-0.103594	-1.26809	-0.547135	-0.532725	-0.969793	-0.533391	-0.609212	-0.976438	1.35264	-0.711343	-0.817473	1.26716	-0.423283	-1.04152	0.197469	-1.63374	1.11978	0.933241	0.743391	-0.389663	0.649351	1.79911	0.53941	-0.292477	0.650984
TCIM	-1.03734	-1.13823	-0.922772	-0.708246	-0.362055	-0.523263	-0.684126	-0.693141	0.0434756	-0.456408	-0.80133	-0.872304	-1.27158	-1.11669	1.628	-0.733022	-1.53892	-0.947908	-0.893441	-0.595474	-1.13649	-1.01196	-0.614601	-1.18226	-0.971646	-0.892112	-0.758023	-0.946113	-1.10618	-0.986299	-0.932528	-1.50405	1.77779	-0.759848	0.222781	0.3944	-0.538758	-1.13483	1.1533	-1.26773	1.66197	1.83104	0.912761	1.08065	0.411928	1.20483	1.03123	0.337563	1.05089
CCDC6	1.84398	0.628629	0.712957	0.755163	0.387556	0.406736	0.351997	0.860598	0.432347	0.285534	1.03897	0.939516	0.30287	-0.00496944	-0.58249	1.79626	0.0248985	0.596601	0.680223	0.705536	0.709812	0.718586	2	0.414906	0.795561	0.590769	0.570433	1.16513	1.03628	0.196983	0.736067	0.679106	-0.8728	0.151844	0.950741	0.27801	1.4646	0.55095	0.524275	0.849731	-0.759561	-0.650992	-0.0236115	0.906204	-1.30508	-1.37095	-0.299722	-1.51913	0.148637
N.604	-0.517301	0.573332	-1.18392	-0.804499	-1.05712	-0.253099	-1.18367	0.343679	0.810977	-0.574977	-0.407108	-0.117571	-1.21982	-0.504983	0.723421	-0.355595	-0.940593	-1.15676	-0.544548	-1.18317	-0.45134	-0.631981	-0.267705	-0.430412	-1.32977	-1.05824	-1.22645	-0.269299	-0.534566	-1.04202	-0.0466168	-1.43516	0.122093	-0.82579	-0.60989	-2	-0.485218	-0.768413	-1.62201	-1.09377	1.67164	1.16155	0.398735	-0.70016	0.470862	2	0.994975	0.938456	0.326546
RARA	-0.635589	-0.887046	-1.13566	-1.41678	-0.334898	-1.69719	-0.787597	-0.84545	-0.593323	-0.844506	-0.419822	-1.56138	-0.996853	-0.45242	1.10159	-0.364238	-1.10343	-1.36477	-0.729234	-0.607789	-0.859377	-1.31099	-0.665114	-0.92371	-1.02367	-0.634805	-0.483829	-0.916048	-0.744135	-0.75627	-0.136901	-0.504221	0.632924	-0.942777	-0.815296	2	-0.481932	-1.09681	-0.798322	0.0542481	-0.144483	1.1148	0.303325	0.310418	0.658342	0.838803	0.460554	0.660743	0.199493
CEP76	1.28514	0.88461	0.378731	1.32123	0.345466	1.66169	0.958317	1.15504	0.495617	1.09332	1.34298	0.948544	0.904326	0.951549	-0.596048	1.38865	0.99028	0.253442	1.01656	0.436745	1.03495	0.620257	-0.384944	0.835947	0.62811	0.236316	0.796418	0.66559	0.693589	1.15218	0.568036	0.915003	-1.06169	0.51554	-0.0678052	-0.83635	1.75868	0.68992	0.176175	-0.278603	0.0338938	-0.528156	-0.195871	0.166273	-1.38078	-1.27193	0.205172	-1.8814	-0.0635662
PTER	-1.69576	-0.724256	-0.744575	-0.424058	0.511276	-0.141448	-0.953316	-0.2005	0.0114117	-0.541191	0.085858	-0.0942091	-0.545562	-0.348482	-0.0465128	-1.94015	-0.0913419	-1.01818	-0.782108	0.050378	-0.120573	-0.861604	-1.73133	-0.652088	-1.92377	-1.59519	-0.278445	-0.790882	-1.11268	0.183627	-0.340861	-0.0356222	0.587476	-0.358724	-1.23811	-2	0.368875	-1.29246	-1.01951	-0.688747	2	1.27161	0.641202	-0.264935	1.32161	1.51645	0.67192	0.799713	1.71373
CTDSPL	-2	-0.23506	-0.179165	-0.471647	-0.815853	-0.940386	-0.463572	-0.701272	0.592028	-0.45015	-0.855996	-0.595675	-0.729383	-1.21335	1.49274	-1.30686	-0.962408	-0.869739	-0.918653	-0.922842	-0.456644	-0.36014	-2	-0.472596	-0.910177	-0.519289	-0.578955	-0.976812	-0.618325	-0.832783	-0.532014	-0.388583	0.460524	-0.69841	-0.788717	-0.882232	-2	-0.905406	0.478903	0.0723369	-0.621827	1.06346	-0.332537	-0.091044	0.820799	1.15739	0.136748	1.26658	-0.356828
AADAC	-0.380706	-1.2503	-1.39749	-0.34484	-0.932763	0.115458	-1.3545	-0.424142	-0.362202	-0.570642	-0.0922876	-0.321715	-1.46218	-1.61331	0.944216	-0.457421	-0.486956	-1.51561	-0.434018	-1.02185	-1.66097	-0.953929	-0.918306	-0.353552	-1.02553	-0.80647	-0.947129	-0.133523	-0.832421	-0.281848	-0.792153	-0.810829	1.44094	-1.0293	-0.180679	0.751864	-1.0621	-0.819981	-1.86711	-0.202074	0.474584	1.18396	0.116253	0.486185	1.48443	0.884187	-0.173756	0.898889	1.18537
PLAAT4	-0.30217	-1.39706	0.0960202	-1.14483	-0.405474	0.306586	-0.964298	-0.63495	-0.807376	-0.543759	-0.413543	-0.526803	-0.423147	-0.00876964	0.909017	-0.868429	-0.523774	-0.443862	-1.36214	-1.35849	-0.425604	-0.588894	-1.92294	-1.21594	-0.810503	-0.554604	-0.926548	-1.79343	-1.71131	-0.495249	-0.581855	-1.33543	1.24603	0.052107	-0.248042	-1.2017	-1.47295	-0.303897	0.0240103	-0.747877	1.19084	0.898838	1.27387	1.04999	0.709426	0.720522	0.748559	0.444691	0.468532
ST6GAL1	-1.5019	-0.975623	-0.945851	-1.47892	-0.467212	-0.240292	-1.25456	-1.0426	0.315545	-0.840243	-1.06444	-0.880385	-1.48835	-8.86581e-05	1.52822	-0.479632	-0.786407	-1.00471	-0.774326	-0.338422	-0.836486	-0.599168	-1.73919	-0.98039	-0.908294	-1.13105	-0.369923	-1.2566	-1.22475	-0.0260991	-0.199162	-1.22522	2	-0.464224	-0.86535	-0.414551	0.0194914	-0.422907	-0.532398	-1.16479	0.455418	1.38922	1.17092	0.101758	0.480032	1.19038	1.09797	0.579606	0.49066
MET	0.459483	-0.451957	-0.827691	-1.31654	-1.45011	-0.875807	-0.89098	-0.674165	-1.52175	-0.968357	-0.875724	-0.826824	-1.12424	-0.472633	1.3626	-0.594932	-0.86151	-1.17815	-1.14575	-0.865665	-1.4963	-1.61602	0.878932	-0.748428	-0.564296	-0.823488	-1.11663	-1.19102	0.00948749	-1.3217	-1.06803	-1.0795	0.605654	-0.493195	-0.492631	0.532618	-0.658908	0.626903	0.252771	-1.00883	1.17158	1.44848	0.590486	0.322393	0.752054	1.30263	0.5027	0.887752	0.84073
ZNF426	1.72122	0.309201	0.545466	0.585189	0.294853	0.755238	0.501641	0.660151	1.18643	0.586674	1.04539	0.913411	0.32169	0.428712	-0.71068	1.17196	0.369107	1.09028	0.794211	1.14699	0.898267	0.878168	1.72402	0.917677	1.02544	0.819223	0.986522	1.32604	0.39377	0.599453	0.590813	0.701749	-1.00402	0.389246	1.17298	-0.867078	-0.507317	0.999105	0.51446	0.523293	-0.229539	-0.923128	-0.0613559	1.05709	-1.50688	-0.764775	-0.346527	-1.78723	0.932559
PLOD3	-1.11551	-1.04869	-0.223833	-1.09323	-0.822757	-0.841324	-0.806474	-0.710949	-0.666983	-0.816062	-1.14059	-1.25285	-1.28337	-1.02365	1.83563	0.107429	-0.61298	-1.29303	-0.9108	-0.891594	-0.994206	-0.940107	-0.441898	-0.528907	-0.466501	-0.360783	-0.707095	-1.18336	-1.72107	-1.03897	-0.607733	-1.14743	1.51065	-0.509854	-0.780079	0.89916	-1.10596	-0.930698	0.273772	-0.517744	0.420779	1.38166	0.548779	0.498287	0.664955	0.699993	0.563156	0.682729	-0.019085
NAP1L1.9	1.29116	0.323452	0.675825	0.882701	0.737169	0.581665	0.394775	0.837726	0.701658	0.795304	0.999447	0.879232	0.528823	0.94127	-2	1.01559	0.893731	0.724011	0.573377	1.14082	0.728306	0.86969	1.60591	0.726384	0.156854	0.761257	0.718599	1.16673	0.598028	1.13038	0.80718	0.638276	-0.996484	0.770188	0.927842	0.513641	0.484871	0.776382	-0.203293	0.71126	-0.397479	-1.33988	0.0983504	0.575821	-0.711877	-1.32158	-0.087294	-1.16906	0.206456
SLC29A2	-0.0922299	-0.984793	-1.11854	-0.945368	-0.677018	-0.25557	0.026826	-0.733564	-1.04279	0.0144719	-1.42846	-0.425648	-0.0763915	-0.886379	1.02421	-0.916615	-0.660744	0.136744	-0.45973	-0.212174	-1.15751	-0.980253	0.0190495	-0.8511	-1.95079	-0.155089	0.483741	-0.887603	-1.37707	-1.23401	-0.922265	-0.798664	-0.270647	-0.534416	-0.176007	-1.39105	-1.70524	-1.27968	-0.69758	-0.436507	1.59678	1.63533	0.0953199	0.0858254	0.621218	2	1.24532	-0.20515	0.264022
ASPA	-0.655399	-1.27205	-0.581245	-1.22407	-0.71428	-0.919177	-0.980126	-0.340689	0.30556	-0.779624	-1.41958	-1.10908	-1.13985	-0.824573	0.0959414	-0.357289	-1.33097	-0.812948	-1.26474	-1.17527	-0.823861	-1.11536	-0.276269	-1.04942	-0.165907	-0.632442	-0.51341	-1.14554	-1.21549	-0.565253	-0.876491	-1.09142	1.20703	-1.19729	-0.596289	1.65139	-0.336031	-0.504816	0.674583	-0.721102	0.107871	0.281046	-0.0418705	-0.445035	1.6139	1.85868	0.914026	1.21643	1.33563
HLF.2	-0.720101	0.836095	1.12655	1.00014	1.23015	1.51859	0.793616	1.44569	1.32214	0.980377	0.840514	0.882995	1.02999	1.3177	-1.50815	-0.63271	1.19171	0.89942	0.442163	0.424699	1.08668	1.02781	-1.19925	0.64573	1.09245	0.151898	0.984586	0.305261	0.590092	0.947905	0.949756	1.03176	-1.39087	1.17679	0.136491	-0.0804051	1.51168	0.604554	1.39117	0.404621	-0.00606549	-0.406625	-0.445465	-0.180534	-1.37715	-0.698884	-0.248744	-0.657224	0.365862
PTGER2	-0.174294	-0.698891	-1.56733	-0.938048	-0.727139	-0.369704	-0.11384	-0.97052	-0.523564	-0.391382	-1.30817	-0.359482	-0.418168	-0.63535	1.85008	-0.232402	-0.618994	-1.80332	-1.3148	-1.03249	-0.550243	-0.824977	-0.500566	-0.843971	-0.717718	-1.04481	-0.588435	-0.510277	-0.702978	-1.27927	-1.11209	-1.43149	0.89441	-0.935175	-0.797162	0.167277	-0.55646	-0.0798785	-1.06965	-0.969393	1.60254	1.29401	0.815452	-0.320309	1.04929	0.729341	1.04184	0.157605	1.51333
DNAJC10	-1.31771	0.910214	-0.410516	-0.793912	-0.450862	-0.489367	-0.0667593	-0.429623	-0.31063	-0.366946	-0.21714	-1.0427	-0.812759	-0.653076	1.46661	-1.28136	-0.631193	-0.743037	-0.487887	0.226483	-0.668275	-0.843561	-1.32216	-1.16612	-0.658135	-1.2933	-0.497377	-0.963712	-1.10018	-0.789319	-0.8212	-0.97183	0.0914428	-0.496169	-0.454505	0.136027	-0.900176	-1.07415	-2	-1.81701	1.78898	1.62056	1.36605	0.364358	0.813385	1.28454	1.39505	0.791785	1.3713
CCNO	0.218205	-0.434702	-0.993055	-1.2095	-0.465129	-0.858269	-0.235419	-1.09686	-0.285751	-1.7725	-0.162742	-1.10675	-0.740055	-0.244864	1.41693	-0.599943	-0.15645	-1.15698	-0.108324	-0.926779	-0.425125	-1.7003	-0.430842	-0.814327	0.276611	0.341845	0.0235011	-0.585674	-0.76695	-1.42511	-1.17995	-1.46048	0.539564	-0.850726	-0.294509	-2	-0.00207008	-0.843685	-0.568909	-0.841279	0.875314	1.80221	0.974898	0.416259	0.892167	0.421915	0.199966	1.05898	0.0672164
GTF2IRD1	1.03726	0.51592	0.620113	0.624057	0.861566	0.0387161	0.896844	0.830454	0.31683	0.719584	0.490159	0.442406	0.778108	0.524205	-0.877724	0.15257	0.91935	0.676214	0.537166	1.04473	1.10262	0.880695	0.787818	0.712791	1.13233	1.16982	0.930579	0.60238	0.469259	0.406645	1.06507	1.09197	-0.497837	0.392608	0.55384	0.0179448	1.49258	0.853041	0.37084	1.43704	-0.0977912	-1.37914	-0.00747273	0.120755	-2	-0.973801	0.180967	-0.899322	-0.692783
USP6NL	1.31098	0.483979	0.540655	0.665726	0.640262	0.602884	0.430956	0.930922	0.782643	0.698747	0.990547	0.849451	0.674053	0.686021	-0.823349	0.83039	0.5283	0.606572	0.813845	1.22331	0.868311	0.743478	1.51153	0.78465	0.579043	0.760943	0.671398	1.01076	0.707269	0.838517	0.727169	0.655503	-1.6417	0.625201	0.817232	-0.450682	0.960124	1.07195	0.317523	0.750698	0.162358	-1.0928	0.167238	0.533533	-1.34828	-0.669619	-0.188272	-1.97583	0.444344
RNY4P10	-0.584352	-0.0783299	-0.390178	-0.365545	-0.584167	-0.949653	-0.375994	-0.612688	-0.904154	-0.610357	-1.01968	-0.484952	-0.265219	-0.387259	1.52589	-0.403075	-0.0652032	-0.4585	-0.362312	-0.337495	-1.02745	-0.567974	-0.637614	-0.477566	-1.5893	-0.233095	-1.40729	-0.0776103	-0.377158	-1.74804	-0.566736	-0.587116	0.786289	-0.692522	-0.626019	-2	-1.89747	-1.86836	-1.32834	-0.484224	1.03579	1.28803	0.620441	0.389309	1.25197	1.32825	0.776496	0.916748	0.5621
CACFD1	-1.60838	-1.56547	-1.06205	-1.13809	-0.895678	-1.03199	-1.14074	-0.642011	-0.863416	-1.04268	-1.49622	-1.29734	-0.557966	-1.28773	1.26627	-0.246129	-0.733219	-0.405704	-0.78863	-0.57192	-0.898626	-1.07138	-1.12164	-0.410913	-1.51233	-0.431966	-0.803255	-0.672111	-0.184415	-0.216209	-0.566585	-0.755224	0.680452	-0.957377	-0.766566	2	-0.329786	0.390722	-1.33724	0.0610726	0.27091	0.527668	-0.106459	-0.0106836	1.38016	1.03089	0.493789	1.33931	0.572055
FZD5.1	-0.963173	-0.404974	-0.209237	-0.140355	-0.654796	-0.955715	-0.514372	-0.447108	-2	-0.692014	-0.178871	-0.579076	-0.695863	-0.0319157	1.6249	-1.27901	-0.832543	-0.976896	-1.10587	-1.47534	-0.27067	-0.840603	-1.73867	-0.28865	-1.05394	-0.960441	-0.401502	-0.62996	-0.129784	-1.51841	-0.59971	-0.779745	1.31502	-0.569762	-0.336821	-0.453664	-0.497365	-0.927719	-1.37802	-1.15398	0.659688	1.39484	0.721837	0.90753	1.37638	0.562061	0.449136	0.98778	0.666616
KIF3B	-0.888758	-0.678781	-0.323136	-0.78259	-0.671395	-0.0265395	-0.738729	-0.964231	-0.0926462	-0.749307	-1.35823	-0.982891	-1.42497	-0.447734	1.62712	-2	-0.788218	-0.594338	-0.946978	-0.669087	-0.189167	-0.379417	-1.53331	-0.500895	-2	-0.745103	-0.200528	-0.375174	-0.259694	-0.343728	-0.580408	-0.508315	1.39263	-0.518004	-0.921704	-0.69741	-0.405182	-0.769872	-0.402032	-1.62305	0.605456	0.868045	0.0430155	0.502014	0.833675	1.41703	0.932905	1.19263	0.9962
PTTG1IP	-0.715228	-1.28294	-0.947602	-0.54376	-0.813607	-0.51791	-0.999875	-0.759702	-0.856166	-0.821025	-0.955346	-0.836937	-1.58219	-0.310424	1.6667	-1.16451	-0.578064	-0.355572	-1.26106	-1.24966	-0.477848	-1.14538	-0.168607	-0.624909	-0.548668	-1.77564	-0.158936	-1.05832	-1.40321	-0.0598973	-0.539289	-0.451762	0.156781	-0.753643	-0.526215	0.194461	-0.437836	-0.316767	-0.67759	-0.60926	0.742444	1.03708	-0.215264	0.387038	1.49117	1.21864	0.669794	1.50445	0.777072
HPCAL1	-0.386196	-0.932084	-0.818144	-0.915843	-0.396137	-0.843687	-0.430837	-0.69295	-0.940239	-0.727522	0.0111718	-0.750659	-1.09137	-0.582254	1.48179	-0.561338	-0.786424	-0.818148	-0.579232	-0.337828	-1.21411	-0.95842	-0.549538	-0.904241	-1.33483	-1.08734	-0.459505	0.0592344	-1.0618	-0.807264	-0.831297	-1.0697	1.03217	-0.25	-0.983172	-0.0469228	-0.74352	-1.72567	-1.27183	-0.467834	0.657403	0.984034	0.55006	0.644957	1.78825	0.596187	0.63568	1.3862	-0.103006
TRIM31.2	-0.551978	-1.00294	-0.923036	-1.06558	-1.10873	-0.919923	-1.03216	-0.683603	-1.3395	-0.875793	-0.645663	-0.538469	-1.23177	-1.19392	1.53782	-0.497349	-0.918137	-0.936653	-0.876495	-0.832684	-0.96794	-0.638898	0.0332766	-0.761289	-0.869083	-0.400185	-1.19316	-0.512168	-1.0474	-1.0327	-0.629463	-1.14646	1.39376	-0.903067	0.156111	0.637207	-0.324737	-0.439227	-0.857491	-0.60355	1.05377	1.03534	0.885463	1.71584	0.789912	0.565616	0.954627	0.446352	0.391576
SPATA20	-0.695065	-0.433603	-0.569455	-0.64234	-0.663045	-0.953288	-0.930621	-0.567949	-0.258783	-0.342254	-0.825228	-1.20163	-0.956739	-0.941602	1.02421	-1.06889	-0.72442	-0.432838	-1.21927	-0.810016	-0.480005	-0.815654	-0.39584	-1.21211	-1.17859	-0.658034	-0.523152	-0.951515	-0.568206	-0.27036	-0.409913	-1.24702	1.12449	-1.57488	-0.796742	0.62548	-2	-0.845935	0.335748	-0.262398	0.396093	0.789532	0.0141034	0.0146692	1.41489	1.36442	0.135072	1.31644	0.744532
VPS4B	1.3803	0.392593	0.533417	0.595429	0.632561	0.985384	0.473379	0.91613	0.501228	0.506808	0.9166	0.725777	0.711773	0.153058	-0.891738	0.734656	0.366445	0.662073	0.803246	1.05386	0.719374	0.579369	2	0.690567	0.679708	0.517729	0.84323	1.05447	0.581491	1.21517	0.793889	0.887728	-0.772239	0.544323	0.926649	-1.35545	1.47608	1.37252	0.195828	0.865823	-0.231467	-1.12678	0.15109	0.192709	-0.861635	-1.27699	0.402907	-1.82661	0.0875705
BFAR	-0.835086	-0.713546	-0.36526	-0.662763	-0.915188	0.000482392	-0.81136	-0.769156	0.184644	-0.567738	-0.0324338	-0.513087	-1.82821	-0.597421	1.51372	-1.5692	-0.914145	-0.0735809	-0.511711	-0.484776	-0.245927	0.0585711	-1.67467	-0.357286	-0.563619	-1.23007	-0.585432	-1.31754	-0.794094	-0.0944097	-0.897122	-0.455174	0.864475	-0.198114	-1.25874	-2	-2	-1.99683	0.42756	-0.449605	0.520019	0.800015	0.0145527	0.564166	0.780734	1.11616	0.298668	0.974436	1.46059
SIDT2.1	-0.606409	-1.2608	-1.04017	-0.696974	-0.740398	-1.13784	-0.535255	-0.918081	-0.787399	-0.845194	-1.18046	-1.19669	-0.847665	-0.996604	0.725729	-0.717458	-0.554675	-0.64415	-0.863084	-0.605003	-0.669529	-0.740752	-0.629627	-0.522955	-0.201322	-0.500065	-1.18254	-0.938957	-1.18301	-1.59145	-0.982474	-0.572861	0.368687	-0.93419	-0.991333	1.72105	-0.509217	-0.0245931	-0.50186	0.139906	0.2559	0.618068	-0.513015	0.22464	2	1.01378	0.544614	1.78529	0.343641
MAB21L4	0.953673	0.583169	0.625944	0.68343	0.656987	0.565307	0.704136	0.861109	0.382687	0.868385	0.815583	0.775585	0.749108	0.782565	-0.736341	1.02358	0.853092	0.920037	0.888111	0.715955	0.82675	0.647755	1.06877	0.613801	0.652713	0.487161	0.744683	0.931355	0.691357	0.78282	0.561675	0.811924	-1.48135	0.626546	0.668704	-0.0200866	0.733986	1.15229	0.579456	0.972397	0.0710356	-1.32779	0.335311	0.273345	-1.54373	-1.61412	0.101351	-1.56572	0.0771747
TSPAN3	-1.1076	-0.586312	-0.517775	-0.762618	-0.246366	-0.121496	-0.27042	-0.746541	-1.23196	-0.658822	-0.435453	-0.646828	-0.590509	-0.324502	2	-1.2032	0.178433	-0.731855	-0.917419	-0.378887	-0.972734	-1.08817	-1.18407	-0.878431	-1.37608	-1.01087	-0.841313	-0.987998	-0.765708	-1.41541	-0.837114	-1.0012	1.21024	-0.0925767	-0.357741	-1.96365	-0.875112	-0.797373	-0.8388	-0.659404	1.17641	1.70206	0.962162	0.875909	0.466023	0.754429	0.733319	0.0760159	0.340378
ABHD5	2	0.590227	0.381583	0.973747	0.510109	1.40083	0.577187	0.984756	0.47907	0.927279	1.24302	0.773195	0.292326	0.351669	-1.31399	1.4127	0.0951765	0.298439	0.43045	0.850405	0.619837	1.0053	2	1.06022	-0.54154	0.0826746	0.369304	1.83322	0.930589	1.44351	0.769404	0.753254	-1.08492	0.393621	0.757897	0.0514406	0.778055	0.557104	0.00204566	0.506092	0.0888755	-0.74152	-0.36287	0.80872	-1.3081	-1.43814	-0.332111	-2	0.553577
MACIR	-0.808428	-0.543536	-0.703127	-0.122835	-0.519771	-0.185797	-0.0541763	-0.924571	-0.71213	-0.129923	-0.629915	-0.976672	-0.888377	-0.598466	2	-1.11356	-0.819749	-0.883759	-0.627517	-1.75345	-0.350457	-0.83737	-0.745441	-0.907705	-0.611571	-1.10413	-0.26923	-1.93155	-0.97742	-1.54975	-0.312995	-0.589317	1.04285	-0.833213	-0.620606	-1.437	0.441074	-1.42527	-0.742975	-1.30184	1.0047	1.25132	0.539198	0.841308	1.46185	0.701966	0.750275	0.693786	0.583724
PTP4A2.1	-0.92986	-0.183526	-0.587586	-0.305988	-0.414658	-0.12244	-0.808317	-0.742204	-0.882922	-0.807823	-0.777954	-1.31967	-1.11175	-0.366093	2	-1.80495	-0.2651	-0.771718	-0.123312	0.376888	-0.957384	-1.03411	-0.177485	-0.949187	-1.82025	-1.49871	-1.07217	-1.22828	-1.31061	-1.06022	-0.933292	-1.04634	0.62605	-0.575157	-0.881804	-0.0732725	-0.931518	-0.829851	-0.347179	-0.801925	1.17115	1.65538	0.693022	0.747061	1.20694	0.756873	-0.0462003	0.550656	0.566577
KAZALD1.1	-0.140211	-0.762093	-1.3715	0.277782	-0.0928245	-1.5013	0.49915	-1.13556	-1.6187	-1.67711	-1.95782	-0.732102	-2	-0.306905	0.843859	-0.364145	0.674396	-1.64174	-0.564131	-1.19086	-1.36156	-0.129275	-0.689183	-0.409497	-0.634915	-0.487608	-1.49034	-0.688062	-0.443914	-0.141608	-0.71724	-1.09634	0.177689	-1.32156	0.0443355	0.0381577	-0.438996	-0.384562	-0.468794	-0.395227	0.302819	0.907612	-0.41775	-0.202025	0.857135	1.41201	0.91315	0.779594	1.04412
FAM47E-STBD1	-0.77841	-0.305471	-0.461379	-0.632849	-1.18096	-1.3657	0.0545472	-1.39323	-1.41718	-1.02657	-0.834311	-0.628919	-0.920565	-0.789986	1.77343	-1.03677	-0.45476	-0.610361	-1.44097	-1.72256	-0.256805	-1.01575	-0.681389	-0.78848	-0.250729	-1.33568	-1.36073	-0.817259	-1.08237	-0.302028	-0.507259	-0.665815	0.689897	-0.693062	-1.07667	0.130313	0.0968443	-0.250982	0.439813	-0.890616	0.596801	1.56578	0.268584	1.29435	1.55692	0.857175	0.880939	1.07858	0.485018
ACO1	-0.609679	-0.774402	-0.285734	-0.418812	-0.834216	-1.02048	-0.220489	-0.579855	-1.51395	-1.20472	-0.903637	-0.674975	-1.12189	-0.89642	1.15049	-0.958954	-0.395131	-0.709927	-0.671817	-0.818916	-0.931016	-1.56935	-0.621878	-0.843263	-1.04089	-0.987152	-0.604248	-0.681988	-0.801659	-1.27922	-0.795421	-0.402185	1.92005	-0.823888	-1.10766	-1.81957	-0.145419	-0.115001	0.366429	-0.169038	-0.0945295	0.376295	0.628761	-0.0500815	1.75005	1.02502	0.395636	1.60438	-0.268826
CPEB3	1.4064	0.542554	0.814302	0.590906	0.70965	1.22323	0.716181	1.04758	0.612676	0.64158	0.779632	0.61808	0.767573	0.207556	-1.36239	1.06837	0.156106	0.09651	0.883649	0.797207	0.858133	0.586633	1.80267	0.965943	0.213702	0.976409	0.633454	1.32584	0.814735	1.54477	1.06582	0.879875	-1.75149	0.363472	0.867792	-0.748899	1.37006	0.644573	-0.042368	1.06695	-0.30006	-1.31356	-0.242355	-0.116002	-1.11761	-0.978445	-0.0395174	-1.40477	0.348458
MIR6744	-0.428036	-1.07943	-1.00586	-0.898804	-1.01134	-0.787608	-0.834096	-0.566737	-0.859388	-0.977725	-1.05851	-0.618635	-1.24783	-1.20771	1.43609	-0.178038	-1.09001	-0.785817	-0.621507	-1.26595	-0.76569	-0.823216	-0.0726786	-1.0661	0.0114916	-0.440098	-0.882483	-0.873182	-0.799634	-0.853029	-0.919057	-1.0331	1.31785	-0.961249	-0.165533	0.143255	-0.334156	-0.516785	-1.06666	-0.524978	1.53842	1.57159	1.55813	0.958648	0.95868	1.78052	1.62159	-0.0703415	0.667784
NEDD9.1	-0.560386	-0.989003	-0.808514	-1.3188	-1.34137	-0.110623	-0.783644	-0.389862	-0.75942	-1.20178	-1.06651	-1.36776	-1.22908	-1.43994	1.84644	-0.83227	-0.995759	-0.820165	-0.614332	-1.4231	-0.868429	-0.879825	0.164499	-0.903778	-0.0982059	-0.66157	-0.69741	-0.658382	-0.924307	-1.20798	-0.532755	-0.742303	0.889641	0.0787918	-0.106898	-2	-0.378883	0.768574	-0.404963	0.0573372	1.38898	1.69225	-0.208484	0.332219	0.584069	-0.297883	-0.122711	1.36214	0.0959875
SEPTIN9.2	-1.68749	-0.419681	0.103632	-1.10725	-0.22427	-1.82955	-0.194939	-0.865026	-0.406508	-0.848026	-0.779055	-0.841245	-0.723719	0.0567426	1.26339	-1.49593	-0.462367	0.178389	-0.755753	-1.22092	-0.968298	-1.05241	-1.34134	-2	-0.642226	-0.91245	-0.292951	-1.93371	-1.25839	-1.52685	-1.29959	-0.676158	0.814434	0.260716	-0.656131	1.28554	-0.364865	-1.06283	0.469701	-0.581019	0.639156	1.08747	0.96556	-0.0833232	1.10625	0.629097	0.808136	0.841511	-0.101012
HSPA2	0.503095	0.449293	0.522645	1.02334	0.728394	0.425135	0.955809	1.15136	1.13409	0.999755	1.06388	1.1287	0.975355	0.698313	-1.51885	0.806611	0.410932	0.552094	0.748188	0.677012	1.00002	0.856685	0.0760251	0.716423	0.998304	0.840358	1.12644	0.979205	1.09054	1.04308	1.08138	0.476114	-0.22063	0.138356	0.279792	-2	1.51351	0.666357	1.04584	0.775999	-0.247672	-0.838729	-0.289034	0.248276	-0.916223	-0.99782	-0.375469	-1.93485	-0.4654
N.515	-0.814809	-1.39941	-1.3803	-0.0256662	-0.469434	0.565306	-0.655939	-0.854067	-0.226002	-0.663	-1.10424	-0.619579	-0.6823	-0.755972	1.5813	-0.738297	-0.678718	-0.606874	-0.5741	-0.346753	-1.2113	-0.780729	-0.296839	-0.485951	-2	-0.060052	-0.672698	-0.725438	-1.0674	-0.608806	-0.287623	-0.643494	0.800403	-0.302154	-1.21124	-1.1646	-0.547767	-0.96557	-1.87719	-1.02539	0.598631	0.845236	0.370548	0.836713	1.11985	1.80437	0.787929	0.415801	1.4469
EDNRB.1	-0.705657	-1.56225	-0.670923	-1.14279	-0.607057	0.073788	-0.875645	-0.524444	0.0393501	-0.37405	-0.654238	-1.08218	-1.27932	-0.31093	0.703459	-1.17946	-0.859579	-1.39073	-0.549515	-0.933768	-1.05273	-1.01805	-0.358428	-1.18731	-0.886392	-0.645619	-0.396856	-1.18426	-0.810861	-0.956919	-1.23784	-1.38798	1.92927	-0.540724	-0.541819	0.678395	-0.311029	-1.15446	0.463961	-1.1984	2	1.57722	0.629834	0.343218	1.38272	1.77484	1.38211	0.448885	1.15177
SYNPO	-1.68392	-1.96932	0.00441739	-0.973815	-0.52085	-0.228808	-0.983987	-0.618337	-0.880271	-0.934872	-0.729861	-0.974204	-2	-1.22614	0.911073	-0.771747	-0.855122	-0.589943	-0.679297	-0.0797158	-0.345523	-0.544695	-1.34169	-0.598218	-1.40667	-0.157027	-0.154927	-1.13465	-0.301958	-1.51245	-1.05477	-1.10599	1.28875	-0.187223	-0.607226	-0.545963	-0.585381	-0.666109	1.15683	-0.00277182	0.461445	0.560449	-0.0448878	-0.197285	0.665147	1.55325	1.06068	0.86792	0.16339
PALM2AKAP2	-0.901988	-0.870371	-1.41269	-0.680428	-0.378549	-0.774169	-0.906328	-0.874928	0.353227	-0.673229	-0.724083	-1.3412	-1.36717	-0.0757117	0.0242932	-0.598569	-0.994177	-0.758384	-0.454474	-0.617026	-0.932425	-0.828452	-0.595482	-0.874813	-0.582761	-1.27149	-0.335554	-0.817623	-2	0.155646	-0.636243	-1.6624	1.34555	-0.945287	-0.542705	0.357792	-0.632588	-1.01002	1.38107	-1.0663	0.705598	0.321496	0.64583	-0.262152	1.49542	1.61002	0.924624	1.16385	0.389652
CEP76.1	1.02516	1.02574	0.401127	1.20788	0.816951	1.48412	1.12833	0.842037	0.902547	1.24812	1.36977	1.01334	0.931522	0.908322	-0.18032	0.135815	0.901046	0.16572	1.03309	0.411413	1.10552	1.03639	-0.863831	1.0377	-0.765575	-0.0775741	0.780776	1.023	0.980972	0.833882	0.387022	1.14723	-0.751824	0.357004	0.313501	0.486181	1.75877	0.0863613	0.278262	-0.210442	0.294363	-0.462756	-0.297376	0.362458	-1.84004	-1.43267	0.466613	-1.52172	0.409054
ITPR3.1	-0.213466	-0.549009	-0.567742	-0.972493	-0.626455	-0.882882	-0.709075	-0.166323	-0.708055	-1.01664	-0.50257	-0.167225	-0.738701	-0.875027	1.54511	-0.981306	-0.442194	-0.89292	-0.37051	0.151098	-0.558175	-0.768616	0.31294	-0.742144	-1.89948	-0.105643	-1.03459	-0.323363	-0.636373	-1.31619	-0.607106	-0.979292	0.463636	-0.440439	-0.639271	-2	-2	-0.910305	-0.821559	0.0144223	1.00472	1.04574	0.458058	0.580627	1.40515	1.15909	0.948676	0.184347	0.759884
ACSL5	-0.858984	-1.53015	-0.0687876	-1.62895	-0.396899	-0.171332	-0.659733	-0.670058	-0.698965	-0.63426	-0.623605	-0.464627	-0.859548	-0.356345	1.41054	-0.897982	-0.304423	-0.394317	-1.54157	-1.55529	-0.343036	-0.510688	-1.4647	-1.12571	-0.374464	-1.49539	-0.42569	-1.07094	-0.735198	-0.250779	-0.618785	-1.51244	1.98064	-0.0558555	-0.789178	-0.576071	-0.314142	-0.978026	-1.31598	-0.801076	0.907065	1.22391	0.798548	0.955518	0.651488	1.25848	0.721182	0.466914	0.697679
SEZ6L2	-0.375277	-0.731687	-0.672481	-0.318082	-1.16172	-0.533303	-0.994015	-0.546177	-1.37338	-0.891384	-0.71562	-1.15378	-1.10424	-1.5441	1.61486	-0.756251	-0.718415	-0.375537	-0.603345	-0.955164	-0.480273	-1.06596	-0.501402	-1.47568	0.297961	-0.347632	-0.899285	-0.618103	-0.816462	-0.859285	-0.65402	-0.697894	0.822301	-0.711375	-0.340801	-1.903	0.283474	-0.210294	-0.691834	-0.934699	0.19111	0.796532	-0.213132	0.274115	1.65407	0.543089	0.375668	1.68582	-0.184319
CLEC7A	0.431271	0.483307	1.46351	0.298958	1.44849	1.7746	0.600124	0.804673	0.492335	0.700989	0.59668	0.325025	1.61232	1.26848	-1.3884	-0.89103	1.19042	1.15279	0.259481	1.01755	1.23129	0.363204	-0.131262	0.876906	1.00502	1.18667	0.69912	0.668701	0.608509	0.737593	0.230155	0.85243	-1.33074	1.77047	1.30904	0.00908071	0.658636	1.43103	-0.232643	0.103842	0.0516575	-1.60581	0.433589	-0.141282	-1.07965	-0.44143	-0.915423	-1.60639	-0.855095
ELMO3	-1.50938	-0.560117	-0.556997	-1.06018	-1.00047	-1.21616	-0.480482	-0.350432	-1.31699	-1.24205	-0.709546	-0.903884	-0.806523	-0.420296	1.42724	-0.920713	-0.32712	0.143163	-0.527355	-1.6753	-0.554563	-0.352526	-1.38834	-1.03816	-1.23617	-0.236349	-0.667886	-1.06633	-0.718059	-1.78687	-0.790871	-0.467992	0.836385	-0.788294	-0.56583	1.40959	-1.086	-0.452777	-0.924844	-0.155553	-0.273164	1.1407	-0.460484	-0.627463	1.12959	0.980112	0.397862	1.31334	0.113901
ITM2C	-0.670584	-0.825785	-0.866347	-1.04579	-0.984031	-1.20552	-1.12509	-0.804429	-0.475241	-1.47534	-1.14116	-0.83861	-1.08762	-1.1283	1.71416	-0.200015	-1.32237	-0.916845	-0.745933	-1.04566	-0.903793	-0.840905	-0.30137	-0.96194	-1.46285	-1.16312	-0.502061	-0.428811	-1.14962	-0.210931	-0.95522	-1.00668	1.64917	-0.689805	-0.647974	-0.0646292	-0.984991	-0.057241	1.52917	-0.366109	0.332617	1.01326	0.681708	0.89608	0.92267	0.870019	0.182156	1.21458	-0.357379
N.1776	-1.93418	-0.892542	-0.586402	-0.889737	-0.638649	-0.21502	-0.884704	-1.01375	-0.217935	-0.617809	-0.754108	-1.09031	-0.636233	-0.384662	0.912522	-2	-0.161455	-0.503807	-0.745431	-0.316308	-0.270927	-0.621523	0.930149	-0.893363	-1.82559	-0.90887	-1.12683	-0.373107	-0.675264	-0.244568	-0.900251	-0.252542	0.110994	-0.56667	-0.646942	1.25642	-2	-1.65101	-1.01002	-0.144212	0.021288	0.398222	-0.189579	-0.599915	1.29663	2	0.701256	1.3073	1.18623
GAPVD1	1.09585	-0.05088	0.325172	1.06187	0.814336	0.129667	0.859183	0.989498	0.778947	0.881431	0.602744	0.517896	0.675893	0.569029	-1.25696	0.176993	0.368654	0.0729817	1.12273	0.870344	0.478074	1.06864	0.983226	1.02959	1.84547	0.766529	1.11374	1.30523	0.325763	0.759104	0.849723	0.90799	-0.980709	-0.301528	0.445587	0.152793	2	1.7112	0.138198	1.19969	-0.695038	-1.1226	-0.874826	-0.229393	-0.783056	-0.554964	-0.269075	-0.859902	-0.729285
ODC1	-1.2821	0.673103	-0.878541	-0.234884	-0.936867	-1.32357	-0.119965	-0.965692	-0.770845	-0.800712	-0.9799	-0.984426	-1.03443	-0.764275	0.775363	-1.01674	-0.467048	-0.390837	-0.461415	-1.14533	-0.68398	-1.24616	-1.797	-0.628592	-1.15247	-1.46791	-0.0765853	-0.860092	-0.79174	-1.03247	-0.974527	-0.974056	1.38132	-1.40669	0.278287	1.06054	-1.14753	-0.807456	0.719273	-1.05812	1.53421	1.41868	1.00865	1.83344	0.916941	0.51221	0.53952	0.0920235	0.327097
MAP2K1	1.7049	0.118565	0.442077	1.04078	0.267151	0.309246	0.625704	1.25486	0.759607	0.957717	0.636619	0.742592	0.441677	0.571954	-0.6561	1.15474	0.760708	0.238837	0.16672	0.928399	0.593209	0.912608	2	0.756649	1.22196	0.765736	0.954292	1.42654	1.08867	0.664568	0.804054	0.706421	-1.08079	0.491847	0.483541	-1.82307	0.905036	0.797787	0.114105	1.28542	-0.0381631	-1.01099	0.495322	0.410922	-1.32661	-1.29887	-0.29893	-1.54208	0.110658
FBXW11	1.11384	0.32051	1.07004	0.86383	0.7953	-0.138006	0.874351	1.21574	0.39013	0.98336	1.25439	1.25266	0.72003	0.713999	-0.844391	0.682245	0.794936	0.336888	0.782089	0.495176	0.593868	0.858854	2	0.082792	-0.175426	0.408207	0.798646	1.59495	0.490595	0.276084	0.580956	0.130987	-1.10995	0.837074	1.497	0.967121	0.550789	1.22977	0.0859716	0.694124	-0.611244	-2	0.145109	0.755443	-0.609317	-1.08564	-0.632603	-0.0504994	-0.327567
LYZ	-0.954964	-1.97336	0.0826509	-1.70847	0.114439	-1.183	-0.657823	-1.53138	-0.31834	-1.18813	-0.68241	-0.436535	-0.514266	-0.0864839	1.12476	-0.16291	-0.781237	-0.49046	-0.922557	-0.604903	0.137999	-0.659449	-0.866273	-1.77258	-0.388426	-0.764048	-1.20532	-1.51182	-0.853488	-0.401666	-0.618641	-1.29407	0.952194	-0.0243628	-0.0321892	0.404755	-1.21974	-0.358097	-0.411982	-1.88448	0.860232	1.05245	0.812422	0.381227	0.915301	1.26273	1.03227	0.686041	1.03746
WASF1	-0.824413	1.31423	0.667067	0.930969	1.13421	1.07299	0.946789	1.14821	0.975702	1.11001	0.932357	1.21207	1.42438	1.06454	-1.18825	-0.472461	0.895022	0.813486	-0.0833193	0.193582	1.32917	0.982649	-1.15465	0.692676	0.956656	-0.214433	1.33025	-0.169448	1.25262	1.19733	1.04942	1.35593	-0.844412	0.684501	0.647287	0.886635	1.31519	-0.131767	1.05753	0.141972	0.0215409	-1.32801	-0.099178	0.0192607	-1.35056	-0.845779	0.425307	-1.29538	-0.290536
SLC22A18	-1.22915	-1.0817	-1.01394	0.0718291	-0.980446	-2	-0.679638	-1.12267	-0.70849	-0.457399	-1.18421	-0.905545	-0.810053	-1.28176	1.7049	-0.945237	-0.588899	-1.06044	0.512952	-0.137455	-0.991331	-0.597927	-1.7416	-0.271981	-0.478631	-0.270163	-0.472982	-0.370423	-0.728929	-1.26916	-0.629356	-1.33424	1.10126	-1.01742	-0.710017	0.738221	-0.763203	-1.14864	-0.856145	-0.0537682	1.02663	1.81554	0.780095	1.06811	0.920976	0.245694	0.680971	0.18497	0.0690756
STC1.2	0.234431	-0.353403	-0.574658	-0.270431	-0.883807	-0.119595	-0.424727	-0.77061	-0.0563595	-0.796334	-0.772602	-0.87628	-0.633676	-0.602086	-0.182255	-1.11457	-0.572868	-0.169134	-0.560808	-0.114796	-0.591281	-1.1326	-0.789795	-0.64431	-0.97363	-0.441776	-1.36183	-0.675388	-0.60684	-1.01512	-1.00944	-0.938619	0.0783214	-0.723256	-0.892357	-0.701836	-0.351596	-1.1775	-1.33812	-0.762661	0.725034	0.794689	0.0942282	-0.0410736	2	1.47032	1.10745	2	0.894993
UBAP1	1.97573	0.432313	0.132479	0.976738	0.204326	-0.288009	0.877691	0.813912	0.412052	0.625638	0.629805	0.312292	0.33755	-0.0103526	-0.962395	1.34115	0.735427	0.66258	0.44221	1.32717	0.902872	0.832193	1.95019	0.825685	1.14641	0.773292	0.893659	0.904964	0.790248	0.828487	0.66621	0.764758	-1.40486	0.0751803	0.336057	1.08336	0.557655	1.12956	0.547599	1.32963	-0.443352	-2	-0.44737	0.48448	-1.30065	-1.18555	-0.155334	-1.03748	-0.336362
UBE2V1	1.70238	0.41476	0.103889	0.686205	0.421766	0.461157	0.662267	0.978924	0.789111	0.314244	0.668084	0.887563	0.552962	0.222604	-0.667993	1.64191	0.364039	0.468656	0.667988	1.03552	0.521005	0.898469	2	0.962963	0.759174	0.890025	0.784516	1.06615	0.885949	0.874671	0.798742	0.370557	-1.4347	0.0356807	0.723022	-0.222666	1.04256	0.753592	0.489457	0.970688	-0.144956	-0.517384	0.0843016	0.448742	-1.50017	-1.84294	-0.315894	-0.792188	0.25622
TTC13	-1.4073	-0.0302323	-0.0816677	-0.600221	-0.168127	-0.668171	-0.585115	-0.882464	-0.073876	-0.894106	-0.341881	-1.23557	-1.07177	-0.581051	1.25375	-0.919839	-0.476823	-1.12036	-0.95718	-0.898236	-1.04664	-0.71951	-2	-0.178296	-1.11667	-1.09431	-0.306006	-1.17792	-0.899269	-0.365556	-0.987351	-0.422026	0.754486	-0.304356	-1.20152	1.68212	-0.4533	-1.09411	-0.858495	-1.7096	0.397105	1.13125	0.0673281	0.0884755	2	1.03854	0.657337	1.04218	0.27194
CLIP4	1.55732	1.2861	0.882767	0.484817	0.659915	-0.133851	0.351939	0.933805	-0.105094	0.645087	0.504175	1.18529	0.921249	0.0659636	-1.06922	-0.639983	0.446016	1.28101	1.16855	0.467026	0.425709	0.506002	2	1.05275	1.19987	0.175563	1.00596	1.36185	1.21151	1.2239	-0.0276473	0.92897	-1.49218	0.553946	0.838091	0.544331	1.45091	1.04682	0.371224	0.315052	-0.342896	-1.33403	0.0780351	0.530235	-0.718036	-0.949905	-0.696328	-1.51872	-1.13402
DOCK9	1.13056	0.420385	0.681498	0.812068	0.665904	0.627662	0.532414	0.748516	0.771818	0.661621	0.909751	0.73866	0.589057	0.596146	-1.3678	0.921101	0.310436	0.454811	0.893834	1.00915	0.860442	0.818328	1.03425	0.989639	0.539555	0.670565	0.839885	0.965859	0.82253	0.843041	0.739719	0.640549	-0.839528	0.798461	0.793849	-0.434895	1.22068	1.02564	0.530404	0.677142	-0.0148302	-1.14728	0.317498	0.491663	-1.63074	-0.979208	-0.0463273	-1.81645	0.176526
KBTBD11	-0.879635	-0.928399	-1.19954	-1.40297	-1.05725	-0.94838	-1.19009	-0.714801	-0.725558	-1.24227	-0.310629	-0.591613	-1.2918	-0.997161	1.71747	-0.101616	-1.27715	-0.534107	-0.542233	-1.01665	-0.605845	-1.02413	-0.207154	-0.733152	0.189922	-0.665528	-0.901449	-0.702968	-0.613238	-1.37627	-0.688328	-0.923336	1.89293	-1.31497	-0.374167	0.681927	-0.729473	-0.535662	-1.17619	-0.577065	0.842029	1.62869	0.707681	0.917238	0.492778	0.810424	0.45604	0.533611	0.418988
FAM111A	-2	-1.72115	-0.160623	-1.08015	-0.455037	0.0184561	-0.729477	-0.903593	-0.334158	-0.729593	-1.27096	-0.86287	-0.509558	-0.859083	-0.509872	-1.7176	-0.523711	-0.479749	-1.1401	-1.11549	-0.782592	-0.842347	-2	-0.811996	0.0488544	-0.471517	-0.581664	-1.36868	-0.793995	-0.304004	-0.83922	-0.540957	1.27954	-0.134079	-0.599062	2	-0.167148	-0.423176	-0.411515	-1.0858	0.605851	0.867195	0.281315	-0.524845	0.625353	1.71439	0.92329	0.238165	0.837195
FNDC4	1.49387	0.470832	0.144417	1.06599	-0.398236	0.570109	0.778286	1.2959	1.0214	0.5744	0.901569	0.825292	0.98844	0.0384033	-0.772778	1.9359	0.339933	0.326548	1.27196	0.869001	0.642932	0.745121	1.73426	0.67072	1.43638	1.16147	0.835911	1.21674	0.97684	0.811198	1.16143	0.0417185	-1.8133	-0.188338	0.606616	-0.978829	0.258156	0.382871	0.739452	1.50655	-1.30204	-1.04966	-0.500993	0.505933	-0.930005	-0.883201	-0.871509	-0.928665	0.0584225
PIP4K2C	-0.141666	-0.468368	-0.381093	0.089401	-0.246982	-1.96877	-0.73179	-0.865606	-1.7124	-0.85125	-0.855603	-1.0187	-0.991109	-0.360585	0.821454	-0.904281	-0.391101	-1.29443	-1.0866	-0.545621	-0.777528	-1.01748	-0.446333	-0.530328	0.81487	-0.720177	-0.134651	-0.675696	-0.871299	-1.20607	-1.30507	0.249088	-0.139742	-1.08774	-0.749485	-2	-0.482831	0.0721069	-0.235463	0.00991478	1.18596	0.409733	0.0530868	0.226981	2	-0.109956	0.526651	1.49685	-0.53422
IL18	1.1606	0.4038	0.270858	0.73916	0.133816	0.950459	0.480495	0.81468	0.827079	0.654663	0.828051	0.905492	0.681324	0.227312	-0.315026	1.12301	0.292851	0.165439	0.847924	0.952853	0.728448	0.76411	1.23728	0.800557	0.993541	0.750096	0.817714	1.045	0.797652	0.918942	0.90193	0.535859	-0.472639	0.289939	0.76456	0.242217	0.716584	0.762278	0.303636	0.553658	-0.1775	-0.28568	0.106884	0.593664	-2	-1.05182	0.0401165	-2	0.514294
N.1405	-0.990872	0.337794	-0.564697	-0.590085	-0.841027	-0.311616	-0.490917	-0.486326	-0.708058	-0.469392	-0.17998	-1.02511	-0.834985	-0.624771	1.666	-0.983535	-0.926064	-0.575467	-0.192467	-0.871498	-0.483145	-0.7597	-1.74053	-0.697529	-1.91761	-0.303154	-0.470653	-1.23927	-0.751694	-1.13947	-0.192983	-0.382511	0.414617	-0.638359	-0.770655	0.335525	-1.7363	-1.64652	-1.38183	-0.530615	0.180588	2	0.577313	-0.169785	0.64543	1.37508	0.522987	1.07784	0.132632
ST3GAL4	1.65499	0.486481	0.613207	0.967334	0.402151	0.794568	0.316878	1.12658	0.941986	0.546663	0.907133	1.35175	1.01331	0.459733	-1.52831	1.66507	0.572624	0.876465	0.515629	0.798569	0.924504	0.740133	1.88106	0.62989	0.462856	1.19847	0.475055	1.05898	0.994105	0.489905	1.05625	0.458971	-1.288	0.646441	0.946529	-0.760552	-0.0207076	0.337905	-0.37905	1.29747	-0.66857	-1.20984	0.358861	0.774796	-1.30212	-1.06891	-0.111002	-1.23666	0.407109
DST.2	-1.44875	-0.970071	-0.480451	-0.883766	-0.79839	-0.412838	-0.801722	-0.80428	-0.0290775	-0.824345	-0.606192	-0.696871	-0.94582	-0.827535	0.47104	-1.30833	-1.05802	-0.937124	-0.910168	-1.21312	-0.394998	-0.801945	-1.42154	-1.11629	-0.687725	-0.705701	-0.514088	-1.62687	-0.628861	-0.808942	-0.658353	-0.824925	1.29197	-0.605402	-0.696311	1.03111	0.0258561	-0.783719	1.2016	-1.4783	0.651537	1.06398	0.501075	0.156387	1.12247	1.20578	0.438434	1.19365	0.382799
KCNQ1	0.0924233	-1.27823	-0.541706	-0.899004	-0.742251	-0.497839	-0.79675	-0.806059	-1.64143	-0.707785	-0.611585	-0.697971	-0.51862	-0.725362	0.790587	0.0129176	-0.556007	-0.483568	-1.55818	-1.06812	-0.993289	-0.615293	-0.00194279	-0.794898	-0.0315865	-0.614956	-1.32534	-0.858986	-2	-0.810535	-0.505586	-0.797885	1.3221	-0.564657	-0.708729	-0.123165	-0.714271	-0.823088	-0.405357	-0.62913	-0.382016	0.282789	0.178327	-0.283346	1.25112	1.30193	0.225674	2	0.423872
MIA2.2	-0.592205	-1.05218	-1.11108	-0.856857	-1.08205	-0.938552	-0.723659	-1.08608	-0.453797	-1.29184	-0.949448	-0.955463	-1.19572	-0.275975	1.91879	-0.444956	-0.71932	-0.893612	-0.847184	-1.11497	-0.860539	-1.183	-0.586599	-0.743572	-0.268018	-0.439998	-0.767709	-1.18119	-0.925764	-0.688315	-0.599936	-1.08662	0.922379	-0.192269	-0.518906	0.592433	-0.59537	-0.259298	-0.844278	-0.753352	1.14511	1.57847	0.383613	0.414438	1.38973	1.9716	1.2459	-0.208726	0.890493
HERC6	0.652036	0.754393	0.852073	0.838262	0.446451	0.771175	0.584536	0.362769	0.480994	0.805386	0.55701	0.612338	0.860942	1.11382	-0.730252	0.707454	1.18979	0.207187	0.534709	0.705667	0.928607	0.693984	0.264068	0.997635	1.55832	0.40027	0.947844	0.771398	0.297457	1.13296	0.84757	0.833951	-1.68913	0.297187	0.717064	0.327525	1.90197	1.15774	0.218931	0.792308	-0.281719	-0.769847	0.0957654	0.00843391	-1.58019	-1.7633	-0.153909	-1.68132	-0.254225
EPB41L3	0.969021	0.707816	0.559584	0.770181	0.855277	0.679498	0.940023	0.906582	0.714197	0.903522	0.984855	1.02283	0.841968	0.80393	-2	0.99428	0.434285	0.660263	0.981577	0.837673	0.589488	0.641122	0.820327	0.815014	0.588836	0.653396	0.909801	1.03088	0.927934	0.922706	0.878226	0.701211	0.108867	0.283699	0.920371	-1.19379	0.686531	0.780862	0.367304	0.619528	0.444454	-1.43386	0.182289	0.780285	-1.34783	-1.43672	-0.428272	-1.69317	-0.0166568
LTBP1.1	-1.14216	-0.900613	-0.0147296	-0.749114	-0.615582	-0.69632	-1.22095	-1.39154	-0.398692	-1.03718	-0.752103	-0.677483	-1.32016	-0.817778	0.440654	-1.57572	-0.900943	-0.84345	-0.760218	0.113576	-1.27272	-0.779479	-2	0.118367	-0.702901	-0.79072	-1.20557	-0.588867	-0.648214	-0.216725	-1.54494	-0.528122	1.01369	-1.20176	-0.834655	1.90996	-0.480005	-0.579833	1.44072	-1.00285	1.09869	0.738286	0.382336	-0.432091	1.33251	1.70684	0.994728	0.774606	0.312621
FAM171A1	-0.760309	-0.658971	-0.622044	-0.78098	-0.372808	-0.523188	-0.77571	-0.772048	-0.232013	-0.876446	-0.804037	-0.373865	-0.969121	-0.554109	1.76849	-0.77407	-0.593445	-0.674461	-1.10507	-1.64442	-0.596334	-0.449028	-1.30406	-1.27748	-0.715722	-1.22767	-0.601109	-0.924946	-0.757661	-1.00274	-0.575606	-0.889332	1.71972	-0.859351	-1.13874	0.0261043	-0.521863	-1.30092	-0.0198228	-1.12156	0.616884	1.56497	0.658657	0.771145	0.909771	1.26787	0.505452	0.773046	0.387649
TEK	-0.588154	-0.700476	-0.746789	-0.967903	-0.468692	-0.31957	-0.524428	-1.36245	0.0704116	-0.945619	-1.47583	-0.373392	-1.12061	-0.289343	0.129875	-0.878805	-0.953694	-0.814159	-0.106623	-0.593408	-1.1871	-1.12484	-0.702001	-0.853669	-1.72039	-0.912391	-0.36758	-0.524898	-0.24562	0.411754	-0.410961	-0.608331	1.84437	-0.891784	-0.78182	-1.61978	-0.17683	-0.932023	-0.593632	-1.20126	1.6743	1.37173	0.610858	0.40223	0.789033	2	0.846836	0.741963	0.0428811
STAU2	0.987619	0.0926475	0.858023	0.490902	0.835442	1.74735	0.264405	0.790871	0.374607	0.54413	1.45798	1.04631	0.579549	0.923496	-1.03299	0.313097	0.385038	0.888349	0.539709	0.54359	1.14458	0.750293	1.74012	0.901499	0.125618	0.30534	1.0258	0.828836	1.06087	1.34284	0.486893	0.821235	-1.63126	0.907925	0.63792	-1.80005	1.56007	1.56711	0.376415	0.902477	-0.599441	-1.05094	-0.169373	-0.0905445	-1.15163	-1.35079	-0.294844	-1.32252	0.518993
SLC35D2.1	-0.580577	-1.55588	-0.477163	-0.623099	-0.771797	-0.457796	-0.890067	-1.07848	-0.867725	-0.973282	-0.826358	-0.975004	-0.99138	-0.879241	1.86184	-0.752586	-0.855456	-0.908739	-1.32966	-0.795028	-0.572089	-1.37399	-0.985595	-1.13109	-0.249303	-1.04448	-0.632801	-1.52184	-0.98175	-0.596692	-0.497726	-0.572054	1.58069	-0.765548	-1.26103	1.20705	-0.551789	-0.318535	-0.475408	-0.304445	0.673801	1.08842	0.34783	0.584145	1.16189	1.12462	0.493848	1.07302	0.218396
RNU4-78P	-2	-0.178706	-0.454344	-0.753272	-0.67702	0.557233	-0.457931	-0.359296	-1.01262	0.0614798	-0.834254	-0.886387	-0.693226	-0.284165	2	-1.58576	-0.212342	-0.303684	-0.489126	-0.102209	-0.640628	-0.318773	-1.35904	-0.540929	-1.53669	-1.68863	-0.213513	-0.196771	-0.375249	-0.550428	-0.929456	-0.509708	-0.304209	-0.302327	-0.628237	-2	0.0208221	-1.49871	-1.3423	-1.16861	0.999084	1.09285	0.0170089	0.187166	1.51842	1.58374	0.881117	0.894045	1.32334
PLAAT1.1	1.44371	1.09036	0.715027	0.907424	0.815962	0.785038	1.1177	0.971317	0.94767	1.20244	0.419441	0.521509	1.21548	0.803429	-1.28693	1.28361	0.920448	0.511894	0.805289	1.24639	0.566965	0.925728	-1.29323	1.02755	0.216275	0.912724	0.913021	1.03768	1.22524	0.917909	0.61538	0.981676	-1.45897	0.661478	0.445459	-0.435292	0.803954	0.606686	0.187205	0.276497	0.415252	-1.44124	-0.530008	0.0968112	-1.18326	-1.52744	0.0975762	-0.971418	-0.545824
CTBP2	-1.70098	-0.436403	-0.298261	-0.911488	-0.64227	-0.172606	-0.847283	-1.44134	-0.983042	-1.05936	-0.478414	-0.492906	-0.560045	-0.763177	1.44447	-2	-1.04446	-0.934608	-0.427201	-0.814301	-0.533667	-0.470906	-1.37332	-0.627923	-0.341865	-0.48362	-0.566199	-0.51827	-0.680356	-0.170921	-0.891659	-0.527494	1.19602	-0.951725	-1.52233	-0.0319906	0.499929	-1.00557	-0.909934	-1.33953	0.148818	1.23794	0.110276	-0.151832	1.27503	1.81805	0.311276	1.61202	1.12129
FEM1B	0.566524	0.314521	0.960124	0.558915	0.163127	1.54434	0.100808	0.949844	0.783855	0.29797	0.931727	0.685401	0.474833	-0.233804	-0.766071	0.211569	-0.0830189	0.428729	0.877315	0.96399	0.869983	0.868766	0.733855	1.13196	0.797428	1.23844	0.847955	0.700445	0.621339	1.67378	1.07659	0.851232	-0.39813	0.431053	0.504749	-0.282442	1.53133	0.821609	1.14681	1.08259	-0.681367	-1.17595	-0.493868	0.19408	-1.70241	-0.302241	-0.775527	-2	0.274436
MGRN1	-0.844358	-0.605682	-0.928217	-0.82266	-0.848911	-1.57254	-0.497738	-0.969605	-0.712725	-1.28691	-1.11895	-1.13988	-0.677742	-0.227916	1.14222	-0.761596	-0.21225	-0.318791	-1.11783	-0.574065	-0.5666	-0.570539	-0.216292	-1.40737	-0.813421	-0.293698	-1.20782	-1.3843	-1.18251	-1.21851	-0.819722	-0.415914	0.713625	-1.15515	-1.33632	1.78967	-1.38169	-1.20769	0.269196	0.582457	0.28223	0.770358	0.225824	-0.475074	1.02981	1.12199	0.206649	0.703606	0.0459837
N.346	-0.077297	-1.78497	-0.921451	-0.685923	-1.0055	-0.691351	-1.35644	-1.01212	0.44161	-1.29843	-0.840782	-0.788532	-0.880691	-0.97084	0.853824	-0.475563	-0.992455	-0.786446	-0.52851	-1.05723	-0.826567	-1.02505	-0.44991	-0.999591	-1.03809	-0.36651	-0.79597	-0.295668	-0.858098	-0.552664	-0.853646	-1.03663	1.87475	-0.79817	-0.869326	0.669585	-0.675373	-0.258286	-0.924408	-0.641541	1.84979	0.990275	0.865996	-0.0920024	1.85536	0.70714	1.30253	-0.00665757	0.776895
PSME4	-0.183145	0.776446	0.107822	-1.35714	-0.735478	-0.197783	-1.4039	-0.465455	-1.1125	-0.411018	-1.92283	-1.58525	-1.01023	-0.0354054	1.11468	-1.2501	-0.00482559	-0.203946	-0.608742	0.161373	-1.18677	-0.479398	-1.72578	-1.0024	-0.0445035	-0.908543	0.245013	-0.949185	-1.0233	-0.183963	-1.05763	-0.256621	-0.44101	-0.0659894	-0.665911	0.0301649	-2	-1.00715	-1.07262	-1.71138	0.449408	2	0.902754	0.531791	0.690906	1.27707	0.363182	0.322589	0.716742
ACACB.3	-0.710417	-1.16718	-0.970705	-0.986322	-0.883003	-0.460021	-1.21539	-0.183282	0.130402	-0.797484	-1.50796	-0.931484	-0.943615	-0.907699	0.872713	-0.31528	-0.884704	-0.978253	-1.07862	-1.32128	-1.2013	-1.12551	-0.788078	-1.36466	-0.649721	-0.4909	-0.343615	-0.991621	-0.662374	-0.923173	-0.621847	-1.21993	1.31436	-0.609003	-0.817257	0.70537	0.454798	-0.786006	1.05896	-1.24216	0.514266	1.30405	0.295523	-0.309785	1.29988	1.4088	0.87375	1.33177	0.754706
ROCK2	-1.08931	-0.495263	-1.27361	-1.11338	-0.293398	0.0940403	-0.807398	-0.445896	-0.21022	-0.715636	-0.482022	-0.482068	-0.640589	-0.83369	1.42037	-1.61768	-0.589834	-1.02739	-0.42543	-0.57882	-0.496091	-0.402056	-2	-0.554894	-1.27674	-0.904005	-0.0459744	-0.904163	-0.496534	-0.346206	-0.375768	-0.336588	1.29272	-0.416396	-0.773582	-2	0.168341	-1.0071	0.63671	-0.709441	0.981478	1.07284	0.13828	0.343684	0.853829	0.836005	0.245598	0.493452	0.878627
TLE1.1	-1.63215	-0.200407	-0.328325	-0.618944	-0.978554	-0.970208	-0.566351	-1.05655	-0.660677	-0.811811	-0.712877	-0.758883	-0.915431	-0.759961	0.784677	-0.659729	-0.180584	-1.21229	-0.745687	-0.352008	-0.351686	-0.813853	-1.76557	-0.158997	-0.25953	-0.575648	-0.497651	-0.796562	-0.36766	-0.729862	-0.808451	-1.15313	0.359388	-0.910482	-0.74158	-2	0.331216	-0.400959	1.32899	-0.470634	-0.0586177	0.70462	0.0145842	0.0641026	1.38161	1.21481	-0.220883	1.68737	-0.0994162
PTPRN2.1	-0.36236	-1.14485	-1.39204	-0.568173	-0.946479	-0.462555	-1.20116	-0.760689	-0.749871	-0.914201	-0.704021	-1.39033	-0.973066	-0.812909	0.858158	-0.348375	-0.612154	-0.42924	-0.747184	-1.02019	-0.526929	-0.932922	0.136681	-0.617753	-1.09899	-1.32406	-0.473639	-0.792396	-0.868986	-0.562417	-0.477752	-0.655814	0.136062	-0.836487	-1.27129	1.39797	-0.0470776	-0.371061	-0.658302	-1.03212	0.487448	0.291748	0.378697	-0.353032	1.28176	1.28883	1.10891	1.65016	0.817241
CALML4.1	-0.604293	-0.704349	-0.699693	-0.807256	-0.276868	-0.400224	-0.716304	-0.993532	-0.556806	-0.754275	-0.835994	-0.804925	-0.722582	-0.510245	1.78182	-0.903741	-0.280039	-0.846682	-0.685569	-0.71889	-0.767157	-0.838205	-1.01781	-1.13453	-0.619454	-0.734411	-0.739681	-1.0575	-1.34968	-0.974969	-1.04619	-0.667107	1.81207	-0.777322	-0.239551	-0.730688	-0.681281	-1.15461	-0.81107	-0.96803	1.28207	1.69121	1.36613	1.20536	0.658429	0.831788	0.796251	0.0783055	0.893122
P2RX4	-0.515279	-0.971101	-0.471602	-0.709119	-0.318024	-0.71648	-0.348308	-0.82071	-0.447591	-0.69882	-0.731308	-0.736834	-0.277081	-0.449295	1.67196	-0.25024	-1.12831	-0.265879	-0.744725	-0.385199	-0.737483	-1.4214	-1.7329	-1.8058	-0.770845	-1.17662	-0.827335	-0.957597	-0.96459	-0.781369	-0.579989	-0.956249	1.29146	-0.346482	-0.870009	0.513776	-0.496587	-1.05169	-1.23044	-1.32749	0.741064	1.12971	0.949904	0.981273	1.24027	0.815514	1.14342	1.08688	0.347746
PFDN4.1	1.19384	0.797024	0.374122	0.710628	0.830475	0.889792	0.690488	1.02477	1.28987	0.716018	0.700714	0.899558	0.811042	0.453214	-0.941623	1.12319	-0.00380416	0.426967	0.721358	0.143334	0.405159	0.680745	0.0828067	0.123303	1.26137	0.784155	0.627251	0.173182	0.519929	1.56188	1.00321	0.433014	0.385975	0.335667	0.866126	0.346502	1.37691	1.38378	0.999356	-0.41037	-0.112815	-0.993309	0.139887	0.295768	-1.55088	-0.928348	0.152402	-0.374673	0.443008
HIPK1.2	-0.604858	-0.751337	0.0677622	-1.16157	-0.64778	-1.14859	-0.652969	-1.42868	0.667	-1.08982	-1.55334	-0.432471	-0.773695	-0.123276	0.256516	-0.63257	-0.472196	-1.54453	-0.842321	-0.942641	-0.0937056	-2	-0.881833	-1.52622	-1.05177	-0.299168	-1.00251	-1.37845	-1.10782	-0.00287459	-0.643717	-0.784459	1.63407	-0.9039	-0.346088	-0.23421	-0.635569	-0.313863	1.28948	-1.37088	1.26481	0.580244	0.710927	-0.143973	1.35874	0.977618	1.13397	0.836167	0.792306
ARMCX3	-0.919625	-1.06626	-0.795755	-1.46953	-0.489094	-0.166039	-1.71226	-1.27737	-0.34214	-1.37236	-0.645558	-0.96284	-1.41301	-1.11644	1.13396	-1.35233	-0.178044	-0.213906	-0.223705	0.998819	-0.342083	-0.759007	0.171052	-0.857302	-0.796194	-0.692676	-0.855964	-2	-2	-0.726813	-0.780042	-0.647581	0.417451	-0.456948	-1.34864	-0.544185	-0.194775	-0.822696	1.2383	0.00412965	0.915279	0.444908	-0.0218442	-0.453907	1.03637	1.03905	0.321494	1.9756	1.36694
WWOX	1.81046	0.339921	-0.144475	1.1693	0.494392	0.819919	-0.0989272	1.30835	0.655456	0.599647	0.35417	0.401607	0.251373	0.244373	-0.684222	1.72719	0.489787	0.171783	0.692782	0.170851	0.809814	0.211942	2	0.627714	0.213496	0.195811	0.978462	1.19299	1.89396	-0.0780009	0.204393	0.383191	-0.469212	1.17576	0.163893	2	1.25453	0.709971	0.0943188	0.6004	-1.70918	-1.56618	-0.355995	-0.400461	-0.84944	-2	-0.865425	-0.398522	-1.49586
RNF41.1	-1.23857	0.201947	-0.851921	-0.086187	-0.599304	-1.98188	-0.593761	-0.67717	-0.923537	0.0424011	-0.565371	-1.16803	-0.0505191	-0.247367	1.0419	-1.94175	-0.122829	-0.19368	-1.17915	-1.1305	-1.22033	-0.599613	-2	-0.315407	-0.43545	-1.18268	-0.042728	-1.89145	-0.816476	-1.19869	-0.489671	-0.21732	0.598634	-0.849315	-0.230816	0.619257	-0.602827	-0.870809	0.0212572	-0.661009	1.34554	1.33285	0.629199	-0.276531	1.34372	0.485308	1.40779	0.966376	-0.520016
MFHAS1	-0.652716	0.17882	0.0411584	-0.901249	-0.562502	-0.206843	-1.30832	-0.868287	-0.676391	-1.47083	-0.822623	-1.52193	-1.04466	-0.618124	1.10494	-1.24859	-1.22781	-0.0566481	-1.2946	0.188383	-0.368891	-0.585472	-1.08218	-0.324776	-1.12718	-0.682767	-2	-1.60674	-1.21557	-2	-1.35763	-0.245572	0.817509	0.244112	-1.49708	0.584399	-0.293706	-0.204381	0.715301	-0.0808274	0.797415	1.5846	0.0478386	0.533722	0.889034	1.43131	-0.311451	1.13491	0.72261
EMC3	2	-0.692893	-0.352237	0.821682	0.540385	2	1.07788	1.12979	0.498047	-0.127587	0.349673	0.923557	0.195024	0.363949	-1.32059	1.34731	1.14648	-0.114131	0.392171	1.1723	0.540588	0.49399	2	0.460498	1.79553	0.548612	0.640075	0.563009	-0.221996	1.10078	1.03972	0.34144	-1.04203	0.580963	0.750187	0.641505	0.964195	1.33603	-0.302627	0.812194	-0.423786	-0.817529	0.0939358	0.102175	-1.02682	-1.19462	-0.573858	-0.99563	0.000681124
SASH1.1	1.26036	0.166045	0.415481	0.924958	0.519555	0.55429	0.726	0.885677	0.659407	0.805582	0.795211	0.776246	0.464071	0.633139	-1.88256	1.02209	0.624207	0.535996	0.898936	0.772853	0.82431	0.95734	1.61279	0.718663	0.754454	0.859313	0.46984	0.998433	0.662596	0.840279	0.769295	0.793377	-1.29445	0.373618	0.807837	0.567673	0.810387	0.838813	0.541019	1.09212	-0.553543	-1.59037	-0.0366466	0.582359	-1.42271	-1.03064	-0.0722007	-1.02918	0.0941646
GPR35	-0.226955	-1.79586	-1.25471	-0.745995	-0.827302	-1.35613	-0.704523	-0.888866	-0.874055	-1.86034	-0.763134	-0.619602	-1.38835	-0.556264	1.28575	0.476311	-0.743056	-0.676137	-1.11737	-1.01229	-0.669601	-0.406334	-0.251478	-0.583968	0.229129	-0.597674	-1.13224	-0.716984	-0.530797	-0.697322	-0.994945	-1.22391	1.70551	-1.52247	-0.247657	-0.508056	-0.479582	-0.901061	-0.573865	0.167754	0.507775	1.82479	0.453712	0.960562	0.727855	0.511941	0.57048	0.48438	-0.0540779
PLD1.2	1.3642	0.973478	0.63442	0.601387	0.544146	0.808671	0.696209	0.919731	0.226429	1.03362	1.16617	0.721953	0.795227	0.582694	0.613579	1.10841	0.65369	0.555384	0.95929	1.06823	0.602009	0.590692	0.794306	0.95874	-0.582141	0.58121	0.375622	0.92306	1.02023	0.378825	0.674644	0.422077	-0.0566099	0.88179	0.721816	0.924492	-0.180401	0.271206	0.0217981	0.153426	0.0311545	0.143181	-0.0277619	0.603525	-1.78741	-1.72303	0.0637525	-1.90555	-0.527551
PEA15	1.15646	1.1444	0.893397	0.85115	0.835319	-0.00980841	1.13789	1.12236	0.701704	1.17328	1.12023	0.979568	1.07134	1.14208	-1.77512	0.796864	0.816908	0.871859	1.14334	0.579745	0.710516	0.587752	1.16854	0.26505	0.74833	0.99657	0.250105	0.94391	0.809846	0.311078	0.859553	0.620478	-1.30038	0.900944	1.15101	0.329581	-1.71779	0.567824	0.711987	0.901456	-0.0671243	-1.18786	0.30698	0.288804	-1.11424	-1.69234	-0.251399	-2	0.219686
PGM3.1	-1.65806	-0.99719	-0.741546	-0.220422	-0.187518	0.0527733	-0.533272	-0.86882	-1.1108	-0.314061	-0.455635	-0.0815821	-0.657861	-0.238385	1.42188	-1.68983	-1.01272	-0.940813	-0.210286	-1.6628	-0.328137	-0.138278	-2	-0.696173	-0.595242	-1.07049	-0.338046	-1.22415	-0.445543	-1.00272	-0.482265	-0.39838	0.0710506	-0.877668	-0.976698	-1.50704	0.990515	0.588835	-0.422394	-1.45321	0.943883	1.14652	0.61706	0.521566	1.45288	0.988997	0.80788	1.38169	1.22894
PLD1	1.60721	0.800807	0.402616	0.523435	0.111231	1.02278	0.553151	0.877221	0.560861	0.814703	0.905801	0.884829	0.703362	0.00334028	0.831411	1.4867	0.399823	0.0951252	0.788137	0.848431	0.327001	0.405857	1.33813	0.953601	0.609074	0.812096	0.399873	1.12732	1.37692	0.619732	0.469729	0.150159	-0.497871	0.79454	0.627976	-1.06301	1.35545	1.08226	-0.169313	0.637786	-0.31326	-0.0308818	-0.392496	0.463083	-1.66199	-1.63256	-0.369341	-2	-0.217645
PLPP1.1	-0.455876	-1.51124	-1.06096	-0.396916	-0.449311	-0.947672	-0.996392	-1.12898	-0.151281	-1.24153	-0.979674	-1.78792	-1.30753	-1.23704	1.4646	-0.228329	-1.80323	-1.35606	-0.12525	-1.23431	-1.06028	-1.10244	-1.84336	-0.336721	-1.03948	-0.634137	-0.627174	-0.725563	-0.813418	-1.33322	-0.809145	-0.521974	1.69039	-0.981977	-0.399773	1.67395	0.0327342	-0.144288	1.02512	-0.750977	0.971013	1.16122	0.426468	0.553431	0.619217	1.55207	0.933731	0.731143	-0.0580927
AP001000.1	1.71555	0.833017	1.04318	0.241404	0.953296	0.741031	0.926795	0.953174	0.660808	0.871847	0.989834	1.35534	0.93121	1.10442	-0.92536	0.581141	0.316208	0.935448	0.591088	1.28948	0.995936	0.0480284	1.36632	0.37177	0.0103246	0.353974	0.648542	0.961259	0.448545	0.689986	0.773595	0.89009	-0.931348	1.48633	1.21928	-0.248641	-0.0564921	0.0196069	0.137943	0.365441	-0.0733624	-1.85257	0.857359	0.185485	-1.14559	-1.24573	-0.290153	-1.27752	0.244725
NEMF	0.0132491	0.387703	0.463661	0.45523	0.696354	1.10688	0.707766	0.740965	0.846596	0.549242	1.22462	0.935828	1.02623	0.510854	-1.00633	-0.0315003	0.31603	0.384827	0.968529	1.03613	0.738924	0.713781	0.267049	0.694888	1.02012	0.341986	1.31982	1.27066	0.665034	1.74686	0.972368	1.2033	-0.709862	0.746746	0.630986	-0.687066	1.40252	1.27375	0.674636	0.2246	-0.334641	-1.69679	-0.355319	-0.47545	-0.744182	-0.653303	-0.171552	-1.74801	0.314584
WNT5B	0.716864	0.490493	1.11502	0.989048	0.281671	0.932957	0.918375	1.31774	0.578241	1.27681	0.364146	0.879426	0.756704	0.968639	-0.0485208	0.830715	0.829846	0.725845	0.43438	-0.269165	1.10944	0.493086	0.738312	-0.0755517	2	0.295072	0.899412	0.0491369	0.673338	0.418272	1.19138	0.368374	-0.0787402	0.493525	-0.180765	1.65843	-0.571187	-0.294153	0.926761	1.13138	-0.520694	-1.17249	-0.837622	-0.392171	-0.216915	-1.10466	0.190489	-0.944652	-0.144883
PACS2	-1.58577	0.110661	-0.534308	-0.326655	-0.6047	-0.125217	0.06254	-0.562598	-0.331711	0.312591	-0.901178	-0.943291	-0.153078	0.0129239	0.88745	-2	-0.0243222	-0.781078	-1.06394	-1.01807	-0.56246	-0.381453	-1.52431	-0.270908	-0.505332	-0.146879	-0.307203	-1.19276	-0.191237	-2	-0.347419	-0.288573	0.501539	-0.0562507	-0.134318	-2	-2	-2	0.153907	-0.0380795	0.788476	1.19494	0.131973	0.453027	1.10516	1.3082	0.8971	1.20853	0.318353
SLC16A5.2	-2	-1.28648	-0.512136	-0.875058	-0.837037	-0.268391	-0.148479	-0.491575	-1.1719	-0.665696	-0.3989	-0.735249	-0.478637	-0.776844	1.04384	0.635432	-0.877067	-0.54402	0.0800651	-0.697787	-1.16173	-0.958829	-0.0368026	-0.358549	-1.03817	0.462936	0.0763157	-0.483934	-0.974622	-1.35576	-0.0545954	-0.345562	0.29256	-0.334778	-0.332808	-2	-1.17119	-1.09657	-1.61128	-0.973295	1.10387	0.51774	-0.243531	0.0493492	1.98665	1.77412	1.01308	-0.296823	0.728465
CALML4.2	-0.448067	-0.868328	-0.683566	-1.07265	-0.334364	-0.554498	-0.807876	-1.02022	-0.537585	-0.854633	-1.00247	-0.753126	-0.841526	-0.58348	1.72208	-0.57822	-0.586629	-0.904922	-1.0366	-0.761224	-1.00142	-1.05264	-0.413398	-1.29489	-0.407363	-0.942938	-0.722385	-1.18906	-0.858173	-1.00269	-1.00309	-0.920256	1.81416	-0.750966	-0.141886	0.172196	-0.408986	-0.798619	-1.14462	-0.892074	1.3464	1.66448	1.35259	1.23439	0.600658	0.750811	0.991034	0.149083	0.720147
BACE2	-0.11165	-1.38764	-0.346947	-0.572188	-0.397864	-1.70269	-0.973689	-0.576674	-0.668225	-1.28124	-0.263853	-0.869085	-0.998604	-0.530669	1.2749	-0.469912	-0.683685	-0.169921	-1.5388	-0.708738	-0.397771	-0.690102	0.162626	-0.358668	-1.2952	-0.705949	-0.610689	-0.728746	-1.02794	-0.553613	-0.857535	-0.117912	-0.144698	-0.407953	-0.910253	0.588559	-2	-0.0393152	-0.735636	0.645985	0.662848	0.869329	0.547082	0.461713	0.746797	0.560286	0.557287	0.922866	0.970682
SCAPER.2	-0.210882	1.57735	0.787231	1.12093	0.18241	1.12483	1.08812	0.497076	0.861843	0.951784	1.70142	1.14336	0.764008	0.682725	-0.650581	-0.100454	0.892534	0.155796	1.12049	0.433837	1.91983	0.819872	-0.15014	1.15374	-0.795507	0.300549	0.885933	-0.0475431	0.801274	0.332885	0.56205	1.27482	-0.18244	0.674812	-0.445703	1.05018	1.54448	0.467364	0.779668	0.551639	-0.112512	-0.0752223	-0.578103	0.0215589	-2	0.0354151	0.044404	-2	0.50076
TFF1	0.0965831	-0.885815	-1.28044	-1.126	-0.731834	-0.621345	-0.507297	-0.908415	-0.823099	-1.16039	-0.19411	-0.382018	-0.942138	-1.59421	0.999976	0.373219	-0.694182	-0.44373	-1.68453	-0.10263	-0.968785	-2	-0.079864	-0.916438	0.185172	-1.96695	-1.53021	-0.125502	0.0693233	-0.303573	-0.776063	-1.47084	0.526243	-1.01848	0.321294	0.556864	-1.30483	-0.0567783	-0.312363	-1.52788	1.04229	0.992444	0.816666	0.823077	0.96674	1.0599	0.945314	0.867645	0.974805
TEAD3	1.51748	0.630357	0.366563	0.200912	-0.0745443	0.193262	0.367821	0.650854	-0.188375	0.387733	0.406713	1.24784	0.764546	0.551665	-0.155297	1.0476	0.794844	0.428539	0.568467	1.19041	0.939512	0.745084	2	0.366454	-0.310345	0.99	0.933396	1.27304	0.653517	1.02043	0.913969	0.854575	-0.777352	0.240892	0.8671	-0.985104	0.758618	1.20127	0.94145	1.86931	-0.41107	-0.426669	-0.0979919	-0.25078	-1.8763	-1.08255	-0.214941	-1.683	-0.28502
PELI1	1.54083	0.202232	0.39849	0.797532	0.278419	0.453821	0.456934	0.647867	0.710309	0.712573	0.752123	0.922752	0.451696	0.337345	-0.372444	0.878129	0.32531	0.357404	0.657539	0.724233	0.565705	0.972444	1.70023	1.09356	0.718233	0.466798	0.898052	1.38679	0.770723	0.889881	0.72197	0.475198	-0.447531	0.371037	1.05977	-0.115068	0.980216	0.875046	0.281464	0.61702	-0.0899111	-0.558323	0.12209	0.627889	-1.68238	-1.22109	-0.330837	-2	0.134231
TGFB1I1	-0.956792	-1.00177	-0.767864	-0.627289	-0.171449	-1.6515	-0.677074	-0.351226	0.0653957	-0.491397	-0.901254	-1.42195	-1.16527	-0.722556	0.425536	-1.70739	-1.0881	-0.759563	-0.94489	-1.53541	-0.690805	-0.962515	-1.68266	-0.876517	-0.76569	-0.109109	-0.3328	-0.958613	-0.669763	-0.835441	-1.30177	-1.09136	1.48668	-1.21009	-0.489363	0.765206	-0.456162	-0.99731	2	-0.376351	0.794631	1.16054	0.304751	0.218054	0.995963	1.5799	1.0943	0.774643	0.0215703
TAGLN	-0.186706	-0.600363	-1.01685	-1.39513	0.0794609	-0.610105	-1.22857	-0.879931	0.245434	-0.993699	-0.968147	-1.04289	-1.62063	-1.12112	0.654743	-0.602012	-1.08766	-1.52057	-0.941082	-0.588245	-0.990108	-0.808316	-0.516265	-1.00513	-0.894202	-0.686451	-0.792383	-1.37726	-1.15163	-1.01324	-1.23836	-1.05323	1.42088	-0.937552	-0.575723	1.47841	-0.720602	-0.824882	2	-0.544655	0.715456	1.1041	0.452992	-0.085582	1.11393	1.5926	1.07667	0.710303	0.741564
ADGRE5	-1.28781	-0.819236	-0.671745	-1.25783	-0.735164	-0.655655	-0.500888	-1.04337	-0.449545	-0.951005	-0.8169	-0.63749	-0.626195	-0.135055	2	-1.51185	-0.932233	-0.778163	-0.931171	-1.12067	-0.373103	-1.02534	-0.168289	-1.05739	-0.912427	-1.07045	-0.885938	-0.895551	-0.692211	-1.26373	-0.659655	-0.735616	1.47343	-0.307854	-1.10266	-0.440347	-0.55754	-0.953594	0.31382	-0.614137	0.979014	1.50458	0.964682	0.117457	0.504264	0.714404	0.94816	0.0651046	0.273336
FEM1B.2	1.81021	0.817654	0.962381	0.708273	-0.00241112	0.685243	0.685754	0.736816	-1.25756	0.173347	0.914621	0.879966	0.168943	0.36845	0.0260494	0.796382	0.0833519	0.467133	0.0386785	1.59883	0.76866	0.993429	2	0.722022	1.48574	0.691626	0.584392	1.43129	0.54747	0.851847	0.0740289	0.614972	-0.942096	0.101919	0.628976	1.35531	1.21515	0.73623	0.264901	-0.0650765	-0.112521	-1.44504	-0.457025	0.327164	-1.76539	-1.8305	-0.404744	-2	-0.328111
SOD2.2	1.05185	1.34667	1.46227	0.499846	1.52161	0.990161	0.772736	0.0426637	0.146468	0.658787	1.45732	0.749819	0.79796	1.21908	-0.743067	0.936187	0.558905	1.17396	0.0786901	0.336192	0.84211	0.145102	1.17201	0.398043	0.614746	0.641554	0.0672889	0.105357	0.76772	0.264366	0.360225	0.649643	-0.795784	1.43261	0.857629	0.247556	0.628301	1.44395	0.307156	0.281442	0.236745	-0.312645	1.21911	0.863419	-1.39601	-1.40114	-0.297936	-1.40101	-0.374385
PDXDC1	-1.31022	-0.631384	-0.597732	-0.241102	-0.332016	-1.58651	-0.445214	-0.369937	-0.908868	-0.321127	-0.540075	-0.862084	-0.415723	-0.427468	1.46938	-1.7397	-0.114589	-0.843145	-0.980916	-0.973822	-0.171816	-0.436275	-1.9923	-0.463234	-1.11441	-0.687173	-0.0794532	-0.642993	-0.822538	-0.196537	-0.383578	0.193833	1.23246	-1.09763	-0.990782	-0.500455	-2	-1.64796	0.119497	-0.534319	0.715408	0.770107	0.47176	0.174741	0.854493	1.00714	0.734593	0.52345	0.0378799
TPM1	-0.910508	-0.739576	-0.7786	-0.403352	-0.277831	-1.22949	-0.732758	-0.624029	-0.381268	-0.700595	-0.447159	-0.784683	-0.703461	-0.881996	1.73699	-0.717457	-0.46241	-0.732204	-0.411677	-0.582697	-1.36116	-1.33006	-1.1087	-1.01335	-0.844131	-0.64469	-1.25786	-0.769029	-1.0944	-0.90933	-0.483086	-1.4558	1.32471	-0.740772	-0.293217	-0.954743	-1.17306	-1.00613	1.96503	-1.54699	1.10374	1.2216	1.18189	0.877765	0.952053	0.981335	0.693756	0.208055	0.628524
MALT1	1.29828	0.652177	0.387879	0.796398	0.494087	1.04581	0.45955	1.01053	0.566666	0.748792	0.903019	0.719763	0.78269	0.651537	-1.15793	1.07491	0.653008	0.774678	1.03659	1.25974	0.692658	0.658248	1.71258	0.639406	0.415233	0.842791	0.721653	1.01438	0.627563	0.972655	0.535505	0.316363	-1.26112	0.533887	0.692009	-0.0593657	1.24329	0.838119	-0.0215124	0.200111	0.18693	-1.23246	0.0835878	0.692508	-1.84506	-1.31384	0.0124224	-2	0.3158
RPN2.1	-1.70347	0.490659	-0.0682652	-0.270832	-0.158336	-1.24688	-0.322448	-1.55331	-1.42815	-0.690255	-0.651421	-0.704398	-0.516617	-0.271771	1.32957	-1.41405	0.119461	-0.231535	-0.525478	-0.468813	-0.882006	-0.718917	-2	-0.554927	-1.07974	-1.24448	-1.23211	-0.738968	-0.402322	-1.89652	-1.04764	-0.261388	0.0329496	-0.371765	-0.398399	0.0231421	-0.799402	-0.160576	-0.620082	-1.28578	0.836562	2	0.626505	0.35048	0.888357	0.318895	0.10913	0.840075	-0.118694
PPP1CB	1.67979	0.247481	0.183472	0.39726	0.426342	0.706234	0.168772	0.619321	0.667137	0.582467	0.832359	0.984384	0.609422	0.0812326	-1.1035	1.45072	-0.177674	0.456526	0.624778	0.701224	0.521201	0.624986	1.70744	0.808589	0.682021	0.542523	0.587754	1.73955	1.18261	1.08991	0.700135	0.663039	-0.481291	0.317891	1.12817	-0.972792	1.37626	1.22937	0.948841	1.07629	0.120796	-0.606548	-0.464992	0.559762	-1.26722	-1.00877	-0.0778484	-1.28822	0.0212034
N.1063	-0.663953	-0.639812	-0.824992	-1.00833	-0.730727	-0.107009	-0.976256	-0.465323	-0.816657	-0.653449	-0.949893	-0.961065	-0.665902	-1.5788	1.07021	-0.326192	-0.962672	-0.521827	-0.682215	-0.626659	-1.02291	-1.40581	-0.786839	-0.815303	-1.27201	-0.617068	-0.819454	-0.47263	-0.723464	-0.273474	-0.916781	-0.51466	1.1696	-1.1778	-0.53945	-0.112621	-0.355894	0.207308	-1.46565	-0.460147	1.33997	1.25732	1.33983	0.218005	2	0.93916	1.21581	-0.201508	0.383223
MED21.1	1.25431	0.932668	0.474354	0.679804	0.497389	1.17114	0.990488	0.879853	0.860755	0.472591	0.84961	1.08517	1.07286	0.622646	-0.403533	1.32374	0.812498	0.372442	1.14337	1.27141	0.242738	0.619337	1.11919	0.393218	0.994319	0.7777	-0.183622	0.494359	0.753193	0.661386	0.656026	-0.146374	-1.08243	0.526595	1.04296	1.73686	0.726054	0.953684	-0.396129	-0.754605	-0.320026	-0.750929	0.0991745	0.432829	-1.36211	-1.38085	0.203893	-1.72678	0.658385
CLU	-1.24982	-0.0635015	-0.275762	-0.910548	0.775792	-1.69639	-0.809629	-0.890815	0.227779	-0.947017	-1.18605	-0.888759	-0.802394	-0.0510144	0.90855	-0.944976	-0.0207434	0.180887	-1.19395	-1.04243	-0.651915	-1.02675	-0.844558	-1.22343	-1.32309	-1.21462	-0.504223	-1.41102	-1.17881	-1.39148	-0.535433	-0.350275	0.920484	-0.933244	-0.696173	0.8833	-2	-1.96383	1.05166	-0.153988	0.590675	0.7904	-0.00734749	-0.858058	1.11123	1.06595	1.02563	0.883067	0.717096
SDF4	-1.48538	-0.728146	0.317257	-0.507958	-0.74397	-2	-0.087168	-0.667445	-0.315429	-0.866925	-0.821172	-1.27664	-0.825759	0.0268634	1.18744	-1.19325	-0.49852	-0.0769031	-0.900573	-0.728537	-0.0550326	-0.495572	-1.50786	-0.331576	-1.26663	-0.727716	-0.459389	-1.06898	-0.895553	-1.26924	-0.268305	-0.619213	1.30238	-0.10964	-0.558345	0.523426	-2	-1.29208	-0.494479	-0.00512172	-0.0744356	1.20861	0.801877	-0.234313	0.650888	0.241449	0.354082	1.54831	-0.149327
FUT4.1	-0.468553	-0.345994	-1.21234	-1.08522	-0.945783	-0.961175	-1.09156	-0.897023	-0.330203	-0.833697	-1.27033	-0.322176	-0.408328	-0.764955	2	-0.527894	-1.09526	-1.53027	-0.202919	-1.09909	-1.0244	-1.3641	-0.44904	-0.602884	-0.414424	-1.09341	-0.274804	-1.02073	-0.727878	-0.462601	-0.742878	-1.40705	1.3253	-0.464403	0.0621012	0.0300047	-0.226906	-0.80239	-1.26512	-1.16906	1.26947	1.75014	0.501908	0.718388	1.00115	0.646683	0.558423	0.447069	0.0317044
GCHFR	1.22755	0.209798	0.71225	0.796873	0.596214	1.08	0.604761	1.44729	0.800349	0.839892	0.680672	1.03712	0.737958	1.04697	-1.34459	1.33991	1.16215	0.762785	0.639108	0.085578	0.870089	0.525429	1.95931	0.423303	1.71878	1.16904	0.512733	0.20694	0.226329	1.07832	1.36266	1.04186	-0.191628	0.71515	0.25769	0.282076	-2	-0.477232	0.537754	1.42329	-1.16518	-1.2246	0.350261	0.275937	-1.21591	-1.47802	-0.590833	-0.83211	0.165453
CYTIP	-0.633881	-1.02159	-0.410113	-0.915551	-0.442915	0.123083	-0.875283	-0.444063	-0.46276	-0.790471	-0.51837	-0.965714	0.02236	0.0410116	-0.433454	-1.32908	-1.14968	-0.646386	-0.670217	-0.537695	-0.322777	-0.820881	-1.04062	-1.3491	-0.762666	-1.48142	-0.667304	-1.24869	-1.47067	-0.516634	-0.59459	-1.27111	0.430909	0.548404	-1.2215	0.839378	0.15917	0.127827	-1.3911	-1.30891	0.639207	0.599266	0.240927	-0.266666	1.87607	1.34638	0.910091	1.3746	0.739036
MUC13	-0.274794	-0.87499	-1.31893	-0.815521	-1.13909	-0.980104	-0.877744	-0.936584	-0.867921	-0.881743	-1.10489	-0.817391	-0.781814	-0.812152	1.7662	-0.359132	-0.811091	-0.903813	-1.0779	-0.964649	-0.889269	-1.01939	-0.215046	-0.660192	-0.0393733	-0.672165	-0.842832	-0.661037	-0.936814	-0.912193	-0.853531	-0.968782	1.77209	-1.28883	0.53657	0.418827	-0.611653	-0.982399	-0.851569	-0.887893	1.3447	1.62822	1.42367	1.53123	-0.0281931	0.797395	0.702108	0.222073	0.831574
COL4A2.1	-0.251604	-0.818159	-1.45816	-1.05725	-0.868846	-1.30157	-1.04289	-0.780594	-0.519127	-1.29568	-0.415769	-1.07562	-0.996989	-0.775198	1.17209	-0.156493	-0.787708	-1.02528	-0.851634	-0.670319	-1.06352	-1.27684	-1.31175	-1.3657	-0.768587	-0.439508	-0.771511	-1.07618	-0.318594	-0.902801	-1.19605	-1.24952	1.72377	-0.0498385	-0.0236523	1.25231	-0.824294	-0.626167	0.48925	-0.66248	1.39123	1.63998	0.441639	0.673298	1.10556	0.297851	0.697473	0.735198	0.450223
CAPN6.1	-0.449262	-0.417988	-0.585255	-1.06916	-1.30625	-1.07938	-0.464375	-1.48829	-1.09416	-0.47899	-0.607093	-0.772163	-0.531043	-0.933054	0.914303	-0.673185	-0.564304	-1.75391	-0.824672	0.192759	-1.44944	-1.65345	-0.659219	-0.513884	-0.576118	-0.14383	-1.21341	-0.91113	0.260349	-1.22758	-0.577534	-1.07703	0.0214799	0.193542	0.361244	1.17761	0.219978	-1.11871	-1.73844	-0.876603	0.201352	1.57189	-0.0908201	-0.0913553	1.8312	0.454163	1.6771	0.940541	0.418618
RNU6-90P	1.51946	0.68937	0.298874	0.704022	0.273286	0.592208	0.666692	0.952169	0.704384	0.664708	0.838511	0.924702	0.63249	0.229532	-0.926434	1.22758	0.627959	0.493557	0.772514	0.842628	0.690637	0.819977	1.61361	0.863027	1.01314	0.667458	0.720549	1.13554	0.713442	0.863155	0.664738	0.531732	-0.884422	0.388463	0.914374	-1.26603	1.01014	0.930494	0.462168	0.819014	0.471391	-0.87525	0.0599655	0.60688	-1.38342	-1.36146	-0.150137	-2	0.685125
CPVL	1.29357	0.653598	0.301317	0.892282	0.825481	2	1.10559	1.49464	1.03518	1.12442	1.14754	1.30105	0.775397	0.911575	-1.21926	1.11963	1.05846	0.335143	0.987693	-0.320017	0.601048	0.488736	-1.87768	0.382279	0.934489	0.490898	0.634381	-0.438646	0.499402	1.10431	1.90383	-0.732048	0.270468	0.663743	-0.00754442	0.714214	1.52529	0.690686	0.957762	-0.211376	0.0664461	-0.929178	0.0230621	-1.13865	-0.708653	-1.78554	0.52891	-1.85529	-0.790049
TBC1D2	0.744413	0.418664	0.982605	-0.0995269	0.620798	0.443452	0.39881	1.04579	-0.0161738	0.764466	0.912861	1.3232	0.635506	1.17156	0.163974	0.778188	0.616764	1.08284	0.642412	0.657359	0.682203	0.370038	1.15407	0.466075	0.632754	0.944521	0.898192	0.708194	0.806787	0.934106	0.77217	0.793798	-0.680249	1.32789	0.980294	-1.62189	0.238431	1.30189	0.230419	1.26182	-0.68514	-0.655379	0.499803	-0.0524212	-0.972988	-2	-0.200179	-1.67825	-1.40255
NPL	-0.140962	0.737382	0.57129	1.27809	1.13269	1.56709	0.880632	1.00047	0.57246	1.70346	0.319185	0.682539	1.16428	1.20136	-0.417102	0.112907	0.862828	0.960727	1.03342	0.162657	0.874071	0.784095	-2	0.721665	0.433435	1.22802	1.00039	0.824108	0.776807	1.37905	0.995236	1.39842	-1.21107	1.4615	0.670797	-0.691853	1.13789	0.983984	-0.574558	0.331226	-0.230298	-0.826345	-0.377031	0.433237	-0.689347	-1.30298	0.410013	-0.815792	-0.909528
FRZB	0.0190168	-0.665879	-1.00188	-0.355366	-0.368402	0.0213986	-0.78008	-0.417283	-0.649076	-0.758044	-1.11892	-0.951804	-0.673977	-0.661447	-0.0315068	0.131928	-0.558479	-0.865535	-0.784849	-1.01786	-0.972537	-0.625774	0.163325	-1.27083	-1.34366	-1.47102	-0.971343	-1.30603	-1.62032	-0.970895	-1.00974	-0.975125	2	-0.412343	-0.38474	0.295561	-0.266467	-1.0685	-1.46683	-0.811196	1.335	1.68835	0.400226	0.222896	1.11217	1.40394	0.704032	1.19604	-0.497269
DNAJC10.1	-1.98143	0.510472	-0.628229	-0.531869	-0.0378528	-0.348381	-0.210915	-1.18484	-0.78228	-0.25914	-0.51417	-0.457096	-0.823925	-0.419422	1.50594	-1.52181	-0.798863	-0.646488	-0.662446	-0.254874	-1.08604	-0.430172	-1.81581	-0.863261	-1.19756	-1.21195	-0.470634	-0.492576	-0.619293	-1.26935	-0.684817	-0.693719	0.242898	-0.194458	-0.189594	0.0283616	-0.215826	-0.448717	-1.60248	-2	1.45904	1.41542	0.973405	0.0310003	1.13386	1.36782	1.34295	0.621375	0.909927
AHCYL2	-0.442626	-1.26261	-0.679059	-0.527602	-0.832242	-0.882565	-0.471478	-0.755303	-0.867127	-0.499117	-0.522872	-0.552418	-0.371292	-0.727033	2	-0.881824	-1.37991	-0.997581	-1.03657	-1.15303	-0.766686	-0.74507	-1.43231	-0.954521	-0.271901	-0.419893	-0.669521	-0.490419	-0.519878	-0.756175	-0.700066	-0.784679	1.30117	-0.691488	-0.919676	-1.1272	0.100149	-0.82046	-0.864931	-1.2833	0.89951	1.33242	0.560719	0.776402	0.79347	0.903408	0.0412205	1.32954	0.11433
N.599	-0.663733	-1.5534	-0.736839	-1.71815	-0.430051	-1.60703	-0.487142	-1.03559	-0.223237	-1.38606	-1.4041	-1.19002	-0.0850311	-1.27133	-0.101851	-1.3996	0.0511175	-1.40932	-0.607382	-0.556654	-0.597398	-0.524764	-0.610108	-0.536142	0.179299	-1.02606	-0.36378	0.0910811	-0.983877	-1.16346	-1.35958	-0.633637	0.635266	-1.23844	0.821704	0.794986	0.289435	-0.637859	-0.317979	-0.629865	1.13776	-0.0435919	0.832864	0.696205	1.0151	0.358721	1.03347	0.74924	0.744608
DNAJC12	-0.32711	-1.23757	-1.00949	-1.3787	-0.789069	-0.906258	-1.08465	-0.270941	-0.759532	-1.49141	-0.929508	-0.806303	-0.917212	-1.261	2	-0.302222	-0.828408	-0.759693	-0.906675	-0.594277	-1.07397	-1.17242	0.0889745	-0.860976	-0.759155	-0.740874	-0.328409	-0.604073	-0.513501	-0.904778	-1.23477	-0.88346	0.859973	-0.935127	-0.487693	-1.0099	-0.123873	-0.610608	0.8302	-1.11105	0.914954	2	1.0348	0.270219	0.322479	1.46062	1.47887	0.982594	1.26251
SLC26A2	-0.425042	0.760535	0.823972	0.106174	0.987046	1.70427	0.117642	1.01757	0.690809	0.724463	0.649655	1.01532	1.04333	0.709798	-0.946027	-0.805047	1.10435	0.980026	0.457309	-1.3001	0.722027	0.816927	1.08454	0.641663	0.737083	0.264495	0.158429	0.283472	0.83524	1.8172	0.986871	1.50743	-0.0417403	0.54175	0.430409	0.538059	1.97339	0.638305	0.925238	1.12758	-0.795442	-1.88437	-0.441175	-0.75781	-1.32307	-0.481268	0.397732	-1.64255	0.493971
MID2	1.22889	0.451873	0.401886	0.421331	0.754869	0.672435	0.349759	1.18084	0.108361	0.338021	1.09795	0.983239	0.567172	-0.0734523	-1.43056	1.18865	0.235913	0.430096	1.20985	1.29877	0.48729	0.295548	1.70847	0.783303	0.538709	0.676765	1.02762	1.39764	0.644251	1.3215	0.344316	0.0942064	-1.63773	0.469734	0.542446	1.97282	1.15571	1.62546	0.0864269	0.523194	-1.00787	-1.90772	-0.574422	-0.0975784	-1.57416	-1.7294	-0.601886	-0.52825	-0.190404
RUNX1.2	0.151854	-0.60123	-0.633319	-0.753876	-0.557384	-0.489037	-0.757628	-0.123932	-0.375729	-0.693809	-1.1373	-0.858859	-1.03142	-0.431933	0.301896	0.322127	-0.794893	-0.845484	-0.358125	-1.49439	-0.469551	-0.998771	-0.369536	-1.1505	0.0711546	-1.5953	-0.49413	-0.617947	-0.639921	0.142501	-0.12325	-0.799436	0.214731	-0.740276	-0.948253	-2	-0.176358	-0.743637	-1.25748	0.354455	0.988829	-0.560586	0.338927	-0.744409	1.32293	2	1.19504	0.44235	0.936221
TOX	0.0208396	-1.1462	-0.514241	-1.11474	-0.648232	-0.861378	-0.592102	-1.21384	-0.526214	-0.606243	-0.691254	-0.0896633	-0.606439	-0.260219	0.925631	-0.372187	-0.604959	-1.18155	-0.896017	-0.825317	-0.728744	-0.956324	-0.236087	-1.15794	-1.15752	-1.35858	-0.943641	-0.649932	-0.508567	-0.867731	-1.37006	-1.36525	1.417	-0.454322	-0.785706	0.73638	-0.720766	-0.872808	-0.0292339	-1.53611	0.970312	1.19305	0.716848	0.315944	1.60274	1.23496	0.392768	1.63333	-0.29382
MINPP1	-1.28294	-0.293844	-0.900408	-0.849834	-0.96323	-0.310478	-0.868676	-0.56592	-0.978607	-1.20129	-0.135611	-1.49353	-0.290219	-0.880799	1.60961	-0.919518	-1.18905	0.141973	-0.886991	-0.670608	-0.890124	-0.998014	-1.49776	-1.17634	-0.540974	-0.95933	-0.644123	-0.716654	-0.661993	-0.983567	-1.08027	-1.79696	1.95974	0.0410351	-0.681183	0.999225	0.550717	-0.782182	-1.01624	-1.58687	1.19171	1.27169	1.27311	0.758249	1.1538	1.15854	0.59187	1.40747	0.373347
TMEM176A	0.0555641	-1.2337	-0.826452	-1.10533	-0.212745	-1.32569	-1.04071	-1.44413	-0.103878	-1.19353	-0.419943	-0.809237	-1.3002	-0.293556	1.79575	-0.40708	-0.63371	-0.899493	-1.28449	-1.21437	-0.306529	-1.10244	-1.3811	-1.31828	-0.297856	-0.80803	-0.458772	-1.68769	-1.54383	-0.858231	-0.87949	-0.574808	1.76514	-0.793211	-0.730279	0.119694	-0.366907	-0.33177	0.145975	-0.0807623	0.772	0.890388	0.845327	0.405966	0.9766	1.21317	0.571958	0.411002	-0.238641
EPHB4	-0.331142	-0.253907	-1.06001	-0.64657	-1.26089	0.299089	-0.76556	-1.24282	-0.725341	-1.01009	-0.298476	0.128971	-0.871307	-0.850971	0.972642	-0.536823	-0.682935	-0.98269	-0.284563	-0.994755	-0.797434	-1.05249	0.0634314	-0.820494	-0.855811	-0.110911	-0.265487	-0.800409	-0.489917	-0.236223	-0.0814658	-0.998484	0.44423	-1.03091	-0.593636	-2	-1.37034	-1.75953	-0.133554	0.29449	-0.260686	1.27306	-0.115178	-0.623919	0.551544	1.46326	-0.0214205	1.49538	0.106633
CYP2J2	0.904692	0.735783	0.520819	0.973217	0.714072	0.758731	0.595425	0.88379	0.513569	0.467798	1.11297	0.74976	0.670799	0.547885	-0.373145	0.819285	0.941334	0.373823	1.01753	0.884827	0.666873	0.747675	0.962152	0.673178	0.506636	0.799977	0.958208	0.828835	1.03354	0.504976	0.66798	0.237434	0.676493	0.324058	0.497889	-0.5103	0.741011	0.487419	0.298217	0.523801	-0.16429	-0.389405	0.176373	0.359644	-1.71687	-0.579877	-0.212652	-2	-0.727665
CDH6.4	-0.787496	-0.529037	-0.656114	-0.947965	-0.353052	-0.378475	-0.753618	-0.362484	0.0771676	-0.279691	-1.17359	-0.548827	-1.10811	-0.339541	0.387951	0.316945	-0.596192	-0.751769	-0.783448	-0.87034	-1.34497	-1.09317	-0.546969	-1.21663	-1.47982	-0.596213	-0.754378	-0.256948	-0.36319	-0.173966	-1.23087	-0.924427	0.813867	-0.63568	-0.402888	-2	-0.163297	-1.4633	-0.449966	-0.453602	2	1.2984	0.854936	0.349496	0.367954	2	1.30171	1.03537	0.52669
RAB27A.3	-0.968378	-0.897079	-0.631062	-0.996018	-0.538842	-0.862152	-0.988778	-0.732526	-1.00025	-0.527107	-0.48275	-0.403829	-0.693512	-0.34792	0.540561	-0.791166	-1.45475	-1.35851	-0.903227	-1.8754	-0.167488	-0.886527	-1.21489	-0.857016	-1.0136	-0.714183	-0.338968	-0.618209	-1.0224	-0.437856	-0.842168	-0.172701	-0.10168	-0.934909	-0.621439	1.08998	-0.448523	0.246879	-0.0720238	-0.394899	0.755305	0.839246	-0.452338	-0.594578	1.72459	1.26266	0.818789	1.62507	1.03834
PPP1R26	-1.883	-0.985978	-1.08573	-0.636926	-0.222069	0.146242	-0.428147	-0.342948	-0.455081	-0.210714	-1.13511	-1.10411	-0.62098	-0.840137	1.04044	-2	-0.192096	-0.720893	0.0313817	-1.86699	-1.28177	-1.00917	-0.112134	-0.393608	-0.984826	0.280815	-0.334278	-1.32673	0.345974	1.09436	-0.0238625	-0.60685	0.00840221	-0.466228	-1.81387	-2	0.398783	-1.48711	-0.927791	0.0988824	0.0421938	0.552866	-0.544034	-0.449387	1.05996	1.09876	0.910001	0.805614	0.448774
METTL7A	-2	-1.26531	-1.26392	-0.301904	-0.686171	-1.08237	-0.770381	-0.630266	-0.400341	-0.426109	-0.750799	-0.249373	-0.493254	-1.3328	0.116557	-1.10966	-0.767811	-1.43142	-0.417044	-0.811047	-0.209287	-0.400983	-0.460652	-0.67075	-1.50298	-0.143948	-1.02661	-0.718891	-0.200838	-0.63502	0.123787	0.0891745	0.626148	-0.640919	0.4337	-0.608153	-0.489807	-1.26478	-0.268655	-0.593203	-0.0285678	0.645068	-0.702462	-0.287353	1.51177	1.2281	0.914287	1.59298	0.238432
MOGS	-1.55947	-0.485471	0.0420237	-0.210808	-0.762613	-0.405547	0.341158	-1.1392	-0.612308	-0.24221	-0.827776	-0.754062	-0.814039	-0.133792	0.433364	-1.76869	0.0275802	-0.337933	-0.170378	-1.21401	-0.973719	-0.702505	0.460709	-0.95136	-2	-0.0934147	-0.572899	-0.274784	0.0689172	-0.836786	-0.719293	-0.71828	0.509166	-0.355084	-0.550405	-2	-1.32092	-1.48352	-0.857345	-0.0618466	0.333027	0.399827	-0.203495	-0.547777	1.6341	1.20608	0.270404	1.02819	-0.0787829
IRAK4	1.36899	0.124267	0.795882	1.11443	-0.532833	1.56906	0.268048	0.829518	0.876424	0.74368	1.48274	1.09086	0.317346	0.409001	-0.205972	1.57867	0.244072	0.133598	0.890076	0.778541	0.942296	0.858583	2	1.12896	-0.3659	0.81713	0.924856	1.09725	1.29585	1.38939	0.776022	0.639604	-0.82653	0.599662	0.416417	-1.79423	0.0691168	0.942467	0.295345	0.228049	-1.11266	-1.02225	-0.407759	0.105043	-1.48261	-1.8546	-0.658561	-1.88212	1.05904
MIR7114	0.884101	-0.624555	-1.23667	-1.10846	-1.07456	-0.907622	-1.21441	-1.29701	-1.4132	-1.15372	-0.812295	-1.70148	-0.437359	-1.30022	1.33979	0.148129	-1.11243	-0.378226	-0.692603	0.0995732	-2	-1.25727	0.116336	-1.93082	-0.245088	-1.01098	-0.0870233	-0.33695	-0.532623	0.405799	-0.594435	-0.615876	0.603288	-0.877626	-1.3781	-1.99531	-0.556273	0.292168	0.27794	0.467056	0.0410644	0.850101	-0.0450784	-0.235173	0.598639	1.73712	0.487206	1.11968	0.581014
BLZF1.2	1.56772	0.778356	0.303192	0.0276081	0.254671	1.22795	0.401876	0.647587	0.314247	0.918569	1.15185	1.06978	0.784127	0.87454	-0.227812	0.701785	0.235816	0.657672	0.916607	1.0131	1.27032	0.778336	1.06005	0.684261	-0.241209	-0.510484	0.982721	1.75071	0.985759	0.730698	0.650013	1.08041	0.0323188	0.365417	0.940615	-1.92834	1.11758	1.04997	0.977019	-0.0353053	0.710585	-0.442233	-0.377688	0.234935	-1.34582	-0.981618	-0.266785	-2	0.581672
SORT1.1	1.72118	0.149436	0.382916	0.689374	0.0987366	0.39841	0.135921	0.790943	0.481213	0.499625	0.702204	0.678847	0.434676	0.360999	-0.479093	1.24874	0.408217	0.550631	0.550437	0.802026	0.667767	0.628785	1.61114	0.700282	1.54935	0.893502	0.510727	0.970345	0.630497	0.731762	0.665016	0.461263	-0.907596	0.385855	0.96095	1.11341	0.583105	1.23597	0.354532	1.04245	0.0183196	-1.01018	0.175361	0.788446	-1.14029	-1.33731	-0.202146	-1.4724	0.335621
UBE2D1.1	1.66627	0.401562	0.650342	0.96766	0.338439	1.05511	0.741001	0.811109	0.323774	1.01794	1.1362	1.56085	0.582216	0.59885	-0.35083	1.08706	0.403207	0.0802692	0.806363	1.14038	0.549582	0.74611	2	0.628401	-0.439364	0.510974	0.407957	1.42527	0.583168	1.52655	0.948109	0.406445	-0.387621	0.481947	1.46824	-0.879009	0.0782865	0.25024	-0.191705	0.0269055	-0.0245157	-1.44592	0.591069	0.682932	-1.62143	-1.32431	-0.0499788	-2	0.772542
ANXA9.1	1.18689	0.369481	0.303808	0.805576	0.613991	0.851157	0.530814	0.872389	0.483957	0.630056	0.964991	0.967661	0.668948	0.570022	-0.940624	1.19113	0.712853	0.410058	0.927679	0.749452	0.654627	0.424622	1.43643	0.83095	1.28967	0.967135	0.631349	0.636352	0.602499	0.561863	1.01477	0.594249	-1.8423	0.071521	0.562068	-0.0885605	1.22903	1.20925	0.649692	0.996358	-0.635469	-1.38405	0.126887	0.831635	-1.62109	-1.44616	0.106665	-1.75294	0.373174
AC012181.1	-1.38184	0.295797	-0.614535	-0.0459344	-0.453619	-1.1993	-0.169551	-0.710602	-0.161763	-0.0188056	-0.943218	-0.876214	-0.515043	-0.616876	0.743405	-1.14354	-0.0847195	-1.39339	-0.81221	-0.855148	-0.443521	-0.688303	-2	-0.736294	-0.772737	-1.64474	-0.73153	-0.759324	-0.41736	-0.388937	-0.467984	-0.686764	0.782096	-0.820386	-0.360005	-1.36388	-0.184394	-0.863643	-0.454918	-1.29993	1.19244	0.797578	0.563893	0.0954902	1.57932	0.587366	0.87611	1.787	0.944128
PIM1	0.947564	0.658986	0.660363	0.756375	0.79032	0.384455	0.427581	0.706309	0.707048	0.816504	0.849119	0.561825	0.81419	0.660755	-1.60934	0.782153	0.590179	1.24662	0.763477	1.23253	0.903124	0.895084	1.68493	0.92494	0.88604	0.793238	0.740033	0.770559	0.47937	0.781336	0.72361	0.835062	-1.10009	0.64379	0.606216	-1.07312	0.108393	1.28853	0.314508	1.44106	-0.514595	-1.87089	0.00640463	0.455305	-1.38757	-0.895274	-0.369844	-1.4678	0.0703237
SEPTIN11	-1.22237	-1.06337	-0.534203	-0.387745	-0.430891	-0.9931	-0.569131	-1.33455	-0.0822061	-0.866809	-1.39726	-0.870946	-1.16627	-1.14248	1.6953	-1.12979	-1.89709	-1.46914	-0.600596	-1.05984	-1.03234	0.0818264	-1.99367	-0.567327	-1.59043	0.0938644	0.113102	-0.683438	-0.72473	-0.159346	-0.461325	-0.693383	1.74773	-1.72239	-0.983134	1.27006	0.0988632	-2	-0.049713	-0.000705925	1.53838	1.30446	0.872708	0.361291	1.19795	1.34068	1.13275	0.0577904	0.462799
ENPP4	-1.3649	-1.31576	-1.72427	0.114856	-1.11867	-0.948338	-0.8066	-0.174267	-1.2914	-1.358	-0.814989	0.372657	-0.802119	-0.208478	1.56249	-1.32007	-1.33963	-0.941048	-0.823916	-0.720711	-0.5637	-0.918403	-0.666381	-1.35087	-0.870983	-0.605387	0.0619917	-1.34784	-1.11927	0.632497	0.783803	-1.66072	1.12122	-1.33715	-0.294124	1.22068	0.609348	-1.31192	-1.12625	-1.51903	0.641666	1.03479	0.867656	0.880119	0.919799	0.752131	1.07924	0.989473	0.866255
PANK2	1.09171	0.341761	0.437714	1.09394	0.663967	0.585356	0.710199	0.962597	0.404696	0.68988	0.0954443	0.630652	0.325778	0.328459	-0.863919	0.882889	0.569213	0.00904208	0.660582	0.235649	0.499059	0.552409	1.27321	0.789711	1.36155	0.743512	1.20243	1.07103	0.460715	1.03056	1.00535	0.408881	-1.08891	0.080582	0.102964	2	1.94651	1.2636	-0.00096102	0.906997	-0.385379	-0.743418	-0.2488	0.133476	-0.822435	-0.688702	-0.0288292	-1.57943	-0.707479
CCPG1.4	-1.51283	-1.04571	-0.976076	-1.02254	0.104005	0.337468	-0.797621	-0.438458	-0.576022	-0.450204	-1.15337	-0.714617	-0.693812	-0.795867	1.2526	-1.02321	-0.717029	-1.08709	-1.02523	-0.699217	-0.0821495	-0.520729	-1.12543	-1.1753	-0.375126	-1.76199	-0.458265	-0.81201	-1.14761	-0.592557	-0.365057	-0.0184683	1.07799	-0.920884	-0.147048	-0.988059	-0.0625628	-1.17838	0.00163756	-1.61998	1.21052	1.02144	0.407997	0.299876	1.53905	1.45976	0.813304	1.9861	1.1415
NSUN5P2.2	-1.47458	-1.21666	-0.404297	-0.927364	-0.792065	-1.26778	-0.301887	-0.957869	0.659054	-0.679948	-1.41595	-0.84047	-0.539411	-0.666591	-0.027379	-0.791989	-1.41433	-0.0228416	-0.0237639	-0.957926	-1.00906	-0.516203	-1.85173	-0.743348	-0.87865	-0.263339	-0.244015	-0.289361	-0.950534	-0.454748	-0.630373	-1.31791	1.25665	-0.677895	-0.800267	0.284096	-0.410006	-1.03097	-0.468052	-0.835405	-0.583238	0.567856	0.0761012	-1.23625	1.31127	1.95763	-0.125497	1.47872	0.659006
CXCR4.2	-1.03363	-0.028831	-0.993625	-0.811616	0.0463797	-0.672145	-0.697941	-0.0508719	-0.110843	-1.18357	-0.184916	-0.254032	-1.0958	0.298078	0.342479	-1.08448	-0.705779	-1.37686	-0.585232	-0.641739	-0.858521	-1.19158	-0.900394	-0.757858	-1.04613	-1.44602	-1.27461	-0.990325	-0.423567	-0.775839	-0.480553	-1.30866	0.745059	-0.169268	-0.962838	0.49777	-0.182738	-0.0775508	-1.4253	-1.42567	1.4207	1.32094	0.807685	-0.331401	1.19536	1.64915	1.49211	0.50132	0.898191
MGAT3.1	-0.743677	-0.951884	-0.741978	-0.811206	-1.12768	-1.17339	-0.705103	-0.593096	-0.932812	-0.942519	-0.656301	-0.848434	-0.658908	-0.713283	1.04862	-0.211145	-0.102166	-1.22346	-1.2165	-1.36451	-0.929232	-0.621275	0.571126	-0.712869	-1.83784	-0.278833	-0.922547	-0.407642	-0.574297	-0.880702	-0.802683	-1.0582	1.37979	-1.84463	-0.477544	1.88552	-0.665586	-0.353254	-1.77769	-0.351706	0.134485	0.989577	0.197371	0.243745	1.01081	1.50972	0.219689	1.14481	0.490011
JOSD1	-0.825168	-0.584947	-0.369536	-0.375981	-0.312656	-1.25548	-0.729796	-0.653331	-1.00181	-0.540116	-1.20012	-1.27395	-1.22921	-0.621839	1.82886	-1.17299	-0.616178	-0.753033	-1.39988	-1.10477	-0.824987	-0.555767	-1.03437	-1.37782	0.0704678	-0.563382	-0.763479	-0.948928	-0.963664	-0.977375	-1.12092	-0.535666	1.40873	-0.925867	-0.554389	0.714326	-2	-0.108126	-0.254857	-0.23124	0.90888	1.77064	0.760687	1.1544	0.94042	0.533818	0.400742	0.99135	-0.0759635
MUS81	0.389542	-0.440192	-0.214691	-0.764245	-0.777387	-0.708869	-1.76321	-0.839101	-0.299341	-1.20488	-0.935418	-0.326961	-0.896888	-0.52779	1.35075	-0.966374	-1.01958	-1.0977	-0.536453	-1.10909	-0.541851	-1.11553	-0.052569	-1.07703	-2	-0.177509	-0.874056	-0.382598	-0.484691	-0.747198	-0.995481	-1.05598	1.1953	-0.576829	-0.998049	-2	-0.0379745	-0.409309	0.302419	-0.045615	0.0885797	1.28304	-0.173065	-0.271566	0.786786	1.34271	-0.473736	1.04027	0.259692
TFAP2B	-0.230376	0.581734	0.952477	0.691771	0.895747	0.965127	0.508174	1.04443	1.33131	0.884003	0.994475	1.23889	0.957579	0.942542	-1.21495	-0.141004	0.0883681	1.19736	1.08888	1.17543	1.07395	1.37099	-1.34317	0.397874	1.33744	0.558102	0.374495	0.0920092	1.1961	0.987843	1.12069	1.18981	-1.20192	0.845186	-0.0716112	-0.414581	1.5625	0.667447	0.979427	0.575954	-0.250516	-1.07649	-0.109005	-0.168814	-1.19563	-1.10808	-0.94824	-1.0974	-0.432432
AL121845.3	0.328571	-0.192723	-0.491586	-0.241751	-0.242161	-0.390476	-0.368879	-0.0704374	-1.15587	0.218219	-0.815486	-1.29623	-0.597524	0.159442	-0.853864	-0.362294	-0.159367	-0.707285	-1.15771	-0.849993	-0.944621	-0.23594	-1.80225	-1.11473	-1.05776	0.472224	-1.14555	-0.606235	-1.45188	-0.949413	-1.15979	-0.387325	-0.517703	-0.520037	-0.152576	-1.83043	-0.584029	-1.25623	-0.622004	-0.441168	0.811442	0.572851	0.337117	-0.957497	1.08939	0.981633	1.50325	0.0184323	0.044237
ALDH1A1	-1.41272	-0.258051	-1.23394	0.640059	-0.591366	0.132355	-0.345469	-1.40258	0.364425	-0.603838	-1.02767	-0.292908	-0.637568	-0.58322	0.767386	-0.799265	-0.349608	-0.993105	0.350519	-2	-0.31568	-0.212135	-1.82077	-0.577342	-1.56946	-2	-0.131888	-0.421684	-1.01835	-0.375615	0.223606	-0.658863	0.855898	-0.787305	0.0825803	-0.656669	-1.05094	-1.69817	-0.40198	-1.9617	0.41005	0.864956	0.548052	0.353645	1.21509	1.08326	0.947008	1.3245	0.659003
NUP153	0.156676	1.43921	0.6974	1.14779	1.56257	0.827679	0.975904	0.903453	0.969197	1.18204	0.67364	0.694276	0.706039	1.5396	-1.189	-0.158064	0.134336	0.437936	0.634407	0.0472445	0.930506	1.14237	-0.244244	0.896049	0.451992	0.171948	1.41535	0.433357	0.607725	0.793273	0.968517	0.840934	-0.474416	0.769186	0.698742	1.01785	1.60848	-0.13016	0.502681	-0.0965115	0.0760516	-1.11533	-0.0506595	0.145307	-1.15517	-0.675665	-0.0597102	-2	-0.198014
CD46.2	1.20611	-0.0617806	0.800684	0.84504	0.880415	1.1018	1.40169	1.4017	0.580307	0.556334	1.13208	1.21357	0.472037	0.885232	-0.803088	1.12192	0.639068	1.25876	0.36648	0.269267	1.03218	0.154321	1.97801	0.366323	-0.252761	0.892486	-0.177472	0.795042	0.548631	0.731949	0.373953	0.0704122	-2	0.830254	0.968724	0.505364	0.460714	1.30248	0.735135	1.05741	-0.871289	-1.75378	0.691499	0.438066	-1.12999	-1.38498	-0.493634	-0.553154	0.58051
[truncated: 21,412 more rows]
[truncated: 116 more columns]

## Sheet: (B) Nancarrow
	Normalized Log2 Intensity, Row Z Score																																	BE-Adjacent			Normalized Log2 Intensity
[truncated: 25,038 more rows]
[truncated: 18 more columns]

## Sheet: (C) Stairs
	Normalized Log2 Intensity, Row Z Score																BE-Adjacent			Normalized Log2 Intensity
[truncated: 22,283 more rows]
