# Supplementary material for: Pilot Study Showing Feasibility of Phosphoproteomic Profiling of Pathway-Level Molecular Alterations in Barrett’s Esophagus
Source: Genes (Basel). 2022 Jul 7;13(7):1215. doi: 10.3390/genes13071215 (PMC9325186; doi:10.3390/genes13071215)
Supplement: Supplementary file 1 [file genes-13-01215-s001.zip › Supplementary_Table_9.xlsx]

## Sheet: (A) Hyland
Term	Description	p.Val	FDR	Phenotype	Genes	NES	ES	Gene_Hits	Gene_Total
EPITHELIUM DEVELOPMENT%GOBP%GO:0060429	EPITHELIUM DEVELOPMENT%GOBP%GO:0060429	0.000105086	0.0127049	1	GATA6,BMP2,PROM1,PDGFA,SLC44A4,USH1C,KRT8,PODXL,SOX9,KRT20,ID2,AKR1C3,OVOL2,TBX3,COL5A1,PTCH1,PLAAT3,MICAL2,HEY1,DAB2,DLC1,TGFBR2,SOX4,ANXA4,ZDHHC7,TCF21,PECAM1,LRP5,CD151,KLHL3,SULT1B1,DAG1,FLRT3,LMO4,RAB13,PTER,MET,CCNO,STC1,TAGLN,CPT1A,LAMA3,COL15A1,FOLR1,COL4A1,ACTA2,BMP4,F2RL1,SRC,AHI1,NFIB,STARD13,PSAP,CTSH,AKR1C1,TIE1,PPP3CA,CDC42,GPC3,PDE4D,KANK2,DACT1,APLNR,NRG1,SEMA3E,PPARG,NR2F2,AKT1,V…	1.57361	0.41998	136	422
ANIMAL ORGAN MORPHOGENESIS%GOBP%GO:0009887	ANIMAL ORGAN MORPHOGENESIS%GOBP%GO:0009887	0.000105219	0.0127049	1	INSR,GATA6,BMP2,PROM1,PDGFA,SLC44A4,SEMA3C,USH1C,SOX9,ID2,TBX3,COL1A2,COL5A2,COL5A1,PTCH1,MICAL2,HEY1,COL1A1,DLC1,FBN2,TPM1,TMEM176B,TGFBR2,ITGB4,SOX4,ISL1,RPS6KA1,TCF21,MSX2,PTK2,LRP5,FOXF2,HSPG2,FOXF1,LTF,SOBP,LAMC2,KLHL3,ELF3,ITGA6,STC1,TEK,TLE1,EPHB4,FHL1,LAMA3,FOLR1,SMAD6,ACTA2,BMP4,PKP2,DCHS1,AHI1,DCN,COL13A1,LAMB3,SLC4A2,CTSH,PPP3CA,GPC3,EFEMP2,APLNR,NRG1,S1PR1,AGRN,ACTG2,FBN1,PARVA,MGP,PL…	1.66168	0.44378	145	418
CIRCULATORY SYSTEM DEVELOPMENT%GOBP%GO:0072359	CIRCULATORY SYSTEM DEVELOPMENT%GOBP%GO:0072359	0.000105753	0.0127049	1	INSR,GATA6,BMP2,PDGFA,DSG2,EFNB2,SEMA3C,ANG,PLCE1,SOX9,ID2,TBX3,COL1A2,ADTRP,FLT1,LOXL2,MICAL2,HEY1,TCF7L2,PXDN,MIA3,COL1A1,DLC1,TPM1,TGFBR2,SOX4,COL3A1,ISL1,TCF21,PECAM1,MSX2,PTK2,PIK3R3,LRP5,HSPG2,FN1,FOXF1,FLRT3,TEK,ROCK2,EPHB4,COL15A1,ITGAV,FOLR1,SMAD6,COL4A1,ACTA2,BMP4,MYH11,PKP2,ATP5IF1,DCHS1,AHI1,FZD4,TIE1,GPC3,AHR,EMILIN1,EFEMP2,TCF25,APLNR,HDAC9,EIF2AK3,NRG1,CXADR,S1PR1,SEMA3E,SLC2A10,TN…	1.80233	0.482312	168	403
ANATOMICAL STRUCTURE FORMATION INVOLVED IN MORPHOGENESIS%GOBP%GO:0048646	ANATOMICAL STRUCTURE FORMATION INVOLVED IN MORPHOGENESIS%GOBP%GO:0048646	0.000105876	0.0127049	1	BMP2,FOXA2,PROM1,PDGFA,SLC44A4,EFNB2,MMP15,DUSP4,ANG,PODXL,SOX9,TBX3,COL4A2,MMP2,ADTRP,LOXL2,HEY1,PXDN,MIA3,DLC1,FBN2,TPM1,TGFBR2,ITGB4,SOX4,ISL1,TCF21,PTK2,PIK3R3,FN1,LMO4,FZD5,TEK,EPHB4,LAMA3,COL6A1,PMP22,COL15A1,ITGAV,FOLR1,COL4A1,ADAMTS5,BMP4,HMGA2,MYH11,ATP5IF1,DCHS1,AHI1,LAMB3,SLC4A2,TIE1,APLNR,EIF2AK3,S1PR1,SEMA3E,CIB1,NDNF,AKT1,VASP,PARVA,PLXND1,JAM3,LAMB1,LRP6,TCTA,ADGRA2,VEGFA,POU5F1,KD…	1.60719	0.43072	127	388
TUBE DEVELOPMENT%GOBP%GO:0035295	TUBE DEVELOPMENT%GOBP%GO:0035295	0.000108131	0.0127049	1	GATA6,BMP2,PDGFA,EFNB2,ANG,AGR2,PODXL,SOX9,ID2,TBX3,ADTRP,FLT1,LOXL2,PTCH1,MICAL2,HEY1,PXDN,MIA3,DLC1,TGFBR2,SOX4,TCF21,PTK2,PIK3R3,LRP5,FOXF1,KLHL3,LMO4,MET,EDNRB,TEK,EPHB4,COL15A1,ITGAV,FOLR1,RARRES2,COL4A1,BMP4,ATP5IF1,SRC,AHI1,NFIB,STARD13,CTSH,TIE1,GPC3,EFEMP2,DACT1,APLNR,EIF2AK3,S1PR1,SEMA3E,NDNF,AKT1,FOXL1,VASP,PARVA,PLXND1,JAM3,ADGRA2,MYLK,VEGFA,HNF1B,KDR,LRP5L,SMAD7,MEF2C,RCN3,ENG,TBX2,A…	1.73719	0.471131	132	317
EMBRYO DEVELOPMENT%GOBP%GO:0009790	EMBRYO DEVELOPMENT%GOBP%GO:0009790	0.000108131	0.0127049	1	BMP2,FOXA2,PDGFA,SLC44A4,MMP15,DUSP4,USH1C,FUT8,SOX9,ID2,TBX3,COL4A2,MMP2,FLT1,PTCH1,MICAL2,HEY1,COL1A1,DLC1,PTPRR,FBN2,RAI2,TGFBR2,ITGB4,SOX4,ISL1,TCF21,MSX2,LRP5,FN1,FOXF1,SOBP,FLRT3,LMO4,FZD5,ROCK2,NES,LAMA3,COL6A1,ITGAV,FOLR1,SMAD6,RARRES2,BMP4,HMGA2,AHI1,COL13A1,LAMB3,GPC3,DACT1,APLNR,SLC2A10,USP22,VASP,FBN1,PLS1,LAMB1,LRP6,VEGFA,POU5F1,KDR,LRP5L,MEF2C,ENG,TBX2,ITGB1,BMP5,GATA4,HOXB7,ECE1,TA…	1.63766	0.44405	100	320
CIRCULATORY SYSTEM PROCESS%GOBP%GO:0003013	CIRCULATORY SYSTEM PROCESS%GOBP%GO:0003013	0.000108319	0.0127049	1	INSR,ATP2A3,ABCC3,SLC16A1,SLC28A2,KLF2,SLC12A2,PLVAP,ID2,COL1A2,NEDD4L,F5,TPM1,TRPM4,CTSZ,LRP5,SLC4A4,CD36,DDAH1,SLC29A2,EDNRB,KCNQ1,TEK,ROCK2,P2RX4,FERMT2,ATP2B1,EDN1,SLC6A20,ACTA2,SLC22A5,PKP2,F2RL1,SRC,ATP8A1,PDE4D,FYN,SLC2A10,PPARG,SLC19A1,SLC7A8,ANK2,AGT,GPER1,ACSM3,KCNE2,SERPING1,APOE,VEGFA,CLDN5,F2R,CHGA,RAMP3,COL4A3,SLC44A1,DMD,CDH5,CXCL12,ANGPT1,TFRC,KCNE4,SLC29A1,ECE1,SGCD,CHRM3,CACNA1C…	1.68298	0.456718	101	314
TUBE MORPHOGENESIS%GOBP%GO:0035239	TUBE MORPHOGENESIS%GOBP%GO:0035239	0.000109782	0.0127049	1	BMP2,PDGFA,EFNB2,ANG,AGR2,PODXL,SOX9,ID2,TBX3,ADTRP,FLT1,LOXL2,MICAL2,HEY1,PXDN,MIA3,DLC1,TGFBR2,SOX4,TCF21,PTK2,PIK3R3,LRP5,FOXF1,KLHL3,LMO4,MET,TEK,EPHB4,COL15A1,ITGAV,FOLR1,COL4A1,BMP4,ATP5IF1,AHI1,STARD13,CTSH,TIE1,GPC3,EFEMP2,DACT1,APLNR,EIF2AK3,S1PR1,SEMA3E,NDNF,AKT1,VASP,PARVA,PLXND1,JAM3,ADGRA2,MYLK,VEGFA,KDR,LRP5L,SMAD7,MEF2C,ENG,TBX2,ANGPT1,NF1,CALD1,THY1,VEGFB,RHOB,BMP5,GATA4,RECK,PTPR…	1.80738	0.494928	116	269
EXTRACELLULAR MATRIX ORGANIZATION%REACTOME DATABASE ID RELEASE 79%1474244	EXTRACELLULAR MATRIX ORGANIZATION%REACTOME DATABASE ID RELEASE 79%1474244	0.000110229	0.0127049	1	CAPN9,BMP2,CAPN6,VCAN,PDGFA,MMP15,LUM,COL4A2,COL1A2,MMP2,LOXL2,PRKCA,COL5A2,COL5A1,PXDN,FMOD,COL1A1,FBN2,NID1,ICAM2,ITGB4,COL3A1,SDC2,COL4A6,A2M,COL4A5,PECAM1,MMP1,TIMP1,COL6A3,HSPG2,COL6A2,FN1,LAMC2,CD151,ASPN,LAMA4,DAG1,ITGA6,PLOD3,LTBP1,SPARC,LAMA3,COL6A1,COL15A1,ITGAV,VCAM1,LOXL1,COL4A1,ADAMTS5,BMP4,DCN,COL13A1,LAMB3,EFEMP2,MFAP4,PLOD1,AGRN,SDC3,FBN1,TTR,PCOLCE,SERPINH1,JAM3,LAMB1,LAMC1,NCAM1…	2.18843	0.601184	121	256
HEART DEVELOPMENT%GOBP%GO:0007507	HEART DEVELOPMENT%GOBP%GO:0007507	0.000110754	0.0127049	1	INSR,GATA6,BMP2,DSG2,SEMA3C,PLCE1,SOX9,ID2,TBX3,MICAL2,HEY1,DLC1,TPM1,TGFBR2,SOX4,COL3A1,ISL1,MSX2,PTK2,FN1,FOXF1,FLRT3,TEK,ROCK2,EPHB4,FOLR1,SMAD6,BMP4,MYH11,PKP2,DCHS1,AHI1,TIE1,GPC3,EMILIN1,TCF25,APLNR,HDAC9,NRG1,CXADR,S1PR1,TNFRSF1B,ANK2,FOXL1,FBN1,PARVA,VEGFA,CLDN5,TDGF1P3,SMAD7,MEF2C,ENG,TBX2,OBSL1,NF1,BMP5,GATA4,SRI,ECE1,SGCD,OLFM1,CACNA1C,SALL1,POPDC2,SMG9,NRP1,PDGFRB,MKKS,PDE2A,ERBB4,TGF…	1.73985	0.479356	98	246
TISSUE MORPHOGENESIS%GOBP%GO:0048729	TISSUE MORPHOGENESIS%GOBP%GO:0048729	0.000112158	0.0127049	1	BMP2,PODXL,SOX9,TBX3,COL5A1,MICAL2,HEY1,DLC1,TPM1,TGFBR2,ITGB4,SOX4,ISL1,ZDHHC7,TCF21,LRP5,FOXF1,CD151,KLHL3,DAG1,FLRT3,LMO4,MET,STC1,LAMA3,FOLR1,COL4A1,ACTA2,BMP4,HMGA2,PKP2,DCHS1,AHI1,STARD13,CTSH,TIE1,CDC42,GPC3,EFEMP2,APLNR,NRG1,S1PR1,SEMA3E,ACTG2,VASP,MYLK,VEGFA,SOX10,KDR,LRP5L,SMAD7,MEF2C,ENG,TBX2,ARHGAP24,ITGB1,RHOB,BMP5,GATA4,ARHGAP12,CEP290,SALL1,PLXNB2,PAK1,NRP1,MKKS,KRT12,TGFBR3,SMAD4,…	1.75851	0.487253	80	225
VASCULATURE DEVELOPMENT%GOBP%GO:0001944	VASCULATURE DEVELOPMENT%GOBP%GO:0001944	0.000112284	0.0127049	1	GATA6,PDGFA,EFNB2,ANG,COL1A2,ADTRP,FLT1,LOXL2,HEY1,TCF7L2,PXDN,MIA3,COL1A1,TGFBR2,SOX4,TCF21,PECAM1,PTK2,PIK3R3,LRP5,FOXF1,TEK,EPHB4,COL15A1,ITGAV,FOLR1,COL4A1,ACTA2,BMP4,ATP5IF1,FZD4,TIE1,GPC3,AHR,EFEMP2,APLNR,EIF2AK3,S1PR1,SEMA3E,SLC2A10,NDNF,NR2F2,AKT1,PARVA,PLXND1,JAM3,TMEM204,ADGRA2,MYLK,VEGFA,KDR,TDGF1P3,LRP5L,SMAD7,CDH5,MEF2C,ENG,TBX2,ANGPT1,NF1,CALD1,THY1,VEGFB,RAPGEF2,RECK,PTPRB,JMJD6,AD…	1.8535	0.514452	101	220
EMBRYONIC MORPHOGENESIS%GOBP%GO:0048598	EMBRYONIC MORPHOGENESIS%GOBP%GO:0048598	0.000112524	0.0127049	1	FOXA2,SLC44A4,MMP15,DUSP4,USH1C,SOX9,ID2,TBX3,COL4A2,MMP2,FLT1,PTCH1,MICAL2,DLC1,FBN2,TGFBR2,ITGB4,SOX4,TCF21,MSX2,LRP5,FN1,FOXF1,SOBP,FLRT3,LMO4,ROCK2,LAMA3,COL6A1,ITGAV,FOLR1,BMP4,HMGA2,AHI1,LAMB3,GPC3,DACT1,APLNR,VASP,FBN1,PLS1,LAMB1,POU5F1,LRP5L,MEF2C,ENG,TBX2,ITGB1,BMP5,GATA4,ECE1,CACNA1C,CEP290,HDAC1,SALL1,PLXNB2	1.73636	0.48314	56	213
BLOOD VESSEL DEVELOPMENT%GOBP%GO:0001568	BLOOD VESSEL DEVELOPMENT%GOBP%GO:0001568	0.000113122	0.0127049	1	GATA6,PDGFA,EFNB2,ANG,COL1A2,ADTRP,FLT1,LOXL2,HEY1,TCF7L2,PXDN,MIA3,COL1A1,TGFBR2,SOX4,TCF21,PECAM1,PTK2,PIK3R3,LRP5,FOXF1,TEK,EPHB4,COL15A1,ITGAV,FOLR1,COL4A1,ACTA2,BMP4,ATP5IF1,GPC3,AHR,EFEMP2,APLNR,EIF2AK3,S1PR1,SEMA3E,SLC2A10,NDNF,AKT1,PARVA,PLXND1,JAM3,ADGRA2,MYLK,VEGFA,KDR,TDGF1P3,LRP5L,SMAD7,MEF2C,ENG,TBX2,ANGPT1,NF1,CALD1,THY1,VEGFB,RAPGEF2,RECK,PTPRB,JMJD6,ADAM8,HPGD,SCG2,CD34,APOLD1,LEP…	1.85623	0.517841	97	207
EXTERNAL ENCAPSULATING STRUCTURE ORGANIZATION%GOBP%GO:0045229	EXTERNAL ENCAPSULATING STRUCTURE ORGANIZATION%GOBP%GO:0045229	0.000116782	0.0127049	1	CREB3L1,POSTN,MMP15,LUM,COL4A2,COL1A2,MMP2,LOXL2,COL5A2,COL5A1,PXDN,COL1A1,NID1,COL3A1,COL4A6,P3H4,APP,COL4A5,MMP1,DPT,PLOD3,COL15A1,LOXL1,COL4A1,ADAMTS5,MYH11,MIA,ECM2,COL13A1,LAMB3,MMP28,EMILIN1,EFEMP2,MFAP4,NDNF,SLC39A8,SERPINH1,LAMB1,LAMC1,CTSK,TLL2,COL4A3,MMP7,NF1,NID2,FBLN5,COL9A2,FLOT1,RECK,ADAMTS1,MMP3,ST7,APLP1,ADAM8,MMP19,COL2A1,LAMB2,ADAM10,COLGALT1,TGFBI,CTSS,GAS6,LOXL3,COL16A1,MATN2,…	2.1184	0.604717	75	159
EXTRACELLULAR STRUCTURE ORGANIZATION%GOBP%GO:0043062	EXTRACELLULAR STRUCTURE ORGANIZATION%GOBP%GO:0043062	0.000116836	0.0127049	1	CREB3L1,POSTN,MMP15,LUM,COL4A2,COL1A2,MMP2,LOXL2,COL5A2,COL5A1,PXDN,COL1A1,NID1,COL3A1,COL4A6,P3H4,APP,COL4A5,MMP1,DPT,PLOD3,COL15A1,LOXL1,COL4A1,ADAMTS5,MYH11,MIA,ECM2,COL13A1,LAMB3,MMP28,EMILIN1,EFEMP2,MFAP4,NDNF,SLC39A8,SERPINH1,LAMB1,LAMC1,CTSK,TLL2,COL4A3,MMP7,NF1,NID2,FBLN5,COL9A2,FLOT1,RECK,ADAMTS1,MMP3,ST7,APLP1,ADAM8,MMP19,COL2A1,LAMB2,ADAM10,COLGALT1,TGFBI,CTSS,GAS6,LOXL3,COL16A1,MATN2,…	2.16405	0.618078	75	158
EXTRACELLULAR MATRIX ORGANIZATION%GOBP%GO:0030198	EXTRACELLULAR MATRIX ORGANIZATION%GOBP%GO:0030198	0.000117192	0.0127049	1	CREB3L1,POSTN,MMP15,LUM,COL4A2,COL1A2,MMP2,LOXL2,COL5A2,COL5A1,PXDN,COL1A1,NID1,COL3A1,COL4A6,P3H4,APP,COL4A5,MMP1,DPT,PLOD3,COL15A1,LOXL1,COL4A1,ADAMTS5,MYH11,MIA,ECM2,COL13A1,LAMB3,MMP28,EMILIN1,EFEMP2,MFAP4,NDNF,SLC39A8,SERPINH1,LAMB1,LAMC1,CTSK,TLL2,COL4A3,MMP7,NF1,NID2,FBLN5,COL9A2,FLOT1,RECK,ADAMTS1,MMP3,ST7,APLP1,ADAM8,MMP19,COL2A1,LAMB2,ADAM10,COLGALT1,TGFBI,CTSS,GAS6,LOXL3,COL16A1,MATN2,…	2.16598	0.61931	75	157
POSITIVE REGULATION OF ION TRANSPORT%GOBP%GO:0043270	POSITIVE REGULATION OF ION TRANSPORT%GOBP%GO:0043270	0.000118175	0.0127049	1	PLA2G10,KCNN4,SLC12A2,TESC,SLC9A1,STC1,KCNQ1,P2RX4,FHL1,ATP2B1,EDN1,PKP2,WFS1,SPHK2,PPP3CA,GLRX,APLNR,ANK2,RAB3B,GPER1,MYLK,F2R,RAMP3,ADRA2A,DMD,CXCL12,THY1,ITGB1,SNX4,CALM3,AHCYL1,KCNH2,CALM2,KIF5B,ARL6IP1,ATP1B1,RELN,GSTO1,CFTR,PDGFRB,CTSS,ANK3,TRPC3,SCN3B,CAV1,RAB3GAP1,ATP1B2,PDZK1,PPP3R1,EPHB2,CCR1,GRIN1,NLGN3,CCL2,SCN1B,CACNA1D,FXYD1,F2,RYR2,CALCR,NDUFA4	1.77338	0.509758	61	149
FOCAL ADHESION%WIKIPATHWAYS_20220210%WP306%HOMO SAPIENS	FOCAL ADHESION%WIKIPATHWAYS_20220210%WP306%HOMO SAPIENS	0.000119033	0.0127049	1	PDGFA,TLN2,FLNB,COL4A2,COL1A2,PDGFD,FLT1,PRKCA,COL5A2,COL1A1,ITGB4,COL4A6,PXN,PIK3R3,LAMC2,LAMA4,ITGA6,ROCK2,LAMA3,ITGAV,COL4A1,SRC,JUN,PDGFC,LAMB3,BIRC3,SHC1,CDC42,FYN,VASP,PARVA,LAMB1,LAMC1,SHC2,MYLK,VEGFA,KDR,PARVB,VEGFB,ITGB1,PPP1R12B,HGF,COL2A1,PAK1,LAMB2,RELN,ITGA1,CCND3	1.79559	0.518476	48	143
HALLMARK_EPITHELIAL_MESENCHYMAL_TRANSITION%MSIGDB_C2%HALLMARK_EPITHELIAL_MESENCHYMAL_TRANSITION	HALLMARK_EPITHELIAL_MESENCHYMAL_TRANSITION%MSIGDB_C2%HALLMARK_EPITHELIAL_MESENCHYMAL_TRANSITION	0.000119147	0.0127049	1	VCAN,PLAUR,POSTN,ID2,COL4A2,COL1A2,MMP2,LOXL2,COL5A2,COL1A1,FBN2,CDH11,COL3A1,NT5E,IGFBP4,TIMP1,LAMC2,DST,CDH6,MXRA5,SPARC,LAMA3,PMP22,ITGAV,VCAM1,LOXL1,COL4A1,ACTA2,DCN,ECM2,JUN,CALU,TIMP3,PLOD1,FBN1,PCOLCE,MGP,LAMC1,SGCB,MYLK,VEGFA,HTRA1,PTX3,CXCL12,NNMT,CALD1,THY1,NID2,ITGB1,RHOB,PPIB,DPYSL3,FBLN5,COPA,SGCD,MMP3,APLP1,SCG2,MFAP5,EMP3,WIPF1,COLGALT1,TGFBI,ENO2,TGFBR3,CDH2,SDC4,COL16A1,SLIT3,THB…	2.1606	0.624255	77	142
ANGIOGENESIS%GOBP%GO:0001525	ANGIOGENESIS%GOBP%GO:0001525	0.000119646	0.0127049	1	PDGFA,EFNB2,ANG,ADTRP,LOXL2,HEY1,PXDN,MIA3,TGFBR2,TCF21,PTK2,PIK3R3,TEK,EPHB4,COL15A1,ITGAV,COL4A1,BMP4,ATP5IF1,EIF2AK3,S1PR1,SEMA3E,NDNF,AKT1,PARVA,PLXND1,JAM3,ADGRA2,VEGFA,KDR,ENG,ANGPT1,CALD1,THY1,VEGFB,RECK,PTPRB,JMJD6,ADAM8,SCG2,CD34,APOLD1,LEP,NRP1,ENPEP,PDGFRB,TGFBI,ERAP1,MED1,PLXDC1,RBPJ,SHH,ACTG1,NOX1,LEPR,THBS1,EPHB2,RAMP1,GREM1,PGF,SOX17,NRCAM,CCL2,ID1	1.70662	0.494983	64	138
REGULATION OF MUSCLE SYSTEM PROCESS%GOBP%GO:0090257	REGULATION OF MUSCLE SYSTEM PROCESS%GOBP%GO:0090257	0.00012038	0.0127049	1	DSG2,PLCE1,PRKCA,SLC9A1,TPM1,TRPM4,BIN1,STC1,KCNQ1,ROCK2,P2RX4,ATP2B1,EDN1,PKP2,FKBP1B,PDE4D,PPARG,ANK2,AGT,GPER1,LMCD1,FGF13,F2R,CHGA,DMD,SMAD7,PPP1R12B,RGS2,SRI,CHRM3,CACNA1C,CALM3,ANXA6,CALM2,ATP1B1,DOCK5,CNN1,GSTO1,MYL9,CACNB1,TRPC3,CAV1,SMAD4,MEF2A,PLN,PDE9A	1.74909	0.50956	46	132
HEART MORPHOGENESIS%GOBP%GO:0003007	HEART MORPHOGENESIS%GOBP%GO:0003007	0.000120642	0.0127049	1	INSR,GATA6,BMP2,SEMA3C,SOX9,TBX3,MICAL2,HEY1,DLC1,TPM1,TGFBR2,SOX4,ISL1,PTK2,FOXF1,TEK,EPHB4,FOLR1,SMAD6,BMP4,PKP2,DCHS1,AHI1,APLNR,NRG1,S1PR1,PARVA,VEGFA,CLDN5,SMAD7,MEF2C,ENG,TBX2,BMP5,GATA4,OLFM1,NRP1,MKKS,TGFBR3,SMAD4,RBPJ,SLIT3,ACVR1,SHH,ZFPM2,BBS4,NPY1R,EFNA1,LEFTY1,HAS2,SOX17,NOS3	1.71568	0.500514	52	130
ANATOMICAL STRUCTURE HOMEOSTASIS%GOBP%GO:0060249	ANATOMICAL STRUCTURE HOMEOSTASIS%GOBP%GO:0060249	0.000120904	0.0127049	1	PROM1,MUC6,PBLD,USH1C,AZGP1,SLC28A2,SLC12A2,SOX9,TFF2,IGHA2,JCHAIN,PECAM1,LTF,LYZ,P2RX4,TFF1,MUC13,ALDH1A1,LARGE1,SRC,CTSH,CXADR,TFF3,B2M,SLC39A8,APBB2,JAM3,LAMC1,PRKAA1,VEGFA,CLDN5,F2R,LAMA2,DMD,SERPINA3,CDH5,RCN3,ANGPT1,ITGB1,TPP1,SCGN,PIGR,DCTN1,JAM2,SPATA7,CD34	1.83274	0.535187	46	129
GLYCOSYLATION%GOBP%GO:0070085	GLYCOSYLATION%GOBP%GO:0070085	0.000121007	0.0127049	1	GALNT10,GALNT6,FUT8,FUT9,MLEC,MGAT5,GFPT1,TRAK1,FUT4,GAL3ST1,B4GAT1,GCNT1,GALNT7,POFUT2,NANS,ST6GAL1,PLOD3,PGM3,RPN2,MOGS,MGAT3,ST3GAL5,GALNT3,LARGE1,SERP1,PLOD1,ALG5,SLC39A8,RPN1,DPM3,UBE2J1,DPY19L1,COG2,UGGT1,MGAT4B,DPY19L4,GMPPB,POMGNT1,OGT,B4GALT7,UGGT2	1.76066	0.5145	41	128
RENAL SYSTEM DEVELOPMENT%GOBP%GO:0072001	RENAL SYSTEM DEVELOPMENT%GOBP%GO:0072001	0.000121966	0.0127049	1	BMP2,PROM1,PLCE1,PODXL,SOX9,PTCH1,SOX4,TCF21,PECAM1,FOXF1,KLHL3,SEC61A1,TEK,COL4A1,ACTA2,BMP4,AHI1,WFS1,CTSH,PPP3CA,GPC3,KANK2,AGT,VEGFA,HNF1B,IFT27,COL4A3,MEF2C,ANGPT1,NF1,CEP290,SALL1,CD34,ENPEP,PDGFRB	1.7394	0.513045	35	117
MACROMOLECULE GLYCOSYLATION%GOBP%GO:0043413	MACROMOLECULE GLYCOSYLATION%GOBP%GO:0043413	0.000122594	0.0127049	1	GALNT10,GALNT6,FUT8,FUT9,MLEC,MGAT5,GFPT1,TRAK1,FUT4,GAL3ST1,B4GAT1,GCNT1,GALNT7,POFUT2,ST6GAL1,PLOD3,PGM3,RPN2,MOGS,MGAT3,ST3GAL5,GALNT3,LARGE1,SERP1,PLOD1,ALG5,SLC39A8,RPN1,DPM3,UBE2J1,DPY19L1,UGGT1,MGAT4B,DPY19L4,GMPPB,POMGNT1,OGT,B4GALT7,UGGT2	1.81207	0.536281	39	113
PROTEIN GLYCOSYLATION%GOBP%GO:0006486	PROTEIN GLYCOSYLATION%GOBP%GO:0006486	0.000122594	0.0127049	1	GALNT10,GALNT6,FUT8,FUT9,MLEC,MGAT5,GFPT1,TRAK1,FUT4,GAL3ST1,B4GAT1,GCNT1,GALNT7,POFUT2,ST6GAL1,PLOD3,PGM3,RPN2,MOGS,MGAT3,ST3GAL5,GALNT3,LARGE1,SERP1,PLOD1,ALG5,SLC39A8,RPN1,DPM3,UBE2J1,DPY19L1,UGGT1,MGAT4B,DPY19L4,GMPPB,POMGNT1,OGT,B4GALT7,UGGT2	1.81207	0.536281	39	113
EPITHELIAL TUBE MORPHOGENESIS%GOBP%GO:0060562	EPITHELIAL TUBE MORPHOGENESIS%GOBP%GO:0060562	0.00012279	0.0127049	1	BMP2,PODXL,SOX9,TBX3,MICAL2,DLC1,TGFBR2,SOX4,TCF21,LRP5,KLHL3,LMO4,MET,FOLR1,COL4A1,BMP4,AHI1,STARD13,CTSH,TIE1,GPC3,APLNR,SEMA3E,VASP,VEGFA,KDR,LRP5L,MEF2C,ENG,TBX2,RHOB,BMP5,GATA4,CEP290,SALL1,PLXNB2,PAK1,NRP1,MKKS,RBPJ,COBL,ACVR1,IFT122,SHH,BBS4	1.88127	0.557423	45	112
PLATELET DEGRANULATION%REACTOME DATABASE ID RELEASE 79%114608	PLATELET DEGRANULATION%REACTOME DATABASE ID RELEASE 79%114608	0.000123092	0.0127049	1	SERPINA1,LHFPL2,F5,A2M,SCCPDH,APP,LGALS3BP,PECAM1,TIMP1,FN1,CD36,CLU,SPARC,RARRES2,CFL1,ORM2,PSAP,CALU,TIMP3,APLP2,ORM1,SERPING1,ANXA5,VEGFA,SERPINA3,SERPINA4,VEGFB,HGF,ISLR,NHLRC2,MANF,ABCC4,F13A1,GAS6,FAM3C,FGB,FGG,THBS1,FGA,ACTN1,TOR4A,ALB,SELENOP,TGFB3,IGF1,APOH,APOA1,PF4,PFN1,SELP,CYRIB	1.73152	0.514404	51	110
DISEASES OF GLYCOSYLATION%REACTOME%R-HSA-3781865.2	DISEASES OF GLYCOSYLATION%REACTOME%R-HSA-3781865.2	0.00012332	0.0127049	1	VCAN,MUC6,SPON1,MUC5AC,LUM,FMOD,GFPT1,B4GAT1,SDC2,HSPG2,HEXB,DAG1,MUC13,MOGS,GLB1,GALNT3,LARGE1,ADAMTS5,DCN,GALE,GPC3,AGRN,HEXA,GPC4,SDC3,MUC1,DPM3,EXT1,THSD7A,ADAMTS1,CSPG4,POMGNT1,B4GALT7,SDC4,MUC3A,GALNT12,EXT2,THBS1,ALG13,MGAT2,MUC2,BGN,DPAGT1,B3GAT3,ADAMTS2,ADAMTSL3	1.72178	0.512274	46	109
REGULATION OF IGF ACTIVITY BY IGFBP%REACTOME DATABASE ID RELEASE 79%381426	REGULATION OF IGF ACTIVITY BY IGFBP%REACTOME DATABASE ID RELEASE 79%381426	0.00012332	0.0127049	1	VCAN,GOLM1,PRSS23,SERPINA1,MMP2,MIA3,TGOLN2,F5,MSLN,SDC2,IGFBP4,APP,MMP1,TIMP1,FN1,APOL1,LTBP1,BMP4,HSP90B1,WFS1,IGFBP3,MXRA8,CALU,IGFBP7,GPC3,APLP2,FBN1,CHGB,LGALS1,APOE,LAMB1,LAMC1,PDIA6,SCG2,LAMB2,ADAM10,PRKCSH,GAS6,CDH2,SPARCL1,IGFBP6,NUCB1,PAPPA,FGG,IGFBP5,FGA,PROC,CP,ALB,C3,PNPLA2,MBTPS1,IGF1,APOA1,IGFBP2,F2,FSTL3,IGFALS,CST3	2.0989	0.624476	59	109
TISSUE HOMEOSTASIS%GOBP%GO:0001894	TISSUE HOMEOSTASIS%GOBP%GO:0001894	0.000124456	0.0127049	1	PROM1,MUC6,PBLD,USH1C,AZGP1,SLC28A2,SLC12A2,SOX9,TFF2,IGHA2,JCHAIN,PECAM1,LTF,LYZ,P2RX4,TFF1,MUC13,ALDH1A1,SRC,CTSH,CXADR,TFF3,B2M,SLC39A8,APBB2,JAM3,LAMC1,VEGFA,CLDN5,F2R,LAMA2,DMD,SERPINA3,CDH5,RCN3,ANGPT1,ITGB1,TPP1,PIGR,JAM2,SPATA7,CD34,MKKS,SLC1A1,SH3GL2,ATP1B2,ACTG1,PRR4,BBS4,CLDN3,COMP,MUC2,NOS3,ACTB,ALB,OAS1	1.91709	0.573939	56	104
REGULATION OF MUSCLE CONTRACTION%GOBP%GO:0006937	REGULATION OF MUSCLE CONTRACTION%GOBP%GO:0006937	0.000124611	0.0127049	1	DSG2,PLCE1,SLC9A1,TPM1,TRPM4,BIN1,STC1,KCNQ1,P2RX4,ATP2B1,PKP2,FKBP1B,PDE4D,ANK2,GPER1,FGF13,F2R,CHGA,DMD,SMAD7,PPP1R12B,RGS2,SRI,CHRM3,CACNA1C,CALM3,ANXA6,CALM2,ATP1B1,DOCK5,CNN1,GSTO1,MYL9,CACNB1	1.78617	0.536437	34	101
CALCIUM-MEDIATED SIGNALING%GOBP%GO:0019722	CALCIUM-MEDIATED SIGNALING%GOBP%GO:0019722	0.000124922	0.0127049	1	PLCE1,SLC9A1,RCAN2,TRPM4,EDNRB,P2RX4,CXCR4,CCRL2,EDN1,VCAM1,FKBP1B,PPP1R9A,PPP3CA,EIF2AK3,ANK2,PLCG2,RCAN1,PRKAA1,NUDT4,KDR,DMD,CHRM3,CACNA1C,CALM3,CAMKK2,CALM2,ATP1B1,NFATC4,GSTO1,MCTP1,NFATC1	1.73955	0.523314	31	100
POST-TRANSLATIONAL PROTEIN PHOSPHORYLATION%REACTOME DATABASE ID RELEASE 79%8957275	POST-TRANSLATIONAL PROTEIN PHOSPHORYLATION%REACTOME DATABASE ID RELEASE 79%8957275	0.000126775	0.0127049	1	VCAN,GOLM1,PRSS23,SERPINA1,MIA3,TGOLN2,F5,MSLN,SDC2,IGFBP4,APP,TIMP1,FN1,APOL1,LTBP1,BMP4,HSP90B1,WFS1,IGFBP3,MXRA8,CALU,IGFBP7,GPC3,APLP2,FBN1,CHGB,LGALS1,APOE,LAMB1,LAMC1,PDIA6,SCG2,LAMB2,ADAM10,PRKCSH,GAS6,CDH2,SPARCL1,NUCB1,FGG,IGFBP5,FGA,PROC,CP,ALB,C3,PNPLA2,MBTPS1	2.16002	0.655823	48	93
CARDIAC CHAMBER DEVELOPMENT%GOBP%GO:0003205	CARDIAC CHAMBER DEVELOPMENT%GOBP%GO:0003205	0.000128684	0.0127049	1	GATA6,BMP2,SEMA3C,TBX3,HEY1,TPM1,TGFBR2,SOX4,ISL1,FOXF1,TEK,SMAD6,BMP4,PKP2,APLNR,NRG1,ANK2,PARVA,SMAD7,MEF2C,ENG,TBX2,BMP5,GATA4,SALL1,NRP1,PDE2A,TGFBR3,MATR3,SMAD4,RBPJ,SLIT3,ACVR1	1.77871	0.549894	33	83
COLLAGEN FORMATION%REACTOME DATABASE ID RELEASE 79%1474290	COLLAGEN FORMATION%REACTOME DATABASE ID RELEASE 79%1474290	0.000130208	0.0127049	1	COL4A2,COL1A2,LOXL2,COL5A2,COL5A1,PXDN,COL1A1,ITGB4,COL3A1,COL4A6,COL4A5,COL6A3,COL6A2,LAMC2,CD151,ITGA6,PLOD3,LAMA3,COL6A1,COL15A1,LOXL1,COL4A1,COL13A1,LAMB3,PLOD1,PCOLCE,SERPINH1,P4HA2,TLL2,COL4A3,MMP7,PPIB,COL9A2,MMP3,COL2A1,COLGALT1,CTSS,LOXL3,P4HA1,COL16A1,CTSL,COLGALT2	2.19085	0.686922	42	74
UNFOLDED PROTEIN RESPONSE (UPR)%REACTOME%R-HSA-381119.2	UNFOLDED PROTEIN RESPONSE (UPR)%REACTOME%R-HSA-381119.2	0.000130208	0.0127049	1	CREB3L1,KDELR3,PDIA5,GFPT1,MYDGF,HSP90B1,WFS1,EXTL2,SHC1,EIF2AK3,SERP1,CXXC1,PARN,HYOU1,TPP1,PDIA6,SRPRA,YIF1A,EXOSC7,DCTN1,ACADVL,PREB,TSPYL2,EXOSC4,GOSR2,ATF6,SEC31A,ATF4,SSR1,ADD1,HDGF,DNAJB9,DDX11,CCL2,PPP2R5B,MBTPS1,TATDN2	1.80444	0.565764	37	74
INTERFERON ALPHA BETA SIGNALING%REACTOME%R-HSA-909733.6	INTERFERON ALPHA BETA SIGNALING%REACTOME%R-HSA-909733.6	0.000132066	0.0127049	1	OASL,TYK2,IFI35,ISG20,KPNB1,HLA-A,HLA-C,ADAR,HLA-F,JAK1,USP18,KPNA1,IP6K2,IFI27,IRF4,IFI6,IRF9,RSAD2,SOCS3,SOCS1,HLA-G,IRF3,HLA-B,IFITM1,ISG15,OAS1,HLA-E,IRF1,IFITM3,PTPN6,PSMB8,IFIT3,BST2,IFIT5	1.86233	0.59325	34	66
NEPHRON DEVELOPMENT%GOBP%GO:0072006	NEPHRON DEVELOPMENT%GOBP%GO:0072006	0.00013238	0.0127049	1	BMP2,PROM1,PLCE1,PODXL,SOX9,TCF21,PECAM1,KLHL3,SEC61A1,TEK,ACTA2,BMP4,AHI1,GPC3,HNF1B,COL4A3,MEF2C,ANGPT1,SALL1,CD34,ENPEP,PDGFRB	1.88672	0.602693	22	65
BETA1 INTEGRIN CELL SURFACE INTERACTIONS%PATHWAY INTERACTION DATABASE NCI-NATURE CURATED DATA%BETA1 INTEGRIN CELL SURFACE INTERACTIONS	BETA1 INTEGRIN CELL SURFACE INTERACTIONS%PATHWAY INTERACTION DATABASE NCI-NATURE CURATED DATA%BETA1 INTEGRIN CELL SURFACE INTERACTIONS	0.000133245	0.0127049	1	PLAUR,COL1A2,COL5A2,COL5A1,COL1A1,NID1,COL3A1,COL4A6,COL4A5,COL6A3,COL6A2,FN1,LAMC2,LAMA4,ITGA6,LAMA3,COL6A1,ITGAV,VCAM1,COL4A1,LAMB3,FBN1,TGM2,LAMB1,LAMC1,VEGFA,COL4A3,LAMA2,ITGB1,JAM2,CSPG4,COL2A1,LAMB2,ITGA1,TGFBI,F13A1,ITGA8,FGB,FGG,THBS1,CD81,ITGA7,FGA	2.32322	0.750492	43	60
INTEGRINS IN ANGIOGENESIS%PATHWAY INTERACTION DATABASE NCI-NATURE CURATED DATA%INTEGRINS IN ANGIOGENESIS	INTEGRINS IN ANGIOGENESIS%PATHWAY INTERACTION DATABASE NCI-NATURE CURATED DATA%INTEGRINS IN ANGIOGENESIS	0.000134499	0.0127049	1	COL1A2,COL5A2,COL5A1,COL1A1,TGFBR2,COL3A1,COL4A6,COL4A5,PXN,PTK2,COL6A3,COL6A2,FN1,COL6A1,ITGAV,COL4A1,SRC,AKT1,IRS1,ADGRA2,VEGFA,KDR,COL4A3,HSP90AA1,PIK3C2A,ILK,COL2A1	1.95087	0.634045	27	58
COLLAGEN BIOSYNTHESIS AND MODIFYING ENZYMES%REACTOME DATABASE ID RELEASE 79%1650814	COLLAGEN BIOSYNTHESIS AND MODIFYING ENZYMES%REACTOME DATABASE ID RELEASE 79%1650814	0.000135135	0.0127049	1	COL4A2,COL1A2,COL5A2,COL5A1,COL1A1,COL3A1,COL4A6,COL4A5,COL6A3,COL6A2,PLOD3,COL6A1,COL15A1,COL4A1,COL13A1,PLOD1,PCOLCE,SERPINH1,P4HA2,TLL2,COL4A3,PPIB,COL9A2,COL2A1,COLGALT1,P4HA1,COL16A1,COLGALT2	2.03039	0.666153	28	54
ECM PROTEOGLYCANS%REACTOME%R-HSA-3000178.4	ECM PROTEOGLYCANS%REACTOME%R-HSA-3000178.4	0.000135245	0.0127049	1	VCAN,LUM,FMOD,HSPG2,ASPN,LAMA4,DAG1,SPARC,LAMA3,ITGAV,DCN,AGRN,LAMB1,LAMC1,NCAM1,LAMA2,HAPLN1,ITGB1,COL9A2,LAMB2,ITGA8,ITGA7,LRP4,COMP,BGN,COL9A3,TGFB3	1.98785	0.651136	27	55
ASSEMBLY OF COLLAGEN FIBRILS AND OTHER MULTIMERIC STRUCTURES%REACTOME DATABASE ID RELEASE 79%2022090	ASSEMBLY OF COLLAGEN FIBRILS AND OTHER MULTIMERIC STRUCTURES%REACTOME DATABASE ID RELEASE 79%2022090	0.000136743	0.0127049	1	COL4A2,COL1A2,LOXL2,COL5A2,COL5A1,PXDN,COL1A1,ITGB4,COL3A1,COL4A5,COL6A3,COL6A2,LAMC2,CD151,ITGA6,LAMA3,COL6A1,COL15A1,LOXL1,COL4A1,LAMB3,PCOLCE,TLL2,COL4A3,MMP7,COL9A2,MMP3,COL2A1,CTSS,LOXL3	2.13119	0.707979	30	50
DIGESTION%GOBP%GO:0007586	DIGESTION%GOBP%GO:0007586	0.00013725	0.0127049	1	MUC6,PBLD,SOX9,TFF2,LIMA1,CD36,KCNQ1,TFF1,MUC13,SLC26A6,GKN1,SST,AKR1C1,TFF3,ADRA2A,SERPINA3,AKR1C2,COPA,LEP,AQP5,PPARGC1A,LDLR,CHIA,SI,MUC2,CCK,PNLIPRP2	1.90814	0.635986	27	49
MORPHOGENESIS OF A BRANCHING STRUCTURE%GOBP%GO:0001763	MORPHOGENESIS OF A BRANCHING STRUCTURE%GOBP%GO:0001763	0.000138007	0.0127049	1	BMP2,SOX9,TGFBR2,TCF21,LRP5,FOXF1,MET,COL4A1,BMP4,COL13A1,CTSH,TIE1,SEMA3E,VEGFA,KDR,LRP5L,ENG,SALL1,PAK1,NRP1	1.94704	0.65555	20	46
IRE1ALPHA ACTIVATES CHAPERONES%REACTOME%R-HSA-381070.1	IRE1ALPHA ACTIVATES CHAPERONES%REACTOME%R-HSA-381070.1	0.000138217	0.0127049	1	KDELR3,PDIA5,GFPT1,MYDGF,WFS1,EXTL2,SHC1,SERP1,CXXC1,HYOU1,TPP1,PDIA6,SRPRA,YIF1A,DCTN1,ACADVL,PREB,TSPYL2,GOSR2,SEC31A,SSR1,ADD1,HDGF,DNAJB9,DDX11,PPP2R5B,TATDN2	2.01351	0.68244	27	44
BINDING AND UPTAKE OF LIGANDS BY SCAVENGER RECEPTORS%REACTOME%R-HSA-2173782.1	BINDING AND UPTAKE OF LIGANDS BY SCAVENGER RECEPTORS%REACTOME%R-HSA-2173782.1	0.000138523	0.0127049	1	COL4A2,COL1A2,IGHA2,IGKV1-39,COL1A1,JCHAIN,COL3A1,CD36,APOL1,IGKV3-20,IGKV2-28,SPARC,COL4A1,HSP90B1,IGKV4-1,IGHV4-59,IGHV3-7,APOE,IGHV3-23,IGHV1-69,HSP90AA1,HYOU1,SCARF1,STAB1,IGLV3-25,IGHV4-34,AMBP,CD163	2.13009	0.719636	28	45
PID_INTEGRIN1_PATHWAY%MSIGDB_C2%PID_INTEGRIN1_PATHWAY	PID_INTEGRIN1_PATHWAY%MSIGDB_C2%PID_INTEGRIN1_PATHWAY	0.000138658	0.0127049	1	PLAUR,COL1A2,COL5A2,COL1A1,NID1,COL3A1,COL4A6,COL4A5,LAMC2,LAMA4,ITGA6,LAMA3,COL6A1,ITGAV,VCAM1,COL4A1,LAMB3,FBN1,LAMB1,LAMC1,VEGFA,COL4A3,ITGB1,JAM2,CSPG4,COL2A1,LAMB2,ITGA1,TGFBI,F13A1,THBS1,CD81,ITGA7	2.27642	0.774327	33	43
XBP1(S) ACTIVATES CHAPERONE GENES%REACTOME%R-HSA-381038.3	XBP1(S) ACTIVATES CHAPERONE GENES%REACTOME%R-HSA-381038.3	0.000139587	0.0127049	1	KDELR3,PDIA5,GFPT1,MYDGF,WFS1,EXTL2,SHC1,SERP1,CXXC1,HYOU1,TPP1,PDIA6,SRPRA,YIF1A,DCTN1,ACADVL,PREB,TSPYL2,GOSR2,SEC31A,SSR1,ADD1,HDGF,DNAJB9,DDX11,PPP2R5B,TATDN2	2.05088	0.701337	27	42
BETA3 INTEGRIN CELL SURFACE INTERACTIONS%PATHWAY INTERACTION DATABASE NCI-NATURE CURATED DATA%BETA3 INTEGRIN CELL SURFACE INTERACTIONS	BETA3 INTEGRIN CELL SURFACE INTERACTIONS%PATHWAY INTERACTION DATABASE NCI-NATURE CURATED DATA%BETA3 INTEGRIN CELL SURFACE INTERACTIONS	0.000140311	0.0127049	1	PLAUR,COL1A2,COL1A1,TGFBR2,COL4A6,COL4A5,PECAM1,FN1,LAMA4,ITGAV,COL4A1,FBN1,LAMB1,LAMC1,VEGFA,KDR,COL4A3,PVR,THY1,L1CAM,PDGFRB,TGFBI,SDC4,FGB,FGG,THBS1,FGA,EDIL3	2.10299	0.722981	28	41
NON-INTEGRIN MEMBRANE-ECM INTERACTIONS%REACTOME DATABASE ID RELEASE 79%3000171	NON-INTEGRIN MEMBRANE-ECM INTERACTIONS%REACTOME DATABASE ID RELEASE 79%3000171	0.000141183	0.0127049	1	PDGFA,PRKCA,ITGB4,SDC2,HSPG2,LAMC2,LAMA4,DAG1,ITGA6,LAMA3,ITGAV,LAMB3,AGRN,SDC3,TTR,LAMB1,LAMC1,LAMA2,DMD,NRXN1,ITGB1,LAMB2,SDC4,DDR1,THBS1,ACTN1,CASK	2.10002	0.732311	27	38
SYNDECAN-1-MEDIATED SIGNALING EVENTS%PATHWAY INTERACTION DATABASE NCI-NATURE CURATED DATA%SYNDECAN-1-MEDIATED SIGNALING EVENTS	SYNDECAN-1-MEDIATED SIGNALING EVENTS%PATHWAY INTERACTION DATABASE NCI-NATURE CURATED DATA%SYNDECAN-1-MEDIATED SIGNALING EVENTS	0.000141824	0.0127049	1	COL1A2,COL5A2,COL5A1,COL1A1,COL3A1,COL4A6,COL4A5,MMP1,COL6A3,COL6A2,MET,COL6A1,FGFR4,COL4A1,SDCBP,COL4A3,MMP7,PPIB,HGF,BSG,COL2A1	2.00933	0.704995	21	37
COLLAGEN FIBRIL ORGANIZATION%GOBP%GO:0030199	COLLAGEN FIBRIL ORGANIZATION%GOBP%GO:0030199	0.000142572	0.0127049	1	LUM,COL1A2,LOXL2,COL5A2,COL5A1,PXDN,COL1A1,COL3A1,P3H4,DPT,PLOD3,LOXL1,COL13A1,SERPINH1,TLL2,NF1,COL2A1,COLGALT1,LOXL3,COLGALT2,CYP1B1,GREM1,ADAMTS2	2.01392	0.710731	23	36
REGULATION OF ANION TRANSPORT%GOBP%GO:0044070	REGULATION OF ANION TRANSPORT%GOBP%GO:0044070	0.000143885	0.0127049	1	PLA2G10,CA2,SLC12A2,SLC43A1,STC1,P2RX4,ATP8B1,ARL6IP5,ITGB1,ARL6IP1,CFTR,PER2,RAB3GAP1,PDZK1	1.86809	0.663363	14	35
PID_INTEGRIN3_PATHWAY%MSIGDB_C2%PID_INTEGRIN3_PATHWAY	PID_INTEGRIN3_PATHWAY%MSIGDB_C2%PID_INTEGRIN3_PATHWAY	0.0001443	0.0127049	1	PLAUR,COL1A2,COL1A1,TGFBR2,COL4A6,COL4A5,PECAM1,LAMA4,ITGAV,COL4A1,FBN1,LAMB1,LAMC1,VEGFA,KDR,COL4A3,THY1,L1CAM,TGFBI,SDC4,THBS1,EDIL3	2.0531	0.743398	22	31
COLLAGEN CHAIN TRIMERIZATION%REACTOME%R-HSA-8948216.3	COLLAGEN CHAIN TRIMERIZATION%REACTOME%R-HSA-8948216.3	0.000144488	0.0127049	1	COL4A2,COL1A2,COL5A2,COL5A1,COL1A1,COL3A1,COL4A6,COL4A5,COL6A3,COL6A2,COL6A1,COL15A1,COL4A1,COL13A1,COL4A3,COL9A2,COL2A1	1.9844	0.711599	17	33
GLOMERULUS DEVELOPMENT%GOBP%GO:0032835	GLOMERULUS DEVELOPMENT%GOBP%GO:0032835	0.000144488	0.0127049	1	PROM1,PLCE1,PODXL,TCF21,PECAM1,TEK,ACTA2,BMP4,COL4A3,MEF2C,ANGPT1,CD34,ENPEP,PDGFRB	1.86371	0.66832	14	33
NEPHROTIC SYNDROME%WIKIPATHWAYS_20220210%WP4758%HOMO SAPIENS	NEPHROTIC SYNDROME%WIKIPATHWAYS_20220210%WP4758%HOMO SAPIENS	0.000144928	0.0127049	1	PLCE1,ITGB4,COL4A5,CD151,APOL1,SYNPO,INF2,COL4A3,ARHGAP24,CD2AP,LAMB2,SCARB2	1.93671	0.698029	12	32
HALLMARK_ANGIOGENESIS%MSIGDB_C2%HALLMARK_ANGIOGENESIS	HALLMARK_ANGIOGENESIS%MSIGDB_C2%HALLMARK_ANGIOGENESIS	0.000145433	0.0127049	1	VCAN,PDGFA,POSTN,COL5A2,COL3A1,APP,TIMP1,SLCO2A1,STC1,ITGAV,TNFRSF21,LRPAP1,VEGFA,LPL,NRP1,MSX1,KCNJ8,FGFR1,APOH,PF4	1.9205	0.704941	20	29
INITIAL TRIGGERING OF COMPLEMENT%REACTOME%R-HSA-166663.2	INITIAL TRIGGERING OF COMPLEMENT%REACTOME%R-HSA-166663.2	0.000145433	0.0127049	1	IGKV1-39,IGHG2,IGKV3-20,IGKV2-28,CFB,C1S,IGKV4-1,IGHV4-59,IGHV3-7,IGHV3-23,IGHV1-69,IGLV3-25,IGHV4-34	1.88591	0.692242	13	29
MET PROMOTES CELL MOTILITY%REACTOME%R-HSA-8875878.1	MET PROMOTES CELL MOTILITY%REACTOME%R-HSA-8875878.1	0.000149499	0.0127049	1	TNS3,PTK2,LAMC2,LAMA4,MET,LAMA3,SRC,LAMB3,LAMB1,LAMC1,LAMA2,ITGB1,HGF,LAMB2,CRK	1.87205	0.708029	15	25
CREATION OF C4 AND C2 ACTIVATORS%REACTOME%R-HSA-166786.2	CREATION OF C4 AND C2 ACTIVATORS%REACTOME%R-HSA-166786.2	0.00015006	0.0127049	1	IGKV1-39,IGHG2,IGKV3-20,IGKV2-28,C1S,IGKV4-1,IGHV4-59,IGHV3-7,IGHV3-23,IGHV1-69,IGLV3-25,IGHV4-34,COLEC11	1.91605	0.729364	13	24
SCAVENGING OF HEME FROM PLASMA%REACTOME%R-HSA-2168880.1	SCAVENGING OF HEME FROM PLASMA%REACTOME%R-HSA-2168880.1	0.000150989	0.0127049	1	IGHA2,IGKV1-39,JCHAIN,APOL1,IGKV3-20,IGKV2-28,IGKV4-1,IGHV4-59,IGHV3-7,IGHV3-23,IGHV1-69,IGLV3-25,IGHV4-34,AMBP,CD163	1.93667	0.743799	15	23
LAMININ INTERACTIONS%REACTOME DATABASE ID RELEASE 79%3000157	LAMININ INTERACTIONS%REACTOME DATABASE ID RELEASE 79%3000157	0.000151035	0.0127049	1	NID1,ITGB4,HSPG2,LAMC2,LAMA4,ITGA6,LAMA3,ITGAV,LAMB3,LAMB1,LAMC1,LAMA2,NID2,ITGB1,LAMB2,ITGA1	2.02851	0.784267	16	22
MET ACTIVATES PTK2 SIGNALING%REACTOME%R-HSA-8874081.1	MET ACTIVATES PTK2 SIGNALING%REACTOME%R-HSA-8874081.1	0.000155424	0.0128228	1	PTK2,LAMC2,LAMA4,MET,LAMA3,SRC,LAMB3,LAMB1,LAMC1,LAMA2,ITGB1,HGF,LAMB2	2.01292	0.82575	13	17
SMOOTH MUSCLE CELL DIFFERENTIATION%GOBP%GO:0051145	SMOOTH MUSCLE CELL DIFFERENTIATION%GOBP%GO:0051145	0.000156986	0.0128228	1	GATA6,HEY1,EDNRB,BMP4,EFEMP2,APLNR,TMEM204,VEGFA,MEF2C,ENG	1.98622	0.827514	10	16
ENZYME LINKED RECEPTOR PROTEIN SIGNALING PATHWAY%GOBP%GO:0007167	ENZYME LINKED RECEPTOR PROTEIN SIGNALING PATHWAY%GOBP%GO:0007167	0.000210239	0.0164085	1	INSR,BMP2,PDGFA,SLC39A14,MST1R,EFNB2,DGKD,PLCE1,SOX9,COL4A2,COL1A2,MMP2,PDGFD,FLT1,LTK,GRB10,TMEM100,PTPRK,FMOD,REPS2,PTPRR,TGFBR2,NEDD9,COL3A1,COL4A6,PXN,TYK2,PTK2,PIK3R3,DOK4,FLRT3,MET,TEK,TGFB1I1,EPHB4,FERMT2,GALNT3,SMAD6,FGFR4,RARRES2,BMP4,SRC,AHI1,MVP,BAMBI,JUN,PDGFC,ROR2,SHC1,TIE1,HFE,EIF2AK3,NRG1,FYN,DOK1,PPARG,INHBB,AKT1,SIPA1L1,ARHGEF7,IRS1,SHC2,C2CD5,VEGFA,CLDN5,SORBS1,MYO1C,KDR,TDGF1P3…	1.47161	0.392636	109	427
POSITIVE REGULATION OF LOCOMOTION%GOBP%GO:0040017	POSITIVE REGULATION OF LOCOMOTION%GOBP%GO:0040017	0.000212585	0.0164085	1	INSR,BMP2,EPB41L4B,SEMA4G,PDGFA,SEMA3C,PLVAP,PODXL,SOX9,PDGFD,FLT1,PRKCA,DAB2,MIA3,MGAT5,COL1A1,FUT4,MAPRE2,NEDD9,DAPK2,APP,PECAM1,PTK2,PIK3R3,FN1,TNFRSF14,LAMC2,CD151,ITGA6,SEMA3G,MET,TEK,ROCK2,P2RX4,SPARC,STX3,FERMT2,LGALS9,EDN1,ENPP2,RARRES2,BMP4,F2RL1,SRC,CCL11,PDGFC,ROR2,CTSH,FZD4,PPP3CA,HDAC9,FAM107A,SEMA3E,CIB1,PLCG2,AGT,AKT1,GPER1,ARHGEF7,JAM3,LAMB1,SDCBP,SPRY2,MYLK,VEGFA,F2R,MYO1C,KDR,AD…	1.48041	0.397254	103	380
REGULATION OF ION TRANSPORT%GOBP%GO:0043269	REGULATION OF ION TRANSPORT%GOBP%GO:0043269	0.000215401	0.0164085	1	PLA2G10,CA2,KCNN4,SLC12A2,TESC,NEDD4L,DAPK1,SLC9A1,APP,TRIM27,SLC43A1,BIN1,STC1,KCNQ1,P2RX4,GPR35,FHL1,ATP2B1,EDN1,ATP8B1,PKP2,WFS1,FKBP1B,YWHAH,SPHK2,TMBIM6,PPP3CA,GLRX,PDE4D,HFE,APLNR,FYN,B2M,ANK2,RAB3B,GPER1,KCNE2,MYLK,FGF13,F2R,RAMP3,ADRA2A,DMD,MEF2C,CXCL12,ARL6IP5,THY1,KCNE4,ITGB1,KCNJ16,SRI,CHRM3,CACNA1C,SNX4,CALM3,AHCYL1,KCNH2,CALM2,KIF5B,SYT11,NLGN1,ARL6IP1,ATP1B1,RELN,GSTO1,CFTR,CACNB1,P…	1.60099	0.433078	116	330
REGULATION OF SYSTEM PROCESS%GOBP%GO:0044057	REGULATION OF SYSTEM PROCESS%GOBP%GO:0044057	0.000216638	0.0164085	1	ATP2A3,DSG2,PLCE1,MYRF,TFF2,PRKCA,TMEM100,SLC9A1,TPM1,ISL1,APP,TRPM4,BIN1,NR1H3,STC1,KCNQ1,ROCK2,P2RX4,ATP2B1,EDN1,SLC22A5,PKP2,TNFRSF21,F2RL1,FKBP1B,NLGN4X,PPP3CA,PDE4D,EIF2AK3,CXADR,PPARG,TNFRSF1B,ANK2,AGT,INHBB,GPER1,KCNE2,APOE,LMCD1,FGF13,F2R,CHGA,DMD,SMAD7,NRXN1,TBX2,KCNE4,PPP1R12B,RGS2,SRI,ECE1,CHRM3,CACNA1C,CALM3,JAM2,KCNH2,PTGER3,ANXA6,CALM2,POPDC2,NLGN1,ATP1B1,DOCK5,CNN1,RELN,GSTO1,MYL9,…	1.60818	0.436425	109	313
REGULATION OF TRANSMEMBRANE TRANSPORT%GOBP%GO:0034762	REGULATION OF TRANSMEMBRANE TRANSPORT%GOBP%GO:0034762	0.000219611	0.0164085	1	INSR,CA2,KCNN4,TESC,NEDD4L,GRB10,DAPK1,SLC9A1,APP,SLC43A1,BIN1,ACSL5,KCNQ1,GPR35,FHL1,SLC26A6,EDN1,FKBP1B,YWHAH,SPHK2,PPP3CA,GLRX,PDE4D,APLNR,FYN,ANK2,AKT1,GPER1,IRS1,KCNE2,C2CD5,FGF13,SORBS1,F2R,RAMP3,ADRA2A,DMD,MEF2C,ARL6IP5,THY1,KCNE4,ITGB1,KCNJ16,SRI,CHRM3,CACNA1C,PID1,CALM3,AHCYL1,KCNH2,CALM2,NLGN1,ARL6IP1,ATP1B1,RELN,LEP,GSTO1,CFTR,RTN2,CACNB1,CTSS,ANK3,PER2,SCN3B,CAV1,ATP1B2,PLN,CACNG4,PDZ…	1.56947	0.42921	106	276
ASPARAGINE N-LINKED GLYCOSYLATION%REACTOME%R-HSA-446203.4	ASPARAGINE N-LINKED GLYCOSYLATION%REACTOME%R-HSA-446203.4	0.000224065	0.0164085	1	KDELR3,FUT8,KDELR2,SERPINA1,SPTBN1,MLEC,MIA3,MGAT5,SEC16A,GFPT1,F5,FUCA1,ENGASE,UBB,MAN1A1,CTSZ,SEC24A,NANS,ST6GAL1,MIA2,PGM3,RPN2,MOGS,MGAT3,GLB1,ST3GAL5,SEC24D,FOLR1,SEL1L,ARF4,MARCHF6,SEC23IP,GANAB,COPB2,EDEM3,ALG5,ANK2,ARCN1,COPZ1,RPN1,DPM3,GMPPA,GOSR1,SLC35A1,RAB1A,TMED10,GOLGB1,MAN2A2,COG2,RNF103,UGGT1,CSNK1D,COPA,MGAT4B,PPP6R3,DCTN1,DYNC1I1,OS9,TMED9,PREB,MAN1A2,GMDS,CANX,PRKCSH,GMPPB,UGGT…	1.65596	0.458737	84	226
BLOOD VESSEL MORPHOGENESIS%GOBP%GO:0048514	BLOOD VESSEL MORPHOGENESIS%GOBP%GO:0048514	0.000228519	0.0164085	1	PDGFA,EFNB2,ANG,ADTRP,FLT1,LOXL2,HEY1,PXDN,MIA3,TGFBR2,SOX4,TCF21,PTK2,PIK3R3,LRP5,FOXF1,TEK,EPHB4,COL15A1,ITGAV,FOLR1,COL4A1,BMP4,ATP5IF1,EFEMP2,APLNR,EIF2AK3,S1PR1,SEMA3E,NDNF,AKT1,PARVA,PLXND1,JAM3,ADGRA2,MYLK,VEGFA,KDR,LRP5L,SMAD7,ENG,TBX2,ANGPT1,NF1,CALD1,THY1,VEGFB,RECK,PTPRB,JMJD6,ADAM8,HPGD,SCG2,CD34,APOLD1,LEP,NRP1,ENPEP,PDGFRB,TGFBI,ERAP1,TGFBR3,MED1,CAV1,PLXDC1,CDH2,SLC1A1,RBPJ,SHH,ACT…	1.72036	0.483694	84	188
MORPHOGENESIS OF AN EPITHELIUM%GOBP%GO:0002009	MORPHOGENESIS OF AN EPITHELIUM%GOBP%GO:0002009	0.000231616	0.0164085	1	BMP2,PODXL,SOX9,TBX3,COL5A1,MICAL2,DLC1,TGFBR2,SOX4,ZDHHC7,TCF21,LRP5,CD151,KLHL3,DAG1,FLRT3,LMO4,MET,LAMA3,FOLR1,COL4A1,BMP4,AHI1,STARD13,CTSH,TIE1,CDC42,GPC3,APLNR,SEMA3E,VASP,VEGFA,SOX10,KDR,LRP5L,MEF2C,ENG,TBX2,ARHGAP24,ITGB1,RHOB,BMP5,GATA4,ARHGAP12,CEP290,SALL1,PLXNB2,PAK1,NRP1,MKKS,KRT12,EZR,RBPJ,COBL,ACVR1,IFT122,SHH,ACTG1,DDR1,BBS4	1.69903	0.482261	60	169
VASCULAR PROCESS IN CIRCULATORY SYSTEM%GOBP%GO:0003018	VASCULAR PROCESS IN CIRCULATORY SYSTEM%GOBP%GO:0003018	0.000232802	0.0164085	1	INSR,ATP2A3,ABCC3,SLC16A1,SLC28A2,KLF2,SLC12A2,PLVAP,TRPM4,SLC4A4,CD36,DDAH1,SLC29A2,EDNRB,TEK,ROCK2,FERMT2,ATP2B1,EDN1,SLC6A20,ACTA2,SLC22A5,F2RL1,SRC,ATP8A1,SLC2A10,SLC19A1,SLC7A8,AGT,GPER1,APOE,VEGFA,CLDN5,F2R,SLC44A1,CDH5,ANGPT1,TFRC,SLC29A1,ECE1,CHRM3,SLC4A8,PIK3C2A,DOCK5,ABCC4,KCNMB2,PDE2A,PER2,CAV1,SLC1A1,SLC6A13,SH3GL2,ATP1B2,ABCC5,FGB,FGG,LEPR,ADRB1,FGA,TBXA2R,KCNJ8	1.65557	0.471395	61	164
REGULATION OF BLOOD CIRCULATION%GOBP%GO:1903522	REGULATION OF BLOOD CIRCULATION%GOBP%GO:1903522	0.00023499	0.0164085	1	ATP2A3,DSG2,SLC9A1,TPM1,ISL1,TRPM4,BIN1,STC1,KCNQ1,P2RX4,ATP2B1,EDN1,PKP2,FKBP1B,PDE4D,CXADR,ANK2,AGT,KCNE2,FGF13,F2R,CHGA,DMD,SMAD7,TBX2,KCNE4,RGS2,SRI,ECE1,CHRM3,CACNA1C,CALM3,KCNH2,CALM2,POPDC2,ATP1B1,DOCK5,GSTO1,KCNMB2,PER2,SCN3B,CAV1,MEF2A,ATP1B2,PLN,FGB,FGG,ADRB1,FGA,TBXA2R,KCNJ12,SCN1B,DES,ATP1A1,CACNA1D,FXYD1,RANGRF,HSPB7,CELF2,RYR2,SHOX2	1.6246	0.465129	61	156
GLYCOPROTEIN BIOSYNTHETIC PROCESS%GOBP%GO:0009101	GLYCOPROTEIN BIOSYNTHETIC PROCESS%GOBP%GO:0009101	0.000235821	0.0164085	1	GALNT10,GALNT6,FUT8,FUT9,MLEC,MGAT5,GFPT1,TRAK1,FUT4,GAL3ST1,B4GAT1,GCNT1,GALNT7,POFUT2,ST6GAL1,PLOD3,PGM3,RPN2,MOGS,MGAT3,ST3GAL5,GALNT3,LARGE1,SERP1,PLOD1,CHPF,ALG5,SLC39A8,FOXL1,RPN1,UST,DPM3,CSGALNACT1,XYLT2,UBE2J1,EXT1,DPY19L1,UGGT1,MGAT4B,CANT1,DPY19L4,GMPPB,POMGNT1,OGT,B4GALT7,UGGT2,CHST15,NDST4,GALNT12,EXT2,ENTPD5	1.69594	0.486799	51	151
SECOND-MESSENGER-MEDIATED SIGNALING%GOBP%GO:0019932	SECOND-MESSENGER-MEDIATED SIGNALING%GOBP%GO:0019932	0.000235821	0.0164085	1	PLCE1,SOX9,SLC9A1,RCAN2,TRPM4,CD36,DDAH1,EDNRB,P2RX4,CXCR4,CCRL2,EDN1,VCAM1,FKBP1B,PPP1R9A,PPP3CA,PDE4D,AHR,EIF2AK3,NDNF,ANK2,PLCG2,AGT,APOE,RCAN1,PRKAA1,NUDT4,KDR,DMD,RAPGEF2,CHRM3,CACNA1C,CALM3,CAMKK2,CALM2,ATP1B1,NFATC4,GSTO1,PDE2A,MCTP1,NFATC1,GUCY1B1,PDE9A,NEUROD1,PPP3R1	1.68807	0.48454	45	151
RESPONSE TO ELEVATED PLATELET CYTOSOLIC CA2+%REACTOME%R-HSA-76005.2	RESPONSE TO ELEVATED PLATELET CYTOSOLIC CA2+%REACTOME%R-HSA-76005.2	0.000244648	0.0168151	1	SERPINA1,LHFPL2,PRKCA,F5,A2M,SCCPDH,APP,LGALS3BP,PECAM1,TIMP1,FN1,CD36,CLU,SPARC,RARRES2,CFL1,ORM2,PSAP,CALU,TIMP3,APLP2,ORM1,SERPING1,ANXA5,VEGFA,SERPINA3,SERPINA4,VEGFB,HGF,ISLR,NHLRC2,MANF,ABCC4,F13A1,GAS6,FAM3C,FGB,FGG,THBS1,FGA,ACTN1,TOR4A,ALB,SELENOP,TGFB3,IGF1,APOH,APOA1,PF4,PFN1,SELP,CYRIB	1.72963	0.511362	52	115
DEGRADATION OF THE EXTRACELLULAR MATRIX%REACTOME DATABASE ID RELEASE 79%1474228	DEGRADATION OF THE EXTRACELLULAR MATRIX%REACTOME DATABASE ID RELEASE 79%1474228	0.000253582	0.0172191	1	CAPN9,CAPN6,MMP15,MMP2,NID1,A2M,MMP1,TIMP1,HSPG2,LAMC2,LAMA3,COL15A1,ADAMTS5,DCN,COL13A1,LAMB3,LAMB1,LAMC1,HTRA1,CTSK,TLL2,MMP7,COL9A2,ADAMTS1,MMP3,ADAM8,MMP19,BSG,ADAM10,CTSS,CAPN15,COL16A1,CTSL	1.75446	0.533578	33	92
INTEGRIN CELL SURFACE INTERACTIONS%REACTOME DATABASE ID RELEASE 79%216083	INTEGRIN CELL SURFACE INTERACTIONS%REACTOME DATABASE ID RELEASE 79%216083	0.000267023	0.017916	1	LUM,COL4A2,ICAM2,PECAM1,HSPG2,FN1,ITGA6,ITGAV,VCAM1,COL4A1,COL13A1,AGRN,FBN1,JAM3,KDR,COL4A3,ITGB1,COL9A2,JAM2,BSG,ITGA1,COL16A1,ITGA8,FGB,FGG,THBS1,ITGA7,FGA,COMP,CDH1,COL9A3	1.83994	0.595577	31	59
REGULATION OF CARDIAC MUSCLE CONTRACTION%GOBP%GO:0055117	REGULATION OF CARDIAC MUSCLE CONTRACTION%GOBP%GO:0055117	0.00027049	0.0179351	1	DSG2,SLC9A1,TRPM4,BIN1,STC1,KCNQ1,P2RX4,PKP2,FKBP1B,PDE4D,ANK2,FGF13,CHGA,DMD,SMAD7,RGS2,SRI,CACNA1C,CALM3,CALM2,ATP1B1,GSTO1,CAV1,PLN	1.88885	0.618707	24	55
MORPHOGENESIS OF A BRANCHING EPITHELIUM%GOBP%GO:0061138	MORPHOGENESIS OF A BRANCHING EPITHELIUM%GOBP%GO:0061138	0.000279174	0.0182509	1	BMP2,SOX9,TGFBR2,TCF21,LRP5,MET,COL4A1,BMP4,CTSH,TIE1,SEMA3E,VEGFA,KDR,LRP5L,ENG,SALL1,PAK1,NRP1	1.89268	0.647235	18	42
REGULATION OF EXTRACELLULAR MATRIX ORGANIZATION%GOBP%GO:1903053	REGULATION OF EXTRACELLULAR MATRIX ORGANIZATION%GOBP%GO:1903053	0.00028173	0.0182509	1	BMP2,ADTRP,NID1,DAG1,RUNX1,FGFR4,TIE1,EMILIN1,EFEMP2,SLC2A10,TNFRSF1B,AGT,LAMB1,LAMC1,DPP4,LAMA2,PHLDB1,LAMB2,COLGALT1	1.88442	0.654381	19	39
KIDNEY MORPHOGENESIS%GOBP%GO:0060993	KIDNEY MORPHOGENESIS%GOBP%GO:0060993	0.0002886	0.0183129	1	BMP2,SOX9,SOX4,TCF21,KLHL3,BMP4,AHI1,PPP3CA,GPC3,HNF1B,SALL1	1.8344	0.664212	11	31
MEMBRANE FISSION%GOBP%GO:0090148	MEMBRANE FISSION%GOBP%GO:0090148	0.000289184	0.0183129	-1	VPS4B,TMCC1,SH3GLB1,EXOC1,CHMP1B,DNM1L,EXOC2,CORO1C,SPAST,EXOC7,CHMP2B,CHMP5	-2.1669	-0.767556	12	20
PANCREAS DEVELOPMENT%GOBP%GO:0031016	PANCREAS DEVELOPMENT%GOBP%GO:0031016	0.0002936	0.0183859	1	FOXA2,TCF7L2,ISL1,MNX1,FOXF1,MET,BMP4,EIF2AK3,BMP5,INSM1,CDH2,NEUROD1	1.87337	0.696375	12	27
ATRIOVENTRICULAR VALVE DEVELOPMENT%GOBP%GO:0003171	ATRIOVENTRICULAR VALVE DEVELOPMENT%GOBP%GO:0003171	0.000302939	0.0186803	1	BMP2,HEY1,TGFBR2,SOX4,SMAD6,DCHS1,APLNR,GATA4,OLFM1,SMAD4,SLIT3,ACVR1,EFNA1	1.86369	0.727086	13	21
FCGR ACTIVATION%REACTOME DATABASE ID RELEASE 79%2029481	FCGR ACTIVATION%REACTOME DATABASE ID RELEASE 79%2029481	0.000305623	0.0186803	1	IGKV1-39,IGHG2,IGKV3-20,IGKV2-28,IGKV4-1,FYN,IGHV4-59,IGHV3-7,IGHV3-23,IGHV1-69,IGLV3-25,IGHV4-34	1.89725	0.748785	12	20
CLASSICAL ANTIBODY-MEDIATED COMPLEMENT ACTIVATION%REACTOME DATABASE ID RELEASE 79%173623	CLASSICAL ANTIBODY-MEDIATED COMPLEMENT ACTIVATION%REACTOME DATABASE ID RELEASE 79%173623	0.000310849	0.0186803	1	IGKV1-39,IGHG2,IGKV3-20,IGKV2-28,C1S,IGKV4-1,IGHV4-59,IGHV3-7,IGHV3-23,IGHV1-69,IGLV3-25,IGHV4-34	1.95662	0.802653	12	17
ION HOMEOSTASIS%GOBP%GO:0050801	ION HOMEOSTASIS%GOBP%GO:0050801	0.000311559	0.0186803	1	ITPR3,RAB20,ATP2A3,CA2,SLC39A14,TMPRSS3,SLC12A2,TRPA1,PLCE1,SLC12A7,NEDD4L,ABCC6,SLC9A1,APP,TRPM4,SLC4A4,CD36,KLHL3,ATP7B,PTGER2,STC1,P2RX4,GPR35,PACS2,CXCR4,FHL1,COX19,CCRL2,ATP2B1,SLC26A6,EDN1,HEPH,FGFR4,DMXL2,F2RL1,SRC,TRPV1,HSP90B1,WFS1,FKBP1B,DCN,PTGER4,CCL11,CACNA1A,SLC4A2,BAX,PPP3CA,HFE,APLNR,B2M,SLC7A8,ANK2,PLCG2,SLC39A8,GPER1,TGM2,GLRX5,F2R,RAMP3,KDR,ABL1,ATP2C2,SMAD7,CDH5,CXCL12,TFRC,TH…	1.4114	0.374509	162	481
POSITIVE REGULATION OF CELL MIGRATION%GOBP%GO:0030335	POSITIVE REGULATION OF CELL MIGRATION%GOBP%GO:0030335	0.000320137	0.0189925	1	INSR,BMP2,EPB41L4B,SEMA4G,PDGFA,SEMA3C,PLVAP,PODXL,SOX9,PDGFD,FLT1,PRKCA,DAB2,MIA3,MGAT5,COL1A1,FUT4,MAPRE2,NEDD9,DAPK2,APP,PECAM1,PTK2,PIK3R3,FN1,TNFRSF14,LAMC2,CD151,ITGA6,SEMA3G,MET,TEK,ROCK2,P2RX4,SPARC,FERMT2,LGALS9,EDN1,ENPP2,RARRES2,BMP4,F2RL1,SRC,CCL11,PDGFC,ROR2,CTSH,FZD4,PPP3CA,HDAC9,FAM107A,SEMA3E,CIB1,PLCG2,AGT,AKT1,GPER1,ARHGEF7,JAM3,LAMB1,SDCBP,SPRY2,MYLK,VEGFA,F2R,MYO1C,KDR,ADRA2A,…	1.48842	0.400445	100	360
REGULATION OF MEMBRANE POTENTIAL%GOBP%GO:0042391	REGULATION OF MEMBRANE POTENTIAL%GOBP%GO:0042391	0.000330688	0.0193376	1	KCNN4,DSG2,GNA11,KCNK5,NEDD4L,SLC9A1,APP,UBB,TRPM4,PIEZO2,BIN1,SLC4A4,CD36,KCNQ1,P2RX4,FHL1,PKP2,ATP5IF1,SRC,CHRFAM7A,NLGN4X,DCN,YWHAH,BAX,GLRX,CXADR,ANK2,SLC39A8,AKT1,GPER1,KCNE2,FGF13,KDR,DMD,ABL1,SMAD7,MEF2C,NRXN1,PYCR1,ARL6IP5,KCNE4,SCN3A,SRI,CACNA1C,KCNK3,PID1,SLC4A8,CALM3,KCNH2,KIF5B,POPDC2,NLGN1,ATP1B1,GNAQ,RELN,SCN8A,PARK7,IFI6,CFTR,ARRB2,KCNMB2,SLC25A36,NPFF,ANK3,SCN3B,CAV1,RAB3GAP1,ATP1…	1.59039	0.436896	89	256
BLOOD CIRCULATION%GOBP%GO:0008015	BLOOD CIRCULATION%GOBP%GO:0008015	0.000332816	0.0193376	1	KLF2,PLVAP,ID2,COL1A2,NEDD4L,F5,TPM1,TRPM4,CTSZ,LRP5,DDAH1,EDNRB,KCNQ1,TEK,ROCK2,P2RX4,FERMT2,ATP2B1,EDN1,ACTA2,PKP2,F2RL1,SRC,PDE4D,PPARG,ANK2,AGT,GPER1,ACSM3,KCNE2,SERPING1,APOE,VEGFA,CLDN5,F2R,CHGA,COL4A3,DMD,CDH5,CXCL12,ANGPT1,KCNE4,ECE1,SGCD,CHRM3,CACNA1C,PIK3C2A,NPR2,KCNH2,CD34,ATP1B1,CYP4F12,DOCK5,ENPEP,ERAP1,KCNMB2,PDE2A,PER2,GAS6,SCN3B,CAV1,TRHDE,SH3GL2,GUCY1B1,PLN,FGB,ANPEP,FGG,NOX1,ADR…	1.57773	0.435293	73	239
GLYCOPROTEIN METABOLIC PROCESS%GOBP%GO:0009100	GLYCOPROTEIN METABOLIC PROCESS%GOBP%GO:0009100	0.000342192	0.0196796	1	GALNT10,GALNT6,FUT8,FUT9,MLEC,MGAT5,GFPT1,TRAK1,FUT4,GAL3ST1,B4GAT1,GCNT1,ENGASE,MAN1A1,GALNT7,POFUT2,ST6GAL1,PLOD3,PGM3,RPN2,MOGS,MGAT3,IDUA,ST3GAL5,GALNT3,LARGE1,MARCHF6,GANAB,EDEM3,SERP1,PLOD1,CHPF,NDNF,ALG5,SLC39A8,FOXL1,RPN1,UST,DPM3,CSGALNACT1,XYLT2,UBE2J1,EXT1,DPY19L1,MAN2A2,RNF103,UGGT1,MGAT4B,MANBA,SGSH,MAN1A2,CANT1,DPY19L4,PRKCSH,GMPPB,PARK7,POMGNT1,OGT,B4GALT7,UGGT2,MAN2A1,CHST15,CTSL,…	1.69666	0.476504	69	190
MULTICELLULAR ORGANISMAL HOMEOSTASIS%GOBP%GO:0048871	MULTICELLULAR ORGANISMAL HOMEOSTASIS%GOBP%GO:0048871	0.000348675	0.0198498	1	PROM1,MUC6,PBLD,USH1C,AZGP1,SLC28A2,SLC12A2,SOX9,FA2H,TFF2,IGHA2,JCHAIN,PECAM1,LTF,CD36,MET,LYZ,P2RX4,TFF1,MUC13,ALDH1A1,SRC,AMPD2,WFS1,CTSH,CXADR,TFF3,B2M,SLC39A8,APBB2,JAM3,LAMC1,PRKAA1,VEGFA,CLDN5,F2R,LAMA2,DMD,SERPINA3,CDH5,RCN3,ANGPT1,ITGB1,PRKACB,TPP1,PIGR,JAM2,SPATA7,ACADVL,CD34,CYP4F12,CFTR,MKKS,SLC1A1,SH3GL2,ATP1B2,PPARGC1A,ACTG1,PRR4,LEPR,BBS4,CLDN3,COMP,MUC2,HAS2,NOS3,ACTB,FLCN,ALB,OAS1	1.62339	0.461744	70	166
FORMATION OF THE CORNIFIED ENVELOPE%REACTOME%R-HSA-6809371.3	FORMATION OF THE CORNIFIED ENVELOPE%REACTOME%R-HSA-6809371.3	0.000352361	0.0198591	-1	TGM5,KAZN,PPL,DSC3,FLG,EVPL,DSG3,KLK13,IVL,TGM1,SPRR2D,PKP1,SPRR1A,KLK8,SPINK5,SPRR1B,KLK12,PKP3,SPRR3,PERP,PI3,DSC2,DSP,CSTA,PCSK6,DSG1	-2.26049	-0.673187	26	42
CELL SURFACE INTERACTIONS AT THE VASCULAR WALL%REACTOME DATABASE ID RELEASE 79%202733	CELL SURFACE INTERACTIONS AT THE VASCULAR WALL%REACTOME DATABASE ID RELEASE 79%202733	0.000361925	0.0201368	1	SLC16A1,IGHA2,IGKV1-39,JCHAIN,SDC2,PECAM1,MMP1,FN1,IGKV3-20,ITGA6,TEK,IGKV2-28,ITGAV,TNFRSF10B,IGKV4-1,SHC1,CXADR,FYN,SLC7A8,SDC3,IGHV4-59,IGHV3-7,JAM3,IGHV3-23,SLC7A7,SLC7A11,IGHV1-69,GLG1,ANGPT1,INPP5D,ITGB1,L1CAM,IGLV3-25,JAM2,BSG,ATP1B1,IGHV4-34,PROCR,GAS6,CAV1,SDC4,ATP1B2,PIK3CB,TNFRSF10A,PROC,GYPA	1.65557	0.482979	46	130
UROGENITAL SYSTEM DEVELOPMENT%GOBP%GO:0001655	UROGENITAL SYSTEM DEVELOPMENT%GOBP%GO:0001655	0.000364697	0.0201368	1	BMP2,PROM1,PLCE1,PODXL,SOX9,PTCH1,SOX4,TCF21,PECAM1,FOXF1,KLHL3,SEC61A1,TEK,COL4A1,ACTA2,BMP4,AHI1,WFS1,PSAP,CTSH,PPP3CA,GPC3,KANK2,AGT,VEGFA,HNF1B,IFT27,COL4A3,MEF2C,ANGPT1,NF1,CEP290,SALL1,CD34,ENPEP,PDGFRB	1.66389	0.488242	36	123
KIDNEY DEVELOPMENT%GOBP%GO:0001822	KIDNEY DEVELOPMENT%GOBP%GO:0001822	0.000368008	0.0201368	1	BMP2,PROM1,PLCE1,PODXL,SOX9,PTCH1,SOX4,TCF21,PECAM1,KLHL3,SEC61A1,TEK,ACTA2,BMP4,AHI1,WFS1,CTSH,PPP3CA,GPC3,KANK2,AGT,VEGFA,HNF1B,IFT27,COL4A3,MEF2C,ANGPT1,NF1,CEP290,SALL1,CD34,ENPEP,PDGFRB	1.69415	0.501337	33	114
PROTEIN AUTOUBIQUITINATION%GOBP%GO:0051865	PROTEIN AUTOUBIQUITINATION%GOBP%GO:0051865	0.000374251	0.0202816	-1	MARCHF7,RNF141,ITCH,RNF8,MARCHF5,AMFR,CUL3,UBE2A,RNF19B,UBE2D3,UBE2D2,TRIM13,BARD1,UBE3A,DDB2,KLHL24,UBE2B,TRAF6,RNF10,CNOT4,RNF11,BRCA1,BRCC3	-2.04346	-0.581933	23	51
REGULATION OF HSF1-MEDIATED HEAT SHOCK RESPONSE%REACTOME DATABASE ID RELEASE 79%3371453	REGULATION OF HSF1-MEDIATED HEAT SHOCK RESPONSE%REACTOME DATABASE ID RELEASE 79%3371453	0.000400481	0.0213799	-1	NUP214,HSPA2,NUP153,MAPK1,DNAJB1,DNAJB6,HIKESHI,HSPA4,BAG3,NUP205,BAG4,NUP42,NUP188,HSPA14,HSPA4L,RAE1,NUP93,HSPA7,NUP37,GSK3B,NUP54,RPA2,NUP133	-1.93142	-0.53547	23	60
PRIMARY FOCAL SEGMENTAL GLOMERULOSCLEROSIS (FSGS)%WIKIPATHWAYS_20220210%WP2572%HOMO SAPIENS	PRIMARY FOCAL SEGMENTAL GLOMERULOSCLEROSIS (FSGS)%WIKIPATHWAYS_20220210%WP2572%HOMO SAPIENS	0.000405405	0.0213799	1	PLAUR,PLCE1,FAT1,ITGB4,COL4A5,LRP5,CD151,DAG1,SYNPO,ITGAV,FYN,AGRN,INF2,PARVA,LRP6,COL4A3,ITGB1,CD2AP,LAMB2,SCARB2,CDH2,CTSL,CDKN1A	1.81139	0.594302	23	54
POSITIVE REGULATION OF PHOSPHATIDYLINOSITOL 3-KINASE SIGNALING%GOBP%GO:0014068	POSITIVE REGULATION OF PHOSPHATIDYLINOSITOL 3-KINASE SIGNALING%GOBP%GO:0014068	0.000405899	0.0213799	1	INSR,PDGFA,SOX9,PDGFD,FLT1,MYDGF,PTK2,FN1,TEK,F2RL1,SRC,DCN,PDGFC,ROR2,AGT,GPER1,F2R,KDR,HGF,LEP,PDGFRB,ROR1	1.8248	0.59568	22	57
BRANCHING MORPHOGENESIS OF AN EPITHELIAL TUBE%GOBP%GO:0048754	BRANCHING MORPHOGENESIS OF AN EPITHELIAL TUBE%GOBP%GO:0048754	0.000420934	0.0213918	1	BMP2,TGFBR2,TCF21,LRP5,MET,COL4A1,BMP4,CTSH,TIE1,SEMA3E,VEGFA,KDR,LRP5L,ENG,SALL1,PAK1,NRP1	1.83832	0.631992	17	41
POSITIVE REGULATION OF CELLULAR COMPONENT MOVEMENT%GOBP%GO:0051272	POSITIVE REGULATION OF CELLULAR COMPONENT MOVEMENT%GOBP%GO:0051272	0.00042517	0.0213918	1	INSR,BMP2,EPB41L4B,SEMA4G,PDGFA,SEMA3C,PLVAP,PODXL,SOX9,PDGFD,FLT1,PRKCA,DAB2,MIA3,MGAT5,COL1A1,FUT4,MAPRE2,NEDD9,DAPK2,APP,PECAM1,PTK2,PIK3R3,FN1,TNFRSF14,LAMC2,CD151,ITGA6,SEMA3G,MET,TEK,ROCK2,P2RX4,SPARC,FERMT2,LGALS9,EDN1,ENPP2,RARRES2,BMP4,F2RL1,SRC,CCL11,PDGFC,ROR2,CTSH,FZD4,PPP3CA,HDAC9,FAM107A,SEMA3E,CIB1,PLCG2,AGT,AKT1,GPER1,ARHGEF7,JAM3,LAMB1,SDCBP,SPRY2,MYLK,VEGFA,F2R,MYO1C,KDR,ADRA2A,…	1.45318	0.389948	107	380
POSITIVE REGULATION OF CELL MOTILITY%GOBP%GO:2000147	POSITIVE REGULATION OF CELL MOTILITY%GOBP%GO:2000147	0.000426576	0.0213918	1	INSR,BMP2,EPB41L4B,SEMA4G,PDGFA,SEMA3C,PLVAP,PODXL,SOX9,PDGFD,FLT1,PRKCA,DAB2,MIA3,MGAT5,COL1A1,FUT4,MAPRE2,NEDD9,DAPK2,APP,PECAM1,PTK2,PIK3R3,FN1,TNFRSF14,LAMC2,CD151,ITGA6,SEMA3G,MET,TEK,ROCK2,P2RX4,SPARC,FERMT2,LGALS9,EDN1,ENPP2,RARRES2,BMP4,F2RL1,SRC,CCL11,PDGFC,ROR2,CTSH,FZD4,PPP3CA,HDAC9,FAM107A,SEMA3E,CIB1,PLCG2,AGT,AKT1,GPER1,ARHGEF7,JAM3,LAMB1,SDCBP,SPRY2,MYLK,VEGFA,F2R,MYO1C,KDR,ADRA2A,…	1.4672	0.394136	101	373
CELL MORPHOGENESIS%GOBP%GO:0000902	CELL MORPHOGENESIS%GOBP%GO:0000902	0.000427077	0.0213918	1	PLA2G10,FARP1,SEMA4G,TNIK,EFNB2,SEMA3C,MICALL2,ENAH,CDH11,SDC2,ISL1,APP,PXN,UBB,PTK2,MNX1,PLXNA3,FN1,LAMC2,FRY,DAG1,CLU,FLRT3,SEMA3G,MET,STC1,TEK,EPHB4,CDH6,LAMA3,FERMT2,COL15A1,ITGAV,PACSIN2,BTBD3,DCHS1,NFIB,FRYL,LAMB3,CDC42,FYN,SEMA3E,KLF7,ALCAM,CIB1,KIF5C,APLP2,VASP,PARVA,PLXND1,PLS1,LAMB1,LAMC1,RAB8A,NCAM1,VEGFA,MAP1B,LAMA2,S100A6,PARVB,CDH5,MEF2C,NRXN1,HSP90AA1,CXCL12,SIPA1L3,TAOK2,L1CAM,BIN…	1.45944	0.392672	121	361
DIGESTIVE SYSTEM PROCESS%GOBP%GO:0022600	DIGESTIVE SYSTEM PROCESS%GOBP%GO:0022600	0.000427716	0.0213918	1	MUC6,PBLD,SOX9,TFF2,LIMA1,CD36,KCNQ1,TFF1,MUC13,SLC26A6,AKR1C1,TFF3,ADRA2A,SERPINA3,COPA,LEP,AQP5,LDLR	1.87039	0.660079	18	36
TRNA PROCESSING%REACTOME DATABASE ID RELEASE 79%72306	TRNA PROCESSING%REACTOME DATABASE ID RELEASE 79%72306	0.000443066	0.0213918	-1	NUP214,NUP153,RPP40,LCMT2,TPRKB,RPP30,CSTF2,C2ORF49,NUP205,NUP42,NUP188,PUS7,TRIT1,CLP1,RAE1,NUP93,HSD17B10,DUS2,NUP37,RPP21,MTO1,RAN,METTL1,NUP54,POP4,NUP133	-1.89568	-0.497084	26	82
KERATINIZATION%REACTOME%R-HSA-6805567.2	KERATINIZATION%REACTOME%R-HSA-6805567.2	0.000448029	0.0213918	-1	KRT33A,TGM5,KRT31,KAZN,PPL,DSC3,KRT24,FLG,EVPL,KRT32,DSG3,KLK13,IVL,TGM1,SPRR2D,PKP1,SPRR1A,KLK8,SPINK5,SPRR1B,KRT5,KLK12,PKP3,KRT6B,KRT4,SPRR3,KRT6A,PERP,KRT13,PI3,DSC2,DSP,CSTA,PCSK6,KRT23,DSG1,KRT16,KRT1,KRT76,KRT14,DSC1,KRT34,KRT2,CAPN1	-2.14394	-0.559596	44	84
DOWNSTREAM TCR SIGNALING%REACTOME DATABASE ID RELEASE 79%202424	DOWNSTREAM TCR SIGNALING%REACTOME DATABASE ID RELEASE 79%202424	0.000448029	0.0213918	-1	HLA-DQB2,UBE2D1,MALT1,FBXW11,UBE2V1,TAB2,SKP1,UBE2D2,BTRC,UBE2N,PSME3,PSMC6,TRAF6,PSMD6,PSMD7,PSMD12,HLA-DQA2,NFKBIA,PSMB7,PSMD9,TRAC,SEM1,PSMD5,HLA-DQB1,PSMC4,HLA-DPA1,HLA-DPB1,MAP3K7,PSMD8,PSMD10,PSMA2,PIK3CA,CDC34,PSMB6,RELA	-1.81477	-0.473676	35	84
REGULATION OF ION TRANSMEMBRANE TRANSPORT%GOBP%GO:0034765	REGULATION OF ION TRANSMEMBRANE TRANSPORT%GOBP%GO:0034765	0.000448129	0.0213918	1	KCNN4,TESC,NEDD4L,DAPK1,SLC9A1,APP,SLC43A1,BIN1,KCNQ1,GPR35,FHL1,EDN1,FKBP1B,YWHAH,SPHK2,PPP3CA,GLRX,PDE4D,APLNR,FYN,ANK2,GPER1,KCNE2,FGF13,F2R,RAMP3,ADRA2A,DMD,MEF2C,ARL6IP5,THY1,KCNE4,ITGB1,KCNJ16,SRI,CHRM3,CACNA1C,CALM3,AHCYL1,KCNH2,CALM2,NLGN1,ARL6IP1,ATP1B1,RELN,GSTO1,CFTR,CACNB1,CTSS,ANK3,PER2,SCN3B,CAV1,ATP1B2,PLN,CACNG4,PDZK1,PPP3R1,EPHB2,KCNJ13,KCNJ8,GRIN1,KCNJ12,NLGN3,CCL2,SCN1B,CACNA1D…	1.55467	0.430678	83	226
REGULATION OF METAL ION TRANSPORT%GOBP%GO:0010959	REGULATION OF METAL ION TRANSPORT%GOBP%GO:0010959	0.000449035	0.0213918	1	KCNN4,TESC,NEDD4L,SLC9A1,TRIM27,BIN1,STC1,KCNQ1,P2RX4,GPR35,FHL1,ATP2B1,PKP2,WFS1,FKBP1B,YWHAH,SPHK2,TMBIM6,PPP3CA,GLRX,PDE4D,HFE,APLNR,FYN,B2M,ANK2,GPER1,KCNE2,MYLK,FGF13,F2R,RAMP3,ADRA2A,DMD,CXCL12,THY1,KCNE4,ITGB1,SRI,CACNA1C,CALM3,AHCYL1,KCNH2,CALM2,KIF5B,ATP1B1,GSTO1,CACNB1,PDGFRB,ANK3,TRPC3,SCN3B,CAV1,ATP1B2,PLN,PML	1.58239	0.438853	56	222
EXPORT FROM CELL%GOBP%GO:0140352	EXPORT FROM CELL%GOBP%GO:0140352	0.000449085	0.0213918	1	CREB3L1,CADPS2,PTPRN2,SYTL2,SLC44A4,TBX3,KCNK5,PDIA4,MIA3,SLC9A1,PRSS12,NAGPA,SLC4A4,ATP7B,RAB13,SLC22A18,KCNQ1,MIA2,SDF4,RAB27A,STX3,ATP2B1,EDN1,SLC22A5,SYN2,SEL1L,RAB15,STXBP6,RAB3B,KCNE2,RAB8A,AP1M2,SNAP23,CHGA,RAB1A,TMED10,NRXN1,RCN3,WLS,KCNE4,RAB26,ATP4B,SNPH,PIK3C2A,NECAB3,KCNH2,SYNGR2,ATP4A,PREB,SCG2,SYT11,NLGN1,ATP1B1,AP1S1,TPH1,CANX,ABCC4,LEP,PARK7,STEAP3,STX1A,RAB11FIP2	1.5712	0.436522	62	217
REGULATION OF CATION TRANSMEMBRANE TRANSPORT%GOBP%GO:1904062	REGULATION OF CATION TRANSMEMBRANE TRANSPORT%GOBP%GO:1904062	0.000455063	0.0213918	1	KCNN4,TESC,NEDD4L,DAPK1,SLC9A1,APP,SLC43A1,BIN1,KCNQ1,GPR35,FHL1,EDN1,FKBP1B,YWHAH,SPHK2,PPP3CA,GLRX,PDE4D,APLNR,FYN,ANK2,GPER1,KCNE2,FGF13,F2R,RAMP3,ADRA2A,DMD,MEF2C,THY1,KCNE4,ITGB1,SRI,CACNA1C,CALM3,KCNH2,CALM2,NLGN1,ATP1B1,RELN,GSTO1,CACNB1,CTSS,ANK3,SCN3B,CAV1,ATP1B2,PLN,CACNG4,PDZK1,PPP3R1,EPHB2	1.54738	0.433211	52	198
INTERLEUKIN-1 SIGNALING%REACTOME%R-HSA-9020702.2	INTERLEUKIN-1 SIGNALING%REACTOME%R-HSA-9020702.2	0.000458926	0.0213918	-1	MAP2K1,FBXW11,UBE2V1,PELI1,IRAK4,TAB2,IL1A,SKP1,NKIRAS2,S100A12,S100B,MAP2K4,IL1RN,NOD2,IL1R1,BTRC,UBE2N,MAP3K8,PSME3,PSMC6,TRAF6,RBX1,PSMD6,PSMD7,TOLLIP,PSMD12,NFKBIA,PSMB7,PSMD9,NFKBIB,SEM1,PSMD5,PSMC4,NOD1,MAP3K7,PSMD8,PSMD10,MAP2K6,PSMA2,SQSTM1,PSMB6,RELA	-1.81569	-0.473324	42	86
RESOLUTION OF SISTER CHROMATID COHESION%REACTOME%R-HSA-2500257.1	RESOLUTION OF SISTER CHROMATID COHESION%REACTOME%R-HSA-2500257.1	0.000460617	0.0213918	-1	CLIP1,PDS5A,WAPL,CENPC,KIF2A,PPP2R5C,CLASP1,PPP2R5E,CENPU,NDEL1,ZW10,CENPN,BUB3,PPP2CA,MAPRE1,SPC25,CLASP2,CENPA,STAG1,NUP37,CCNB2,CENPQ,CCNB1,CDK1,RAD21,CENPF,BUB1B,KIF2C,NUP133,PAFAH1B1,MIS12,ITGB3BP,MAD2L1,BIRC5,KNTC1,DYNLL1,ZWILCH,AURKB,PPP2CB,SMC3	-1.82499	-0.474629	40	87
MITOTIC SPINDLE CHECKPOINT%REACTOME DATABASE ID RELEASE 79%69618	MITOTIC SPINDLE CHECKPOINT%REACTOME DATABASE ID RELEASE 79%69618	0.000463177	0.0213918	-1	UBE2D1,CLIP1,CENPC,KIF2A,PPP2R5C,CLASP1,PPP2R5E,CENPU,CDC23,UBE2E1,NDEL1,ZW10,CENPN,BUB3,PPP2CA,MAPRE1,SPC25,CLASP2,CENPA,NUP37,CENPQ,CENPF,BUB1B,KIF2C,ANAPC1,UBE2S,NUP133,UBE2C,PAFAH1B1,MIS12,ITGB3BP,MAD2L1,BIRC5,KNTC1,DYNLL1,ZWILCH,AURKB,CDC27,PPP2CB,ANAPC10,NDC80	-1.84752	-0.479421	41	88
MITOTIC SISTER CHROMATID SEGREGATION%GOBP%GO:0000070	MITOTIC SISTER CHROMATID SEGREGATION%GOBP%GO:0000070	0.000466853	0.0213918	-1	PDS5A,VPS4B,ESPL1,CUL3,SMC4,ZNF207,CENPC,EML3,CDC23,RAB11A,NIPBL,MAU2,CHMP1B,ZW10,RMDN1,KIF23,MAPRE1,CHMP2B,CHMP5,KIF25,CCNB1,RAD21,RAN,PDCD6IP,KIF2C,RACGAP1,NCAPG,NCAPD3,KIF22,MIS12,SMC2,NCAPH,PIBF1,NAA50,NCAPH2,RB1,BIRC5,KNTC1,AURKB,SMC3,CHMP6,DLGAP5,SEH1L,NDC80	-1.82246	-0.471405	44	89
POSITIVE REGULATION OF TRANSMEMBRANE TRANSPORT%GOBP%GO:0034764	POSITIVE REGULATION OF TRANSMEMBRANE TRANSPORT%GOBP%GO:0034764	0.00048644	0.0220129	1	INSR,CA2,KCNN4,TESC,SLC9A1,ACSL5,KCNQ1,SLC26A6,EDN1,PPP3CA,GLRX,APLNR,ANK2,AKT1,GPER1,IRS1,C2CD5,SORBS1,F2R,RAMP3,DMD,THY1,ITGB1,CALM3,KCNH2,CALM2,ARL6IP1,ATP1B1,RELN,GSTO1,CFTR,CTSS,ANK3,ATP1B2,PDZK1,PPP3R1,EPHB2,NLGN3,CCL2,ARPP19,C3,IGF1,FXYD1,CREBL2,F2,RYR2,CALCR,PRKCI,NDUFA4,CLIP3	1.64802	0.48314	50	125
PHAGOCYTOSIS%GOBP%GO:0006909	PHAGOCYTOSIS%GOBP%GO:0006909	0.000488222	0.0220129	1	RAB20,RHOBTB1,MST1R,IGHA2,IGHG2,PECAM1,PTK2,NR1H3,CD36,RARA,MET,ITGAV,SRC,CD302,CDC42,FYN,CD93,IGHV4-59,IGHV3-7,TGM2,XKR8,IGHV3-23,IGHV1-69,ABL1,PRKCD,ITGB1,ARHGAP12,IGHV3-21,JMJD6,SCARB1,RHOBTB2,PAK1,IGHV4-34,RAB11FIP2,AXL,GAS6,IGHD,IGHV3-72	1.65081	0.487476	38	116
SISTER CHROMATID SEGREGATION%GOBP%GO:0000819	SISTER CHROMATID SEGREGATION%GOBP%GO:0000819	0.000508388	0.0227403	-1	PDS5A,VPS4B,ESPL1,CUL3,SMC4,ZNF207,CENPC,EML3,CDC23,RAB11A,NIPBL,MAU2,CHMP1B,ZW10,RMDN1,KIF23,FBXW7,MAPRE1,CHMP2B,CHMP5,STAG1,KIF25,CCNB1,RAD21,RAN,BUB1B,PDCD6IP,KIF2C,RACGAP1,NCAPG,NCAPD3,KIF22,MIS12,SMC2,NCAPH,PIBF1,NAA50,NCAPH2,RB1,BIRC5,KNTC1,AURKB,SMC3,CHMP6,DLGAP5,SEH1L,NDC80	-1.74572	-0.441926	47	104
NEGATIVE REGULATION OF ANGIOGENESIS%GOBP%GO:0016525	NEGATIVE REGULATION OF ANGIOGENESIS%GOBP%GO:0016525	0.000520833	0.0231135	1	CREB3L1,KLF2,SLC12A2,COL4A2,HSPG2,TEK,ROCK2,SPARC,SYNJ2BP,DCN,EMILIN1,SEMA3E,PPARG,SPRY2,CLDN5,COL4A3,HHEX,STAB1,ADAMTS1,PDE3B,PML,HLA-G,PIK3CB,THBS1,AGO1	1.72657	0.541349	25	74
REGULATION OF STRIATED MUSCLE CONTRACTION%GOBP%GO:0006942	REGULATION OF STRIATED MUSCLE CONTRACTION%GOBP%GO:0006942	0.000527079	0.0232079	1	DSG2,SLC9A1,TRPM4,BIN1,STC1,KCNQ1,P2RX4,PKP2,FKBP1B,PDE4D,ANK2,FGF13,CHGA,DMD,SMAD7,RGS2,SRI,CACNA1C,CALM3,CALM2,ATP1B1,GSTO1,CAV1,PLN	1.73849	0.55251	24	67
PROTEIN LOCALIZATION TO EXTRACELLULAR REGION%GOBP%GO:0071692	PROTEIN LOCALIZATION TO EXTRACELLULAR REGION%GOBP%GO:0071692	0.000537996	0.023505	1	PTPRN2,PDIA4,MIA3,FBN2,NAGPA,RAB13,MIA2,LTBP1,SEL1L,RAB15,FBN1,RAB3B,RAB8A,AP1M2,RCN3,WLS,NECAB3,NBL1,PREB,SCG2,AP1S1,CANX,PARK7,STEAP3,RAB11FIP2	1.79857	0.584547	25	58
CELL MORPHOGENESIS INVOLVED IN DIFFERENTIATION%GOBP%GO:0000904	CELL MORPHOGENESIS INVOLVED IN DIFFERENTIATION%GOBP%GO:0000904	0.000548426	0.0235505	1	PLA2G10,FARP1,SEMA4G,EFNB2,SEMA3C,MICALL2,ENAH,SDC2,ISL1,APP,PXN,PTK2,PLXNA3,FN1,LAMC2,DAG1,SEMA3G,MET,STC1,TEK,EPHB4,LAMA3,FERMT2,COL15A1,ITGAV,BTBD3,NFIB,LAMB3,CDC42,FYN,SEMA3E,KLF7,ALCAM,CIB1,KIF5C,APLP2,VASP,PARVA,PLXND1,PLS1,LAMB1,LAMC1,RAB8A,NCAM1,VEGFA,MAP1B,LAMA2,S100A6,PARVB,MEF2C,NRXN1,HSP90AA1,CXCL12,SIPA1L3,TAOK2,L1CAM,EPHA3,APLP1,PLXNB2,ILK,KIF5B,BSG,LAMB2,RELN,USP33,NRP1,SHTN1,FEZ1,…	1.48698	0.406403	98	278
PROTEIN N-LINKED GLYCOSYLATION%GOBP%GO:0006487	PROTEIN N-LINKED GLYCOSYLATION%GOBP%GO:0006487	0.000548998	0.0235505	1	FUT8,FUT9,MLEC,MGAT5,GFPT1,GAL3ST1,ST6GAL1,PGM3,RPN2,MOGS,MGAT3,ALG5,SLC39A8,RPN1,UBE2J1,UGGT1,MGAT4B	1.77777	0.592533	17	49
INTERLEUKIN-1 FAMILY SIGNALING%REACTOME DATABASE ID RELEASE 79%446652	INTERLEUKIN-1 FAMILY SIGNALING%REACTOME DATABASE ID RELEASE 79%446652	0.000551572	0.0235505	-1	IL36A,MAP2K1,FBXW11,UBE2V1,IL18,PELI1,IRAK4,TAB2,IL1A,SKP1,NKIRAS2,S100A12,PTPN13,S100B,MAP2K4,IL36RN,IL1RN,IL1RL2,NOD2,SMAD3,IL1R1,BTRC,UBE2N,MAP3K8,PSME3,PSMC6,TRAF6,ALOX5,RBX1,PSMD6,PSMD7,PTPN12,STAT3,TOLLIP,PSMD12,NFKBIA,CASP1,PSMB7,PSMD9,PTPN20,NFKBIB,SEM1,PSMD5,PSMC4,NOD1,MAP3K7,PTPN2,PSMD8,PSMD10,MAP2K6,PSMA2,CTSG,SQSTM1,PSMB6,RELA	-1.76959	-0.43859	55	120
PROTEIN LOCALIZATION TO ENDOPLASMIC RETICULUM%GOBP%GO:0070972	PROTEIN LOCALIZATION TO ENDOPLASMIC RETICULUM%GOBP%GO:0070972	0.000558347	0.0236605	1	KDELR3,KDELR2,MIA3,SEC16A,MAN1A1,SEC61A1,SEC62,SPCS3,RER1,ANK2,PDIA2,SRPRA,INSIG1,OS9	1.8177	0.621594	14	42
PROTEIN LOCALIZATION TO CHROMATIN%GOBP%GO:0071168	PROTEIN LOCALIZATION TO CHROMATIN%GOBP%GO:0071168	0.000578369	0.024326	-1	WAPL,H2AC8,NIPBL,MACROH2A2,MAU2,CENPA,RAD21,MACROH2A1,MSH2	-2.03182	-0.719707	9	20
POSITIVE REGULATION OF MRNA PROCESSING%GOBP%GO:0050685	POSITIVE REGULATION OF MRNA PROCESSING%GOBP%GO:0050685	0.000591541	0.0246439	-1	NUDT21,CPEB3,CDC73,PRMT5,PRDX6,PAF1,WDR77,TRA2B,NCBP2	-1.97894	-0.683568	9	22
REGULATION OF CALCIUM ION TRANSPORT%GOBP%GO:0051924	REGULATION OF CALCIUM ION TRANSPORT%GOBP%GO:0051924	0.000594672	0.0246439	1	SLC9A1,TRIM27,BIN1,STC1,P2RX4,GPR35,ATP2B1,WFS1,FKBP1B,SPHK2,TMBIM6,PPP3CA,PDE4D,APLNR,FYN,ANK2,GPER1,MYLK,F2R,RAMP3,ADRA2A,DMD,CXCL12,THY1,SRI,CACNA1C,CALM3,CALM2,ATP1B1,GSTO1,CACNB1,PDGFRB,TRPC3,CAV1,PLN,PML,PPP3R1,CCR1,GRIN1,CCL2,CACNA1D,HOMER3,F2,RYR2,CALCR,SARAF,VDAC1,P2RX5,IL16,SLC8A1,TRPC6,PLA2G1B	1.56837	0.452507	52	144
RRNA PROCESSING%REACTOME%R-HSA-72312.3	RRNA PROCESSING%REACTOME%R-HSA-72312.3	0.000607533	0.0246785	-1	EXOSC5,MTERF4,RPP40,CSNK1E,RPP30,RIOK3,DIMT1,KRR1,NIP7,NHP2,RPS18,RRP1,UTP11,RPL10L,HEATR1,PDCD11,HSD17B10,MPHOSPH10,BYSL,TEX10,TBL3,RPP21,IMP3,NOP2,MPHOSPH6,DDX49,RPL37A,RPL39L,MRM2,FCF1,PNO1,RPS5,WDR12,RPS28,UTP14A,ISG20L2,RPL35,RPL36,RPP14,TRMT112,WDR43,RPL14,RPL19,PRORP,FBL,NOL12,NOL6,EXOSC2,RCL1,RPS21,RPS16,SNU13,UTP18,RIOK2,WDR46,EMG1,RPL5,DKC1	-1.605	-0.390646	58	137
S PHASE%REACTOME%R-HSA-69242.2	S PHASE%REACTOME%R-HSA-69242.2	0.000607533	0.0246785	-1	UBE2D1,PDS5A,SKP1,WEE1,MAX,WAPL,GINS3,PTK6,CDC23,CDK7,POLE2,SKP2,UBE2E1,CCNE1,TFDP2,PSME3,PSMC6,MCM4,RFC2,RBX1,PSMD6,PSMD7,CDKN1B,PSMD12,ORC4,RFC1,ORC1,ORC6,STAG1,GINS2,PSMB7,ORC3,CDK2,PSMD9,GSK3B,RAD21,RFC5,SEM1,ANAPC1,PSMD5,RPA2,CCNE2,UBE2S,TFDP1,PSMC4,MNAT1,MCM2,UBE2C,PSMD8,PSMD10,MYC,LIG1,CCNA2,PSMA2,PSMB6,RB1,GINS1,RFC3,CDC27,SMC3,ANAPC10,FZR1,GINS4,CCNH	-1.74794	-0.425436	64	137
HALLMARK_E2F_TARGETS%MSIGDB_C2%HALLMARK_E2F_TARGETS	HALLMARK_E2F_TARGETS%MSIGDB_C2%HALLMARK_E2F_TARGETS	0.000608643	0.0246785	-1	NUDT21,NUP153,ESPL1,WEE1,SMC4,GINS3,NUP205,E2F8,BARD1,PPM1D,SHMT1,CCNE1,CDKN2C,ZW10,HUS1,RFC2,PTTG1,CDKN1B,EZH2,HMGB2,RFC1,EIF2S1,BRCA1,SPC25,STAG1,CDKN3,CCNB2,RAD21,MXD3,TRA2B,DUT,MSH2,RAN,BUB1B,PRKDC,TIMELESS,HMGB3,UBE2S,NOLC1,MCM2,PSMC3IP,SLBP,ANP32E,SMC6,MYC,LIG1,DCLRE1B,ASF1A,MAD2L1,RRM2,BIRC5,DONSON,GINS1,HMMR,AURKB,RFC3,NBN,SMC3,DLGAP5,PLK4,CTPS1,GINS4,UNG,ATAD2,PCNA,KIF18B,RPA1,PAICS,USP1…	-2.00473	-0.489083	70	136
SEPARATION OF SISTER CHROMATIDS%REACTOME DATABASE ID RELEASE 79%2467813	SEPARATION OF SISTER CHROMATIDS%REACTOME DATABASE ID RELEASE 79%2467813	0.000613874	0.0247128	-1	UBE2D1,CLIP1,PDS5A,ESPL1,WAPL,CENPC,KIF2A,PPP2R5C,CLASP1,PPP2R5E,CENPU,CDC23,UBE2E1,NDEL1,ZW10,CENPN,PSME3,PSMC6,PSMD6,PTTG1,PSMD7,BUB3,PSMD12,PPP2CA,MAPRE1,SPC25,CLASP2,CENPA,STAG1,PSMB7,NUP37,PSMD9,CENPQ,RAD21,CENPF,SEM1,BUB1B,KIF2C,ANAPC1,PSMD5,UBE2S,PSMC4,NUP133,UBE2C,PAFAH1B1,PSMD8,PSMD10,MIS12,ITGB3BP,PSMA2,MAD2L1,PSMB6,BIRC5,KNTC1,DYNLL1,ZWILCH,AURKB,CDC27,PPP2CB,SMC3,ANAPC10	-1.77568	-0.431076	61	139
CD22 MEDIATED BCR REGULATION%REACTOME DATABASE ID RELEASE 79%5690714	CD22 MEDIATED BCR REGULATION%REACTOME DATABASE ID RELEASE 79%5690714	0.000627943	0.0249194	1	IGKV1-39,IGKV3-20,IGKV2-28,IGKV4-1,IGHV4-59,IGHV3-7,IGHV3-23,IGHV1-69,IGLV3-25,CD79A,IGHV4-34,IGHD	1.84973	0.770646	12	16
MIRNA TARGETS IN ECM AND MEMBRANE RECEPTORS%WIKIPATHWAYS_20220210%WP2911%HOMO SAPIENS	MIRNA TARGETS IN ECM AND MEMBRANE RECEPTORS%WIKIPATHWAYS_20220210%WP2911%HOMO SAPIENS	0.000627943	0.0249194	1	COL4A2,COL1A2,COL5A2,COL3A1,SDC2,LAMA4,COL6A1,COL4A1,LAMC1,LAMB2,ITGA1	1.84191	0.76739	11	16
CARDIAC MUSCLE TISSUE DEVELOPMENT%GOBP%GO:0048738	CARDIAC MUSCLE TISSUE DEVELOPMENT%GOBP%GO:0048738	0.000632271	0.0249194	1	GATA6,BMP2,DSG2,ID2,TBX3,HEY1,TPM1,ISL1,MSX2,BMP4,MYH11,PKP2,NRG1,CXADR,S1PR1,VEGFA,SMAD7,MEF2C,ENG,TBX2,OBSL1,BMP5,GATA4,SGCD,PDGFRB,TGFBR3,SMAD4,RBPJ,AKAP13,MEF2A,ACVR1,ZFPM2,MSX1,MAML1,TNNC1,ADAMTS9,RYR2,SHOX2,ACTC1,PROX1,LRP2,RBP4,SLC8A1,KDM6B,BMPR1A	1.66549	0.504832	45	94
CELL JUNCTION ORGANIZATION%REACTOME%R-HSA-446728.2	CELL JUNCTION ORGANIZATION%REACTOME%R-HSA-446728.2	0.000658415	0.02569	1	CLDN18,ANG,NECTIN3,CDH11,ITGB4,PXN,LAMC2,CD151,ITGA6,DST,CDH6,LAMA3,FERMT2,LAMB3,VASP,PARVA,CLDN5,PVR,PARVB,CDH5,ITGB1,ILK,LIMS2,CDH2,PLEC,ACTN1,CADM3,CLDN3	1.75483	0.556457	28	68
MITOTIC PROMETAPHASE%REACTOME DATABASE ID RELEASE 79%68877	MITOTIC PROMETAPHASE%REACTOME DATABASE ID RELEASE 79%68877	0.000662252	0.02569	-1	CLIP1,PDS5A,CEP76,CSNK1E,SMC4,WAPL,CENPC,KIF2A,PPP2R5C,CLASP1,PPP2R5E,CENPU,CETN2,NDEL1,ZW10,CENPN,BUB3,HAUS7,PPP2CA,ACTR1A,CEP135,MAPRE1,SPC25,DCTN3,CLASP2,CENPA,STAG1,NUP37,CCNB2,CENPQ,TUBB4B,CCNB1,CDK1,RAD21,CENPF,CSNK2A2,BUB1B,KIF2C,CEP57,NUP133,CEP63,NCAPG,PAFAH1B1,MIS12,YWHAE,SMC2,NINL,ITGB3BP,MAD2L1,NCAPH,BIRC5,KNTC1,DYNLL1,ZWILCH,CDK5RAP2,TUBGCP4,AURKB,PPP2CB,SMC3,MZT2A,HAUS3,PLK4,NEK2,ND…	-1.61936	-0.388623	66	154
PROTEIN POLYUBIQUITINATION%GOBP%GO:0000209	PROTEIN POLYUBIQUITINATION%GOBP%GO:0000209	0.000665779	0.02569	-1	UBE2D1,UBE4B,FBXW11,UBE2V1,SASH1,PELI1,ITCH,RNF8,RMND5A,SKP1,UBE2G1,NPEPPS,MARCHF5,AMFR,CUL3,TOPORS,RC3H2,ARIH1,UBE2K,UBE2A,RNF19B,UBE2D3,UBE2D2,MKRN2,AKTIP,UBE2H,BARD1,CDC23,SMURF1,UBE3A,DDB2,SKP2,UBE2V2,AMBRA1,UBE2E1,TRIP12,BTRC,UBE2N,RNF144A,UBE2B,TRAF6	-1.69483	-0.406282	41	155
PLATELET ACTIVATION, SIGNALING AND AGGREGATION%REACTOME DATABASE ID RELEASE 79%76002	PLATELET ACTIVATION, SIGNALING AND AGGREGATION%REACTOME DATABASE ID RELEASE 79%76002	0.000673174	0.02569	1	ITPR3,DGKD,SERPINA1,LHFPL2,GNA11,PRKCA,F5,A2M,SCCPDH,APP,LGALS3BP,PECAM1,PTK2,PIK3R3,TIMP1,FN1,CD36,CLU,SPARC,RARRES2,CFL1,GNB1,ORM2,SRC,PSAP,CALU,SHC1,CDC42,FYN,TIMP3,GNG11,DGKZ,PLCG2,APLP2,AKT1,ORM1,SERPING1,ANXA5,VEGFA,ABHD6,F2R,ADRA2A,SERPINA3,SERPINA4,PRKCD,VEGFB,RHOB,HGF,ISLR,NHLRC2,GNAQ,MANF,ABCC4,ARRB2,F13A1,GNG7,TRPC3,GAS6,ARRB1,RAPGEF4,GNA12,CRK,FAM3C,FGB,FGG,PIK3CB,THBS1,FGA,TBXA2R,ACT…	1.5062	0.417423	85	224
MUSCLE STRUCTURE DEVELOPMENT%GOBP%GO:0061061	MUSCLE STRUCTURE DEVELOPMENT%GOBP%GO:0061061	0.000674612	0.02569	1	GATA6,BMP2,TBX3,HEY1,TCF7L2,TPM1,ISL1,TCF21,BIN1,COL6A3,DAG1,EDNRB,TAGLN,FHL1,SGCE,LARGE1,ADAMTS5,BMP4,MYH11,ZBTB18,PKP2,DDX17,PPP3CA,EFEMP2,APLNR,NRG1,CXADR,S1PR1,ANK2,TMEM204,MYLK,VEGFA,LAMA2,DMD,SMAD7,MEF2C,ENG,TBX2,OBSL1,ITGB1,SMTN,SRI,SGCD,TCF12,JAM2,POPDC2,MYMX,MYL9,PDGFRB,LMOD1,TGFBR3,MAPK12,SPEG,CAV1,SMAD4,PDLIM3,RBPJ,AKAP13,MEF2A,ACVR1,SYNE1,POU6F1,ZFPM2,PLD3,CD81,ITGA7,ACTN1,GREM1,LDB3,…	1.51493	0.421281	82	215
NEDDYLATION%REACTOME%R-HSA-8951664.3	NEDDYLATION%REACTOME%R-HSA-8951664.3	0.000693481	0.0260846	-1	UBE2D1,CUL4B,FBXW11,FEM1B,SKP1,ELOC,CUL3,COMMD8,COPS3,KLHL2,UBE2D3,UBE2D2,PUM2,DDB2,HIF1A,SKP2,SPSB1,SPSB3,DCUN1D1,BTRC,COPS2,PSME3,PSMC6,UBA3,RBX1,PSMD6,PSMD7,PSMD12,FBXW7,FBXO11,FBXL5,CAND1,COPS4,COPS6,KLHL21,NAE1,PSMB7,PSMD9,CUL2,NEDD8,SEM1,CCNF,PSMD5,FEM1C,GAN,PSMC4,COPS8,LMO7	-1.56011	-0.373072	48	160
MUSCLE CONTRACTION%REACTOME DATABASE ID RELEASE 79%397014	MUSCLE CONTRACTION%REACTOME DATABASE ID RELEASE 79%397014	0.000700935	0.0260846	1	ITPR3,ATP2A3,KCNK5,TPM1,PXN,ASPH,KCNQ1,HIPK1,ATP2B1,ACTA2,MYH11,FKBP1B,TPM2,ACTG2,MYBPC1,KCNE2,MYLK,FGF13,SORBS1,DMD,CALD1,KCNE4,SCN3A,GATA4,SRI,CACNA1C,KCNK3,NPR2,ORAI2,AHCYL1,KCNH2,ANXA6,ATP1B1,PAK1,CACNA2D2,SCN8A,MYL9,CACNB1,ITGA1,LMOD1,SCN3B,HIPK2,VIM,ATP1B2,GUCY1B1,PLN,CACNG4,KCNJ12,SCN1B,TMOD1,DES,ATP1A1,TNNC1,FXYD1,RANGRF,SCN4A,DYSF,MYL6,KCNK1,RYR2	1.56106	0.445466	60	160
SPROUTING ANGIOGENESIS%GOBP%GO:0002040	SPROUTING ANGIOGENESIS%GOBP%GO:0002040	0.000701557	0.0260846	1	EFNB2,ADTRP,LOXL2,MIA3,PIK3R3,TEK,EPHB4,BMP4,SEMA3E,AKT1,PARVA,ADGRA2,VEGFA,KDR,ENG,ANGPT1,VEGFB,RECK,JMJD6	1.79596	0.61743	19	41
E3 UBIQUITIN LIGASES UBIQUITINATE TARGET PROTEINS%REACTOME%R-HSA-8866654.3	E3 UBIQUITIN LIGASES UBIQUITINATE TARGET PROTEINS%REACTOME%R-HSA-8866654.3	0.000704722	0.0260846	-1	UBE2D1,H2BC8,PEX13,UBE2A,UBE2D3,UBE2D2,CDC73,PEX10,WDR61,UBE2V2,UBE2E1,PEX14,UBE2N,RNF144A,UBE2B,H2BC9,H2BC17,PAF1,CTR9,PRKDC,WAC,RTF1,H2BC5	-1.93276	-0.575586	23	42
RIBOSOME BIOGENESIS%GOBP%GO:0042254	RIBOSOME BIOGENESIS%GOBP%GO:0042254	0.000708717	0.0260846	-1	CUL4B,EXOSC5,RPP40,METTL17,ZNHIT6,RIOK3,DDX28,PAK1IP1,DDX3X,WDR74,DIMT1,NIP7,NHP2,RRP1,RPL10L,HEATR1,MRPL22,MRTO4,BYSL,XRCC5,EIF6,TBL3,ZNHIT3,ZCCHC4,IMP3,NOP16,RAN,NOP2,POP4,C1QBP,MPHOSPH6,PRKDC,DDX49,NPM1,GLUL,NOLC1,DDX18,ABCE1,MRM2,RPS5,NOL8,TSR2,WDR12,RPS28,RSL1D1,MDN1,DDX31,NMD3,NGDN,KRI1,URB1,RPL35,TRMT112,WDR43,RPL14,NOC2L,MRPS7,LSM6,HEATR3,RRP15,FBL,BRIX1,NOL6,MRPS11,EXOSC2,RCL1,RPS21,RPS1…	-1.82371	-0.434965	79	164
CHROMOSOME SEGREGATION%GOBP%GO:0007059	CHROMOSOME SEGREGATION%GOBP%GO:0007059	0.000715308	0.0260846	-1	PDS5A,VPS4B,RGS14,ESPL1,CUL3,SMC4,ZNF207,RIOK3,CENPC,ARL8B,EML3,ABRAXAS2,CDC23,DDX3X,RAB11A,NIPBL,SRPK1,MAU2,CHMP1B,NDEL1,ZW10,BEX4,RMDN1,KIF23,PTTG1,BUB3,FBXW7,TLK2,PTTG3P,BRCA1,MAPRE1,SPC25,CHMP2B,OIP5,CHMP5,STAG1,CENPQ,KIF25,CCNB1,RAD21,CENPF,RAN,BUB1B,PDCD6IP,KIF2C,RACGAP1,PSMC3IP,NCAPG,NCAPD3,KIF22,MIS12,SMC2,TTK,NCAPH,PIBF1,NAA50,NCAPH2,RB1,BIRC5,KNTC1,CDK5RAP2,AURKB,SMC3,CHMP6,DLGAP5,SEH1L…	-1.63495	-0.389438	68	166
TRNA PROCESSING IN THE NUCLEUS%REACTOME DATABASE ID RELEASE 79%6784531	TRNA PROCESSING IN THE NUCLEUS%REACTOME DATABASE ID RELEASE 79%6784531	0.000731529	0.0260846	-1	NUP214,NUP153,RPP40,RPP30,CSTF2,C2ORF49,NUP205,NUP42,NUP188,CLP1,RAE1,NUP93,NUP37,RPP21,RAN,NUP54,POP4,NUP133	-1.97154	-0.571026	18	47
RIBOSOMAL LARGE SUBUNIT BIOGENESIS%GOBP%GO:0042273	RIBOSOMAL LARGE SUBUNIT BIOGENESIS%GOBP%GO:0042273	0.000731529	0.0260846	-1	ZNHIT6,DDX28,PAK1IP1,WDR74,NIP7,NHP2,RPL10L,MRTO4,EIF6,ZNHIT3,NOP16,NOP2,NPM1,DDX18,WDR12,RSL1D1,MDN1,URB1,RPL35,RPL14,NOC2L,HEATR3,RRP15,BRIX1	-1.99083	-0.576613	24	47
RENAL TUBULE MORPHOGENESIS%GOBP%GO:0061333	RENAL TUBULE MORPHOGENESIS%GOBP%GO:0061333	0.00074118	0.0260846	1	BMP2,SOX9,TCF21,KLHL3,COL4A1,BMP4,AHI1,GPC3,MEF2C,SALL1	1.79757	0.673737	10	26
CHROMOSOME LOCALIZATION%GOBP%GO:0050000	CHROMOSOME LOCALIZATION%GOBP%GO:0050000	0.000748503	0.0260846	-1	VPS4B,CUL3,CENPC,EML3,CDC23,RAB11A,CHMP1B,NDEL1,ZW10,RMDN1,MAPRE1,CHMP2B,CHMP5,CENPQ,CCNB1,CENPF,PDCD6IP,KIF2C,KIF22,MIS12,PIBF1,CHMP6,DLGAP5,SEH1L,NDC80	-1.81525	-0.516943	25	51
KERATINOCYTE DIFFERENTIATION%GOBP%GO:0030216	KERATINOCYTE DIFFERENTIATION%GOBP%GO:0030216	0.000755858	0.0260846	-1	EXPH5,FLG,EVPL,ASAH1,WNT5A,EPHA2,SCEL,TGM3,IVL,TGM1,SPRR1A,EREG,SPRR1B,KRT5,ANXA1,KRT6B,KRT4,SPRR3,KRT6A,DSP,CSTA,KRT16,KRT1,JAG1,KRT76	-1.83287	-0.520989	25	52
TRANSMEMBRANE RECEPTOR PROTEIN TYROSINE KINASE SIGNALING PATHWAY%GOBP%GO:0007169	TRANSMEMBRANE RECEPTOR PROTEIN TYROSINE KINASE SIGNALING PATHWAY%GOBP%GO:0007169	0.000762943	0.0260846	1	INSR,PDGFA,SLC39A14,MST1R,EFNB2,DGKD,PLCE1,SOX9,COL4A2,MMP2,PDGFD,FLT1,LTK,GRB10,REPS2,PTPRR,NEDD9,COL4A6,PXN,TYK2,PTK2,PIK3R3,DOK4,FLRT3,MET,TEK,EPHB4,GALNT3,FGFR4,RARRES2,SRC,AHI1,MVP,PDGFC,ROR2,SHC1,TIE1,EIF2AK3,NRG1,FYN,DOK1,AKT1,SIPA1L1,ARHGEF7,IRS1,SHC2,C2CD5,VEGFA,SORBS1,MYO1C,KDR,PLCB1,ABL1,PTPRG,ANGPT1,VEGFB,HGF,JAK1,RAPGEF2,PIGR,PRKD1,FGF9,EPHA3,PIK3C2A,MAPKAPK2,PLAT,SH2B2,PAK1,NFATC4,S…	1.44558	0.39388	77	295
REGULATION OF HORMONE LEVELS%GOBP%GO:0010817	REGULATION OF HORMONE LEVELS%GOBP%GO:0010817	0.000763525	0.0260846	1	BMP2,FOXA2,UGT2B15,PTPRN2,SLC39A14,AKR1C3,TBX3,SULT1A1,PCSK7,HSD17B2,TCF7L2,SOX4,ISL1,CYP2C9,TRPM4,CTSZ,LRP5,CYP3A5,SULT1B1,BACE2,CPQ,EDN1,HSD17B11,ADH1C,SCG5,AKR1C1,HFE,RDH11,MYRIP,KLF7,PPARG,SLC7A8,AGT,INHBB,ADH1B,GPER1,IRS1,DPP4,CTSK,RETSAT,SNAP23,CHGA,LRP5L,ADRA2A,RAB1A,UGT2B11,HADH,RAB11FIP3,ANO1,AKR1C2,BMP5,ECE1,SNX4,ACSL4,SULT2A1,HSD17B6,SULT1E1,PARK7,CFTR,ALDH1A2,STX1A,ENPEP,CYP3A4,DUOX2,…	1.45448	0.396338	94	293
PROTEIN UBIQUITINATION%REACTOME DATABASE ID RELEASE 79%8852135	PROTEIN UBIQUITINATION%REACTOME DATABASE ID RELEASE 79%8852135	0.00076599	0.0260846	-1	UBE2D1,H2BC8,UBE2G1,PEX13,UBE2K,UBE2A,UBE2D3,UBE2D2,CDC73,PEX10,UBE2H,WDR61,UBE2V2,UBE2E1,PEX14,UBE2N,RNF144A,UBE2B,UBA6,H2BC9,H2BC17,PAF1,CTR9,USP7,PRKDC,UBE2S,WAC,UBE2C,RTF1,H2BC5	-1.93412	-0.540049	30	57
ENDOSOME ORGANIZATION%GOBP%GO:0007032	ENDOSOME ORGANIZATION%GOBP%GO:0007032	0.000767754	0.0260846	-1	PLEKHF1,VPS4B,TMCC1,SNX3,EEA1,PI4K2A,ATP6V1F,AKTIP,ATP6V1D,ANXA8L1,RAB11A,STAM2,TSG101,CHMP1B,RAB22A,ATP6V1A,WASHC5,CORO1C,ALS2CL,HOOK1,CHMP2B,CHMP5	-1.81912	-0.516454	22	53
HCMV LATE EVENTS%REACTOME%R-HSA-9610379.2	HCMV LATE EVENTS%REACTOME%R-HSA-9610379.2	0.00076864	0.0260846	-1	NUP214,UBAP1,NUP153,H2BC8,H2AC8,H2AW,NUP205,NUP42,TSG101,NUP188,H2AC6,RAE1,H2BC9,H2BC17,NUP93,CHMP2B,NUP37,NUP54,DBP,NUP133,H2BC21,H2BC5,H3C8	-1.80203	-0.509189	23	54
CELL JUNCTION ORGANIZATION%GOBP%GO:0034330	CELL JUNCTION ORGANIZATION%GOBP%GO:0034330	0.000769315	0.0260846	1	INSR,CLDN18,FARP1,TLN2,DSG2,MICALL2,PRKCA,PTPRK,DLC1,CDH11,ITGB4,APP,ADGRL3,PECAM1,FN1,DNM3,FLRT3,ITGA6,RAB13,PPFIBP2,FZD5,SYNPO,DST,SDF4,CDH6,FERMT2,GJB1,SYBU,PKP2,DCHS1,F2RL1,SRC,NLGN4X,SHANK2,CDC42,CXADR,FYN,SEMA3E,AGRN,GPC4,PLXND1,APBB2,ARHGEF7,JAM3,APOE,LAMC1,CLDN5,FGF13,SORBS1,ARHGAP44,F2R,SMAD7,CDH5,NRXN1,OBSL1,THY1,OCEL1,TAOK2,L1CAM	1.47716	0.404189	59	274
MITOTIC ANAPHASE%REACTOME%R-HSA-68882.2	MITOTIC ANAPHASE%REACTOME%R-HSA-68882.2	0.000772201	0.0260846	-1	UBE2D1,CLIP1,PDS5A,ESPL1,PPP2R2A,WAPL,CENPC,TUBB6,KIF2A,PPP2R5C,NUP205,CLASP1,PPP2R5E,CENPU,CDC23,UBE2E1,NDEL1,ZW10,NUP188,CENPN,PSME3,ANKLE2,PSMC6,TUBA3C,PSMD6,PTTG1,PSMD7,BUB3,PSMD12,PPP2CA,NUP93,SPAST,MAPRE1,SPC25,CHMP2B,CLASP2,CENPA,STAG1,PSMB7,UBE2I,NUP37,PSMD9,CCNB2,CENPQ,TUBB4B,CCNB1,CDK1,RAD21,CENPF,RAN,NUP54,SEM1,BUB1B,KIF2C,ANAPC1,PSMD5,UBE2S,PSMC4,NUP133,TUBB2A,UBE2C,PAFAH1B1,PSMD8,PSM…	-1.80478	-0.423914	79	183
NEGATIVE REGULATION OF VASCULATURE DEVELOPMENT%GOBP%GO:1901343	NEGATIVE REGULATION OF VASCULATURE DEVELOPMENT%GOBP%GO:1901343	0.000775695	0.0260846	1	CREB3L1,KLF2,SLC12A2,COL4A2,HSPG2,TEK,ROCK2,SPARC,SYNJ2BP,DCN,EMILIN1,SEMA3E,PPARG,SPRY2,CLDN5,COL4A3,HHEX,STAB1,ADAMTS1,PDE3B,PML,HLA-G,PIK3CB,THBS1,AGO1	1.66881	0.521173	25	76
MITOTIC METAPHASE AND ANAPHASE%REACTOME DATABASE ID RELEASE 79%2555396	MITOTIC METAPHASE AND ANAPHASE%REACTOME DATABASE ID RELEASE 79%2555396	0.000777605	0.0260846	-1	UBE2D1,CLIP1,PDS5A,ESPL1,PPP2R2A,WAPL,CENPC,TUBB6,KIF2A,PPP2R5C,NUP205,CLASP1,PPP2R5E,CENPU,CDC23,UBE2E1,NDEL1,ZW10,NUP188,CENPN,PSME3,ANKLE2,PSMC6,TUBA3C,PSMD6,PTTG1,PSMD7,BUB3,PSMD12,PPP2CA,NUP93,SPAST,MAPRE1,SPC25,CHMP2B,CLASP2,CENPA,STAG1,PSMB7,UBE2I,NUP37,PSMD9,CCNB2,CENPQ,TUBB4B,CCNB1,CDK1,RAD21,CENPF,RAN,NUP54,SEM1,BUB1B,KIF2C,ANAPC1,PSMD5,UBE2S,PSMC4,NUP133,TUBB2A,UBE2C,PAFAH1B1,PSMD8,PSM…	-1.79755	-0.421931	79	184
CARDIAC CHAMBER MORPHOGENESIS%GOBP%GO:0003206	CARDIAC CHAMBER MORPHOGENESIS%GOBP%GO:0003206	0.000782167	0.0260846	1	GATA6,BMP2,SEMA3C,HEY1,TPM1,TGFBR2,SOX4,ISL1,FOXF1,TEK,SMAD6,BMP4,PKP2,APLNR,NRG1,PARVA,SMAD7,MEF2C,ENG,TBX2,BMP5,GATA4,NRP1,TGFBR3,SMAD4,RBPJ,SLIT3,ACVR1,ZFPM2	1.69571	0.532951	29	72
NUCLEAR DIVISION%GOBP%GO:0000280	NUCLEAR DIVISION%GOBP%GO:0000280	0.000794281	0.0263328	-1	LSM14A,PDS5A,VPS4B,HSPA2,ESPL1,CUL3,SMC4,ZNF207,REEP4,CENPC,KIF2A,EML3,ABRAXAS2,CLASP1,CDC23,RAB11A,NIPBL,BCL2L11,EREG,MAU2,CHMP1B,NDEL1,ZW10,ANKLE2,RAD51B,RMDN1,KIF23,PTTG1,RPL10L,CYP26B1,PTTG3P,SPAST,MAPRE1,TPX2,CHMP2B,CLASP2,CHMP5,STAG1,UBE2I,KIF25,ING2,CCNB1,RAD21,RAN,BUB1B,PDCD6IP,KIF2C,UBE2S,RACGAP1,PSMC3IP,UBE2C,NCAPG,NCAPD3,KIF22,MIS12,SMC2,NCAPH,PIBF1,NAA50,NCAPH2,KLHDC3,RB1,BIRC5,KNTC1,…	-1.53236	-0.35979	73	186
RETINOBLASTOMA GENE IN CANCER%WIKIPATHWAYS_20220210%WP2446%HOMO SAPIENS	RETINOBLASTOMA GENE IN CANCER%WIKIPATHWAYS_20220210%WP2446%HOMO SAPIENS	0.000809389	0.0264014	-1	CCDC6,WEE1,PRMT2,BARD1,POLE2,SKP2,CCNE1,TFDP2,MAPK13,CDKN1B,HMGB2,CDK2,CCNB2,CCNB1,RRM1,PRKDC,CCNE2,TFDP1,MYC,SMC2,CCNA2,TTK,RRM2,RB1,MSH6,RFC3,SMC3,PLK4,NPAT,PCNA,POLA1,FANCG,RPA1,SUV39H1	-1.82204	-0.501997	34	62
TRANS-GOLGI NETWORK VESICLE BUDDING%REACTOME%R-HSA-199992.3	TRANS-GOLGI NETWORK VESICLE BUDDING%REACTOME%R-HSA-199992.3	0.00081114	0.0264014	1	HIP1R,TGOLN2,CPD,TBC1D8B,APP,CTSZ,GNS,TXNDC5,TPD52,AP1G2,GAK,AP1M2,SNAP23,CLTC,DNAJC6,YIPF6,GOLGB1,TFRC,PIK3C2A,AP1S1,SNX5,ARRB1,SH3GL2,NECAP1,M6PR,IGF2R	1.7196	0.565612	26	53
CELL JUNCTION ASSEMBLY%GOBP%GO:0034329	CELL JUNCTION ASSEMBLY%GOBP%GO:0034329	0.000814996	0.0264014	1	CLDN18,FARP1,TLN2,MICALL2,PRKCA,PTPRK,DLC1,CDH11,ITGB4,ADGRL3,PECAM1,FN1,DNM3,FLRT3,ITGA6,RAB13,FZD5,DST,CDH6,FERMT2,GJB1,PKP2,DCHS1,SRC,NLGN4X,SHANK2,CDC42,PLXND1,ARHGEF7,JAM3,LAMC1,CLDN5,FGF13,SORBS1,SMAD7,CDH5,NRXN1,OBSL1,THY1,OCEL1,TAOK2	1.56341	0.444988	41	165
ORGANIC ANION TRANSPORT%GOBP%GO:0015711	ORGANIC ANION TRANSPORT%GOBP%GO:0015711	0.000815091	0.0264014	1	SLC44A4,ABCC3,SLC16A1,SLC16A5,SFXN3,ABCC6,SLC4A4,CD36,SLCO2A1,SLC26A6,SLC25A38,ATP8B1,FOLR1,SLC17A9,SLC6A20,SLC6A14,PSAP,SLC4A2,MPC2,AKR1C1,CA4,LRRC8D,SLC2A10,SLC19A1,SLC7A8,MFSD12,SLC39A8,SLC35A1,SLC25A24,ARL6IP5,SLC4A7,SLC52A2,CTNS,MFSD10,SLC4A8,SLC35A3,SLC23A2,SLC6A12,SLC25A1,ABCC4,LEP,SLC16A4,CFTR,SLC1A1,SLC6A13,SLC35A2,SLC25A5,ABCC5,SLC25A13,SLC38A6,ABCG2,SLC16A2,FOLR2,SLC6A8,SLC2A3,SLC17A5,…	1.56964	0.447113	77	163
NEPHRON EPITHELIUM DEVELOPMENT%GOBP%GO:0072009	NEPHRON EPITHELIUM DEVELOPMENT%GOBP%GO:0072009	0.000828043	0.0266677	1	BMP2,PROM1,PODXL,SOX9,TCF21,PECAM1,KLHL3,BMP4,AHI1,GPC3,HNF1B,MEF2C,SALL1,CD34	1.744	0.587189	14	46
MUSCLE ORGAN DEVELOPMENT%GOBP%GO:0007517	MUSCLE ORGAN DEVELOPMENT%GOBP%GO:0007517	0.000853763	0.0268984	1	BMP2,TPM1,ISL1,TCF21,COL6A3,DAG1,TAGLN,FHL1,SGCE,LARGE1,BMP4,ZBTB18,PKP2,PPP3CA,EFEMP2,NRG1,S1PR1,MYLK,LAMA2,DMD,SMAD7,MEF2C,ENG,SMTN,SRI,SGCD,TCF12,POPDC2,MYMX,TGFBR3,MAPK12,SPEG,CAV1,SMAD4,RBPJ,MEF2A,POU6F1,ZFPM2,ITGA7	1.61187	0.47543	39	117
ORGANELLE FISSION%GOBP%GO:0048285	ORGANELLE FISSION%GOBP%GO:0048285	0.000855432	0.0268984	-1	LSM14A,PDS5A,VPS4B,HSPA2,TMCC1,ESPL1,CUL3,SMC4,ZNF207,REEP4,CENPC,KIF2A,EML3,ABRAXAS2,CLASP1,CDC23,RAB11A,NIPBL,BCL2L11,EREG,MAU2,CHMP1B,NDEL1,ZW10,ANKLE2,RAD51B,RMDN1,KIF23,PTTG1,DNM1L,RPL10L,CYP26B1,WASHC5,CORO1C,PTTG3P,SPAST,MAPRE1,TPX2,CHMP2B,CLASP2,CHMP5,STAG1,UBE2I,KIF25,ING2,CCNB1,RAD21,RAN,BUB1B,PDCD6IP,KIF2C,UBE2S,RACGAP1,PSMC3IP,UBE2C,NCAPG,NCAPD3,KIF22,MIS12,PEX19,SMC2,NCAPH,PIBF1,NAA5…	-1.54668	-0.360826	79	202
DEUBIQUITINATION%REACTOME%R-HSA-5688426.3	DEUBIQUITINATION%REACTOME%R-HSA-5688426.3	0.000860585	0.0268984	-1	UBE2D1,H2BC8,SNX3,KAT2B,SMAD2,YOD1,IDE,CYLD,H2AC8,H2AW,ABRAXAS2,OTUB2,UCHL5,BARD1,USP21,POLB,STAM2,NOD2,APC,DDB2,HIF1A,SKP2,SMAD3,PSME3,PSMC6,TRAF6,WDR48,PSMD6,PSMD7,USP15,PSMD12,TOMM70,H2AC6,ATXN3,H2BC9,H2BC17,USP4,RHOT1,FKBP8,BRCA1,NFKBIA,BRCC3,PSMB7,PSMD9,STAMBP,TAF9B,CDK1,NEDD8,NLRP3,USP7,USP25,TRIM25,SEM1,PSMD5,PSMC4,NOD1,EP300,STAM,TGFB1,MAP3K7,H2BC21,SIAH2,PSMD8,PSMD10,H2BC5,MYC,ADRB2,CCNA…	-1.46101	-0.339595	73	207
PEPTIDE BIOSYNTHETIC PROCESS%GOBP%GO:0043043	PEPTIDE BIOSYNTHETIC PROCESS%GOBP%GO:0043043	0.000860585	0.0268984	-1	IGF2BP3,DIO2,NEMF,PCSK5,CHAC1,ETF1,TRNAU1AP,EIF2B2,DARS1,GATB,EIF3J,EIF3H,MRPS15,DDX3X,GTPBP2,MRPL39,EIF4E,MRPL19,RPS18,TARS2,MRPL58,SECISBP2L,MRPS16,GCLM,GSPT1,MRPL22,RPS6KB2,HBS1L,MRPS22,MRPS10,EIF3A,ASCC3,MGST2,DRG2,MRPS31,EIF2B4,RPL37A,NCBP2,MRPL13,MCTS1,AGO2,GTPBP1,ABCE1,SLBP,RPS5,GGT1,GADD45GIP1,RPS28,EIF4EBP2,MRPL18,RPL35,EIF2B3,TARS1,RPL36,EIF3D,MRPL42,MRPS18C,EIF2D,VARS1,EEF1A2,RPL14,ASC…	-1.43152	-0.332742	71	207
HALLMARK_PI3K_AKT_MTOR_SIGNALING%MSIGDB_C2%HALLMARK_PI3K_AKT_MTOR_SIGNALING	HALLMARK_PI3K_AKT_MTOR_SIGNALING%MSIGDB_C2%HALLMARK_PI3K_AKT_MTOR_SIGNALING	0.000861326	0.0268984	-1	ITPR2,IRAK4,MAPK1,TRIB3,SMAD2,UBE2D3,VAV3,TIAM1,RALB,EGFR,RIT1,SFN,GNA14,DUSP3,ACTR2,EIF4E,DAPP1,CDKN1B,NCK1,CAB39,ACACA,ACTR3,HRAS,GRB2,CDK2,ARPC3,GSK3B,NFKBIB,NOD1,MAPK9,SLA,NGF,MAP3K7,CAMK4,MAP2K6,SQSTM1,ATF1	-1.76461	-0.471532	37	74
REGULATION OF PROTEIN POLYUBIQUITINATION%GOBP%GO:1902914	REGULATION OF PROTEIN POLYUBIQUITINATION%GOBP%GO:1902914	0.000867553	0.0268984	-1	MARCHF7,UBE2V1,SASH1,XIAP,PLAA,OTUB2,DDX3X,NOD2,UBE2V2,TRIP12,UBE2N	-1.92374	-0.681422	11	20
CELLULAR RESPONSE TO HEAT STRESS%REACTOME%R-HSA-3371556.1	CELLULAR RESPONSE TO HEAT STRESS%REACTOME%R-HSA-3371556.1	0.000881834	0.0268984	-1	NUP214,HSPA2,NUP153,MAPK1,HSPB8,DNAJB1,DNAJB6,HIKESHI,HSPA4,HSBP1,BAG3,NUP205,BAG4,NUP42,CRYAB,NUP188,HSPA14,HSPA4L,RAE1,NUP93,HSPA7,NUP37,GSK3B,NUP54,RPA2,NUP133,EP300	-1.84488	-0.489799	27	77
AMPLIFICATION OF SIGNAL FROM THE KINETOCHORES%REACTOME DATABASE ID RELEASE 79%141424	AMPLIFICATION OF SIGNAL FROM THE KINETOCHORES%REACTOME DATABASE ID RELEASE 79%141424	0.000882223	0.0268984	-1	CLIP1,CENPC,KIF2A,PPP2R5C,CLASP1,PPP2R5E,CENPU,NDEL1,ZW10,CENPN,BUB3,PPP2CA,MAPRE1,SPC25,CLASP2,CENPA,NUP37,CENPQ,CENPF,BUB1B,KIF2C,NUP133,PAFAH1B1,MIS12,ITGB3BP,MAD2L1,BIRC5,KNTC1,DYNLL1,ZWILCH,AURKB,PPP2CB	-1.71447	-0.456596	32	76
AMPLIFICATION OF SIGNAL FROM UNATTACHED KINETOCHORES VIA A MAD2 INHIBITORY SIGNAL%REACTOME%R-HSA-141444.2	AMPLIFICATION OF SIGNAL FROM UNATTACHED KINETOCHORES VIA A MAD2 INHIBITORY SIGNAL%REACTOME%R-HSA-141444.2	0.000882223	0.0268984	-1	CLIP1,CENPC,KIF2A,PPP2R5C,CLASP1,PPP2R5E,CENPU,NDEL1,ZW10,CENPN,BUB3,PPP2CA,MAPRE1,SPC25,CLASP2,CENPA,NUP37,CENPQ,CENPF,BUB1B,KIF2C,NUP133,PAFAH1B1,MIS12,ITGB3BP,MAD2L1,BIRC5,KNTC1,DYNLL1,ZWILCH,AURKB,PPP2CB	-1.71447	-0.456596	32	76
REGULATION OF CHROMOSOME SEPARATION%GOBP%GO:1905818	REGULATION OF CHROMOSOME SEPARATION%GOBP%GO:1905818	0.000886132	0.0268984	-1	ESPL1,CUL3,ZNF207,SMARCA4,CDC23,APC,PHF10,ZW10,IK,PTTG1,BUB3,DUSP1,PLSCR1,PTTG3P,SPC25,CCNB1,CENPF,CSNK2A2,BUB1B,ANAPC1,SMARCD1,UBE2C,TTK,MAD2L1,RB1,BIRC5,KNTC1,ZWILCH,CDK5RAP2,AURKB,CDC27,ACTL6A,DLGAP5,NDC80,FBXO5	-1.68324	-0.44138	35	82
EML4 AND NUDC IN MITOTIC SPINDLE FORMATION%REACTOME%R-HSA-9648025.2	EML4 AND NUDC IN MITOTIC SPINDLE FORMATION%REACTOME%R-HSA-9648025.2	0.000887705	0.0268984	-1	CLIP1,CENPC,KIF2A,PPP2R5C,CLASP1,PPP2R5E,CENPU,NDEL1,ZW10,CENPN,BUB3,PPP2CA,MAPRE1,SPC25,CLASP2,CENPA,NUP37,CENPQ,CENPF,BUB1B,KIF2C,NUP133,PAFAH1B1,MIS12,ITGB3BP,MAD2L1,BIRC5,KNTC1,DYNLL1,ZWILCH,AURKB,PPP2CB	-1.68736	-0.445463	32	79
MITOTIC PROPHASE%REACTOME%R-HSA-68875.4	MITOTIC PROPHASE%REACTOME%R-HSA-68875.4	0.000896057	0.0270063	-1	BLZF1,NUP214,NUP153,H2BC8,MAPK1,ENSA,LPIN1,SMC4,H2AC8,NUP205,NUP42,RAB2A,NUP188,USO1,H2AC6,RAE1,PPP2CA,H2BC9,H2BC17,NUP93,H3-3B,NUP37,CCNB2,H2BS1,CCNB1,CDK1,NUP54,NUP133,H2BC21,NCAPD3,H2BC5,H3C8,SMC2,H3-4,NCAPH2,RB1	-1.75065	-0.456942	36	84
BASIGIN INTERACTIONS%REACTOME DATABASE ID RELEASE 79%210991	BASIGIN INTERACTIONS%REACTOME DATABASE ID RELEASE 79%210991	0.000906208	0.0271669	1	SLC16A1,MMP1,ITGA6,SLC7A8,SLC7A7,SLC7A11,ITGB1,L1CAM,BSG,ATP1B1,CAV1,ATP1B2	1.83425	0.709161	12	22
GASTRULATION%GOBP%GO:0007369	GASTRULATION%GOBP%GO:0007369	0.000922388	0.0272463	1	FOXA2,MMP15,DUSP4,COL4A2,MMP2,ITGB4,LRP5,FN1,LAMA3,COL6A1,ITGAV,BMP4,HMGA2,LAMB3,GPC3,LAMB1,POU5F1,LRP5L,ITGB1	1.71967	0.546531	19	67
CELL CYCLE CHECKPOINTS%REACTOME DATABASE ID RELEASE 79%69620	CELL CYCLE CHECKPOINTS%REACTOME DATABASE ID RELEASE 79%69620	0.000929368	0.0272463	-1	UBE2D1,CLIP1,H2BC8,RNF8,WEE1,CENPC,KIF2A,PPP2R5C,CLASP1,PPP2R5E,CENPU,BARD1,CDC23,UBE2V2,SFN,UBE2E1,YWHAZ,CCNE1,NDEL1,ZW10,UBE2N,CENPN,HUS1,PSME3,PSMC6,MCM4,RFC2,PSMD6,PSMD7,BUB3,PKMYT1,CDKN1B,PSMD12,PPP2CA,ORC4,H2BC9,H2BC17,YWHAQ,BRCA1,MAPRE1,ORC1,SPC25,ORC6,BRCC3,CLASP2,CENPA,RAD1,PHF20,PSMB7,ORC3,NUP37,CDK2,PSMD9,CCNB2,CENPQ,H2BS1,CCNB1,CDK1,CENPF,RFC5,SEM1,BUB1B,KIF2C,ANAPC1,PSMD5,RPA2,CCNE2,…	-1.90833	-0.439738	95	226
PROTEASOME-MEDIATED UBIQUITIN-DEPENDENT PROTEIN CATABOLIC PROCESS%GOBP%GO:0043161	PROTEASOME-MEDIATED UBIQUITIN-DEPENDENT PROTEIN CATABOLIC PROCESS%GOBP%GO:0043161	0.000933707	0.0272463	-1	CUL4B,UBE4B,FBXW11,FEM1B,NEMF,PELI1,ITCH,WDR26,RMND5A,SKP1,UBE2G1,GID8,AMFR,CUL3,TOPORS,UBE2K,UBE2A,YOD1,PLAA,UBE2D3,APPBP2,PPP2R5C,DNAJB12,CLGN,TRIM13,CDC23,SMURF1,APC,GID4,SKP2,KLHDC10,SPSB1,SPSB3,CSNK1A1,TRIP12,BTRC,UBE2B,PSMC6,RMND5B,RBX1,PSMD6,PSMD7,PSMD12,FBXW7,ERLIN1,NFE2L2,ATXN3,FBXL5	-1.42109	-0.327364	48	227
CELLULAR CHEMICAL HOMEOSTASIS%GOBP%GO:0055082	CELLULAR CHEMICAL HOMEOSTASIS%GOBP%GO:0055082	0.00094162	0.0272463	1	ITPR3,RAB20,ATP2A3,CA2,PTPRN2,SLC39A14,TMPRSS3,SLC12A2,TRPA1,PLCE1,SLC9A1,SOX4,APP,TRPM4,ZBTB20,SLC4A4,CD36,ATP7B,PTGER2,STC1,P2RX4,GPR35,PACS2,CXCR4,COX19,CCRL2,ATP2B1,SLC26A6,EDN1,DMXL2,F2RL1,TRPV1,HSP90B1,WFS1,FKBP1B,PTGER4,CCL11,CACNA1A,SLC4A2,BAX,PPP3CA,HFE,APLNR,LRRC8D,ANK2,PLCG2,SLC39A8,GPER1,TGM2,ORMDL3,PRKAA1,F2R,RAMP3,ABL1,ATP2C2,CDH5,CXCL12,TFRC,THY1,ATP6V0A1,SLC4A7,ATP4B,SCGN,SRI,CACN…	1.36399	0.363149	160	452
REGULATION OF DNA REPLICATION%GOBP%GO:0006275	REGULATION OF DNA REPLICATION%GOBP%GO:0006275	0.000945626	0.0272463	-1	PDS5A,STN1,BCL6,WAPL,GINS3,JADE3,E2F8,UCHL5,EGFR,EREG,KAT7,MCM4,RFC2,PPP2CA,RBBP6,S100A11,MEAF6,TIPIN,GINS2,WIZ,ORC3,SMARCAL1,RFC5,TIMELESS,DBF4,MCM2,DBF4B,BAZ1A,GLI2,CCNA2,DONSON,GINS1,RFC3,NBN,ACTL6A,SMC3,GINS4,OBI1,FBXO5,PCNA	-1.73273	-0.44702	40	92
PID_AVB3_INTEGRIN_PATHWAY%MSIGDB_C2%PID_AVB3_INTEGRIN_PATHWAY	PID_AVB3_INTEGRIN_PATHWAY%MSIGDB_C2%PID_AVB3_INTEGRIN_PATHWAY	0.000951604	0.0272463	1	COL1A2,COL5A2,COL1A1,TGFBR2,COL3A1,COL4A6,COL4A5,PXN,COL6A1,ITGAV,COL4A1,SRC,COL13A1,IRS1,VEGFA,KDR,COL4A3,COL9A2,PIK3C2A,COL2A1	1.7197	0.567763	20	52
METAL ION HOMEOSTASIS%GOBP%GO:0055065	METAL ION HOMEOSTASIS%GOBP%GO:0055065	0.000953491	0.0272463	1	ITPR3,ATP2A3,SLC39A14,TMPRSS3,SLC12A2,TRPA1,PLCE1,SLC12A7,ABCC6,SLC9A1,APP,TRPM4,CD36,ATP7B,PTGER2,STC1,P2RX4,GPR35,PACS2,CXCR4,COX19,CCRL2,ATP2B1,EDN1,HEPH,F2RL1,TRPV1,HSP90B1,WFS1,FKBP1B,PTGER4,CCL11,CACNA1A,BAX,PPP3CA,HFE,APLNR,B2M,SLC7A8,ANK2,PLCG2,SLC39A8,GPER1,TGM2,GLRX5,F2R,RAMP3,ABL1,ATP2C2,CDH5,CXCL12,TFRC,THY1,ATP4B,SCGN,SRI,CACNA1C,ATP6V0A2,SLC12A5,LPAR2,CALM3,KCNH2,PTGER3,ANXA6,ATP4A,…	1.39564	0.373973	142	391
TRANSPORT TO THE GOLGI AND SUBSEQUENT MODIFICATION%REACTOME%R-HSA-948021.2	TRANSPORT TO THE GOLGI AND SUBSEQUENT MODIFICATION%REACTOME%R-HSA-948021.2	0.000955452	0.0272463	1	KDELR3,FUT8,KDELR2,SERPINA1,SPTBN1,MIA3,MGAT5,SEC16A,F5,FUCA1,MAN1A1,CTSZ,SEC24A,ST6GAL1,MIA2,MGAT3,SEC24D,FOLR1,ARF4,SEC23IP,COPB2,ANK2,ARCN1,COPZ1,GOSR1,RAB1A,TMED10,GOLGB1,MAN2A2,COG2,CSNK1D,COPA,MGAT4B,PPP6R3,DCTN1,DYNC1I1,TMED9,PREB,MAN1A2,ANK3,MAN2A1,GOSR2,TMED2,SEC31A,CGA,COPB1,DYNC1H1,B4GALT2,MGAT2,SEC13,ARFGAP3,DYNC1LI2,CAPZA2	1.57771	0.457154	53	139
REGULATION OF HEART CONTRACTION%GOBP%GO:0008016	REGULATION OF HEART CONTRACTION%GOBP%GO:0008016	0.000957052	0.0272463	1	ATP2A3,DSG2,SLC9A1,TPM1,ISL1,TRPM4,BIN1,STC1,KCNQ1,P2RX4,ATP2B1,EDN1,PKP2,FKBP1B,PDE4D,CXADR,ANK2,AGT,KCNE2,FGF13,CHGA,DMD,SMAD7,TBX2,KCNE4,RGS2,SRI,CACNA1C,CALM3,KCNH2,CALM2,POPDC2,ATP1B1,GSTO1,SCN3B,CAV1,MEF2A,ATP1B2,PLN,ADRB1,KCNJ12,SCN1B,DES,ATP1A1,CACNA1D,FXYD1,RANGRF,HSPB7,CELF2,RYR2,SHOX2	1.58539	0.460254	51	136
HEART VALVE DEVELOPMENT%GOBP%GO:0003170	HEART VALVE DEVELOPMENT%GOBP%GO:0003170	0.0009572	0.0272463	1	BMP2,SOX9,HEY1,TGFBR2,SOX4,ROCK2,SMAD6,BMP4,DCHS1,TIE1,EMILIN1,APLNR,TNFRSF1B,MEF2C,GATA4,OLFM1,PDE2A,NFATC1,MATR3,SMAD4,SLIT3,ACVR1	1.72259	0.572242	22	50
LENS DEVELOPMENT IN CAMERA-TYPE EYE%GOBP%GO:0002088	LENS DEVELOPMENT IN CAMERA-TYPE EYE%GOBP%GO:0002088	0.00097371	0.0272619	-1	PLAAT1,WNT2B,WNT5B,SHROOM2,MAF,WNT5A,EPHA2,CRYBG3,HSF4	-1.85675	-0.581554	9	33
HISTONE UBIQUITINATION%GOBP%GO:0016574	HISTONE UBIQUITINATION%GOBP%GO:0016574	0.00097371	0.0272619	-1	CUL4B,RNF8,SKP1,PHC1,UBE2A,CDC73,BARD1,BCOR,DDB2,UBE2E1,UBE2N,UBE2B,BRCA1,PAF1,BRCC3,CTR9,RYBP	-1.81547	-0.568623	17	33
NCRNA PROCESSING%GOBP%GO:0034470	NCRNA PROCESSING%GOBP%GO:0034470	0.000974659	0.0272619	-1	EXOSC5,RPP40,LCMT2,ZNHIT6,YRDC,TPRKB,ELP4,RPP30,RIOK3,TUT7,SMAD2,PRKRA,PUM2,WDR74,DIMT1,SMAD3,INTS6,NHP2,PUS7,TRIT1,RRP1,HEATR1,CLP1,MRTO4,HSD17B10,BYSL,EIF6,DUS2,TBL3,METTL3,ZNHIT3,ZCCHC4,RPP21,IMP3,MTO1,NOP2,METTL1,TRMO,POP4,MPHOSPH6,PRKDC,DDX49,TSN,INTS7,NCBP2,NOLC1,AGO2,DDX18,MRM2,DUS4L,THUMPD2,NOL8,TSR2,WDR12,DICER1,RPS28,RSL1D1,MDN1,NGDN,KRI1,URB1,RPL35,TRMU,RPP14,TRMT112,WDR43,RPL14,FTSJ1,…	-1.45567	-0.333831	110	237
HEMOPOIESIS%GOBP%GO:0030097	HEMOPOIESIS%GOBP%GO:0030097	0.000977093	0.0272619	1	POU2AF1,ID2,FLT1,TGFBR2,SOX4,APP,CD164,PIK3R3,TEK,HIPK1,MFHAS1,PGM3,RUNX1,TOX,LGALS9,SLC25A38,TPD52,VCAM1,BMP4,ATP5IF1,F2RL1,SRC,PTGER4,MECOM,CDC42,HDAC9,PPARG,CIB1,MLLT3,PLCG2,GLRX5,TCTA,TCF3,VEGFA,KDR,RRAS,MEF2C,ITGB1,JAK1,EPOR,TCF7,HHEX,TAL1,FARP2,CD79A,KMT2A,CD34,ZFP36L2,MEOX1,IRF4,PRRC2C,LEP,PBXIP1,ALAS1,AXL,OGT,TGFBR3,MED1,RSAD2,GAS6,HIPK2,CTSL,SLC25A5,SHH,MFNG,ATF4,ARIH2,LEPR,CD81,ACTN1,AT…	1.44806	0.393663	88	304
PID_FOXO_PATHWAY%MSIGDB_C2%PID_FOXO_PATHWAY	PID_FOXO_PATHWAY%MSIGDB_C2%PID_FOXO_PATHWAY	0.000982962	0.0272729	-1	CSNK1E,BCL6,KAT2B,RALA,RALB,BCL2L11,SKP2,SFN,YWHAZ,CSNK1A1,CDKN1B,YWHAQ,CDK2,CCNB1,RAN,MAPK9,EP300	-1.8725	-0.578711	17	35
EPITHELIAL CELL DIFFERENTIATION%GOBP%GO:0030855	EPITHELIAL CELL DIFFERENTIATION%GOBP%GO:0030855	0.000987167	0.0272729	1	GATA6,BMP2,PROM1,SLC44A4,USH1C,KRT8,PODXL,SOX9,KRT20,ID2,AKR1C3,OVOL2,PLAAT3,HEY1,DAB2,SOX4,ANXA4,ZDHHC7,TCF21,PECAM1,SULT1B1,RAB13,PTER,MET,CCNO,STC1,TAGLN,CPT1A,COL15A1,ACTA2,BMP4,F2RL1,SRC,NFIB,PSAP,AKR1C1,TIE1,PPP3CA,CDC42,PDE4D,NRG1,PPARG,NR2F2,AKT1,CDHR2,PLS1,VEGFA,MAP1B,KDR,RAB1A,CASP6,CLIC4,MEF2C,UPK1B,NPY,SIPA1L3,AKR1C2,SLC4A7,GSTA1,BMP5,TPP1,INSM1,RAPGEF2,GATA4,TST,HDAC1,SALL1,ACADVL,CD…	1.45251	0.396982	82	278
TRANSCRIPTION, DNA-TEMPLATED%GOBP%GO:0006351	TRANSCRIPTION, DNA-TEMPLATED%GOBP%GO:0006351	0.00101215	0.0273914	-1	NCOA1,MED21,NCOA2,ELOC,TOPORS,MAF,NFYA,ELP4,MED28,MKRN2,CDC73,RXRA,RREB1,TAF1B,SNAPC3,PRMT5,PCF11,CDK7,WDR61,EREG,SUB1,MED8,GTF2A2,GTF2H5,COPS2,MBD1,POLR2F,ZBTB1,CREB1,POLR3G,POLR1E,GTF2F2,TCFL5,POLR1C,MED7,RPAP2,PAF1,RRAGC,MED6,SNAPC1,GTF3C1,FUBP3,TBP,CTR9,GTF3C3,TAF4B,MED27,POLRMT,GTF3C5,PRRX1,BAZ2A,NFKBIB,GTF2E1,NKX2-8,MED14,PWP1,GTF2B,HIPK3,POLR2I,TAF12,TEFM,DRAP1,NCBP2,TFDP1,MNAT1,NFX1,DR1,T…	-1.47744	-0.339205	72	239
NUCLEIC ACID-TEMPLATED TRANSCRIPTION%GOBP%GO:0097659	NUCLEIC ACID-TEMPLATED TRANSCRIPTION%GOBP%GO:0097659	0.00101833	0.0273914	-1	NCOA1,MED21,NCOA2,ELOC,TOPORS,MAF,NFYA,ELP4,MED28,MKRN2,CDC73,RXRA,RREB1,TAF1B,SNAPC3,PRMT5,PCF11,CDK7,WDR61,EREG,SUB1,MED8,GTF2A2,GTF2H5,COPS2,MBD1,POLR2F,ZBTB1,CREB1,POLR3G,POLR1E,GTF2F2,TCFL5,POLR1C,MED7,RPAP2,PAF1,RRAGC,MED6,SNAPC1,GTF3C1,FUBP3,TBP,CTR9,GTF3C3,TAF4B,MED27,POLRMT,GTF3C5,PRRX1,BAZ2A,NFKBIB,GTF2E1,NKX2-8,MED14,PWP1,GTF2B,HIPK3,POLR2I,TAF12,TEFM,DRAP1,NCBP2,TFDP1,MNAT1,NFX1,DR1,T…	-1.47727	-0.339102	72	240
SYNTHESIS OF DNA%REACTOME%R-HSA-69239.2	SYNTHESIS OF DNA%REACTOME%R-HSA-69239.2	0.00101937	0.0273914	-1	UBE2D1,SKP1,GINS3,CDC23,POLE2,SKP2,UBE2E1,CCNE1,PSME3,PSMC6,MCM4,RFC2,RBX1,PSMD6,PSMD7,PSMD12,ORC4,RFC1,ORC1,ORC6,GINS2,PSMB7,ORC3,CDK2,PSMD9,RFC5,SEM1,ANAPC1,PSMD5,RPA2,CCNE2,UBE2S,PSMC4,MCM2,UBE2C,PSMD8,PSMD10,LIG1,CCNA2,PSMA2,PSMB6,GINS1,RFC3,CDC27,ANAPC10,FZR1,GINS4,PCNA,POLA1,RPA1	-1.69173	-0.427677	50	105
DNA REPAIR%REACTOME DATABASE ID RELEASE 79%73894	DNA REPAIR%REACTOME DATABASE ID RELEASE 79%73894	0.0010225	0.0273914	-1	TINF2,CUL4B,H2BC8,RNF8,REV1,COPS3,FANCE,KDM4B,H2AC8,BARD1,POLB,CDK7,POLQ,DDB2,PIAS1,POLE2,UBE2V2,CETN2,GTF2H5,COPS2,UBE2N,UBE2B,HUS1,RAD51B,POLR2F,PARG,RFC2,WDR48,RBX1,H2AC6,H2BC9,H2BC17,RFC1,COPS4,COPS6,BRCA1,ASCC3,XRCC5,BRCC3,EYA3,RNF111,RAD1,TIPIN,PALB2,UBE2I,CDK2,SUMO2,H2BS1,USP7,EYA1,MSH2,RFC5,TRIM25,PRKDC,RPA2,TIMELESS,POLR2I,COPS8,MNAT1,EP300,NEIL3,HMGN1,GTF2H1,H2BC21,PPIE,H2BC5,LIG1,CCNA2…	-1.43303	-0.327291	73	247
DISEASES OF METABOLISM%REACTOME%R-HSA-5668914.5	DISEASES OF METABOLISM%REACTOME%R-HSA-5668914.5	0.00102436	0.0273914	1	VCAN,MUC6,SPON1,MUC5AC,LUM,SLC35D1,FMOD,GFPT1,B4GAT1,SDC2,UBB,HSPG2,HEXB,GNS,DAG1,MUC13,MOGS,GLB1,IDUA,CD320,GALNT3,LARGE1,ADAMTS5,GYG2,DCN,ALDOB,GALE,GPC3,AGRN,HEXA,GPC4,SDC3,MUC1,DPM3,GUSB,EXT1,CBLIF,THSD7A,G6PC3,ADAMTS1,SGSH,CSPG4,BTD,MTRR,POMGNT1,B4GALT7,NAGLU,IDH1,SDC4,MUC3A,SLC34A2,GALNT12,EXT2,ARSB,THBS1,SI,ALG13,MGAT2,MUC2,CYP1B1,BGN,MCCC2,CYP27B1,DPAGT1,B3GAT3,ADAMTS2,ADAMTSL3	1.51414	0.423948	67	197
RNA BIOSYNTHETIC PROCESS%GOBP%GO:0032774	RNA BIOSYNTHETIC PROCESS%GOBP%GO:0032774	0.00102459	0.0273914	-1	NCOA1,MED21,NCOA2,ELOC,TOPORS,MAF,NFYA,ELP4,MED28,MKRN2,CDC73,RXRA,RREB1,TAF1B,SNAPC3,PRMT5,PCF11,CDK7,WDR61,EREG,SUB1,MED8,GTF2A2,GTF2H5,COPS2,MBD1,POLR2F,ZBTB1,CREB1,POLR3G,POLR1E,GTF2F2,TCFL5,POLR1C,MED7,RPAP2,PAF1,RRAGC,MED6,SNAPC1,GTF3C1,FUBP3,TBP,CTR9,GTF3C3,TAF4B,MED27,POLRMT,GTF3C5,PRRX1,BAZ2A,NFKBIB,GTF2E1,NKX2-8,MED14,PWP1,GTF2B,HIPK3,POLR2I,TAF12,TEFM,DRAP1,NCBP2,TFDP1,MNAT1,NFX1,DR1,T…	-1.46607	-0.335587	72	244
NUCLEOSOME ASSEMBLY%REACTOME%R-HSA-774815.1	NUCLEOSOME ASSEMBLY%REACTOME%R-HSA-774815.1	0.0010352	0.0273914	-1	H2BC8,CENPC,H2AC8,CENPU,CENPN,H2AC6,H2BC9,H2BC17,CENPA,OIP5,CENPQ,H2BS1,NPM1,H2BC21,H2BC5,ITGB3BP	-1.72278	-0.516902	16	40
DEPOSITION OF NEW CENPA-CONTAINING NUCLEOSOMES AT THE CENTROMERE%REACTOME%R-HSA-606279.1	DEPOSITION OF NEW CENPA-CONTAINING NUCLEOSOMES AT THE CENTROMERE%REACTOME%R-HSA-606279.1	0.0010352	0.0273914	-1	H2BC8,CENPC,H2AC8,CENPU,CENPN,H2AC6,H2BC9,H2BC17,CENPA,OIP5,CENPQ,H2BS1,NPM1,H2BC21,H2BC5,ITGB3BP	-1.72278	-0.516902	16	40
MITOTIC METAPHASE PLATE CONGRESSION%GOBP%GO:0007080	MITOTIC METAPHASE PLATE CONGRESSION%GOBP%GO:0007080	0.0010352	0.0273914	-1	VPS4B,CUL3,CENPC,EML3,CDC23,RAB11A,CHMP1B,ZW10,RMDN1,MAPRE1,CHMP2B,CHMP5,CCNB1,PDCD6IP,KIF2C,KIF22,MIS12,PIBF1,CHMP6,SEH1L,NDC80	-1.77007	-0.53109	21	40
REGULATION OF DNA-DEPENDENT DNA REPLICATION%GOBP%GO:0090329	REGULATION OF DNA-DEPENDENT DNA REPLICATION%GOBP%GO:0090329	0.00104348	0.0274458	-1	BCL6,GINS3,E2F8,KAT7,MCM4,RFC2,TIPIN,GINS2,WIZ,SMARCAL1,RFC5,TIMELESS,DBF4,MCM2,DBF4B,DONSON,GINS1,RFC3,NBN,GINS4,FBXO5,PCNA	-1.82434	-0.544947	22	41
INORGANIC ION HOMEOSTASIS%GOBP%GO:0098771	INORGANIC ION HOMEOSTASIS%GOBP%GO:0098771	0.00104778	0.0274458	1	ITPR3,RAB20,ATP2A3,CA2,SLC39A14,TMPRSS3,SLC12A2,TRPA1,PLCE1,SLC12A7,ABCC6,SLC9A1,APP,TRPM4,SLC4A4,CD36,ATP7B,PTGER2,STC1,P2RX4,GPR35,PACS2,CXCR4,COX19,CCRL2,ATP2B1,SLC26A6,EDN1,HEPH,FGFR4,DMXL2,F2RL1,TRPV1,HSP90B1,WFS1,FKBP1B,PTGER4,CCL11,CACNA1A,SLC4A2,BAX,PPP3CA,HFE,APLNR,B2M,SLC7A8,ANK2,PLCG2,SLC39A8,GPER1,TGM2,GLRX5,F2R,RAMP3,ABL1,ATP2C2,CDH5,CXCL12,TFRC,THY1,ATP6V0A1,SLC4A7,ATP4B,SCGN,SRI,CA…	1.36674	0.364005	163	449
NEURON DEVELOPMENT%GOBP%GO:0048666	NEURON DEVELOPMENT%GOBP%GO:0048666	0.00105753	0.0274458	1	PLA2G10,FARP1,SEMA4G,SLC44A4,TNIK,EFNB2,SEMA3C,USH1C,MICALL2,ENAH,SDC2,ISL1,APP,UBB,PTK2,MNX1,PLXNA3,LAMC2,FRY,DAG1,FLRT3,RAB13,SEMA3G,RUNX1,EPHB4,LAMA3,STX3,FOLR1,BTBD3,ARF4,AHI1,NFIB,FRYL,PPP1R9A,BTG2,CDC42,FYN,SEMA3E,KLF7,AGRN,ALCAM,KIF5C,NDNF,APLP2,VASP,PLXND1,PLS1,APOE,LAMB1,RAB8A,NCAM1,VEGFA,MTCH1,MAP1B,LAMA2,S100A6,DMD,IQSEC1,NREP,MEF2C,NRXN1,HSP90AA1,CXCL12,PLP1,THY1,NPY,SLC4A7,TAOK2,INSM…	1.3836	0.370259	128	403
INCRETIN SYNTHESIS, SECRETION, AND INACTIVATION%REACTOME DATABASE ID RELEASE 79%400508	INCRETIN SYNTHESIS, SECRETION, AND INACTIVATION%REACTOME DATABASE ID RELEASE 79%400508	0.00107428	0.0274458	1	TCF7L2,ISL1,GNB1,SPCS3,DPP4,GATA4,SEC11A,LEP,GNG13	1.7993	0.720518	9	19
ATRIOVENTRICULAR VALVE MORPHOGENESIS%GOBP%GO:0003181	ATRIOVENTRICULAR VALVE MORPHOGENESIS%GOBP%GO:0003181	0.00107428	0.0274458	1	BMP2,HEY1,TGFBR2,SOX4,SMAD6,DCHS1,GATA4,OLFM1,SMAD4,SLIT3,ACVR1,EFNA1	1.80301	0.722002	12	19
NON-CODING RNA METABOLISM%REACTOME DATABASE ID RELEASE 79%194441	NON-CODING RNA METABOLISM%REACTOME DATABASE ID RELEASE 79%194441	0.00107527	0.0274458	-1	NUP214,NUP153,NUP205,PRMT5,NUP42,NUP188,SNRPD1,RAE1,NUP93,SNRPF,GEMIN2,WDR77,NUP37,NUP54,NCBP2,NUP133,SNRPD2,GEMIN7	-1.87742	-0.557249	18	43
SNRNP ASSEMBLY%REACTOME DATABASE ID RELEASE 79%191859	SNRNP ASSEMBLY%REACTOME DATABASE ID RELEASE 79%191859	0.00107527	0.0274458	-1	NUP214,NUP153,NUP205,PRMT5,NUP42,NUP188,SNRPD1,RAE1,NUP93,SNRPF,GEMIN2,WDR77,NUP37,NUP54,NCBP2,NUP133,SNRPD2,GEMIN7	-1.87742	-0.557249	18	43
HEMATOPOIETIC OR LYMPHOID ORGAN DEVELOPMENT%GOBP%GO:0048534	HEMATOPOIETIC OR LYMPHOID ORGAN DEVELOPMENT%GOBP%GO:0048534	0.00108108	0.0274458	1	POU2AF1,ID2,FLT1,TGFBR2,SOX4,APP,CD164,TCF21,PIK3R3,LRP5,TEK,HIPK1,MFHAS1,PGM3,RUNX1,TOX,LGALS9,SLC25A38,TPD52,VCAM1,BMP4,ATP5IF1,F2RL1,SRC,PTGER4,MECOM,CDC42,HDAC9,PPARG,CIB1,MLLT3,PLCG2,GLRX5,TCTA,TCF3,VEGFA,KDR,LRP5L,RRAS,MEF2C,ITGB1,JAK1,EPOR,TCF7,HHEX,TAL1,FARP2,CD79A,LRRC17,KMT2A,CD34,ZFP36L2,MEOX1,IRF4,PRRC2C,LEP,PBXIP1,ALAS1,AXL,OGT,TGFBR3,MED1,RSAD2,GAS6,HIPK2,CTSL,SLC25A5,SHH,MFNG,ATF4,…	1.43472	0.38895	89	321
CARDIAC SEPTUM DEVELOPMENT%GOBP%GO:0003279	CARDIAC SEPTUM DEVELOPMENT%GOBP%GO:0003279	0.00108108	0.0274458	1	GATA6,SEMA3C,HEY1,TGFBR2,SOX4,ISL1,SMAD6,BMP4,APLNR,ANK2,PARVA,SMAD7,ENG,TBX2,BMP5,GATA4,SALL1,NRP1,PDE2A,TGFBR3,MATR3,SMAD4,SLIT3,ACVR1,ZFPM2	1.69093	0.554779	25	54
KIDNEY EPITHELIUM DEVELOPMENT%GOBP%GO:0072073	KIDNEY EPITHELIUM DEVELOPMENT%GOBP%GO:0072073	0.0010914	0.0274812	1	BMP2,PROM1,PODXL,SOX9,TCF21,PECAM1,KLHL3,BMP4,AHI1,GPC3,KANK2,HNF1B,MEF2C,SALL1,CD34	1.71166	0.567212	15	51
PROTEIN LOCALIZATION TO CHROMOSOME, CENTROMERIC REGION%GOBP%GO:0071459	PROTEIN LOCALIZATION TO CHROMOSOME, CENTROMERIC REGION%GOBP%GO:0071459	0.00110132	0.0274812	-1	H2AC8,ZW10,IK,BUB3,CENPA,CDK1,MIS12,TTK,RB1,KNTC1,ZWILCH,AURKB	-1.92216	-0.723201	12	16
ESTABLISHMENT OF CHROMOSOME LOCALIZATION%GOBP%GO:0051303	ESTABLISHMENT OF CHROMOSOME LOCALIZATION%GOBP%GO:0051303	0.00110457	0.0274812	-1	VPS4B,CUL3,CENPC,EML3,CDC23,RAB11A,CHMP1B,NDEL1,ZW10,RMDN1,MAPRE1,CHMP2B,CHMP5,CENPQ,CCNB1,CENPF,PDCD6IP,KIF2C,KIF22,MIS12,PIBF1,CHMP6,DLGAP5,SEH1L,NDC80	-1.84087	-0.527208	25	49
RIBONUCLEOPROTEIN COMPLEX BIOGENESIS%GOBP%GO:0022613	RIBONUCLEOPROTEIN COMPLEX BIOGENESIS%GOBP%GO:0022613	0.00110865	0.0274812	-1	NUDT21,CUL4B,EXOSC5,RPP40,METTL17,ZNHIT6,COIL,SRSF5,RIOK3,EIF3J,PRKRA,EIF3H,CDC73,DDX28,PAK1IP1,DDX3X,PRMT5,SRPK1,WDR74,DIMT1,NIP7,YTHDC1,CELF1,NHP2,SRPK2,SNRPD1,RRP1,RPL10L,HEATR1,CLP1,MRPL22,MRTO4,USP4,SNRPF,GEMIN2,EIF3A,BYSL,STRAP,XRCC5,EIF6,GCFC2,WDR77,TBL3,ZNHIT3,ZCCHC4,IMP3,NOP16,RAN,NOP2,POP4,C1QBP,MPHOSPH6,PRKDC,SF3A1,DDX49,NPM1,GLUL,MCTS1,NOLC1,AGO2,DDX18,SNRPD2,ABCE1,MRM2,GEMIN7,RPS5,NO…	-1.59012	-0.361505	119	270
HALLMARK_G2M_CHECKPOINT%MSIGDB_C2%HALLMARK_G2M_CHECKPOINT	HALLMARK_G2M_CHECKPOINT%MSIGDB_C2%HALLMARK_G2M_CHECKPOINT	0.00111049	0.0274812	-1	SS18,ESPL1,SMC4,MEIS1,KATNA1,TLE3,EFNA5,BARD1,ARID4A,HIF1A,SLC7A1,MAPK14,YTHDC1,CDKN2C,HUS1,KIF20B,SNRPD1,KIF23,PTTG1,CDKN1B,EZH2,TRAIP,CENPA,CBX1,STAG1,GINS2,CDKN3,CCNB2,RAD21,CENPF,TRA2B,HMGB3,UBE2S,TFDP1,MNAT1,DBF4,NOLC1,MCM2,UCK2,UBE2C,TGFB1,PAFAH1B1,CUL5,PRPF4B,MYC,SMC2,CCNA2,TTK,MAD2L1,BIRC5,MARCKS,HMMR,AURKB,CDC27,KIF11,PLK4,NEK2,KIF15,SRSF10,FBXO5	-1.72894	-0.426101	60	124
RRNA PROCESSING%GOBP%GO:0006364	RRNA PROCESSING%GOBP%GO:0006364	0.00111173	0.0274812	-1	EXOSC5,RPP40,ZNHIT6,RIOK3,WDR74,DIMT1,NHP2,RRP1,HEATR1,MRTO4,BYSL,EIF6,TBL3,ZNHIT3,ZCCHC4,IMP3,NOP2,POP4,MPHOSPH6,PRKDC,DDX49,NOLC1,DDX18,MRM2,NOL8,TSR2,WDR12,RPS28,RSL1D1,MDN1,NGDN,KRI1,URB1,RPL35,TRMT112,WDR43,RPL14,LSM6,RRP15,FBL,NOL6,MRPS11,EXOSC2,RCL1,RPS21,RPS16,RRP7BP,TFB2M,SNU13,RIOK2,WDR46,ABT1,EMG1,RPL5,DKC1	-1.67804	-0.41594	55	121
IL1%NETPATH%IL1	IL1%NETPATH%IL1	0.00112275	0.0276325	-1	MAP2K1,UBE2V1,PELI1,IRAK4,IL1A,MAPK1,S100B,MAP2K4,IL1RN,MAPK14,IL1R1,TRAF6,PPP6C,STAT3,EIF2S1,REL,NFKBIA,ATF2,GSK3B,NFKBIB,MAPK9,MAP3K7,MAP2K6,SQSTM1,RELA,RB1,SIRPA	-1.78007	-0.506925	27	51
RETINOID METABOLISM AND TRANSPORT%REACTOME%R-HSA-975634.2	RETINOID METABOLISM AND TRANSPORT%REACTOME%R-HSA-975634.2	0.00113459	0.0278024	1	AKR1C3,SDC2,HSPG2,AKR1B10,AKR1C1,GPC3,RDH11,AGRN,GPC4,SDC3,TTR,APOE,BCO1,RETSAT,LPL	1.76592	0.619592	15	37
MITOTIC NUCLEAR DIVISION%GOBP%GO:0140014	MITOTIC NUCLEAR DIVISION%GOBP%GO:0140014	0.00114876	0.0279124	-1	LSM14A,PDS5A,VPS4B,ESPL1,CUL3,SMC4,ZNF207,REEP4,CENPC,KIF2A,EML3,ABRAXAS2,CLASP1,CDC23,RAB11A,NIPBL,MAU2,CHMP1B,NDEL1,ZW10,ANKLE2,RMDN1,KIF23,SPAST,MAPRE1,TPX2,CHMP2B,CLASP2,CHMP5,STAG1,UBE2I,KIF25,CCNB1,RAD21,RAN,PDCD6IP,KIF2C,UBE2S,RACGAP1,UBE2C,NCAPG,NCAPD3,KIF22,MIS12,SMC2,NCAPH,PIBF1,NAA50,NCAPH2,RB1,BIRC5,KNTC1,AURKB,KIF11,SMC3,CHMP6,DLGAP5,BCCIP,SEH1L,NDC80,GOLGA2	-1.71903	-0.424184	61	126
TRANSPORT OF MATURE MRNA DERIVED FROM AN INTRON-CONTAINING TRANSCRIPT%REACTOME%R-HSA-159236.3	TRANSPORT OF MATURE MRNA DERIVED FROM AN INTRON-CONTAINING TRANSCRIPT%REACTOME%R-HSA-159236.3	0.00114898	0.0279124	-1	RBM8A,NUP214,NUP153,EIF4A3,SRSF5,NUP205,NXT1,NUP42,NUP188,RAE1,NUP93,NUP37,CHTOP,UPF3B,NUP54,NCBP2,NUP133,THOC7,SRSF9	-1.76931	-0.495593	19	56
POSITIVE REGULATION OF CALCIUM ION TRANSPORT%GOBP%GO:0051928	POSITIVE REGULATION OF CALCIUM ION TRANSPORT%GOBP%GO:0051928	0.00116731	0.0281153	1	SLC9A1,STC1,P2RX4,ATP2B1,WFS1,SPHK2,PPP3CA,APLNR,ANK2,GPER1,MYLK,F2R,RAMP3,CXCL12,THY1,CALM3,CALM2,ATP1B1,GSTO1,PDGFRB,TRPC3,CAV1,PPP3R1,CCR1,GRIN1,CCL2,CACNA1D,F2,RYR2,CALCR,P2RX5,TRPC6,PLA2G1B	1.66526	0.521048	33	75
NEGATIVE REGULATION OF BLOOD VESSEL MORPHOGENESIS%GOBP%GO:2000181	NEGATIVE REGULATION OF BLOOD VESSEL MORPHOGENESIS%GOBP%GO:2000181	0.00116731	0.0281153	1	CREB3L1,KLF2,SLC12A2,COL4A2,HSPG2,TEK,ROCK2,SPARC,SYNJ2BP,DCN,EMILIN1,SEMA3E,PPARG,SPRY2,CLDN5,COL4A3,HHEX,STAB1,ADAMTS1,PDE3B,PML,HLA-G,PIK3CB,THBS1,AGO1	1.66754	0.521761	25	75
TRANSFORMING GROWTH FACTOR BETA RECEPTOR SIGNALING PATHWAY%GOBP%GO:0007179	TRANSFORMING GROWTH FACTOR BETA RECEPTOR SIGNALING PATHWAY%GOBP%GO:0007179	0.00117693	0.0282263	1	COL1A2,PTPRK,FMOD,TGFBR2,COL3A1,PXN,PTK2,FERMT2,SMAD6,SRC,BAMBI,JUN,CLDN5,SMAD7,CDH5,TGFBRAP1,ENG,ITGB1,FOS,HPGD,ZMIZ2,ARRB2,TGFBR3,SMAD4,LRRC32,ACVR1,LEFTY1,TGFBR3L,NLK,ID1,TGFB3,APOA1	1.67798	0.52944	32	70
O-LINKED GLYCOSYLATION%REACTOME%R-HSA-5173105.4	O-LINKED GLYCOSYLATION%REACTOME%R-HSA-5173105.4	0.00118859	0.0283851	1	GALNT10,GALNT6,MUC6,SPON1,MUC5AC,B4GAT1,GCNT1,GALNT7,POFUT2,DAG1,ST6GAL1,MUC13,GALNT3,LARGE1,ADAMTS5,MUC1,THSD7A,ADAMTS1	1.68629	0.537172	18	66
MUSCLE TISSUE DEVELOPMENT%GOBP%GO:0060537	MUSCLE TISSUE DEVELOPMENT%GOBP%GO:0060537	0.00119632	0.0284491	1	GATA6,BMP2,DSG2,ID2,TBX3,PTCH1,HEY1,TPM1,ISL1,TCF21,MSX2,BMP4,MYH11,ZBTB18,PKP2,PPP3CA,EFEMP2,NRG1,CXADR,S1PR1,MYLK,VEGFA,DMD,SMAD7,MEF2C,ENG,TBX2,OBSL1,NF1,BMP5,GATA4,SGCD,POPDC2,PDGFRB,TGFBR3,CAV1,SMAD4,RBPJ,AKAP13,MEF2A,ACVR1,SHH,ZFPM2,MSX1	1.56363	0.453938	44	136
TRANSCRIPTIONAL REGULATION BY SMALL RNAS%REACTOME%R-HSA-5578749.4	TRANSCRIPTIONAL REGULATION BY SMALL RNAS%REACTOME%R-HSA-5578749.4	0.00120144	0.0284509	-1	NUP214,NUP153,H2BC8,H2AC8,NUP205,NUP42,NUP188,POLR2F,H2AC6,RAE1,H2BC9,H2BC17,NUP93,H3-3B,NUP37,H2BS1,RAN,NUP54,POLR2I,NUP133,AGO2,H2BC21,H2BC5,H3C8	-1.72102	-0.47714	24	60
CELL-SUBSTRATE ADHESION%GOBP%GO:0031589	CELL-SUBSTRATE ADHESION%GOBP%GO:0031589	0.00121051	0.0285457	1	MICALL2,PTPRK,DLC1,ITGB4,MSLN,COL3A1,PXN,FN1,ITGA6,TEK,FERMT2,ITGAV,SGCE,VCAM1,SMAD6,SRC,ECM2,COL13A1,LAMB3,EMILIN1,PARVA,ARHGEF7,LAMB1,LAMC1,SORBS1,PARVB,THY1,NID2,ITGB1,TAOK2,L1CAM,FBLN5,TMEM8B,ILK,CD34,LAMB2,NRP1,ITGA1,MADCAM1,ATP1B2,PPFIA1,ITGA8,FGB,DDR1,FGG,ITGA7,FGA,ANGPTL3,ACTN1,EFNA1	1.59318	0.466223	50	126
G2 M DNA DAMAGE CHECKPOINT%REACTOME%R-HSA-69473.5	G2 M DNA DAMAGE CHECKPOINT%REACTOME%R-HSA-69473.5	0.00122549	0.0287786	-1	H2BC8,RNF8,WEE1,BARD1,UBE2V2,SFN,YWHAZ,UBE2N,HUS1,RFC2,H2BC9,H2BC17,YWHAQ,BRCA1,BRCC3,RAD1,H2BS1,CCNB1,CDK1,RFC5,RPA2,H2BC21,YWHAE,H2BC5,H3-4	-1.6724	-0.45672	25	65
M PHASE%REACTOME DATABASE ID RELEASE 79%68886	M PHASE%REACTOME DATABASE ID RELEASE 79%68886	0.00125	0.0292324	-1	UBE2D1,BLZF1,CLIP1,PDS5A,NUP214,CEP76,NUP153,H2BC8,MAPK1,CSNK1E,ENSA,ESPL1,PPP2R2A,LPIN1,SMC4,WAPL,CENPC,TUBB6,KIF2A,PPP2R5C,H2AC8,NUP205,CLASP1,PPP2R5E,CENPU,CDC23,NIPBL,NUP42,MAU2,RAB2A,CETN2,UBE2E1,NDEL1,ZW10,NUP188,CENPN,PSME3,ANKLE2,PSMC6,TUBA3C,PSMD6,KIF23,PTTG1,PSMD7,BUB3,USO1,PSMD12,H2AC6,HAUS7,RAE1,PPP2CA,H2BC9,H2BC17,ACTR1A,NUP93,SPAST,CEP135,MAPRE1,SPC25,DCTN3,CHMP2B,H3-3B,CLASP2,CENPA…	-1.81713	-0.409045	134	303
CARBOHYDRATE DERIVATIVE BIOSYNTHETIC PROCESS%GOBP%GO:1901137	CARBOHYDRATE DERIVATIVE BIOSYNTHETIC PROCESS%GOBP%GO:1901137	0.00127891	0.0297168	1	GALNT10,GALNT6,FUT8,FUT9,FA2H,UGT8,MLEC,MGAT5,GFPT1,TRAK1,FUT4,GAL3ST1,B4GAT1,ACSL3,SCCPDH,GCNT1,GALNT7,POFUT2,NANS,ST6GAL1,PLOD3,ACSL5,SLC35D2,PGM3,RPN2,MOGS,MGAT3,ST3GAL5,ACLY,GALNT3,LARGE1,CHST2,AMPD2,SERP1,PLOD1,CHPF,HEXA,ALG5,SLC25A16,SLC39A8,FOXL1,RPN1,UST,DPM3,CSGALNACT1,XYLT2,UBE2J1,EXT1,PIGG,DPY19L1,ANGPT1,UGGT1,MGAT4B,ATIC,NPR2,ACSL4,SLC25A1,B4GALNT1,AMPD1,GMDS,CANT1,DPY19L4,PDHA1,GMPPB…	1.40358	0.377732	127	356
NCRNA METABOLIC PROCESS%GOBP%GO:0034660	NCRNA METABOLIC PROCESS%GOBP%GO:0034660	0.00128535	0.0297168	-1	MAPT,EXOSC5,RPP40,LCMT2,ZNHIT6,YRDC,PELO,TPRKB,ELP4,DARS1,RPP30,RIOK3,TUT7,SMAD2,GATB,PRKRA,PUM2,TAF1B,SNAPC3,WDR74,CDK7,DIMT1,SMAD3,INTS6,NHP2,RBM7,PUS7,TRIT1,TARS2,RRP1,HEATR1,CLP1,MRTO4,HSD17B10,POLR1E,RPAP2,BYSL,SNAPC1,EIF6,GTF3C1,DUS2,GTF3C3,TBL3,METTL3,ZNHIT3,ZCCHC4,GTF3C5,RPP21,IMP3,MTO1,NOP2,METTL1,TRMO,POP4,MPHOSPH6,PRKDC,DDX49,TSN,INTS7,NCBP2,NOLC1,AGO2,DDX18,MRM2,DUS4L,THUMPD2,NOL8,TSR…	-1.27946	-0.28761	121	309
ACTIVATION OF ATR IN RESPONSE TO REPLICATION STRESS%REACTOME DATABASE ID RELEASE 79%176187	ACTIVATION OF ATR IN RESPONSE TO REPLICATION STRESS%REACTOME DATABASE ID RELEASE 79%176187	0.00128949	0.0297168	-1	HUS1,MCM4,RFC2,ORC4,ORC1,ORC6,RAD1,ORC3,CDK2,RFC5,RPA2,DBF4,MCM2,RFC3,RPA1,ORC5,RFC4,CDC7,MCM5,ORC2,CDC45,MCM10,CHEK1,CDC25C	-1.89972	-0.598574	24	32
PID_SYNDECAN_1_PATHWAY%MSIGDB_C2%PID_SYNDECAN_1_PATHWAY	PID_SYNDECAN_1_PATHWAY%MSIGDB_C2%PID_SYNDECAN_1_PATHWAY	0.0012918	0.0297168	1	COL1A2,COL5A2,COL1A1,COL3A1,COL4A6,COL4A5,COL6A1,COL4A1,COL13A1,SDCBP,COL4A3,MMP7,PPIB,HGF,COL9A2,COL2A1	1.78179	0.634149	16	34
PROTEIN UBIQUITINATION%GOBP%GO:0016567	PROTEIN UBIQUITINATION%GOBP%GO:0016567	0.001321	0.0301937	-1	UBE2D1,CUL4B,UBE4B,MARCHF7,RNF141,FBXW11,UBE2V1,HERC6,SASH1,PELI1,ITCH,RNF8,RMND5A,SKP1,UBE2G1,NPEPPS,MARCHF5,ELOC,AMFR,CUL3,TOPORS,PHC1,RC3H2,ARIH1,FANCE,UBE2K,UBE2A,RNF19B,KLHL2,UBE2D3,UBE2D2,RNF38,MKRN2,CDC73,AKTIP,DTX2,TRIM13,UBE2H,BARD1,BCOR,CDC23,SMURF1,UBE3A,MYCBP2,EIPR1,DDB2,RLIM,SKP2,UBE2V2,TRIM33,SPSB1,AMBRA1,UBE2E1,TRIP12,KLHL12,BTRC,KLHL24,UBE2N,KLHL7,RNF144A,UBE2B,RNF39,TRAF6,PINK1,R…	-1.58944	-0.354274	99	322
UBIQUITIN-DEPENDENT PROTEIN CATABOLIC PROCESS%GOBP%GO:0006511	UBIQUITIN-DEPENDENT PROTEIN CATABOLIC PROCESS%GOBP%GO:0006511	0.00132802	0.0301937	-1	UBE2D1,CUL4B,UBE4B,VPS4B,FBXW11,UBAP1,HERC6,FEM1B,NEMF,PELI1,ITCH,RNF8,WDR26,RMND5A,SKP1,UBE2G1,ELOC,C18ORF25,GID8,AMFR,CUL3,TOPORS,RC3H2,ARIH1,COPS3,WDR91,UBE2K,UBE2A,RNF19B,YOD1,PLAA,UBE2D3,UBE2D2,APPBP2,PPP2R5C,DNAJB12,CLGN,NTAN1,TRIM13,UBE2H,CDC23,SMURF1,APC,GID4,RLIM,SKP2,KLHDC10,SPSB1,TSG101,SPSB3,CHMP1B,UBE2E1,CSNK1A1,TRIP12,BTRC,RNF144A,UBE2B,PSMC6,RMND5B,PINK1,RBX1,PSMD6,PSMD7,TOLLIP,PSM…	-1.60001	-0.357995	89	318
SWITCHING OF ORIGINS TO A POST-REPLICATIVE STATE%REACTOME%R-HSA-69052.4	SWITCHING OF ORIGINS TO A POST-REPLICATIVE STATE%REACTOME%R-HSA-69052.4	0.00132861	0.0301937	-1	UBE2D1,SKP1,CDC23,SKP2,UBE2E1,CCNE1,PSME3,PSMC6,MCM4,RBX1,PSMD6,PSMD7,PSMD12,ORC4,ORC1,ORC6,PSMB7,ORC3,CDK2,PSMD9,SEM1,ANAPC1,PSMD5,CCNE2,UBE2S,PSMC4,MCM2,UBE2C,PSMD8,PSMD10,CCNA2,PSMA2,PSMB6	-1.65731	-0.43885	33	78
CELL-SUBSTRATE JUNCTION ASSEMBLY%GOBP%GO:0007044	CELL-SUBSTRATE JUNCTION ASSEMBLY%GOBP%GO:0007044	0.00134549	0.0304546	1	PTPRK,DLC1,ITGB4,FN1,ITGA6,DST,FERMT2,SRC,ARHGEF7,LAMC1,SORBS1,THY1,TAOK2	1.759	0.665272	13	25
MODIFICATION-DEPENDENT PROTEIN CATABOLIC PROCESS%GOBP%GO:0019941	MODIFICATION-DEPENDENT PROTEIN CATABOLIC PROCESS%GOBP%GO:0019941	0.0013624	0.0307139	-1	UBE2D1,CUL4B,UBE4B,VPS4B,FBXW11,UBAP1,HERC6,FEM1B,NEMF,PELI1,ITCH,RNF8,WDR26,RMND5A,SKP1,UBE2G1,ELOC,C18ORF25,GID8,AMFR,CUL3,TOPORS,RC3H2,ARIH1,COPS3,WDR91,UBE2K,UBE2A,RNF19B,YOD1,PLAA,UBE2D3,UBE2D2,APPBP2,PPP2R5C,DNAJB12,CLGN,NTAN1,TRIM13,UBE2H,CDC23,SMURF1,APC,GID4,RLIM,SKP2,KLHDC10,SPSB1,TSG101,SPSB3,CHMP1B,UBE2E1,CSNK1A1,TRIP12,BTRC,RNF144A,UBE2B,PSMC6,RMND5B,PINK1,RBX1,PSMD6,PSMD7,TOLLIP,PSM…	-1.55337	-0.346303	89	325
CELL-CELL COMMUNICATION%REACTOME DATABASE ID RELEASE 79%1500931	CELL-CELL COMMUNICATION%REACTOME DATABASE ID RELEASE 79%1500931	0.0013762	0.0308541	1	CLDN18,ANG,NECTIN3,SPTBN1,CDH11,ITGB4,PXN,PTK2,LAMC2,CD151,ITGA6,DST,CDH6,LAMA3,FERMT2,LAMB3,FYN,VASP,PARVA,CLDN5,PVR,PARVB,CDH5,ITGB1,ILK,CD2AP,LIMS2,CDH2,PIK3CB,PLEC,ACTN1,CASK,CADM3,CLDN3	1.59166	0.479675	34	98
COMPLEMENT ACTIVATION%GOBP%GO:0006956	COMPLEMENT ACTIVATION%GOBP%GO:0006956	0.00138007	0.0308541	1	IGHA2,IGHG2,CLU,CFB,MFAP4,IGHV4-59,IGHV3-7,IGHV3-23,IGHV1-69,C6,IGHV3-21,C8A,IGHV4-34,IGHD,IGHV3-72,COLEC11,C3,IGHE,C1R,CFH,CR2,C7,C2,IGHV5-51,C1QA	1.70478	0.573985	25	46
MODIFICATION-DEPENDENT MACROMOLECULE CATABOLIC PROCESS%GOBP%GO:0043632	MODIFICATION-DEPENDENT MACROMOLECULE CATABOLIC PROCESS%GOBP%GO:0043632	0.00138504	0.0308541	-1	UBE2D1,CUL4B,UBE4B,VPS4B,FBXW11,UBAP1,HERC6,FEM1B,NEMF,PELI1,ITCH,RNF8,WDR26,RMND5A,SKP1,UBE2G1,ELOC,C18ORF25,GID8,AMFR,CUL3,TOPORS,RC3H2,ARIH1,COPS3,WDR91,UBE2K,UBE2A,TUT7,RNF19B,YOD1,PLAA,UBE2D3,UBE2D2,APPBP2,PPP2R5C,DNAJB12,CLGN,NTAN1,TRIM13,UBE2H,CDC23,SMURF1,APC,GID4,RLIM,SKP2,KLHDC10,SPSB1,TSG101,SPSB3,CHMP1B,UBE2E1,CSNK1A1,TRIP12,BTRC,RNF144A,UBE2B,PSMC6,RMND5B,PINK1,RBX1,PSMD6,PSMD7,TOLLI…	-1.55295	-0.345574	90	332
METABOLISM OF FAT-SOLUBLE VITAMINS%REACTOME DATABASE ID RELEASE 79%6806667	METABOLISM OF FAT-SOLUBLE VITAMINS%REACTOME DATABASE ID RELEASE 79%6806667	0.00140766	0.0312345	1	AKR1C3,SDC2,HSPG2,AKR1B10,AKR1C1,GPC3,RDH11,AGRN,GPC4,SDC3,TTR,APOE,BCO1,RETSAT,LPL	1.75505	0.606342	15	40
REGULATION OF CHROMOSOME SEGREGATION%GOBP%GO:0051983	REGULATION OF CHROMOSOME SEGREGATION%GOBP%GO:0051983	0.00141911	0.0313651	-1	ESPL1,CUL3,ZNF207,KAT2B,SMARCA4,PUM2,CDC23,APC,PHF10,ZW10,IK,PTTG1,BUB3,DUSP1,PLSCR1,PTTG3P,SPC25,CCNB1,CENPF,CSNK2A2,BUB1B,KIF2C,ANAPC1,SMARCD1,UBE2C,SMC6,TTK,MAD2L1,RB1,BIRC5,KNTC1,ZWILCH,CDK5RAP2,AURKB,CDC27,ACTL6A,DLGAP5,NDC80,FBXO5	-1.67481	-0.430877	39	93
ANION TRANSPORT%GOBP%GO:0006820	ANION TRANSPORT%GOBP%GO:0006820	0.00144653	0.0318463	1	SLC44A4,ABCC3,SLC16A1,SLC12A2,SLC16A5,SFXN3,SLC12A7,ABCC6,SLC4A4,CD36,SLCO2A1,APOL1,SLC26A6,SLC25A38,ATP8B1,FOLR1,SLC17A9,SLC6A20,SLC6A14,PSAP,SLC4A2,MPC2,AKR1C1,CA4,LRRC8D,SLC2A10,SLC19A1,SLC7A8,MFSD12,SLC39A8,SLC35A1,CLIC4,SLC25A24,ARL6IP5,ANO1,SLC4A7,SLC52A2,CTNS,MFSD10,SLC12A5,SLC4A8,SLC35A3,SLC23A2,SLC6A12,SLC25A1,CLIC5,ABCC4,LEP,SLC16A4,SLC37A1,SLC20A1,CFTR,CLCNKA,SLC1A1,SLC6A13,SLC35A2,SLC…	1.46706	0.405085	96	238
MESENCHYME DEVELOPMENT%GOBP%GO:0060485	MESENCHYME DEVELOPMENT%GOBP%GO:0060485	0.00145525	0.0319136	1	BMP2,SEMA4G,SEMA3C,SOX9,TBX3,LOXL2,HEY1,TGFBR2,ISL1,TCF21,FOXF2,FN1,FOXF1,SEMA3G,ROCK2,FOLR1,ACTA2,BMP4,HMGA2,DCHS1,DDX17,APLNR,NRG1,SEMA3E,ACTG2,LRP6,SOX10,MEF2C,ENG,TBX2,BMP5,HGF,GATA4,OLFM1,ANXA6,MEOX1,NRP1,ERBB4,TGFBR3,LOXL3,CDH2,DLG5,RBPJ	1.57337	0.460303	43	127
CHONDROITIN SULFATE DERMATAN SULFATE METABOLISM%REACTOME%R-HSA-1793185.1	CHONDROITIN SULFATE DERMATAN SULFATE METABOLISM%REACTOME%R-HSA-1793185.1	0.00155301	0.0339255	1	VCAN,SDC2,HSPG2,HEXB,IDUA,DCN,GPC3,CHPF,AGRN,HEXA,GPC4,SDC3,UST,CSGALNACT1,XYLT2,CSPG4,B4GALT7,CHST15,SDC4,ARSB,BGN,B3GAT3	1.74435	0.608282	22	38
ENDOCARDIAL CUSHION DEVELOPMENT%GOBP%GO:0003197	ENDOCARDIAL CUSHION DEVELOPMENT%GOBP%GO:0003197	0.0015873	0.0345407	1	BMP2,SOX9,TBX3,HEY1,TGFBR2,ISL1,FOXF1,BMP4,DCHS1,APLNR,ENG,TBX2,BMP5,GATA4	1.7596	0.637128	14	31
PROTEIN MODIFICATION BY SMALL PROTEIN CONJUGATION%GOBP%GO:0032446	PROTEIN MODIFICATION BY SMALL PROTEIN CONJUGATION%GOBP%GO:0032446	0.00159744	0.0345502	-1	UBE2D1,CUL4B,BCL11A,UBE4B,MARCHF7,RNF141,FBXW11,UBE2V1,HERC6,SASH1,PELI1,ITCH,RNF8,RMND5A,SKP1,UBE2G1,NPEPPS,MARCHF5,ELOC,AMFR,CUL3,TOPORS,PHC1,RC3H2,ARIH1,COPS3,FANCE,UBE2K,UBE2A,RNF19B,KLHL2,UBE2D3,UBE2D2,RNF38,MKRN2,CDC73,AKTIP,DTX2,TRIM13,UBE2H,BARD1,BCOR,CDC23,SMURF1,UBE3A,MYCBP2,EIPR1,DDB2,PIAS1,RLIM,SKP2,UBE2V2,TRIM33,SPSB1,AMBRA1,UBE2E1,UFL1,TRIP12,KLHL12,DCUN1D1,BTRC,COPS2,KLHL24,UBE2N,K…	-1.59439	-0.352331	121	369
MITOTIC CELL CYCLE PROCESS%GOBP%GO:1903047	MITOTIC CELL CYCLE PROCESS%GOBP%GO:1903047	0.0016	0.0345502	-1	LSM14A,CUL4B,PDS5A,GPSM2,VPS4B,FBXW11,RPS6KB1,CCNG2,ENSA,ESPL1,BACH1,LPIN1,CUL3,WEE1,SMC4,ZNF207,REEP4,CENPC,GINS3,SON,KIF2A,PLK2,EML3,ABRAXAS2,CLASP1,BARD1,CDC23,RAB11A,NIPBL,EIF4EBP1,APC,SKP2,EXOC1,MAU2,CHMP1B,CCNE1,NDEL1,ZW10,IK,PLK3,TPD52L1,EIF4E,HUS1,ANKLE2,PPP6C,TBCE,RMDN1,MCM4,CKAP2,KIF23,BUB3,PKMYT1,CDKN1B,GJA1,EXOC2,CRADD,GSPT1,RASA1,RINT1,SPAST,BRCA1,EXOC7,MAPRE1,ORC1,SPC25,TPX2,BRCC3,C…	-1.39033	-0.308183	150	364
PROTEOLYSIS INVOLVED IN CELLULAR PROTEIN CATABOLIC PROCESS%GOBP%GO:0051603	PROTEOLYSIS INVOLVED IN CELLULAR PROTEIN CATABOLIC PROCESS%GOBP%GO:0051603	0.00162075	0.0346989	-1	UBE2D1,CUL4B,UBE4B,DDI2,MALT1,VPS4B,FBXW11,UBAP1,HERC6,FEM1B,NEMF,PELI1,ITCH,RNF8,WDR26,RMND5A,SKP1,UBE2G1,PMAIP1,ELOC,C18ORF25,GID8,AMFR,CUL3,TOPORS,RC3H2,CLPX,ARIH1,COPS3,WDR91,UBE2K,UBE2A,RNF19B,YOD1,IDE,PLAA,UBE2D3,UBE2D2,APPBP2,PPP2R5C,DNAJB12,CLGN,NTAN1,TRIM13,UBE2H,CDC23,SMURF1,APC,GID4,RLIM,SKP2,KLHDC10,SPSB1,TSG101,SPSB3,CHMP1B,UBE2E1,CSNK1A1,YME1L1,TRIP12,BTRC,RNF144A,UBE2B,CTSV,PSMC6,R…	-1.45646	-0.3212	96	374
PROTEIN O-LINKED GLYCOSYLATION%GOBP%GO:0006493	PROTEIN O-LINKED GLYCOSYLATION%GOBP%GO:0006493	0.00162228	0.0346989	1	GALNT10,GALNT6,FUT9,TRAK1,B4GAT1,GCNT1,GALNT7,POFUT2,ST6GAL1,PLOD3,PGM3,GALNT3,LARGE1,PLOD1,DPM3	1.68163	0.553123	15	53
TRANSPORT OF MATURE TRANSCRIPT TO CYTOPLASM%REACTOME DATABASE ID RELEASE 79%72202	TRANSPORT OF MATURE TRANSCRIPT TO CYTOPLASM%REACTOME DATABASE ID RELEASE 79%72202	0.00162536	0.0346989	-1	RBM8A,NUP214,NUP153,EIF4A3,SRSF5,NUP205,NXT1,NUP42,NUP188,EIF4E,RAE1,NUP93,NUP37,CHTOP,UPF3B,NUP54,NCBP2,NUP133,THOC7,SLBP,SRSF9	-1.71667	-0.47117	21	63
TRANSLATION%GOBP%GO:0006412	TRANSLATION%GOBP%GO:0006412	0.00163934	0.0347962	-1	IGF2BP3,DIO2,NEMF,ETF1,TRNAU1AP,EIF2B2,DARS1,GATB,EIF3J,EIF3H,MRPS15,DDX3X,GTPBP2,MRPL39,EIF4E,MRPL19,RPS18,TARS2,MRPL58,SECISBP2L,MRPS16,GSPT1,MRPL22,RPS6KB2,HBS1L,MRPS22,MRPS10,EIF3A,ASCC3,DRG2,MRPS31,EIF2B4,RPL37A,NCBP2,MRPL13,MCTS1,AGO2,GTPBP1,ABCE1,SLBP,RPS5,GADD45GIP1,RPS28,EIF4EBP2,MRPL18,RPL35,EIF2B3,TARS1,RPL36,EIF3D,MRPL42,MRPS18C,EIF2D,VARS1,EEF1A2,RPL14,ASCC2,FTSJ1,EIF3E,MRPL49,TSFM,E…	-1.41407	-0.330782	66	194
ENDOTHELIAL CELL MIGRATION%GOBP%GO:0043542	ENDOTHELIAL CELL MIGRATION%GOBP%GO:0043542	0.00164226	0.0347962	1	EFNB2,ADTRP,LOXL2,MIA3,PXN,PIK3R3,RAB13,EPHB4,STARD13,AKT1,S100P,PLXND1,DPP4,ADGRA2,VEGFA,KDR,ABL1,CDH5,CORO1B,SCG2,PTP4A3,NRP1,CYP1B1,GREM1,NOS3,ID1,CXCL13,FAP,FGF2	1.69631	0.566709	29	48
SUPRAMOLECULAR FIBER ORGANIZATION%GOBP%GO:0097435	SUPRAMOLECULAR FIBER ORGANIZATION%GOBP%GO:0097435	0.00170412	0.0350318	1	VILL,RHOBTB1,MARCKSL1,HIP1R,IQGAP2,USH1C,ANG,MICALL2,LUM,KRT8,ENAH,CLIP2,KRT20,MYO1A,COL1A2,LOXL2,COL5A2,COL5A1,FAT1,MICAL2,PXDN,LIMA1,COL1A1,TPM1,NEDD9,COL3A1,P3H4,APP,TRIM27,CD36,DPT,PLOD3,ELMO3,DST,FAM171A1,EPS8,DIAPH2,ARPC1B,MYO5C,MICAL1,LOXL1,CFL1,MYH11,ARHGAP6,PKP2,SRC,HSP90B1,COL13A1,RHOBTB3,PPP1R9A,BAX,CDC42,EMILIN1,EFEMP2,MFAP4,FAM107A,CIB1,B2M,KPNB1,TPM2,SERPINH1,PLS1,TLL2,FGF13,SORBS1,…	1.39199	0.373759	101	376
REGULATION OF METAPHASE/ANAPHASE TRANSITION OF CELL CYCLE%GOBP%GO:1902099	REGULATION OF METAPHASE/ANAPHASE TRANSITION OF CELL CYCLE%GOBP%GO:1902099	0.00170503	0.0350318	-1	ESPL1,CUL3,ZNF207,SMARCA4,CDC23,APC,PHF10,ZW10,IK,BUB3,DUSP1,SPC25,CCNB1,CENPF,BUB1B,SMARCD1,UBE2C,TTK,MAD2L1,RB1,BIRC5,KNTC1,ZWILCH,CDK5RAP2,AURKB,CDC27,ACTL6A,DLGAP5,NDC80,FBXO5	-1.60779	-0.430273	30	73
CELLULAR METAL ION HOMEOSTASIS%GOBP%GO:0006875	CELLULAR METAL ION HOMEOSTASIS%GOBP%GO:0006875	0.00170776	0.0350318	1	ITPR3,ATP2A3,SLC39A14,TMPRSS3,SLC12A2,TRPA1,PLCE1,SLC9A1,APP,TRPM4,CD36,ATP7B,PTGER2,STC1,P2RX4,GPR35,PACS2,CXCR4,COX19,CCRL2,ATP2B1,EDN1,F2RL1,TRPV1,HSP90B1,WFS1,FKBP1B,PTGER4,CCL11,CACNA1A,BAX,PPP3CA,HFE,APLNR,ANK2,PLCG2,SLC39A8,GPER1,TGM2,F2R,RAMP3,ABL1,ATP2C2,CDH5,CXCL12,TFRC,THY1,ATP4B,SCGN,SRI,CACNA1C,ATP6V0A2,LPAR2,CALM3,PTGER3,ANXA6,ATP4A,CALM2,MICU1,VAPB,ATP1B1,MT1F,NDFIP1,GSTO1,LETM1,TF…	1.38926	0.374032	125	355
REGULATION OF PROTEIN KINASE B SIGNALING%GOBP%GO:0051896	REGULATION OF PROTEIN KINASE B SIGNALING%GOBP%GO:0051896	0.00171254	0.0350318	1	INSR,PDGFA,MST1R,AKR1C3,TCF7L2,MYDGF,PTK2,DAG1,MET,TEK,P2RX4,RNF41,MFHAS1,FERMT2,SRC,CIB1,GPER1,SPRY2,RAMP3,RRAS,HSP90AA1,RCN3,ENG,ANGPT1,PHB,AKR1C2,ITGB1,GATA4,ADAM8,TSPYL5,LEP,PARK7,ARRB2,AXL,MTDH,GAS6,HSP90AB1,HLA-G,PIK3CB,THBS1,BANK1,FGFR1,TSC2,RET,FLCN,CCL21,FGF2,F3	1.5799	0.467096	48	115
G2 M CHECKPOINTS%REACTOME%R-HSA-69481.3	G2 M CHECKPOINTS%REACTOME%R-HSA-69481.3	0.00172612	0.0350318	-1	H2BC8,RNF8,WEE1,BARD1,UBE2V2,SFN,YWHAZ,UBE2N,HUS1,PSME3,PSMC6,MCM4,RFC2,PSMD6,PSMD7,PKMYT1,PSMD12,ORC4,H2BC9,H2BC17,YWHAQ,BRCA1,ORC1,ORC6,BRCC3,RAD1,PSMB7,ORC3,CDK2,PSMD9,CCNB2,H2BS1,CCNB1,CDK1,RFC5,SEM1,PSMD5,RPA2,PSMC4,DBF4,MCM2,H2BC21,PSMD8,PSMD10,YWHAE,H2BC5,H3-4,PSMA2,PSMB6	-1.68463	-0.414393	49	128
REGULATION OF TRANSPORTER ACTIVITY%GOBP%GO:0032409	REGULATION OF TRANSPORTER ACTIVITY%GOBP%GO:0032409	0.0017317	0.0350318	1	TESC,NEDD4L,DAPK1,SLC9A1,SGK2,APP,NR1H3,GPR35,FHL1,EDN1,FKBP1B,YWHAH,SPHK2,PPP3CA,GLRX,PDE4D,PPARG,ANK2,KCNE2,FGF13,ADRA2A,DMD,MEF2C,PRKCD,KCNE4,ITGB1,SRI,CHRM3,CALM3,AHCYL1,CALM2,KMT2A,NLGN1,ATP1B1,NDFIP1,RELN,GSTO1,CFTR,CACNB1,CTSS,ANK3,SCN3B,CAV1,ATP1B2,PLN,CACNG4,PDZK1,PPP3R1,KCTD7,EPHB2	1.49583	0.423234	50	176
SLC-MEDIATED TRANSMEMBRANE TRANSPORT%REACTOME%R-HSA-425407.3	SLC-MEDIATED TRANSMEMBRANE TRANSPORT%REACTOME%R-HSA-425407.3	0.00173431	0.0350318	1	SLC44A4,SLC39A14,SLC16A1,SLC28A2,SLC12A2,SLC12A7,SLC35D1,SLC9A1,SLC43A1,SLC4A4,SLCO2A1,SLC29A2,SLC22A18,SLC35D2,AHCYL2,RUNX1,SLC26A6,HEPH,SLC6A20,SLC22A5,SLC6A14,SLC4A2,SLC2A10,SLC7A8,SLC39A8,SLC7A7,SLC7A11,SLC44A1,SLC35A1,SLC29A1,SLC4A7,SRI,CTNS,SLC12A5,SLC4A8,SLC35A3,SLC14A1,SLC6A12,SLC2A11,SLC33A1,BSG,SLC3A1,SLC20A1	1.49097	0.422063	43	175
ACTIN FILAMENT ORGANIZATION%GOBP%GO:0007015	ACTIN FILAMENT ORGANIZATION%GOBP%GO:0007015	0.00173531	0.0350318	1	VILL,RHOBTB1,MARCKSL1,HIP1R,IQGAP2,USH1C,ANG,MICALL2,ENAH,MYO1A,FAT1,MICAL2,LIMA1,TPM1,NEDD9,TRIM27,ELMO3,FAM171A1,EPS8,DIAPH2,ARPC1B,MYO5C,MICAL1,CFL1,ARHGAP6,SRC,HSP90B1,RHOBTB3,PPP1R9A,CDC42,FAM107A,TPM2,PLS1,SORBS1,MYO1C,GAS2,CALD1,ITGB1,RHOB,DPYSL3,ARHGAP12,BIN3,CORO1B,CD2AP,RHOBTB2,CDC42EP2,VIL1,SHTN1,LMOD1,ARRB1,EZR,FHOD1,COBL,CORO7	1.50984	0.428235	54	171
REGULATION OF ORGANIC ACID TRANSPORT%GOBP%GO:0032890	REGULATION OF ORGANIC ACID TRANSPORT%GOBP%GO:0032890	0.00173888	0.0350318	1	PLA2G10,SLC12A2,SLC43A1,ACSL5,P2RX4,AKT1,ARL6IP5,ITGB1,ARL6IP1,PER2,RAB3GAP1,THBS1,FABP3	1.75994	0.64172	13	30
DETERMINATION OF HEART LEFT/RIGHT ASYMMETRY%GOBP%GO:0061371	DETERMINATION OF HEART LEFT/RIGHT ASYMMETRY%GOBP%GO:0061371	0.00173888	0.0350318	1	TBX3,MICAL2,TGFBR2,FOLR1,AHI1,APLNR,MEF2C,ENG,TBX2,GATA4,MKKS,SHH,BBS4,SOX17	1.76385	0.643147	14	30
APC C-MEDIATED DEGRADATION OF CELL CYCLE PROTEINS%REACTOME DATABASE ID RELEASE 79%174143	APC C-MEDIATED DEGRADATION OF CELL CYCLE PROTEINS%REACTOME DATABASE ID RELEASE 79%174143	0.0017452	0.0350318	-1	UBE2D1,SKP1,CDC23,SKP2,UBE2E1,BTRC,PSME3,PSMC6,PSMD6,PTTG1,PSMD7,BUB3,PSMD12,PSMB7,CDK2,PSMD9,CCNB1,CDK1,SEM1,BUB1B,ANAPC1,PSMD5,UBE2S,PSMC4,UBE2C,PSMD8,PSMD10,CCNA2,PSMA2,MAD2L1,PSMB6,RB1,AURKB,CDC27,ANAPC10,FZR1,NEK2,FBXO5	-1.62352	-0.432756	38	75
REGULATION OF MITOTIC CELL CYCLE%REACTOME DATABASE ID RELEASE 79%453276	REGULATION OF MITOTIC CELL CYCLE%REACTOME DATABASE ID RELEASE 79%453276	0.0017452	0.0350318	-1	UBE2D1,SKP1,CDC23,SKP2,UBE2E1,BTRC,PSME3,PSMC6,PSMD6,PTTG1,PSMD7,BUB3,PSMD12,PSMB7,CDK2,PSMD9,CCNB1,CDK1,SEM1,BUB1B,ANAPC1,PSMD5,UBE2S,PSMC4,UBE2C,PSMD8,PSMD10,CCNA2,PSMA2,MAD2L1,PSMB6,RB1,AURKB,CDC27,ANAPC10,FZR1,NEK2,FBXO5	-1.62352	-0.432756	38	75
CELLULAR PROTEIN CATABOLIC PROCESS%GOBP%GO:0044257	CELLULAR PROTEIN CATABOLIC PROCESS%GOBP%GO:0044257	0.0017452	0.0350318	-1	UBE2D1,CUL4B,UBE4B,DDI2,MALT1,VPS4B,FBXW11,UBAP1,HERC6,FEM1B,NEMF,PELI1,ITCH,RNF8,WDR26,RMND5A,SKP1,UBE2G1,PMAIP1,ELOC,C18ORF25,GID8,AMFR,CUL3,TOPORS,RC3H2,CLPX,ARIH1,COPS3,WDR91,UBE2K,UBE2A,RNF19B,YOD1,IDE,PLAA,UBE2D3,UBE2D2,APPBP2,PPP2R5C,DNAJB12,CLGN,NTAN1,LAMP2,TRIM13,UBE2H,CDC23,SMURF1,BNIP3L,APC,GID4,RLIM,SKP2,KLHDC10,SPSB1,TSG101,SPSB3,CHMP1B,UBE2E1,CSNK1A1,YME1L1,TRIP12,BTRC,RNF144A,UBE2B…	-1.45746	-0.32095	87	386
NEGATIVE REGULATION OF TRANSFORMING GROWTH FACTOR BETA RECEPTOR SIGNALING PATHWAY%GOBP%GO:0030512	NEGATIVE REGULATION OF TRANSFORMING GROWTH FACTOR BETA RECEPTOR SIGNALING PATHWAY%GOBP%GO:0030512	0.00175676	0.0350318	1	BMP2,PBLD,FBN2,ASPN,LTBP1,TGFB1I1,SMAD6,BAMBI,PMEPA1,EMILIN1,SLC2A10,PPARG,FBN1,SPRY2,SMAD7,HDAC1,PRDM16,LDLRAD4,SPRED2,OGT,CAV1	1.66684	0.546878	21	54
REGULATION OF MITOTIC SISTER CHROMATID SEPARATION%GOBP%GO:0010965	REGULATION OF MITOTIC SISTER CHROMATID SEPARATION%GOBP%GO:0010965	0.00176445	0.0350318	-1	ESPL1,CUL3,ZNF207,SMARCA4,CDC23,APC,PHF10,ZW10,IK,PTTG1,BUB3,DUSP1,PTTG3P,SPC25,CCNB1,CENPF,BUB1B,ANAPC1,SMARCD1,UBE2C,TTK,MAD2L1,RB1,BIRC5,KNTC1,ZWILCH,CDK5RAP2,AURKB,CDC27,ACTL6A,DLGAP5,NDC80,FBXO5	-1.67573	-0.446277	33	76
ATTACHMENT OF SPINDLE MICROTUBULES TO KINETOCHORE%GOBP%GO:0008608	ATTACHMENT OF SPINDLE MICROTUBULES TO KINETOCHORE%GOBP%GO:0008608	0.00176471	0.0350318	-1	ZNF207,CENPC,ABRAXAS2,RMDN1,BUB3,MAPRE1,SPC25,KIF2C,MIS12,RB1,AURKB,SEH1L,NDC80	-1.893	-0.662903	13	21
DNA REPLICATION%REACTOME%R-HSA-69306.5	DNA REPLICATION%REACTOME%R-HSA-69306.5	0.00176991	0.0350318	-1	UBE2D1,H2BC8,SKP1,GINS3,H2AC8,CDC23,POLE2,SKP2,UBE2E1,CCNE1,PSME3,PSMC6,MCM4,RFC2,RBX1,PSMD6,PSMD7,PSMD12,H2AC6,ORC4,H2BC9,H2BC17,RFC1,ORC1,ORC6,H3-3B,GINS2,PSMB7,ORC3,CDK2,PSMD9,H2BS1,RFC5,SEM1,ANAPC1,PSMD5,RPA2,CCNE2,UBE2S,PSMC4,DBF4,MCM2,UBE2C,H2BC21,PSMD8,PSMD10,H2BC5,LIG1,H3C8,CCNA2,PSMA2,PSMB6	-1.64048	-0.401662	52	132
PID_ERBB1_DOWNSTREAM_PATHWAY%MSIGDB_C2%PID_ERBB1_DOWNSTREAM_PATHWAY	PID_ERBB1_DOWNSTREAM_PATHWAY%MSIGDB_C2%PID_ERBB1_DOWNSTREAM_PATHWAY	0.00177148	0.0350318	-1	USP6NL,MAP2K1,MAPK1,PPP2R2A,BAIAP2,ZFP36,WASF2,RALA,BRAF,RAB5A,WASL,MAP2K4,EGFR,SFN,NCKAP1,YWHAZ,SOS1,ACTR2,PLD2,STAT3,PPP2CA,CREB1,NRAS,ARPC2,YWHAQ,ACTR3,HRAS,GRB2,ATF2,ARPC3	-1.64081	-0.434481	30	78
CELL CYCLE%WIKIPATHWAYS_20220210%WP179%HOMO SAPIENS	CELL CYCLE%WIKIPATHWAYS_20220210%WP179%HOMO SAPIENS	0.00177148	0.0350318	-1	SKP1,ESPL1,WEE1,SMAD2,CDC23,CDK7,SKP2,SFN,YWHAZ,CCNE1,CDKN2C,TFDP2,RBX1,PTTG1,PKMYT1,CDKN1B,YWHAQ,GADD45B,ORC3,CDK2,CDKN2B,CCNB2,GSK3B,CCNB1,RAD21,ANAPC1,PRKDC,CCNE2,TFDP1,MCM2,EP300,TGFB1,MYC,CCNA2,TTK,RB1,CDC27,SMC3,ANAPC10,FZR1,CCNH,CDKN2D,PCNA	-1.65236	-0.434859	43	80
CELL-SUBSTRATE JUNCTION ORGANIZATION%GOBP%GO:0150115	CELL-SUBSTRATE JUNCTION ORGANIZATION%GOBP%GO:0150115	0.00177883	0.0350542	1	PTPRK,DLC1,ITGB4,FN1,ITGA6,DST,FERMT2,SRC,ARHGEF7,LAMC1,SORBS1,THY1,TAOK2	1.757	0.658531	13	26
PID_P53_REGULATION_PATHWAY%MSIGDB_C2%PID_P53_REGULATION_PATHWAY	PID_P53_REGULATION_PATHWAY%MSIGDB_C2%PID_P53_REGULATION_PATHWAY	0.00179211	0.0351714	-1	UBE2D1,TP53AIP1,PPP1R13L,CSNK1E,KAT2B,PPM1D,SKP2,MAPK14,CSNK1A1,PPP2CA,FBXO11,CDK2,GSK3B,NEDD8,MAPK9,EP300,PTPA,CCNA2,CSNK1G1	-1.74476	-0.517875	19	43
NEPHRON TUBULE MORPHOGENESIS%GOBP%GO:0072078	NEPHRON TUBULE MORPHOGENESIS%GOBP%GO:0072078	0.00181187	0.0351714	1	BMP2,SOX9,TCF21,KLHL3,BMP4,AHI1,GPC3,SALL1	1.77514	0.681762	8	23
REGULATION OF SECRETION%GOBP%GO:0051046	REGULATION OF SECRETION%GOBP%GO:0051046	0.00181411	0.0351714	1	BMP2,FOXA2,PLA2G10,CADPS2,ANG,SLC12A2,ADTRP,TFF2,TCF7L2,SOX4,ACSL3,ISL1,ATP9A,TRPM4,NR1H3,LRP5,POFUT2,RAB13,STC1,KCNQ1,P2RX4,RAB27A,LGALS9,EDN1,F2RL1,SCG5,SPHK2,RAB15,SMPD3,ABCG1,PPP3CA,HFE,NRG1,MYRIP,KLF7,PPARG,TNFRSF1B,AGT,INHBB,STXBP6,RAB3B,GPER1,IRS1,APOE,SDCBP,RAB8A,F2R,CHGA,LRP5L,ADRA2A,TMED10,MEF2C,WLS,HADH,RAB11FIP3,ANO1,HLA-F,RAB26,CD200,LLGL2,SNX4,LAMP1,SLC4A8,ADAM8,ACSL4,PTGER3,CD2AP,S…	1.38309	0.37206	91	362
METAPHASE PLATE CONGRESSION%GOBP%GO:0051310	METAPHASE PLATE CONGRESSION%GOBP%GO:0051310	0.00181422	0.0351714	-1	VPS4B,CUL3,CENPC,EML3,CDC23,RAB11A,CHMP1B,ZW10,RMDN1,MAPRE1,CHMP2B,CHMP5,CENPQ,CCNB1,CENPF,PDCD6IP,KIF2C,KIF22,MIS12,PIBF1,CHMP6,SEH1L,NDC80	-1.79176	-0.521804	23	46
NUCLEAR CHROMOSOME SEGREGATION%GOBP%GO:0098813	NUCLEAR CHROMOSOME SEGREGATION%GOBP%GO:0098813	0.00181598	0.0351714	-1	PDS5A,VPS4B,ESPL1,CUL3,SMC4,ZNF207,CENPC,EML3,ABRAXAS2,CDC23,RAB11A,NIPBL,MAU2,CHMP1B,ZW10,RMDN1,KIF23,PTTG1,BUB3,FBXW7,PTTG3P,MAPRE1,SPC25,CHMP2B,CHMP5,STAG1,CENPQ,KIF25,CCNB1,RAD21,CENPF,RAN,BUB1B,PDCD6IP,KIF2C,RACGAP1,PSMC3IP,NCAPG,NCAPD3,KIF22,MIS12,SMC2,NCAPH,PIBF1,NAA50,NCAPH2,RB1,BIRC5,KNTC1,AURKB,SMC3,CHMP6,DLGAP5,SEH1L,NDC80	-1.55041	-0.378943	55	135
METAL ION TRANSPORT%GOBP%GO:0030001	METAL ION TRANSPORT%GOBP%GO:0030001	0.00182267	0.0351799	1	ITPR3,ATP2A3,KCNN4,SLC39A14,SLC12A2,TRPA1,SLC25A37,KCNK5,SLC12A7,SLC9A1,TRPM4,SLC4A4,LTF,KLHL3,ATP7B,KCNQ1,P2RX4,ATP2B1,ITGAV,HEPH,SLC6A20,SLC6A14,TRPV1,CACNA1A,NIPA2,SLC38A7,FYN,ANK2,PLCG2,SLC39A8,KCNE2,PANX1,FGF13,F2R,CLTC,RAMP3,ATP2C2,TFRC,KCNE4,ATP4B,SCN3A,KCNJ16,CACNA1C,KCNK3,SLC12A5,MCOLN3,SLC4A8,SLC6A12,ORAI2,KCNH2,ATP4A,CALM2,MICU1,PMPCB,ATP1B1,NDFIP1,SCN8A,STEAP3,CACNB1,KCNMB2,KCNN3,LETM…	1.39286	0.375817	122	343
BIOCARTA_INTRINSIC_PATHWAY%MSIGDB_C2%BIOCARTA_INTRINSIC_PATHWAY	BIOCARTA_INTRINSIC_PATHWAY%MSIGDB_C2%BIOCARTA_INTRINSIC_PATHWAY	0.00184162	0.0354245	1	COL4A2,F5,COL4A6,COL4A5,COL4A1,SERPING1,F2R,COL4A3	1.77782	0.711913	8	19
NUCLEAR EXPORT%GOBP%GO:0051168	NUCLEAR EXPORT%GOBP%GO:0051168	0.00185271	0.0355166	-1	RBM8A,MALT1,NUP214,NEMF,NUP153,EIF4A3,CHP1,NXT1,SMURF1,NUP42,YTHDC1,CSE1L,NUP188,RAE1,NUP93,EIF6,SMG7,UBE2I,CHTOP,RAN,DDX19A,NPM1,DESI1,NCBP2,NUP133,ABCE1,THOC7,TGFB1	-1.58974	-0.412529	28	88
ESTABLISHMENT OF PROTEIN LOCALIZATION TO EXTRACELLULAR REGION%GOBP%GO:0035592	ESTABLISHMENT OF PROTEIN LOCALIZATION TO EXTRACELLULAR REGION%GOBP%GO:0035592	0.00189266	0.0360289	1	PTPRN2,PDIA4,MIA3,NAGPA,RAB13,MIA2,SEL1L,RAB15,RAB3B,RAB8A,AP1M2,RCN3,WLS,NECAB3,PREB,SCG2,AP1S1,CANX,PARK7,STEAP3,RAB11FIP2	1.65887	0.545638	21	53
HEART LOOPING%GOBP%GO:0001947	HEART LOOPING%GOBP%GO:0001947	0.00189477	0.0360289	1	TBX3,MICAL2,TGFBR2,FOLR1,AHI1,APLNR,MEF2C,ENG,TBX2,GATA4,MKKS,SHH,BBS4,SOX17	1.7515	0.645575	14	28
HALLMARK_KRAS_SIGNALING_UP%MSIGDB_C2%HALLMARK_KRAS_SIGNALING_UP	HALLMARK_KRAS_SIGNALING_UP%MSIGDB_C2%HALLMARK_KRAS_SIGNALING_UP	0.00189888	0.0360289	1	BMP2,KCNN4,SPON1,PLAUR,ANXA10,USH1C,ETV5,PLVAP,SOX9,ID2,TSPAN1,TMEM100,NR0B2,PECAM1,ST6GAL1,CXCR4,GALNT3,ADGRL4,F2RL1,AKAP12,BIRC3,GLRX,HDAC9,GNG11,TNFRSF1B,SPRY2,TFPI,SERPINA3,ENG,PIGR,GADD45G,PLEK2,ADAM8,USP12,PLAT,IL33,TPH1,RELN,NRP1,ALDH1A2,F13A1,CTSS,SPARCL1,CFHR2	1.51204	0.435788	44	145
REGULATION OF COMPLEMENT CASCADE%REACTOME%R-HSA-977606.5	REGULATION OF COMPLEMENT CASCADE%REACTOME%R-HSA-977606.5	0.00190996	0.0360289	1	IGKV1-39,IGHG2,IGKV3-20,CLU,IGKV2-28,CFB,C4BPB,C1S,IGKV4-1,IGHV4-59,IGHV3-7,SERPING1,IGHV3-23,IGHV1-69,C6,IGLV3-25,C8A,IGHV4-34	1.65789	0.549392	18	51
SECRETION%GOBP%GO:0046903	SECRETION%GOBP%GO:0046903	0.0019114	0.0360289	1	CREB3L1,CADPS2,PTPRN2,SYTL2,SLC44A4,AGR2,TBX3,PDIA4,MIA3,PRSS12,NAGPA,RAB13,MIA2,SDF4,RAB27A,STX3,SLC26A6,EDN1,TPD52,SYN2,SEL1L,RAB15,STXBP6,RAB3B,RAB8A,VEGFA,AP1M2,SNAP23,CHGA,RAB1A,TMED10,NRXN1,RCN3,WLS,RAB26,FBLN5,COPA,SNPH,PIK3C2A,NECAB3,SYNGR2,PREB,SCG2,SYT11,NLGN1,AP1S1,TPH1,CANX,ABCC4,LEP,PARK7,STEAP3,STX1A,RAB11FIP2,ERBB4	1.47124	0.409129	55	215
CONDENSATION OF PROPHASE CHROMOSOMES%REACTOME DATABASE ID RELEASE 79%2299718	CONDENSATION OF PROPHASE CHROMOSOMES%REACTOME DATABASE ID RELEASE 79%2299718	0.00193424	0.0363378	-1	H2BC8,SMC4,H2AC8,H2AC6,H2BC9,H2BC17,H3-3B,H2BS1,CCNB1,CDK1,H2BC21,NCAPD3,H2BC5,H3C8,SMC2,H3-4,NCAPH2,RB1	-1.79896	-0.566828	18	32
AUTOPHAGOSOME MATURATION%GOBP%GO:0097352	AUTOPHAGOSOME MATURATION%GOBP%GO:0097352	0.00195312	0.0365215	-1	VPS4B,LAMP2,STX17,SNAP29,TSG101,CHMP1B,ATG14,MAP1LC3B,WIPI2,CHMP2B,CHMP5,CALM1,PIK3C3	-1.78823	-0.569325	13	31
MATRIX METALLOPROTEINASES%WIKIPATHWAYS_20220210%WP129%HOMO SAPIENS	MATRIX METALLOPROTEINASES%WIKIPATHWAYS_20220210%WP129%HOMO SAPIENS	0.00196345	0.0365215	1	MMP15,MMP2,TIMP1,MMP28,TIMP3,TIMP4,MMP7,MMP3,MMP19	1.7824	0.689114	9	22
STEROID CATABOLIC PROCESS%GOBP%GO:0006706	STEROID CATABOLIC PROCESS%GOBP%GO:0006706	0.00196345	0.0365215	1	STS,HSD17B11,YWHAH,APOE,SCARF1,HSD17B6,SULT1E1,CYP3A4	1.78978	0.691969	8	22
POSITIVE REGULATION OF ENDOCYTOSIS%GOBP%GO:0045807	POSITIVE REGULATION OF ENDOCYTOSIS%GOBP%GO:0045807	0.00199177	0.0369263	1	INSR,DGKD,NEDD4L,DAB2,CD151,CLU,F2RL1,AHI1,CDC42,GPC3,HFE,B2M,PLCG2,APOE,VEGFA,ANGPT1,FLOT1,NLGN1,ARRB2,AXL,TFR2,ARRB1,TBC1D5,GREM1,STAP1,C3,BICD1,CCL21	1.64945	0.530241	28	62
PROTEIN CATABOLIC PROCESS%GOBP%GO:0030163	PROTEIN CATABOLIC PROCESS%GOBP%GO:0030163	0.00200803	0.0370121	-1	UBE2D1,CUL4B,UBE4B,DDI2,MALT1,VPS4B,FBXW11,UBAP1,HERC6,FEM1B,NEMF,PELI1,LYPLA1,ITCH,RNF8,WDR26,RMND5A,SKP1,UBE2G1,PMAIP1,ELOC,C18ORF25,GID8,AMFR,CUL3,TOPORS,RC3H2,HPSE,CLN8,CLPX,ARIH1,COPS3,WDR91,UBE2K,UBE2A,RNF19B,OGA,YOD1,IDE,PLAA,UBE2D3,UBE2D2,APPBP2,PPP2R5C,DNAJB12,CLGN,NTAN1,LAMP2,TRIM13,UBE2H,CDC23,SMURF1,BNIP3L,APC,CEACAM1,GID4,RLIM,SKP2,KLHDC10,SPSB1,TSG101,SPSB3,CHMP1B,UBE2E1,CSNK1A1,YME…	-1.45527	-0.319165	95	416
CELLULAR CATION HOMEOSTASIS%GOBP%GO:0030003	CELLULAR CATION HOMEOSTASIS%GOBP%GO:0030003	0.00200994	0.0370121	1	ITPR3,RAB20,ATP2A3,CA2,SLC39A14,TMPRSS3,SLC12A2,TRPA1,PLCE1,SLC9A1,APP,TRPM4,SLC4A4,CD36,ATP7B,PTGER2,STC1,P2RX4,GPR35,PACS2,CXCR4,COX19,CCRL2,ATP2B1,SLC26A6,EDN1,DMXL2,F2RL1,TRPV1,HSP90B1,WFS1,FKBP1B,PTGER4,CCL11,CACNA1A,SLC4A2,BAX,PPP3CA,HFE,APLNR,ANK2,PLCG2,SLC39A8,GPER1,TGM2,F2R,RAMP3,ABL1,ATP2C2,CDH5,CXCL12,TFRC,THY1,ATP6V0A1,SLC4A7,ATP4B,SCGN,SRI,CACNA1C,ATP6V0A2,ATP6V0B,LPAR2,SLC4A8,CALM3,…	1.37094	0.367033	129	398
N-GLYCAN TRIMMING IN THE ER AND CALNEXIN CALRETICULIN CYCLE%REACTOME DATABASE ID RELEASE 79%532668	N-GLYCAN TRIMMING IN THE ER AND CALNEXIN CALRETICULIN CYCLE%REACTOME DATABASE ID RELEASE 79%532668	0.00203607	0.0370121	1	MLEC,ENGASE,UBB,MOGS,SEL1L,MARCHF6,GANAB,EDEM3,RNF103,UGGT1,OS9,CANX,PRKCSH,UGGT2	1.73781	0.63788	14	29
PROTEIN SECRETION%GOBP%GO:0009306	PROTEIN SECRETION%GOBP%GO:0009306	0.00203915	0.0370121	1	PTPRN2,PDIA4,MIA3,NAGPA,RAB13,MIA2,SEL1L,RAB15,RAB3B,RAB8A,AP1M2,RCN3,WLS,NECAB3,PREB,SCG2,AP1S1,CANX,PARK7,STEAP3,RAB11FIP2	1.65421	0.546141	21	52
CELL CYCLE, MITOTIC%REACTOME%R-HSA-69278.4	CELL CYCLE, MITOTIC%REACTOME%R-HSA-69278.4	0.00204082	0.0370121	-1	UBE2D1,BLZF1,CLIP1,PDS5A,NUP214,CEP76,FBXW11,PPP1CB,NUP153,H2BC8,MAPK1,CSNK1E,SKP1,ENSA,ESPL1,PPP2R2A,LPIN1,WEE1,SMC4,MAX,WAPL,CENPC,GINS3,TUBB6,KIF2A,PTK6,FKBPL,PPP2R5C,H2AC8,NUP205,CLASP1,PPP2R5E,CENPU,CDC23,NIPBL,CDK7,NUP42,POLE2,SKP2,MAU2,RAB2A,CETN2,UBE2E1,CCNE1,CDKN2C,NDEL1,ZW10,BTRC,NUP188,TFDP2,CENPN,PSME3,ANKLE2,PSMC6,TUBA3C,MCM4,RFC2,RBX1,PSMD6,KIF23,PTTG1,PSMD7,BUB3,USO1,PKMYT1,CDKN1B,…	-1.79831	-0.393179	186	428
MITOTIC CELL CYCLE%GOBP%GO:0000278	MITOTIC CELL CYCLE%GOBP%GO:0000278	0.00204082	0.0370121	-1	LSM14A,CUL4B,CLIP1,PDS5A,GPSM2,VPS4B,FBXW11,RPS6KB1,CCNG2,ENSA,ESPL1,BACH1,LPIN1,CUL3,WEE1,SMC4,ZNF207,REEP4,CENPC,GINS3,SON,TUBD1,TUBB6,KIF2A,PLK2,EML3,ZNRD2,ABRAXAS2,CLASP1,E2F8,BARD1,CDC23,RAB6C,RAB11A,NIPBL,EIF4EBP1,APC,SKP2,EXOC1,MAU2,CHMP1B,CETN2,CCNE1,NDEL1,ZW10,IK,PLK3,TPD52L1,EIF4E,HUS1,ANKLE2,PPP6C,TBCE,TUBA3C,RMDN1,MCM4,CKAP2,KIF23,BUB3,PKMYT1,CDKN1B,GJA1,EXOC2,CRADD,GSPT1,PPP2CA,RASA1…	-1.37896	-0.301493	174	428
PROTEASOMAL PROTEIN CATABOLIC PROCESS%GOBP%GO:0010498	PROTEASOMAL PROTEIN CATABOLIC PROCESS%GOBP%GO:0010498	0.00204499	0.0370121	-1	CUL4B,UBE4B,DDI2,FBXW11,FEM1B,NEMF,PELI1,ITCH,WDR26,RMND5A,SKP1,UBE2G1,PMAIP1,GID8,AMFR,CUL3,TOPORS,UBE2K,UBE2A,YOD1,PLAA,UBE2D3,APPBP2,PPP2R5C,DNAJB12,CLGN,TRIM13,CDC23,SMURF1,APC,GID4,SKP2,KLHDC10,SPSB1,SPSB3,CSNK1A1,TRIP12,BTRC,UBE2B,PSMC6,RMND5B,RBX1,PSMD6,PSMD7,PSMD12,FBXW7,ERLIN1,NFE2L2,ATXN3,FBXL5	-1.34039	-0.306134	50	247
HALLMARK_APICAL_JUNCTION%MSIGDB_C2%HALLMARK_APICAL_JUNCTION	HALLMARK_APICAL_JUNCTION%MSIGDB_C2%HALLMARK_APICAL_JUNCTION	0.00205537	0.0370121	1	VCAN,NECTIN3,MMP2,LIMA1,CDH11,ICAM2,ITGB4,PECAM1,PIK3R3,LAMC2,CDH6,LAMA3,TSPAN4,SGCE,VCAM1,ADAMTS5,SRC,LAMB3,SHC1,SDC3,ACTG2,VASP,FBN1,PARVA,IRS1,JAM3,CLDN5,SYMPK,RRAS,NF1,THY1,ITGB1,TAOK2,PDZD3,INSIG1,TMEM8B,MAP4K2,CD34,TGFBI,MADCAM1,AKT3,SPEG	1.55946	0.455386	42	129
INTERLEUKIN-1 (IL-1) STRUCTURAL PATHWAY%WIKIPATHWAYS_20220210%WP2637%HOMO SAPIENS	INTERLEUKIN-1 (IL-1) STRUCTURAL PATHWAY%WIKIPATHWAYS_20220210%WP2637%HOMO SAPIENS	0.0020555	0.0370121	-1	MAP2K1,IRAK4,IL1A,MAPK1,MAP2K4,MAPK14,IL1R1,EIF4E,MAP3K8,TRAF6,NFKBIA,ATF2,NFKBIB,MAPK9,MAP3K7,TANK,MYC,MAP3K1,MAP2K6,RELA	-1.75615	-0.534467	20	38
TYPE I COLLAGEN SYNTHESIS IN THE CONTEXT OF OSTEOGENESIS IMPERFECTA%WIKIPATHWAYS_20220210%WP4786%HOMO SAPIENS	TYPE I COLLAGEN SYNTHESIS IN THE CONTEXT OF OSTEOGENESIS IMPERFECTA%WIKIPATHWAYS_20220210%WP4786%HOMO SAPIENS	0.00209299	0.0375671	1	COL1A2,MIA3,COL1A1,LRP5,PLOD1,LRP6,P4HA2,PPIB,COLGALT1,P4HA1,P3H1,ADAMTS2,MBTPS1,BMP1,P3H2,TNFRSF11A,P4HB	1.74248	0.659024	17	25
LATE PHASE OF HIV LIFE CYCLE%REACTOME%R-HSA-162599.2	LATE PHASE OF HIV LIFE CYCLE%REACTOME%R-HSA-162599.2	0.00211305	0.0378068	-1	NUP214,VPS4B,UBAP1,NUP153,ELOC,RNGTT,NUP205,CDK7,NUP42,RNMT,TSG101,GTF2A2,GTF2H5,NUP188,POLR2F,RAE1,NUP93,GTF2F2,CHMP2B,CHMP5,TBP,NUP37,TAF4B,TAF9B,RAN,NUP54,GTF2E1,PDCD6IP,GTF2B,POLR2I,TAF12,NCBP2,MNAT1,NUP133,GTF2H1,NMT1	-1.54561	-0.38893	36	109
REGULATION OF MITOTIC METAPHASE/ANAPHASE TRANSITION%GOBP%GO:0030071	REGULATION OF MITOTIC METAPHASE/ANAPHASE TRANSITION%GOBP%GO:0030071	0.00212947	0.0379801	-1	ESPL1,CUL3,ZNF207,SMARCA4,CDC23,APC,PHF10,ZW10,IK,BUB3,DUSP1,SPC25,CCNB1,CENPF,BUB1B,SMARCD1,UBE2C,TTK,MAD2L1,RB1,BIRC5,KNTC1,ZWILCH,CDK5RAP2,AURKB,CDC27,ACTL6A,DLGAP5,NDC80,FBXO5	-1.60123	-0.430654	30	71
IMMUNE SYSTEM DEVELOPMENT%GOBP%GO:0002520	IMMUNE SYSTEM DEVELOPMENT%GOBP%GO:0002520	0.00214179	0.0380792	1	POU2AF1,ID2,FLT1,TGFBR2,SOX4,APP,CD164,TCF21,PIK3R3,LRP5,TEK,HIPK1,MFHAS1,PGM3,RUNX1,TOX,LGALS9,SLC25A38,TPD52,VCAM1,BMP4,ATP5IF1,F2RL1,SRC,PTGER4,MECOM,CDC42,HDAC9,PPARG,CIB1,MLLT3,CTNNBL1,PLCG2,GLRX5,TCTA,TCF3,VEGFA,KDR,LRP5L,RRAS,MEF2C,ITGB1,JAK1,MCM3AP,EPOR,TCF7,HHEX,TAL1,CACNA1C,FARP2,CD79A,LRRC17,KMT2A,CD34,ZFP36L2,MEOX1,IRF4,PRRC2C,LEP,PBXIP1,ALAS1,AXL,OGT,TGFBR3,HSPD1,MED1,RSAD2,GAS6,HIPK…	1.3847	0.37343	97	347
DISEASES ASSOCIATED WITH GLYCOSAMINOGLYCAN METABOLISM%REACTOME DATABASE ID RELEASE 79%3560782	DISEASES ASSOCIATED WITH GLYCOSAMINOGLYCAN METABOLISM%REACTOME DATABASE ID RELEASE 79%3560782	0.00215827	0.0382517	1	VCAN,LUM,FMOD,SDC2,HSPG2,HEXB,DCN,GPC3,AGRN,HEXA,GPC4,SDC3,EXT1,CSPG4,B4GALT7,SDC4,EXT2,BGN,B3GAT3	1.7172	0.609783	19	35
DIVALENT INORGANIC CATION HOMEOSTASIS%GOBP%GO:0072507	DIVALENT INORGANIC CATION HOMEOSTASIS%GOBP%GO:0072507	0.00216567	0.0382625	1	ITPR3,ATP2A3,SLC39A14,TRPA1,PLCE1,ABCC6,TRPM4,CD36,ATP7B,PTGER2,STC1,P2RX4,GPR35,PACS2,CXCR4,CCRL2,ATP2B1,EDN1,F2RL1,TRPV1,HSP90B1,WFS1,FKBP1B,PTGER4,CCL11,CACNA1A,BAX,PPP3CA,APLNR,ANK2,PLCG2,SLC39A8,GPER1,TGM2,F2R,RAMP3,ABL1,ATP2C2,CDH5,CXCL12,THY1,SCGN,CACNA1C,LPAR2,CALM3,PTGER3,ANXA6,CALM2,MICU1,VAPB,ATP1B1,MT1F,CNNM2,GSTO1,LETM1,FAM155B,ANK3,TRPC3,CAV1,IBTK,PLN,TPT1,PML,AFG3L2,ATP2C1,MT1E,MT1…	1.40516	0.381414	111	311
ENDODERMAL CELL DIFFERENTIATION%GOBP%GO:0035987	ENDODERMAL CELL DIFFERENTIATION%GOBP%GO:0035987	0.0021736	0.0382825	1	MMP15,COL4A2,MMP2,FN1,LAMA3,COL6A1,ITGAV,HMGA2,LAMB3,LAMB1,POU5F1	1.73311	0.631937	11	30
CATION HOMEOSTASIS%GOBP%GO:0055080	CATION HOMEOSTASIS%GOBP%GO:0055080	0.00220241	0.0386691	1	ITPR3,RAB20,ATP2A3,CA2,SLC39A14,TMPRSS3,SLC12A2,TRPA1,PLCE1,SLC12A7,ABCC6,SLC9A1,APP,TRPM4,SLC4A4,CD36,ATP7B,PTGER2,STC1,P2RX4,GPR35,PACS2,CXCR4,COX19,CCRL2,ATP2B1,SLC26A6,EDN1,HEPH,DMXL2,F2RL1,TRPV1,HSP90B1,WFS1,FKBP1B,PTGER4,CCL11,CACNA1A,SLC4A2,BAX,PPP3CA,HFE,APLNR,B2M,SLC7A8,ANK2,PLCG2,SLC39A8,GPER1,TGM2,GLRX5,F2R,RAMP3,ABL1,ATP2C2,CDH5,CXCL12,TFRC,THY1,ATP6V0A1,SLC4A7,ATP4B,SCGN,SRI,CACNA1C,…	1.35006	0.359842	145	443
TRANSPORT OF THE SLBP DEPENDANT MATURE MRNA%REACTOME%R-HSA-159230.2	TRANSPORT OF THE SLBP DEPENDANT MATURE MRNA%REACTOME%R-HSA-159230.2	0.00223928	0.0389636	-1	NUP214,NUP153,NUP205,NUP42,NUP188,EIF4E,RAE1,NUP93,NUP37,NUP54,NCBP2,NUP133,SLBP	-1.7794	-0.574595	13	29
POSITIVE REGULATION OF PROTEIN MODIFICATION BY SMALL PROTEIN CONJUGATION OR REMOVAL%GOBP%GO:1903322	POSITIVE REGULATION OF PROTEIN MODIFICATION BY SMALL PROTEIN CONJUGATION OR REMOVAL%GOBP%GO:1903322	0.00224014	0.0389636	-1	UBE2D1,MALT1,MARCHF7,UBE2V1,SKP1,TRIB3,CUL3,TOPORS,XIAP,DDX3X,UBE3A,NOD2,MYCBP2,PIAS1,SPHK1,UBE2V2,DCUN1D1,BTRC,UBE2N,TRAF6,PINK1,WDR48,RBX1,HDAC4,SENP2,FBXW7	-1.55303	-0.405361	26	84
REGULATION OF SISTER CHROMATID SEGREGATION%GOBP%GO:0033045	REGULATION OF SISTER CHROMATID SEGREGATION%GOBP%GO:0033045	0.00224115	0.0389636	-1	ESPL1,CUL3,ZNF207,KAT2B,SMARCA4,CDC23,APC,PHF10,ZW10,IK,PTTG1,BUB3,DUSP1,PTTG3P,SPC25,CCNB1,CENPF,BUB1B,ANAPC1,SMARCD1,UBE2C,TTK,MAD2L1,RB1,BIRC5,KNTC1,ZWILCH,CDK5RAP2,AURKB,CDC27,ACTL6A,DLGAP5,NDC80,FBXO5	-1.63356	-0.42791	34	83
PROTEIN MODIFICATION BY SMALL PROTEIN CONJUGATION OR REMOVAL%GOBP%GO:0070647	PROTEIN MODIFICATION BY SMALL PROTEIN CONJUGATION OR REMOVAL%GOBP%GO:0070647	0.00225734	0.0389636	-1	UBE2D1,USP46,CUL4B,BCL11A,UBE4B,MARCHF7,RNF141,FBXW11,UBE2V1,HERC6,SASH1,PELI1,ITCH,RNF8,RMND5A,SKP1,UBE2G1,NPEPPS,MARCHF5,ELOC,AMFR,CUL3,TOPORS,SENP5,PHC1,RC3H2,SF3B3,ARIH1,COPS3,FANCE,UBE2K,UBE2A,RNF19B,KLHL2,YOD1,UBE2D3,UBE2D2,CYLD,RNF38,MKRN2,CDC73,AKTIP,ABRAXAS2,DTX2,OTUB2,UCHL5,TRIM13,UBE2H,BARD1,BCOR,CDC23,USP21,SMURF1,UBE3A,MYCBP2,EIPR1,DDB2,PIAS1,RLIM,SKP2,UBE2V2,TRIM33,SPSB1,AMBRA1,UBE2…	-1.5699	-0.342018	141	453
CELLULAR RESPONSE TO DNA DAMAGE STIMULUS%GOBP%GO:0006974	CELLULAR RESPONSE TO DNA DAMAGE STIMULUS%GOBP%GO:0006974	0.00225734	0.0389636	-1	CUL4B,PDS5A,UBE2V1,CDKN2AIP,RNF8,YAP1,CSNK1E,REV1,BACH1,TOPORS,BCL6,MCL1,FANCE,UBE2A,XIAP,SUSD6,PLK2,VAV3,EPHA2,H2AW,AKTIP,BARD1,POLB,NIPBL,BCL2L11,APC,POLQ,DDB2,MYO6,RECQL,POLE2,UBE2V2,MAPK14,SFN,IFI16,HPF1,CETN2,GTF2H5,UFL1,TRIP12,PPP1R15A,PLK3,UBE2N,UBE2B,HUS1,NUDT1,RAD51B,MCM4,PARG,RFC2,WDR48,RBX1,KDM2A,CDKN1B,ZBTB1,CRADD,CIDEB,HMGB2,TLK2,UBA6,RBBP6,ATXN3,RINT1,TRAIP,BRCA1,ASCC3,XRCC5,BRCC3,E…	-1.24339	-0.270886	125	453
ORGANIC ACID TRANSPORT%GOBP%GO:0015849	ORGANIC ACID TRANSPORT%GOBP%GO:0015849	0.00226164	0.0389636	1	ABCC3,SLC16A1,SH3BP4,SFXN3,SLC38A10,ACSL3,SLC43A1,CD36,CPT1A,SLC26A6,SLC25A38,ATP8B1,FOLR1,SLC6A20,SLC25A20,SLC6A14,MPC2,SLC27A3,AKR1C1,SLC38A7,LRRC8D,PPARG,SLC19A1,SLC7A8,MFSD12,APOE,SLC7A7,ARL6IP5,FABP4,CTNS,LLGL2,SLC23A2,SLC6A12,SLC25A1,SLC3A1,ABCC4,SLC1A1,SLC6A13,FABP1,ABCC5,SLC25A44,SLC25A13,FABP3,SLC38A6,ABCG2,SLC16A2,SLC16A10,FOLR2,CPT2,ABCD4,PMP2,SLC10A1,SLC7A9,SLC25A11,ABCC2,FABP2,PRAF2,…	1.51368	0.437077	66	143
PROTEIN LOCALIZATION TO CHROMOSOME%GOBP%GO:0034502	PROTEIN LOCALIZATION TO CHROMOSOME%GOBP%GO:0034502	0.00226757	0.0389636	-1	TINF2,WAPL,H2AC8,NIPBL,MACROH2A2,MAU2,ZW10,IK,BUB3,XRCC5,CENPA,CDK1,RAD21,MACROH2A1,MSH2,RPA2,MIS12,TTK,RB1,KNTC1,ZWILCH,AURKB	-1.69356	-0.481389	22	52
CELL-MATRIX ADHESION%GOBP%GO:0007160	CELL-MATRIX ADHESION%GOBP%GO:0007160	0.00227819	0.0389715	1	PTPRK,DLC1,ITGB4,MSLN,COL3A1,FN1,ITGA6,FERMT2,ITGAV,SGCE,VCAM1,SRC,ECM2,COL13A1,EMILIN1,ARHGEF7,SORBS1,THY1,NID2,ITGB1,TAOK2,L1CAM,FBLN5,TMEM8B,ILK,CD34,ITGA1,MADCAM1,PPFIA1,ITGA8,FGB,DDR1,FGG,ITGA7,FGA,ANGPTL3,ACTN1	1.57624	0.480518	37	90
CELLULAR DIVALENT INORGANIC CATION HOMEOSTASIS%GOBP%GO:0072503	CELLULAR DIVALENT INORGANIC CATION HOMEOSTASIS%GOBP%GO:0072503	0.00228187	0.0389715	1	ITPR3,ATP2A3,SLC39A14,TRPA1,PLCE1,TRPM4,CD36,ATP7B,PTGER2,STC1,P2RX4,GPR35,PACS2,CXCR4,CCRL2,ATP2B1,EDN1,F2RL1,TRPV1,HSP90B1,WFS1,FKBP1B,PTGER4,CCL11,CACNA1A,BAX,PPP3CA,APLNR,ANK2,PLCG2,SLC39A8,GPER1,TGM2,F2R,RAMP3,ABL1,ATP2C2,CDH5,CXCL12,THY1,SCGN,CACNA1C,LPAR2,CALM3,PTGER3,ANXA6,CALM2,MICU1,VAPB,ATP1B1,MT1F,GSTO1,LETM1,FAM155B,TRPC3,CAV1,IBTK,PLN,TPT1,PML,AFG3L2,ATP2C1,MT1E,MT1M,FAM155A,DRD5,PP…	1.40094	0.381107	105	301
ATR SIGNALING PATHWAY%PATHWAY INTERACTION DATABASE NCI-NATURE CURATED DATA%ATR SIGNALING PATHWAY	ATR SIGNALING PATHWAY%PATHWAY INTERACTION DATABASE NCI-NATURE CURATED DATA%ATR SIGNALING PATHWAY	0.00229358	0.0390101	-1	FBXW11,YWHAZ,BTRC,HUS1,RFC2,PPP2CA,RAD1,TIPIN,CDK2,SMARCAL1,RFC5,PPP2R2B,RPA2,TIMELESS,MCM2,CCNA2,RFC3,NBN	-1.71662	-0.530535	18	35
PROTEIN MONOUBIQUITINATION%GOBP%GO:0006513	PROTEIN MONOUBIQUITINATION%GOBP%GO:0006513	0.00229797	0.0390101	-1	CUL4B,MARCHF7,SKP1,CUL3,TOPORS,FANCE,UBE2D3,CDC73,BARD1,BCOR,DDB2,UBE2E1,KLHL12,UBE2B,RBX1,BRCA1,PAF1,BRCC3,CTR9,RYBP,TRIM25	-1.6762	-0.469511	21	56
RRNA PROCESSING IN THE NUCLEUS AND CYTOSOL%REACTOME%R-HSA-8868773.3	RRNA PROCESSING IN THE NUCLEUS AND CYTOSOL%REACTOME%R-HSA-8868773.3	0.0023108	0.0391102	-1	EXOSC5,RPP40,CSNK1E,RPP30,RIOK3,DIMT1,KRR1,NIP7,NHP2,RPS18,RRP1,UTP11,RPL10L,HEATR1,PDCD11,MPHOSPH10,BYSL,TEX10,TBL3,RPP21,IMP3,NOP2,MPHOSPH6,DDX49,RPL37A,RPL39L,FCF1,PNO1,RPS5,WDR12,RPS28,UTP14A,ISG20L2,RPL35,RPL36,RPP14,TRMT112,WDR43,RPL14,RPL19,FBL,NOL12,NOL6,EXOSC2,RCL1,RPS21,RPS16,SNU13,UTP18,RIOK2,WDR46,EMG1,RPL5,DKC1	-1.5275	-0.375183	54	129
SYNDECAN-4-MEDIATED SIGNALING EVENTS%PATHWAY INTERACTION DATABASE NCI-NATURE CURATED DATA%SYNDECAN-4-MEDIATED SIGNALING EVENTS	SYNDECAN-4-MEDIATED SIGNALING EVENTS%PATHWAY INTERACTION DATABASE NCI-NATURE CURATED DATA%SYNDECAN-4-MEDIATED SIGNALING EVENTS	0.0023488	0.0396342	1	PRKCA,PTK2,FN1,CXCR4,LAMA3,SDCBP,TFPI,CXCL12,PRKCD,ITGB1,SDC4,THBS1,ACTN1,FGFR1,FGF2,F2	1.73793	0.646027	16	27
COMPLEMENT ACTIVATION, CLASSICAL PATHWAY%GOBP%GO:0006958	COMPLEMENT ACTIVATION, CLASSICAL PATHWAY%GOBP%GO:0006958	0.00241655	0.0406558	1	IGHA2,IGHG2,IGHV4-59,IGHV3-7,IGHV3-23,IGHV1-69,IGHV3-21,IGHV4-34,IGHD,IGHV3-72	1.7423	0.673613	10	22
CELLULAR ION HOMEOSTASIS%GOBP%GO:0006873	CELLULAR ION HOMEOSTASIS%GOBP%GO:0006873	0.00243052	0.0406911	1	ITPR3,RAB20,ATP2A3,CA2,SLC39A14,TMPRSS3,SLC12A2,TRPA1,PLCE1,SLC9A1,APP,TRPM4,SLC4A4,CD36,ATP7B,PTGER2,STC1,P2RX4,GPR35,PACS2,CXCR4,COX19,CCRL2,ATP2B1,SLC26A6,EDN1,DMXL2,F2RL1,TRPV1,HSP90B1,WFS1,FKBP1B,PTGER4,CCL11,CACNA1A,SLC4A2,BAX,PPP3CA,HFE,APLNR,ANK2,PLCG2,SLC39A8,GPER1,TGM2,F2R,RAMP3,ABL1,ATP2C2,CDH5,CXCL12,TFRC,THY1,ATP6V0A1,SLC4A7,ATP4B,SCGN,SRI,CACNA1C,ATP6V0A2,SLC12A5,ATP6V0B,LPAR2,SLC4A…	1.35694	0.363008	133	405
RRNA METABOLIC PROCESS%GOBP%GO:0016072	RRNA METABOLIC PROCESS%GOBP%GO:0016072	0.00243309	0.0406911	-1	MAPT,EXOSC5,RPP40,ZNHIT6,PELO,RIOK3,TAF1B,WDR74,DIMT1,NHP2,RRP1,HEATR1,MRTO4,POLR1E,BYSL,EIF6,GTF3C1,GTF3C3,TBL3,ZNHIT3,ZCCHC4,GTF3C5,IMP3,NOP2,POP4,MPHOSPH6,PRKDC,DDX49,NOLC1,DDX18,MRM2,NOL8,TSR2,WDR12,RPS28,RSL1D1,MDN1,NGDN,KRI1,URB1,RPL35,TRMT112,WDR43,RPL14,LSM6,RRP15,FBL,NOL6,MRPS11,EXOSC2,RCL1,RPS21,RPS16,RRP7BP,TFB2M,SNU13,RIOK2,WDR46,ABT1,EMG1,RPL5,DKC1	-1.53415	-0.372765	62	138
POSITIVE REGULATION OF PROTEIN KINASE B SIGNALING%GOBP%GO:0051897	POSITIVE REGULATION OF PROTEIN KINASE B SIGNALING%GOBP%GO:0051897	0.00245573	0.0409482	1	INSR,PDGFA,MST1R,AKR1C3,TCF7L2,MYDGF,PTK2,MET,TEK,P2RX4,MFHAS1,FERMT2,SRC,SPRY2,RAMP3,HSP90AA1,ENG,ANGPT1,PHB,AKR1C2,ITGB1,ADAM8,TSPYL5,LEP,PARK7,AXL,MTDH,GAS6,HSP90AB1,PIK3CB,THBS1	1.58531	0.491591	31	81
IL-1 SIGNALING PATHWAY%WIKIPATHWAYS_20220210%WP195%HOMO SAPIENS	IL-1 SIGNALING PATHWAY%WIKIPATHWAYS_20220210%WP195%HOMO SAPIENS	0.00246653	0.0410069	-1	MAP2K1,UBE2V1,PELI1,IRAK4,IL1A,MAPK1,MAP2K4,MAPK14,IL1R1,TRAF6,REL,NFKBIA,ATF2,NFKBIB,MAPK9,MAP3K7,MAP3K1,MAP2K6,SQSTM1,RELA	-1.70511	-0.50779	20	42
NEGATIVE REGULATION OF TRANSMEMBRANE TRANSPORT%GOBP%GO:0034763	NEGATIVE REGULATION OF TRANSMEMBRANE TRANSPORT%GOBP%GO:0034763	0.00248236	0.0411488	1	NEDD4L,GRB10,SLC43A1,BIN1,GPR35,FKBP1B,PPP3CA,AKT1,KCNE2,ADRA2A,ARL6IP5,KCNE4,SRI,PID1,CALM3,KCNH2,CALM2,LEP,GSTO1,ANK3,CAV1,PLN,PPP3R1,THBS1,EPHB2,ENPP1	1.62181	0.510955	26	71
POSTTRANSCRIPTIONAL REGULATION OF GENE EXPRESSION%GOBP%GO:0010608	POSTTRANSCRIPTIONAL REGULATION OF GENE EXPRESSION%GOBP%GO:0010608	0.0025	0.0413196	-1	NUDT21,LSM14A,PLD1,CNOT1,IGF2BP3,EXOSC5,DIO2,CPEB3,RPS6KB1,OGFOD1,FXR2,EIF4A3,ETF1,TRNAU1AP,RC3H2,YBX3,ZFP36,EIF2B2,ELP4,CARHSP1,TUT7,SMAD2,NCK2,METAP1,PCIF1,PRKRA,EIF3H,PUM2,EIF4ENIF1,ZC3H14,DDX3X,EIF4EBP1,SYNCRIP,MAPK14,SHMT1,SMAD3,GRB7,YTHDC1,PKP3,ATG14,CELF1,PPP1R15A,CNOT6,EIF4E,NIBAN1,PUS7,SERBP1,CNOT9,FASTKD5,SECISBP2L,NCK1,STAT3,CLP1,GSPT1,CNOT4,RPS6KB2,HSPB1,EIF2S1,CAPRIN1,EIF6,METTL3,ZCC…	-1.279	-0.28791	85	303
GLYCOSAMINOGLYCAN METABOLISM%REACTOME%R-HSA-1630316.2	GLYCOSAMINOGLYCAN METABOLISM%REACTOME%R-HSA-1630316.2	0.00251477	0.0414423	1	VCAN,LUM,FMOD,SLC9A1,B4GAT1,SDC2,HSPG2,HEXB,GNS,SLC35D2,GLB1,IDUA,CHST2,DCN,GPC3,CHPF,AGRN,HEXA,GPC4,SDC3,UST,CSGALNACT1,GUSB,XYLT2,EXT1,SGSH,CSPG4,B4GALT7,NAGLU,CHST15,SDC4,GLB1L,NDST4,ABCC5,EXT2,ARSB,HPSE2,B4GALT2,BGN,CHST5,HAS2,B3GAT3	1.56558	0.472867	42	96
ENDODERM DEVELOPMENT%GOBP%GO:0007492	ENDODERM DEVELOPMENT%GOBP%GO:0007492	0.00253378	0.0416338	1	MMP15,DUSP4,COL4A2,MMP2,FN1,LAMA3,COL6A1,ITGAV,HMGA2,LAMB3,LAMB1,LAMC1,POU5F1,GATA4	1.70858	0.590287	14	40
MATURATION OF SSU-RRNA%GOBP%GO:0030490	MATURATION OF SSU-RRNA%GOBP%GO:0030490	0.00257898	0.0419632	-1	RPP40,RIOK3,HEATR1,TBL3,TSR2,RPS28,NGDN,KRI1,WDR43,LSM6,MRPS11,RPS21,RPS16,SNU13,RIOK2,WDR46,ABT1	-1.75031	-0.551498	17	32
SIGNALLING TO ERKS%REACTOME%R-HSA-187687.1	SIGNALLING TO ERKS%REACTOME%R-HSA-187687.1	0.00257981	0.0419632	-1	MAP2K1,MAPK1,CRKL,MAPKAPK3,RALA,BRAF,RALB,RIT1,MAPK14,SOS1,MAPK13,NRAS,HRAS	-1.74985	-0.560402	13	30
NUCLEAR PORE COMPLEX (NPC) DISASSEMBLY%REACTOME%R-HSA-3301854.2	NUCLEAR PORE COMPLEX (NPC) DISASSEMBLY%REACTOME%R-HSA-3301854.2	0.00257981	0.0419632	-1	NUP214,NUP153,NUP205,NUP42,NUP188,RAE1,NUP93,NUP37,CCNB2,CCNB1,CDK1,NUP54,NUP133	-1.75664	-0.562577	13	30
COLLAGEN DEGRADATION%REACTOME%R-HSA-1442490.3	COLLAGEN DEGRADATION%REACTOME%R-HSA-1442490.3	0.00258361	0.0419632	1	MMP15,MMP2,MMP1,COL15A1,COL13A1,CTSK,MMP7,COL9A2,MMP3,MMP19,ADAM10,COL16A1,CTSL,COL9A3,MMP11,CTSD,MMP10,COL18A1,ADAM9,MMP12,MMP13	1.71128	0.609052	21	34
REGULATION OF CARDIAC CONDUCTION%GOBP%GO:1903779	REGULATION OF CARDIAC CONDUCTION%GOBP%GO:1903779	0.0025978	0.0419914	1	ATP2A3,TRPM4,ATP2B1,ANK2,AGT,RYR2,SLC8A1,TNNI3K,TRPC1,ATP2B3,ATP2B2,ATP2B4	1.75214	0.691513	12	20
SPECIFICATION OF SYMMETRY%GOBP%GO:0009799	SPECIFICATION OF SYMMETRY%GOBP%GO:0009799	0.00260025	0.0419914	1	TBX3,MICAL2,TGFBR2,KIF3B,FOLR1,BMP4,AHI1,APLNR,TDGF1P3,MEF2C,ENG,TBX2,GATA4,NBL1,MKKS,SHH,BBS4,GREM1,LEFTY1,DNAI2,SOX17,WNT8B,DNAI1	1.67718	0.560318	23	48
EMBRYONIC HEART TUBE MORPHOGENESIS%GOBP%GO:0003143	EMBRYONIC HEART TUBE MORPHOGENESIS%GOBP%GO:0003143	0.0026087	0.0420075	1	TBX3,MICAL2,TGFBR2,FOLR1,AHI1,APLNR,MEF2C,ENG,TBX2,GATA4,MKKS,ACVR1,SHH,BBS4,SOX17	1.71603	0.618489	15	32
CARDIAC CONDUCTION SYSTEM DEVELOPMENT%GOBP%GO:0003161	CARDIAC CONDUCTION SYSTEM DEVELOPMENT%GOBP%GO:0003161	0.0026178	0.042034	1	GATA6,DSG2,ID2,TBX3,HEY1,ISL1,MSX2,BMP4,GATA4	1.72559	0.633395	9	29
FCGR3A-MEDIATED IL10 SYNTHESIS%REACTOME DATABASE ID RELEASE 79%9664323	FCGR3A-MEDIATED IL10 SYNTHESIS%REACTOME DATABASE ID RELEASE 79%9664323	0.0026345	0.0421819	1	ITPR3,IGKV1-39,IGHG2,IGKV3-20,IGKV2-28,IGKV4-1,PRKAR2B,FYN,PLCG2,IGHV4-59,IGHV3-7,IGHV3-23,IGHV1-69,PRKACB,IGLV3-25,AHCYL1,IGHV4-34	1.68909	0.574546	17	43
ACTIN FILAMENT-BASED PROCESS%GOBP%GO:0030029	ACTIN FILAMENT-BASED PROCESS%GOBP%GO:0030029	0.00264382	0.0422113	1	VILL,RHOBTB1,EPB41L4B,MARCKSL1,PDGFA,HIP1R,TNIK,IQGAP2,NAA80,USH1C,ANG,MICALL2,ENAH,CDC42BPA,MYO1A,SPTBN1,NEDD4L,FAT1,MICAL2,LIMA1,DLC1,TPM1,NEDD9,TRIM27,RAB13,ELMO3,KCNQ1,FAM171A1,ROCK2,EPS8,DIAPH2,ARPC1B,ARHGEF10,MYO5C,MICAL1,CFL1,MYH11,ARHGAP6,PKP2,SRC,HSP90B1,STARD13,ARFIP2,RHOBTB3,PPP1R9A,CDC42,ARHGAP26,CXADR,S1PR1,FAM107A,ANK2,TPM2,VASP,SIPA1L1,PARVA,PLS1,KCNE2,SDCBP,SORBS1,MYO1C,ADRA2A,DMD…	1.35617	0.362917	99	403
MICROTUBULE CYTOSKELETON ORGANIZATION%GOBP%GO:0000226	MICROTUBULE CYTOSKELETON ORGANIZATION%GOBP%GO:0000226	0.00265957	0.0423428	-1	LSM14A,MAPT,CLIP1,GPSM2,FBXW11,CLIP4,RGS14,CDK5R1,PARD3,CAMSAP1,ESPL1,RANBP9,MAP7,ZNF207,SLK,CRIPT,SON,BICD2,TUBD1,TUBB6,CCSER2,KIF2A,CHP1,VAMP4,PLK2,EML3,KATNA1,CETN3,DLG1,SPAG1,ABRAXAS2,CLASP1,CAMSAP2,MARK1,RAB11A,TXNDC9,TRPV4,GAS8,FER,CETN2,NDEL1,PEX14,ZW10,PLK3,MAP2,TBCE,TUBA3C,RMDN1,KIF23,GJA1,LLGL1,HAUS7,ATXN3,TACC2,CHORDC1,HOOK1,SPAST,CCDC69,CEP135,MAPRE1,SPC25,ASPM,TPX2,CLASP2,CENPA,STAG1…	-1.29027	-0.287847	78	321
RNA PROCESSING%GOBP%GO:0006396	RNA PROCESSING%GOBP%GO:0006396	0.00268096	0.0423642	-1	NUDT21,PAPOLA,RBM8A,EXOSC5,RPP40,EIF4A3,LCMT2,ZNHIT6,YRDC,COIL,TPRKB,SF3B3,ELP4,RPP30,SRSF5,RIOK3,TUT7,SMU1,SMAD2,SON,RNGTT,CSTF2,PRKRA,PUM2,CDC73,DUSP11,UBL5,PRMT5,SRPK1,WDR74,PCF11,DIMT1,SYNCRIP,RNMT,SMAD3,YTHDC1,CELF1,INTS6,NHP2,IK,LSM3,SRPK2,PUS7,TRIT1,SNRPD1,RRP1,ZMAT5,FASTKD5,HEATR1,CLP1,RPRD1A,CWC25,PPP2CA,MRTO4,USP4,HSD17B10,DHX8,SNRPF,GEMIN2,MPHOSPH10,BYSL,PAF1,RRAGC,STRAP,EIF6,WBP4,DUS2…	-1.27813	-0.277248	122	481
VENTRICULAR CARDIAC MUSCLE CELL ACTION POTENTIAL%GOBP%GO:0086005	VENTRICULAR CARDIAC MUSCLE CELL ACTION POTENTIAL%GOBP%GO:0086005	0.00268732	0.0423642	1	NEDD4L,KCNQ1,PKP2,ANK2,KCNE2,KCNE4,KCNH2,SCN3B,KCNJ8	1.75528	0.740949	9	15
ANTIGEN PROCESSING: UBIQUITINATION & PROTEASOME DEGRADATION%REACTOME DATABASE ID RELEASE 79%983168	ANTIGEN PROCESSING: UBIQUITINATION & PROTEASOME DEGRADATION%REACTOME DATABASE ID RELEASE 79%983168	0.00269058	0.0423642	-1	UBE2D1,FBXW11,UBE2V1,HERC6,ITCH,SKP1,UBE2G1,NPEPPS,ELOC,CUL3,UBE2K,UBE2A,RNF19B,KLHL2,UBE2D3,UBE2D2,UBE2H,CDC23,SMURF1,UBE3A,RLIM,SKP2,UBE2V2,SPSB1,UBE2E1,UFL1,TRIP12,BTRC,UBE2N,UBE2B,PSME3,PSMC6,UBA3,RBX1,PSMD6,PSMD7,MEX3C,PSMD12,FBXW7,UBA6,RBBP6,FBXO11,FBXL5,UBE3B,MKRN1,GLMN,TRAIP,KLHL21,RNF111,PSMB7,PSMD9,UBE2D4,CUL2,SEM1,BLMH,CCNF,ANAPC1,PSMD5,UBE2S,GAN,PSMC4,LMO7,UBE2C,SIAH2,CUL5,UNKL,PSMD8,…	-1.36072	-0.31596	69	213
PID_AMB2_NEUTROPHILS_PATHWAY%MSIGDB_C2%PID_AMB2_NEUTROPHILS_PATHWAY	PID_AMB2_NEUTROPHILS_PATHWAY%MSIGDB_C2%PID_AMB2_NEUTROPHILS_PATHWAY	0.00269098	0.0423642	1	PLAUR,MMP2,SRC,FYN,JAM3,THY1,JAM2,PLAT	1.71572	0.648902	8	25
METABOLISM OF RNA%REACTOME%R-HSA-8953854.5	METABOLISM OF RNA%REACTOME%R-HSA-8953854.5	0.0027027	0.0424302	-1	NUDT21,PAPOLA,RBM8A,CNOT1,IGF2BP3,EXOSC5,NUP214,NUP153,MTERF4,RPP40,CSNK1E,EIF4A3,LCMT2,ETF1,PPP2R2A,TPRKB,SF3B3,ZFP36,RPP30,SRSF5,RIOK3,TUT7,RNGTT,SMG8,CSTF2,C2ORF49,NUP205,NXT1,PRMT5,PCF11,CDK7,NUP42,DIMT1,KRR1,WDR61,RNMT,MAPK14,NIP7,YWHAZ,GTF2H5,NHP2,LSM3,NUP188,CNOT6,EIF4E,PSME3,PSMC6,PUS7,POLR2F,TRIT1,WTAP,RPS18,SNRPD1,PSMD6,RRP1,UTP11,CNOT9,PSMD7,ZMAT5,RPL10L,PSMD12,HEATR1,CLP1,PDCD11,GSPT1…	-1.45183	-0.314196	137	497
MULTICELLULAR ORGANISMAL SIGNALING%GOBP%GO:0035637	MULTICELLULAR ORGANISMAL SIGNALING%GOBP%GO:0035637	0.00271143	0.0424489	1	DSG2,SLC9A1,ISL1,TRPM4,BIN1,KCNQ1,PKP2,FKBP1B,CXADR,ANK2,GPER1,KCNE2,KCNE4,SCN3A,CACNA1C,KCNH2,ATP1B1,SCN8A,KCNMB2,ANK3,SCN3B,CAV1,MEF2A,ATP1B2,CACNG4,MYH14,SCN1B,ATP1A1,CACNA1D,SCN4A,RYR2,KCNJ3,CACNG2,KCNH6,SLC8A1,KCND3	1.59113	0.49279	36	82
TP53 REGULATES TRANSCRIPTION OF CELL CYCLE GENES%REACTOME%R-HSA-6791312.3	TP53 REGULATES TRANSCRIPTION OF CELL CYCLE GENES%REACTOME%R-HSA-6791312.3	0.00278261	0.0434426	-1	CNOT1,PLAGL1,PLK2,E2F8,SFN,CCNE1,PLK3,CNOT6,TFDP2,CNOT9,CDKN1B,CNOT4,CDK2,CCNB1,CDK1,NPM1,CCNE2,TFDP1,CNOT8,EP300	-1.68409	-0.503054	20	41
NEPHRON MORPHOGENESIS%GOBP%GO:0072028	NEPHRON MORPHOGENESIS%GOBP%GO:0072028	0.00281648	0.0437292	1	BMP2,SOX9,TCF21,KLHL3,BMP4,AHI1,GPC3,SALL1	1.72155	0.645243	8	26
NEPHRON EPITHELIUM MORPHOGENESIS%GOBP%GO:0072088	NEPHRON EPITHELIUM MORPHOGENESIS%GOBP%GO:0072088	0.00281648	0.0437292	1	BMP2,SOX9,TCF21,KLHL3,BMP4,AHI1,GPC3,SALL1	1.72155	0.645243	8	26
TRANSPORT OF THE SLBP INDEPENDENT MATURE MRNA%REACTOME DATABASE ID RELEASE 79%159227	TRANSPORT OF THE SLBP INDEPENDENT MATURE MRNA%REACTOME DATABASE ID RELEASE 79%159227	0.00286533	0.0443134	-1	NUP214,NUP153,NUP205,NUP42,NUP188,EIF4E,RAE1,NUP93,NUP37,NUP54,NCBP2,NUP133	-1.78257	-0.580899	12	28
HALLMARK_COAGULATION%MSIGDB_C2%HALLMARK_COAGULATION	HALLMARK_COAGULATION%MSIGDB_C2%HALLMARK_COAGULATION	0.0028732	0.0443134	1	MMP15,PRSS23,SERPINA1,MMP2,A2M,PECAM1,TIMP1,CLU,SPARC,ARF4,C1S,CTSH,CTSO,FYN,TIMP3,KLF7,FBN1,SERPING1,DPP4,HTRA1,CTSK,MMP7,MMP3,PLAT,SH2B2,C8A,THBS1,MSRB2,FGA,PROC,TFPI2,MEP1A,MMP11,MMP10,F3,APOA1,PF4,APOC1,F2,CFI,BMP1	1.54032	0.463378	41	100
ENDODERM FORMATION%GOBP%GO:0001706	ENDODERM FORMATION%GOBP%GO:0001706	0.0028777	0.0443134	1	MMP15,DUSP4,COL4A2,MMP2,FN1,LAMA3,COL6A1,ITGAV,HMGA2,LAMB3,LAMB1,POU5F1	1.68427	0.598088	12	35
HEART PROCESS%GOBP%GO:0003015	HEART PROCESS%GOBP%GO:0003015	0.00289893	0.0445188	1	NEDD4L,TPM1,KCNQ1,PKP2,SRC,PDE4D,FYN,ANK2,KCNE2,CHGA,RAMP3,DMD,KCNE4,SGCD,CACNA1C,KCNH2,ATP1B1,SCN3B,CAV1,AKAP13,KCNJ8,SCN1B,ATP1A1,TNNC1,CACNA1D,RANGRF,RYR2,KCNJ3,ACTC1	1.62742	0.517211	29	67
CARBOHYDRATE DERIVATIVE TRANSPORT%GOBP%GO:1901264	CARBOHYDRATE DERIVATIVE TRANSPORT%GOBP%GO:1901264	0.00291181	0.0445951	1	PLA2G10,SLC28A2,ABCC6,SLC29A2,SLC17A9,PSAP,ABCG1,LRRC8D,SLC19A1,SLC35A1,SLC25A24,SLC29A1,SCARB1,SLC35A3,ABCC4,SLC37A1,SLC35A2,SLC25A5,ABCC5	1.67632	0.570201	19	43
TRANSMEMBRANE RECEPTOR PROTEIN SERINE/THREONINE KINASE SIGNALING PATHWAY%GOBP%GO:0007178	TRANSMEMBRANE RECEPTOR PROTEIN SERINE/THREONINE KINASE SIGNALING PATHWAY%GOBP%GO:0007178	0.00293363	0.0448074	1	BMP2,COL1A2,TMEM100,PTPRK,FMOD,TGFBR2,COL3A1,PXN,PTK2,TGFB1I1,FERMT2,SMAD6,BMP4,SRC,BAMBI,JUN,HFE,PPARG,INHBB,CLDN5,TDGF1P3,SMAD7,CDH5,TGFBRAP1,ENG,ITGB1,BMP5,FOS,HPGD,ZMIZ2,SLC33A1,ARRB2,TGFBR3,SMAD4,HIPK2,LRRC32,ACVR1	1.55131	0.457403	37	118
CHROMOSOME MAINTENANCE%REACTOME%R-HSA-73886.2	CHROMOSOME MAINTENANCE%REACTOME%R-HSA-73886.2	0.00298656	0.0454926	-1	TINF2,H2BC8,STN1,CENPC,H2AC8,CENPU,NHP2,CENPN,PPP6C,POLR2F,RFC2,H2AC6,H2BC9,H2BC17,RFC1,H3-3B,CENPA,OIP5,CDK2,CENPQ,H2BS1,RFC5,RPA2,NPM1,POLR2I,H2BC21,H2BC5,LIG1,CCNA2,H3-4,ITGB3BP	-1.56662	-0.399889	31	98
REGULATION OF PHOSPHATIDYLINOSITOL 3-KINASE SIGNALING%GOBP%GO:0014066	REGULATION OF PHOSPHATIDYLINOSITOL 3-KINASE SIGNALING%GOBP%GO:0014066	0.00299831	0.0455484	1	INSR,PIP5K1B,PDGFA,SOX9,PDGFD,FLT1,MYDGF,PTK2,FN1,TEK,F2RL1,SRC,DCN,PDGFC,ROR2,AGT,GPER1,F2R,KDR,HGF	1.61496	0.507569	20	72
HUMORAL IMMUNE RESPONSE MEDIATED BY CIRCULATING IMMUNOGLOBULIN%GOBP%GO:0002455	HUMORAL IMMUNE RESPONSE MEDIATED BY CIRCULATING IMMUNOGLOBULIN%GOBP%GO:0002455	0.00301978	0.0457513	1	IGHA2,IGHG2,IGHV4-59,IGHV3-7,IGHV3-23,IGHV1-69,IGHV3-21,IGHV4-34,IGHD,IGHV3-72,CD81	1.71424	0.658371	11	23
REGULATION OF B CELL ACTIVATION%GOBP%GO:0050864	REGULATION OF B CELL ACTIVATION%GOBP%GO:0050864	0.00306788	0.0463554	1	ID2,IGHA2,IGHG2,CD320,TNFRSF21,AHR,IGHV4-59,MZB1,IGHV3-7,IGHV3-23,TNIP2,PARP3,IGHV1-69,MEF2C,TFRC,IGHV3-21,CD27,ZFP36L2,IGHV4-34,KMT5B,IGHD,IGHV3-72,EPHB2,CD81,TNFSF13,ATM,BANK1	1.56286	0.480333	27	86
NUCLEAR MEMBRANE REASSEMBLY%GOBP%GO:0031468	NUCLEAR MEMBRANE REASSEMBLY%GOBP%GO:0031468	0.00308296	0.0464587	-1	VPS4B,REEP4,CHMP1B,ANKLE2,SPAST,CHMP2B,CHMP5,UBE2I	-1.82543	-0.677536	8	17
EARLY ENDOSOME TO LATE ENDOSOME TRANSPORT%GOBP%GO:0045022	EARLY ENDOSOME TO LATE ENDOSOME TRANSPORT%GOBP%GO:0045022	0.00310998	0.0467409	-1	SNX16,EEA1,WDR91,RAB5A,AKTIP,ATG14,EMP2,HOOK1,ANKRD27,PIK3C3,RAB7A	-1.82059	-0.665278	11	18
ORGANIC ACID TRANSMEMBRANE TRANSPORT%GOBP%GO:1903825	ORGANIC ACID TRANSMEMBRANE TRANSPORT%GOBP%GO:1903825	0.00313562	0.0468762	1	SLC16A1,SFXN3,SLC38A10,CD36,CPT1A,SLC25A38,SLC6A20,SLC25A20,SLC6A14,MPC2,SLC38A7,LRRC8D,SLC19A1,SLC7A8,MFSD12,SLC7A7,ARL6IP5,SLC23A2,SLC25A1,SLC1A1,SLC6A13,ABCC5,SLC25A13,SLC38A6,SLC16A2,CPT2,ABCD4,SLC25A11,PRAF2,LRP2,ABCD3,SLC1A7,SLC6A6,LRRC8E,SLC1A6,SLC38A3,SLC22A4,MPC1	1.60729	0.506381	38	71
CARBOXYLIC ACID TRANSMEMBRANE TRANSPORT%GOBP%GO:1905039	CARBOXYLIC ACID TRANSMEMBRANE TRANSPORT%GOBP%GO:1905039	0.00313562	0.0468762	1	SLC16A1,SFXN3,SLC38A10,CD36,CPT1A,SLC25A38,SLC6A20,SLC25A20,SLC6A14,MPC2,SLC38A7,LRRC8D,SLC19A1,SLC7A8,MFSD12,SLC7A7,ARL6IP5,SLC23A2,SLC25A1,SLC1A1,SLC6A13,ABCC5,SLC25A13,SLC38A6,SLC16A2,CPT2,ABCD4,SLC25A11,PRAF2,LRP2,ABCD3,SLC1A7,SLC6A6,LRRC8E,SLC1A6,SLC38A3,SLC22A4,MPC1	1.60729	0.506381	38	71
REGULATION OF ENDOCYTOSIS%GOBP%GO:0030100	REGULATION OF ENDOCYTOSIS%GOBP%GO:0030100	0.00314732	0.0469041	1	INSR,HIP1R,DGKD,NEDD4L,DAB2,APP,NR1H3,CD151,RAB17,CLU,ITGAV,PACSIN2,F2RL1,SRC,AHI1,LRPAP1,CDC42,GPC3,HFE,B2M,PLCG2,APOE,SDCBP,VEGFA,ABL1,ANGPT1,PRKD1,FLOT1,EPHA3,SYT11,NLGN1,ARRB2,AXL,TFR2,MCTP1,ARRB1,CAV1,PIK3CB,RAB4A,TBC1D5,GREM1,STAP1,TSC2,AAK1,C3,BICD1,CCL21,APOC1,RAB5C,PICK1	1.54558	0.452296	50	126
VESICLE-MEDIATED TRANSPORT BETWEEN ENDOSOMAL COMPARTMENTS%GOBP%GO:0098927	VESICLE-MEDIATED TRANSPORT BETWEEN ENDOSOMAL COMPARTMENTS%GOBP%GO:0098927	0.00315548	0.0469041	-1	SNX16,EEA1,WDR91,RAB5A,AKTIP,ATG14,EMP2,HOOK1,ANKRD27,PIK3C3,RAB7A	-1.84652	-0.662171	11	19
VITAMIN TRANSPORT%GOBP%GO:0051180	VITAMIN TRANSPORT%GOBP%GO:0051180	0.00316547	0.0469041	1	SLC44A4,CD320,FOLR1,GC,SLC2A10,SLC19A1,CBLIF,SLC52A2,SCARB1,SLC23A2,TCN1,ABCC5,ABCG2,FOLR2,SLC2A3,ABCD4,APOA1,SLC2A6,SLC2A14,LRP2,SLC19A2	1.68159	0.597137	21	35
OUTFLOW TRACT SEPTUM MORPHOGENESIS%GOBP%GO:0003148	OUTFLOW TRACT SEPTUM MORPHOGENESIS%GOBP%GO:0003148	0.00317077	0.0469041	1	GATA6,SEMA3C,TGFBR2,ISL1,SMAD6,BMP4,PARVA,ENG,TBX2,NRP1,SMAD4,ACVR1,ZFPM2	1.70285	0.653995	13	23
MESENCHYME MORPHOGENESIS%GOBP%GO:0072132	MESENCHYME MORPHOGENESIS%GOBP%GO:0072132	0.00318841	0.0470415	1	BMP2,SOX9,TBX3,HEY1,TGFBR2,ISL1,ACTA2,BMP4,DCHS1,APLNR,ACTG2,ENG,TBX2,BMP5	1.7059	0.61484	14	32
METAL ION EXPORT%GOBP%GO:0070839	METAL ION EXPORT%GOBP%GO:0070839	0.00319953	0.0470824	1	KCNK5,SLC9A1,SLC4A4,ATP7B,KCNQ1,ATP2B1,KCNE2,KCNE4,ATP4B,KCNH2,ATP4A,ATP1B1,LETM1,ATP1B2	1.70868	0.627188	14	29
SUMOYLATION OF SUMOYLATION PROTEINS%REACTOME%R-HSA-4085377.3	SUMOYLATION OF SUMOYLATION PROTEINS%REACTOME%R-HSA-4085377.3	0.00322477	0.0473302	-1	NUP214,NUP153,TOPORS,NUP205,NUP42,NUP188,RAE1,NUP93,UBE2I,NUP37,SUMO2,NUP54,NUP133	-1.7288	-0.553663	13	30
HEART DEVELOPMENT%WIKIPATHWAYS_20220210%WP1591%HOMO SAPIENS	HEART DEVELOPMENT%WIKIPATHWAYS_20220210%WP1591%HOMO SAPIENS	0.00324721	0.047483	1	GATA6,BMP2,FOXA2,HEY1,ISL1,BMP4,VEGFA,MEF2C,TBX2,VEGFB,GATA4,NFATC4,NFATC1,SMAD4,SHH	1.69068	0.589567	15	38
G1 S TRANSITION%REACTOME%R-HSA-69206.2	G1 S TRANSITION%REACTOME%R-HSA-69206.2	0.00325203	0.047483	-1	SKP1,WEE1,MAX,PTK6,CDK7,POLE2,SKP2,CCNE1,TFDP2,PSME3,PSMC6,MCM4,PSMD6,PSMD7,CDKN1B,PSMD12,PPP2CA,ORC4,ORC1,ORC6,PSMB7,ORC3,CDK2,PSMD9,CCNB1,CDK1,SEM1,PSMD5,RPA2,CCNE2,TFDP1,PSMC4,MNAT1,DBF4,MCM2,PSMD8,PSMD10,MYC,CCNA2,PSMA2,RRM2,PSMB6,RB1	-1.52804	-0.383262	43	113
REGULATION OF MITOTIC SISTER CHROMATID SEGREGATION%GOBP%GO:0033047	REGULATION OF MITOTIC SISTER CHROMATID SEGREGATION%GOBP%GO:0033047	0.00329188	0.0478215	-1	ZNF207,KAT2B,APC,ZW10,IK,PTTG1,BUB3,DUSP1,PTTG3P,SPC25,CCNB1,CENPF,BUB1B,TTK,MAD2L1,BIRC5,KNTC1,ZWILCH,CDK5RAP2,AURKB,NDC80,FBXO5,PTTG2,TRIP13	-1.68942	-0.489313	24	47
PROCESSING OF DNA DOUBLE-STRAND BREAK ENDS%REACTOME DATABASE ID RELEASE 79%5693607	PROCESSING OF DNA DOUBLE-STRAND BREAK ENDS%REACTOME DATABASE ID RELEASE 79%5693607	0.00329218	0.0478215	-1	H2BC8,RNF8,BARD1,UBE2V2,UBE2N,HUS1,RFC2,H2BC9,H2BC17,BRCA1,BRCC3,RAD1,TIPIN,UBE2I,CDK2,SUMO2,H2BS1,RFC5,RPA2,TIMELESS,H2BC21,H2BC5,CCNA2,H3-4	-1.5697	-0.4276	24	66
ASSEMBLY OF THE PRE-REPLICATIVE COMPLEX%REACTOME%R-HSA-68867.7	ASSEMBLY OF THE PRE-REPLICATIVE COMPLEX%REACTOME%R-HSA-68867.7	0.00330189	0.0478392	-1	UBE2D1,H2BC8,H2AC8,CDC23,UBE2E1,PSME3,PSMC6,MCM4,PSMD6,PSMD7,PSMD12,H2AC6,ORC4,H2BC9,H2BC17,ORC1,ORC6,H3-3B,PSMB7,ORC3,PSMD9,H2BS1,SEM1,ANAPC1,PSMD5,UBE2S,PSMC4,MCM2,UBE2C,H2BC21,PSMD8,PSMD10,H2BC5,H3C8,PSMA2,PSMB6	-1.5764	-0.406798	36	91
KERATAN SULFATE KERATIN METABOLISM%REACTOME%R-HSA-1638074.1	KERATAN SULFATE KERATIN METABOLISM%REACTOME%R-HSA-1638074.1	0.00334497	0.0483391	1	LUM,FMOD,B4GAT1,HEXB,GNS,SLC35D2,GLB1,CHST2,HEXA	1.7073	0.626681	9	29
ENDOCARDIAL CUSHION MORPHOGENESIS%GOBP%GO:0003203	ENDOCARDIAL CUSHION MORPHOGENESIS%GOBP%GO:0003203	0.00337639	0.0486684	1	BMP2,SOX9,TBX3,HEY1,TGFBR2,ISL1,BMP4,DCHS1,APLNR,ENG,TBX2,BMP5	1.70664	0.634397	12	27
CYCLIN E ASSOCIATED EVENTS DURING G1 S TRANSITION%REACTOME%R-HSA-69202.3	CYCLIN E ASSOCIATED EVENTS DURING G1 S TRANSITION%REACTOME%R-HSA-69202.3	0.00339703	0.0486991	-1	SKP1,WEE1,MAX,PTK6,CDK7,SKP2,CCNE1,TFDP2,PSME3,PSMC6,PSMD6,PSMD7,CDKN1B,PSMD12,PSMB7,CDK2,PSMD9,SEM1,PSMD5,CCNE2,TFDP1,PSMC4,MNAT1,PSMD8,PSMD10,MYC,CCNA2,PSMA2,PSMB6,RB1	-1.58416	-0.427429	30	70
POSITIVE REGULATION OF NITRIC OXIDE METABOLIC PROCESS%GOBP%GO:1904407	POSITIVE REGULATION OF NITRIC OXIDE METABOLIC PROCESS%GOBP%GO:1904407	0.00340943	0.0486991	1	INSR,KLF2,CD36,CLU,DDAH1,P2RX4,EDN1,ASL,AKT1,HSP90AA1	1.70235	0.638048	10	26
POSITIVE REGULATION OF NITRIC OXIDE BIOSYNTHETIC PROCESS%GOBP%GO:0045429	POSITIVE REGULATION OF NITRIC OXIDE BIOSYNTHETIC PROCESS%GOBP%GO:0045429	0.00340943	0.0486991	1	INSR,KLF2,CD36,CLU,DDAH1,P2RX4,EDN1,ASL,AKT1,HSP90AA1	1.70235	0.638048	10	26
REGULATION OF ANGIOGENESIS%GOBP%GO:0045765	REGULATION OF ANGIOGENESIS%GOBP%GO:0045765	0.00341958	0.0486991	1	GATA6,CREB3L1,KLF2,SLC12A2,COL4A2,FLT1,PRKCA,CEMIP2,MYDGF,ISL1,HSPG2,TEK,ROCK2,HIPK1,RUNX1,SPARC,HMGA2,SYNJ2BP,DCN,CTSH,TIE1,EMILIN1,APLNR,SEMA3E,PPARG,PLXND1,SPRY2,ADGRA2,HTATIP2,VEGFA,CLDN5,KDR,COL4A3,RRAS,SP100,CDH5,NF1,VEGFB,ITGB1,RHOB,JAK1,GATA4,PRKD1,PKM,HHEX,STAB1,ADAMTS1	1.44746	0.4062	47	193
PROTEIN-LIPID COMPLEX SUBUNIT ORGANIZATION%GOBP%GO:0071825	PROTEIN-LIPID COMPLEX SUBUNIT ORGANIZATION%GOBP%GO:0071825	0.00342173	0.0486991	1	PLA2G10,ACSL3,BIN1,ABCG1,AGT,APOE,PRKACB,LPL,SCARB1,LIPG,SOAT1,PLA2G7,MPO,LPCAT3,APOA1,APOC1	1.67247	0.590233	16	36
PID_SYNDECAN_4_PATHWAY%MSIGDB_C2%PID_SYNDECAN_4_PATHWAY	PID_SYNDECAN_4_PATHWAY%MSIGDB_C2%PID_SYNDECAN_4_PATHWAY	0.00348379	0.0494269	1	PRKCA,CXCR4,LAMA3,SDCBP,TFPI,CXCL12,ITGB1,SDC4,THBS1,ACTN1,FGFR1,FGF2,F2	1.72106	0.671441	13	21
COLUMNAR/CUBOIDAL EPITHELIAL CELL DIFFERENTIATION%GOBP%GO:0002065	COLUMNAR/CUBOIDAL EPITHELIAL CELL DIFFERENTIATION%GOBP%GO:0002065	0.0034904	0.0494269	1	GATA6,BMP2,SOX4,BMP4,SRC,MAP1B,NPY,BMP5,INSM1,GATA4,CDH2,NEUROD1	1.70153	0.624565	12	29
POSITIVE REGULATION OF MRNA METABOLIC PROCESS%GOBP%GO:1903313	POSITIVE REGULATION OF MRNA METABOLIC PROCESS%GOBP%GO:1903313	0.00352734	0.0498247	-1	NUDT21,CNOT1,EXOSC5,CPEB3,RC3H2,ZFP36,TUT7,CDC73,EIF4ENIF1,PRMT5,CELF1,CNOT6,PRDX6,CNOT9,CNOT4,PAF1,WDR77,METTL3,GIGYF2,TRA2B,SAMD4B,PABPC1,NCBP2,CNOT8,AGO2,GTPBP1	-1.54438	-0.410019	26	77
MITOCHONDRIAL GENE EXPRESSION%GOBP%GO:0140053	MITOCHONDRIAL GENE EXPRESSION%GOBP%GO:0140053	0.00354453	0.0498871	-1	GATB,MRPS15,MRPL39,MRPL19,TRIT1,TARS2,MRPL58,FASTKD5,MRPS16,MRPL22,HSD17B10,MRPS22,MRPS10,POLRMT,MTO1,MRPS31,TEFM,MRPL13,TWNK,GADD45GIP1,MRPL18,MRPL42,MRPS18C,MRPL49,TSFM,MRPS28,MRPS7,PRORP,YARS2,MRPS11	-1.54245	-0.404461	30	82
METABOLISM OF VITAMINS AND COFACTORS%REACTOME%R-HSA-196854.6	METABOLISM OF VITAMINS AND COFACTORS%REACTOME%R-HSA-196854.6	0.00354946	0.0498871	1	NADK,AKR1C3,ACACB,SDC2,NT5E,HSPG2,AKR1B10,CD320,ENPP2,AKR1C1,GPC3,RDH11,SPR,AGRN,SLC19A1,SLC25A16,GPC4,SDC3,AKT1,TTR,APOE,BCO1,MTHFS,VNN2,RETSAT,CYB5A,CBLIF,TPK1,HSP90AA1,NNMT,SLC52A2,LPL,VNN1,SLC23A2,NAXD,BTD,MTRR,PDXK,GSTO1,TCN1,PANK3,PARP8,IDH1,SDC4,COASY,LDLR,PRSS1,ENPP1,MCCC2,NOS3,MTHFD2,FOLR2	1.48173	0.426124	52	148
G1 TO S CELL CYCLE CONTROL%WIKIPATHWAYS_20220210%WP45%HOMO SAPIENS	G1 TO S CELL CYCLE CONTROL%WIKIPATHWAYS_20220210%WP45%HOMO SAPIENS	0.00359325	0.0503039	-1	CCNG2,WEE1,CDK7,POLE2,CCNE1,CDKN2C,TFDP2,CDKN1B,CREB1,ORC3,CDK2,CDKN2B,CCNB1,ATF6B,CCNE2,TFDP1,MNAT1,MCM2,MYC,RB1,CCNH,CDKN2D,PCNA,RPA1	-1.72845	-0.506298	24	45
RENAL TUBULE DEVELOPMENT%GOBP%GO:0061326	RENAL TUBULE DEVELOPMENT%GOBP%GO:0061326	0.0036075	0.0503039	1	BMP2,SOX9,TCF21,KLHL3,COL4A1,BMP4,AHI1,GPC3,HNF1B,MEF2C,SALL1	1.68835	0.61133	11	31
CELLULAR CALCIUM ION HOMEOSTASIS%GOBP%GO:0006874	CELLULAR CALCIUM ION HOMEOSTASIS%GOBP%GO:0006874	0.00361169	0.0503039	1	ITPR3,ATP2A3,TRPA1,PLCE1,TRPM4,CD36,ATP7B,PTGER2,STC1,P2RX4,GPR35,PACS2,CXCR4,CCRL2,ATP2B1,EDN1,F2RL1,TRPV1,HSP90B1,WFS1,FKBP1B,PTGER4,CCL11,CACNA1A,BAX,PPP3CA,APLNR,ANK2,PLCG2,GPER1,TGM2,F2R,RAMP3,ABL1,ATP2C2,CDH5,CXCL12,THY1,SCGN,CACNA1C,LPAR2,CALM3,PTGER3,ANXA6,CALM2,MICU1,VAPB,ATP1B1,GSTO1,LETM1,FAM155B,TRPC3,CAV1,IBTK,PLN,TPT1,PML,AFG3L2,ATP2C1,FAM155A,DRD5,PPP3R1,GPR20,TBXA2R,ATP13A1,CCR1,C…	1.38868	0.379272	97	282
SULFUR COMPOUND METABOLIC PROCESS%GOBP%GO:0006790	SULFUR COMPOUND METABOLIC PROCESS%GOBP%GO:0006790	0.00362278	0.0503039	1	SULT1C2,HMGCS2,SULT1A2,SULT1A1,MICAL2,B4GAT1,ACACB,ACSL3,GNS,SULT1B1,ACSL5,SLC35D2,AHCYL2,GLB1,IDUA,ACLY,MICAL1,SUCLG2,ACOT9,CHST2,CHPF,NDNF,UST,CSGALNACT1,ACSM3,GLRX5,GSTA3,TPK1,ANGPT1,ACSF2,GSTA1,TST,CTNS,GGTLC3,AHCYL1,ACSL4,SULT2A1,SLC25A1,BTD,MTRR,BHMT,PDHA1,SULT1E1,PARK7,GSTO1,FAR2,OGDH,HSD17B12,CHST15,NFU1,ACOT11,GSTK1,ACSBG1,NDUFAB1,ENPP1,ADI1,DIP2A,CHST5,STAT5B,ACOT1	1.43937	0.402138	60	202
INFLAMMATORY RESPONSE PATHWAY%WIKIPATHWAYS_20220210%WP453%HOMO SAPIENS	INFLAMMATORY RESPONSE PATHWAY%WIKIPATHWAYS_20220210%WP453%HOMO SAPIENS	0.00362373	0.0503039	1	COL1A2,COL1A1,COL3A1,LAMC2,TNFRSF1B,LAMB1,LAMC1,LAMB2,THBS1	1.69404	0.650613	9	23
TRANSCRIPTION BY RNA POLYMERASE II%GOBP%GO:0006366	TRANSCRIPTION BY RNA POLYMERASE II%GOBP%GO:0006366	0.0036523	0.0505758	-1	NCOA1,MED21,NCOA2,ELOC,MAF,NFYA,ELP4,MED28,CDC73,RXRA,RREB1,SNAPC3,PCF11,CDK7,WDR61,SUB1,MED8,GTF2A2,GTF2H5,COPS2,MBD1,POLR2F,ZBTB1,CREB1,GTF2F2,TCFL5,MED7,PAF1,MED6,SNAPC1,TBP,CTR9,TAF4B,MED27,PRRX1,GTF2E1,NKX2-8,MED14,GTF2B,POLR2I,TAF12,DRAP1,NCBP2,TFDP1,MNAT1,NFX1,DR1,MED4,GTF2H1,RTF1,SETX,PIR	-1.43982	-0.341927	52	170
NEGATIVE REGULATION OF OSTEOBLAST DIFFERENTIATION%GOBP%GO:0045668	NEGATIVE REGULATION OF OSTEOBLAST DIFFERENTIATION%GOBP%GO:0045668	0.00366999	0.0506616	1	SOX9,PTCH1,TRPM4,LRP5,SMAD6,BAMBI,PPARG	1.68641	0.626875	7	27
RHO GTPASE EFFECTORS%REACTOME DATABASE ID RELEASE 79%195258	RHO GTPASE EFFECTORS%REACTOME DATABASE ID RELEASE 79%195258	0.00367647	0.0506616	-1	CLIP1,WASF1,PPP1CB,H2BC8,NCOA2,MAPK1,PKN2,CTTN,BAIAP2,WASF2,CENPC,KIF2A,WASL,PPP2R5C,H2AC8,LIN7B,CLASP1,PPP2R5E,CENPU,NF2,MAPK14,SFN,ABI1,S100A9,NCKAP1,YWHAZ,NDEL1,ZW10,ACTR2,CENPN,RHOD,S100A8,DAAM1,NCF2,DVL2,KLC1,PAK2,BUB3,CDKN1B,DIAPH1,NCK1,H2AC6,PPP2CA,H2BC9,H2BC17,IQGAP1,ARPC2,YWHAQ,MAPRE1,SPC25,H3-3B,CLASP2,CENPA,RHOG,NUP37,ARPC3,CENPQ,H2BS1,CENPF,KTN1,PPP1R12A	-1.36835	-0.316938	61	218
O-LINKED GLYCOSYLATION OF MUCINS%REACTOME DATABASE ID RELEASE 79%913709	O-LINKED GLYCOSYLATION OF MUCINS%REACTOME DATABASE ID RELEASE 79%913709	0.00370687	0.0509559	1	GALNT10,GALNT6,MUC6,MUC5AC,GCNT1,GALNT7,ST6GAL1,MUC13,GALNT3,MUC1	1.66214	0.586585	10	36
REGULATION OF ION TRANSMEMBRANE TRANSPORTER ACTIVITY%GOBP%GO:0032412	REGULATION OF ION TRANSMEMBRANE TRANSPORTER ACTIVITY%GOBP%GO:0032412	0.00373875	0.0512691	1	TESC,NEDD4L,DAPK1,SLC9A1,APP,GPR35,FHL1,EDN1,FKBP1B,YWHAH,SPHK2,PPP3CA,GLRX,PDE4D,ANK2,KCNE2,FGF13,ADRA2A,DMD,MEF2C,KCNE4,ITGB1,SRI,CHRM3,CALM3,AHCYL1,CALM2,NLGN1,ATP1B1,RELN,GSTO1,CFTR,CACNB1,CTSS,ANK3,SCN3B,CAV1,ATP1B2,PLN,CACNG4,PDZK1,PPP3R1,EPHB2	1.45753	0.416287	43	158
STRIATED MUSCLE TISSUE DEVELOPMENT%GOBP%GO:0014706	STRIATED MUSCLE TISSUE DEVELOPMENT%GOBP%GO:0014706	0.00378003	0.0516079	1	GATA6,BMP2,DSG2,ID2,TBX3,HEY1,TPM1,ISL1,TCF21,MSX2,BMP4,MYH11,ZBTB18,PKP2,PPP3CA,NRG1,CXADR,S1PR1,VEGFA,DMD,SMAD7,MEF2C,ENG,TBX2,OBSL1,BMP5,GATA4,SGCD,POPDC2,PDGFRB,TGFBR3,CAV1,SMAD4,RBPJ,AKAP13,MEF2A,ACVR1,ZFPM2,MSX1,MYH14,MAML1,TNNC1,POPDC3,MYL6,ADAMTS9,RYR2,SHOX2,ACTC1,PROX1,LRP2,RBP4,SLC8A1,KDM6B,BMPR1A	1.52376	0.447301	54	124
ENDOTHELIUM DEVELOPMENT%GOBP%GO:0003158	ENDOTHELIUM DEVELOPMENT%GOBP%GO:0003158	0.00378685	0.0516079	1	HEY1,PECAM1,MET,STC1,COL15A1,BMP4,F2RL1,STARD13,TIE1,PDE4D,NRG1,NR2F2,KDR,RAB1A,RHOB,RAPGEF2,CD34,NRP1,PDE2A,SMAD4,EZR,RBPJ,ACVR1	1.6097	0.527268	23	55
SECRETION BY CELL%GOBP%GO:0032940	SECRETION BY CELL%GOBP%GO:0032940	0.00379093	0.0516079	1	CREB3L1,CADPS2,PTPRN2,SYTL2,SLC44A4,TBX3,PDIA4,MIA3,PRSS12,NAGPA,RAB13,MIA2,SDF4,RAB27A,STX3,EDN1,SYN2,SEL1L,RAB15,STXBP6,RAB3B,RAB8A,AP1M2,SNAP23,CHGA,RAB1A,TMED10,NRXN1,RCN3,WLS,RAB26,SNPH,PIK3C2A,NECAB3,SYNGR2,PREB,SCG2,SYT11,NLGN1,AP1S1,TPH1,CANX,ABCC4,LEP,PARK7,STEAP3,STX1A,RAB11FIP2	1.44484	0.407504	48	182
CALCIUM ION HOMEOSTASIS%GOBP%GO:0055074	CALCIUM ION HOMEOSTASIS%GOBP%GO:0055074	0.00382556	0.0518765	1	ITPR3,ATP2A3,TRPA1,PLCE1,ABCC6,TRPM4,CD36,ATP7B,PTGER2,STC1,P2RX4,GPR35,PACS2,CXCR4,CCRL2,ATP2B1,EDN1,F2RL1,TRPV1,HSP90B1,WFS1,FKBP1B,PTGER4,CCL11,CACNA1A,BAX,PPP3CA,APLNR,ANK2,PLCG2,GPER1,TGM2,F2R,RAMP3,ABL1,ATP2C2,CDH5,CXCL12,THY1,SCGN,CACNA1C,LPAR2,CALM3,PTGER3,ANXA6,CALM2,MICU1,VAPB,ATP1B1,GSTO1,LETM1,FAM155B,TRPC3,CAV1,IBTK,PLN,TPT1,PML,AFG3L2,ATP2C1,FAM155A,DRD5,PPP3R1,GPR20,TBXA2R,ATP13A1,…	1.37665	0.375623	98	287
NORC NEGATIVELY REGULATES RRNA EXPRESSION%REACTOME%R-HSA-427413.2	NORC NEGATIVELY REGULATES RRNA EXPRESSION%REACTOME%R-HSA-427413.2	0.00382995	0.0518765	-1	H2BC8,MBD2,POLR1D,H2AC8,TAF1B,CDK7,GTF2H5,SAP130,POLR2F,H2AC6,H2BC9,H2BC17,POLR1E,POLR1C,H3-3B,TBP,SAP18,H2BS1,BAZ2A,MNAT1,GTF2H1,H2BC21,H2BC5,H3C8	-1.63818	-0.457414	24	57
REGULATION OF CENTROSOME DUPLICATION%GOBP%GO:0010824	REGULATION OF CENTROSOME DUPLICATION%GOBP%GO:0010824	0.00383877	0.0518765	-1	CEP76,VPS4B,KAT2B,PLK2,RAB6C,CHMP1B,BRCA1,CHMP2B,CHMP5,PDCD6IP,CCNF,NPM1	-1.71956	-0.555272	12	29
CYTOKINETIC PROCESS%GOBP%GO:0032506	CYTOKINETIC PROCESS%GOBP%GO:0032506	0.00385463	0.0518765	-1	VPS4B,CHMP1B,SPAST,CHMP2B,CHMP5,ANXA11,KIF20A,PDCD6IP,RACGAP1,AURKB,CHMP6	-1.79676	-0.67602	11	16
HALLMARK_UV_RESPONSE_DN%MSIGDB_C2%HALLMARK_UV_RESPONSE_DN	HALLMARK_UV_RESPONSE_DN%MSIGDB_C2%HALLMARK_UV_RESPONSE_DN	0.00385668	0.0518765	1	CDC42BPA,PLCB4,COL1A2,GRK5,PRKCA,COL5A2,FHL2,COL1A1,TGFBR2,COL3A1,SDC2,ANXA4,PIK3R3,SLC22A18,LTBP1,RUNX1,ATP2B1,PMP22,NFIB,CACNA1A,ICA1,FYN,PPARG,SIPA1L1,APBB2,IRS1,LAMC1,TFPI,MAP1B,FBLN5,INSIG1,SRI,ADD3,SCN8A,ARHGEF9,NRP1,TGFBR3,AKT3,ATP2C1,SYNE1,MT1E,LDLR,IGFBP5,RGS4,PHF3,HAS2,ID1,KALRN,PLPP3,F3,CDON,CELF2,KCNMA1	1.53795	0.459836	53	106
MESENCHYMAL CELL DIFFERENTIATION%GOBP%GO:0048762	MESENCHYMAL CELL DIFFERENTIATION%GOBP%GO:0048762	0.00387258	0.0518883	1	BMP2,SEMA4G,SEMA3C,SOX9,TBX3,LOXL2,HEY1,ISL1,TCF21,FOXF2,FN1,SEMA3G,ROCK2,FOLR1,BMP4,HMGA2,DDX17,NRG1,SEMA3E,LRP6,SOX10,MEF2C,ENG,HGF,OLFM1,ANXA6,NRP1,ERBB4,TGFBR3,LOXL3,CDH2,DLG5,RBPJ	1.52398	0.458462	33	100
PARKIN-UBIQUITIN PROTEASOMAL SYSTEM PATHWAY%WIKIPATHWAYS_20220210%WP2359%HOMO SAPIENS	PARKIN-UBIQUITIN PROTEASOMAL SYSTEM PATHWAY%WIKIPATHWAYS_20220210%WP2359%HOMO SAPIENS	0.00387597	0.0518883	-1	HSPA2,UBE2G1,HSPA4,TUBB6,CCNE1,PSMC6,PSMD6,PSMD7,HSPA14,PSMD12,FBXW7,PSMD9,TUBB4B,PSMD5,PSMC4,TUBB2A,GPR37,SIAH2,PSMD10,SNCA	-1.66678	-0.496378	20	42
NEGATIVE REGULATION OF ION TRANSMEMBRANE TRANSPORT%GOBP%GO:0034766	NEGATIVE REGULATION OF ION TRANSMEMBRANE TRANSPORT%GOBP%GO:0034766	0.00392369	0.052282	1	NEDD4L,SLC43A1,BIN1,GPR35,FKBP1B,PPP3CA,KCNE2,ADRA2A,ARL6IP5,KCNE4,SRI,CALM3,KCNH2,CALM2,GSTO1,ANK3,CAV1,PLN,PPP3R1,EPHB2	1.60285	0.523227	20	57
POSTREPLICATION REPAIR%GOBP%GO:0006301	POSTREPLICATION REPAIR%GOBP%GO:0006301	0.00392394	0.052282	-1	UBE2V1,REV1,UBE2A,POLE2,UBE2V2,UBE2N,UBE2B,ZBTB1,BRCA1,MSH2	-1.80123	-0.599627	10	25
PROTEIN K48-LINKED UBIQUITINATION%GOBP%GO:0070936	PROTEIN K48-LINKED UBIQUITINATION%GOBP%GO:0070936	0.00395257	0.0525393	-1	UBE2D1,PELI1,ITCH,RNF8,UBE2G1,AMFR,CUL3,TOPORS,UBE2K,UBE2A,UBE2D3,UBE2D2,UBE2H,UBE3A,SKP2,UBE2E1,UBE2B,RBX1	-1.71527	-0.502436	18	45
REGULATION OF ACTIN FILAMENT-BASED PROCESS%GOBP%GO:0032970	REGULATION OF ACTIN FILAMENT-BASED PROCESS%GOBP%GO:0032970	0.00396214	0.0525426	1	VILL,RHOBTB1,PDGFA,HIP1R,IQGAP2,NAA80,DSG2,COTL1,LIMA1,CDC42EP4,SLC9A1,DLC1,TPM1,PXN,TRPM4,BIN1,CDK10,MET,SYNPO,STC1,TEK,ROCK2,EPS8,FERMT2,ARHGEF10,EDN1,ARHGAP6,PKP2,F2RL1,PTGER4,CCL11,ARFIP2,RHOBTB3,CDC42,PDE4D,FAM107A,SEMA3E,ANK2,VASP,FGF13,ARHGAP44,ABL1,CXCL12,PRKCD,RHOB,TAOK2,SRI,CACNA1C,CORO1B,EPHA3,ODAM,DAAM2,ADD3,RHOBTB2,PAK1,CDC42EP3,NRP1,CDC42EP2,PDGFRB,VIL1,LMOD1,ARHGDIA,CAV1,WASHC2A,SM…	1.38027	0.378679	71	262
NEGATIVE EPIGENETIC REGULATION OF RRNA EXPRESSION%REACTOME%R-HSA-5250941.2	NEGATIVE EPIGENETIC REGULATION OF RRNA EXPRESSION%REACTOME%R-HSA-5250941.2	0.00400481	0.0529057	-1	H2BC8,MBD2,POLR1D,H2AC8,TAF1B,CDK7,GTF2H5,SAP130,POLR2F,H2AC6,H2BC9,H2BC17,POLR1E,POLR1C,H3-3B,TBP,SAP18,H2BS1,BAZ2A,MNAT1,GTF2H1,H2BC21,H2BC5,H3C8	-1.59351	-0.441789	24	60
PHAGOCYTOSIS, ENGULFMENT%GOBP%GO:0006911	PHAGOCYTOSIS, ENGULFMENT%GOBP%GO:0006911	0.00400829	0.0529057	1	RHOBTB1,IGHA2,IGHG2,CD36,CDC42,IGHV4-59,IGHV3-7,XKR8,IGHV3-23,IGHV1-69,ARHGAP12,IGHV3-21,RHOBTB2,IGHV4-34,IGHD,IGHV3-72,THBS1	1.64885	0.558844	17	44
REGULATION OF MUSCLE HYPERTROPHY%GOBP%GO:0014743	REGULATION OF MUSCLE HYPERTROPHY%GOBP%GO:0014743	0.00408104	0.0536148	1	PRKCA,SLC9A1,ROCK2,P2RX4,EDN1,PPARG,AGT,LMCD1,RGS2,TRPC3,SMAD4,MEF2A,PDE9A,IGF1,FOXO1	1.69063	0.623141	15	28
REGULATION OF CARDIAC MUSCLE HYPERTROPHY%GOBP%GO:0010611	REGULATION OF CARDIAC MUSCLE HYPERTROPHY%GOBP%GO:0010611	0.00408104	0.0536148	1	PRKCA,SLC9A1,ROCK2,P2RX4,EDN1,PPARG,AGT,LMCD1,RGS2,TRPC3,SMAD4,MEF2A,PDE9A,IGF1,FOXO1	1.69063	0.623141	15	28
CLEC7A (DECTIN-1) SIGNALING%REACTOME%R-HSA-5607764.1	CLEC7A (DECTIN-1) SIGNALING%REACTOME%R-HSA-5607764.1	0.00409091	0.0536194	-1	UBE2D1,ITPR2,MALT1,CLEC7A,FBXW11,UBE2V1,TAB2,SKP1,CARD9,UBE2D2,BTRC,UBE2N,PSME3,PSMC6,TRAF6,UBA3,PSMD6,PSMD7,PSMD12,NFKBIA,PSMB7,PSMD9,PPP3CB,SEM1,PYCARD,CALM1,PSMD5,PSMC4,MAP3K7,PSMD8,PSMD10,CASP8,PSMA2,CDC34,PSMB6,RELA	-1.53671	-0.4014	36	85
DNA REPLICATION PRE-INITIATION%REACTOME%R-HSA-69002.2	DNA REPLICATION PRE-INITIATION%REACTOME%R-HSA-69002.2	0.00410888	0.0537301	-1	UBE2D1,H2BC8,H2AC8,CDC23,POLE2,UBE2E1,PSME3,PSMC6,MCM4,PSMD6,PSMD7,PSMD12,H2AC6,ORC4,H2BC9,H2BC17,ORC1,ORC6,H3-3B,PSMB7,ORC3,CDK2,PSMD9,H2BS1,SEM1,ANAPC1,PSMD5,RPA2,UBE2S,PSMC4,DBF4,MCM2,UBE2C,H2BC21,PSMD8,PSMD10,H2BC5,H3C8,PSMA2,PSMB6	-1.52794	-0.384921	40	107
NOD1 2 SIGNALING PATHWAY%REACTOME%R-HSA-168638.2	NOD1 2 SIGNALING PATHWAY%REACTOME%R-HSA-168638.2	0.0041922	0.0546926	-1	UBE2V1,TAB2,ITCH,CARD9,CYLD,CASP4,NOD2,MAPK14,UBE2N,TRAF6,MAPK13	-1.70355	-0.545576	11	30
REGULATION OF VASCULATURE DEVELOPMENT%GOBP%GO:1901342	REGULATION OF VASCULATURE DEVELOPMENT%GOBP%GO:1901342	0.00421124	0.0548143	1	GATA6,CREB3L1,KLF2,SLC12A2,COL4A2,FLT1,PRKCA,CEMIP2,MYDGF,ISL1,HSPG2,TEK,ROCK2,HIPK1,RUNX1,SPARC,HMGA2,SYNJ2BP,DCN,CTSH,TIE1,EMILIN1,APLNR,SEMA3E,PPARG,PLXND1,SPRY2,ADGRA2,HTATIP2,VEGFA,CLDN5,KDR,COL4A3,RRAS,SP100,CDH5,NF1,VEGFB,ITGB1,RHOB,JAK1,GATA4,PRKD1,PKM,HHEX,STAB1,ADAMTS1	1.43145	0.401093	47	195
INTESTINAL ABSORPTION%GOBP%GO:0050892	INTESTINAL ABSORPTION%GOBP%GO:0050892	0.00423862	0.0550434	1	LIMA1,CD36,KCNQ1,SLC26A6,AKR1C1,ADRA2A,LEP,LDLR	1.72628	0.719213	8	16
CARDIAC VENTRICLE DEVELOPMENT%GOBP%GO:0003231	CARDIAC VENTRICLE DEVELOPMENT%GOBP%GO:0003231	0.0042491	0.0550528	1	HEY1,TPM1,TGFBR2,SOX4,ISL1,FOXF1,BMP4,PKP2,APLNR,NRG1,SMAD7,MEF2C,ENG,GATA4,SALL1,PDE2A,TGFBR3,MATR3,SMAD4,RBPJ,SLIT3,ACVR1,ZFPM2	1.60092	0.514639	23	62
GLYCEROLIPID METABOLIC PROCESS%GOBP%GO:0046486	GLYCEROLIPID METABOLIC PROCESS%GOBP%GO:0046486	0.00436388	0.0564102	1	PIP5K1B,PLA2G10,SLC44A4,ABHD2,CHKA,ANG,LPCAT1,DGKD,PLCE1,PLAAT3,ITPKA,GAL3ST1,ETNK1,LMF1,PIK3R3,NR1H3,FAAH,MTMR11,PLAAT4,PIP4K2C,PLAAT2,ENPP2,SEL1L,PIK3C2G,DGKZ,PLCG2,PIK3C2B,DPM3,APOE,LIPF,ABHD6,SLC44A1,PLCB1,PIGG,PLA2G4C,GNPAT,INPP5D,ACP6,BMX,IP6K2,LPCAT4,LPL,PLA1A,PIK3C2A,LIPG,UVRAG,MBOAT7,PDGFRB,INPP5B,PI4KAP2,SOCS3,CAV1,INPP4A,SOCS1,PIGK,PLA2G7,PIGL,SYNJ2,CHPT1,PIK3CB,CHKB,PCYT2,PLA2G2D,PNLI…	1.40515	0.388746	78	233
A6B1 AND A6B4 INTEGRIN SIGNALING%PATHWAY INTERACTION DATABASE NCI-NATURE CURATED DATA%A6B1 AND A6B4 INTEGRIN SIGNALING	A6B1 AND A6B4 INTEGRIN SIGNALING%PATHWAY INTERACTION DATABASE NCI-NATURE CURATED DATA%A6B1 AND A6B4 INTEGRIN SIGNALING	0.00443705	0.057095	1	MST1R,PRKCA,ITGB4,LAMC2,LAMA4,ITGA6,MET,LAMA3,PMP22,YWHAH,LAMB3,SHC1,CASP7,AKT1,LAMB1,LAMC1,LAMA2,ITGB1	1.65004	0.561264	18	43
POSITIVE REGULATION OF ION TRANSMEMBRANE TRANSPORT%GOBP%GO:0034767	POSITIVE REGULATION OF ION TRANSMEMBRANE TRANSPORT%GOBP%GO:0034767	0.00443712	0.057095	1	KCNN4,TESC,SLC9A1,KCNQ1,EDN1,PPP3CA,GLRX,APLNR,ANK2,GPER1,F2R,RAMP3,DMD,THY1,ITGB1,CALM3,KCNH2,CALM2,ARL6IP1,ATP1B1,RELN,GSTO1,CFTR,CTSS,ANK3,ATP1B2,PDZK1,PPP3R1,EPHB2,NLGN3,CCL2,FXYD1,F2,RYR2,CALCR,NDUFA4	1.54461	0.468971	36	93
REGULATION OF CALCIUM ION TRANSPORT INTO CYTOSOL%GOBP%GO:0010522	REGULATION OF CALCIUM ION TRANSPORT INTO CYTOSOL%GOBP%GO:0010522	0.00447722	0.0571661	1	P2RX4,FKBP1B,TMBIM6,PPP3CA,PDE4D,APLNR,FYN,ANK2,GPER1,F2R,RAMP3,DMD,THY1,SRI,CACNA1C,CALM3,CALM2,GSTO1,TRPC3,CAV1,PML,PPP3R1,GRIN1,F2,RYR2,CALCR,P2RX5,SLC8A1,PLA2G1B	1.5993	0.507139	29	68
POSITIVE REGULATION OF CATION TRANSMEMBRANE TRANSPORT%GOBP%GO:1904064	POSITIVE REGULATION OF CATION TRANSMEMBRANE TRANSPORT%GOBP%GO:1904064	0.00448603	0.0571661	1	KCNN4,TESC,SLC9A1,KCNQ1,EDN1,PPP3CA,GLRX,APLNR,ANK2,GPER1,F2R,RAMP3,DMD,THY1,CALM3,KCNH2,CALM2,ATP1B1,RELN,GSTO1,CTSS,ANK3,ATP1B2,PDZK1,PPP3R1,EPHB2,NLGN3,CCL2,FXYD1,F2,RYR2,CALCR	1.54297	0.475333	32	85
MUSCLE TISSUE MORPHOGENESIS%GOBP%GO:0060415	MUSCLE TISSUE MORPHOGENESIS%GOBP%GO:0060415	0.00448997	0.0571661	1	BMP2,TPM1,ISL1,BMP4,PKP2,EFEMP2,NRG1,S1PR1,MYLK,SMAD7,ENG,TGFBR3,SMAD4,RBPJ,ZFPM2,TNNC1,RYR2,ACTC1,PROX1,LRP2,BMPR1A	1.65907	0.570368	21	41
MUSCLE ORGAN MORPHOGENESIS%GOBP%GO:0048644	MUSCLE ORGAN MORPHOGENESIS%GOBP%GO:0048644	0.00448997	0.0571661	1	BMP2,TPM1,ISL1,BMP4,PKP2,EFEMP2,NRG1,S1PR1,MYLK,SMAD7,ENG,TGFBR3,SMAD4,RBPJ,ZFPM2,TNNC1,RYR2,ACTC1,PROX1,LRP2,BMPR1A	1.65907	0.570368	21	41
E2F TRANSCRIPTION FACTOR NETWORK%PATHWAY INTERACTION DATABASE NCI-NATURE CURATED DATA%E2F TRANSCRIPTION FACTOR NETWORK	E2F TRANSCRIPTION FACTOR NETWORK%PATHWAY INTERACTION DATABASE NCI-NATURE CURATED DATA%E2F TRANSCRIPTION FACTOR NETWORK	0.00449346	0.0571661	-1	CES1P1,HBP1,WASF1,MCL1,KAT2B,PRMT5,CCNE1,CDKN2C,TFDP2,CDKN1B,BRCA1,ORC1,CDK2,CDK1,RYBP,RRM1,CCNE2,TFDP1,EP300,SP1,MYC,PLAU,CCNA2,RRM2,RB1	-1.53721	-0.419801	25	65
ELASTIC FIBRE FORMATION%REACTOME%R-HSA-1566948.2	ELASTIC FIBRE FORMATION%REACTOME%R-HSA-1566948.2	0.00451786	0.0571661	1	BMP2,LOXL2,FBN2,LTBP1,ITGAV,LOXL1,BMP4,EFEMP2,MFAP4,FBN1,ITGB1,FBLN5,LTBP4,MFAP5,LOXL3,ITGA8,FBLN2,FBLN1	1.65714	0.57787	18	38
BMAL1:CLOCK,NPAS2 ACTIVATES CIRCADIAN GENE EXPRESSION%REACTOME%R-HSA-1368108.4	BMAL1:CLOCK,NPAS2 ACTIVATES CIRCADIAN GENE EXPRESSION%REACTOME%R-HSA-1368108.4	0.00452762	0.0571661	-1	NCOA1,NAMPT,NCOA2,ARNTL2,RXRA,BHLHE40,NPAS2	-1.79494	-0.59753	7	25
A TETRASACCHARIDE LINKER SEQUENCE IS REQUIRED FOR GAG SYNTHESIS%REACTOME DATABASE ID RELEASE 79%1971475	A TETRASACCHARIDE LINKER SEQUENCE IS REQUIRED FOR GAG SYNTHESIS%REACTOME DATABASE ID RELEASE 79%1971475	0.00453104	0.0571661	1	VCAN,SDC2,HSPG2,DCN,GPC3,AGRN,GPC4,SDC3,XYLT2,CSPG4,B4GALT7,SDC4,BGN,B3GAT3	1.67982	0.649455	14	22
CARDIAC VENTRICLE MORPHOGENESIS%GOBP%GO:0003208	CARDIAC VENTRICLE MORPHOGENESIS%GOBP%GO:0003208	0.00454045	0.0571661	1	HEY1,TPM1,TGFBR2,SOX4,ISL1,FOXF1,BMP4,PKP2,NRG1,SMAD7,MEF2C,ENG,GATA4,TGFBR3,SMAD4,RBPJ,ZFPM2,TNNC1,CPE,RYR2,PROX1,LRP2,BMPR1A	1.65826	0.55639	23	47
EXTRACELLULAR MATRIX ASSEMBLY%GOBP%GO:0085029	EXTRACELLULAR MATRIX ASSEMBLY%GOBP%GO:0085029	0.00454408	0.0571661	1	PXDN,MYH11,LAMB3,EMILIN1,EFEMP2,MFAP4,LAMB1,FBLN5,LAMB2,GAS6	1.69498	0.661268	10	21
REGULATION OF APC C ACTIVATORS BETWEEN G1 S AND EARLY ANAPHASE%REACTOME%R-HSA-176408.4	REGULATION OF APC C ACTIVATORS BETWEEN G1 S AND EARLY ANAPHASE%REACTOME%R-HSA-176408.4	0.00456811	0.0572367	-1	UBE2D1,SKP1,CDC23,UBE2E1,BTRC,PSME3,PSMC6,PSMD6,PSMD7,BUB3,PSMD12,PSMB7,CDK2,PSMD9,CCNB1,CDK1,SEM1,BUB1B,ANAPC1,PSMD5,UBE2S,PSMC4,UBE2C,PSMD8,PSMD10,CCNA2,PSMA2,MAD2L1,PSMB6,CDC27,ANAPC10,FZR1,FBXO5	-1.55329	-0.42132	33	68
TCR SIGNALING%REACTOME%R-HSA-202403.5	TCR SIGNALING%REACTOME%R-HSA-202403.5	0.00457085	0.0572367	-1	HLA-DQB2,UBE2D1,MALT1,FBXW11,UBE2V1,TAB2,SKP1,UBE2D2,BTRC,UBE2N,PSME3,PSMC6,TRAF6,PSMD6,PAK2,PSMD7,NCK1,PSMD12,HLA-DQA2,NFKBIA,PSMB7,CSK,PSMD9,TRAC,SEM1,PSMD5,HLA-DQB1,PSMC4,HLA-DPA1,HLA-DPB1,MAP3K7,PSMD8,PSMD10,PSMA2,PIK3CA,CDC34,PSMB6,RELA	-1.50786	-0.382406	38	103
L1CAM INTERACTIONS%REACTOME DATABASE ID RELEASE 79%373760	L1CAM INTERACTIONS%REACTOME DATABASE ID RELEASE 79%373760	0.00458015	0.0572367	1	SPTBN1,AP2B1,RPS6KA1,DNM3,RPS6KA2,ITGAV,DPYSL2,ALCAM,ANK2,LAMB1,SDCBP,LAMC1,NCAM1,CLTC,ITGB1,SCN3A,L1CAM,DNM1,PAK1,SCN8A,NRP1,ITGA1,SHTN1,AP2A2,ANK3,SCN3B,EZR,CSNK2A1,SH3GL2	1.5422	0.471395	29	89
COLLAGEN METABOLIC PROCESS%GOBP%GO:0032963	COLLAGEN METABOLIC PROCESS%GOBP%GO:0032963	0.00460637	0.0574369	1	MMP15,MMP2,COL5A1,COL1A1,P3H4,TRAM2,MMP1,MMP28,CTSK,RCN3,MMP7,MMP3,MMP19,CTSS,CTSL,P3H1,MMP11,MMP10,P3H2,P3H3,MMP12,MMP13	1.66097	0.567998	22	42
PID_INTEGRIN2_PATHWAY%MSIGDB_C2%PID_INTEGRIN2_PATHWAY	PID_INTEGRIN2_PATHWAY%MSIGDB_C2%PID_INTEGRIN2_PATHWAY	0.00466273	0.0579759	1	PLAUR,ICAM2,VCAM1,JAM3,THY1,PLAT,TGFBI,PROC	1.71119	0.701971	8	17
MITOTIC G1 PHASE AND G1 S TRANSITION%REACTOME DATABASE ID RELEASE 79%453279	MITOTIC G1 PHASE AND G1 S TRANSITION%REACTOME DATABASE ID RELEASE 79%453279	0.00467017	0.0579759	-1	SKP1,PPP2R2A,WEE1,MAX,PTK6,CDK7,POLE2,SKP2,CCNE1,CDKN2C,TFDP2,PSME3,PSMC6,MCM4,PSMD6,PSMD7,CDKN1B,PSMD12,PPP2CA,ORC4,ORC1,ORC6,PSMB7,ORC3,CDK2,CDKN2B,PSMD9,CCNB1,CDK1,SEM1,PSMD5,RPA2,CCNE2,TFDP1,PSMC4,MNAT1,DBF4,MCM2,PSMD8,PSMD10,MYC,CCNA2,PSMA2,RRM2,PSMB6,RB1	-1.44538	-0.354719	46	130
NEP NS2 INTERACTS WITH THE CELLULAR EXPORT MACHINERY%REACTOME%R-HSA-168333.3	NEP NS2 INTERACTS WITH THE CELLULAR EXPORT MACHINERY%REACTOME%R-HSA-168333.3	0.00470219	0.0580586	-1	NUP214,NUP153,NUP205,NUP42,NUP188,RAE1,NUP93,NUP37,RAN,NUP54,NUP133	-1.72718	-0.566533	11	27
ACTIN CYTOSKELETON ORGANIZATION%GOBP%GO:0030036	ACTIN CYTOSKELETON ORGANIZATION%GOBP%GO:0030036	0.00470437	0.0580586	1	VILL,RHOBTB1,EPB41L4B,MARCKSL1,PDGFA,HIP1R,TNIK,IQGAP2,NAA80,USH1C,ANG,MICALL2,ENAH,CDC42BPA,MYO1A,SPTBN1,FAT1,MICAL2,LIMA1,DLC1,TPM1,NEDD9,TRIM27,RAB13,ELMO3,FAM171A1,ROCK2,EPS8,DIAPH2,ARPC1B,ARHGEF10,MYO5C,MICAL1,CFL1,MYH11,ARHGAP6,SRC,HSP90B1,STARD13,ARFIP2,RHOBTB3,PPP1R9A,CDC42,ARHGAP26,CXADR,S1PR1,FAM107A,TPM2,VASP,SIPA1L1,PARVA,PLS1,SDCBP,SORBS1,MYO1C,ADRA2A,DMD,EPB41L2,ABL1,PARVB,IQSEC1,GA…	1.34652	0.362775	88	352
PEPTIDE HORMONE METABOLISM%REACTOME DATABASE ID RELEASE 79%2980736	PEPTIDE HORMONE METABOLISM%REACTOME DATABASE ID RELEASE 79%2980736	0.00470773	0.0580586	1	TCF7L2,ISL1,CTSZ,RAB27A,GNB1,SPCS3,MYRIP,KIF5C,AGT,INHBB,DPP4,GATA4,KIF5B,SEC11A,LEP,STX1A,ENPEP,PCSK2,PLA2G7,ANPEP,CGA,ERO1B,CPA3,GNG13,CTSD,BCHE,IGF1,MME,CPE,CPB1,SLC30A5,GCG	1.57719	0.497639	32	70
NCAM1 INTERACTIONS%REACTOME DATABASE ID RELEASE 79%419037	NCAM1 INTERACTIONS%REACTOME DATABASE ID RELEASE 79%419037	0.00473661	0.0582873	1	COL4A2,COL4A5,COL6A3,COL6A2,COL6A1,COL4A1,AGRN,NCAM1,COL4A3,COL9A2,CACNA1C,CACNB1,ARTN,COL9A3,GFRA2,CACNA1D,GFRA1	1.65166	0.587834	17	34
REGULATION OF TRANSLATION%GOBP%GO:0006417	REGULATION OF TRANSLATION%GOBP%GO:0006417	0.00489237	0.0600727	-1	LSM14A,PLD1,CNOT1,IGF2BP3,EXOSC5,DIO2,CPEB3,RPS6KB1,OGFOD1,FXR2,EIF4A3,ETF1,TRNAU1AP,RC3H2,YBX3,ZFP36,EIF2B2,ELP4,TUT7,NCK2,METAP1,PCIF1,EIF3H,EIF4ENIF1,DDX3X,EIF4EBP1,SYNCRIP,SHMT1,GRB7,PKP3,CELF1,PPP1R15A,CNOT6,EIF4E,NIBAN1,PUS7,CNOT9,SECISBP2L,NCK1,STAT3,GSPT1,CNOT4,RPS6KB2,HSPB1,EIF2S1,CAPRIN1,EIF6,METTL3,ZCCHC4,GIGYF2,SAMD4B,UPF3B,EIF2B4,PAIP2B,C1QBP,PABPC1,PRKDC,FXR1,LARP4,NPM1,PUM3,NCBP2,C…	-1.31433	-0.30183	68	236
ORGANOPHOSPHATE ESTER TRANSPORT%GOBP%GO:0015748	ORGANOPHOSPHATE ESTER TRANSPORT%GOBP%GO:0015748	0.00490702	0.0601217	1	PLA2G10,SLC44A4,ABCC6,ATP9A,ATP8B1,SLC17A9,ATP8A1,ABCG1,LRRC8D,SLC19A1,XKR8,APOE,TMEM30B,SLC25A24,ATP9B,SCARB1,ABCC4,SLC37A1,SCARB2,SLC25A36,SLC25A5,LDLR,ABCC5	1.5528	0.48182	23	80
NEURON PROJECTION DEVELOPMENT%GOBP%GO:0031175	NEURON PROJECTION DEVELOPMENT%GOBP%GO:0031175	0.00493986	0.0603472	1	PLA2G10,FARP1,SEMA4G,TNIK,EFNB2,SEMA3C,USH1C,MICALL2,ENAH,SDC2,ISL1,APP,UBB,PTK2,MNX1,PLXNA3,LAMC2,FRY,DAG1,FLRT3,RAB13,SEMA3G,EPHB4,LAMA3,STX3,FOLR1,BTBD3,ARF4,NFIB,FRYL,PPP1R9A,BTG2,CDC42,FYN,SEMA3E,KLF7,ALCAM,KIF5C,APLP2,VASP,PLXND1,PLS1,APOE,LAMB1,RAB8A,NCAM1,VEGFA,MAP1B,LAMA2,S100A6,IQSEC1,NREP,NRXN1,HSP90AA1,CXCL12,PLP1,NPY,TAOK2,L1CAM,RAPGEF2,SLC12A5,EPHA3,APLP1,STMN2,NBL1,MAP4,PLXNB2,KIF5…	1.34773	0.363939	90	338
MAJOR PATHWAY OF RRNA PROCESSING IN THE NUCLEOLUS AND CYTOSOL%REACTOME%R-HSA-6791226.3	MAJOR PATHWAY OF RRNA PROCESSING IN THE NUCLEOLUS AND CYTOSOL%REACTOME%R-HSA-6791226.3	0.00494777	0.0603472	-1	EXOSC5,RPP40,CSNK1E,RPP30,RIOK3,KRR1,NIP7,RPS18,RRP1,UTP11,RPL10L,HEATR1,PDCD11,MPHOSPH10,BYSL,TEX10,TBL3,RPP21,IMP3,MPHOSPH6,DDX49,RPL37A,RPL39L,FCF1,PNO1,RPS5,WDR12,RPS28,UTP14A,ISG20L2,RPL35,RPL36,RPP14,WDR43,RPL14,RPL19,FBL,NOL12,NOL6,EXOSC2,RCL1,RPS21,RPS16,SNU13,UTP18,RIOK2,WDR46,EMG1,RPL5	-1.46536	-0.364182	49	119
POSITIVE REGULATION OF SECRETION%GOBP%GO:0051047	POSITIVE REGULATION OF SECRETION%GOBP%GO:0051047	0.00495963	0.0603472	1	BMP2,PLA2G10,CADPS2,ANG,SLC12A2,TCF7L2,SOX4,ACSL3,ISL1,TRPM4,P2RX4,RAB27A,EDN1,F2RL1,SPHK2,RAB15,SMPD3,ABCG1,PPP3CA,HFE,MYRIP,PPARG,INHBB,GPER1,SDCBP,TMED10,WLS,ANO1,HLA-F,SNX4,LAMP1,SLC4A8,ADAM8,ACSL4,CD2AP,NLGN1,CFTR,STX1A,MYOM1,TFR2,RAB3GAP1,EZR,SDC4,C2CD2L,FGB,FGG	1.42927	0.404217	46	177
PLASMA MEMBRANE INVAGINATION%GOBP%GO:0099024	PLASMA MEMBRANE INVAGINATION%GOBP%GO:0099024	0.00496826	0.0603472	1	RHOBTB1,IGHA2,IGHG2,CD36,CDC42,IGHV4-59,IGHV3-7,XKR8,IGHV3-23,IGHV1-69,ARHGAP12,IGHV3-21,RHOBTB2,IGHV4-34,IGHD,IGHV3-72,THBS1	1.63442	0.550294	17	46
CATION TRANSPORT%GOBP%GO:0006812	CATION TRANSPORT%GOBP%GO:0006812	0.00501044	0.0607287	1	ITPR3,ATP2A3,SLC44A4,KCNN4,SLC39A14,SLC12A2,SFXN3,TRPA1,SLC25A37,KCNK5,SLC12A7,UCP2,SLC9A1,TRPM4,PIEZO2,SLC4A4,LTF,KLHL3,ATP7B,SLC22A18,KCNQ1,P2RX4,ATP2B1,SLC25A38,ITGAV,HEPH,SLC6A20,SLC25A20,SLC22A5,SLC6A14,TRPV1,CACNA1A,NIPA2,SLC38A7,FYN,SLC7A8,ANK2,PLCG2,MFSD12,SLC39A8,KCNE2,PANX1,FGF13,F2R,SNAP23,CLTC,RAMP3,SLC44A1,ATP2C2,TFRC,KCNE4,ANO1,ATP6V0A1,ATP4B,SCN3A,KCNJ16,CACNA1C,KCNK3,ATP6V0A2,SLC1…	1.30825	0.347891	159	461
FOXO FAMILY SIGNALING%PATHWAY INTERACTION DATABASE NCI-NATURE CURATED DATA%FOXO FAMILY SIGNALING	FOXO FAMILY SIGNALING%PATHWAY INTERACTION DATABASE NCI-NATURE CURATED DATA%FOXO FAMILY SIGNALING	0.00503054	0.0607853	-1	SOD2,CSNK1E,ZFAND5,BCL6,KAT2B,RALA,RALB,BCL2L11,SKP2,SFN,YWHAZ,CSNK1A1,CDKN1B,YWHAQ,CDK2,CCNB1,USP7,RAN,MAPK9,EP300	-1.64507	-0.481873	20	45
MAINTENANCE OF BLOOD-BRAIN BARRIER%GOBP%GO:0035633	MAINTENANCE OF BLOOD-BRAIN BARRIER%GOBP%GO:0035633	0.00504002	0.0607853	1	SLC12A2,PECAM1,JAM3,LAMC1,VEGFA,CLDN5,LAMA2,DMD,CDH5,ANGPT1,ITGB1,JAM2,SLC1A1,SH3GL2,ACTG1,CLDN3,ACTB	1.66076	0.622458	17	26
HALLMARK_GLYCOLYSIS%MSIGDB_C2%HALLMARK_GLYCOLYSIS	HALLMARK_GLYCOLYSIS%MSIGDB_C2%HALLMARK_GLYCOLYSIS	0.00505598	0.0607853	1	VCAN,KDELR3,FUT8,SOX9,GFPT1,SDC2,NT5E,ELF3,STC1,CXCR4,IDUA,BIK,PKP2,DCN,ALDOB,ME2,COPB2,GPC3,GLRX,ISG20,PLOD1,CHPF,AGRN,TFF3,GPC4,SDC3,PYGB,GMPPA,GUSB,XYLT2,P4HA2,VEGFA,EXT1,FBP2,CASP6,COG2,GALK2,SLC35A3,GMPPB,CLN6,TGFBI,ENO2,IDH1,ARTN,MED24,P4HA1,SPAG4,EXT2,SLC25A13,CLDN3,B4GALT2	1.48079	0.431395	51	132
INTEGRIN-MEDIATED SIGNALING PATHWAY%GOBP%GO:0007229	INTEGRIN-MEDIATED SIGNALING PATHWAY%GOBP%GO:0007229	0.00505837	0.0607853	1	DAB2,ITGB4,NEDD9,COL3A1,PTK2,FN1,ITGA6,DST,LAMA3,FERMT2,ITGAV,SRC,CDC42,ABL1,THY1,ITGB1,PRKD1,ADAMTS1,ILK,ADAM10,NRP1,ITGA1,MADCAM1,COL16A1,ITGA8,ERBIN,ITGA7,ANGPTL3,FBLN1,ISG15	1.55416	0.486285	30	75
REGULATION OF HEART RATE%GOBP%GO:0002027	REGULATION OF HEART RATE%GOBP%GO:0002027	0.00507813	0.0607853	1	DSG2,TPM1,ISL1,TRPM4,BIN1,KCNQ1,EDN1,PKP2,FKBP1B,PDE4D,ANK2,KCNE2,DMD,KCNE4,SRI,CACNA1C,CALM3,KCNH2,CALM2,POPDC2,SCN3B,CAV1,PLN,ADRB1,SCN1B,CACNA1D,RANGRF,RYR2,SHOX2,KCNJ3,KCNH6,SLC8A1,KCND3	1.55874	0.488729	33	74
POSTTRANSCRIPTIONAL GENE SILENCING%GOBP%GO:0016441	POSTTRANSCRIPTIONAL GENE SILENCING%GOBP%GO:0016441	0.00507983	0.0607853	-1	CNOT1,ZFP36,TUT7,SMAD2,PRKRA,PUM2,SMAD3,CELF1,CNOT6,CLP1,EIF6,METTL3,GIGYF2,RAN,TSN,NCBP2,CNOT8,AGO2	-1.6123	-0.469542	18	46
EXPORT OF VIRAL RIBONUCLEOPROTEINS FROM NUCLEUS%REACTOME%R-HSA-168274.3	EXPORT OF VIRAL RIBONUCLEOPROTEINS FROM NUCLEUS%REACTOME%R-HSA-168274.3	0.00509392	0.0608248	-1	NUP214,NUP153,NUP205,NUP42,NUP188,RAE1,NUP93,NUP37,RAN,NUP54,NUP133	-1.69736	-0.553131	11	28
REV-MEDIATED NUCLEAR EXPORT OF HIV RNA%REACTOME%R-HSA-165054.2	REV-MEDIATED NUCLEAR EXPORT OF HIV RNA%REACTOME%R-HSA-165054.2	0.00515963	0.0614792	-1	NUP214,NUP153,NUP205,NUP42,NUP188,RAE1,NUP93,NUP37,RAN,NUP54,NUP133	-1.69763	-0.543678	11	30
ROLE OF PHOSPHOLIPIDS IN PHAGOCYTOSIS%REACTOME DATABASE ID RELEASE 79%2029485	ROLE OF PHOSPHOLIPIDS IN PHAGOCYTOSIS%REACTOME DATABASE ID RELEASE 79%2029485	0.00519481	0.0617625	1	ITPR3,IGKV1-39,IGHG2,IGKV3-20,IGKV2-28,IGKV4-1,PLCG2,IGHV4-59,IGHV3-7,IGHV3-23,IGHV1-69,PRKCD,IGLV3-25,AHCYL1,IGHV4-34	1.64646	0.596159	15	31
REGULATION OF EPITHELIAL CELL MIGRATION%GOBP%GO:0010632	REGULATION OF EPITHELIAL CELL MIGRATION%GOBP%GO:0010632	0.00520532	0.0617625	1	EPB41L4B,SOX9,PRKCA,CARD10,MAPRE2,PTPRR,PTK2,MET,STC1,TEK,ROCK2,P2RX4,SPARC,EDN1,ENPP2,BMP4,SRC,SYNJ2BP,DCN,STARD13,CTSH,HDAC9,PPARG,CIB1,MACF1,PLCG2,NR2F2,AGT,AKT1,APOE,VEGFA,KDR,ABL1,RRAS,SP100,IQSEC1,PTPRG,MEF2C,ANGPT1,NF1,RHOB,PRKD1,SCARB1,PIK3C2A,JCAD,EMC10,DOCK5,MMRN2,NRP1,VIL1	1.43291	0.405896	50	174
REGULATION OF ENDOTHELIAL CELL PROLIFERATION%GOBP%GO:0001936	REGULATION OF ENDOTHELIAL CELL PROLIFERATION%GOBP%GO:0001936	0.00523691	0.0620067	1	BMP2,ANG,FLT1,PRKCA,MYDGF,TEK,SPARC,BMP4,ATP5IF1,SYNJ2BP,CCL11,TIE1,APLNR,PPARG,NR2F2,AKT1,APOE,VEGFA,KDR,COL4A3,MEF2C,ANGPT1,NF1,VEGFB,PRKD1,JCAD,SCG2,EMC10,LEP,MMRN2,NRP1,AKT3,CAV1	1.50257	0.450921	33	102
ROLE OF LAT2 NTAL LAB ON CALCIUM MOBILIZATION%REACTOME DATABASE ID RELEASE 79%2730905	ROLE OF LAT2 NTAL LAB ON CALCIUM MOBILIZATION%REACTOME DATABASE ID RELEASE 79%2730905	0.00528621	0.0624593	1	IGKV1-39,IGKV3-20,IGKV2-28,IGKV4-1,FYN,IGHV4-59,IGHV3-7,IGHV3-23,IGHV1-69,IGLV3-25,IGHV4-34	1.6683	0.645002	11	22
RNA POLYMERASE I PROMOTER OPENING%REACTOME DATABASE ID RELEASE 79%73728	RNA POLYMERASE I PROMOTER OPENING%REACTOME DATABASE ID RELEASE 79%73728	0.00532702	0.0628098	-1	H2BC8,MBD2,H2AC8,H2AC6,H2BC9,H2BC17,H3-3B,H2BS1,H2BC21,H2BC5,H3C8	-1.74489	-0.593529	11	23
REGULATION OF PEPTIDE TRANSPORT%GOBP%GO:0090087	REGULATION OF PEPTIDE TRANSPORT%GOBP%GO:0090087	0.00534959	0.0629442	1	FOXA2,CA2,TCF7L2,SOX4,ISL1,TRPM4,LRP5,SLC26A6,HFE,MYRIP,KLF7,INHBB,GPER1,IRS1,CHGA,LRP5L,ADRA2A,HADH,ANO1,ACSL4,CFTR,STX1A,TFR2,PER2,SIRT4,C2CD2L,FGB,FGG,NEUROD1,FGA,NR1H4	1.50245	0.449222	31	106
DEFECTIVE B4GALT7 CAUSES EDS, PROGEROID TYPE%REACTOME DATABASE ID RELEASE 79%3560783	DEFECTIVE B4GALT7 CAUSES EDS, PROGEROID TYPE%REACTOME DATABASE ID RELEASE 79%3560783	0.00541377	0.0635666	1	VCAN,SDC2,HSPG2,DCN,GPC3,AGRN,GPC4,SDC3,CSPG4,B4GALT7,SDC4,BGN	1.70857	0.692838	12	18
REGULATION OF CALCIUM ION TRANSMEMBRANE TRANSPORT%GOBP%GO:1903169	REGULATION OF CALCIUM ION TRANSMEMBRANE TRANSPORT%GOBP%GO:1903169	0.00545547	0.0637054	1	SLC9A1,BIN1,GPR35,FKBP1B,PPP3CA,PDE4D,APLNR,FYN,ANK2,GPER1,F2R,RAMP3,ADRA2A,DMD,THY1,SRI,CACNA1C,CALM3,CALM2,ATP1B1,GSTO1,CACNB1	1.51792	0.462496	22	91
REGULATION OF CENTROSOME CYCLE%GOBP%GO:0046605	REGULATION OF CENTROSOME CYCLE%GOBP%GO:0046605	0.00548034	0.0637054	-1	CEP76,VPS4B,KAT2B,PLK2,RAB6C,CHMP1B,BRCA1,CHMP2B,CHMP5,PDCD6IP,CCNF,NPM1	-1.68211	-0.530008	12	32
CYTOPLASMIC MICROTUBULE ORGANIZATION%GOBP%GO:0031122	CYTOPLASMIC MICROTUBULE ORGANIZATION%GOBP%GO:0031122	0.00548133	0.0637054	-1	MAPT,CLIP1,CLIP4,CAMSAP1,SLK,CRIPT,CHP1,DLG1,CLASP1,CAMSAP2,RAB11A,TRPV4,PLK3	-1.63582	-0.497848	13	38
NEGATIVE REGULATION OF CHROMOSOME SEGREGATION%GOBP%GO:0051985	NEGATIVE REGULATION OF CHROMOSOME SEGREGATION%GOBP%GO:0051985	0.0054821	0.0637054	-1	ZNF207,APC,ZW10,IK,PTTG1,BUB3,PTTG3P,SPC25,CENPF,BUB1B,TTK,MAD2L1,KNTC1,ZWILCH,NDC80,FBXO5,PTTG2,TRIP13	-1.69759	-0.543666	18	30
NEGATIVE REGULATION OF CHROMOSOME SEPARATION%GOBP%GO:1905819	NEGATIVE REGULATION OF CHROMOSOME SEPARATION%GOBP%GO:1905819	0.0054821	0.0637054	-1	ZNF207,APC,ZW10,IK,PTTG1,BUB3,PTTG3P,SPC25,CENPF,BUB1B,TTK,MAD2L1,KNTC1,ZWILCH,NDC80,FBXO5,PTTG2,TRIP13	-1.69759	-0.543666	18	30
DETERMINATION OF BILATERAL SYMMETRY%GOBP%GO:0009855	DETERMINATION OF BILATERAL SYMMETRY%GOBP%GO:0009855	0.00550358	0.0638234	1	TBX3,MICAL2,TGFBR2,KIF3B,FOLR1,AHI1,APLNR,TDGF1P3,MEF2C,ENG,TBX2,GATA4,NBL1,MKKS,SHH,BBS4,GREM1,LEFTY1,DNAI2,SOX17,WNT8B,DNAI1	1.63917	0.549984	22	47
HEART VALVE MORPHOGENESIS%GOBP%GO:0003179	HEART VALVE MORPHOGENESIS%GOBP%GO:0003179	0.00552868	0.0638591	1	BMP2,SOX9,HEY1,TGFBR2,SOX4,ROCK2,SMAD6,BMP4,DCHS1,TIE1,EMILIN1,MEF2C,GATA4,OLFM1,NFATC1,SMAD4,SLIT3,ACVR1,EFNA1,NOS3	1.63444	0.553963	20	44
IL-18 SIGNALING PATHWAY%WIKIPATHWAYS_20220210%WP4754%HOMO SAPIENS	IL-18 SIGNALING PATHWAY%WIKIPATHWAYS_20220210%WP4754%HOMO SAPIENS	0.00552932	0.0638591	1	BMP2,SPON1,KLF2,COL1A2,MMP2,PRKCA,NR0B2,COL1A1,ACACB,COL3A1,ZDHHC7,BIN1,NR1H3,TIMP1,CD36,ITM2C,CPT1A,ACTA2,ADAMTS5,PKN1,JUN,BIRC3,BTG2,BAX,TIMP3,B2M,PYGB,IL18R1,ACADS,PRKAA1,VEGFA,CXCL3,PTX3,PWWP3A,AARS1,ZNF444,SLC4A7,UGGT1,FOS,MMP3	1.42168	0.401356	40	181
CYCLIN A:CDK2-ASSOCIATED EVENTS AT S PHASE ENTRY%REACTOME%R-HSA-69656.3	CYCLIN A:CDK2-ASSOCIATED EVENTS AT S PHASE ENTRY%REACTOME%R-HSA-69656.3	0.00557701	0.0640327	-1	SKP1,WEE1,MAX,PTK6,CDK7,SKP2,CCNE1,TFDP2,PSME3,PSMC6,PSMD6,PSMD7,CDKN1B,PSMD12,PSMB7,CDK2,PSMD9,SEM1,PSMD5,CCNE2,TFDP1,PSMC4,MNAT1,PSMD8,PSMD10,MYC,CCNA2,PSMA2,PSMB6,RB1	-1.50859	-0.405106	30	72
POSITIVE REGULATION OF PROTEIN UBIQUITINATION%GOBP%GO:0031398	POSITIVE REGULATION OF PROTEIN UBIQUITINATION%GOBP%GO:0031398	0.00557701	0.0640327	-1	UBE2D1,MALT1,MARCHF7,UBE2V1,SKP1,TRIB3,CUL3,TOPORS,XIAP,DDX3X,UBE3A,NOD2,MYCBP2,SPHK1,UBE2V2,DCUN1D1,BTRC,UBE2N,TRAF6,PINK1,RBX1,SENP2,FBXW7	-1.50402	-0.403882	23	72
COMPLEMENT CASCADE%REACTOME DATABASE ID RELEASE 79%166658	COMPLEMENT CASCADE%REACTOME DATABASE ID RELEASE 79%166658	0.00557843	0.0640327	1	IGKV1-39,IGHG2,IGKV3-20,CLU,IGKV2-28,CFB,C4BPB,C1S,IGKV4-1,IGHV4-59,IGHV3-7,SERPING1,IGHV3-23,IGHV1-69,C6,IGLV3-25,C8A,IGHV4-34,CFHR2,COLEC11,CD81,C3,F2,CFI,C5AR2,C1R,CFH,C5AR1,CR2	1.58636	0.511193	29	61
ENDOCYTOSIS%GOBP%GO:0006897	ENDOCYTOSIS%GOBP%GO:0006897	0.00561489	0.0643201	1	INSR,RHOBTB1,HIP1R,IGHA2,DAB2,DNAJC22,REPS2,IGHG2,AP2B1,APP,ATP9A,BIN1,HSPG2,CD36,DNM3,RAB17,PACSIN2,FOLR1,DPYSL2,AP1G2,NLGN4X,CDC42,ITSN1,TBC1D2B,IGHV4-59,IGHV3-7,GAK,XKR8,APOE,IGHV3-23,DPP4,LRP6,CLTC,RAMP3,IGHV1-69,DNAJC6,RAB1A,TFRC,ITGB1,ATP9B,ARHGAP12,SCARF1,IGHV3-21,STAB1,BIN3,SCARB1,PIK3C2A,GRK3,MRC1,MAPKAPK2,FNBP1L,AP3D1,NLGN1,DNM1,RHOBTB2,AP1S1,CANX,IGHV4-34,SCARB2,ARRB2,STX1A,SNX5,AP2A2,…	1.37845	0.378621	81	255
NEUTRAL AMINO ACID TRANSPORT%GOBP%GO:0015804	NEUTRAL AMINO ACID TRANSPORT%GOBP%GO:0015804	0.00563297	0.0643964	1	SFXN3,SLC43A1,SLC25A38,SLC6A20,SLC6A14,SLC7A8,MFSD12,CTNS,LLGL2,SLC1A1,SLC38A6	1.65217	0.61924	11	26
RESPONSE TO FATTY ACID%GOBP%GO:0070542	RESPONSE TO FATTY ACID%GOBP%GO:0070542	0.00565403	0.0645064	1	SOX9,AKR1C3,CD36,AKR1C1,IRS1,AKR1C2,LPL,PID1	1.67997	0.663032	8	20
REGULATION OF CHROMOSOME ORGANIZATION%GOBP%GO:0033044	REGULATION OF CHROMOSOME ORGANIZATION%GOBP%GO:0033044	0.00567261	0.0645875	-1	TINF2,MAPT,MAPK1,MAP3K4,ESPL1,CUL3,STN1,SMC4,ZNF207,KAT2B,WAPL,SMARCA4,UCHL5,CDC23,APC,PHF10,ZW10,IK,PTTG1,BUB3,DUSP1,ATF7IP,PTTG3P,SPC25,XRCC5,ZNF304,CDK2,CCNB1,RAD21,CENPF,USP7,MACROH2A1,BUB1B,ANAPC1,SETDB1,SMARCD1,MNAT1,UBE2C,NCAPG,SETMAR,SMC6,MYC,SMC2,TTK,ERCC1,MAD2L1,NCAPH,RB1,BIRC5,KNTC1,ZWILCH,CDK5RAP2,AURKB,CDC27,NBN,ACTL6A,DLGAP5	-1.32697	-0.311468	57	187
VASCULAR TRANSPORT%GOBP%GO:0010232	VASCULAR TRANSPORT%GOBP%GO:0010232	0.00572917	0.0648697	1	INSR,ATP2A3,ABCC3,SLC16A1,SLC28A2,SLC12A2,SLC4A4,CD36,SLC29A2,SLC6A20,SLC22A5,ATP8A1,SLC2A10,SLC19A1,SLC7A8,SLC44A1,TFRC,SLC29A1,SLC4A8,ABCC4,SLC1A1,SLC6A13,ATP1B2,ABCC5,LEPR,KCNJ8	1.54157	0.483346	26	74
TRANSPORT ACROSS BLOOD-BRAIN BARRIER%GOBP%GO:0150104	TRANSPORT ACROSS BLOOD-BRAIN BARRIER%GOBP%GO:0150104	0.00572917	0.0648697	1	INSR,ATP2A3,ABCC3,SLC16A1,SLC28A2,SLC12A2,SLC4A4,CD36,SLC29A2,SLC6A20,SLC22A5,ATP8A1,SLC2A10,SLC19A1,SLC7A8,SLC44A1,TFRC,SLC29A1,SLC4A8,ABCC4,SLC1A1,SLC6A13,ATP1B2,ABCC5,LEPR,KCNJ8	1.54157	0.483346	26	74
HCMV INFECTION%REACTOME%R-HSA-9609646.2	HCMV INFECTION%REACTOME%R-HSA-9609646.2	0.00573192	0.0648697	-1	NUP214,UBAP1,NUP153,H2BC8,H2AC8,H2AW,NUP205,EGFR,NUP42,TSG101,NUP188,EZH2,H2AC6,RAE1,H2BC9,CREB1,H2BC17,NUP93,CHMP2B,CBX1,NUP37,DUT,NUP54,DBP,NUP133,HDAC3,H2BC21,H2BC5,H3C8	-1.49209	-0.396137	29	77
B-WICH COMPLEX POSITIVELY REGULATES RRNA EXPRESSION%REACTOME DATABASE ID RELEASE 79%5250924	B-WICH COMPLEX POSITIVELY REGULATES RRNA EXPRESSION%REACTOME DATABASE ID RELEASE 79%5250924	0.00574919	0.064906	-1	H2BC8,KAT2B,POLR1D,H2AC8,TAF1B,POLR2F,H2AC6,H2BC9,H2BC17,POLR1E,POLR1C,H3-3B,TBP,GSK3B,H2BS1,MYBBP1A,EP300,H2BC21,H2BC5,H3C8	-1.60648	-0.470568	20	45
RNA POLYMERASE III TRANSCRIPTION INITIATION%REACTOME%R-HSA-76046.2	RNA POLYMERASE III TRANSCRIPTION INITIATION%REACTOME%R-HSA-76046.2	0.00575816	0.064906	-1	POLR1D,SNAPC3,POLR3B,ZNF143,POLR2F,POLR3G,POLR1C,POLR3C,SNAPC1,GTF3C1,TBP,GTF3C3,GTF3C5	-1.67066	-0.539481	13	29
POST-TRANSCRIPTIONAL GENE SILENCING BY RNA%GOBP%GO:0035194	POST-TRANSCRIPTIONAL GENE SILENCING BY RNA%GOBP%GO:0035194	0.00578244	0.0650495	-1	CNOT1,ZFP36,TUT7,SMAD2,PRKRA,PUM2,SMAD3,CELF1,CNOT6,CLP1,EIF6,METTL3,RAN,TSN,NCBP2,CNOT8,AGO2	-1.62575	-0.479831	17	44
FORMATION OF PRIMARY GERM LAYER%GOBP%GO:0001704	FORMATION OF PRIMARY GERM LAYER%GOBP%GO:0001704	0.00581317	0.0651099	1	MMP15,DUSP4,COL4A2,MMP2,ITGB4,FN1,LAMA3,COL6A1,ITGAV,BMP4,HMGA2,LAMB3,LAMB1,POU5F1,ITGB1	1.59915	0.525992	15	53
PROTEIN TRANSPORT%GOBP%GO:0015031	PROTEIN TRANSPORT%GOBP%GO:0015031	0.00581516	0.0651099	1	RAB20,ARL14,PTPRN2,SPTBN1,PDIA4,VPS13C,MIA3,SEC16A,TRAK1,CBLB,ZDHHC7,MAN1A1,NAGPA,CD36,KRT18,RAB17,CLU,SEC61A1,RAB13,KIF3B,PTTG1IP,MIA2,STX3,SIL1,SEL1L,ARF4,HSP90B1,SEC62,KIF13B,YWHAH,SCG5,RAB15,RAB32,SEC23IP,RTP4,ARFIP2,ABCG1,COPB2,TNPO1,SPCS3,TRAM1,ZFAND6,PPARG,KIF5C,MACF1,KPNB1,ARCN1,COPZ1,FBXO7,AKT1,RAB3B,APOE,SDCBP,RAB8A,C2CD5,ARHGAP44,AP1M2,CLTC,MYO1C,RAMP3,IFT27,ZDHHC3,RAB1A,TMED10,HSP90AA…	1.2948	0.343126	134	499
DETERMINATION OF LEFT/RIGHT SYMMETRY%GOBP%GO:0007368	DETERMINATION OF LEFT/RIGHT SYMMETRY%GOBP%GO:0007368	0.00582363	0.0651099	1	TBX3,MICAL2,TGFBR2,KIF3B,FOLR1,AHI1,APLNR,TDGF1P3,MEF2C,ENG,TBX2,GATA4,MKKS,SHH,BBS4,LEFTY1,DNAI2,SOX17	1.63303	0.555478	18	43
ACYLGLYCEROL METABOLIC PROCESS%GOBP%GO:0006639	ACYLGLYCEROL METABOLIC PROCESS%GOBP%GO:0006639	0.00584557	0.0651099	1	ABHD2,ANG,DGKD,PLCE1,PLAAT3,LMF1,FAAH,SEL1L,DGKZ,APOE,LIPF,ABHD6,LPL,LIPG	1.60032	0.528352	14	52
NEUTRAL LIPID METABOLIC PROCESS%GOBP%GO:0006638	NEUTRAL LIPID METABOLIC PROCESS%GOBP%GO:0006638	0.00584557	0.0651099	1	ABHD2,ANG,DGKD,PLCE1,PLAAT3,LMF1,FAAH,SEL1L,DGKZ,APOE,LIPF,ABHD6,LPL,LIPG	1.60032	0.528352	14	52
INTERMEDIATE FILAMENT ORGANIZATION%GOBP%GO:0045109	INTERMEDIATE FILAMENT ORGANIZATION%GOBP%GO:0045109	0.00589102	0.0654867	-1	KRT33A,KRT31,DNAJB6,KRT32,PKP1,KRT5,KRT6B,KRT4,KRT6A,KLHL24,KRT13,DSP,KRT23,KRT16,KRT1,KRT76,KRT14,KRT34,KRT2,TCHH,NEFM,KRT17,NEFH	-1.5893	-0.455159	23	49
CELLULAR RESPONSE TO HORMONE STIMULUS%GOBP%GO:0032870	CELLULAR RESPONSE TO HORMONE STIMULUS%GOBP%GO:0032870	0.00593929	0.0658934	1	INSR,CA2,ABHD2,SLC39A14,AKR1C3,ADTRP,SCGB2A1,GRB10,NR3C2,ISL1,PXN,ZDHHC7,TYK2,PTK2,PIK3R3,NR1H3,RAB13,RARA,PTGER2,PLPP1,RARRES2,GNB1,BMP4,THRA,SST,SRC,PTGER4,YWHAH,RAB15,PMEPA1,DDX17,CTSH,SHC1,AKR1C1,HDAC9,FAM107A,PPARG,KLF9,INHBB,AKT1,GPER1,IRS1,TFPI,RAB8A,C2CD5,SORBS1,RAMP3,ADRA2A,MEF2C,HNRNPU,PRKCD,PHB,AKR1C2,JAK1,INSIG1,PKM,PIK3C2A,AHCYL1,SH2B2,ZFP36L2,STAT6,LEP,MKKS,MED1,CTSS,CSH2,CAV1,PDE3B…	1.3656	0.374449	78	264
PROTEIN-DNA COMPLEX SUBUNIT ORGANIZATION%GOBP%GO:0071824	PROTEIN-DNA COMPLEX SUBUNIT ORGANIZATION%GOBP%GO:0071824	0.00598007	0.0661735	-1	NAP1L1,MED21,H2BC8,RNF8,MED28,CENPC,SMARCA4,H2AW,TAF1B,UCHL5,NAP1L2,ACTR6,MED8,GTF2A2,GTF2H5,HMGB2,H2BC9,H2BC17,POLR1E,MED7,PAF1,MED6,H3-3B,CENPA,OIP5,TBP,MED27,H2BS1,CENPF,MACROH2A1,GTF2E1,MED14,GTF2B,SMARCD1,NPM1,TAF12,DR1,MED4,H2BC21,H1-0,ANP32E,CHD2,MIS12,BAZ1A,H2BC5,MYC,H3C8,H1-4,H3-4,ASF1A,H2BE1,KNTC1,MED20,H1-3,ACTL6A,YEATS4,DLGAP5	-1.39199	-0.335481	57	152
EPIGENETIC REGULATION OF GENE EXPRESSION%REACTOME%R-HSA-212165.2	EPIGENETIC REGULATION OF GENE EXPRESSION%REACTOME%R-HSA-212165.2	0.00598802	0.0661735	-1	H2BC8,MBD2,KAT2B,POLR1D,H2AC8,TAF1B,CDK7,GTF2H5,SAP130,POLR2F,JARID2,EZH2,H2AC6,MTA2,H2BC9,H2BC17,POLR1E,POLR1C,H3-3B,TET3,TBP,SAP18,GSK3B,H2BS1,BAZ2A,MYBBP1A,MNAT1,EP300,GTF2H1,H2BC21,H2BC5,H3C8	-1.49106	-0.387782	32	87
NEGATIVE REGULATION OF ION TRANSPORT%GOBP%GO:0043271	NEGATIVE REGULATION OF ION TRANSPORT%GOBP%GO:0043271	0.00606922	0.0668252	1	NEDD4L,TRIM27,SLC43A1,BIN1,STC1,GPR35,FKBP1B,TMBIM6,PPP3CA,KCNE2,ADRA2A,ARL6IP5,KCNE4,SRI,CALM3,KCNH2,CALM2,SYT11,GSTO1,ANK3,CAV1,PLN,PPP3R1,EPHB2	1.52653	0.473667	24	80
SYNAPSE ORGANIZATION%GOBP%GO:0050808	SYNAPSE ORGANIZATION%GOBP%GO:0050808	0.00607071	0.0668252	1	INSR,FARP1,APP,ADGRL3,DNM3,FLRT3,PPFIBP2,FZD5,SYNPO,SDF4,SYBU,NLGN4X,SHANK2,CDC42,FYN,SEMA3E,AGRN,GPC4,PLXND1,APBB2,APOE,FGF13,ARHGAP44,F2R,NRXN1,OBSL1,L1CAM,DCTN1,PLXNB2,NLGN1,CACNB1,ANK3,ZC4H2,CDH2,PAK3,LRFN4,PPFIA1,EPHB2,LRP4,DIP2A,CDH1,NLGN3,NRCAM,UNC13A,ACTB,C3	1.45998	0.421569	46	143
CARDIAC CONDUCTION%GOBP%GO:0061337	CARDIAC CONDUCTION%GOBP%GO:0061337	0.00608849	0.0668596	1	DSG2,SLC9A1,ISL1,TRPM4,BIN1,KCNQ1,PKP2,FKBP1B,CXADR,ANK2,KCNE2,KCNE4,CACNA1C,KCNH2,ATP1B1,SCN3B,CAV1,MEF2A,ATP1B2,SCN1B,ATP1A1,CACNA1D,RYR2,KCNJ3,KCNH6,SLC8A1,KCND3	1.57705	0.514806	27	57
NEGATIVE REGULATION OF CELLULAR COMPONENT MOVEMENT%GOBP%GO:0051271	NEGATIVE REGULATION OF CELLULAR COMPONENT MOVEMENT%GOBP%GO:0051271	0.00609756	0.0668596	1	ADTRP,PTPRK,CARD10,MIA3,DLC1,PTPRR,TPM1,COL3A1,BIN1,TIMP1,CERS2,DAG1,MACIR,STC1,RNF41,MITF,SYNJ2BP,IGFBP3,DCN,PTGER4,STARD13,EMILIN1,PPARG,NR2F2,AKT1,APOE,DPP4,CLDN5,PLCB1,SP100,SMAD7,CLIC4,PTPRG,MEF2C,ENG,CXCL12,DACH1,NF1,THY1,RHOB,PRKG1,BMP5,DPYSL3,RECK,CD200,CORO1B,HDAC1,LDLRAD4,NBL1,LRCH1,MMRN2,OGT,TGFBR3,MCTP1,DLG5,ZMYND8,CRK,ATP1B2,ADARB1,SHH,THBS1,ARHGAP4,IGFBP5,TBXA2R,IFITM1,ACTN1,CLDN3,F…	1.40107	0.390664	78	208
MTOR SIGNALING PATHWAY%PATHWAY INTERACTION DATABASE NCI-NATURE CURATED DATA%MTOR SIGNALING PATHWAY	MTOR SIGNALING PATHWAY%PATHWAY INTERACTION DATABASE NCI-NATURE CURATED DATA%MTOR SIGNALING PATHWAY	0.00612792	0.0669565	-1	PLD1,CLIP1,MAP2K1,FBXW11,RRAGD,RPS6KB1,MAPK1,RB1CC1,BRAF,PDCD4,EIF4EBP1,SFN,YWHAZ,CCNE1,BTRC,EIF4E,BNIP3,PLD2,NRAS,YWHAQ,HRAS,RRAGC,CDK2,ULK1	-1.57939	-0.442394	24	56
POSITIVE REGULATION OF CELL-SUBSTRATE ADHESION%GOBP%GO:0010811	POSITIVE REGULATION OF CELL-SUBSTRATE ADHESION%GOBP%GO:0010811	0.00613898	0.0669565	1	AGR2,NEDD9,FN1,CD36,TEK,FERMT2,ECM2,CDC42,EFEMP2,CIB1,NDNF,ARHGEF7,VEGFA,KDR,ABL1,RRAS,THY1,ILK,DOCK5,OLFM4,NRP1,LIMS2,CRK,COL16A1,FBLN2,FGB,FGG,FGA	1.5408	0.483865	28	73
FOXO-MEDIATED TRANSCRIPTION%REACTOME DATABASE ID RELEASE 79%9614085	FOXO-MEDIATED TRANSCRIPTION%REACTOME DATABASE ID RELEASE 79%9614085	0.00614203	0.0669565	-1	SOD2,CCNG2,NFYA,BCL6,CITED2,KAT2B,NR3C1,SMAD2,BCL2L11,TXN,SFN,SMAD3,YWHAZ,PINK1,CDKN1B,ATXN3,YWHAQ	-1.55743	-0.442158	17	53
ER TO GOLGI ANTEROGRADE TRANSPORT%REACTOME%R-HSA-199977.4	ER TO GOLGI ANTEROGRADE TRANSPORT%REACTOME%R-HSA-199977.4	0.00616599	0.0669677	1	KDELR3,KDELR2,SERPINA1,SPTBN1,MIA3,SEC16A,F5,CTSZ,SEC24A,MIA2,SEC24D,FOLR1,ARF4,SEC23IP,COPB2,ANK2,ARCN1,COPZ1,GOSR1,RAB1A,TMED10,GOLGB1,COG2,CSNK1D,COPA,PPP6R3,DCTN1,DYNC1I1,TMED9,PREB,ANK3,GOSR2,TMED2,SEC31A,COPB1,DYNC1H1,SEC13,ARFGAP3,DYNC1LI2,CAPZA2	1.49088	0.443573	40	109
IL1-MEDIATED SIGNALING EVENTS%PATHWAY INTERACTION DATABASE NCI-NATURE CURATED DATA%IL1-MEDIATED SIGNALING EVENTS	IL1-MEDIATED SIGNALING EVENTS%PATHWAY INTERACTION DATABASE NCI-NATURE CURATED DATA%IL1-MEDIATED SIGNALING EVENTS	0.00616683	0.0669677	-1	UBE2V1,IRAK4,TAB2,IL1A,IL1RAP,IL1RN,IL1R1,UBE2N,TRAF6,TOLLIP,CASP1,MAP3K7,MAP2K6,PIK3CA,SQSTM1,RELA	-1.63689	-0.512691	16	33
EMBRYONIC ORGAN MORPHOGENESIS%GOBP%GO:0048562	EMBRYONIC ORGAN MORPHOGENESIS%GOBP%GO:0048562	0.00618063	0.0669885	1	SLC44A4,USH1C,SOX9,ID2,TBX3,MICAL2,FBN2,TGFBR2,TCF21,FOXF1,SOBP,FOLR1,AHI1,APLNR,FBN1,PLS1,MEF2C,ENG,TBX2,GATA4,CEP290,COL2A1,MKKS,ACVR1,SHH,NEUROD1,EPHB2,BBS4	1.50376	0.455044	28	95
ACTION POTENTIAL%GOBP%GO:0001508	ACTION POTENTIAL%GOBP%GO:0001508	0.00625733	0.0676897	1	GNA11,NEDD4L,TRPM4,KCNQ1,PKP2,YWHAH,ANK2,GPER1,KCNE2,DMD,KCNE4,SCN3A,SRI,CACNA1C,KCNH2,ATP1B1,GNAQ,SCN8A,KCNMB2,ANK3,SCN3B,KCNJ8,MYH14,SCN1B,ATP1A1,CACNA1D,SCN4A,RYR2,KCNJ3,KCNH6,SLC8A1,KCND3	1.53972	0.483923	32	72
EPITHELIAL STRUCTURE MAINTENANCE%GOBP%GO:0010669	EPITHELIAL STRUCTURE MAINTENANCE%GOBP%GO:0010669	0.00632311	0.0682702	1	MUC6,PBLD,SOX9,TFF2,TFF1,MUC13,CXADR,TFF3,SERPINA3	1.69609	0.715964	9	15
REGULATION OF NITRIC OXIDE BIOSYNTHETIC PROCESS%GOBP%GO:0045428	REGULATION OF NITRIC OXIDE BIOSYNTHETIC PROCESS%GOBP%GO:0045428	0.00635324	0.068329	1	INSR,KLF2,CD36,CLU,DDAH1,ROCK2,P2RX4,EDN1,ASL,AKT1,HSP90AA1,CD34,CAV1,HSP90AB1,ASS1	1.62453	0.5665	15	38
REGULATION OF NITRIC OXIDE METABOLIC PROCESS%GOBP%GO:0080164	REGULATION OF NITRIC OXIDE METABOLIC PROCESS%GOBP%GO:0080164	0.00635324	0.068329	1	INSR,KLF2,CD36,CLU,DDAH1,ROCK2,P2RX4,EDN1,ASL,AKT1,HSP90AA1,CD34,CAV1,HSP90AB1,ASS1	1.62453	0.5665	15	38
REGULATION OF PROTEIN MODIFICATION BY SMALL PROTEIN CONJUGATION OR REMOVAL%GOBP%GO:1903320	REGULATION OF PROTEIN MODIFICATION BY SMALL PROTEIN CONJUGATION OR REMOVAL%GOBP%GO:1903320	0.00636492	0.068329	-1	UBE2D1,MALT1,MARCHF7,UBE2V1,SASH1,ITCH,SKP1,TRIB3,N4BP1,CUL3,TOPORS,COPS3,XIAP,CHP1,PLAA,OTUB2,DDX3X,UBE3A,NOD2,MYCBP2,HIF1A,PIAS1,SPHK1,UBE2V2,UFL1,TRIP12,DCUN1D1,BTRC,COPS2,UBE2N,TRAF6,PINK1,WDR48,RBX1,BUB3,HDAC4,SENP2,FBXW7,USP4,COPS4,COPS6,BRCA1	-1.37261	-0.327797	42	163
P53 PATHWAY%PATHWAY INTERACTION DATABASE NCI-NATURE CURATED DATA%P53 PATHWAY	P53 PATHWAY%PATHWAY INTERACTION DATABASE NCI-NATURE CURATED DATA%P53 PATHWAY	0.00642479	0.0688405	-1	UBE2D1,TP53AIP1,PPP1R13L,CSNK1E,KAT2B,PRMT5,PPM1D,SKP2,MAPK14,CSNK1A1,CSE1L,PPP2CA,FBXO11,CDK2,GSK3B,NEDD8,USP7,MAPK9,EP300,PTPA,CCNA2	-1.56943	-0.446106	21	52
ANION TRANSMEMBRANE TRANSPORT%GOBP%GO:0098656	ANION TRANSMEMBRANE TRANSPORT%GOBP%GO:0098656	0.00645562	0.0690396	1	SLC44A4,SLC16A1,SLC12A2,SFXN3,SLC12A7,APOL1,SLC25A38,SLC6A20,MPC2,LRRC8D,SLC19A1,SLC7A8,MFSD12,SLC39A8,SLC35A1,ARL6IP5,ANO1,SLC12A5,SLC4A8,SLC35A3,SLC23A2,SLC25A1,SLC37A1,SLC20A1,CFTR,SLC1A1,SLC6A13,SLC35A2,SLC25A5,ANO2,ABCC5,SLC25A13	1.48768	0.443998	32	107
ORC1 REMOVAL FROM CHROMATIN%REACTOME DATABASE ID RELEASE 79%68949	ORC1 REMOVAL FROM CHROMATIN%REACTOME DATABASE ID RELEASE 79%68949	0.00647511	0.0691169	-1	SKP1,SKP2,PSME3,PSMC6,MCM4,RBX1,PSMD6,PSMD7,PSMD12,ORC4,ORC1,ORC6,PSMB7,ORC3,CDK2,PSMD9,SEM1,PSMD5,PSMC4,MCM2,PSMD8,PSMD10,CCNA2,PSMA2,PSMB6	-1.51598	-0.417672	25	62
EXPORT ACROSS PLASMA MEMBRANE%GOBP%GO:0140115	EXPORT ACROSS PLASMA MEMBRANE%GOBP%GO:0140115	0.00649442	0.069192	1	KCNK5,SLC9A1,SLC4A4,ATP7B,SLC22A18,KCNQ1,ATP2B1,SLC22A5,KCNE2,KCNE4,ATP4B,KCNH2,ATP4A,ATP1B1,ABCC4,ATP1B2,PDZK1,ABCC5	1.62103	0.565277	18	38
BIOCARTA_HCMV_PATHWAY%MSIGDB_C2%BIOCARTA_HCMV_PATHWAY	BIOCARTA_HCMV_PATHWAY%MSIGDB_C2%BIOCARTA_HCMV_PATHWAY	0.00652884	0.0693721	-1	MAP2K1,MAPK1,MAPK14,CREB1,SP1,MAP3K1,MAP2K6,PIK3CA,RELA,RB1	-1.76966	-0.677501	10	15
TRANSCRIPTION-COUPLED NUCLEOTIDE EXCISION REPAIR (TC-NER)%REACTOME%R-HSA-6781827.1	TRANSCRIPTION-COUPLED NUCLEOTIDE EXCISION REPAIR (TC-NER)%REACTOME%R-HSA-6781827.1	0.00653595	0.0693721	-1	CUL4B,COPS3,CDK7,POLE2,GTF2H5,COPS2,POLR2F,RFC2,RBX1,RFC1,COPS4,COPS6,USP7,RFC5,RPA2,POLR2I,COPS8,MNAT1,EP300,HMGN1,GTF2H1,PPIE,LIG1,COPS7A,ERCC1,RFC3,CCNH,PCNA,RPA1,POLR2L,ERCC8,COPS5,RFC4,ELL,LIG3,POLR2K	-1.49579	-0.408488	36	65
PLASMA LIPOPROTEIN PARTICLE ORGANIZATION%GOBP%GO:0071827	PLASMA LIPOPROTEIN PARTICLE ORGANIZATION%GOBP%GO:0071827	0.0066187	0.0701185	1	PLA2G10,ACSL3,ABCG1,AGT,APOE,PRKACB,LPL,SCARB1,LIPG,SOAT1,PLA2G7,MPO,LPCAT3,APOA1,APOC1,APOB,LCAT,MTTP,PLA2G5	1.61533	0.573607	19	35
NUCLEOTIDE EXCISION REPAIR%REACTOME%R-HSA-5696398.2	NUCLEOTIDE EXCISION REPAIR%REACTOME%R-HSA-5696398.2	0.00666349	0.0703004	-1	CUL4B,COPS3,CDK7,DDB2,PIAS1,POLE2,UBE2V2,CETN2,GTF2H5,COPS2,UBE2N,POLR2F,RFC2,RBX1,RFC1,COPS4,COPS6,RNF111,UBE2I,SUMO2,USP7,RFC5,RPA2,POLR2I,COPS8,MNAT1,EP300,HMGN1,GTF2H1,PPIE,LIG1,COPS7A,ERCC1	-1.49472	-0.386293	33	90
NEGATIVE REGULATION OF MITOTIC SISTER CHROMATID SEGREGATION%GOBP%GO:0033048	NEGATIVE REGULATION OF MITOTIC SISTER CHROMATID SEGREGATION%GOBP%GO:0033048	0.00668577	0.0703004	-1	ZNF207,APC,ZW10,IK,PTTG1,BUB3,PTTG3P,SPC25,CENPF,BUB1B,TTK,MAD2L1,KNTC1,ZWILCH,NDC80,FBXO5,PTTG2,TRIP13	-1.67119	-0.544601	18	28
NEGATIVE REGULATION OF MITOTIC SISTER CHROMATID SEPARATION%GOBP%GO:2000816	NEGATIVE REGULATION OF MITOTIC SISTER CHROMATID SEPARATION%GOBP%GO:2000816	0.00668577	0.0703004	-1	ZNF207,APC,ZW10,IK,PTTG1,BUB3,PTTG3P,SPC25,CENPF,BUB1B,TTK,MAD2L1,KNTC1,ZWILCH,NDC80,FBXO5,PTTG2,TRIP13	-1.67119	-0.544601	18	28
NEGATIVE REGULATION OF SISTER CHROMATID SEGREGATION%GOBP%GO:0033046	NEGATIVE REGULATION OF SISTER CHROMATID SEGREGATION%GOBP%GO:0033046	0.00668577	0.0703004	-1	ZNF207,APC,ZW10,IK,PTTG1,BUB3,PTTG3P,SPC25,CENPF,BUB1B,TTK,MAD2L1,KNTC1,ZWILCH,NDC80,FBXO5,PTTG2,TRIP13	-1.67119	-0.544601	18	28
HISTONE MODIFICATION%GOBP%GO:0016570	HISTONE MODIFICATION%GOBP%GO:0016570	0.00671141	0.0703388	-1	CUL4B,KDM3A,RNF8,SKP1,MBD2,PHC1,NFYA,PADI3,KAT2B,SF3B3,UBE2A,PRDM4,PRMT2,PADI1,HDAC5,KDM4B,JADE3,CDC73,HLCS,MSL3,BARD1,BCOR,USP21,PRMT5,RCOR1,DDB2,WDR61,JMJD1C,UBE2E1,UFL1,UBE2N,KAT7,UBE2B,KDM5B,SETD4,KDM2A,VRK2,USP15,EZH2,HDAC4,RIOX2,LDB1,MTA2,UTY,BRCA1,PAF1,BRCC3,MEAF6,EYA3,TET3,ATF2,PHF20,REST,WDR77,CTR9,CDK2,RYBP,USP7,EYA1,BAZ2A,HR,NFYC,SETDB1,HCFC2,TAF12,MIER2,WAC,DR1,EP300,SUPT3H	-1.274	-0.289927	70	268
HALLMARK_INTERFERON_ALPHA_RESPONSE%MSIGDB_C2%HALLMARK_INTERFERON_ALPHA_RESPONSE	HALLMARK_INTERFERON_ALPHA_RESPONSE%MSIGDB_C2%HALLMARK_INTERFERON_ALPHA_RESPONSE	0.00671583	0.0703388	1	OASL,TENT5A,LGALS3BP,CCRL2,PARP12,C1S,IFI35,RTP4,ISG20,B2M,HLA-C,TMEM140,CMTR1,ADAR,GMPR,USP18,IFI27,TRIM21,IFI30,PROCR,IRF9,TXNIP,RSAD2,EIF2AK2,IFI44,IFITM1,ISG15,OAS1,UBE2L6,PSME2,IL15,IRF1,IFITM3,IFIT3,BST2,RIPK2,TAP1,SP110	1.56225	0.49539	38	68
HEXOSE METABOLIC PROCESS%GOBP%GO:0019318	HEXOSE METABOLIC PROCESS%GOBP%GO:0019318	0.00673534	0.0703388	1	SLC39A14,FUT8,FUT9,FUT4,FBP1,FUCA1,LRP5,ALDOB,GALE,FBP2,G6PC3,GALK2,SLC25A1,ADPGK,PER2,CHST15,AKR1B1,SLC35A2,PPARGC1A,ATF4,SLC25A13	1.56038	0.497063	21	66
PURINE-CONTAINING COMPOUND TRANSMEMBRANE TRANSPORT%GOBP%GO:0072530	PURINE-CONTAINING COMPOUND TRANSMEMBRANE TRANSPORT%GOBP%GO:0072530	0.00675039	0.0703388	1	SLC28A2,SLC29A2,SLC17A9,LRRC8D,SLC19A1,SLC29A1,SLC25A5	1.67997	0.699921	7	16
CIRCADIAN CLOCK%REACTOME%R-HSA-400253.3	CIRCADIAN CLOCK%REACTOME%R-HSA-400253.3	0.00676752	0.0703388	-1	NCOA1,NAMPT,PPP1CB,NCOA2,CSNK1E,SKP1,RORA,NR3C1,ARNTL2,RXRA,HIF1A,BHLHE40,NPAS2,BTRC,CREB1,MEF2D,ATF2,NFIL3	-1.52176	-0.422984	18	59
REGULATION OF TRANSFORMING GROWTH FACTOR BETA RECEPTOR SIGNALING PATHWAY%GOBP%GO:0017015	REGULATION OF TRANSFORMING GROWTH FACTOR BETA RECEPTOR SIGNALING PATHWAY%GOBP%GO:0017015	0.00676797	0.0703388	1	BMP2,PBLD,DAB2,FBN2,ASPN,LTBP1,TGFB1I1,FOLR1,SMAD6,BAMBI,PMEPA1,EMILIN1,SLC2A10,PPARG,FBN1,SDCBP,SPRY2,SMAD7,NREP,ENG,HDAC1,PRDM16,LDLRAD4,LTBP4,SPRED2,OGT,TGFBR3,CAV1,SMAD4,HIPK2,HSP90AB1	1.50797	0.46276	31	87
RETINA HOMEOSTASIS%GOBP%GO:0001895	RETINA HOMEOSTASIS%GOBP%GO:0001895	0.00677679	0.0703388	1	PROM1,USH1C,AZGP1,SLC28A2,IGHA2,JCHAIN,LTF,LYZ,B2M,PIGR,SPATA7,MKKS,ATP1B2,ACTG1,PRR4,BBS4,ACTB,ALB	1.6123	0.562235	18	38
TRANSPORT OF MATURE MRNA DERIVED FROM AN INTRONLESS TRANSCRIPT%REACTOME%R-HSA-159231.2	TRANSPORT OF MATURE MRNA DERIVED FROM AN INTRONLESS TRANSCRIPT%REACTOME%R-HSA-159231.2	0.00681597	0.070443	-1	NUP214,NUP153,NUP205,NUP42,NUP188,EIF4E,RAE1,NUP93,NUP37,NUP54,NCBP2,NUP133	-1.61474	-0.505755	12	33
RHO GTPASES ACTIVATE FORMINS%REACTOME%R-HSA-5663220.1	RHO GTPASES ACTIVATE FORMINS%REACTOME%R-HSA-5663220.1	0.0068326	0.070443	-1	CLIP1,CENPC,KIF2A,PPP2R5C,CLASP1,PPP2R5E,CENPU,NDEL1,ZW10,CENPN,RHOD,DAAM1,DVL2,BUB3,DIAPH1,PPP2CA,MAPRE1,SPC25,CLASP2,CENPA,NUP37,CENPQ,CENPF,BUB1B,KIF2C,NUP133,PAFAH1B1,MIS12,ITGB3BP,MAD2L1,BIRC5,KNTC1,DYNLL1,ZWILCH,AURKB,PPP2CB	-1.47112	-0.376701	36	96
NEPHRON TUBULE DEVELOPMENT%GOBP%GO:0072080	NEPHRON TUBULE DEVELOPMENT%GOBP%GO:0072080	0.00683537	0.070443	1	BMP2,SOX9,TCF21,KLHL3,BMP4,AHI1,GPC3,HNF1B,MEF2C,SALL1	1.64815	0.60497	10	29
DEFECTIVE B3GALT6 CAUSES EDSP2 AND SEMDJL1%REACTOME%R-HSA-4420332.1	DEFECTIVE B3GALT6 CAUSES EDSP2 AND SEMDJL1%REACTOME%R-HSA-4420332.1	0.00683867	0.070443	1	VCAN,SDC2,HSPG2,DCN,GPC3,AGRN,GPC4,SDC3,CSPG4,SDC4,BGN	1.68118	0.689661	11	17
REGULATION OF CELL CYCLE PROCESS%GOBP%GO:0010564	REGULATION OF CELL CYCLE PROCESS%GOBP%GO:0010564	0.00684931	0.070443	-1	GPSM2,CEP76,VPS4B,FEM1B,IL1A,ESPL1,TGFA,PKN2,CUL3,SH3GLB1,WEE1,BCL6,ZNF207,KAT2B,WAPL,PRMT2,RDX,SMARCA4,BMP7,PLK2,EML3,GPNMB,DLG1,CRLF3,CDC73,CRNN,E2F8,EGFR,BARD1,CDC23,DDX3X,RAB6C,RAB11A,PRMT5,CDK7,APC,EREG,PHF10,SVIL,ANXA1,AMBRA1,CHMP1B,CETN2,CDKN2C,ZW10,IK,PLK3,ADAM17,HUS1,PSME3,RAD51B,KIF20B,KIF23,PTTG1,BUB3,GNAI1,PKMYT1,CDKN1B,AVEN,AIF1,EZH2,FBXW7,DUSP1,CRADD,RAE1,PLSCR1,PPP2CA,RINT1,SFRP1,P…	-1.2193	-0.2656	121	454
NEGATIVE REGULATION OF CATION TRANSMEMBRANE TRANSPORT%GOBP%GO:1904063	NEGATIVE REGULATION OF CATION TRANSMEMBRANE TRANSPORT%GOBP%GO:1904063	0.00690028	0.0708379	1	NEDD4L,SLC43A1,BIN1,GPR35,FKBP1B,PPP3CA,KCNE2,ADRA2A,KCNE4,SRI,CALM3,KCNH2,CALM2,GSTO1,ANK3,CAV1,PLN,PPP3R1,EPHB2	1.56917	0.513168	19	56
CARDIOCYTE DIFFERENTIATION%GOBP%GO:0035051	CARDIOCYTE DIFFERENTIATION%GOBP%GO:0035051	0.00694259	0.0711426	1	GATA6,BMP2,TBX3,ISL1,FOLR1,MYH11,NRG1,CXADR,VEGFA,MEF2C,TBX2,OBSL1,PDGFRB,TGFBR3,SMAD4,RBPJ,AKAP13,MEF2A,ACVR1,GREM1,SOX17,MAML1,SHOX2,ACTC1,PROX1,SLC8A1,KDM6B,BMPR1A	1.56636	0.507022	28	59
CARDIAC PROGENITOR DIFFERENTIATION%WIKIPATHWAYS_20220210%WP2406%HOMO SAPIENS	CARDIAC PROGENITOR DIFFERENTIATION%WIKIPATHWAYS_20220210%WP2406%HOMO SAPIENS	0.00705916	0.0721282	1	FOXA2,ISL1,CXCR4,BMP4,ROR2,NRG1,NCAM1,POU5F1,KDR,MEF2C,THY1,GATA4	1.605	0.559689	12	38
BIOCARTA_AMI_PATHWAY%MSIGDB_C2%BIOCARTA_AMI_PATHWAY	BIOCARTA_AMI_PATHWAY%MSIGDB_C2%BIOCARTA_AMI_PATHWAY	0.00706436	0.0721282	1	COL4A2,COL4A6,COL4A5,COL4A1,TFPI,F2R,COL4A3,PLAT	1.66133	0.692156	8	16
DEFECTIVE B3GAT3 CAUSES JDSSDHD%REACTOME%R-HSA-3560801.1	DEFECTIVE B3GAT3 CAUSES JDSSDHD%REACTOME%R-HSA-3560801.1	0.00711524	0.0725162	1	VCAN,SDC2,HSPG2,DCN,GPC3,AGRN,GPC4,SDC3,CSPG4,SDC4,BGN,B3GAT3	1.66713	0.676031	12	18
RESPONSE TO TRANSFORMING GROWTH FACTOR BETA%GOBP%GO:0071559	RESPONSE TO TRANSFORMING GROWTH FACTOR BETA%GOBP%GO:0071559	0.00713124	0.0725481	1	SOX9,OVOL2,COL1A2,PTPRK,FMOD,TGFBR2,COL3A1,PXN,PTK2,ROCK2,MXRA5,FERMT2,SMAD6,SRC,BAMBI,JUN,CLDN5,SMAD7,CDH5,TGFBRAP1,MEF2C,ENG,ITGB1,FOS,HPGD,ZMIZ2,ZFP36L2,ARRB2,PDE2A,SOX5,TGFBR3,SMAD4,LRRC32,ACVR1	1.48427	0.447313	34	98
TISSUE MIGRATION%GOBP%GO:0090130	TISSUE MIGRATION%GOBP%GO:0090130	0.00714853	0.072593	1	EFNB2,ADTRP,LOXL2,MIA3,PXN,PIK3R3,RAB13,EPHB4,ACTA2,PKN1,STARD13,KANK2,AKT1,ACTG2,S100P,PLXND1,DPP4,ADGRA2,VEGFA,KDR,ABL1,CDH5,CORO1B,DAAM2,SCG2,PTP4A3,NRP1,ARSB,CYP1B1,GREM1,FERMT1,NOS3,ID1,CXCL13,FAP,FGF2	1.56074	0.498563	36	65
RIBOSOMAL SMALL SUBUNIT BIOGENESIS%GOBP%GO:0042274	RIBOSOMAL SMALL SUBUNIT BIOGENESIS%GOBP%GO:0042274	0.00718649	0.0726592	-1	RPP40,METTL17,RIOK3,HEATR1,XRCC5,TBL3,PRKDC,NPM1,RPS5,TSR2,RPS28,NGDN,KRI1,WDR43,MRPS7,LSM6,MRPS11,RPS21,RPS16,RRP7BP,SNU13,RIOK2,WDR46,ABT1,EMG1	-1.56856	-0.459462	25	45
CARDIAC SEPTUM MORPHOGENESIS%GOBP%GO:0060411	CARDIAC SEPTUM MORPHOGENESIS%GOBP%GO:0060411	0.00718728	0.0726592	1	GATA6,SEMA3C,HEY1,TGFBR2,SOX4,ISL1,SMAD6,BMP4,APLNR,PARVA,SMAD7,ENG,TBX2,BMP5,GATA4,NRP1,TGFBR3,SMAD4,SLIT3,ACVR1,ZFPM2	1.61819	0.548454	21	44
REGULATION OF CARDIAC MUSCLE CONTRACTION BY CALCIUM ION SIGNALING%GOBP%GO:0010882	REGULATION OF CARDIAC MUSCLE CONTRACTION BY CALCIUM ION SIGNALING%GOBP%GO:0010882	0.00721301	0.0726592	1	SLC9A1,FKBP1B,ANK2,DMD,CACNA1C,CALM3,CALM2,ATP1B1,GSTO1	1.65659	0.663371	9	19
REGULATION OF TOLL-LIKE RECEPTOR 4 SIGNALING PATHWAY%GOBP%GO:0034143	REGULATION OF TOLL-LIKE RECEPTOR 4 SIGNALING PATHWAY%GOBP%GO:0034143	0.00722135	0.0726592	1	NR1H3,LTF,MFHAS1,F2RL1,IFI35,FLOT1	1.65872	0.691066	6	16
MATURATION OF LSU-RRNA%GOBP%GO:0000470	MATURATION OF LSU-RRNA%GOBP%GO:0000470	0.00722961	0.0726592	-1	ZNHIT6,NHP2,EIF6,ZNHIT3,NOP2,DDX18,WDR12,RSL1D1,URB1,RPL35,RRP15	-1.74342	-0.617551	11	20
ERBB1 DOWNSTREAM SIGNALING%PATHWAY INTERACTION DATABASE NCI-NATURE CURATED DATA%ERBB1 DOWNSTREAM SIGNALING	ERBB1 DOWNSTREAM SIGNALING%PATHWAY INTERACTION DATABASE NCI-NATURE CURATED DATA%ERBB1 DOWNSTREAM SIGNALING	0.0072324	0.0726592	-1	PLD1,USP6NL,MAP2K1,MAPK1,PPP2R2A,BAIAP2,ZFP36,WASF2,RALA,BRAF,RAB5A,WASL,MAP2K4,EGFR,SFN,ABI1,NCKAP1,YWHAZ,SOS1,ACTR2,PLD2,GAB1,STAT3,DUSP1,PPP2CA,CREB1,IQGAP1,NRAS,ARPC2,YWHAQ,ACTR3,HRAS,GRB2,ATF2,ARPC3	-1.4744	-0.377988	35	95
REGULATION OF CELLULAR RESPONSE TO TRANSFORMING GROWTH FACTOR BETA STIMULUS%GOBP%GO:1903844	REGULATION OF CELLULAR RESPONSE TO TRANSFORMING GROWTH FACTOR BETA STIMULUS%GOBP%GO:1903844	0.00726763	0.0727891	1	BMP2,PBLD,DAB2,FBN2,ASPN,LTBP1,TGFB1I1,FOLR1,SMAD6,BAMBI,PMEPA1,EMILIN1,SLC2A10,PPARG,FBN1,SDCBP,SPRY2,SMAD7,NREP,ENG,HDAC1,PRDM16,LDLRAD4,LTBP4,SPRED2,OGT,TGFBR3,CAV1,SMAD4,HIPK2,HSP90AB1	1.50619	0.461332	31	88
ALCOHOL CATABOLIC PROCESS%GOBP%GO:0046164	ALCOHOL CATABOLIC PROCESS%GOBP%GO:0046164	0.00727167	0.0727891	1	SULT1A2,AKR1C3,SULT1A1,AKR1B10,SULT1B1,APOE,SCARF1,SULT2A1,SULT1E1,INPP5B,SYNJ2,INPP5A,TKFC,SRD5A3,SYNJ1,INPP5J	1.63532	0.600262	16	29
HCMV EARLY EVENTS%REACTOME DATABASE ID RELEASE 79%9609690	HCMV EARLY EVENTS%REACTOME DATABASE ID RELEASE 79%9609690	0.00728745	0.0727891	-1	NUP214,NUP153,H2BC8,H2AC8,H2AW,NUP205,EGFR,NUP42,NUP188,EZH2,H2AC6,RAE1,H2BC9,CREB1,H2BC17,NUP93,CBX1,NUP37,DUT,NUP54,DBP,NUP133,HDAC3,H2BC21,H2BC5,H3C8	-1.49339	-0.408805	26	64
ION TRANSMEMBRANE TRANSPORT%GOBP%GO:0034220	ION TRANSMEMBRANE TRANSPORT%GOBP%GO:0034220	0.00729699	0.0727891	1	ITPR3,ATP2A3,SLC44A4,KCNN4,SLC39A14,SLC16A1,SLC12A2,SFXN3,TRPA1,SLC25A37,KCNK5,SLC12A7,NEDD4L,UCP2,SLC9A1,TRPM4,SLC4A4,APOL1,ATP7B,KCNQ1,P2RX4,ATP2B1,SLC25A38,ITGAV,ATP8B1,SLC6A20,SLC25A20,SLC22A5,SLC6A14,TRPV1,CHRFAM7A,ATP8A1,CACNA1A,MPC2,BAX,LRRC8D,SLC19A1,SLC7A8,PLCG2,MFSD12,SLC39A8,KCNE2,F2R,ATP2C2,SLC35A1,ARL6IP5,KCNE4,ANO1,ATP6V0A1,ATP4B,SCN3A,KCNJ16,CACNA1C,KCNK3,ATP6V0A2,SLC12A5,ATP6V0B,M…	1.28969	0.342726	158	467
EMBRYONIC ORGAN DEVELOPMENT%GOBP%GO:0048568	EMBRYONIC ORGAN DEVELOPMENT%GOBP%GO:0048568	0.00731046	0.0727946	1	PDGFA,SLC44A4,USH1C,SOX9,ID2,TBX3,MICAL2,HEY1,FBN2,TGFBR2,TCF21,FOXF1,SOBP,NES,FOLR1,RARRES2,AHI1,COL13A1,APLNR,FBN1,PLS1,VEGFA,KDR,MEF2C,ENG,TBX2,BMP5,GATA4,HOXB7,TAL1,CEP290,SALL1,KMT2A,COL2A1,MKKS,RBPJ,COBL,ACVR1,IFT122,SHH,ATF4,NEUROD1,EPHB2,BBS4	1.42834	0.409988	44	151
EPIDERMIS DEVELOPMENT%GOBP%GO:0008544	EPIDERMIS DEVELOPMENT%GOBP%GO:0008544	0.00740319	0.073588	-1	TGM5,EMP1,KRT31,EXPH5,ZNF750,FLG,EVPL,ASAH1,KRT32,WNT5A,FOXE1,EPHA2,ALDH3A2,SCEL,TGM3,IVL,TGM1,SPRR2D,CALML5,SPRR1A,BNC1,CRABP2,SPINK5,EREG,MYO6,SPRR1B,KRT5,ANXA1,EDAR,KRT6B,KRT4,SPRR3,KRT6A,GJB5,DSP,FABP5,KLK7,CSTA,COL7A1,KRT16,KRT1,JAG1,OVOL1,KRT76,KRT14,GRHL2,KRT34,KRT2	-1.40732	-0.346742	48	127
SYNDECAN INTERACTIONS%REACTOME%R-HSA-3000170.2	SYNDECAN INTERACTIONS%REACTOME%R-HSA-3000170.2	0.00742459	0.0736708	1	PRKCA,ITGB4,SDC2,ITGA6,ITGAV,SDC3,ITGB1,SDC4,THBS1,ACTN1,CASK,FGF2	1.65936	0.67288	12	18
RNA POLYMERASE II TRANSCRIPTION TERMINATION%REACTOME DATABASE ID RELEASE 79%73856	RNA POLYMERASE II TRANSCRIPTION TERMINATION%REACTOME DATABASE ID RELEASE 79%73856	0.00743771	0.0736712	-1	NUDT21,PAPOLA,RBM8A,EIF4A3,SRSF5,CSTF2,PCF11,CLP1,SNRPF,CHTOP,UPF3B,NCBP2,THOC7,SLBP,SRSF9,CDC40,SNRPE	-1.5607	-0.446393	17	50
SCF(SKP2)-MEDIATED DEGRADATION OF P27 P21%REACTOME%R-HSA-187577.3	SCF(SKP2)-MEDIATED DEGRADATION OF P27 P21%REACTOME%R-HSA-187577.3	0.00755858	0.0747371	-1	SKP1,PTK6,SKP2,CCNE1,PSME3,PSMC6,PSMD6,PSMD7,CDKN1B,PSMD12,PSMB7,CDK2,PSMD9,SEM1,PSMD5,CCNE2,PSMC4,PSMD8,PSMD10,CCNA2,PSMA2,PSMB6	-1.54715	-0.439773	22	52
REGULATION OF RELEASE OF SEQUESTERED CALCIUM ION INTO CYTOSOL BY SARCOPLASMIC RETICULUM%GOBP%GO:0010880	REGULATION OF RELEASE OF SEQUESTERED CALCIUM ION INTO CYTOSOL BY SARCOPLASMIC RETICULUM%GOBP%GO:0010880	0.00764059	0.0754157	1	FKBP1B,PDE4D,ANK2,DMD,SRI,CACNA1C,CALM3,CALM2,GSTO1	1.64897	0.650796	9	20
STEROL HOMEOSTASIS%GOBP%GO:0055092	STEROL HOMEOSTASIS%GOBP%GO:0055092	0.00772818	0.0760547	1	PLA2G10,TMEM97,LIMA1,GRAMD1B,NR1H3,LRP5,FGFR4,ABCG1,AKR1C1,HDAC9,ACSM3,APOE,LRP5L,INSIG1,LPL,SCARB1,LIPG,SOAT1,CAV1,LDLR,FABP3,ANGPTL3	1.55257	0.501543	22	60
CHOLESTEROL HOMEOSTASIS%GOBP%GO:0042632	CHOLESTEROL HOMEOSTASIS%GOBP%GO:0042632	0.00774366	0.0760547	1	PLA2G10,TMEM97,LIMA1,GRAMD1B,NR1H3,LRP5,FGFR4,ABCG1,AKR1C1,HDAC9,ACSM3,APOE,LRP5L,INSIG1,LPL,SCARB1,LIPG,SOAT1,CAV1,LDLR,FABP3,ANGPTL3	1.55479	0.503276	22	59
SCAVENGING BY CLASS A RECEPTORS%REACTOME DATABASE ID RELEASE 79%3000480	SCAVENGING BY CLASS A RECEPTORS%REACTOME DATABASE ID RELEASE 79%3000480	0.00774581	0.0760547	1	COL4A2,COL1A2,COL1A1,COL3A1,COL4A1,HSP90B1,APOE	1.66172	0.701456	7	15
POSITIVE REGULATION OF ORGANIC ACID TRANSPORT%GOBP%GO:0032892	POSITIVE REGULATION OF ORGANIC ACID TRANSPORT%GOBP%GO:0032892	0.00784929	0.0769367	1	PLA2G10,SLC12A2,ACSL5,P2RX4,ITGB1,ARL6IP1,RAB3GAP1,FABP3	1.65167	0.688128	8	16
GLOBAL GENOME NUCLEOTIDE EXCISION REPAIR (GG-NER)%REACTOME DATABASE ID RELEASE 79%5696399	GLOBAL GENOME NUCLEOTIDE EXCISION REPAIR (GG-NER)%REACTOME DATABASE ID RELEASE 79%5696399	0.00791337	0.0774301	-1	CUL4B,COPS3,CDK7,DDB2,PIAS1,POLE2,UBE2V2,CETN2,GTF2H5,COPS2,UBE2N,RFC2,RBX1,RFC1,COPS4,COPS6,RNF111,UBE2I,SUMO2,RFC5,RPA2,COPS8,MNAT1,GTF2H1,LIG1,COPS7A,ERCC1	-1.51994	-0.410748	27	69
REGULATION OF PATHWAY-RESTRICTED SMAD PROTEIN PHOSPHORYLATION%GOBP%GO:0060393	REGULATION OF PATHWAY-RESTRICTED SMAD PROTEIN PHOSPHORYLATION%GOBP%GO:0060393	0.00797621	0.0778503	1	BMP2,DAB2,TGFBR2,SMAD6,BMP4,PMEPA1,EMILIN1,HFE,PPARG,INHBB,SDCBP,SMAD7,ENG,BMP5,LDLRAD4	1.56898	0.516071	15	53
AMEBOIDAL-TYPE CELL MIGRATION%GOBP%GO:0001667	AMEBOIDAL-TYPE CELL MIGRATION%GOBP%GO:0001667	0.007995	0.0778503	1	SEMA4G,EFNB2,SEMA3C,ADTRP,LOXL2,MIA3,PXN,PIK3R3,FN1,RAB13,SEMA3G,EPHB4,FOLR1,PKN1,STARD13,GPC3,KANK2,SEMA3E,AKT1,S100P,PLXND1,DPP4,ADGRA2,VEGFA,SOX10,KDR,ABL1,CDH5,CORO1B,ANXA6,DAAM2,SCG2,PTP4A3,NRP1	1.47013	0.442262	34	100
ARTERY DEVELOPMENT%GOBP%GO:0060840	ARTERY DEVELOPMENT%GOBP%GO:0060840	0.00799776	0.0778503	1	HEY1,SOX4,FOXF1,FOLR1,BMP4,EFEMP2,APLNR,SLC2A10,MYLK,VEGFA,SMAD7,ENG,TBX2,NF1,HPGD,NRP1,PDGFRB,PDE2A,RBPJ	1.60001	0.550063	19	41
CELL DIVISION%GOBP%GO:0051301	CELL DIVISION%GOBP%GO:0051301	0.00802407	0.0779718	-1	WWTR1,VPS4B,TEAD3,RGS14,PARD3,ESPL1,CUL3,SEPTIN5,SON,GNAI3,SEPTIN2,CLASP1,CDC23,APC,EXOC1,CHMP1B,CKAP2,KIF23,GNAI1,EXOC2,RASA1,SPAST,EXOC7,DCTN3,CHMP2B,CENPA,CHMP5,STAMBP,ANXA11,ING2,KIF20A,PDCD6IP,GNAI2,UNC119,RACGAP1	-1.45116	-0.370024	35	99
CELLULAR RESPONSE TO XENOBIOTIC STIMULUS%GOBP%GO:0071466	CELLULAR RESPONSE TO XENOBIOTIC STIMULUS%GOBP%GO:0071466	0.00811688	0.078738	1	UGT2B15,FMO5,SULT1A2,SULT1A1,FBP1,NQO1,CYP2C9,CYP3A5,SULT1B1,AADAC,KCNQ1,AKR1C1,AHR,KCNE2,UGT2B11,GSTA3,MEF2C,NR1I2,TFRC,GSTA1,KCNH2,SULT2A1,CYP4F12,GSTO1,CYP3A4,RBM22,NAT1,GAS6,CYP2C8	1.46476	0.4407	29	99
TRANSPORT OF MATURE MRNAS DERIVED FROM INTRONLESS TRANSCRIPTS%REACTOME DATABASE ID RELEASE 79%159234	TRANSPORT OF MATURE MRNAS DERIVED FROM INTRONLESS TRANSCRIPTS%REACTOME DATABASE ID RELEASE 79%159234	0.00823723	0.0795337	-1	NUP214,NUP153,NUP205,NUP42,NUP188,EIF4E,RAE1,NUP93,NUP37,NUP54,NCBP2,NUP133,SLBP	-1.60797	-0.500672	13	34
MEIOTIC SYNAPSIS%REACTOME%R-HSA-1221632.1	MEIOTIC SYNAPSIS%REACTOME%R-HSA-1221632.1	0.00824373	0.0795337	-1	TINF2,HSPA2,H2BC8,H2AC8,SUN1,H2AC6,H2BC9,H2BC17,BRCA1,STAG1,UBE2I,H2BS1,RAD21	-1.5496	-0.459946	13	43
NUCLEOTIDE-SUGAR METABOLIC PROCESS%GOBP%GO:0009225	NUCLEOTIDE-SUGAR METABOLIC PROCESS%GOBP%GO:0009225	0.00825183	0.0795337	1	FUT8,GFPT1,NANS,PGM3,EXTL2,CSGALNACT1,SLC35A3,GMDS,GMPPB,UAP1,ENTPD5	1.64104	0.647667	11	20
REGULATION OF RELEASE OF SEQUESTERED CALCIUM ION INTO CYTOSOL%GOBP%GO:0051279	REGULATION OF RELEASE OF SEQUESTERED CALCIUM ION INTO CYTOSOL%GOBP%GO:0051279	0.00825537	0.0795337	1	FKBP1B,PDE4D,APLNR,ANK2,GPER1,F2R,DMD,THY1,SRI,CACNA1C,CALM3,CALM2,GSTO1	1.58947	0.533311	13	47
OSTEOBLAST DIFFERENTIATION%GOBP%GO:0001649	OSTEOBLAST DIFFERENTIATION%GOBP%GO:0001649	0.00833995	0.0802116	1	BMP2,CREB3L1,VCAN,RRBP1,MSX2,LRP5,COL6A1,BMP4,CAT,CLTC,LRP5L,SND1,MEF2C,HNRNPU,NF1,PHB,LRRC17,RDH14,PSMC2,GLI1,LGR4	1.54506	0.493553	21	65
ALPHA 6 BETA 4 SIGNALING PATHWAY%WIKIPATHWAYS_20220210%WP244%HOMO SAPIENS	ALPHA 6 BETA 4 SIGNALING PATHWAY%WIKIPATHWAYS_20220210%WP244%HOMO SAPIENS	0.00844945	0.0811262	1	PRKCA,ITGB4,LAMC2,ITGA6,LAMA3,SRC,LAMB3,SHC1,IRS1,LAMB1,LAMC1	1.62448	0.608861	11	26
MONOSACCHARIDE METABOLIC PROCESS%GOBP%GO:0005996	MONOSACCHARIDE METABOLIC PROCESS%GOBP%GO:0005996	0.00849007	0.0813538	1	SLC39A14,FUT8,FUT9,FUT4,FBP1,FUCA1,LRP5,ALDOB,GALE,FBP2,G6PC3,GALK2,SLC23A2,SLC25A1,ADPGK,GSTO1,PER2,CHST15,AKR1B1,SLC35A2,PPARGC1A,ATF4,SLC25A13	1.51447	0.475597	23	73
CELLULAR RESPONSE TO HYPOXIA%GOBP%GO:0071456	CELLULAR RESPONSE TO HYPOXIA%GOBP%GO:0071456	0.00850202	0.0813538	-1	PMAIP1,NPEPPS,RORA,BACH1,CITED2,HILPDA,BMP7,HP1BP3,BNIP3L,HMOX1,HIF1A,AQP3,PLK3,BNIP3,HIF1AN,PINK1,NFE2L2,SFRP1,PDK3	-1.48373	-0.40616	19	64
BICARBONATE TRANSPORT%GOBP%GO:0015701	BICARBONATE TRANSPORT%GOBP%GO:0015701	0.0085362	0.0815202	1	SLC4A4,SLC26A6,SLC4A2,CA4,SLC39A8,SLC4A7,SLC4A8,CFTR	1.6488	0.696004	8	15
POSITIVE REGULATION OF ANION TRANSPORT%GOBP%GO:1903793	POSITIVE REGULATION OF ANION TRANSPORT%GOBP%GO:1903793	0.00854834	0.0815202	1	PLA2G10,SLC12A2,P2RX4,ITGB1,ARL6IP1,CFTR,RAB3GAP1	1.65253	0.677909	7	17
ANTERIOR/POSTERIOR PATTERN SPECIFICATION%GOBP%GO:0009952	ANTERIOR/POSTERIOR PATTERN SPECIFICATION%GOBP%GO:0009952	0.00860794	0.0819499	1	BMP2,FOXA2,TBX3,HEY1,LRP5,FZD5,BMP4,HOXB6,LRP6,TDGF1P3,LRP5L,WLS,GATA4,HOXB7,HHEX	1.55095	0.504068	15	58
SYNTHESIS, SECRETION, AND INACTIVATION OF GLUCAGON-LIKE PEPTIDE-1 (GLP-1)%REACTOME DATABASE ID RELEASE 79%381771	SYNTHESIS, SECRETION, AND INACTIVATION OF GLUCAGON-LIKE PEPTIDE-1 (GLP-1)%REACTOME DATABASE ID RELEASE 79%381771	0.00863422	0.0820615	1	TCF7L2,GNB1,SPCS3,DPP4,SEC11A,LEP,GNG13	1.63821	0.682521	7	16
MRNA 3'-END PROCESSING%REACTOME%R-HSA-72187.4	MRNA 3'-END PROCESSING%REACTOME%R-HSA-72187.4	0.00867365	0.0822975	-1	NUDT21,PAPOLA,RBM8A,EIF4A3,SRSF5,CSTF2,PCF11,CLP1,CHTOP,UPF3B,NCBP2,THOC7,SRSF9	-1.55327	-0.458437	13	44
G2 M TRANSITION%REACTOME DATABASE ID RELEASE 79%69275	G2 M TRANSITION%REACTOME DATABASE ID RELEASE 79%69275	0.00868984	0.0823125	-1	CEP76,FBXW11,PPP1CB,CSNK1E,SKP1,PPP2R2A,WEE1,FKBPL,CLASP1,CDK7,CETN2,BTRC,PSME3,PSMC6,RBX1,PSMD6,PSMD7,PKMYT1,PSMD12,HAUS7,PPP2CA,ACTR1A,CEP135,MAPRE1,TPX2,DCTN3,PSMB7,CDK2,PSMD9,CCNB2,TUBB4B,CCNB1,CDK1,CENPF,PPP1R12A,PPME1,SEM1,OPTN,PSMD5,CEP57,PSMC4,MNAT1,EP300,CEP63,PAFAH1B1,PSMD8,PSMD10,YWHAE,CCNA2,NINL,PSMA2,PSMB6,DYNLL1,HMMR,CDK5RAP2,TUBGCP4,PPP2CB,MZT2A,HAUS3,PLK4,NEK2,CCNH,TUBB4A,AKAP9	-1.36235	-0.327795	64	153
CARDIAC MUSCLE CELL DIFFERENTIATION%GOBP%GO:0055007	CARDIAC MUSCLE CELL DIFFERENTIATION%GOBP%GO:0055007	0.00886824	0.0835084	1	BMP2,TBX3,ISL1,MYH11,NRG1,CXADR,VEGFA,MEF2C,OBSL1,PDGFRB,AKAP13,MEF2A,ACVR1,MAML1,SHOX2,ACTC1,PROX1,SLC8A1,KDM6B,BMPR1A	1.59146	0.549823	20	40
NEGATIVE REGULATION OF LOCOMOTION%GOBP%GO:0040013	NEGATIVE REGULATION OF LOCOMOTION%GOBP%GO:0040013	0.00886843	0.0835084	1	SEMA4G,SEMA3C,ADTRP,PTPRK,CARD10,MIA3,DLC1,PTPRR,TPM1,COL3A1,TIMP1,CERS2,DAG1,SEMA3G,MACIR,STC1,RNF41,MITF,SYNJ2BP,IGFBP3,DCN,PTGER4,STARD13,EMILIN1,SEMA3E,PPARG,NR2F2,AKT1,APOE,DPP4,CLDN5,PLCB1,SP100,SMAD7,CLIC4,PTPRG,MEF2C,ENG,CXCL12,DACH1,NF1,THY1,RHOB,PRKG1,BMP5,DPYSL3,RECK,CD200,CORO1B,HDAC1,LDLRAD4,NBL1,LRCH1,MMRN2,OGT,MCTP1,DLG5,ZMYND8,CRK,ATP1B2,ADARB1,SHH,THBS1,ARHGAP4,IGFBP5,TBXA2R,IFIT…	1.36747	0.379248	80	222
PROCESSING OF CAPPED INTRON-CONTAINING PRE-MRNA%REACTOME%R-HSA-72203.3	PROCESSING OF CAPPED INTRON-CONTAINING PRE-MRNA%REACTOME%R-HSA-72203.3	0.00887097	0.0835084	-1	NUDT21,PAPOLA,RBM8A,NUP214,NUP153,EIF4A3,SF3B3,SRSF5,CSTF2,NUP205,NXT1,PCF11,NUP42,LSM3,NUP188,EIF4E,POLR2F,WTAP,SNRPD1,ZMAT5,CLP1,RAE1,CWC25,HNRNPH2,NUP93,SNRPF,GTF2F2,WBP4,GCFC2,NUP37,METTL3,SMNDC1,SUGP1,CHTOP,TRA2B,UPF3B,NUP54,BUD31,CDC5L,SF3A1,POLR2I,NCBP2,NUP133,SNRPD2,THOC7,HNRNPA3,FUS,PCBP1,SLBP,SNRNP27,PPIE,SRSF9,CRNKL1	-1.32074	-0.308724	53	192
CELLULAR RESPONSE TO TRANSFORMING GROWTH FACTOR BETA STIMULUS%GOBP%GO:0071560	CELLULAR RESPONSE TO TRANSFORMING GROWTH FACTOR BETA STIMULUS%GOBP%GO:0071560	0.00887536	0.0835084	1	SOX9,OVOL2,COL1A2,PTPRK,FMOD,TGFBR2,COL3A1,PXN,PTK2,FERMT2,SMAD6,SRC,BAMBI,JUN,CLDN5,SMAD7,CDH5,TGFBRAP1,MEF2C,ENG,ITGB1,FOS,HPGD,ZMIZ2,ZFP36L2,ARRB2,PDE2A,SOX5,TGFBR3,SMAD4,LRRC32,ACVR1	1.48414	0.451367	32	92
REGULATION OF CELL MORPHOGENESIS%GOBP%GO:0022604	REGULATION OF CELL MORPHOGENESIS%GOBP%GO:0022604	0.00892142	0.0838019	1	RHOBTB1,DNMBP,MYO10,NEDD4L,CDC42EP4,DLC1,TPM1,NEDD9,SPRY4,PTK2,PLXNA3,DAG1,FAM171A1,SPARC,EPS8,FERMT2,ENPP2,CFL1,SRC,BAMBI,CCL11,RHOBTB3,FZD4,CDC42,FYN,SEMA3E,CIB1,MACF1,PLXND1,SYNE3,ARHGEF7,VEGFA,KDR,ABL1,PARVB,OBSL1,RHOB,TAOK2,CORO1B,CFAP410,PLXNB2,ILK,RHOBTB2,DOCK5,RELN,OLFM4,CDC42EP3,NRP1,CDC42EP2,VIL1,LIMS2,EZR,SS18L2,COCH,CRK,FGB,FGG,CAPRIN2,MAP3K13,FGA,CLDN3,FBLN1,CUX1,HPN	1.3892	0.39088	64	186
REGULATION OF MRNA 3'-END PROCESSING%GOBP%GO:0031440	REGULATION OF MRNA 3'-END PROCESSING%GOBP%GO:0031440	0.00896472	0.0840685	-1	NUDT21,PAPOLA,CPEB3,CDC73,ZC3H14,BARD1,PAF1,CTR9	-1.72152	-0.609792	8	20
RECYCLING PATHWAY OF L1%REACTOME DATABASE ID RELEASE 79%437239	RECYCLING PATHWAY OF L1%REACTOME DATABASE ID RELEASE 79%437239	0.00905934	0.0846664	1	AP2B1,RPS6KA1,DNM3,RPS6KA2,DPYSL2,CLTC,L1CAM,DNM1,SHTN1,AP2A2,EZR,SH3GL2	1.61775	0.621314	12	23
RESPONSE TO HEAT%GOBP%GO:0009408	RESPONSE TO HEAT%GOBP%GO:0009408	0.00907112	0.0846664	-1	MAPT,HSPA2,IL1A,HIKESHI,IER5,HSBP1,EIF2B2,BAG3,CRNN,HMOX1,TRPV4,DNAJB4,ATXN3,HSPB1	-1.54726	-0.4506	14	46
MICROTUBULE CYTOSKELETON ORGANIZATION INVOLVED IN MITOSIS%GOBP%GO:1902850	MICROTUBULE CYTOSKELETON ORGANIZATION INVOLVED IN MITOSIS%GOBP%GO:1902850	0.00907354	0.0846664	-1	LSM14A,GPSM2,FBXW11,ESPL1,ZNF207,KIF2A,PLK2,ABRAXAS2,CLASP1,RAB11A,NDEL1,ZW10,TBCE,RMDN1,KIF23,GJA1,SPAST,MAPRE1,SPC25,TPX2,CLASP2,CENPA,STAG1,CCNB1,RAN,RACGAP1,PAFAH1B1,PTPA,TTK,MAD2L1,PIBF1,BIRC5,MECP2,CDK5RAP2,AURKB,INTS13,KIF11,SMC3,DLGAP5,BCCIP,DYNLT1,NDC80,GOLGA2	-1.45654	-0.374134	43	94
POSITIVE REGULATION OF RECEPTOR INTERNALIZATION%GOBP%GO:0002092	POSITIVE REGULATION OF RECEPTOR INTERNALIZATION%GOBP%GO:0002092	0.00910518	0.0848212	1	INSR,AHI1,VEGFA,ANGPT1,ARRB2,ARRB1,TBC1D5,GREM1,PICK1	1.63444	0.680952	9	16
EMBRYONIC HEART TUBE DEVELOPMENT%GOBP%GO:0035050	EMBRYONIC HEART TUBE DEVELOPMENT%GOBP%GO:0035050	0.00912461	0.0848619	1	TBX3,MICAL2,TGFBR2,FOLR1,AHI1,APLNR,MEF2C,ENG,TBX2,GATA4,MKKS,ACVR1,IFT122,SHH,BBS4,SOX17	1.57616	0.556243	16	36
NUCLEAR ENVELOPE (NE) REASSEMBLY%REACTOME DATABASE ID RELEASE 79%2995410	NUCLEAR ENVELOPE (NE) REASSEMBLY%REACTOME DATABASE ID RELEASE 79%2995410	0.00922367	0.0856419	-1	PPP2R2A,TUBB6,NUP205,NUP188,ANKLE2,TUBA3C,PPP2CA,NUP93,SPAST,CHMP2B,UBE2I,NUP37,CCNB2,TUBB4B,CCNB1,CDK1,RAN,NUP54,NUP133,TUBB2A	-1.51713	-0.428687	20	54
REGULATION OF CELL SHAPE%GOBP%GO:0008360	REGULATION OF CELL SHAPE%GOBP%GO:0008360	0.00923934	0.0856462	1	RHOBTB1,DNMBP,MYO10,CDC42EP4,DLC1,TPM1,PTK2,PLXNA3,DAG1,FAM171A1,EPS8,BAMBI,CCL11,RHOBTB3,FYN,SEMA3E,PLXND1,SYNE3,VEGFA,KDR,PARVB,RHOB,TAOK2,CFAP410,PLXNB2,RHOBTB2,CDC42EP3,CDC42EP2,VIL1,EZR,COCH,CRK	1.48499	0.452701	32	90
GLYCOSPHINGOLIPID METABOLIC PROCESS%GOBP%GO:0006687	GLYCOSPHINGOLIPID METABOLIC PROCESS%GOBP%GO:0006687	0.00929007	0.0859751	1	FUT9,FA2H,UGT8,GAL3ST1,HEXB,GLB1,ST3GAL5,LARGE1,GALC,HEXA,B4GALNT1,CLN6,TM9SF2	1.58362	0.538669	13	43
TGF_BETA_RECEPTOR%NETPATH%TGF_BETA_RECEPTOR	TGF_BETA_RECEPTOR%NETPATH%TGF_BETA_RECEPTOR	0.00953029	0.0876822	-1	UBE2D1,NCOA1,WWTR1,NUP214,MAP2K1,NUP153,RPS6KB1,ITCH,MAPK1,PARD3,SKP1,PPP2R2A,NFYA,KAT2B,SMAD2,UBE2D3,UBE2D2,UCHL5,CDC23,SMURF1,CD44,EIF4EBP1,PIAS1,MAPK14,CCNE1,SOS1,PPP1R15A,TFDP2,TRAF6,RBX1,PPP2CA,PIAS2,BRCA1,FNTA,NFKBIA,RNF111,GRB2,ATF2,UBE2I,CDK2,CCNB2,GSK3B	-1.36554	-0.326806	42	157
CELL MORPHOGENESIS INVOLVED IN NEURON DIFFERENTIATION%GOBP%GO:0048667	CELL MORPHOGENESIS INVOLVED IN NEURON DIFFERENTIATION%GOBP%GO:0048667	0.00954198	0.0876822	1	PLA2G10,FARP1,SEMA4G,EFNB2,SEMA3C,ENAH,SDC2,ISL1,APP,PTK2,PLXNA3,LAMC2,DAG1,SEMA3G,EPHB4,LAMA3,BTBD3,NFIB,CDC42,FYN,SEMA3E,KLF7,ALCAM,KIF5C,APLP2,VASP,PLXND1,PLS1,RAB8A,NCAM1,VEGFA,MAP1B,LAMA2,S100A6,MEF2C,NRXN1,HSP90AA1,CXCL12,TAOK2,L1CAM,EPHA3,APLP1,PLXNB2,KIF5B,BSG,RELN,USP33,NRP1,SHTN1,FEZ1,ANK3,TRIO,PAK3,HSP90AB1,COBL,MEF2A,SLIT3,FEZ2,AFG3L2,SHH,EPHB2,EFNB1,EFNA1,LRP4,DIP2A,CCK,RET,NLGN3,NRC…	1.36182	0.377681	74	222
REGULATION OF CARDIAC MUSCLE CELL CONTRACTION%GOBP%GO:0086004	REGULATION OF CARDIAC MUSCLE CELL CONTRACTION%GOBP%GO:0086004	0.00954198	0.0876822	1	DSG2,TRPM4,BIN1,STC1,PKP2,PDE4D,ANK2,FGF13,SRI,CACNA1C,CAV1,PLN	1.61514	0.600383	12	27
ARTERY MORPHOGENESIS%GOBP%GO:0048844	ARTERY MORPHOGENESIS%GOBP%GO:0048844	0.00955232	0.0876822	1	HEY1,SOX4,FOXF1,FOLR1,BMP4,EFEMP2,MYLK,VEGFA,SMAD7,ENG,TBX2,NF1,HPGD,NRP1,PDGFRB,RBPJ	1.57515	0.555886	16	36
EXTRACELLULAR MATRIX DISASSEMBLY%GOBP%GO:0022617	EXTRACELLULAR MATRIX DISASSEMBLY%GOBP%GO:0022617	0.00955232	0.0876822	1	MMP15,MMP2,MMP1,ADAMTS5,LAMC1,CTSK,MMP7,FLOT1,MMP3,ADAM8,MMP19,ADAM10,CTSS,PRSS1,HPN,MMP11,MMP10	1.57497	0.555823	17	36
TNFALPHA%NETPATH%TNFALPHA	TNFALPHA%NETPATH%TNFALPHA	0.00960828	0.0880524	-1	PAPOLA,MAP2K1,RPS6KB1,ITCH,PPP1R13L,MAPK1,SKP1,TRIB3,PYGL,NKIRAS2,SMAD2,SMARCA4,UBE2D3,UBE2D2,POLR1D,MAP2K4,RXRA,NR2C2,EGFR,DDX3X,MCC,BAG4,TXN,MAPK14,YWHAZ,SOS1,MAP3K8,TRAF6,PPP6C,PSMD6,PSMD7,PDCD2,PSMD12,FBXW7,CRADD,RNF11,CREB1,TRAIP,SOS2,YWHAQ,POLR1C,REL,NFKBIA,TBKBP1,TRAF1,GRB2,AKAP8,UBE2I	-1.32831	-0.314143	48	175
BETA2 INTEGRIN CELL SURFACE INTERACTIONS%PATHWAY INTERACTION DATABASE NCI-NATURE CURATED DATA%BETA2 INTEGRIN CELL SURFACE INTERACTIONS	BETA2 INTEGRIN CELL SURFACE INTERACTIONS%PATHWAY INTERACTION DATABASE NCI-NATURE CURATED DATA%BETA2 INTEGRIN CELL SURFACE INTERACTIONS	0.00963534	0.0881391	1	PLAUR,ICAM2,VCAM1,JAM3,THY1,PLAT,TGFBI,FGB,FGG,FGA,PROC,C3	1.61739	0.606205	12	26
CARBOXYLIC ACID TRANSPORT%GOBP%GO:0046942	CARBOXYLIC ACID TRANSPORT%GOBP%GO:0046942	0.00965652	0.0881391	1	ABCC3,SLC16A1,SLC16A5,SFXN3,ABCC6,CD36,SLCO2A1,SLC26A6,SLC25A38,ATP8B1,FOLR1,SLC6A20,SLC6A14,PSAP,MPC2,AKR1C1,LRRC8D,SLC19A1,SLC7A8,MFSD12,ARL6IP5,CTNS,SLC23A2,SLC6A12,SLC25A1,ABCC4,LEP,SLC16A4,SLC1A1,SLC6A13,ABCC5,SLC25A13,SLC38A6,ABCG2,SLC16A2,FOLR2,SLC6A8,SLC17A5,SLC10A1,SLC7A9,SLC25A11,ABCC2,PRAF2,LRP2,ABCD3,SLCO1C1,PLA2G1B,SLC1A7,SLC17A4,SLCO1B1,SLC10A2,SLC6A6	1.4566	0.429478	52	118
HUMORAL IMMUNE RESPONSE%GOBP%GO:0006959	HUMORAL IMMUNE RESPONSE%GOBP%GO:0006959	0.00966465	0.0881391	1	POU2AF1,ANG,IGHA2,JCHAIN,IGHG2,WFDC2,LTF,IGKV3-20,CLU,ST6GAL1,LYZ,RARRES2,REG1A,CFB,TNFRSF21,MFAP4,HLA-A,IGHV4-59,IGHV3-7,IGHV3-23,CXCL3,IGHV1-69,MEF2C,C6,IGHV3-21,CXCL14,C8A,IGHV4-34,DMBT1,REG3A,IGHD,IGHV3-72,COLEC11,TRAF3IP2,FGB,CD81,FGA,CXCL1,FAM3A,CCL2,C3,CXCL13,HLA-E,PF4,PAX5,F2,CXCL5,IGHE	1.40572	0.400557	48	162
AXONOGENESIS%GOBP%GO:0007409	AXONOGENESIS%GOBP%GO:0007409	0.00968882	0.0882168	1	PLA2G10,SEMA4G,EFNB2,SEMA3C,ENAH,ISL1,APP,PTK2,PLXNA3,LAMC2,DAG1,SEMA3G,EPHB4,LAMA3,NFIB,FYN,SEMA3E,KLF7,ALCAM,KIF5C,APLP2,VASP,PLXND1,RAB8A,NCAM1,VEGFA,MAP1B,LAMA2,S100A6,NRXN1,HSP90AA1,CXCL12,TAOK2,L1CAM,EPHA3,APLP1,PLXNB2,KIF5B,BSG,RELN,USP33,NRP1,SHTN1,FEZ1,ANK3,TRIO,PAK3,HSP90AB1,COBL,SLIT3,FEZ2,AFG3L2,SHH,EPHB2,EFNB1,EFNA1,CCK,RET,NLGN3,NRCAM,SEMA6A,ACTB,SCN1B,KALRN,LGI1	1.389	0.389795	65	193
PHOSPHOINOSITIDES METABOLISM%WIKIPATHWAYS_20220210%WP4971%HOMO SAPIENS	PHOSPHOINOSITIDES METABOLISM%WIKIPATHWAYS_20220210%WP4971%HOMO SAPIENS	0.00971014	0.0882391	1	PLCB4,PLCE1,PLCH1,MTMR11,PIK3C2G,PLCG2,PIK3C2B,PLCB1,INPP5D,PIK3C2A	1.59389	0.574467	10	32
NEGATIVE REGULATION OF CELL MOTILITY%GOBP%GO:2000146	NEGATIVE REGULATION OF CELL MOTILITY%GOBP%GO:2000146	0.00973511	0.0882391	1	ADTRP,PTPRK,CARD10,MIA3,DLC1,PTPRR,TPM1,COL3A1,TIMP1,CERS2,DAG1,MACIR,STC1,RNF41,MITF,SYNJ2BP,IGFBP3,DCN,PTGER4,STARD13,EMILIN1,PPARG,NR2F2,AKT1,APOE,DPP4,CLDN5,PLCB1,SP100,SMAD7,CLIC4,PTPRG,MEF2C,ENG,CXCL12,DACH1,NF1,THY1,RHOB,PRKG1,BMP5,DPYSL3,RECK,CD200,CORO1B,HDAC1,LDLRAD4,NBL1,LRCH1,MMRN2,OGT,MCTP1,DLG5,ZMYND8,CRK,ATP1B2,ADARB1,SHH,THBS1,ARHGAP4,IGFBP5,TBXA2R,IFITM1,CLDN3,FBLN1,CYP1B1,GREM1,…	1.38338	0.386442	75	203
POSITIVE REGULATION OF B CELL ACTIVATION%GOBP%GO:0050871	POSITIVE REGULATION OF B CELL ACTIVATION%GOBP%GO:0050871	0.00974158	0.0882391	1	IGHA2,IGHG2,CD320,IGHV4-59,IGHV3-7,IGHV3-23,TNIP2,IGHV1-69,MEF2C,TFRC,IGHV3-21,CD27,IGHV4-34,KMT5B,IGHD,IGHV3-72,EPHB2,CD81,TNFSF13	1.5336	0.501534	19	56
GLYCOSPHINGOLIPID BIOSYNTHETIC PROCESS%GOBP%GO:0006688	GLYCOSPHINGOLIPID BIOSYNTHETIC PROCESS%GOBP%GO:0006688	0.0097539	0.0882391	1	FUT9,FA2H,UGT8,GAL3ST1,ST3GAL5,LARGE1,B4GALNT1,TM9SF2,ST8SIA1	1.61343	0.61417	9	24
POSITIVE REGULATION OF SECRETION BY CELL%GOBP%GO:1903532	POSITIVE REGULATION OF SECRETION BY CELL%GOBP%GO:1903532	0.00977995	0.088333	1	BMP2,PLA2G10,CADPS2,ANG,SLC12A2,TCF7L2,SOX4,ISL1,TRPM4,P2RX4,RAB27A,EDN1,F2RL1,SPHK2,RAB15,SMPD3,ABCG1,HFE,MYRIP,PPARG,INHBB,GPER1,SDCBP,TMED10,WLS,ANO1,HLA-F,SNX4,LAMP1,SLC4A8,ADAM8,ACSL4,CD2AP,NLGN1,CFTR,STX1A,MYOM1,TFR2,RAB3GAP1,EZR,SDC4,C2CD2L,FGB,FGG	1.40625	0.400255	44	165
ALPHA9 BETA1 INTEGRIN SIGNALING EVENTS%PATHWAY INTERACTION DATABASE NCI-NATURE CURATED DATA%ALPHA9 BETA1 INTEGRIN SIGNALING EVENTS	ALPHA9 BETA1 INTEGRIN SIGNALING EVENTS%PATHWAY INTERACTION DATABASE NCI-NATURE CURATED DATA%ALPHA9 BETA1 INTEGRIN SIGNALING EVENTS	0.00981428	0.0884028	1	PXN,FN1,VCAM1,SRC,TGM2,VEGFA,ITGB1,ADAM8,F13A1	1.6136	0.619718	9	23
REGULATION OF CYTOKINE PRODUCTION INVOLVED IN INFLAMMATORY RESPONSE%GOBP%GO:1900015	REGULATION OF CYTOKINE PRODUCTION INVOLVED IN INFLAMMATORY RESPONSE%GOBP%GO:1900015	0.00982962	0.0884028	-1	CLEC7A,CARD9,TICAM1,PDCD4,NOD2,HIF1A,MAPK14,ALOX5,ADCY7,STAT3	-1.58763	-0.490668	10	35
CALCIUM ION TRANSPORT%GOBP%GO:0006816	CALCIUM ION TRANSPORT%GOBP%GO:0006816	0.00983921	0.0884028	1	ITPR3,ATP2A3,KCNN4,TRPA1,TRPM4,P2RX4,ATP2B1,ITGAV,TRPV1,CACNA1A,FYN,ANK2,PLCG2,PANX1,F2R,RAMP3,ATP2C2,CACNA1C,MCOLN3,ORAI2,MICU1,PMPCB,CACNB1,LETM1,FAM155B,TRPC3,GAS6,CAV1,IBTK,TPT1,AFG3L2,ATP2C1,FAM155A,CCR1,RAMP1,GRIN1,CYP27B1,CACNA1D,CCL21,HTR2A,FGF2,RYR2,TRPM3,CHERP,TMCO1	1.43247	0.416805	45	133
HALLMARK_ADIPOGENESIS%MSIGDB_C2%HALLMARK_ADIPOGENESIS	HALLMARK_ADIPOGENESIS%MSIGDB_C2%HALLMARK_ADIPOGENESIS	0.00985042	0.0884028	1	PHYH,SULT1A1,UCP2,CD36,CD151,LAMA4,ACLY,ENPP2,COL4A1,CD302,ACO2,ALDH2,FZD4,MGST3,PPARG,SLC19A1,ORM1,MTARC2,ARAF,APOE,ACADS,MYLK,RETSAT,FABP4,DHRS7,ANGPT1,VEGFB,LPL,UQCR10,SCARB1,AIFM1,PTGER3,SSPN,SLC25A1,PREB,UQCRC1,AK2,LEP,DBT,IMMT,PPM1B,IDH1,SPARCL1,SAMM50,NDUFAB1,ITGA7,REEP5,G3BP2,ETFB,DNAJB9	1.44221	0.422805	50	125
MITOTIC G2-G2 M PHASES%REACTOME DATABASE ID RELEASE 79%453274	MITOTIC G2-G2 M PHASES%REACTOME DATABASE ID RELEASE 79%453274	0.00998668	0.0894832	-1	CEP76,FBXW11,PPP1CB,CSNK1E,SKP1,PPP2R2A,WEE1,FKBPL,CLASP1,CDK7,CETN2,BTRC,PSME3,PSMC6,RBX1,PSMD6,PSMD7,PKMYT1,PSMD12,HAUS7,PPP2CA,ACTR1A,CEP135,MAPRE1,TPX2,DCTN3,PSMB7,CDK2,PSMD9,CCNB2,TUBB4B,CCNB1,CDK1,CENPF,PPP1R12A,PPME1,SEM1,OPTN,PSMD5,CEP57,PSMC4,MNAT1,EP300,CEP63,PAFAH1B1,PSMD8,PSMD10,YWHAE,CCNA2,NINL,PSMA2,PSMB6,DYNLL1,HMMR,CDK5RAP2,TUBGCP4,PPP2CB,MZT2A,HAUS3,PLK4,NEK2,CCNH,TUBB4A,AKAP9	-1.36574	-0.327394	64	155
CELL-CELL ADHESION VIA PLASMA-MEMBRANE ADHESION MOLECULES%GOBP%GO:0098742	CELL-CELL ADHESION VIA PLASMA-MEMBRANE ADHESION MOLECULES%GOBP%GO:0098742	0.0100208	0.0896462	1	CLDN18,DSG2,NECTIN3,CDH11,TGFBR2,CD164,ADGRL3,PECAM1,FLRT3,CDH6,VCAM1,DCHS1,CXADR,ALCAM,GPC4,FAT4,CLDN5,PVR,CDH5,OBSL1,ITGB1,L1CAM,CDH19,PLXNB2,BSG,NLGN1,REG3A,CDH2,LRFN4,ATP2C1,ACVR1	1.45298	0.42801	31	119
DNA REPLICATION%GOBP%GO:0006260	DNA REPLICATION%GOBP%GO:0006260	0.0100784	0.0900187	-1	NAP1L1,REV1,GINS3,BARD1,POLB,RECQL,POLE2,KAT7,SRPK2,MCM4,RFC2,ORC4,RFC1,TRAIP,BRCA1,ORC1,ORC6,TIPIN,GINS2,ORC3,SAMHD1,CDK2,EXD2,CDK1,SMARCAL1,DUT,RRM1,RFC5,RPA2,KIN,TIMELESS,TEFM,MCM2,TWNK,SETMAR,BAZ1A,LIG1,CDC34,TREX1,RECQL4,POLG,DONSON,GINS1,RFC3,NBN,GINS4,WDHD1,NOC3L,PCNA,POLA1,RPA1	-1.39241	-0.344505	51	122
DNA-TEMPLATED TRANSCRIPTION, ELONGATION%GOBP%GO:0006354	DNA-TEMPLATED TRANSCRIPTION, ELONGATION%GOBP%GO:0006354	0.0101215	0.0902257	-1	ELP4,CDC73,WDR61,POLR1E,GTF2F2,PAF1,CTR9,POLR2I,RTF1	-1.70346	-0.603397	9	20
HALLMARK_SPERMATOGENESIS%MSIGDB_C2%HALLMARK_SPERMATOGENESIS	HALLMARK_SPERMATOGENESIS%MSIGDB_C2%HALLMARK_SPERMATOGENESIS	0.0101336	0.0902257	-1	HSPA2,LPIN1,COIL,CRISP2,IDE,BRAF,ZC3H14,NF2,STAM2,CCT6B,PSMG1,HSPA4L,EZH2,PIAS2,CDKN3,CCNB2,THEG,CSNK2A2,TSN,RPL39L,DBF4,PRM2,NEFH,POMC,ACRV1,CAMK4,TTK	-1.46154	-0.380105	27	87
PROTEIN-DNA COMPLEX ASSEMBLY%GOBP%GO:0065004	PROTEIN-DNA COMPLEX ASSEMBLY%GOBP%GO:0065004	0.0101678	0.0903873	-1	NAP1L1,MED21,H2BC8,MED28,CENPC,TAF1B,NAP1L2,MED8,GTF2A2,GTF2H5,HMGB2,H2BC9,H2BC17,POLR1E,MED7,MED6,H3-3B,CENPA,OIP5,TBP,MED27,H2BS1,CENPF,MACROH2A1,MED14,GTF2B,NPM1,TAF12,DR1,MED4,H2BC21,MIS12,BAZ1A,H2BC5,H3C8,H3-4,ASF1A,H2BE1,KNTC1	-1.43191	-0.362484	39	104
REGULATION OF SECRETION BY CELL%GOBP%GO:1903530	REGULATION OF SECRETION BY CELL%GOBP%GO:1903530	0.0102107	0.0906257	1	BMP2,FOXA2,PLA2G10,CADPS2,ANG,SLC12A2,ADTRP,TCF7L2,SOX4,ISL1,ATP9A,TRPM4,NR1H3,LRP5,RAB13,P2RX4,RAB27A,LGALS9,EDN1,F2RL1,SCG5,SPHK2,RAB15,SMPD3,ABCG1,HFE,MYRIP,KLF7,PPARG,TNFRSF1B,AGT,INHBB,STXBP6,RAB3B,GPER1,IRS1,APOE,SDCBP,RAB8A,F2R,CHGA,LRP5L,ADRA2A,TMED10,MEF2C,WLS,HADH,RAB11FIP3,ANO1,HLA-F,RAB26,CD200,LLGL2,SNX4,LAMP1,SLC4A8,ADAM8,ACSL4,CD2AP,SYT11,NLGN1,SEPTIN4,CFTR,STX1A,MYOM1,TFR2,MCTP1,R…	1.30771	0.353356	83	334
REGULATION OF MRNA PROCESSING%GOBP%GO:0050684	REGULATION OF MRNA PROCESSING%GOBP%GO:0050684	0.0102489	0.0906812	-1	NUDT21,PAPOLA,RBM8A,QKI,CPEB3,FXR2,SMU1,SON,CDC73,ZC3H14,BARD1,PRMT5,SRPK1,YTHDC1,CELF1,RBM7,SRPK2,PRDX6,WTAP,PAF1,REST,WDR77,CTR9,SAP18,RBFOX2,TRA2B,C1QBP,FXR1,NCBP2	-1.41287	-0.361022	29	97
EPITHELIAL CELL MIGRATION%GOBP%GO:0010631	EPITHELIAL CELL MIGRATION%GOBP%GO:0010631	0.0102598	0.0906812	1	EFNB2,ADTRP,LOXL2,MIA3,PXN,PIK3R3,RAB13,EPHB4,PKN1,STARD13,KANK2,AKT1,S100P,PLXND1,DPP4,ADGRA2,VEGFA,KDR,ABL1,CDH5,CORO1B,DAAM2,SCG2,PTP4A3,NRP1,ARSB,CYP1B1,GREM1,FERMT1,NOS3,ID1,CXCL13,FAP,FGF2	1.53107	0.494596	34	60
REGULATION OF MUSCLE ADAPTATION%GOBP%GO:0043502	REGULATION OF MUSCLE ADAPTATION%GOBP%GO:0043502	0.0102652	0.0906812	1	PRKCA,SLC9A1,ROCK2,P2RX4,EDN1,PPARG,AGT,LMCD1,RGS2,TRPC3,SMAD4,MEF2A,PDE9A,NOS3,IGF1,FOXO1	1.56758	0.553213	16	36
ENDOGENOUS STEROLS%REACTOME DATABASE ID RELEASE 79%211976	ENDOGENOUS STEROLS%REACTOME DATABASE ID RELEASE 79%211976	0.0103581	0.0913587	-1	NCOA1,CYP11A1,NCOA2,FDXR,CYP7B1,RXRA,ARNT	-1.66642	-0.566838	7	23
INNER EAR DEVELOPMENT%GOBP%GO:0048839	INNER EAR DEVELOPMENT%GOBP%GO:0048839	0.010383	0.0913983	1	BMP2,SLC44A4,USH1C,SOX9,SOBP,KCNQ1,AHI1,PLS1,SLC4A7,CEP290,ATG4B,ROR1,IFT88,NEUROD1,EPHB2,HPN	1.57388	0.54108	16	41
MICROTUBULE-BASED PROCESS%GOBP%GO:0007017	MICROTUBULE-BASED PROCESS%GOBP%GO:0007017	0.010395	0.0913983	-1	LSM14A,MAPT,DLG2,CLIP1,RAB21,GPSM2,FBXW11,CLIP4,RGS14,CDK5R1,PARD3,CAMSAP1,ESPL1,RANBP9,MAP7,ZNF207,SLK,HSBP1,PEX13,SRRD,CRIPT,SON,BICD2,TUBD1,TUBB6,CCSER2,KIF2A,CHP1,VAMP4,PLK2,ARL8B,EML3,KATNA1,CETN3,DLG1,BAG3,SPAG1,ABRAXAS2,DYNLT3,CLASP1,CAMSAP2,MARK1,RAB11A,TXNDC9,RAB6A,TRPV4,HIF1A,GAS8,FER,CETN2,NDEL1,PEX14,ZW10,PLK3,MAP2,TBCE,TUBA3C,KIF20B,RMDN1,KIF23,KLC1,IFT52,GJA1,LLGL1,HAUS7,ATXN3,TACC2…	-1.18942	-0.260147	99	434
REGULATION OF MEMBRANE DEPOLARIZATION%GOBP%GO:0003254	REGULATION OF MEMBRANE DEPOLARIZATION%GOBP%GO:0003254	0.0104228	0.0914997	1	NEDD4L,TRPM4,FHL1,SRC,DCN,KDR,SMAD7,IFI6,ANK3,SCN3B,SCN1B,RANGRF	1.60622	0.597067	12	27
SCF-DEPENDENT PROTEASOMAL UBIQUITIN-DEPENDENT PROTEIN CATABOLIC PROCESS%GOBP%GO:0031146	SCF-DEPENDENT PROTEASOMAL UBIQUITIN-DEPENDENT PROTEIN CATABOLIC PROCESS%GOBP%GO:0031146	0.0104423	0.0915281	-1	CUL4B,FBXW11,SKP1,SKP2,BTRC,RBX1,FBXW7,FBXL5,CUL2,CCNF	-1.64085	-0.542489	10	26
POSITIVE REGULATION OF MUSCLE CELL DIFFERENTIATION%GOBP%GO:0051149	POSITIVE REGULATION OF MUSCLE CELL DIFFERENTIATION%GOBP%GO:0051149	0.010495	0.0918472	1	EFNB2,NID1,EDN1,BMP4,EFEMP2,NRG1,GPER1,LAMB1,LAMC1,LAMA2,MEF2C,ENG,LAMB2,MAPK12,SHH,GREM1,MAML1,IGF1,KIT,PROX1	1.57061	0.551064	20	37
DIGESTIVE SYSTEM DEVELOPMENT%GOBP%GO:0055123	DIGESTIVE SYSTEM DEVELOPMENT%GOBP%GO:0055123	0.0105944	0.0925736	1	GATA6,AGR2,ID2,TCF21,FOXF1,EDNRB,RARRES2,SRC,AHI1,DACT1,FOXL1,TBX2,NPY,GATA4,SALL1	1.55694	0.522393	15	47
CHROMOSOME ORGANIZATION%GOBP%GO:0051276	CHROMOSOME ORGANIZATION%GOBP%GO:0051276	0.0106667	0.0928465	-1	TINF2,PDS5A,NAP1L1,VPS4B,SS18,H2BC8,RNF8,MBD2,ESPL1,ZNF365,CUL3,STN1,SMC4,ZNF207,CDYL,KAT2B,TPRKB,CENPC,TFAP2C,GINS3,SMARCA4,HDAC5,KDM4B,EML3,HP1BP3,H2AC8,H2AW,UCHL5,CDC23,RAB11A,NIPBL,SRPK1,MACROH2A2,PPM1D,PHF10,RECQL,RLIM,IFI16,MAU2,ANXA1,CHMP1B,NAP1L2,ACTR6,YTHDC1,ZW10,NHP2,KDM5B,HUS1,RMDN1,MCM4,JARID2,KIF23,EZH2,HDAC4,FBXW7,ZBTB1,LDB1,RAE1,HMGB2,MTA2,H2BC9,H2BC17,RFC1,GLMN,BRCA1,MAPRE1,ASCC3,…	-1.17486	-0.253938	162	496
POSITIVE REGULATION OF MUSCLE HYPERTROPHY%GOBP%GO:0014742	POSITIVE REGULATION OF MUSCLE HYPERTROPHY%GOBP%GO:0014742	0.010675	0.0928465	1	PRKCA,SLC9A1,ROCK2,EDN1,AGT,TRPC3,MEF2A,PDE9A,IGF1	1.62177	0.675671	9	16
POSITIVE REGULATION OF CARDIAC MUSCLE HYPERTROPHY%GOBP%GO:0010613	POSITIVE REGULATION OF CARDIAC MUSCLE HYPERTROPHY%GOBP%GO:0010613	0.010675	0.0928465	1	PRKCA,SLC9A1,ROCK2,EDN1,AGT,TRPC3,MEF2A,PDE9A,IGF1	1.62177	0.675671	9	16
GOLGI ASSOCIATED VESICLE BIOGENESIS%REACTOME DATABASE ID RELEASE 79%432722	GOLGI ASSOCIATED VESICLE BIOGENESIS%REACTOME DATABASE ID RELEASE 79%432722	0.0107299	0.0931482	1	HIP1R,TGOLN2,CPD,TBC1D8B,TXNDC5,TPD52,GAK,AP1M2,DNAJC6,YIPF6,GOLGB1,TFRC,PIK3C2A,AP1S1,SNX5,ARRB1,SH3GL2,NECAP1,IGF2R	1.57723	0.550006	19	38
REGULATION OF RYANODINE-SENSITIVE CALCIUM-RELEASE CHANNEL ACTIVITY%GOBP%GO:0060314	REGULATION OF RYANODINE-SENSITIVE CALCIUM-RELEASE CHANNEL ACTIVITY%GOBP%GO:0060314	0.0107428	0.0931482	1	FKBP1B,PDE4D,DMD,SRI,CALM3,CALM2,GSTO1	1.62459	0.650553	7	19
PHOSPHATIDYLCHOLINE METABOLIC PROCESS%GOBP%GO:0046470	PHOSPHATIDYLCHOLINE METABOLIC PROCESS%GOBP%GO:0046470	0.0107646	0.0931922	1	PLA2G10,SLC44A4,CHKA,LPCAT1,PLAAT3,NR1H3,PLAAT4,PLAAT2,ENPP2,SLC44A1,PLA2G4C,LPCAT4,MBOAT7,PLA2G7,CHPT1,CHKB,PLA2G2D,PNLIPRP2,LPCAT3,PLA2G15,APOA1	1.55596	0.523878	21	46
REGULATION OF AMINE TRANSPORT%GOBP%GO:0051952	REGULATION OF AMINE TRANSPORT%GOBP%GO:0051952	0.0107809	0.0931922	1	SLC12A2,SLC43A1,RAB3B,CHGA,ADRA2A,ARL6IP5,ITGB1,SYT11,ARL6IP1,STX1A,PER2,RAB3GAP1,SYT13	1.56528	0.530521	13	44
ANTIGEN PRESENTATION: FOLDING, ASSEMBLY AND PEPTIDE LOADING OF CLASS I MHC%REACTOME%R-HSA-983170.3	ANTIGEN PRESENTATION: FOLDING, ASSEMBLY AND PEPTIDE LOADING OF CLASS I MHC%REACTOME%R-HSA-983170.3	0.0108712	0.0938287	1	SEC24A,SEC24D,B2M,HLA-A,TAPBP,HLA-C,HLA-F,CANX,ERAP1,SEC31A,HLA-G,HLA-B,PDIA3,SEC13,HLA-E,HSPA5,TAP1	1.59862	0.613964	17	23
MITOCHONDRIAL TRANSLATION%GOBP%GO:0032543	MITOCHONDRIAL TRANSLATION%GOBP%GO:0032543	0.0109268	0.0940582	-1	GATB,MRPS15,MRPL39,MRPL19,TARS2,MRPL58,MRPS16,MRPL22,MRPS22,MRPS10,MRPS31,MRPL13,GADD45GIP1,MRPL18,MRPL42,MRPS18C,MRPL49,TSFM,MRPS28,MRPS7,YARS2,MRPS11	-1.47625	-0.406726	22	62
ACTIVATION OF APC C AND APC C:CDC20 MEDIATED DEGRADATION OF MITOTIC PROTEINS%REACTOME%R-HSA-176814.3	ACTIVATION OF APC C AND APC C:CDC20 MEDIATED DEGRADATION OF MITOTIC PROTEINS%REACTOME%R-HSA-176814.3	0.0109312	0.0940582	-1	UBE2D1,CDC23,UBE2E1,PSME3,PSMC6,PSMD6,PTTG1,PSMD7,BUB3,PSMD12,PSMB7,PSMD9,CCNB1,CDK1,SEM1,BUB1B,ANAPC1,PSMD5,UBE2S,PSMC4,UBE2C,PSMD8,PSMD10,CCNA2,PSMA2,MAD2L1,PSMB6,CDC27,ANAPC10,NEK2	-1.46474	-0.400963	30	64
RESPONSE TO ORGANOPHOSPHORUS%GOBP%GO:0046683	RESPONSE TO ORGANOPHOSPHORUS%GOBP%GO:0046683	0.0109548	0.0941148	1	NT5E,KCNQ1,P2RX4,SLC26A6,TRPV1,HSP90B1,AKR1C1,AHR,RAPGEF2,CFTR,DUOX2,PDE2A,TRPC3,EZR,IGFBP5,ENPP1,SLC26A3	1.53264	0.502026	17	55
APC C:CDC20 MEDIATED DEGRADATION OF MITOTIC PROTEINS%REACTOME DATABASE ID RELEASE 79%176409	APC C:CDC20 MEDIATED DEGRADATION OF MITOTIC PROTEINS%REACTOME DATABASE ID RELEASE 79%176409	0.0109712	0.0941148	-1	UBE2D1,CDC23,UBE2E1,PSME3,PSMC6,PSMD6,PTTG1,PSMD7,BUB3,PSMD12,PSMB7,PSMD9,CCNB1,CDK1,SEM1,BUB1B,ANAPC1,PSMD5,UBE2S,PSMC4,UBE2C,PSMD8,PSMD10,CCNA2,PSMA2,MAD2L1,PSMB6,CDC27,ANAPC10,NEK2	-1.47247	-0.404144	30	63
DIGESTIVE TRACT DEVELOPMENT%GOBP%GO:0048565	DIGESTIVE TRACT DEVELOPMENT%GOBP%GO:0048565	0.0110406	0.0945664	1	GATA6,AGR2,ID2,TCF21,FOXF1,EDNRB,RARRES2,SRC,AHI1,DACT1,FOXL1,TBX2,NPY,GATA4,SALL1	1.55331	0.522986	15	46
AMINE METABOLIC PROCESS%GOBP%GO:0009308	AMINE METABOLIC PROCESS%GOBP%GO:0009308	0.0110946	0.0946481	1	SULT1C2,SULT1A2,SULT1A1,SULT1B1,ODC1,DDC,AOC1,AGMAT,VCAM1,AOC3,SLC44A1,INSM1	1.52681	0.499316	12	56
PLASMA MEMBRANE ORGANIZATION%GOBP%GO:0007009	PLASMA MEMBRANE ORGANIZATION%GOBP%GO:0007009	0.0111053	0.0946481	1	FER1L4,MYRF,FA2H,SPTBN1,COL5A1,BIN1,CLU,CXCR4,PACSIN2,FOLR1,SERP1,ANK2,SERPINA5,XKR8,FLOT1,BIN3,ANXA6,FNBP1L,SYT11,MYMX,ANK3,CAV1	1.5023	0.473305	22	71
BONE MORPHOGENESIS%GOBP%GO:0060349	BONE MORPHOGENESIS%GOBP%GO:0060349	0.0111111	0.0946481	1	SOX9,MSX2,LRP5,LTF,STC1,BMP4,COL13A1,LRP5L,MEF2C,ANXA6	1.58653	0.574459	10	31
HIV LIFE CYCLE%REACTOME DATABASE ID RELEASE 79%162587	HIV LIFE CYCLE%REACTOME DATABASE ID RELEASE 79%162587	0.0111173	0.0946481	-1	NUP214,VPS4B,UBAP1,NUP153,ELOC,RNGTT,NUP205,CDK7,NUP42,RNMT,TSG101,GTF2A2,GTF2H5,NUP188,POLR2F,RAE1,NUP93,GTF2F2,XRCC5,CHMP2B,CHMP5,TBP,NUP37,TAF4B,TAF9B,RAN,NUP54,GTF2E1,PDCD6IP,GTF2B,POLR2I,TAF12,NCBP2,MNAT1,NUP133,GTF2H1,NMT1	-1.39091	-0.344769	37	121
REGULATION OF NEURON DIFFERENTIATION%GOBP%GO:0045664	REGULATION OF NEURON DIFFERENTIATION%GOBP%GO:0045664	0.0112462	0.0956015	1	BMP2,GPRC5B,SOX9,ID2,LTK,HEY1,BIN1,EDNRB,YWHAH,ZEB1,B2M,TCF3,NREP,MEF2C,CSNK1D,NBL1,NLGN1,RELN,MED1,ZC4H2,NEUROD1,TCF4,MAP3K13,MMD,FGFR1,NRCAM,ASCL1	1.49953	0.473136	27	70
ABERRANT REGULATION OF MITOTIC CELL CYCLE DUE TO RB1 DEFECTS%REACTOME DATABASE ID RELEASE 79%9687139	ABERRANT REGULATION OF MITOTIC CELL CYCLE DUE TO RB1 DEFECTS%REACTOME DATABASE ID RELEASE 79%9687139	0.0112867	0.0957258	-1	UBE2D1,CDC23,SKP2,UBE2E1,CCNE1,TFDP2,CDKN1B,CDK2,ANAPC1,CCNE2,UBE2S,TFDP1,UBE2C,RB1,CDC27,ANAPC10,FZR1	-1.6129	-0.516543	17	30
REGULATION OF TRANSMEMBRANE TRANSPORTER ACTIVITY%GOBP%GO:0022898	REGULATION OF TRANSMEMBRANE TRANSPORTER ACTIVITY%GOBP%GO:0022898	0.0112948	0.0957258	1	TESC,NEDD4L,DAPK1,SLC9A1,APP,GPR35,FHL1,EDN1,FKBP1B,YWHAH,SPHK2,PPP3CA,GLRX,PDE4D,ANK2,KCNE2,FGF13,ADRA2A,DMD,MEF2C,KCNE4,ITGB1,SRI,CHRM3,CALM3,AHCYL1,CALM2,NLGN1,ATP1B1,RELN,GSTO1,CFTR,CACNB1,CTSS,ANK3,SCN3B,CAV1,ATP1B2,PLN,CACNG4,PDZK1,PPP3R1,EPHB2,NLGN3,CCL2,ACTB,SCN1B,CACNA1D,FXYD1,RANGRF,KCNS1	1.39398	0.397076	51	163
CELLULAR RESPONSE TO HEXOSE STIMULUS%GOBP%GO:0071331	CELLULAR RESPONSE TO HEXOSE STIMULUS%GOBP%GO:0071331	0.0113438	0.0958526	1	PTPRN2,SLC39A14,SOX4,ZBTB20,SLC26A6,GPER1,PRKAA1,RAB11FIP2,GAS6	1.59462	0.585323	9	29
CELLULAR RESPONSE TO MONOSACCHARIDE STIMULUS%GOBP%GO:0071326	CELLULAR RESPONSE TO MONOSACCHARIDE STIMULUS%GOBP%GO:0071326	0.0113438	0.0958526	1	PTPRN2,SLC39A14,SOX4,ZBTB20,SLC26A6,GPER1,PRKAA1,RAB11FIP2,GAS6	1.59462	0.585323	9	29
PHOSPHORYLATION OF CD3 AND TCR ZETA CHAINS%REACTOME%R-HSA-202427.6	PHOSPHORYLATION OF CD3 AND TCR ZETA CHAINS%REACTOME%R-HSA-202427.6	0.0114745	0.0968115	-1	HLA-DQB2,HLA-DQA2,CSK,TRAC,HLA-DQB1,HLA-DPA1,HLA-DPB1,PTPRC,CD4,PTPN22	-1.7242	-0.618306	10	19
NEGATIVE REGULATION OF CELL MIGRATION%GOBP%GO:0030336	NEGATIVE REGULATION OF CELL MIGRATION%GOBP%GO:0030336	0.0115008	0.0968231	1	ADTRP,PTPRK,CARD10,MIA3,DLC1,PTPRR,TPM1,COL3A1,TIMP1,CERS2,DAG1,MACIR,STC1,RNF41,MITF,SYNJ2BP,IGFBP3,DCN,PTGER4,STARD13,EMILIN1,PPARG,NR2F2,AKT1,APOE,DPP4,CLDN5,PLCB1,SP100,SMAD7,CLIC4,PTPRG,MEF2C,ENG,CXCL12,DACH1,NF1,THY1,RHOB,PRKG1,BMP5,DPYSL3,RECK,CD200,CORO1B,HDAC1,LDLRAD4,NBL1,LRCH1,MMRN2,OGT,MCTP1,DLG5,ZMYND8,ATP1B2,ADARB1,SHH,THBS1,ARHGAP4,IGFBP5,TBXA2R,IFITM1,CLDN3,CYP1B1,GREM1,STAP1,CDH1…	1.38035	0.387051	73	194
TRANSCRIPTION INITIATION FROM RNA POLYMERASE II PROMOTER%GOBP%GO:0006367	TRANSCRIPTION INITIATION FROM RNA POLYMERASE II PROMOTER%GOBP%GO:0006367	0.0115163	0.0968231	-1	MED21,ELOC,MED28,CDK7,MED8,GTF2A2,GTF2F2,MED7,MED6,TBP,TAF4B,MED27,GTF2E1,MED14,GTF2B,POLR2I,TAF12,DR1,MED4	-1.49471	-0.424353	19	53
MRNA METABOLIC PROCESS%GOBP%GO:0016071	MRNA METABOLIC PROCESS%GOBP%GO:0016071	0.0115274	0.0968231	-1	NUDT21,PAPOLA,NCOA1,RBM8A,CNOT1,EXOSC5,NCOA2,EIF4A3,PELO,COIL,RC3H2,SF3B3,ZFP36,SRSF5,TUT7,SMU1,SON,RNGTT,SMG8,CSTF2,PCIF1,CDC73,RXRA,UBL5,PRMT5,SRPK1,PCF11,EREG,SYNCRIP,RNMT,YTHDC1,CELF1,IK,LSM3,CNOT6,SRPK2,PUS7,WTAP,SNRPD1,METTL8,CNOT9,CLP1,ZBTB1,GSPT1,CNOT4,RPRD1A,CWC25,MRTO4,CREB1,USP4,DHX8,SNRPF,GEMIN2,PABPC3,PAF1,STRAP,WBP4,SMG7,GCFC2,WDR77,TBP,DNAJC17,TAF4B,METTL3,RPRD2,RNH1,RBM10,TRA2B,SA…	-1.18584	-0.263496	79	339
EPITHELIUM MIGRATION%GOBP%GO:0090132	EPITHELIUM MIGRATION%GOBP%GO:0090132	0.0116881	0.0980273	1	EFNB2,ADTRP,LOXL2,MIA3,PXN,PIK3R3,RAB13,EPHB4,PKN1,STARD13,KANK2,AKT1,S100P,PLXND1,DPP4,ADGRA2,VEGFA,KDR,ABL1,CDH5,CORO1B,DAAM2,SCG2,PTP4A3,NRP1,ARSB,CYP1B1,GREM1,FERMT1,NOS3,ID1,CXCL13,FAP,FGF2	1.51227	0.487317	34	61
SPINAL CORD DEVELOPMENT%GOBP%GO:0021510	SPINAL CORD DEVELOPMENT%GOBP%GO:0021510	0.0118547	0.0992769	1	SOX4,ISL1,MNX1,NF1,DCTN1,DAAM2,RELN,LOXL3,ZC4H2,ASCL1,SOX13,DAB1,PROX1	1.60078	0.609355	13	24
DISEASES OF MITOTIC CELL CYCLE%REACTOME%R-HSA-9675126.2	DISEASES OF MITOTIC CELL CYCLE%REACTOME%R-HSA-9675126.2	0.0119278	0.0996458	-1	UBE2D1,CDC23,SKP2,UBE2E1,CCNE1,TFDP2,CDKN1B,CDK2,ANAPC1,CCNE2,UBE2S,TFDP1,UBE2C,RB1,CDC27,ANAPC10,FZR1	-1.5807	-0.498057	17	32
CELLULAR RESPONSE TO DECREASED OXYGEN LEVELS%GOBP%GO:0036294	CELLULAR RESPONSE TO DECREASED OXYGEN LEVELS%GOBP%GO:0036294	0.0119342	0.0996458	-1	PMAIP1,NPEPPS,RORA,BACH1,CITED2,HILPDA,BMP7,HP1BP3,BNIP3L,HMOX1,HIF1A,AQP3,PLK3,BNIP3,HIF1AN,PINK1,NFE2L2,SFRP1,PDK3	-1.45241	-0.395651	19	66
IMMUNOREGULATORY INTERACTIONS BETWEEN A LYMPHOID AND A NON-LYMPHOID CELL%REACTOME%R-HSA-198933.7	IMMUNOREGULATORY INTERACTIONS BETWEEN A LYMPHOID AND A NON-LYMPHOID CELL%REACTOME%R-HSA-198933.7	0.011988	0.0999474	1	NPDC1,IGKV1-39,ICAM2,IGKV3-20,IGKV2-28,VCAM1,IGKV4-1,CXADR,B2M,HLA-A,HLA-C,IGHV4-59,IGHV3-7,IGHV3-23,IGHV1-69,PVR,ITGB1,HLA-F,CD200,IGLV3-25,SLAMF7,IGHV4-34,HLA-G,CD81,SIGLEC9,HLA-B,IFITM1,CD1D,SIGLEC8,MICA,CDH1,C3,HLA-E,SIGLEC1,KIR3DL1,COLEC12,ICAM5,CD300C,LILRB5,KIR2DL4,NCR3,ICAM1	1.44004	0.433262	42	99
RIBONUCLEOPROTEIN COMPLEX SUBUNIT ORGANIZATION%GOBP%GO:0071826	RIBONUCLEOPROTEIN COMPLEX SUBUNIT ORGANIZATION%GOBP%GO:0071826	0.0120942	0.100635	-1	NUDT21,ZNHIT6,COIL,SRSF5,EIF3J,PRKRA,EIF3H,CDC73,DDX28,PRMT5,SRPK1,YTHDC1,CELF1,SRPK2,SNRPD1,KLC1,RPL10L,CLP1,USP4,DHX8,SNRPF,GEMIN2,EIF3A,STRAP,XRCC5,EIF6,GCFC2,WDR77,DNAJC17,ZNHIT3,NOP2,PRKDC,SF3A1,MCTS1,AGO2,SNRPD2,GEMIN7,RPS5,SETX,SRSF9,DICER1,CRNKL1,RPS28,MDN1,SCAF11	-1.34138	-0.323951	45	147
CILIARY LANDSCAPE%WIKIPATHWAYS_20220210%WP4352%HOMO SAPIENS	CILIARY LANDSCAPE%WIKIPATHWAYS_20220210%WP4352%HOMO SAPIENS	0.0121065	0.100635	-1	CNOT1,RAB21,TFAP2B,WDR26,RMND5A,EHD3,RANBP9,GID8,RANBP10,WEE1,SMC4,WNK1,TFAP2C,UBE2D2,ARL8B,DYNLT3,RALB,UBE2H,TFAP2A,EIPR1,APC,GID4,SNAP29,EXOC1,PSMC6,RMND5B,PSMD7,IFT52,PSMD12,EXOC2,MYL6B,BBIP1,COPS4,COPS6	-1.35081	-0.330159	34	135
POSITIVE REGULATION OF TOLL-LIKE RECEPTOR SIGNALING PATHWAY%GOBP%GO:0034123	POSITIVE REGULATION OF TOLL-LIKE RECEPTOR SIGNALING PATHWAY%GOBP%GO:0034123	0.012124	0.100635	1	NR1H3,LTF,MFHAS1,CYBA,F2RL1,IFI35,FLOT1,RSAD2,CAV1	1.60664	0.643369	9	19
NEGATIVE REGULATION OF CELL POPULATION PROLIFERATION%GOBP%GO:0008285	NEGATIVE REGULATION OF CELL POPULATION PROLIFERATION%GOBP%GO:0008285	0.0121926	0.100829	1	GATA6,BMP2,CTBP2,ANG,AZGP1,SH3BP4,TESC,SOX9,TBX3,MAGED1,FLT1,PTPRK,CLMN,DLC1,TPM1,SOX4,APP,CD164,TES,CDK10,TNFRSF14,CERS2,DDAH1,RNF41,PLPP1,TGFB1I1,FRZB,SPARC,RPS6KA2,LGALS9,SMAD6,CTBP1,BMP4,ATP5IF1,TNFRSF21,SST,SYNJ2BP,NFIB,THAP12,IGFBP3,IFI35,ROR2,BTG2,IGFBP7,KANK2,EFEMP2,WDR6,PPARG,KLF9,CIB1,B2M,NR2F2,VTCN1,GPER1,APOE,F2R,COL4A3,PDS5B,ATG13,MEF2C,NF1,PHB,PRKG1,BMP5,INSM1,RAPGEF2,TNS2,CGREF1,NA…	1.27743	0.340991	123	421
VIRAL MESSENGER RNA SYNTHESIS%REACTOME DATABASE ID RELEASE 79%168325	VIRAL MESSENGER RNA SYNTHESIS%REACTOME DATABASE ID RELEASE 79%168325	0.0121993	0.100829	-1	NUP214,NUP153,NUP205,NUP42,NUP188,POLR2F,RAE1,NUP93,GTF2F2,NUP37,NUP54,POLR2I,NUP133	-1.53873	-0.470391	13	37
PID_P53_DOWNSTREAM_PATHWAY%MSIGDB_C2%PID_P53_DOWNSTREAM_PATHWAY	PID_P53_DOWNSTREAM_PATHWAY%MSIGDB_C2%PID_P53_DOWNSTREAM_PATHWAY	0.0122011	0.100829	-1	PMAIP1,PRDM1,TGFA,FDXR,NFYA,BCL6,MCL1,DUSP5,SMARCA4,TP63,TP53BP2,EPHA2,EGFR,DKK1,BDKRB2,BNIP3L,APC,DDB2,SFN,PERP,PLK3,S100A2,TP53I3,IRF5,EDN2,SNAI2,SH2D1A,CASP10,CCNB1,MSH2,NFYC,PYCARD	-1.39328	-0.356016	32	97
COTRANSLATIONAL PROTEIN TARGETING TO MEMBRANE%GOBP%GO:0006613	COTRANSLATIONAL PROTEIN TARGETING TO MEMBRANE%GOBP%GO:0006613	0.0122785	0.100976	1	SEC61A1,SIL1,SEC62,TRAM1,SSR2,SRPRA,ARL6IP1,SSR1,SEC63	1.6116	0.661116	9	17
VITAMIN B12 METABOLISM%WIKIPATHWAYS_20220210%WP1533%HOMO SAPIENS	VITAMIN B12 METABOLISM%WIKIPATHWAYS_20220210%WP1533%HOMO SAPIENS	0.0122815	0.100976	1	INSR,APOE,CBLIF,SERPINA3,SCARB1,PLAT,MTRR,TCN1,LDLR,CCL2,MPO,ALB,APOA1,F2,HBB,APOB,NFKB2,TCN2	1.56521	0.56128	18	33
CYCLIN A B1 B2 ASSOCIATED EVENTS DURING G2 M TRANSITION%REACTOME DATABASE ID RELEASE 79%69273	CYCLIN A B1 B2 ASSOCIATED EVENTS DURING G2 M TRANSITION%REACTOME DATABASE ID RELEASE 79%69273	0.0122828	0.100976	-1	PPP2R2A,WEE1,CDK7,PKMYT1,PPP2CA,CDK2,CCNB2,CCNB1,CDK1,PPME1,MNAT1,CCNA2,PPP2CB,CCNH	-1.64009	-0.552044	14	24
NEURON PROJECTION GUIDANCE%GOBP%GO:0097485	NEURON PROJECTION GUIDANCE%GOBP%GO:0097485	0.0123084	0.100976	1	PLA2G10,SEMA4G,EFNB2,SEMA3C,ENAH,APP,PTK2,PLXNA3,LAMC2,DAG1,SEMA3G,EPHB4,LAMA3,NFIB,FYN,SEMA3E,KLF7,ALCAM,KIF5C,VASP,PLXND1,NCAM1,VEGFA,LAMA2,NRXN1,CXCL12,L1CAM,EPHA3,PLXNB2,KIF5B,BSG,RELN,USP33,NRP1,FEZ1,TRIO,SLIT3,FEZ2,SHH,EPHB2,EFNB1,EFNA1,RET,NRCAM,SEMA6A,SCN1B,KALRN,LGI1	1.41594	0.412972	48	131
AXON GUIDANCE%GOBP%GO:0007411	AXON GUIDANCE%GOBP%GO:0007411	0.0123084	0.100976	1	PLA2G10,SEMA4G,EFNB2,SEMA3C,ENAH,APP,PTK2,PLXNA3,LAMC2,DAG1,SEMA3G,EPHB4,LAMA3,NFIB,FYN,SEMA3E,KLF7,ALCAM,KIF5C,VASP,PLXND1,NCAM1,VEGFA,LAMA2,NRXN1,CXCL12,L1CAM,EPHA3,PLXNB2,KIF5B,BSG,RELN,USP33,NRP1,FEZ1,TRIO,SLIT3,FEZ2,SHH,EPHB2,EFNB1,EFNA1,RET,NRCAM,SEMA6A,SCN1B,KALRN,LGI1	1.41594	0.412972	48	131
CHROMATIN ORGANIZATION%REACTOME DATABASE ID RELEASE 79%4839726	CHROMATIN ORGANIZATION%REACTOME DATABASE ID RELEASE 79%4839726	0.0123552	0.101065	-1	NCOA1,ARID5B,H2BC8,NCOA2,KDM3A,PADI3,KAT2B,ELP4,SMARCA4,PADI1,KDM4B,BRWD1,H2AC8,H2AW,JADE3,MSL3,PRMT5,RCOR1,ARID4A,SAP130,KAT7,KDM5B,KDM2A,EZH2,ATF7IP,RIOX2,H2AC6,MTA2,H2BC9,PHF21A,H2BC17,UTY,MEAF6,ATF2,PHF20,REST,WDR77,SAP18,SETDB1,SMARCD1,TAF12,PRMT3,DR1,EP300,SUPT3H,HDAC3,H2BC21,SUV39H2,H2BC5,H3C8	-1.29202	-0.303476	50	183
CHROMATIN MODIFYING ENZYMES%REACTOME DATABASE ID RELEASE 79%3247509	CHROMATIN MODIFYING ENZYMES%REACTOME DATABASE ID RELEASE 79%3247509	0.0123552	0.101065	-1	NCOA1,ARID5B,H2BC8,NCOA2,KDM3A,PADI3,KAT2B,ELP4,SMARCA4,PADI1,KDM4B,BRWD1,H2AC8,H2AW,JADE3,MSL3,PRMT5,RCOR1,ARID4A,SAP130,KAT7,KDM5B,KDM2A,EZH2,ATF7IP,RIOX2,H2AC6,MTA2,H2BC9,PHF21A,H2BC17,UTY,MEAF6,ATF2,PHF20,REST,WDR77,SAP18,SETDB1,SMARCD1,TAF12,PRMT3,DR1,EP300,SUPT3H,HDAC3,H2BC21,SUV39H2,H2BC5,H3C8	-1.29202	-0.303476	50	183
B CELL RECEPTOR SIGNALING PATHWAY%GOBP%GO:0050853	B CELL RECEPTOR SIGNALING PATHWAY%GOBP%GO:0050853	0.0124206	0.101414	1	IGHA2,IGHG2,BAX,PLCG2,IGHV4-59,IGHV3-7,IGHV3-23,IGHV1-69,MEF2C,BMX,IGHV3-21,RFTN1,CD79A,SH2B2,IGHV4-34,IGHD,IGHV3-72	1.54326	0.519602	17	46
PROTEIN NEDDYLATION%GOBP%GO:0045116	PROTEIN NEDDYLATION%GOBP%GO:0045116	0.0124399	0.101414	-1	COPS3,DCUN1D1,COPS2,UBA3,RBX1,COPS4,COPS6,NAE1,NEDD8,COPS8,COPS7A	-1.7024	-0.622091	11	18
TYPE II INTERFERON SIGNALING%WIKIPATHWAYS_20220210%WP619%HOMO SAPIENS	TYPE II INTERFERON SIGNALING%WIKIPATHWAYS_20220210%WP619%HOMO SAPIENS	0.0124518	0.101414	1	JAK1,IRF4,IFI6,IRF9,SOCS3,EIF2AK2,SOCS1,HLA-B,ISG15,OAS1,IRF1,IFNGR1,TAP1,STAT1,CYBB,PTPN11,NOS2	1.58671	0.594705	17	26
REGULATION OF OSTEOBLAST DIFFERENTIATION%GOBP%GO:0045667	REGULATION OF OSTEOBLAST DIFFERENTIATION%GOBP%GO:0045667	0.0125147	0.101642	1	BMP2,SOX9,PTCH1,TENT5A,FBN2,TRPM4,PTK2,LRP5,LTF,FERMT2,SMAD6,BMP4,BAMBI,PPP3CA,PPARG,MEF2C,HGF,PRKD1	1.48838	0.467787	18	72
POSITIVE REGULATION OF HORMONE SECRETION%GOBP%GO:0046887	POSITIVE REGULATION OF HORMONE SECRETION%GOBP%GO:0046887	0.0125181	0.101642	1	TCF7L2,SOX4,ISL1,TRPM4,EDN1,HFE,MYRIP,PPARG,INHBB,GPER1,ANO1,SNX4,ACSL4,CFTR,TFR2,C2CD2L,FGB,FGG,FGA,C1QTNF3	1.49375	0.474728	20	67
SKELETAL SYSTEM DEVELOPMENT%GOBP%GO:0001501	SKELETAL SYSTEM DEVELOPMENT%GOBP%GO:0001501	0.0125339	0.101642	1	BMP2,VCAN,SLC39A14,SOX9,TBX3,COL1A2,COL1A1,FBN2,CDH11,TGFBR2,SOX4,MSX2,LRP5,LTF,STC1,FRZB,RUNX1,BMP4,HMGA2,SRC,NFIB,PTGER4,COL13A1,GNAS,EIF2AK3,SLC2A10,FBN1,TGM2,MGP,EXT1,LRP5L,MEF2C,HAPLN1,PPIB,BMP5,COL9A2,ARSL,ANXA6,LRRC17	1.36201	0.379773	39	208
CHAPERONE COFACTOR-DEPENDENT PROTEIN REFOLDING%GOBP%GO:0051085	CHAPERONE COFACTOR-DEPENDENT PROTEIN REFOLDING%GOBP%GO:0051085	0.0126471	0.102412	-1	HSPA2,ERO1A,DNAJB1,DNAJB12,DNAJB4,HSPA14,HSPA7	-1.67305	-0.585879	7	21
SENSORY PERCEPTION OF SWEET, BITTER, AND UMAMI (GLUTAMATE) TASTE%REACTOME DATABASE ID RELEASE 79%9717207	SENSORY PERCEPTION OF SWEET, BITTER, AND UMAMI (GLUTAMATE) TASTE%REACTOME DATABASE ID RELEASE 79%9717207	0.0126869	0.102587	1	ITPR3,TRPM4,GNB1,SCN3A,TAS2R3,GNG13,SCN1B	1.59298	0.61588	7	22
SIGNALING BY NTRK2 (TRKB)%REACTOME DATABASE ID RELEASE 79%9006115	SIGNALING BY NTRK2 (TRKB)%REACTOME DATABASE ID RELEASE 79%9006115	0.0127241	0.102741	-1	CDK5R1,TIAM1,DOCK3,SOS1,GAB1,NRAS,NTRK2,HRAS,BDNF	-1.67673	-0.593929	9	20
PID_HNF3A_PATHWAY%MSIGDB_C2%PID_HNF3A_PATHWAY	PID_HNF3A_PATHWAY%MSIGDB_C2%PID_HNF3A_PATHWAY	0.0127716	0.102878	1	FOXA2,SERPINA1,TFF1,C4BPB,NFIB,JUN,NR2F2,FOS,NFIA	1.58482	0.589114	9	27
POSITIVE REGULATION OF PEPTIDE SECRETION%GOBP%GO:0002793	POSITIVE REGULATION OF PEPTIDE SECRETION%GOBP%GO:0002793	0.0127958	0.102878	1	TCF7L2,SOX4,ISL1,TRPM4,HFE,MYRIP,GPER1,ANO1,ACSL4,CFTR,TFR2,C2CD2L,FGB,FGG,FGA	1.53812	0.51608	15	47
POSITIVE REGULATION OF PEPTIDE HORMONE SECRETION%GOBP%GO:0090277	POSITIVE REGULATION OF PEPTIDE HORMONE SECRETION%GOBP%GO:0090277	0.0127958	0.102878	1	TCF7L2,SOX4,ISL1,TRPM4,HFE,MYRIP,GPER1,ANO1,ACSL4,CFTR,TFR2,C2CD2L,FGB,FGG,FGA	1.53812	0.51608	15	47
CATION TRANSMEMBRANE TRANSPORT%GOBP%GO:0098655	CATION TRANSMEMBRANE TRANSPORT%GOBP%GO:0098655	0.0128507	0.103041	1	ITPR3,ATP2A3,SLC44A4,KCNN4,SLC39A14,SLC12A2,SFXN3,TRPA1,SLC25A37,KCNK5,SLC12A7,UCP2,SLC9A1,TRPM4,SLC4A4,ATP7B,KCNQ1,P2RX4,ATP2B1,SLC25A38,ITGAV,SLC6A20,SLC25A20,SLC22A5,SLC6A14,TRPV1,CACNA1A,SLC7A8,PLCG2,MFSD12,SLC39A8,KCNE2,F2R,ATP2C2,KCNE4,ATP6V0A1,ATP4B,SCN3A,KCNJ16,CACNA1C,KCNK3,ATP6V0A2,SLC12A5,ATP6V0B,MCOLN3,SLC4A8,SLC6A12,KCNH2,ATP4A,CALM2,MICU1,PMPCB,ATP1B1,SCN8A,CACNB1,CNGB3,COX15,NDUFV1…	1.29776	0.349885	120	349
NON-CANONICAL WNT SIGNALING PATHWAY%GOBP%GO:0035567	NON-CANONICAL WNT SIGNALING PATHWAY%GOBP%GO:0035567	0.0128527	0.103041	-1	FZD10,WNT4,CELSR2,WNT5A,TIAM1,CELSR1,SMURF1,RYK,DAAM1,DVL2,FZD7,FZD6	-1.59544	-0.523319	12	27
AXON DEVELOPMENT%GOBP%GO:0061564	AXON DEVELOPMENT%GOBP%GO:0061564	0.0128755	0.103077	1	PLA2G10,SEMA4G,EFNB2,SEMA3C,ENAH,ISL1,APP,PTK2,PLXNA3,LAMC2,DAG1,SEMA3G,EPHB4,LAMA3,FOLR1,NFIB,FYN,SEMA3E,KLF7,ALCAM,KIF5C,APLP2,VASP,PLXND1,RAB8A,NCAM1,VEGFA,MAP1B,LAMA2,S100A6,NREP,NRXN1,HSP90AA1,CXCL12,PLP1,TAOK2,L1CAM,EPHA3,APLP1,PLXNB2,KIF5B,BSG,RELN,USP33,NRP1,SHTN1,FEZ1,ANK3,TRIO,MAPK8IP3,PAK3,HSP90AB1,COBL,SLIT3,FEZ2,AFG3L2,SHH,EPHB2,EFNB1,EFNA1,CCK,RET,NLGN3,NRCAM,SEMA6A,ACTB,SCN1B,KALRN…	1.35686	0.378213	69	209
HISTONE MONOUBIQUITINATION%GOBP%GO:0010390	HISTONE MONOUBIQUITINATION%GOBP%GO:0010390	0.0129792	0.10376	-1	CUL4B,SKP1,CDC73,BARD1,BCOR,DDB2,UBE2E1,BRCA1,PAF1,BRCC3,CTR9,RYBP,WAC	-1.62053	-0.539469	13	25
POSITIVE REGULATION OF NOTCH SIGNALING PATHWAY%GOBP%GO:0045747	POSITIVE REGULATION OF NOTCH SIGNALING PATHWAY%GOBP%GO:0045747	0.0130216	0.103952	-1	TSPAN14,ROBO1,YAP1,EPN2,TP63,NOD2,BMP2K,STAT3,JAG1,CCN3,IL6ST,ITGB1BP1,TSPAN5,PDCD10	-1.63465	-0.556029	14	23
AORTIC VALVE DEVELOPMENT%GOBP%GO:0003176	AORTIC VALVE DEVELOPMENT%GOBP%GO:0003176	0.0130435	0.103979	1	BMP2,SOX9,HEY1,ROCK2,SMAD6,BMP4,TIE1,EMILIN1,TNFRSF1B,GATA4,NFATC1,SLIT3,EFNA1,NOS3	1.56267	0.563215	14	32
REGULATION OF CELL PROJECTION ORGANIZATION%GOBP%GO:0031344	REGULATION OF CELL PROJECTION ORGANIZATION%GOBP%GO:0031344	0.0130865	0.104174	1	SEMA4G,TNIK,EFNB2,SEMA3C,USH1C,FUT9,PLCE1,EPS8L3,PODXL,MYO10,TBC1D30,NEDD4L,LTK,CDC42EP4,SDC2,TBC1D1,PLXNA3,CDK10,CERS2,RAB17,ITGA6,SEMA3G,SEPTIN9,ITM2C,P2RX4,TOX,EPS8,ATP8B1,IFT20,ENPP2,CFL1,F2RL1,SRC,KIF13B,YWHAH,EVI5,ROR2,LZTS3,FZD4,CDC42,FYN,SEMA3E,AGRN,CIB1,NDNF,MACF1,FBXO7,AKT1,TBC1D2B,SIPA1L1,PLXND1,CDHR2,CDHR5,ARHGEF7,GAK,APOE,SPRY2,TBC1D16,VEGFA,FGF13,ARHGAP44,OBSL1,THY1,ARHGAP24,PRKCD,R…	1.28627	0.345215	90	378
N-GLYCAN PROCESSING%GOBP%GO:0006491	N-GLYCAN PROCESSING%GOBP%GO:0006491	0.0131868	0.104825	1	FUT8,MAN1A1,GANAB,MAN2A2,MGAT4B,MAN1A2,PRKCSH,MAN2A1,ST8SIA1,MAN1B1,MAN1C1	1.6077	0.669812	11	16
ESTROGEN METABOLIC PROCESS%GOBP%GO:0008210	ESTROGEN METABOLIC PROCESS%GOBP%GO:0008210	0.013287	0.105324	1	UGT2B15,SULT1A1,HSD17B2,CYP2C9,CYP3A5,HSD17B11,UGT2B11,SULT1E1,CYP3A4,CYP2C8	1.58877	0.610183	10	23
MODULATION BY HOST OF VIRAL PROCESS%GOBP%GO:0044788	MODULATION BY HOST OF VIRAL PROCESS%GOBP%GO:0044788	0.013287	0.105324	1	LTF,CFL1,ZBED1,APOE,PTX3,PHB,PPIB,IFI27,IGF2R,TMEM41B	1.58894	0.610248	10	23
SYNDECAN-2-MEDIATED SIGNALING EVENTS%PATHWAY INTERACTION DATABASE NCI-NATURE CURATED DATA%SYNDECAN-2-MEDIATED SIGNALING EVENTS	SYNDECAN-2-MEDIATED SIGNALING EVENTS%PATHWAY INTERACTION DATABASE NCI-NATURE CURATED DATA%SYNDECAN-2-MEDIATED SIGNALING EVENTS	0.0133333	0.105543	1	MMP2,SDC2,FN1,LAMA3,FGFR4,SRC,BAX,SDCBP,NF1,PRKCD,ITGB1,EZR,EPHB2,CASK	1.55269	0.559619	14	32
DIACYLGLYCEROL METABOLIC PROCESS%GOBP%GO:0046339	DIACYLGLYCEROL METABOLIC PROCESS%GOBP%GO:0046339	0.0133665	0.105657	1	ANG,DGKD,PLCE1,DGKZ	1.6055	0.658616	4	17
CARDIAC MUSCLE TISSUE MORPHOGENESIS%GOBP%GO:0055008	CARDIAC MUSCLE TISSUE MORPHOGENESIS%GOBP%GO:0055008	0.0135252	0.106762	1	BMP2,TPM1,ISL1,PKP2,NRG1,S1PR1,SMAD7,ENG,TGFBR3,SMAD4,RBPJ,ZFPM2,TNNC1,RYR2,ACTC1,PROX1,LRP2,BMPR1A	1.5506	0.55062	18	35
MUSCLE CONTRACTION%GOBP%GO:0006936	MUSCLE CONTRACTION%GOBP%GO:0006936	0.0135585	0.106875	1	NEDD4L,TPM1,ASPH,EDNRB,KCNQ1,ROCK2,EDN1,ACTA2,MYH11,PKP2,ANK2,TPM2,APBB2,KCNE2,MYLK,DMD,KCNE4,SMTN,CACNA1C,PIK3C2A,KCNH2,PTGER3,SSPN,ATP1B1,LMOD1,MYOM1,SCN3B,GNAO1,CKMT2,KCNJ8,DTNA,KCNJ12,MYH14,PABPN1,SCN1B,TMOD1,DES,ATP1A1,SLC6A8,TNNC1,CACNA1D,FXYD1,SCN4A,KCNMA1,SNTB1,MYL6,RYR2,SGCA,KCNJ3,EDNRA,HTR2B	1.39713	0.403099	51	144
GENE SILENCING BY MIRNA%GOBP%GO:0035195	GENE SILENCING BY MIRNA%GOBP%GO:0035195	0.0137615	0.108324	-1	CNOT1,ZFP36,TUT7,SMAD2,PRKRA,PUM2,SMAD3,CNOT6,EIF6,METTL3,RAN,NCBP2,CNOT8,AGO2	-1.53979	-0.475884	14	35
CARDIAC CONDUCTION%REACTOME DATABASE ID RELEASE 79%5576891	CARDIAC CONDUCTION%REACTOME DATABASE ID RELEASE 79%5576891	0.0138611	0.108811	1	ITPR3,ATP2A3,KCNK5,ASPH,KCNQ1,HIPK1,ATP2B1,FKBP1B,KCNE2,FGF13,KCNE4,SCN3A,GATA4,SRI,CACNA1C,KCNK3,NPR2,ORAI2,AHCYL1,KCNH2,ATP1B1,CACNA2D2,SCN8A,CACNB1,SCN3B,HIPK2,ATP1B2,PLN,CACNG4,KCNJ12,SCN1B,ATP1A1,FXYD1,RANGRF,SCN4A,KCNK1,RYR2	1.4318	0.430785	37	99
INTERACTIONS OF REV WITH HOST CELLULAR PROTEINS%REACTOME%R-HSA-177243.2	INTERACTIONS OF REV WITH HOST CELLULAR PROTEINS%REACTOME%R-HSA-177243.2	0.013862	0.108811	-1	NUP214,NUP153,NUP205,NUP42,NUP188,RAE1,NUP93,NUP37,RAN,NUP54,NPM1,NUP133	-1.55963	-0.491417	12	32
SYNAPSE ASSEMBLY%GOBP%GO:0007416	SYNAPSE ASSEMBLY%GOBP%GO:0007416	0.0139246	0.10915	1	FARP1,ADGRL3,DNM3,FLRT3,FZD5,NLGN4X,SHANK2,PLXND1,FGF13,NRXN1,OBSL1,PLXNB2,NLGN1,CDH2,LRP4,CDH1,NLGN3,NRCAM	1.53027	0.503338	18	53
EICOSANOID SYNTHESIS%WIKIPATHWAYS_20220210%WP167%HOMO SAPIENS	EICOSANOID SYNTHESIS%WIKIPATHWAYS_20220210%WP167%HOMO SAPIENS	0.0140418	0.109916	-1	ALOX15B,ALOX12,ALOX5AP,ALOX5,PTGES,PTGS1	-1.69184	-0.636543	6	16
REGULATION OF DIGESTIVE SYSTEM PROCESS%GOBP%GO:0044058	REGULATION OF DIGESTIVE SYSTEM PROCESS%GOBP%GO:0044058	0.0141436	0.110424	1	TFF2,NR1H3,KCNQ1,SLC22A5,PPP3CA,PTGER3,NEUROD1,LPCAT3,APOA1	1.60205	0.657201	9	17
LINOLEIC ACID METABOLIC PROCESS%GOBP%GO:0043651	LINOLEIC ACID METABOLIC PROCESS%GOBP%GO:0043651	0.0141458	0.110424	-1	ALOX15B,CYP2J2,ELOVL5,ALOX12,ALOX5	-1.67991	-0.643143	5	15
OXYGEN-DEPENDENT PROLINE HYDROXYLATION OF HYPOXIA-INDUCIBLE FACTOR ALPHA%REACTOME%R-HSA-1234176.2	OXYGEN-DEPENDENT PROLINE HYDROXYLATION OF HYPOXIA-INDUCIBLE FACTOR ALPHA%REACTOME%R-HSA-1234176.2	0.0142198	0.110799	-1	UBE2D1,ELOC,UBE2D3,UBE2D2,HIF1A,PSME3,PSMC6,RBX1,PSMD6,PSMD7,PSMD12,PSMB7,PSMD9,CUL2,SEM1,PSMD5,PSMC4,PSMD8,PSMD10,PSMA2,PSMB6	-1.47192	-0.415911	21	54
HEPARAN SULFATE HEPARIN (HS-GAG) METABOLISM%REACTOME%R-HSA-1638091.1	HEPARAN SULFATE HEPARIN (HS-GAG) METABOLISM%REACTOME%R-HSA-1638091.1	0.0142364	0.110799	1	VCAN,SDC2,HSPG2,SLC35D2,GLB1,IDUA,DCN,GPC3,AGRN,GPC4,SDC3,GUSB,XYLT2,EXT1,SGSH,CSPG4,B4GALT7,NAGLU,SDC4,GLB1L,NDST4,EXT2,HPSE2,BGN,B3GAT3	1.52819	0.517949	25	44
SMALL CELL LUNG CANCER%WIKIPATHWAYS_20220210%WP4658%HOMO SAPIENS	SMALL CELL LUNG CANCER%WIKIPATHWAYS_20220210%WP4658%HOMO SAPIENS	0.0142672	0.110799	1	COL4A2,COL4A6,COL4A5,PIK3R3,LAMC2,LAMA4,ITGA6,LAMA3,ITGAV,COL4A1,TRAF5,LAMB3,BIRC3,BAX,LAMB1,LAMC1,COL4A3,ITGB1,GADD45G,LAMB2,TRAF4,APAF1,AKT3	1.47383	0.461152	23	75
D-<I>MYO< I>-INOSITOL (1,4,5)-TRISPHOSPHATE BIOSYNTHESIS%HUMANCYC%PWY-6351	D-<I>MYO< I>-INOSITOL (1,4,5)-TRISPHOSPHATE BIOSYNTHESIS%HUMANCYC%PWY-6351	0.0142726	0.110799	1	PIP5K1B,PLCB4,PLCE1,PLCH1,PIP4K2C,PLCG2,PLCB1	1.5944	0.638464	7	19
DRUG ADME%REACTOME%R-HSA-9748784.1	DRUG ADME%REACTOME%R-HSA-9748784.1	0.0143407	0.111175	1	UGT2B15,ABCC3,SLC16A1,SLC28A2,SULT1A1,CYP2C9,SLC29A2,CNDP2,UGT2B11,SLC29A1,GSTA1,SULT2A1,BSG,ABCC4,CYP3A4,NAT1,ADH1A,CYP2C8,ABCC5,NAT2,ABCG2,ALB,BCHE,UGT2B17,UGT2A1,IMPDH1,ABCC2,GGT5	1.49028	0.479071	28	62
MUCOPOLYSACCHARIDE METABOLIC PROCESS%GOBP%GO:1903510	MUCOPOLYSACCHARIDE METABOLIC PROCESS%GOBP%GO:1903510	0.014517	0.112387	1	B4GAT1,CEMIP2,GNS,SLC35D2,GLB1,IDUA,CHST2,CHPF,NDNF,UST,CSGALNACT1,ANGPT1,CHST15,ABCC5,CHST5,HAS2,FGF2,ST3GAL6,B4GALT4	1.52483	0.521442	19	42
PROSTAGLANDIN SYNTHESIS AND REGULATION%WIKIPATHWAYS_20220210%WP98%HOMO SAPIENS	PROSTAGLANDIN SYNTHESIS AND REGULATION%WIKIPATHWAYS_20220210%WP98%HOMO SAPIENS	0.0146079	0.112935	1	SOX9,ANXA4,PTGER2,EDNRB,EDN1,PTGER4,AKR1C1,PPARG,S100A6,HSD11B2,AKR1C2,PTGER3,HPGD,ANXA6,AKR1B1,PPARGC1A,TBXA2R	1.54048	0.540495	17	37
HEXOSE BIOSYNTHETIC PROCESS%GOBP%GO:0019319	HEXOSE BIOSYNTHETIC PROCESS%GOBP%GO:0019319	0.0146459	0.113075	1	SLC39A14,FBP1,FBP2,G6PC3,SLC25A1,PER2,CHST15,AKR1B1,PPARGC1A,ATF4,SLC25A13	1.58223	0.607672	11	23
OLIGODENDROCYTE SPECIFICATION AND DIFFERENTIATION, LEADING TO MYELIN COMPONENTS FOR CNS%WIKIPATHWAYS_20220210%WP4304%HOMO SAPIENS	OLIGODENDROCYTE SPECIFICATION AND DIFFERENTIATION, LEADING TO MYELIN COMPONENTS FOR CNS%WIKIPATHWAYS_20220210%WP4304%HOMO SAPIENS	0.0146699	0.113105	1	BMP2,SOX9,BMP4,SOX10,NKX2-2,SOX5,SHH,CXCL1,LIF,ASCL1,FGF2,IGF1	1.5824	0.624525	12	20
REGULATION OF ACTIN FILAMENT-BASED MOVEMENT%GOBP%GO:1903115	REGULATION OF ACTIN FILAMENT-BASED MOVEMENT%GOBP%GO:1903115	0.0147805	0.113802	1	DSG2,TRPM4,BIN1,STC1,PKP2,PDE4D,ANK2,FGF13,SRI,CACNA1C,CAV1,PLN,TNNC1,RANGRF,RYR2	1.56187	0.569499	15	30
ENDOCRINE PANCREAS DEVELOPMENT%GOBP%GO:0031018	ENDOCRINE PANCREAS DEVELOPMENT%GOBP%GO:0031018	0.0149207	0.114568	1	FOXA2,MNX1,BMP4,EIF2AK3,BMP5,INSM1,CDH2,NEUROD1	1.59876	0.655848	8	17
CELL MIGRATION INVOLVED IN SPROUTING ANGIOGENESIS%GOBP%GO:0002042	CELL MIGRATION INVOLVED IN SPROUTING ANGIOGENESIS%GOBP%GO:0002042	0.0149207	0.114568	1	EFNB2,ADTRP,MIA3,PIK3R3,EPHB4,AKT1,VEGFA,KDR,NRP1	1.59887	0.655893	9	17
HEXOSE CATABOLIC PROCESS%GOBP%GO:0019320	HEXOSE CATABOLIC PROCESS%GOBP%GO:0019320	0.0149524	0.114656	1	FUT8,FUT9,FUT4,LRP5,GALE	1.58054	0.61107	5	22
MUSCLE CELL DIFFERENTIATION%GOBP%GO:0042692	MUSCLE CELL DIFFERENTIATION%GOBP%GO:0042692	0.0149921	0.114804	1	GATA6,BMP2,TBX3,HEY1,TPM1,ISL1,BIN1,EDNRB,ADAMTS5,BMP4,MYH11,PPP3CA,EFEMP2,APLNR,NRG1,CXADR,ANK2,TMEM204,VEGFA,DMD,MEF2C,ENG,TBX2,OBSL1,ITGB1,JAM2,POPDC2,MYMX,MYL9,PDGFRB,LMOD1,SPEG,AKAP13,MEF2A,ACVR1,SYNE1,PLD3,CD81,ACTN1	1.40917	0.411499	39	129
CELLULAR RESPONSE TO STEROID HORMONE STIMULUS%GOBP%GO:0071383	CELLULAR RESPONSE TO STEROID HORMONE STIMULUS%GOBP%GO:0071383	0.0153001	0.117003	1	ABHD2,AKR1C3,ADTRP,SCGB2A1,NR3C2,ISL1,PLPP1,BMP4,SRC,YWHAH,PMEPA1,DDX17,FAM107A,KLF9,GPER1,TFPI,HNRNPU,PHB	1.47478	0.465324	18	70
HISTONE H2A UBIQUITINATION%GOBP%GO:0033522	HISTONE H2A UBIQUITINATION%GOBP%GO:0033522	0.0153801	0.117364	-1	CUL4B,RNF8,SKP1,UBE2A,BARD1,BCOR,DDB2,UBE2B,BRCA1,BRCC3,RYBP	-1.6224	-0.560411	11	22
SMOOTH MUSCLE CONTRACTION%REACTOME%R-HSA-445355.6	SMOOTH MUSCLE CONTRACTION%REACTOME%R-HSA-445355.6	0.015389	0.117364	1	TPM1,PXN,ACTA2,MYH11,TPM2,ACTG2,MYLK,SORBS1,CALD1,ANXA6,PAK1,MYL9,ITGA1,LMOD1,GUCY1B1	1.53962	0.53689	15	38
POSITIVE REGULATION OF MAPK CASCADE%GOBP%GO:0043410	POSITIVE REGULATION OF MAPK CASCADE%GOBP%GO:0043410	0.0154583	0.117734	1	INSR,BMP2,PDGFA,MST1R,TNIK,PLCE1,PDGFD,FLT1,PRKCA,MYDGF,APP,CD36,DOK4,TEK,ROCK2,MFHAS1,FERMT2,LGALS9,EDN1,FGFR4,BMP4,F2RL1,TRAF5,CCL11,PDGFC,PELI2,ROR2,SHC1,NRG1,CIB1,PLCG2,MAP3K11,GPER1,PDE8A,APOE,SDCBP,SPRY2,VEGFA,DIRAS2,F2R,RAMP3,KDR,PLCB1,ADRA2A,ARL6IP5,ANGPT1,PHB,TAOK2,RAPGEF2,GATA4,GADD45G,MAP4K2,ADAM8,CD27,JCAD,MAP3K12,PAK1,EMC10,LEP,NRP1,ARRB2,PDGFRB,ROR1,TRAF4,ERBB4,MADD,GAS6,ARRB1,EIF2A…	1.30436	0.355202	84	298
REGULATION OF CELLULAR EXTRAVASATION%GOBP%GO:0002691	REGULATION OF CELLULAR EXTRAVASATION%GOBP%GO:0002691	0.0155479	0.118256	1	PLVAP,FUT9,FUT4,CHST2,PTGER4,JAM3,PLCB1,CXCL12,THY1,ADAM8,OLFM4	1.56723	0.592742	11	25
NUCLEOTIDE-BINDING DOMAIN, LEUCINE RICH REPEAT CONTAINING RECEPTOR (NLR) SIGNALING PATHWAYS%REACTOME DATABASE ID RELEASE 79%168643	NUCLEOTIDE-BINDING DOMAIN, LEUCINE RICH REPEAT CONTAINING RECEPTOR (NLR) SIGNALING PATHWAYS%REACTOME DATABASE ID RELEASE 79%168643	0.0155844	0.118374	-1	UBE2V1,TAB2,ITCH,CARD9,CYLD,CASP4,NOD2,HMOX1,TXN,MAPK14,UBE2N,TRAF6,MAPK13,CASP1,NLRP3,PYCARD,NOD1,NLRP1,MAP3K7,CASP8,MAP2K6,RELA,AIM2	-1.47748	-0.426142	23	48
RESPONSE TO XENOBIOTIC STIMULUS%GOBP%GO:0009410	RESPONSE TO XENOBIOTIC STIMULUS%GOBP%GO:0009410	0.0156082	0.118396	1	GATA6,UGT2B15,FMO5,SEMA3C,SULT1A2,SULT1A1,ABCC6,FBP1,NQO1,TGFBR2,CYP2C9,CYP3A5,SULT1B1,AADAC,KCNQ1,AKR1C1,AHR,KCNE2,UGT2B11,GSTA3,MEF2C,NR1I2,TFRC,GSTA1,GATA4,KCNH2,SULT2A1,CYP4F12,GSTO1,CYP3A4,RBM22,NAT1,GAS6,CYP2C8	1.39362	0.402653	34	142
JNK (C-JUN KINASES) PHOSPHORYLATION AND ACTIVATION MEDIATED BY ACTIVATED HUMAN TAK1%REACTOME DATABASE ID RELEASE 79%450321	JNK (C-JUN KINASES) PHOSPHORYLATION AND ACTIVATION MEDIATED BY ACTIVATED HUMAN TAK1%REACTOME DATABASE ID RELEASE 79%450321	0.0156938	0.118608	-1	UBE2V1,TAB2,MAP2K4,NOD2,UBE2N,TRAF6,NOD1,MAPK9,MAP3K7	-1.67887	-0.631666	9	16
NUCLEOTIDE TRANSPORT%GOBP%GO:0006862	NUCLEOTIDE TRANSPORT%GOBP%GO:0006862	0.0156986	0.118608	1	ABCC6,SLC17A9,LRRC8D,SLC19A1,SLC25A24,ABCC4,SLC25A36,SLC25A5,ABCC5	1.58532	0.660487	9	16
ORGANOPHOSPHATE CATABOLIC PROCESS%GOBP%GO:0046434	ORGANOPHOSPHATE CATABOLIC PROCESS%GOBP%GO:0046434	0.0156994	0.118608	1	PLA2G10,NT5E,ENTPD6,ENTPD4,ENPP2,SUCLG2,SMPD3,PDE4D,MBD4,NUDT4,PLA2G4C,LIPG,NEIL1,INPP5B,PDE2A,DCTPP1,PLA2G7,ITPA,SYNJ2,SMPDL3A,PDE9A,ENTPD5,OGG1,ENPP1,ANGPTL3,INPP5A,ENTPD1,SARM1,PNLIPRP2	1.43885	0.444825	29	83
TGF_BETA_RECEPTOR%IOB%TGF_BETA_RECEPTOR	TGF_BETA_RECEPTOR%IOB%TGF_BETA_RECEPTOR	0.0157434	0.118782	-1	UBE2D1,NCOA1,WWTR1,NUP214,NUP153,ITCH,MAPK1,PARD3,SKP1,PPP2R2A,NFYA,KAT2B,SMAD2,UBE2D3,UBE2D2,UCHL5,CDC23,SMURF1,CD44,PIAS1,MAPK14,CCNE1,SOS1,TFDP2,RBX1,PPP2CA,PIAS2,BRCA1,FNTA,RNF111,GRB2,ATF2,CDK2,CCNB2	-1.33299	-0.326209	34	131
SIGNALING BY RECEPTOR TYROSINE KINASES%REACTOME%R-HSA-9006934.5	SIGNALING BY RECEPTOR TYROSINE KINASES%REACTOME%R-HSA-9006934.5	0.0158597	0.119405	1	INSR,ITPR3,MST1R,ID3,DUSP4,ID2,COL4A2,PDGFD,FLT1,PRKCA,GRB10,PTPRK,DUSP6,TNS3,AP2B1,COL4A5,PXN,RPS6KA1,UBB,PTK2,PIK3R3,COL6A3,COL6A2,LAMC2,LAMA4,DNM3,FLRT3,MET,ROCK2,RNF41,SPARC,RPS6KA2,LAMA3,COL6A1,GALNT3,ITGAV,FGFR4,COL4A1,POLR2H,CYBA,SRC,PTPN18,LAMB3,SHC1,BAX,CDC42,NRG1,FYN,AKT1,VRK3,NCOR1,ARHGEF7,IRS1,APOE,LAMB1,SPRY2,LAMC1,SHC2,VEGFA,LRIG1,CLTC,KDR,COL4A3,LAMA2,CDH5,MEF2C,HSP90AA1,MYCN,CXCL1…	1.26225	0.336638	111	434
PATTERN SPECIFICATION PROCESS%GOBP%GO:0007389	PATTERN SPECIFICATION PROCESS%GOBP%GO:0007389	0.0158712	0.119405	1	BMP2,FOXA2,TBX3,PTCH1,MICAL2,HEY1,TGFBR2,ISL1,LRP5,FZD5,KIF3B,STC1,FOLR1,SMAD6,BMP4,AHI1,APLNR,HOXB6,LRP6,TLL2,TDGF1P3,LRP5L,MEF2C,WLS,ENG,TBX2,GATA4,HOXB7,HHEX,FBXL15,NBL1,RELN,MKKS,ERBB4,COBL,ACVR1,SHH,TDRD1,BBS4,GREM1,LEFTY1,DNAI2,SOX17,ASCL1,C3,WNT8B,DNAI1,BMI1	1.37672	0.394663	48	153
ORGANIC HYDROXY COMPOUND CATABOLIC PROCESS%GOBP%GO:1901616	ORGANIC HYDROXY COMPOUND CATABOLIC PROCESS%GOBP%GO:1901616	0.015895	0.119405	1	SULT1A2,AKR1C3,SULT1A1,AKR1B10,SULT1B1,APOE,SCARF1,SULT2A1,HSD17B6,CYP4F12,SULT1E1,INPP5B,CYP3A4,SYNJ2,INPP5A,CYP27B1,TKFC,MAOB,MAOA,SRD5A3,SYNJ1,INPP5J	1.51639	0.513952	22	44
RNA POLYMERASE III TRANSCRIPTION INITIATION FROM TYPE 2 PROMOTER%REACTOME DATABASE ID RELEASE 79%76066	RNA POLYMERASE III TRANSCRIPTION INITIATION FROM TYPE 2 PROMOTER%REACTOME DATABASE ID RELEASE 79%76066	0.0159716	0.119405	-1	POLR1D,POLR3B,POLR2F,POLR3G,POLR1C,POLR3C,GTF3C1,TBP,GTF3C3,GTF3C5	-1.60644	-0.554898	10	22
ACTIVATED TAK1 MEDIATES P38 MAPK ACTIVATION%REACTOME DATABASE ID RELEASE 79%450302	ACTIVATED TAK1 MEDIATES P38 MAPK ACTIVATION%REACTOME DATABASE ID RELEASE 79%450302	0.0159753	0.119405	-1	UBE2V1,TAB2,MAPKAPK3,NOD2,MAPK14,UBE2N,TRAF6	-1.66258	-0.617094	7	17
REPRODUCTION%REACTOME%R-HSA-1474165.3	REPRODUCTION%REACTOME%R-HSA-1474165.3	0.0159787	0.119405	-1	TINF2,HSPA2,H2BC8,H2AC8,CD9,SUN1,H2AC6,H2BC9,H2BC17,BRCA1,H3-3B,STAG1,UBE2I,CDK2,IZUMO4,H2BS1,RAD21,B4GALT1,RPA2,PSMC3IP,H2BC21,H2BC5,H3C8,H3-4	-1.40358	-0.370547	24	79
NUCLEAR IMPORT OF REV PROTEIN%REACTOME%R-HSA-180746.1	NUCLEAR IMPORT OF REV PROTEIN%REACTOME%R-HSA-180746.1	0.0159949	0.119405	-1	NUP214,NUP153,NUP205,NUP42,NUP188,RAE1,NUP93,NUP37,RAN,NUP54,NPM1,NUP133	-1.55633	-0.502561	12	29
HALLMARK_MYC_TARGETS_V1%MSIGDB_C2%HALLMARK_MYC_TARGETS_V1	HALLMARK_MYC_TARGETS_V1%MSIGDB_C2%HALLMARK_MYC_TARGETS_V1	0.0159956	0.119405	-1	ETF1,CSTF2,SRPK1,UBE2E1,IFRD1,NHP2,EIF4E,PSMC6,SNRPD1,PSMD7,TOMM70,YWHAQ,EIF2S1,CDK2,TRA2B,NOP16,DUT,RRM1,RAN,PRDX3,PWP1,AP3S1,C1QBP,PABPC1,SF3A1,NCBP2,TFDP1,PSMC4,NOLC1,MCM2,SNRPD2,ABCE1,PCBP1,RPS5,MYC,CCNA2,RSL1D1,PSMA2,MAD2L1	-1.34788	-0.334071	39	120
ARRHYTHMOGENIC RIGHT VENTRICULAR CARDIOMYOPATHY%WIKIPATHWAYS_20220210%WP2118%HOMO SAPIENS	ARRHYTHMOGENIC RIGHT VENTRICULAR CARDIOMYOPATHY%WIKIPATHWAYS_20220210%WP2118%HOMO SAPIENS	0.0160876	0.119934	1	DSG2,TCF7L2,ITGB4,DAG1,ITGA6,ITGAV,PKP2,SGCB,DMD,ITGB1,SGCD,CACNA1C,CACNA2D2,CACNB1,ITGA1,CDH2,CACNG4,ACTG1,ITGA7,ACTN1,CACNA1D,RYR2,SGCA,CTNNA1,CACNG2,SLC8A1	1.5109	0.496967	26	53
DOWNSTREAM SIGNALING EVENTS OF B CELL RECEPTOR (BCR)%REACTOME DATABASE ID RELEASE 79%1168372	DOWNSTREAM SIGNALING EVENTS OF B CELL RECEPTOR (BCR)%REACTOME DATABASE ID RELEASE 79%1168372	0.0161359	0.119966	-1	MALT1,FBXW11,SKP1,RASGRP1,BTRC,PSME3,PSMC6,PSMD6,PSMD7,PSMD12,NRAS,REL,HRAS,NFKBIA,PSMB7,PSMD9,PPP3CB,FKBP1A,NFKBIB,SEM1,CALM1,PSMD5,PSMC4,MAP3K7,PSMD8,PSMD10,PSMA2,PSMB6,RELA	-1.41756	-0.382478	29	70
REGULATION OF EPITHELIAL TO MESENCHYMAL TRANSITION%GOBP%GO:0010717	REGULATION OF EPITHELIAL TO MESENCHYMAL TRANSITION%GOBP%GO:0010717	0.0161504	0.119966	1	BMP2,FOXA2,OVOL2,LOXL2,TCF7L2,DAB2,COL1A1,TGFBR2,DAG1,TGFB1I1,FERMT2,BAMBI,SDCBP,SPRY2,SMAD7,ENG,BMP5,OLFM1,EPHA3,LDLRAD4,PHLDB1	1.47858	0.472319	21	65
MONOSACCHARIDE CATABOLIC PROCESS%GOBP%GO:0046365	MONOSACCHARIDE CATABOLIC PROCESS%GOBP%GO:0046365	0.0161558	0.119966	1	FUT8,FUT9,FUT4,LRP5,GALE	1.57283	0.604061	5	23
NEGATIVE REGULATION OF METAPHASE/ANAPHASE TRANSITION OF CELL CYCLE%GOBP%GO:1902100	NEGATIVE REGULATION OF METAPHASE/ANAPHASE TRANSITION OF CELL CYCLE%GOBP%GO:1902100	0.0163009	0.120884	-1	ZNF207,APC,ZW10,IK,BUB3,SPC25,CENPF,BUB1B,TTK,MAD2L1,KNTC1,ZWILCH,NDC80,FBXO5,TRIP13	-1.56904	-0.514663	15	27
CHONDROITIN SULFATE BIOSYNTHESIS%REACTOME%R-HSA-2022870.2	CHONDROITIN SULFATE BIOSYNTHESIS%REACTOME%R-HSA-2022870.2	0.0163265	0.120915	1	VCAN,DCN,CHPF,CSGALNACT1,CSPG4,CHST15,BGN,CSPG5,CSGALNACT2	1.58082	0.658614	9	16
MTORC1-MEDIATED SIGNALLING%REACTOME%R-HSA-166208.3	MTORC1-MEDIATED SIGNALLING%REACTOME%R-HSA-166208.3	0.0163981	0.121286	-1	RRAGD,RPS6KB1,EIF4EBP1,EIF4E,RRAGC,LAMTOR3,FKBP1A	-1.66992	-0.610221	7	18
PACKAGING OF TELOMERE ENDS%REACTOME%R-HSA-171306.3	PACKAGING OF TELOMERE ENDS%REACTOME%R-HSA-171306.3	0.0164769	0.121709	-1	TINF2,H2BC8,H2AC8,H2AC6,H2BC9,H2BC17,H2BS1,H2BC21,H2BC5,H3-4	-1.5994	-0.53835	10	24
NEGATIVE REGULATION OF CALCIUM ION TRANSPORT%GOBP%GO:0051926	NEGATIVE REGULATION OF CALCIUM ION TRANSPORT%GOBP%GO:0051926	0.016586	0.122191	1	TRIM27,BIN1,STC1,GPR35,FKBP1B,TMBIM6,PPP3CA,ADRA2A,SRI,CALM3,CALM2,GSTO1,PLN,PPP3R1	1.51355	0.512987	14	44
TRANSCRIPTIONAL REGULATION BY THE AP-2 (TFAP2) FAMILY OF TRANSCRIPTION FACTORS%REACTOME DATABASE ID RELEASE 79%8864260	TRANSCRIPTIONAL REGULATION BY THE AP-2 (TFAP2) FAMILY OF TRANSCRIPTION FACTORS%REACTOME DATABASE ID RELEASE 79%8864260	0.0166016	0.122191	-1	WWOX,TFAP2B,TGFA,CITED2,TFAP2C,KCTD15,EGFR,TFAP2A,KDM5B,UBE2I,NOP2,NPM1,PITX2,EP300	-1.52767	-0.486371	14	31
ALPHA6BETA4INTEGRIN%IOB%ALPHA6BETA4INTEGRIN	ALPHA6BETA4INTEGRIN%IOB%ALPHA6BETA4INTEGRIN	0.0166072	0.122191	1	PRKCA,ITGB4,PIK3R3,LAMC2,CD151,ITGA6,DST,LAMA3,SRC,LAMB3,SHC1,FYN,IRS1,LAMB1,LAMC1	1.50942	0.503091	15	49
PROTEIN N-LINKED GLYCOSYLATION VIA ASPARAGINE%GOBP%GO:0018279	PROTEIN N-LINKED GLYCOSYLATION VIA ASPARAGINE%GOBP%GO:0018279	0.0166304	0.122202	1	FUT8,MGAT5,ST6GAL1,RPN2,ALG5,RPN1,UBE2J1,UGGT1,UGGT2,MGAT2	1.58769	0.651308	10	17
VENTRICULAR SEPTUM DEVELOPMENT%GOBP%GO:0003281	VENTRICULAR SEPTUM DEVELOPMENT%GOBP%GO:0003281	0.0166906	0.122319	1	HEY1,TGFBR2,SOX4,BMP4,APLNR,SMAD7,GATA4,SALL1,PDE2A,TGFBR3,MATR3,SMAD4,SLIT3,ACVR1,ZFPM2	1.53055	0.543502	15	35
AXON GUIDANCE%REACTOME DATABASE ID RELEASE 79%422475	AXON GUIDANCE%REACTOME DATABASE ID RELEASE 79%422475	0.0167017	0.122319	1	EFNB2,ENAH,MYO10,COL4A2,SPTBN1,MMP2,PRKCA,GRB10,SDC2,AP2B1,ISL1,COL4A5,RPS6KA1,UBB,PTK2,PIK3R3,COL6A3,PLXNA3,COL6A2,DOK4,DNM3,DAG1,FLRT3,MET,PSME4,ROCK2,EPHB4,CXCR4,RPS6KA2,COL6A1,ARPC1B,ITGAV,DPYSL2,COL4A1,CFL1,RPS27L,MYH11,SRC,SHC1,CDC42,FYN,DOK1,SEMA3E,AGRN,ALCAM,ANK2,ITSN1,VASP,PLXND1,ARHGEF7,LAMB1,SDCBP,LAMC1,NCAM1,CLTC,COL4A3,ABL1,RRAS,HSP90AA1,CXCL12,RAP1GAP,ITGB1,RHOB,PRKACB,SCN3A,L1CAM,D…	1.25852	0.335637	98	437
REGULATION OF PLASMA MEMBRANE BOUNDED CELL PROJECTION ORGANIZATION%GOBP%GO:0120035	REGULATION OF PLASMA MEMBRANE BOUNDED CELL PROJECTION ORGANIZATION%GOBP%GO:0120035	0.0167395	0.122319	1	SEMA4G,TNIK,EFNB2,SEMA3C,USH1C,FUT9,PLCE1,EPS8L3,PODXL,MYO10,TBC1D30,NEDD4L,LTK,CDC42EP4,SDC2,TBC1D1,PLXNA3,CDK10,CERS2,RAB17,ITGA6,SEMA3G,SEPTIN9,ITM2C,P2RX4,TOX,EPS8,ATP8B1,IFT20,ENPP2,CFL1,F2RL1,SRC,KIF13B,YWHAH,EVI5,ROR2,LZTS3,CDC42,FYN,SEMA3E,AGRN,CIB1,NDNF,MACF1,FBXO7,AKT1,TBC1D2B,SIPA1L1,PLXND1,CDHR2,CDHR5,ARHGEF7,GAK,APOE,TBC1D16,VEGFA,FGF13,ARHGAP44,OBSL1,THY1,ARHGAP24,PRKCD,RAP1GAP,BMP5…	1.27626	0.34283	88	371
ACTIVATION OF NF-KAPPAB IN B CELLS%REACTOME%R-HSA-1169091.1	ACTIVATION OF NF-KAPPAB IN B CELLS%REACTOME%R-HSA-1169091.1	0.0167511	0.122319	-1	MALT1,FBXW11,SKP1,BTRC,PSME3,PSMC6,PSMD6,PSMD7,PSMD12,REL,NFKBIA,PSMB7,PSMD9,NFKBIB,SEM1,PSMD5,PSMC4,MAP3K7,PSMD8,PSMD10,PSMA2,PSMB6,RELA	-1.44853	-0.403511	23	58
TELOMERE MAINTENANCE%REACTOME DATABASE ID RELEASE 79%157579	TELOMERE MAINTENANCE%REACTOME DATABASE ID RELEASE 79%157579	0.0167549	0.122319	-1	TINF2,H2BC8,STN1,H2AC8,NHP2,PPP6C,POLR2F,RFC2,H2AC6,H2BC9,H2BC17,RFC1,H3-3B,CDK2,H2BS1,RFC5,RPA2,POLR2I,H2BC21,H2BC5,LIG1,CCNA2,H3-4	-1.40295	-0.372471	23	77
TOLL LIKE RECEPTOR 9 (TLR9) CASCADE%REACTOME DATABASE ID RELEASE 79%168138	TOLL LIKE RECEPTOR 9 (TLR9) CASCADE%REACTOME DATABASE ID RELEASE 79%168138	0.0168365	0.122756	-1	MAP2K1,FBXW11,UBE2V1,PELI1,IRAK4,TAB2,MAPK1,SKP1,EEA1,NKIRAS2,MAPKAPK3,S100A12,TICAM1,S100B,MAP2K4,NOD2,MAPK14,BTRC,UBE2N,DUSP3,MAP3K8,TRAF6,PPP2CA,CREB1,DUSP7,NFKBIA,ATF2	-1.4054	-0.368523	27	82
REGULATION OF CELL CYCLE CHECKPOINT%GOBP%GO:1901976	REGULATION OF CELL CYCLE CHECKPOINT%GOBP%GO:1901976	0.0169434	0.123204	-1	FEM1B,BARD1,DUSP1,BRCA1,BRCC3,CCNB1,RPA2,TTI2,CRY1,MAD2L1,BIRC5,CDK5RAP2,AURKB,NDC80,THOC5	-1.4996	-0.458429	15	37
MACROAUTOPHAGY%GOBP%GO:0016236	MACROAUTOPHAGY%GOBP%GO:0016236	0.0169492	0.123204	-1	MTMR3,VPS4B,RB1CC1,PLEKHM1,ILRUN,YOD1,PLAA,ARL8B,LAMP2,LGALS8,CALCOCO2,SMURF1,STX17,STAM2,SNAP29,TSG101,AMBRA1,CHMP1B,ATG14,UFL1,WDFY3,PINK1,NBR1,GABARAPL2,MAP1LC3B,WIPI2,CHMP2B,CHMP5,ULK1,CALM1,PIK3C3,TRAPPC8,WDR45B,RAB7A,ATG2B,STAM	-1.36158	-0.343013	36	107
TRANSCRIPTION ELONGATION FROM RNA POLYMERASE II PROMOTER%GOBP%GO:0006368	TRANSCRIPTION ELONGATION FROM RNA POLYMERASE II PROMOTER%GOBP%GO:0006368	0.0169635	0.123204	-1	ELP4,CDC73,WDR61,GTF2F2,PAF1,CTR9,POLR2I,RTF1	-1.65964	-0.606464	8	18
RESPONSE TO IONIZING RADIATION%GOBP%GO:0010212	RESPONSE TO IONIZING RADIATION%GOBP%GO:0010212	0.0170266	0.123503	-1	RNF8,YAP1,TRIM13,BARD1,NIPBL,MAPK14,IFI16,ANXA1,CRYAB,HUS1,TLK2,BRCA1,HRAS,XRCC5,BRCC3,EYA3,GRB2,RAD1,TMEM109,EYA1,MSH2,INTS7	-1.41496	-0.383797	22	68
GLYCOSAMINOGLYCAN METABOLIC PROCESS%GOBP%GO:0030203	GLYCOSAMINOGLYCAN METABOLIC PROCESS%GOBP%GO:0030203	0.017077	0.123665	1	FUCA1,B4GAT1,CEMIP2,HEXB,GNS,SLC35D2,GLB1,IDUA,CHST2,CHPF,HEXA,NDNF,UST,CSGALNACT1,GUSB,XYLT2,EXT1,ANGPT1,SGSH,CLN6,B4GALT7,NAGLU,CHST15,ABCC5,EXT2,HPSE2,CHST5,HAS2,B3GAT3	1.47619	0.471553	29	65
MEMBRANE INVAGINATION%GOBP%GO:0010324	MEMBRANE INVAGINATION%GOBP%GO:0010324	0.0170928	0.123665	1	RHOBTB1,IGHA2,IGHG2,CD36,CDC42,IGHV4-59,IGHV3-7,XKR8,IGHV3-23,IGHV1-69,ARHGAP12,IGHV3-21,FNBP1L,RHOBTB2,IGHV4-34,IGHD,IGHV3-72,THBS1	1.49937	0.498089	18	50
CELLULAR RESPONSE TO KETONE%GOBP%GO:1901655	CELLULAR RESPONSE TO KETONE%GOBP%GO:1901655	0.017118	0.123689	1	POSTN,AKR1C3,PTGER2,ROCK2,GNB1,SRC,PTGER4,SPHK2,AHR,KLF9,AKR1C2,PARK7,CFTR,GAS6	1.51682	0.521464	14	41
ION TRANSPORT BY P-TYPE ATPASES%REACTOME%R-HSA-936837.4	ION TRANSPORT BY P-TYPE ATPASES%REACTOME%R-HSA-936837.4	0.0173154	0.124955	1	ATP2A3,ATP9A,ATP7B,ATP2B1,ATP8B1,ATP8A1,ATP2C2,ATP4B,ATP9B,SRI,ATP4A,ATP1B1,ATP1B2,PLN,ATP2C1,ATP13A1,ATP8A2,ATP1A1,FXYD1,ATP13A2	1.50499	0.508451	20	45
RESPONSE TO KETONE%GOBP%GO:1901654	RESPONSE TO KETONE%GOBP%GO:1901654	0.0173948	0.125199	1	ABHD2,POSTN,AKR1C3,NR1H3,PTGER2,ROCK2,GNB1,SRC,PTGER4,SPHK2,AHR,KLF9,AKR1C2,PARK7,CFTR,TGFBR3,GAS6,CAV1,SLIT3,THBS1,LARP1	1.47452	0.474005	21	62
HYPERTROPHY MODEL%WIKIPATHWAYS_20220210%WP516%HOMO SAPIENS	HYPERTROPHY MODEL%WIKIPATHWAYS_20220210%WP516%HOMO SAPIENS	0.0174102	0.125199	-1	IL18,IL1A,DUSP14,EIF4EBP1,IL1R1,IFRD1,EIF4E	-1.65902	-0.635143	7	15
BLOOD VESSEL ENDOTHELIAL CELL MIGRATION%GOBP%GO:0043534	BLOOD VESSEL ENDOTHELIAL CELL MIGRATION%GOBP%GO:0043534	0.017419	0.125199	1	EFNB2,ADTRP,MIA3,PIK3R3,EPHB4,AKT1,VEGFA,KDR,CDH5,NRP1,GREM1,ID1,FGF2	1.55352	0.606081	13	21
REGULATION OF PEPTIDE HORMONE SECRETION%GOBP%GO:0090276	REGULATION OF PEPTIDE HORMONE SECRETION%GOBP%GO:0090276	0.0174564	0.125199	1	FOXA2,TCF7L2,SOX4,ISL1,TRPM4,LRP5,HFE,MYRIP,KLF7,INHBB,GPER1,IRS1,CHGA,LRP5L,ADRA2A,HADH,ANO1,ACSL4,CFTR,STX1A,TFR2,PER2,SIRT4,C2CD2L,FGB,FGG,NEUROD1,FGA,NR1H4	1.41153	0.423602	29	102
NEGATIVE REGULATION OF ENDOTHELIAL CELL PROLIFERATION%GOBP%GO:0001937	NEGATIVE REGULATION OF ENDOTHELIAL CELL PROLIFERATION%GOBP%GO:0001937	0.0174603	0.125199	1	FLT1,SPARC,ATP5IF1,SYNJ2BP,PPARG,NR2F2,APOE,COL4A3,MEF2C,NF1,SCG2,MMRN2,CAV1,THBS1,ATP5F1A,CCL2,APOH	1.54273	0.558603	17	31
REGULATION OF PEPTIDE SECRETION%GOBP%GO:0002791	REGULATION OF PEPTIDE SECRETION%GOBP%GO:0002791	0.0175526	0.125492	1	FOXA2,TCF7L2,SOX4,ISL1,TRPM4,LRP5,HFE,MYRIP,KLF7,INHBB,GPER1,IRS1,CHGA,LRP5L,ADRA2A,HADH,ANO1,ACSL4,CFTR,STX1A,TFR2,PER2,SIRT4,C2CD2L,FGB,FGG,NEUROD1,FGA,NR1H4	1.41103	0.422863	29	103
MONOSACCHARIDE BIOSYNTHETIC PROCESS%GOBP%GO:0046364	MONOSACCHARIDE BIOSYNTHETIC PROCESS%GOBP%GO:0046364	0.017557	0.125492	1	SLC39A14,FBP1,FBP2,G6PC3,SLC25A1,PER2,CHST15,AKR1B1,PPARGC1A,ATF4,SLC25A13	1.55433	0.591673	11	24
TRANSCRIPTION PREINITIATION COMPLEX ASSEMBLY%GOBP%GO:0070897	TRANSCRIPTION PREINITIATION COMPLEX ASSEMBLY%GOBP%GO:0070897	0.017568	0.125492	-1	MED21,MED28,TAF1B,MED8,GTF2A2,POLR1E,MED7,MED6,TBP,MED27,MED14,GTF2B,TAF12,DR1,MED4	-1.49679	-0.452629	15	39
NEGATIVE REGULATION OF CELL PROJECTION ORGANIZATION%GOBP%GO:0031345	NEGATIVE REGULATION OF CELL PROJECTION ORGANIZATION%GOBP%GO:0031345	0.0176034	0.125586	1	SEMA4G,EFNB2,SEMA3C,TBC1D30,CDK10,CERS2,SEMA3G,ITM2C,YWHAH,FYN,SEMA3E,CIB1,GAK,APOE,SPRY2,FGF13,ARHGAP44,THY1,ARHGAP24,PRKCD,RAP1GAP,RAPGEF2,DPYSL3,STMN2,MAP4,NLGN1	1.42126	0.429278	26	96
TNFALPHA%IOB%TNFALPHA	TNFALPHA%IOB%TNFALPHA	0.0178023	0.126684	-1	PAPOLA,MAP2K1,RPS6KB1,PPP1R13L,MAPK1,SKP1,TRIB3,NKIRAS2,SMARCA4,UBE2D3,UBE2D2,POLR1D,NR2C2,EGFR,DDX3X,MCC,BAG4,MAPK14,YWHAZ,MAP3K8,TRAF6,PPP6C,PSMD6,PSMD7,PDCD2,PSMD12,FBXW7,CRADD,CREB1,YWHAQ,POLR1C,REL,NFKBIA,TBKBP1,TRAF1,AKAP8,UBE2I,CASP10,KTN1	-1.322	-0.320936	39	139
RIBONUCLEOPROTEIN COMPLEX ASSEMBLY%GOBP%GO:0022618	RIBONUCLEOPROTEIN COMPLEX ASSEMBLY%GOBP%GO:0022618	0.0178023	0.126684	-1	NUDT21,ZNHIT6,COIL,SRSF5,EIF3J,PRKRA,EIF3H,CDC73,DDX28,PRMT5,SRPK1,YTHDC1,CELF1,SRPK2,SNRPD1,RPL10L,CLP1,USP4,SNRPF,GEMIN2,EIF3A,STRAP,XRCC5,EIF6,GCFC2,WDR77,ZNHIT3,NOP2,PRKDC,SF3A1,MCTS1,AGO2,SNRPD2,GEMIN7,RPS5,SETX,SRSF9,DICER1,CRNKL1,RPS28,MDN1,SCAF11	-1.31545	-0.319348	42	139
ENDOTHELIAL CELL DIFFERENTIATION%GOBP%GO:0045446	ENDOTHELIAL CELL DIFFERENTIATION%GOBP%GO:0045446	0.017928	0.127418	1	HEY1,PECAM1,MET,STC1,COL15A1,F2RL1,TIE1,PDE4D,NRG1,NR2F2,KDR,RAB1A,RAPGEF2,NRP1,PDE2A,SMAD4,EZR,RBPJ,ACVR1,CLDN3,SOX17	1.50073	0.50137	21	48
POSITIVE REGULATION OF CELL CYCLE PHASE TRANSITION%GOBP%GO:1901989	POSITIVE REGULATION OF CELL CYCLE PHASE TRANSITION%GOBP%GO:1901989	0.0179739	0.127583	-1	VPS4B,ESPL1,CUL3,RDX,CDC73,CRNN,EGFR,CDC23,DDX3X,RAB11A,ANXA1,ADAM17,RAD51B,AIF1,EZH2,PAF1,KLHL18,CCNB1,CDK1,RRM1,NPM1,TFDP1,UBE2C,DBF4B,ZNF16,RRM2,RB1,MECP2,DTL,CDC27,DLGAP5,PAGR1,FBXO5,THOC5	-1.41666	-0.38688	34	65
AMINO ACID TRANSPORT%GOBP%GO:0006865	AMINO ACID TRANSPORT%GOBP%GO:0006865	0.0180635	0.128058	1	SH3BP4,SFXN3,SLC38A10,SLC43A1,SLC25A38,SLC6A20,SLC6A14,SLC38A7,LRRC8D,SLC7A8,MFSD12,SLC7A7,ARL6IP5,CTNS,LLGL2,SLC6A12,SLC3A1,SLC1A1,SLC6A13,SLC25A44,SLC25A13,SLC38A6,SLC16A2,SLC16A10	1.4678	0.472987	24	61
REGULATION OF ENDOTHELIAL CELL MIGRATION%GOBP%GO:0010594	REGULATION OF ENDOTHELIAL CELL MIGRATION%GOBP%GO:0010594	0.0180963	0.128129	1	PRKCA,CARD10,PTK2,MET,STC1,TEK,ROCK2,P2RX4,SPARC,EDN1,BMP4,SYNJ2BP,DCN,STARD13,HDAC9,PPARG,CIB1,NR2F2,AGT,AKT1,APOE,VEGFA,KDR,ABL1,RRAS,SP100,MEF2C,ANGPT1,NF1,RHOB,PRKD1,SCARB1,PIK3C2A,JCAD,EMC10,MMRN2,NRP1	1.39411	0.406702	37	130
UB-SPECIFIC PROCESSING PROTEASES%REACTOME DATABASE ID RELEASE 79%5689880	UB-SPECIFIC PROCESSING PROTEASES%REACTOME DATABASE ID RELEASE 79%5689880	0.0181818	0.128573	-1	H2BC8,SNX3,SMAD2,IDE,CYLD,H2AC8,H2AW,USP21,POLB,STAM2,DDB2,HIF1A,SKP2,SMAD3,PSME3,PSMC6,TRAF6,WDR48,PSMD6,PSMD7,USP15,PSMD12,TOMM70,H2AC6,H2BC9,H2BC17,USP4,RHOT1,FKBP8,NFKBIA,PSMB7,PSMD9,TAF9B,USP7,USP25,SEM1,PSMD5,PSMC4,MAP3K7,H2BC21,SIAH2,PSMD8,PSMD10,H2BC5,MYC,ADRB2,CCNA2,DDX58,PTRH2,PSMA2,PSMB6,MUL1	-1.31308	-0.317311	52	149
REGULATION OF FATTY ACID OXIDATION%GOBP%GO:0046320	REGULATION OF FATTY ACID OXIDATION%GOBP%GO:0046320	0.0183278	0.129443	1	SOX9,AKT1,IRS1,ACADVL,LONP2,SIRT4,PPARGC1A,FABP3,PRKAG2,MLYCD,ACADL,ABCB11,PPARA,PDK4	1.54975	0.60461	14	21
AEROBIC RESPIRATION%GOBP%GO:0009060	AEROBIC RESPIRATION%GOBP%GO:0009060	0.0184878	0.13041	1	ACO1,ME3,SUCLG2,COX4I1,ACO2,UQCR10,COX7C,UQCRC2,UQCRC1,COX15,OGDH,NDUFV1,NDUFC2,NDUFS2,SURF1,COX7A2,ATP5F1A,COX5B,NDUFAB1,COX6C,SIRT3,NNT,UQCRFS1P1,ATP5F1C,NDUFB2,NDUFB8,NDUFA4,NDUFB10,UQCR11,UQCRQ,ATP5F1E,NDUFA5,NDUFA1,OGDHL,NDUFA3,DLST,FH,ATP5MG,ATP5PB,NDUFA9,NDUFA8,SDHB,IDH3B,NIPSNAP2,OXA1L	1.42461	0.436344	45	88
RNA POLYMERASE III TRANSCRIPTION INITIATION FROM TYPE 1 PROMOTER%REACTOME%R-HSA-76061.2	RNA POLYMERASE III TRANSCRIPTION INITIATION FROM TYPE 1 PROMOTER%REACTOME%R-HSA-76061.2	0.0186446	0.131161	-1	POLR1D,POLR3B,POLR2F,POLR3G,POLR1C,POLR3C,GTF3C1,TBP,GTF3C3,GTF3C5	-1.5897	-0.540741	10	23
FOLATE METABOLISM%WIKIPATHWAYS_20220210%WP176%HOMO SAPIENS	FOLATE METABOLISM%WIKIPATHWAYS_20220210%WP176%HOMO SAPIENS	0.0186593	0.131161	1	INSR,GPX2,FOLR1,SLC19A1,MTHFS,SERPINA3,SCARB1,PLAT,MTRR,LDLR,FGA,MTHFD2,CCL2,FOLR2,MPO,ALB,APOA1,F2,HBB,FLAD1,APOB,NFKB2	1.50406	0.509772	22	44
MYELOID CELL DIFFERENTIATION%GOBP%GO:0030099	MYELOID CELL DIFFERENTIATION%GOBP%GO:0030099	0.0186757	0.131161	1	ID2,TGFBR2,APP,MFHAS1,RUNX1,LGALS9,SLC25A38,BMP4,ATP5IF1,F2RL1,SRC,CDC42,PPARG,CIB1,TCTA,VEGFA,MEF2C,TAL1,FARP2,ALAS1,TGFBR3,MED1,HIPK2,SLC25A5,CD81,ACTN1,DHRS2,ZBTB16,UBD,ALAS2,SNRK,IL15,BATF	1.39325	0.407607	33	127
LYSOSOME VESICLE BIOGENESIS%REACTOME%R-HSA-432720.2	LYSOSOME VESICLE BIOGENESIS%REACTOME%R-HSA-432720.2	0.0186874	0.131161	1	APP,CTSZ,GNS,TXNDC5,AP1G2,AP1M2,CLTC,DNAJC6,AP1S1,ARRB1,SH3GL2,M6PR	1.54954	0.58605	12	25
RESPONSE TO OSMOTIC STRESS%GOBP%GO:0006970	RESPONSE TO OSMOTIC STRESS%GOBP%GO:0006970	0.0187416	0.131378	-1	OXSR1,MAP7,YBX3,SLC12A6,DDX3X,TRPV4,TSC22D4,PLK3,MAPK13,STK39,CAB39,CASP1,ATF2,NLRP3,PYCARD	-1.50087	-0.461624	15	36
ANTIGEN ACTIVATES B CELL RECEPTOR (BCR) LEADING TO GENERATION OF SECOND MESSENGERS%REACTOME DATABASE ID RELEASE 79%983695	ANTIGEN ACTIVATES B CELL RECEPTOR (BCR) LEADING TO GENERATION OF SECOND MESSENGERS%REACTOME DATABASE ID RELEASE 79%983695	0.0190044	0.132895	1	ITPR3,IGKV1-39,IGKV3-20,IGKV2-28,IGKV4-1,FYN,PLCG2,IGHV4-59,IGHV3-7,IGHV3-23,IGHV1-69,IGLV3-25,CD79A,ORAI2,AHCYL1,IGHV4-34,IGHD	1.52007	0.533334	17	37
INTERMEDIATE FILAMENT-BASED PROCESS%GOBP%GO:0045103	INTERMEDIATE FILAMENT-BASED PROCESS%GOBP%GO:0045103	0.0190053	0.132895	-1	KRT33A,KRT31,DNAJB6,PPL,EVPL,KRT32,PKP1,KRT5,CSNK1A1,KRT6B,KRT4,KRT6A,KLHL24,KRT13,DSP,KRT23,ATXN3,KRT16,KRT1,KRT76,KRT14,KRT34,KRT2,TCHH,NEFM,KRT17,NEFH	-1.42385	-0.393803	27	61
REGULATION OF ERK1 AND ERK2 CASCADE%GOBP%GO:0070372	REGULATION OF ERK1 AND ERK2 CASCADE%GOBP%GO:0070372	0.0190596	0.133026	1	BMP2,PDGFA,DUSP4,PDGFD,PRKCA,PTPRR,DUSP6,APP,FN1,CD36,TEK,MFHAS1,FERMT2,LGALS9,FGFR4,F2RL1,SYNJ2BP,CCL11,PDGFC,ROR2,SHC1,EMILIN1,NRG1,TIMP3,CIB1,GPER1,PDE8A,APOE,SPRY2,F2R,RAMP3,KDR,RRAS,ANGPT1,PHB,RAPGEF2,GATA4,MAP3K12,NRP1,ARRB2,PDGFRB,SPRED2,ROR1,ERBB4,TGFBR3,GAS6,ARRB1,CCL18,SMAD4,EZR,CCL16,FGB,FGG,EPHB2,FGA,CCR1,FBLN1,SEMA6A,CCL2,FLCN,DENND2B,LMO3,CCL21,HTR2A,FGF2,IGF1,CCL23,CCN2	1.34617	0.377932	68	192
REGULATION OF HEART RATE BY CARDIAC CONDUCTION%GOBP%GO:0086091	REGULATION OF HEART RATE BY CARDIAC CONDUCTION%GOBP%GO:0086091	0.01909	0.133026	1	DSG2,ISL1,TRPM4,BIN1,KCNQ1,PKP2,ANK2,KCNE2,KCNE4,CACNA1C,KCNH2,SCN3B,CAV1	1.52878	0.5441	13	34
HALLMARK_P53_PATHWAY%MSIGDB_C2%HALLMARK_P53_PATHWAY	HALLMARK_P53_PATHWAY%MSIGDB_C2%HALLMARK_P53_PATHWAY	0.0190948	0.133026	-1	ALOX15B,ABAT,CDKN2AIP,IL1A,CDK5R1,MXD1,TRIB3,TGFA,FDXR,ZNF365,TPRKB,IER5,BAIAP2,MAPKAPK3,CLCA2,PRMT2,RNF19B,RHBDF2,TP63,EPS8L2,PLK2,NHLH2,EPHA2,H2AW,GM2A,RXRA,HMOX1,KLK8,DDB2,PPM1D,SPHK1,SFN,PERP,PPP1R15A,PLK3,DGKA,HSPA4L,FBXW7,HEXIM1,RAP2B,PMM1,HRAS,PHLDA3,S100A10,CDKN2B	-1.26894	-0.303039	45	163
PID_FGF_PATHWAY%MSIGDB_C2%PID_FGF_PATHWAY	PID_FGF_PATHWAY%MSIGDB_C2%PID_FGF_PATHWAY	0.0191367	0.133151	1	PLAUR,SDC2,RPS6KA1,FGFR4,SRC,JUN,SHC1,SPRY2,NCAM1,HGF,FOS	1.51988	0.539713	11	35
PROTEIN EXIT FROM ENDOPLASMIC RETICULUM%GOBP%GO:0032527	PROTEIN EXIT FROM ENDOPLASMIC RETICULUM%GOBP%GO:0032527	0.0191835	0.133151	1	SEC16A,SEL1L,HSP90B1,OS9,TMED9,PREB,SEC13,RANGRF,NPLOC4,LMAN1,FAF2	1.56683	0.627425	11	19
DIGESTIVE TRACT MORPHOGENESIS%GOBP%GO:0048546	DIGESTIVE TRACT MORPHOGENESIS%GOBP%GO:0048546	0.0191835	0.133151	1	AGR2,ID2,TCF21,FOXF1,AHI1,DACT1,GATA4	1.56648	0.627284	7	19
HETEROPHILIC CELL-CELL ADHESION VIA PLASMA MEMBRANE CELL ADHESION MOLECULES%GOBP%GO:0007157	HETEROPHILIC CELL-CELL ADHESION VIA PLASMA MEMBRANE CELL ADHESION MOLECULES%GOBP%GO:0007157	0.019288	0.133711	1	NECTIN3,CD164,VCAM1,DCHS1,CXADR,ALCAM,FAT4,PVR,NLGN1,REG3A,CADM3,SELP,CD6,ADGRL1,ICAM1	1.51824	0.532691	15	37
GENE SILENCING BY RNA%GOBP%GO:0031047	GENE SILENCING BY RNA%GOBP%GO:0031047	0.019338	0.133893	-1	CNOT1,ZFP36,TUT7,SMAD2,PRKRA,PUM2,SMAD3,CELF1,CNOT6,CLP1,EIF6,METTL3,RAN,PABPC1,TSN,NCBP2,CNOT8,AGO2	-1.46179	-0.418101	18	50
SMOOTH MUSCLE CONTRACTION%GOBP%GO:0006939	SMOOTH MUSCLE CONTRACTION%GOBP%GO:0006939	0.0193849	0.134053	1	EDNRB,ROCK2,EDN1,ACTA2,MYH11,APBB2,MYLK,SMTN,PIK3C2A,PTGER3	1.53794	0.56686	10	28
DEFECTIVE TPR MAY CONFER SUSCEPTIBILITY TOWARDS THYROID PAPILLARY CARCINOMA (TPC)%REACTOME%R-HSA-5619107.2	DEFECTIVE TPR MAY CONFER SUSCEPTIBILITY TOWARDS THYROID PAPILLARY CARCINOMA (TPC)%REACTOME%R-HSA-5619107.2	0.0194357	0.134076	-1	NUP214,NUP153,NUP205,NUP42,NUP188,RAE1,NUP93,NUP37,NUP54,NUP133	-1.55096	-0.508731	10	27
REGULATION OF GLUCOKINASE BY GLUCOKINASE REGULATORY PROTEIN%REACTOME%R-HSA-170822.3	REGULATION OF GLUCOKINASE BY GLUCOKINASE REGULATORY PROTEIN%REACTOME%R-HSA-170822.3	0.0194357	0.134076	-1	NUP214,NUP153,NUP205,NUP42,NUP188,RAE1,NUP93,NUP37,NUP54,NUP133	-1.55096	-0.508731	10	27
RNA POLYMERASE I PROMOTER ESCAPE%REACTOME%R-HSA-73772.5	RNA POLYMERASE I PROMOTER ESCAPE%REACTOME%R-HSA-73772.5	0.0195157	0.134358	-1	H2BC8,POLR1D,H2AC8,TAF1B,CDK7,GTF2H5,POLR2F,H2AC6,H2BC9,H2BC17,POLR1E,POLR1C,H3-3B,TBP,H2BS1,MNAT1,GTF2H1,H2BC21,H2BC5,H3C8	-1.46876	-0.433495	20	44
CELLULAR RESPONSE TO GLUCOSE STIMULUS%GOBP%GO:0071333	CELLULAR RESPONSE TO GLUCOSE STIMULUS%GOBP%GO:0071333	0.0195244	0.134358	1	PTPRN2,SLC39A14,SOX4,ZBTB20,GPER1,PRKAA1,RAB11FIP2,GAS6	1.54813	0.575475	8	27
RESPONSE TO ORGANONITROGEN COMPOUND%GOBP%GO:0010243	RESPONSE TO ORGANONITROGEN COMPOUND%GOBP%GO:0010243	0.0196078	0.134768	1	INSR,CA2,SLC39A14,SH3BP4,SOX9,GNA11,MMP2,ADTRP,GRB10,MIA3,SLC9A1,NT5E,APP,PXN,ZDHHC7,TYK2,MAN1A1,PTK2,PIK3R3,CD36,RAB13,DNAJC10,KCNQ1,ROCK2,P2RX4,AOC1,SLC26A6,UBE4A,FOLR1,VCAM1,RARRES2,REG1A,GNB1,SEL1L,SRC,TRPV1,HSP90B1,WFS1,CACNA1A,MARCHF6,RAB15,GNAS,SHC1,TMBIM6,EDEM3,AHR,HDAC9,FYN,PPARG,CASP7,INHBB,AKT1,GPER1,TGM2,IRS1,RAB8A,UBE2J1,C2CD5,RNF121,SORBS1,RAMP3,ABL1,CASP6,MEF2C,RCN3,PRKCD,ITGB1,RNF…	1.24851	0.332664	117	446
HALLMARK_XENOBIOTIC_METABOLISM%MSIGDB_C2%HALLMARK_XENOBIOTIC_METABOLISM	HALLMARK_XENOBIOTIC_METABOLISM%MSIGDB_C2%HALLMARK_XENOBIOTIC_METABOLISM	0.0196459	0.134865	1	ABCC3,TMEM97,ID2,SLC35D1,HSD17B2,FBP1,NQO1,IGFBP4,MAN1A1,CD36,DDC,ADH1C,MARCHF6,ACO2,ALDH2,ASL,CNDP2,LONP1,APOE,ABHD6,RETSAT,ACP2,CASP6,GSTA3,DHRS7,RAP1GAP,AKR1C2,PGRMC1,VNN1,SLC6A12,GCKR,ENPEP,ALAS1,IDH1,ADH5,CYFIP2,FABP1	1.38863	0.406256	37	127
MYD88-INDEPENDENT TLR4 CASCADE%REACTOME DATABASE ID RELEASE 79%166166	MYD88-INDEPENDENT TLR4 CASCADE%REACTOME DATABASE ID RELEASE 79%166166	0.0197338	0.13514	-1	UBE2D1,MAP2K1,FBXW11,UBE2V1,TAB2,MAPK1,SKP1,NKIRAS2,MAPKAPK3,S100A12,TICAM1,UBE2D3,UBE2D2,S100B,MAP2K4,NOD2,MAPK14,BTRC,UBE2N,DUSP3,MAP3K8,TRAF6,PPP2CA,CREB1,DUSP7,NFKBIA,ATF2	-1.37085	-0.357362	27	86
TRIF(TICAM1)-MEDIATED TLR4 SIGNALING%REACTOME%R-HSA-937061.2	TRIF(TICAM1)-MEDIATED TLR4 SIGNALING%REACTOME%R-HSA-937061.2	0.0197338	0.13514	-1	UBE2D1,MAP2K1,FBXW11,UBE2V1,TAB2,MAPK1,SKP1,NKIRAS2,MAPKAPK3,S100A12,TICAM1,UBE2D3,UBE2D2,S100B,MAP2K4,NOD2,MAPK14,BTRC,UBE2N,DUSP3,MAP3K8,TRAF6,PPP2CA,CREB1,DUSP7,NFKBIA,ATF2	-1.37085	-0.357362	27	86
RNA POLYMERASE III TRANSCRIPTION INITIATION FROM TYPE 3 PROMOTER%REACTOME%R-HSA-76071.2	RNA POLYMERASE III TRANSCRIPTION INITIATION FROM TYPE 3 PROMOTER%REACTOME%R-HSA-76071.2	0.0198166	0.135542	-1	POLR1D,SNAPC3,POLR3B,ZNF143,POLR2F,POLR3G,POLR1C,POLR3C,SNAPC1,TBP	-1.58547	-0.547657	10	22
CARDIAC MUSCLE CELL ACTION POTENTIAL%GOBP%GO:0086001	CARDIAC MUSCLE CELL ACTION POTENTIAL%GOBP%GO:0086001	0.0199667	0.136359	1	NEDD4L,TRPM4,KCNQ1,PKP2,ANK2,KCNE2,DMD,KCNE4,CACNA1C,KCNH2,ATP1B1,SCN3B,KCNJ8,SCN1B,ATP1A1,CACNA1D,RYR2,KCNJ3,SLC8A1,KCND3	1.50178	0.510831	20	43
NEGATIVE REGULATION OF ENDOTHELIAL CELL MIGRATION%GOBP%GO:0010596	NEGATIVE REGULATION OF ENDOTHELIAL CELL MIGRATION%GOBP%GO:0010596	0.0199887	0.136359	1	CARD10,STC1,SYNJ2BP,DCN,STARD13,PPARG,NR2F2,APOE,SP100,MEF2C,MMRN2,THBS1,TBXA2R,CXCL13,FGF2,APOH,ADAMTS9	1.51029	0.521779	17	40
RESPONSE TO HORMONE%GOBP%GO:0009725	RESPONSE TO HORMONE%GOBP%GO:0009725	0.0200171	0.136359	1	INSR,CA2,ABHD2,SLC39A14,ANG,AKR1C3,ADTRP,SCGB2A1,GRB10,FHL2,NR3C2,ISL1,PXN,ZDHHC7,TYK2,PTK2,PIK3R3,NR1H3,TIMP1,RAB13,RARA,PTGER2,ROCK2,PLPP1,RARRES2,REG1A,GNB1,BMP4,THRA,SST,SRC,PTGER4,YWHAH,RAB15,PMEPA1,DDX17,CTSH,SHC1,AKR1C1,HDAC9,FAM107A,TIMP3,PPARG,KLF9,INHBB,AKT1,GPER1,TIMP4,IRS1,TFPI,RAB8A,C2CD5,SORBS1,RAMP3,ADRA2A,MEF2C,HNRNPU,PRKCD,PHB,AKR1C2,JAK1,INSIG1,PKM,PIK3C2A,AHCYL1,SH2B2,ZFP36L2,S…	1.27072	0.342667	93	346
PHAGOCYTOSIS, RECOGNITION%GOBP%GO:0006910	PHAGOCYTOSIS, RECOGNITION%GOBP%GO:0006910	0.0200329	0.136359	1	IGHA2,IGHG2,IGHV4-59,IGHV3-7,IGHV3-23,IGHV1-69,IGHV3-21,SCARB1,IGHV4-34,IGHD,IGHV3-72	1.54348	0.583758	11	25
NEGATIVE REGULATION OF MITOTIC METAPHASE/ANAPHASE TRANSITION%GOBP%GO:0045841	NEGATIVE REGULATION OF MITOTIC METAPHASE/ANAPHASE TRANSITION%GOBP%GO:0045841	0.0202234	0.13749	-1	ZNF207,APC,ZW10,IK,BUB3,SPC25,CENPF,BUB1B,TTK,MAD2L1,KNTC1,ZWILCH,NDC80,FBXO5,TRIP13	-1.54912	-0.515697	15	25
PROTEIN-CONTAINING COMPLEX DISASSEMBLY%GOBP%GO:0032984	PROTEIN-CONTAINING COMPLEX DISASSEMBLY%GOBP%GO:0032984	0.020331	0.138055	-1	VPS4B,SH3GL1,ETF1,SMARCA4,KIF2A,SH3GL3,H2AW,LAMP2,TWF1,STX17,SNAP29,TSG101,CHMP1B,ATG14,PEX14,KLC1,MRPL58,GSPT1,MAP1LC3B,DHX8,WIPI2,CHMP2B,CHMP5,DNAJC17,GSK3B,KIF2C,CALM1,SMARCD1,PIK3C3	-1.36236	-0.35147	29	92
SEROTONIN HTR1 GROUP AND FOS PATHWAY%WIKIPATHWAYS_20220210%WP722%HOMO SAPIENS	SEROTONIN HTR1 GROUP AND FOS PATHWAY%WIKIPATHWAYS_20220210%WP722%HOMO SAPIENS	0.0203715	0.138163	-1	MAP2K1,MAPK1,MAPKAPK3,GNAI3,BRAF,MAPK14,GNAI1,CREB1	-1.56503	-0.526779	8	24
PREFOLDIN MEDIATED TRANSFER OF SUBSTRATE TO CCT TRIC%REACTOME DATABASE ID RELEASE 79%389957	PREFOLDIN MEDIATED TRANSFER OF SUBSTRATE TO CCT TRIC%REACTOME DATABASE ID RELEASE 79%389957	0.0204082	0.138246	-1	PFDN4,TUBB6,CCT6B,TUBA3C,PFDN1,TUBB4B,TUBB2A	-1.58264	-0.546678	7	22
DISEASES ASSOCIATED WITH O-GLYCOSYLATION OF PROTEINS%REACTOME DATABASE ID RELEASE 79%3906995	DISEASES ASSOCIATED WITH O-GLYCOSYLATION OF PROTEINS%REACTOME DATABASE ID RELEASE 79%3906995	0.0205283	0.13881	1	MUC6,SPON1,MUC5AC,B4GAT1,DAG1,MUC13,GALNT3,LARGE1,ADAMTS5,MUC1,THSD7A,ADAMTS1,POMGNT1,MUC3A,GALNT12,THBS1,MUC2,ADAMTS2,ADAMTSL3	1.4844	0.495914	19	48
PID_GLYPICAN_1PATHWAY%MSIGDB_C2%PID_GLYPICAN_1PATHWAY	PID_GLYPICAN_1PATHWAY%MSIGDB_C2%PID_GLYPICAN_1PATHWAY	0.0205407	0.13881	1	FLT1,TGFBR2,APP,SRC,NRG1,FYN,VEGFA	1.54804	0.598508	7	22
NEGATIVE REGULATION OF TRANSPORT%GOBP%GO:0051051	NEGATIVE REGULATION OF TRANSPORT%GOBP%GO:0051051	0.0206003	0.138926	1	PLA2G10,ADTRP,TFF2,NEDD4L,GRB10,APP,TRIM27,ATP9A,SLC43A1,BIN1,NR1H3,STC1,GPR35,LGALS9,ITGAV,FKBP1B,LRPAP1,TMBIM6,PPP3CA,NRG1,KLF7,TNFRSF1B,INHBB,AKT1,STXBP6,IRS1,KCNE2,APOE,SDCBP,UBE2J1,F2R,CHGA,ADRA2A,SP100,ARL6IP5,RAB11FIP3,KCNE4,HLA-F,INSIG1,SRI,PRKD1,CD200,PID1,EPHA3,UFM1,CALM3,KCNH2,OS9,PTGER3,CALM2,SYT11,NDFIP1,LEP,PARK7,GSTO1,MCTP1,RSAD2,ANK3,CAV1,SIRT4,PLN,VPS35,SHH,PPP3R1,THBS1,EPHB2,LIF…	1.30885	0.360646	68	245
PROTEIN LOCALIZATION TO MEMBRANE%GOBP%GO:0072657	PROTEIN LOCALIZATION TO MEMBRANE%GOBP%GO:0072657	0.0206073	0.138926	1	TNIK,TSPAN15,NECTIN3,TESC,SPTBN1,TM9SF3,PTCH1,SEC16A,ZDHHC7,TRAM2,KRT18,SEC61A1,RAB13,ROCK2,PACS2,STX3,FERMT2,SIL1,PKP2,SYNJ2BP,SEC62,RAB15,RAB32,RTP4,TRAM1,AGRN,MACF1,ANK2,RAB3B,SYNE3,GAK,APOE,SDCBP,RAB8A,LRP6,C2CD5,FGF13,ARHGAP44,MYO1C,RAMP3,ZDHHC3,NRXN1,HSP90AA1,REEP1,THY1,SSR2,RAB26,TAOK2,RAPGEF2,SRPRA,PDZD3,PIGR,FLOT1,RFTN1,GGA1,AP3D1,BSG,NLGN1,ARL6IP1,VPS37C,ATP1B1,EMC10,GCC2,MADCAM1,TM9SF2…	1.29231	0.353243	75	277
TAK1-DEPENDENT IKK AND NF-KB ACTIVATION%REACTOME DATABASE ID RELEASE 79%445989	TAK1-DEPENDENT IKK AND NF-KB ACTIVATION%REACTOME DATABASE ID RELEASE 79%445989	0.0207039	0.139411	-1	UBE2V1,TAB2,NKIRAS2,S100A12,S100B,NOD2,UBE2N,TRAF6,NFKBIA,NFKBIB,NOD1,MAP3K7	-1.58105	-0.546129	12	22
HIV INFECTION%REACTOME%R-HSA-162906.2	HIV INFECTION%REACTOME%R-HSA-162906.2	0.0207668	0.139668	-1	NUP214,VPS4B,UBAP1,NUP153,AP1G1,SKP1,ELOC,RNGTT,NUP205,CDK7,NUP42,RNMT,TSG101,GTF2A2,GTF2H5,BTRC,NUP188,PSME3,PSMC6,POLR2F,RBX1,PSMD6,PAK2,PSMD7,PSMD12,RAE1,NUP93,GTF2F2,XRCC5,CHMP2B,CHMP5,PSMB7,TBP,NUP37,PSMD9,TAF4B,TAF9B,HCK,RAN,NUP54,SEM1,GTF2E1,PDCD6IP,GTF2B,PSMD5,NPM1,POLR2I,TAF12,NCBP2,PSMC4,MNAT1,NUP133,GTF2H1,NMT1,CUL5,PSMD8,PSMD10	-1.25939	-0.29455	57	189
BONE DEVELOPMENT%GOBP%GO:0060348	BONE DEVELOPMENT%GOBP%GO:0060348	0.0209376	0.140649	1	BMP2,SOX9,MSX2,LRP5,LTF,STC1,BMP4,SRC,PTGER4,COL13A1,GNAS,TGM2,LRP5L,MEF2C,PPIB,ANXA6,LRRC17	1.44153	0.457109	17	68
REGULATION OF INTEGRIN-MEDIATED SIGNALING PATHWAY%GOBP%GO:2001044	REGULATION OF INTEGRIN-MEDIATED SIGNALING PATHWAY%GOBP%GO:2001044	0.0210252	0.141069	1	NID1,TIMP1,SLC2A10,LAMB1,LAMC1,LAMA2,PRKD1,LAMB2,LOXL3,LIMS2	1.54883	0.620217	10	19
INTERMEDIATE FILAMENT CYTOSKELETON ORGANIZATION%GOBP%GO:0045104	INTERMEDIATE FILAMENT CYTOSKELETON ORGANIZATION%GOBP%GO:0045104	0.0212255	0.14217	-1	KRT33A,KRT31,DNAJB6,PPL,EVPL,KRT32,PKP1,KRT5,CSNK1A1,KRT6B,KRT4,KRT6A,KLHL24,KRT13,DSP,KRT23,ATXN3,KRT16,KRT1,KRT76,KRT14,KRT34,KRT2,TCHH,NEFM,KRT17,NEFH	-1.42098	-0.393956	27	60
CELL FATE SPECIFICATION%GOBP%GO:0001708	CELL FATE SPECIFICATION%GOBP%GO:0001708	0.0212397	0.14217	1	FOXA2,SOX9,TBX3,ISL1,MNX1,POU5F1,TBX2,NRP1,RBPJ,SHH,SOX17,ASCL1,TBR1	1.51588	0.54359	13	33
PROTEIN DEPHOSPHORYLATION%GOBP%GO:0006470	PROTEIN DEPHOSPHORYLATION%GOBP%GO:0006470	0.0212993	0.142399	-1	MTMR3,FBXW11,PPP1CB,DUSP13,PPP2R2A,PPP4R1,DUSP5,PTPN13,PPP2R5C,DUSP11,PPP2R5E,PPM1F,PPM1D,PTPRA,BTRC,PPP1R15A,DUSP3,PPP6C,DAPP1,PPP2R3A,PTPN12,DUSP22,NCK1,DUSP1,PTPN21,RPRD1A,PPP2CA,DUSP7,RPAP2,EYA3,PTPN3,PDP1,PPP3CC,PPP1R12A,PPP3CB,EYA1,SBF1,PPP2R2B	-1.32034	-0.332377	38	110
REGULATION OF PROTEASOMAL PROTEIN CATABOLIC PROCESS%GOBP%GO:0061136	REGULATION OF PROTEASOMAL PROTEIN CATABOLIC PROCESS%GOBP%GO:0061136	0.0216306	0.144443	-1	MARCHF7,CSNK1E,TRIB3,N4BP1,ARIH1,RNF19B,MKRN2,EIF3H,UCHL5,LAMP3,PIAS1,NUPR1,ALAD,CSNK1A1,UFL1,PLK3,RNF144A,PSME3,PSMC6,PINK1,RBX1,FBXW7,NFE2L2,GABARAPL2,TLK2,ATXN3,GLMN,ZER1,GIPC1,CDK2,SGTA,GSK3B,SUMO2,RYBP,USP7,USP25,NUDT15,DESI1,WAC	-1.32181	-0.33003	39	117
NEGATIVE REGULATION OF TRANSMEMBRANE RECEPTOR PROTEIN SERINE/THREONINE KINASE SIGNALING PATHWAY%GOBP%GO:0090101	NEGATIVE REGULATION OF TRANSMEMBRANE RECEPTOR PROTEIN SERINE/THREONINE KINASE SIGNALING PATHWAY%GOBP%GO:0090101	0.0217138	0.144633	1	BMP2,PBLD,NOMO3,FBN2,ASPN,LTBP1,TGFB1I1,SMAD6,BAMBI,PMEPA1,EMILIN1,SLC2A10,PPARG,FBN1,SOSTDC1,SPRY2,SMAD7,HDAC1,PRDM16,LDLRAD4,NBL1,SPRED2,OGT,CAV1,HIPK2,SORL1,ACVR1	1.41065	0.437429	27	81
DNA-TEMPLATED TRANSCRIPTION, INITIATION%GOBP%GO:0006352	DNA-TEMPLATED TRANSCRIPTION, INITIATION%GOBP%GO:0006352	0.0217206	0.144633	-1	MED21,ELOC,MED28,TAF1B,CDK7,MED8,GTF2A2,POLR1E,GTF2F2,MED7,MED6,GTF3C1,TBP,TAF4B,MED27,GTF2E1,MED14,GTF2B,POLR2I,TAF12,DR1,MED4,CRCP	-1.36608	-0.367409	23	71
WNT SIGNALING PATHWAY, PLANAR CELL POLARITY PATHWAY%GOBP%GO:0060071	WNT SIGNALING PATHWAY, PLANAR CELL POLARITY PATHWAY%GOBP%GO:0060071	0.0217647	0.144633	-1	CELSR2,WNT5A,TIAM1,CELSR1,SMURF1,RYK,DAAM1,DVL2,FZD7,FZD6	-1.59082	-0.557085	10	21
PROTEIN MATURATION%GOBP%GO:0051604	PROTEIN MATURATION%GOBP%GO:0051604	0.0217769	0.144633	1	NAA80,TSPAN15,TESC,MYRF,PCSK7,PTCH1,CPD,LMF1,PRSS12,CTSZ,ASPH,FAM111A,BACE2,WFS1,FKBP1B,SCG5,CTSH,SPCS3,SPG7,NAA60,GLRX5,DPP4,TLL2,CASP6,ECE1,PLAT,PMPCB,LONP2,APH1B,SEC11A,ADAM10,ENPEP,OGT,APAF1,HSPD1,PCSK2,CTSS,CYFIP2,TMEM208,NFU1,MAGEF1,SORL1,PLA2G7,CTSL,AFG3L2,PIDD1,FGB,FGG,NDUFAB1,FGA,CCS,CPA3,MEP1A	1.34293	0.381125	53	170
MEIOSIS%REACTOME%R-HSA-1500620.2	MEIOSIS%REACTOME%R-HSA-1500620.2	0.0218107	0.144633	-1	TINF2,HSPA2,H2BC8,H2AC8,SUN1,H2AC6,H2BC9,H2BC17,BRCA1,H3-3B,STAG1,UBE2I,CDK2,H2BS1,RAD21,RPA2,PSMC3IP,H2BC21,H2BC5,H3C8,H3-4	-1.3902	-0.378702	21	66
NUCLEOSIDE PHOSPHATE CATABOLIC PROCESS%GOBP%GO:1901292	NUCLEOSIDE PHOSPHATE CATABOLIC PROCESS%GOBP%GO:1901292	0.0218227	0.144633	1	NT5E,ENTPD6,ENTPD4,SUCLG2,PDE4D,MBD4,NUDT4,NEIL1,PDE2A,DCTPP1,ITPA,SMPDL3A,PDE9A,ENTPD5,OGG1,ENPP1,ENTPD1,SARM1	1.47919	0.493014	18	49
NEGATIVE REGULATION OF DEVELOPMENTAL PROCESS%GOBP%GO:0051093	NEGATIVE REGULATION OF DEVELOPMENTAL PROCESS%GOBP%GO:0051093	0.0218386	0.144633	1	BMP2,FOXA2,CREB3L1,SEMA4G,SEMA3C,KLF2,SLC12A2,SOX9,ID2,OVOL2,TBX3,COL4A2,LOXL2,COL5A2,COL5A1,PTCH1,HEY1,TMEM176B,SPRY4,TENT5C,TRPM4,NR1H3,LRP5,HSPG2,LTF,ASPN,CERS2,SEMA3G,RARA,EDNRB,TEK,ROCK2,RUNX1,TMEM176A,SPARC,FERMT2,ITGAV,SMAD6,BMP4,HMGA2,PKP2,SYNJ2BP,NFIB,BAMBI,DCN,YWHAH,CCL11,ZEB1,ABCG1,EMILIN1,SEMA3E,KLF7,PPARG,CIB1,B2M,RUNX1T1,FBN1,GPER1,SOSTDC1,SPRY2,TCTA,VEGFA,CLDN5,FGF13,PARP3,COL4A3,S…	1.23751	0.328556	120	478
TOLL LIKE RECEPTOR 3 (TLR3) CASCADE%REACTOME%R-HSA-168164.3	TOLL LIKE RECEPTOR 3 (TLR3) CASCADE%REACTOME%R-HSA-168164.3	0.0219632	0.14518	-1	UBE2D1,MAP2K1,FBXW11,UBE2V1,TAB2,MAPK1,SKP1,NKIRAS2,MAPKAPK3,S100A12,TICAM1,UBE2D3,UBE2D2,S100B,MAP2K4,NOD2,MAPK14,BTRC,UBE2N,DUSP3,MAP3K8,TRAF6,PPP2CA,CREB1,DUSP7,NFKBIA,ATF2	-1.38084	-0.36171	27	83
MITOCHONDRIAL COMPLEX IV ASSEMBLY%WIKIPATHWAYS_20220210%WP4922%HOMO SAPIENS	MITOCHONDRIAL COMPLEX IV ASSEMBLY%WIKIPATHWAYS_20220210%WP4922%HOMO SAPIENS	0.0219728	0.14518	1	COX19,COX4I1,COX7C,COX11,TMEM177,SURF1,COX7A2,COX6C,NDUFA4,TACO1	1.56273	0.65967	10	15
PROTEIN TARGETING TO ER%GOBP%GO:0045047	PROTEIN TARGETING TO ER%GOBP%GO:0045047	0.0221145	0.145945	1	MAN1A1,SEC61A1,SEC62,SPCS3,SRPRA	1.53324	0.598168	5	21
OUTFLOW TRACT MORPHOGENESIS%GOBP%GO:0003151	OUTFLOW TRACT MORPHOGENESIS%GOBP%GO:0003151	0.0221705	0.146144	1	GATA6,SEMA3C,TGFBR2,ISL1,FOLR1,SMAD6,BMP4,PARVA,VEGFA,CLDN5,MEF2C,ENG,TBX2,NRP1,TGFBR3,SMAD4,RBPJ,ACVR1,ZFPM2,NPY1R	1.4765	0.493274	20	48
REGULATION OF CELL-SUBSTRATE ADHESION%GOBP%GO:0010810	REGULATION OF CELL-SUBSTRATE ADHESION%GOBP%GO:0010810	0.0222143	0.146245	1	AGR2,SLC9A1,DLC1,NEDD9,SPRY4,PTK2,FN1,CD36,TEK,ROCK2,FERMT2,ARHGAP6,SRC,ECM2,FZD4,CDC42,EFEMP2,FAM107A,SEMA3E,CIB1,NDNF,MACF1,ARHGEF7,VEGFA,KDR,ABL1,RRAS,NF1,THY1,EPHA3,ILK,DOCK5,OLFM4,NRP1,LIMS2,CRK,COL16A1,FBLN2,ACTG1,FGB,FGG,PIK3CB,THBS1,FGA,CORO2B,CASK,FBLN1	1.36444	0.395359	47	139
MUSCLE SYSTEM PROCESS%GOBP%GO:0003012	MUSCLE SYSTEM PROCESS%GOBP%GO:0003012	0.0222377	0.146245	1	NEDD4L,TPM1,ASPH,EDNRB,KCNQ1,ROCK2,P2RX4,EDN1,ACTA2,MYH11,PKP2,CYBA,ANK2,TPM2,APBB2,KCNE2,MYLK,CHGA,DMD,KCNE4,GATM,SMTN,RGS2,CACNA1C,PIK3C2A,KCNH2,PTGER3,SSPN,ATP1B1,LMOD1,MYOM1,SCN3B,GNAO1,PLN,CKMT2,KCNJ8,DTNA,KCNJ12,MYH14,NOS3,PABPN1,SCN1B,TMOD1,DES,ATP1A1,SLC6A8,TNNC1,CACNA1D,IGF1,FXYD1,SCN4A,KCNMA1,SNTB1,MYL6,RYR2,SGCA,KCNJ3,EDNRA,HTR2B	1.34602	0.383115	59	165
METANEPHRIC NEPHRON DEVELOPMENT%GOBP%GO:0072210	METANEPHRIC NEPHRON DEVELOPMENT%GOBP%GO:0072210	0.022447	0.147449	1	SOX9,TCF21,BMP4,SALL1,CD34,PDGFRB	1.55971	0.658394	6	15
REGULATION OF ACTIN CYTOSKELETON ORGANIZATION%GOBP%GO:0032956	REGULATION OF ACTIN CYTOSKELETON ORGANIZATION%GOBP%GO:0032956	0.0224908	0.14751	1	VILL,RHOBTB1,PDGFA,HIP1R,IQGAP2,NAA80,COTL1,LIMA1,CDC42EP4,SLC9A1,DLC1,TPM1,PXN,BIN1,CDK10,MET,SYNPO,TEK,ROCK2,EPS8,FERMT2,ARHGEF10,EDN1,ARHGAP6,F2RL1,PTGER4,CCL11,ARFIP2,RHOBTB3,CDC42,FAM107A,SEMA3E,VASP,ARHGAP44,ABL1,CXCL12,PRKCD,RHOB,TAOK2,CORO1B,EPHA3,ODAM,DAAM2,ADD3,RHOBTB2,PAK1,CDC42EP3,NRP1,CDC42EP2,PDGFRB,VIL1,LMOD1,ARHGDIA,WASHC2A,SMAD4,EZR,SIGLEC15,PAK3,AKAP13,CRK,FHOD1	1.30334	0.36058	61	233
RESPONSE TO LIPOPOLYSACCHARIDE%GOBP%GO:0032496	RESPONSE TO LIPOPOLYSACCHARIDE%GOBP%GO:0032496	0.0225198	0.14751	-1	IL36A,IL12A,IL18,PELI1,TAB2,IL1A,ZFP36,MAPKAPK3,TICAM1,PLAA,WNT5A,IL36RN,CDC73,PDCD4,NOD2,MAPK14,FER,S100A9,ADAM17,TRAF6,S100A8,S100A14,LDOC1,HMGB2,PAF1,CASP1,CHMP5,SLPI,CTR9,NLRP3,CD86,HCK,PRDX3,NFKBIB,GCH1,PYCARD	-1.29613	-0.31621	36	136
REGULATION OF GLYCOPROTEIN METABOLIC PROCESS%GOBP%GO:1903018	REGULATION OF GLYCOPROTEIN METABOLIC PROCESS%GOBP%GO:1903018	0.0225348	0.14751	1	TCF7L2,ITM2C,BACE2,SLC2A10,PTX3,PLCB1,RAB1A,MGAT4B,NECAB3,SOAT1,IL33,TM9SF2,RAMP1,CCL21,IGF1	1.51546	0.53936	15	34
SPINDLE CHECKPOINT SIGNALING%GOBP%GO:0031577	SPINDLE CHECKPOINT SIGNALING%GOBP%GO:0031577	0.0226381	0.148005	-1	ZNF207,APC,ZW10,IK,BUB3,SPC25,CENPF,BUB1B,TTK,MAD2L1,KNTC1,ZWILCH,NDC80	-1.53866	-0.512216	13	25
CELLULAR RESPONSE TO HYPOXIA%REACTOME%R-HSA-1234174.2	CELLULAR RESPONSE TO HYPOXIA%REACTOME%R-HSA-1234174.2	0.0226629	0.148005	-1	UBE2D1,ELOC,CITED2,UBE2D3,UBE2D2,HIF1A,ARNT,PSME3,PSMC6,HIF1AN,RBX1,PSMD6,PSMD7,PSMD12,PSMB7,PSMD9,CUL2,SEM1,PSMD5,PSMC4,EP300,PSMD8,PSMD10,PSMA2,PSMB6	-1.41464	-0.389753	25	62
NUCLEOTIDE EXCISION REPAIR%WIKIPATHWAYS_20220210%WP4753%HOMO SAPIENS	NUCLEOTIDE EXCISION REPAIR%WIKIPATHWAYS_20220210%WP4753%HOMO SAPIENS	0.0227127	0.148082	-1	CUL4B,CDK7,DDB2,POLE2,CETN2,GTF2H5,RFC2,RBX1,RFC1,MNAT1,LIG1,ERCC1,RFC3,CCNH,PCNA,RPA1	-1.51008	-0.487629	16	29
POSITIVE REGULATION OF DNA REPLICATION%GOBP%GO:0045740	POSITIVE REGULATION OF DNA REPLICATION%GOBP%GO:0045740	0.0227273	0.148082	-1	STN1,E2F8,EGFR,EREG,KAT7,WIZ,DBF4,DBF4B,BAZ1A,GLI2	-1.53167	-0.506392	10	26
MATURATION OF SSU-RRNA FROM TRICISTRONIC RRNA TRANSCRIPT (SSU-RRNA, 5.8S RRNA, LSU-RRNA)%GOBP%GO:0000462	MATURATION OF SSU-RRNA FROM TRICISTRONIC RRNA TRANSCRIPT (SSU-RRNA, 5.8S RRNA, LSU-RRNA)%GOBP%GO:0000462	0.0227681	0.148177	-1	RPP40,HEATR1,TBL3,TSR2,NGDN,KRI1,WDR43,MRPS11,RPS21,RPS16,WDR46,ABT1	-1.54786	-0.521001	12	24
CDC20:PHOSPHO-APC C MEDIATED DEGRADATION OF CYCLIN A%REACTOME DATABASE ID RELEASE 79%174184	CDC20:PHOSPHO-APC C MEDIATED DEGRADATION OF CYCLIN A%REACTOME DATABASE ID RELEASE 79%174184	0.0228274	0.148391	-1	UBE2D1,CDC23,UBE2E1,PSME3,PSMC6,PSMD6,PSMD7,BUB3,PSMD12,PSMB7,PSMD9,CDK1,SEM1,BUB1B,ANAPC1,PSMD5,UBE2S,PSMC4,UBE2C,PSMD8,PSMD10,CCNA2,PSMA2,MAD2L1,PSMB6	-1.41013	-0.390947	25	60
POSITIVE REGULATION OF AMINE TRANSPORT%GOBP%GO:0051954	POSITIVE REGULATION OF AMINE TRANSPORT%GOBP%GO:0051954	0.0229213	0.148652	1	SLC12A2,RAB3B,ITGB1,ARL6IP1,STX1A,RAB3GAP1	1.55765	0.657527	6	15
CELLULAR RESPONSE TO OXYGEN LEVELS%GOBP%GO:0071453	CELLULAR RESPONSE TO OXYGEN LEVELS%GOBP%GO:0071453	0.0229378	0.148652	-1	PMAIP1,NPEPPS,RORA,BACH1,CITED2,HILPDA,BMP7,HP1BP3,FAS,BNIP3L,HMOX1,HIF1A,AQP3,PLK3,BNIP3,HIF1AN,PINK1,ATP6V1A,NFE2L2,SFRP1,PDK3	-1.37958	-0.367407	21	76
MULTIVESICULAR BODY ASSEMBLY%GOBP%GO:0036258	MULTIVESICULAR BODY ASSEMBLY%GOBP%GO:0036258	0.0229489	0.148652	-1	VPS4B,RAB11A,STAM2,TSG101,CHMP1B,CHMP2B,CHMP5,PDCD6IP,STAM	-1.62154	-0.58149	9	19
EPITHELIAL TO MESENCHYMAL TRANSITION%GOBP%GO:0001837	EPITHELIAL TO MESENCHYMAL TRANSITION%GOBP%GO:0001837	0.022973	0.148652	1	BMP2,SOX9,TBX3,LOXL2,HEY1,FOXF2,ROCK2,BMP4,HMGA2,DDX17,LRP6,ENG,HGF,OLFM1,TGFBR3,LOXL3,DLG5,RBPJ,EFNA1,FGFR1,TGFBR3L,HAS2	1.47003	0.482304	22	54
TRAF6 MEDIATED INDUCTION OF NFKB AND MAP KINASES UPON TLR7 8 OR 9 ACTIVATION%REACTOME%R-HSA-975138.2	TRAF6 MEDIATED INDUCTION OF NFKB AND MAP KINASES UPON TLR7 8 OR 9 ACTIVATION%REACTOME%R-HSA-975138.2	0.0230292	0.148768	-1	MAP2K1,FBXW11,UBE2V1,PELI1,IRAK4,TAB2,MAPK1,SKP1,NKIRAS2,MAPKAPK3,S100A12,TICAM1,S100B,MAP2K4,NOD2,MAPK14,BTRC,UBE2N,DUSP3,MAP3K8,TRAF6,PPP2CA,CREB1,DUSP7,NFKBIA,ATF2	-1.37753	-0.364765	26	78
COHESIN COMPLEX - CORNELIA DE LANGE SYNDROME%WIKIPATHWAYS_20220210%WP5117%HOMO SAPIENS	COHESIN COMPLEX - CORNELIA DE LANGE SYNDROME%WIKIPATHWAYS_20220210%WP5117%HOMO SAPIENS	0.0230701	0.148768	-1	PDS5A,ESPL1,PPP2R5C,PPP2R5E,NIPBL,APC,MAU2,PTTG1,PPP2CA	-1.55757	-0.538019	9	22
HISTONE LYSINE DEMETHYLATION%GOBP%GO:0070076	HISTONE LYSINE DEMETHYLATION%GOBP%GO:0070076	0.0230701	0.148768	-1	KDM3A,KDM4B,JMJD1C,KDM5B,KDM2A,RIOX2,UTY,HR	-1.55765	-0.538045	8	22
CELLULAR RESPONSE TO CAMP%GOBP%GO:0071320	CELLULAR RESPONSE TO CAMP%GOBP%GO:0071320	0.0231745	0.14927	1	KCNQ1,SLC26A6,AHR,RAPGEF2,CFTR,PDE2A,EZR,IGFBP5,SLC26A3	1.51802	0.55952	9	28
REGULATION OF SMOOTH MUSCLE CELL PROLIFERATION%GOBP%GO:0048660	REGULATION OF SMOOTH MUSCLE CELL PROLIFERATION%GOBP%GO:0048660	0.0232438	0.149546	1	BMP2,ANG,ID2,MMP2,TCF7L2,TPM1,EDN1,BMP4,IGFBP3,JUN,EFEMP2,PPARG,AKT1,GPER1,APOE,MEF2C,PHB,PRKG1,FGF9,ADAMTS1,HDAC1,CNN1,PDGFRB,PPARGC1A,CDKN1A,NOX1,THBS1,IGFBP5	1.41989	0.442023	28	78
POSITIVE REGULATION OF EPITHELIAL CELL MIGRATION%GOBP%GO:0010634	POSITIVE REGULATION OF EPITHELIAL CELL MIGRATION%GOBP%GO:0010634	0.0233126	0.149696	1	EPB41L4B,SOX9,PRKCA,MAPRE2,MET,TEK,ROCK2,P2RX4,SPARC,EDN1,ENPP2,BMP4,SRC,CTSH,HDAC9,CIB1,PLCG2,AGT,AKT1,VEGFA,KDR,ABL1,RRAS,IQSEC1,ANGPT1,RHOB,PRKD1,SCARB1,PIK3C2A,JCAD,EMC10,DOCK5,NRP1,VIL1	1.37491	0.406003	34	116
REGULATION OF VASOCONSTRICTION%GOBP%GO:0019229	REGULATION OF VASOCONSTRICTION%GOBP%GO:0019229	0.0233202	0.149696	1	TRPM4,ATP2B1,AGT,F2R,ECE1,CHRM3,DOCK5,KCNMB2,PER2,CAV1,FGB,FGG,FGA,TBXA2R	1.51646	0.558943	14	28
POSITIVE REGULATION OF LIPID METABOLIC PROCESS%GOBP%GO:0045834	POSITIVE REGULATION OF LIPID METABOLIC PROCESS%GOBP%GO:0045834	0.0234035	0.150059	1	FLT1,MID1IP1,ACSL3,PTK2,NR1H3,ZBTB20,AADAC,TEK,SPHK2,ABCG1,PPARG,DGKZ,AGT,AKT1,IRS1,APOE,PRKAA1,SORBS1,PRKCD,PRKD1,SCARB1,PDGFRB,SCAP,SIRT4,PPARGC1A,LDLR,CGA,CD81,CTDNEP1,FABP3,ANGPTL3,NR1H4,SIRT3,PNPLA2,CCL21,HTR2A,FGF2,APOA1,APOC1,CREBL2,F2,KIT	1.38718	0.415713	42	103
XENOBIOTIC TRANSPORT%GOBP%GO:0042908	XENOBIOTIC TRANSPORT%GOBP%GO:0042908	0.0235695	0.150952	1	ABCC3,ATP7B,SLC22A18,ABCA8,ATP8B1,SLC22A5,SLC19A1,NR1I2,PDZK1,ABCC5,ABCG2	1.51711	0.568618	11	26
EMBRYO DEVELOPMENT ENDING IN BIRTH OR EGG HATCHING%GOBP%GO:0009792	EMBRYO DEVELOPMENT ENDING IN BIRTH OR EGG HATCHING%GOBP%GO:0009792	0.0237296	0.151615	1	BMP2,FUT8,SOX9,PTCH1,HEY1,COL1A1,DLC1,PTPRR,RAI2,TGFBR2,SOX4,ISL1,FOXF1,LMO4,FOLR1,BMP4,DACT1,SLC2A10,USP22,VASP,LRP6,VEGFA,POU5F1,BMP5,ARNT2,PLXNB2,COL2A1,ADAM10,ALDH1A2,ZNF358,RBPJ,COBL,NR5A2,IFT122	1.36507	0.396826	34	134
RETINOID METABOLIC PROCESS%GOBP%GO:0001523	RETINOID METABOLIC PROCESS%GOBP%GO:0001523	0.0237298	0.151615	1	AKR1C3,CYP3A5,AKR1B10,ALDH1A1,RARRES2,ADH1C,AKR1C1,RDH11,ADH1B,BCO1,RETSAT,ALDH1A2,CYP3A4,ADH1A,CYP2C8,AKR1B1,ADH6,CYP1B1	1.48833	0.508961	18	42
REGULATION OF PROTEIN SECRETION%GOBP%GO:0050708	REGULATION OF PROTEIN SECRETION%GOBP%GO:0050708	0.0237731	0.151615	1	FOXA2,ANG,SLC12A2,ADTRP,TCF7L2,SOX4,ISL1,TRPM4,NR1H3,LRP5,F2RL1,ABCG1,MYRIP,KLF7,PPARG,INHBB,GPER1,IRS1,APOE,F2R,CHGA,LRP5L,ADRA2A,TMED10,WLS,HADH,RAB11FIP3,ANO1,CD200,LLGL2,ADAM8,ACSL4,CD2AP,CFTR,STX1A,MYOM1,RSAD2,PER2,EZR,SIRT4,C2CD2L,FGB,FGG,NEUROD1,FGA,NR1H4,P3H1,C1QTNF3,SERGEF,DNAJC1,TGFB3,ERP29,IGF1,ATP13A2	1.35132	0.387724	54	152
MODIFIED AMINO ACID TRANSPORT%GOBP%GO:0072337	MODIFIED AMINO ACID TRANSPORT%GOBP%GO:0072337	0.0237807	0.151615	1	FOLR1,SLC6A20,SLC25A20,SLC22A5,SLC19A1,CTNS,SLC6A13,PDZK1,ABCC5,FOLR2,SLC6A8,SLC7A9,LRP2	1.52908	0.596544	13	21
ANTERIOR/POSTERIOR AXIS SPECIFICATION%GOBP%GO:0009948	ANTERIOR/POSTERIOR AXIS SPECIFICATION%GOBP%GO:0009948	0.0238386	0.15173	1	FOXA2,TBX3,FZD5,WLS,SHH,TDRD1	1.5383	0.607117	6	20
FORMATION OF TC-NER PRE-INCISION COMPLEX%REACTOME%R-HSA-6781823.1	FORMATION OF TC-NER PRE-INCISION COMPLEX%REACTOME%R-HSA-6781823.1	0.0238525	0.15173	-1	CUL4B,COPS3,CDK7,GTF2H5,COPS2,POLR2F,RBX1,COPS4,COPS6,USP7,POLR2I,COPS8,MNAT1,EP300,HMGN1,GTF2H1,PPIE,COPS7A	-1.44111	-0.425334	18	44
PROTEIN MODIFICATION BY SMALL PROTEIN REMOVAL%GOBP%GO:0070646	PROTEIN MODIFICATION BY SMALL PROTEIN REMOVAL%GOBP%GO:0070646	0.0238943	0.151824	-1	USP46,SENP5,SF3B3,COPS3,YOD1,CYLD,ABRAXAS2,OTUB2,UCHL5,BARD1,USP21,COPS2,WDR48,USP15,SENP2,ATXN3,USP4,COPS4,MINDY1,COPS6,BRCA1,MINDY2,BRCC3,STAMBP,CDK1,USP7,USP25,TAF12,DESI1,COPS8,SUPT3H	-1.3138	-0.332585	31	104
METALLOPROTEASE DUBS%REACTOME%R-HSA-5689901.2	METALLOPROTEASE DUBS%REACTOME%R-HSA-5689901.2	0.0240317	0.151986	-1	KAT2B,H2AC8,H2AW,ABRAXAS2,BARD1,H2AC6,BRCA1,BRCC3,STAMBP,NLRP3,EP300,STAM	-1.61436	-0.589917	12	18
TRANSPORT OF INORGANIC CATIONS ANIONS AND AMINO ACIDS OLIGOPEPTIDES%REACTOME DATABASE ID RELEASE 79%425393	TRANSPORT OF INORGANIC CATIONS ANIONS AND AMINO ACIDS OLIGOPEPTIDES%REACTOME DATABASE ID RELEASE 79%425393	0.0240497	0.151986	1	SLC12A2,SLC12A7,SLC9A1,SLC43A1,SLC4A4,AHCYL2,SLC26A6,SLC6A20,SLC6A14,SLC4A2,SLC7A8,SLC7A7,SLC7A11,SLC4A7,SRI,CTNS,SLC12A5,SLC4A8,SLC6A12,SLC3A1,SLC20A1	1.42507	0.444328	21	77
CARGO CONCENTRATION IN THE ER%REACTOME DATABASE ID RELEASE 79%5694530	CARGO CONCENTRATION IN THE ER%REACTOME DATABASE ID RELEASE 79%5694530	0.0240545	0.151986	1	SERPINA1,MIA3,F5,CTSZ,SEC24A,MIA2,SEC24D,FOLR1,TMED10,PREB,GOSR2,TMED2	1.51381	0.551974	12	30
POSITIVE REGULATION OF PATTERN RECOGNITION RECEPTOR SIGNALING PATHWAY%GOBP%GO:0062208	POSITIVE REGULATION OF PATTERN RECOGNITION RECEPTOR SIGNALING PATHWAY%GOBP%GO:0062208	0.0240545	0.151986	1	OASL,NR1H3,LTF,DDX60,MFHAS1,CYBA,F2RL1,IFI35,FLOT1,RSAD2,CAV1	1.51409	0.552077	11	30
COLLAGEN CATABOLIC PROCESS%GOBP%GO:0030574	COLLAGEN CATABOLIC PROCESS%GOBP%GO:0030574	0.0240545	0.151986	1	MMP15,MMP2,MMP1,MMP28,CTSK,MMP7,MMP3,MMP19,CTSS,CTSL,MMP11,MMP10	1.51392	0.552014	12	30
DNA DOUBLE-STRAND BREAK REPAIR%REACTOME%R-HSA-5693532.3	DNA DOUBLE-STRAND BREAK REPAIR%REACTOME%R-HSA-5693532.3	0.0242117	0.152808	-1	H2BC8,RNF8,KDM4B,BARD1,POLQ,POLE2,UBE2V2,UBE2N,HUS1,RAD51B,RFC2,H2BC9,H2BC17,RFC1,BRCA1,XRCC5,BRCC3,EYA3,RAD1,TIPIN,PALB2,UBE2I,CDK2,SUMO2,H2BS1,EYA1,RFC5,PRKDC,RPA2,TIMELESS,H2BC21,H2BC5,CCNA2,H3-4,ERCC1,XRCC6	-1.30421	-0.322622	36	123
LEUKOCYTE DIFFERENTIATION%GOBP%GO:0002521	LEUKOCYTE DIFFERENTIATION%GOBP%GO:0002521	0.024279	0.153055	1	POU2AF1,TGFBR2,SOX4,APP,PIK3R3,RUNX1,TOX,LGALS9,TPD52,VCAM1,BMP4,F2RL1,SRC,PTGER4,CDC42,HDAC9,PPARG,PLCG2,TCTA,TCF3,VEGFA,RRAS,ITGB1,TCF7,HHEX,TAL1,FARP2,CD79A,ZFP36L2,IRF4,LEP,AXL,RSAD2,GAS6,CTSL,SLC25A5,SHH,MFNG,LEPR,CD81,ATM,CD1D,DNAJB9,DHRS2,PBX1,DCAF1,UBD,SOX13,GPR89B,IL15,RELB,BATF	1.32093	0.370694	52	193
REGULATION OF LIPID METABOLIC PROCESS%GOBP%GO:0019216	REGULATION OF LIPID METABOLIC PROCESS%GOBP%GO:0019216	0.0243052	0.153055	1	BMP2,PDGFA,FMO5,SOX9,ID2,AKR1C3,FLT1,MID1IP1,ACSL3,PTK2,NR1H3,ZBTB20,CERS2,AADAC,PIP4K2C,TEK,PLPP1,FGFR4,RARRES2,SPHK2,PSAP,ABCG1,PPARG,DGKZ,PLCG2,AGT,AKT1,GPER1,NCOR1,IRS1,APOE,ORMDL3,PRKAA1,SORBS1,ADRA2A,SERPINA3,PRKCD,BMP5,PRKD1,SCARB1,ACADVL,LONP2,ASXL3,MBOAT7,PDGFRB,CAV1,PDE3B,SORL1,SCAP,SIRT4,PPARGC1A,LDLR,BBS4,CGA,CD81,CTDNEP1,FABP3,ANGPTL3,PRKAG2,NR1H4,ERLIN2,SIRT3,CYP27B1,LPCAT3,C3,PNPLA…	1.30766	0.363855	77	213
NCAM SIGNALING FOR NEURITE OUT-GROWTH%REACTOME%R-HSA-375165.3	NCAM SIGNALING FOR NEURITE OUT-GROWTH%REACTOME%R-HSA-375165.3	0.0243402	0.153104	1	COL4A2,SPTBN1,COL4A5,PTK2,COL6A3,COL6A2,COL6A1,COL4A1,FYN,AGRN,NCAM1,COL4A3,COL9A2,CACNA1C	1.46931	0.488104	14	50
PHOSPHOLIPID METABOLIC PROCESS%GOBP%GO:0006644	PHOSPHOLIPID METABOLIC PROCESS%GOBP%GO:0006644	0.0245011	0.153945	1	PIP5K1B,HMGCS2,PLA2G10,SLC44A4,CHKA,LPCAT1,DGKD,PLAAT3,ITPKA,ETNK1,PIK3R3,NR1H3,MTMR11,PLAAT4,PIP4K2C,PLPP1,PLAAT2,ABCA8,ENPP2,SPHK2,SMPD3,PIK3C2G,DGKZ,PLCG2,PIK3C2B,DPM3,PLPP2,ABHD6,SLC44A1,PLCB1,PIGG,PLA2G4C,GNPAT,INPP5D,ACP6,BMX,IP6K2,LPCAT4,LPL,PLA1A,PIK3C2A,LIPG,UVRAG,MBOAT7,PDGFRB,INPP5B,PI4KAP2,FDFT1,SOCS3,INPP4A,SOCS1,PIGK,PLA2G7,PIGL,SYNJ2,SMPDL3A,CHPT1,PIK3CB,CHKB,ANGPTL3,PCYT2,PLA2G2D,…	1.29555	0.357323	78	240
POSITIVE REGULATION OF NEURON DIFFERENTIATION%GOBP%GO:0045666	POSITIVE REGULATION OF NEURON DIFFERENTIATION%GOBP%GO:0045666	0.024707	0.155066	1	BMP2,GPRC5B,ZEB1,TCF3,MEF2C,CSNK1D,NBL1,ZC4H2,NEUROD1,TCF4,MMD,FGFR1,NRCAM,ASCL1	1.49178	0.520206	14	38
NEGATIVE REGULATION OF CHROMOSOME ORGANIZATION%GOBP%GO:2001251	NEGATIVE REGULATION OF CHROMOSOME ORGANIZATION%GOBP%GO:2001251	0.0248298	0.155663	-1	TINF2,ESPL1,STN1,ZNF207,WAPL,APC,ZW10,IK,PTTG1,BUB3,PTTG3P,SPC25,CENPF,BUB1B,MNAT1,SETMAR,TTK,ERCC1,MAD2L1,KNTC1,ZWILCH,NBN,NDC80,FBXO5,TNKS2,PTTG2,TRIP13	-1.40127	-0.38849	27	60
CALNEXIN CALRETICULIN CYCLE%REACTOME DATABASE ID RELEASE 79%901042	CALNEXIN CALRETICULIN CYCLE%REACTOME DATABASE ID RELEASE 79%901042	0.0249924	0.156508	1	UBB,SEL1L,MARCHF6,GANAB,EDEM3,RNF103,UGGT1,OS9,CANX,PRKCSH,UGGT2,PDIA3,MAN1B1	1.52491	0.594917	13	21
TELENCEPHALON DEVELOPMENT%GOBP%GO:0021537	TELENCEPHALON DEVELOPMENT%GOBP%GO:0021537	0.0250293	0.156565	1	BMP2,ID2,COL3A1,PLXNA3,BTBD3,BMP4,NFIB,LAMB1,FAT4,FGF13,PLCB1,NF1,NPY,NARS1,SALL1,LHX6,RELN,MBOAT7,MKKS,ERBB4,ATP1B2,SLIT3,NEUROD1,EPHB2,BBS4	1.43095	0.449737	25	72
APC:CDC20 MEDIATED DEGRADATION OF CELL CYCLE PROTEINS PRIOR TO SATISFATION OF THE CELL CYCLE CHECKPOINT%REACTOME DATABASE ID RELEASE 79%179419	APC:CDC20 MEDIATED DEGRADATION OF CELL CYCLE PROTEINS PRIOR TO SATISFATION OF THE CELL CYCLE CHECKPOINT%REACTOME DATABASE ID RELEASE 79%179419	0.0250708	0.156651	-1	UBE2D1,CDC23,UBE2E1,PSME3,PSMC6,PSMD6,PSMD7,BUB3,PSMD12,PSMB7,PSMD9,CDK1,SEM1,BUB1B,ANAPC1,PSMD5,UBE2S,PSMC4,UBE2C,PSMD8,PSMD10,CCNA2,PSMA2,MAD2L1,PSMB6,CDC27,ANAPC10,NEK2	-1.39822	-0.386713	28	61
BIOMINERALIZATION%GOBP%GO:0110148	BIOMINERALIZATION%GOBP%GO:0110148	0.0252137	0.157298	1	BMP2,COL1A1,NT5E,ASPN,MINPP1,EIF2AK3,FBXL15,ATG4B,ADA,LGR4,ATF4,ENPP1,CYP27B1,CCDC154,IGF1	1.50618	0.549192	15	30
CDK-MEDIATED PHOSPHORYLATION AND REMOVAL OF CDC6%REACTOME%R-HSA-69017.2	CDK-MEDIATED PHOSPHORYLATION AND REMOVAL OF CDC6%REACTOME%R-HSA-69017.2	0.0252303	0.157298	-1	UBE2D1,CDC23,UBE2E1,CCNE1,PSME3,PSMC6,PSMD6,PSMD7,PSMD12,PSMB7,CDK2,PSMD9,SEM1,ANAPC1,PSMD5,CCNE2,UBE2S,PSMC4,UBE2C,PSMD8,PSMD10,CCNA2,PSMA2,PSMB6,CDC27,ANAPC10,FZR1	-1.39837	-0.387687	27	60
PID_MET_PATHWAY%MSIGDB_C2%PID_MET_PATHWAY	PID_MET_PATHWAY%MSIGDB_C2%PID_MET_PATHWAY	0.0252777	0.157322	-1	MAP2K1,MAPK1,ARF6,RANBP9,RANBP10,CRKL,NCK2,RAB5A,WASL,MAP2K4,EIF4EBP1,APC,SOS1,EIF4E,NCK1,HRAS,GRB2	-1.40897	-0.39466	17	56
MYD88 DEPENDENT CASCADE INITIATED ON ENDOSOME%REACTOME DATABASE ID RELEASE 79%975155	MYD88 DEPENDENT CASCADE INITIATED ON ENDOSOME%REACTOME DATABASE ID RELEASE 79%975155	0.0252996	0.157322	-1	MAP2K1,FBXW11,UBE2V1,PELI1,IRAK4,TAB2,MAPK1,SKP1,NKIRAS2,MAPKAPK3,S100A12,TICAM1,S100B,MAP2K4,NOD2,MAPK14,BTRC,UBE2N,DUSP3,MAP3K8,TRAF6,PPP2CA,CREB1,DUSP7,NFKBIA,ATF2	-1.3713	-0.362025	26	79
REGULATION OF MAPK CASCADE%GOBP%GO:0043408	REGULATION OF MAPK CASCADE%GOBP%GO:0043408	0.0253178	0.157322	1	INSR,BMP2,PDGFA,MST1R,TNIK,DUSP4,PLCE1,PDGFD,FLT1,PRKCA,PTPRR,DUSP6,MYDGF,APP,SPRY4,FN1,CD36,DOK4,DAG1,TEK,ROCK2,RNF41,MFHAS1,FERMT2,LGALS9,LBH,EDN1,FGFR4,BMP4,F2RL1,TRAF5,SYNJ2BP,CCL11,PDGFC,PELI2,ROR2,MECOM,SHC1,EMILIN1,DACT1,DUSP8,NRG1,TIMP3,PPARG,CIB1,PLCG2,MAP3K11,AGT,GPER1,NCOR1,PDE8A,APOE,SDCBP,SPRY2,VEGFA,DIRAS2,F2R,RAMP3,KDR,PLCB1,ADRA2A,RRAS,ARL6IP5,ANGPT1,NF1,PRKCD,PHB,TAOK2,RAPGEF2,RG…	1.23584	0.32962	116	431
TERPENOID METABOLIC PROCESS%GOBP%GO:0006721	TERPENOID METABOLIC PROCESS%GOBP%GO:0006721	0.0254342	0.157322	1	HMGCS2,AKR1C3,CYP2C9,CYP3A5,AKR1B10,ALDH1A1,RARRES2,ADH1C,AKR1C1,RDH11,ADH1B,BCO1,RETSAT,ALDH1A2,CYP3A4,FDFT1,ADH1A,CYP2C8,AKR1B1,ADH6	1.46495	0.486654	20	50
MITOTIC SPINDLE ASSEMBLY CHECKPOINT SIGNALING%GOBP%GO:0007094	MITOTIC SPINDLE ASSEMBLY CHECKPOINT SIGNALING%GOBP%GO:0007094	0.0254644	0.157322	-1	ZNF207,APC,ZW10,IK,BUB3,SPC25,CENPF,BUB1B,TTK,MAD2L1,KNTC1,ZWILCH,NDC80	-1.5235	-0.512799	13	24
MITOTIC SPINDLE CHECKPOINT SIGNALING%GOBP%GO:0071174	MITOTIC SPINDLE CHECKPOINT SIGNALING%GOBP%GO:0071174	0.0254644	0.157322	-1	ZNF207,APC,ZW10,IK,BUB3,SPC25,CENPF,BUB1B,TTK,MAD2L1,KNTC1,ZWILCH,NDC80	-1.5235	-0.512799	13	24
SPINDLE ASSEMBLY CHECKPOINT SIGNALING%GOBP%GO:0071173	SPINDLE ASSEMBLY CHECKPOINT SIGNALING%GOBP%GO:0071173	0.0254644	0.157322	-1	ZNF207,APC,ZW10,IK,BUB3,SPC25,CENPF,BUB1B,TTK,MAD2L1,KNTC1,ZWILCH,NDC80	-1.5235	-0.512799	13	24
DNA STRAND ELONGATION%REACTOME DATABASE ID RELEASE 79%69190	DNA STRAND ELONGATION%REACTOME DATABASE ID RELEASE 79%69190	0.0254757	0.157322	-1	GINS3,MCM4,RFC2,RFC1,GINS2,RFC5,RPA2,MCM2,LIG1,GINS1,RFC3,GINS4,PCNA,POLA1,RPA1	-1.49598	-0.479101	15	30
CELLULAR RESPONSE TO IONIZING RADIATION%GOBP%GO:0071479	CELLULAR RESPONSE TO IONIZING RADIATION%GOBP%GO:0071479	0.025512	0.157322	-1	YAP1,BARD1,NIPBL,MAPK14,IFI16,CRYAB,HUS1,TLK2,BRCA1,HRAS,XRCC5,BRCC3,GRB2,RAD1,TMEM109	-1.43742	-0.421048	15	45
REGULATION OF MORPHOGENESIS OF A BRANCHING STRUCTURE%GOBP%GO:0060688	REGULATION OF MORPHOGENESIS OF A BRANCHING STRUCTURE%GOBP%GO:0060688	0.0255196	0.157322	1	PDGFA,SOX9,BMP4,AGT,VEGFA,HGF	1.53132	0.604364	6	20
REGULATION OF CALCIUM ION IMPORT%GOBP%GO:0090279	REGULATION OF CALCIUM ION IMPORT%GOBP%GO:0090279	0.0255411	0.157322	1	TRIM27,STC1,SPHK2,PPP3CA,FYN,RAMP3,CXCL12,CALM2,PDGFRB,PLN,PPP3R1,CCL2,CALCR,VDAC1	1.5076	0.545883	14	31
MITOCHONDRIAL TRANSLATION ELONGATION%REACTOME DATABASE ID RELEASE 79%5389840	MITOCHONDRIAL TRANSLATION ELONGATION%REACTOME DATABASE ID RELEASE 79%5389840	0.025603	0.157531	-1	MRPS15,MRPL39,MRPL19,MRPL58,MRPS16,MRPL22,MRPS22,MRPS10,MRPS31,MRPL13,GADD45GIP1,MRPL18,MRPL42,MRPS18C,MRPL49,TSFM,MRPS28,MRPS7	-1.4341	-0.41363	18	48
TOLL LIKE RECEPTOR 7 8 (TLR7 8) CASCADE%REACTOME%R-HSA-168181.4	TOLL LIKE RECEPTOR 7 8 (TLR7 8) CASCADE%REACTOME%R-HSA-168181.4	0.0256864	0.157841	-1	MAP2K1,FBXW11,UBE2V1,PELI1,IRAK4,TAB2,MAPK1,SKP1,NKIRAS2,MAPKAPK3,S100A12,TICAM1,S100B,MAP2K4,NOD2,MAPK14,BTRC,UBE2N,DUSP3,MAP3K8,TRAF6,PPP2CA,CREB1,DUSP7,NFKBIA,ATF2	-1.37009	-0.360571	26	80
ISOPRENOID METABOLIC PROCESS%GOBP%GO:0006720	ISOPRENOID METABOLIC PROCESS%GOBP%GO:0006720	0.025726	0.157841	1	HMGCS2,AKR1C3,PHYH,CYP2C9,CYP3A5,AKR1B10,ALDH1A1,RARRES2,ADH1C,AKR1C1,RDH11,ADH1B,BCO1,RETSAT,ALDH1A2,CYP3A4,FDFT1,ADH1A,CYP2C8,AKR1B1,ADH6	1.43343	0.459541	21	63
POSITIVE REGULATION OF NEURON APOPTOTIC PROCESS%GOBP%GO:0043525	POSITIVE REGULATION OF NEURON APOPTOTIC PROCESS%GOBP%GO:0043525	0.0257374	0.157841	-1	TFAP2B,CDK5R1,MCL1,TFAP2A,NUPR1,SRPK2,GRN,FBXW7	-1.58997	-0.563195	8	20
FCERI MEDIATED CA+2 MOBILIZATION%REACTOME DATABASE ID RELEASE 79%2871809	FCERI MEDIATED CA+2 MOBILIZATION%REACTOME DATABASE ID RELEASE 79%2871809	0.0258055	0.158087	1	ITPR3,IGKV1-39,IGKV3-20,IGKV2-28,IGKV4-1,PPP3CA,PLCG2,IGHV4-59,IGHV3-7,IGHV3-23,IGHV1-69,IGLV3-25,AHCYL1,IGHV4-34,NFATC1	1.49012	0.52588	15	36
SUPERPATHWAY OF INOSITOL PHOSPHATE COMPOUNDS%HUMANCYC%PWY-6371	SUPERPATHWAY OF INOSITOL PHOSPHATE COMPOUNDS%HUMANCYC%PWY-6371	0.025967	0.158405	1	PIP5K1B,PLCB4,PLCE1,PLCH1,ITPKA,PIK3R3,PIP4K2C,MINPP1,ITPK1,PIK3C2G,PLCG2,PIK3C2B,PLCB1,INPP5D,IP6K2,PIK3C2A	1.44986	0.474912	16	55
PHOSPHATIDYLINOSITOL-MEDIATED SIGNALING%GOBP%GO:0048015	PHOSPHATIDYLINOSITOL-MEDIATED SIGNALING%GOBP%GO:0048015	0.0259775	0.158405	1	MUC5AC,PLCL2,PLCB4,PLCE1,LTK,PLCH1,EDN1,PIK3C2G,AKT1,PIK3C2B,IRS1,PLCB1,NF1,PIK3C2A,PDGFRB,PI4KAP2,OGT,EZR	1.4415	0.470556	18	57
AMINOGLYCAN METABOLIC PROCESS%GOBP%GO:0006022	AMINOGLYCAN METABOLIC PROCESS%GOBP%GO:0006022	0.0259995	0.158405	1	FUCA1,B4GAT1,CEMIP2,HEXB,GNS,SLC35D2,GLB1,IDUA,CHST2,CHPF,HEXA,NDNF,UST,CSGALNACT1,GUSB,XYLT2,EXT1,ANGPT1,SGSH,CLN6,B4GALT7,NAGLU,CHST15,ABCC5,CHIA,EXT2,HPSE2,CHST5,HAS2,B3GAT3	1.42493	0.448929	30	71
RNA POLYMERASE I PROMOTER CLEARANCE%REACTOME%R-HSA-73854.3	RNA POLYMERASE I PROMOTER CLEARANCE%REACTOME%R-HSA-73854.3	0.0260312	0.158405	-1	H2BC8,MBD2,KAT2B,POLR1D,H2AC8,TAF1B,CDK7,GTF2H5,POLR2F,H2AC6,MTA2,H2BC9,H2BC17,POLR1E,POLR1C,H3-3B,TBP,H2BS1,MNAT1,GTF2H1,H2BC21,H2BC5,H3C8	-1.39438	-0.386582	23	60
REGULATION OF PHOSPHOPROTEIN PHOSPHATASE ACTIVITY%GOBP%GO:0043666	REGULATION OF PHOSPHOPROTEIN PHOSPHATASE ACTIVITY%GOBP%GO:0043666	0.0260417	0.158405	1	MGAT5,NUAK1,PPP6R2,ROCK2,HSP90B1,FKBP1B,PPP1R11,PPP6R3,CALM3,CALM2,PDGFRB,ITGA1,PPP1R14D,GNA12,HSP90AB1	1.47539	0.509724	15	40
MICROTUBULE POLYMERIZATION OR DEPOLYMERIZATION%GOBP%GO:0031109	MICROTUBULE POLYMERIZATION OR DEPOLYMERIZATION%GOBP%GO:0031109	0.0260929	0.158405	-1	MAPT,RANBP9,ZNF207,KIF2A,CLASP1,TRPV4,NDEL1,TPX2,CLASP2	-1.44733	-0.442449	9	37
IMPORT ACROSS PLASMA MEMBRANE%GOBP%GO:0098739	IMPORT ACROSS PLASMA MEMBRANE%GOBP%GO:0098739	0.0260955	0.158405	1	SLC39A14,SLC12A2,SLC12A7,SLC9A1,TRPM4,CD36,SLC6A20,SLC6A14,TRPV1,CACNA1A,LRRC8D,SLC2A10,SLC19A1,SLC7A8,SLC39A8,KCNE2,ATP4B,KCNJ16,CACNA1C,SLC12A5,KCNH2,ATP4A,ATP1B1,FAM155B,SLC1A1,SLC6A13,ATP1B2,ABCC8,FAM155A,KCNJ13,KCNJ8,KCNJ12,SLC16A2,ATP1A1,SLC2A3,CACNA1D	1.37518	0.40854	36	110
MICROTUBULE POLYMERIZATION%GOBP%GO:0046785	MICROTUBULE POLYMERIZATION%GOBP%GO:0046785	0.0261063	0.158405	-1	MAPT,RANBP9,ZNF207,CLASP1,TRPV4,NDEL1,TPX2,CLASP2	-1.49259	-0.486401	8	28
REGULATION OF SMAD PROTEIN SIGNAL TRANSDUCTION%GOBP%GO:0060390	REGULATION OF SMAD PROTEIN SIGNAL TRANSDUCTION%GOBP%GO:0060390	0.0261104	0.158405	1	BMP2,PBLD,OVOL2,DAB2,BMP4,SLC2A10,PPARG,SH2B1	1.5225	0.579553	8	24
MITOCHONDRIAL TRANSLATION TERMINATION%REACTOME%R-HSA-5419276.1	MITOCHONDRIAL TRANSLATION TERMINATION%REACTOME%R-HSA-5419276.1	0.026335	0.159596	-1	MRPS15,MRPL39,MRPL19,MRPL58,MRPS16,MRPL22,MRPS22,MRPS10,MRPS31,MRPL13,GADD45GIP1,MRPL18,MRPL42,MRPS18C,MRPL49,MRPS28,MRPS7	-1.43131	-0.414556	17	47
CYTOPLASMIC TRANSLATION%GOBP%GO:0002181	CYTOPLASMIC TRANSLATION%GOBP%GO:0002181	0.0264055	0.159851	-1	NEMF,ETF1,EIF3J,EIF3H,RPS18,EIF3A,DRG2,RPL37A,NCBP2,MCTS1,SLBP,RPS5,RPS28,RPL35,EIF2B3,RPL36,EIF3D,EIF2D,RPL14,FTSJ1,EIF3E,EIF2S3B,RPL19,ZC3H15,RPS21,RPS16,DHX29	-1.35768	-0.36515	27	71
POSITIVE REGULATION OF CELL CYCLE PROCESS%GOBP%GO:0090068	POSITIVE REGULATION OF CELL CYCLE PROCESS%GOBP%GO:0090068	0.0264516	0.159958	-1	GPSM2,VPS4B,IL1A,ESPL1,TGFA,PKN2,CUL3,KAT2B,RDX,CDC73,CRNN,E2F8,EGFR,CDC23,DDX3X,RAB11A,EREG,SVIL,ANXA1,ADAM17,RAD51B,KIF20B,KIF23,AIF1,EZH2,PLSCR1,GIPC1,SPAST,PAF1,WIZ,KLHL18,CCNB1,CDK1,RAD21,MACROH2A1,RRM1,NPM1,PDGFB,TFDP1,RACGAP1,DBF4,DRD2,UBE2C,DBF4B,ZNF16,MAD2L1,RRM2,RB1,BIRC5,MECP2,DTL,AURKB,CDC27,DLGAP5,PLK4,PAGR1,NDC80,FBXO5,PKP4,THOC5	-1.26986	-0.306857	60	148
REGULATION OF CATION CHANNEL ACTIVITY%GOBP%GO:2001257	REGULATION OF CATION CHANNEL ACTIVITY%GOBP%GO:2001257	0.0264925	0.160034	1	DAPK1,APP,GPR35,EDN1,FKBP1B,PPP3CA,PDE4D,ANK2,KCNE2,FGF13,DMD,MEF2C,KCNE4,ITGB1,SRI,CALM3,CALM2,NLGN1,RELN,GSTO1,CACNB1,CTSS,ANK3,CAV1,CACNG4,PPP3R1,EPHB2	1.37559	0.411567	27	105
NEURON PROJECTION MORPHOGENESIS%GOBP%GO:0048812	NEURON PROJECTION MORPHOGENESIS%GOBP%GO:0048812	0.0265535	0.160231	1	PLA2G10,FARP1,SEMA4G,TNIK,EFNB2,SEMA3C,ENAH,SDC2,ISL1,APP,UBB,PTK2,MNX1,PLXNA3,LAMC2,DAG1,FLRT3,SEMA3G,EPHB4,LAMA3,BTBD3,NFIB,CDC42,FYN,SEMA3E,KLF7,ALCAM,KIF5C,APLP2,VASP,PLXND1,RAB8A,NCAM1,VEGFA,MAP1B,LAMA2,S100A6,NRXN1,HSP90AA1,CXCL12,TAOK2,L1CAM,EPHA3,APLP1,NBL1,PLXNB2,KIF5B,BSG,NLGN1,PAK1,RELN,USP33,NRP1,SHTN1,FEZ1,ANK3,TRIO,NRN1,SH3GL2,PAK3,HSP90AB1,COBL,MEF2A,SLIT3,FEZ2,AFG3L2,SHH,EPHB2,EFN…	1.28406	0.352522	81	258
TRANSLOCATION OF ZAP-70 TO IMMUNOLOGICAL SYNAPSE%REACTOME DATABASE ID RELEASE 79%202430	TRANSLOCATION OF ZAP-70 TO IMMUNOLOGICAL SYNAPSE%REACTOME DATABASE ID RELEASE 79%202430	0.026707	0.160442	-1	HLA-DQB2,HLA-DQA2,TRAC,HLA-DQB1,HLA-DPA1,HLA-DPB1,CD4,PTPN22	-1.60996	-0.605738	8	16
SEMA3A PAK DEPENDENT AXON REPULSION%REACTOME DATABASE ID RELEASE 79%399954	SEMA3A PAK DEPENDENT AXON REPULSION%REACTOME DATABASE ID RELEASE 79%399954	0.0267151	0.160442	1	PLXNA3,CFL1,FYN,HSP90AA1,PAK1,NRP1,PAK3,HSP90AB1	1.54326	0.651452	8	15
NUCLEAR TRANSPORT%GOBP%GO:0051169	NUCLEAR TRANSPORT%GOBP%GO:0051169	0.0267346	0.160442	-1	RBM8A,MALT1,NUP214,NEMF,NUP153,RGS14,EIF4A3,HIKESHI,KPNA4,CHP1,NUP205,EIF4ENIF1,NXT1,SMURF1,NUP42,YTHDC1,CSE1L,NUP188,NXT2,STAT3,RAE1,NUP93,FAM53B,EIF6,SMG7,UBE2I,NUP37,CHTOP,RAN,NUP54,DDX19A,IPO9,NPM1,DESI1,NCBP2,NUP133,ABCE1,THOC7,TGFB1	-1.26951	-0.306595	39	147
NUCLEOCYTOPLASMIC TRANSPORT%GOBP%GO:0006913	NUCLEOCYTOPLASMIC TRANSPORT%GOBP%GO:0006913	0.0267346	0.160442	-1	RBM8A,MALT1,NUP214,NEMF,NUP153,RGS14,EIF4A3,HIKESHI,KPNA4,CHP1,NUP205,EIF4ENIF1,NXT1,SMURF1,NUP42,YTHDC1,CSE1L,NUP188,NXT2,STAT3,RAE1,NUP93,FAM53B,EIF6,SMG7,UBE2I,NUP37,CHTOP,RAN,NUP54,DDX19A,IPO9,NPM1,DESI1,NCBP2,NUP133,ABCE1,THOC7,TGFB1	-1.26951	-0.306595	39	147
REGULATION OF PROTEIN DEPHOSPHORYLATION%GOBP%GO:0035304	REGULATION OF PROTEIN DEPHOSPHORYLATION%GOBP%GO:0035304	0.0267869	0.160442	1	MGAT5,DLC1,NUAK1,PPP6R2,ROCK2,MFHAS1,HSP90B1,FKBP1B,CAMTA1,SYMPK,CDH5,PPP1R11,PRKCD,PPP6R3,CALM3,CALM2,PDGFRB,ITGA1,PPP1R14D,GNA12,HSP90AB1	1.42806	0.457818	21	63
BASE EXCISION REPAIR%REACTOME%R-HSA-73884.2	BASE EXCISION REPAIR%REACTOME%R-HSA-73884.2	0.0268405	0.160442	-1	TINF2,H2BC8,H2AC8,POLB,POLE2,PARG,RFC2,H2AC6,H2BC9,H2BC17,RFC1,H2BS1,RFC5,RPA2,NEIL3,H2BC21,H2BC5,LIG1,H3-4	-1.41533	-0.398015	19	55
HOMOLOGY DIRECTED REPAIR%REACTOME DATABASE ID RELEASE 79%5693538	HOMOLOGY DIRECTED REPAIR%REACTOME DATABASE ID RELEASE 79%5693538	0.0268424	0.160442	-1	H2BC8,RNF8,BARD1,POLQ,POLE2,UBE2V2,UBE2N,HUS1,RAD51B,RFC2,H2BC9,H2BC17,RFC1,BRCA1,BRCC3,RAD1,TIPIN,PALB2,UBE2I,CDK2,SUMO2,H2BS1,RFC5,RPA2,TIMELESS,H2BC21,H2BC5,CCNA2,H3-4,ERCC1	-1.31298	-0.335498	30	97
PURINE RIBONUCLEOTIDE TRANSPORT%GOBP%GO:0015868	PURINE RIBONUCLEOTIDE TRANSPORT%GOBP%GO:0015868	0.0268732	0.160442	1	ABCC6,SLC17A9,LRRC8D,SLC19A1,SLC25A24,ABCC4,SLC25A5,ABCC5	1.54	0.650075	8	15
PURINE NUCLEOTIDE TRANSPORT%GOBP%GO:0015865	PURINE NUCLEOTIDE TRANSPORT%GOBP%GO:0015865	0.0268732	0.160442	1	ABCC6,SLC17A9,LRRC8D,SLC19A1,SLC25A24,ABCC4,SLC25A5,ABCC5	1.54	0.650075	8	15
ADENINE NUCLEOTIDE TRANSPORT%GOBP%GO:0051503	ADENINE NUCLEOTIDE TRANSPORT%GOBP%GO:0051503	0.0268732	0.160442	1	ABCC6,SLC17A9,LRRC8D,SLC19A1,SLC25A24,ABCC4,SLC25A5,ABCC5	1.54	0.650075	8	15
POSITIVE REGULATION OF ERK1 AND ERK2 CASCADE%GOBP%GO:0070374	POSITIVE REGULATION OF ERK1 AND ERK2 CASCADE%GOBP%GO:0070374	0.027111	0.161637	1	BMP2,PDGFA,PDGFD,PRKCA,APP,CD36,TEK,MFHAS1,FERMT2,LGALS9,FGFR4,F2RL1,CCL11,PDGFC,ROR2,SHC1,NRG1,CIB1,GPER1,PDE8A,APOE,SPRY2,F2R,RAMP3,KDR,ANGPT1,PHB,RAPGEF2,GATA4,MAP3K12,NRP1,ARRB2,PDGFRB,ROR1,ERBB4,GAS6,ARRB1,CCL18,CCL16,FGB,FGG,FGA,CCR1,CCL2,DENND2B,CCL21,HTR2A,FGF2,IGF1,CCL23,CCN2	1.34752	0.390454	51	139
RRNA MODIFICATION IN THE NUCLEUS AND CYTOSOL%REACTOME DATABASE ID RELEASE 79%6790901	RRNA MODIFICATION IN THE NUCLEUS AND CYTOSOL%REACTOME DATABASE ID RELEASE 79%6790901	0.0272134	0.161637	-1	DIMT1,KRR1,NHP2,UTP11,HEATR1,PDCD11,MPHOSPH10,TBL3,IMP3,NOP2,DDX49,FCF1,PNO1,UTP14A,TRMT112,WDR43,FBL,NOL6,RCL1,SNU13,UTP18,WDR46,EMG1,DKC1	-1.41866	-0.413149	24	46
SIRT1 NEGATIVELY REGULATES RRNA EXPRESSION%REACTOME%R-HSA-427359.2	SIRT1 NEGATIVELY REGULATES RRNA EXPRESSION%REACTOME%R-HSA-427359.2	0.0272727	0.161637	-1	H2BC8,H2AC8,TAF1B,H2AC6,H2BC9,H2BC17,H3-3B,TBP,H2BS1,H2BC21,H2BC5,H3C8	-1.50516	-0.493709	12	27
AMB2 INTEGRIN SIGNALING%PATHWAY INTERACTION DATABASE NCI-NATURE CURATED DATA%AMB2 INTEGRIN SIGNALING	AMB2 INTEGRIN SIGNALING%PATHWAY INTERACTION DATABASE NCI-NATURE CURATED DATA%AMB2 INTEGRIN SIGNALING	0.0272754	0.161637	1	MST1R,PLAUR,MMP2,JAM3,THY1,JAM2,PLAT,CCN2,SELP,ICAM1,APOB,MYH2,ROCK1,LRP1	1.50432	0.563825	14	26
ALPHA6BETA4INTEGRIN%NETPATH%ALPHA6BETA4INTEGRIN	ALPHA6BETA4INTEGRIN%NETPATH%ALPHA6BETA4INTEGRIN	0.0272973	0.161637	1	PRKCA,ITGB4,PIK3R3,LAMC2,CD151,ITGA6,DST,LAMA3,SRC,JUN,LAMB3,SHC1,FYN,IRS1,LAMB1,LAMC1,FOS,PAK1,LAMB2	1.45239	0.476518	19	54
AMINO ACID TRANSMEMBRANE TRANSPORT%GOBP%GO:0003333	AMINO ACID TRANSMEMBRANE TRANSPORT%GOBP%GO:0003333	0.0273156	0.161637	1	SFXN3,SLC38A10,SLC25A38,SLC6A20,SLC6A14,SLC38A7,LRRC8D,SLC7A8,MFSD12,SLC7A7,ARL6IP5,SLC1A1,SLC6A13,SLC25A13,SLC38A6,SLC16A2	1.47479	0.501653	16	43
REGULATION OF POSITIVE CHEMOTAXIS%GOBP%GO:0050926	REGULATION OF POSITIVE CHEMOTAXIS%GOBP%GO:0050926	0.0273547	0.161637	1	F2RL1,VEGFA,KDR,CXCL12,VEGFB,SCG2,PGF,F3,IL16,NTRK3,CXCL8,ANGPT2,VEGFD	1.53711	0.630558	13	17
REGIONALIZATION%GOBP%GO:0003002	REGIONALIZATION%GOBP%GO:0003002	0.0273632	0.161637	1	BMP2,FOXA2,TBX3,PTCH1,HEY1,ISL1,LRP5,FZD5,SMAD6,BMP4,AHI1,HOXB6,LRP6,TLL2,TDGF1P3,LRP5L,MEF2C,WLS,GATA4,HOXB7,HHEX,FBXL15,NBL1,RELN	1.37275	0.410716	24	105
MALE SEX DIFFERENTIATION%GOBP%GO:0046661	MALE SEX DIFFERENTIATION%GOBP%GO:0046661	0.027367	0.161637	1	GATA6,LHFPL2,SOX9,AKR1C3,TBX3,TCF21,RAB13,BIK,GATA4,FGF9	1.46836	0.497672	10	44
MAPK CASCADE%WIKIPATHWAYS_20220210%WP422%HOMO SAPIENS	MAPK CASCADE%WIKIPATHWAYS_20220210%WP422%HOMO SAPIENS	0.0273798	0.161637	-1	MAP2K1,MAPK1,BRAF,MAP2K4,MAPK14,SOS1,MAP2,NRAS,SOS2,HRAS,GRB2,LAMTOR3,MAP3K1,MAP2K6,KRAS,RASA3	-1.4892	-0.485297	16	28
REGULATION OF PROTEIN BINDING%GOBP%GO:0043393	REGULATION OF PROTEIN BINDING%GOBP%GO:0043393	0.027429	0.161637	1	BMP2,ATP2A3,HIP1R,TCF7L2,DAB2,APP,CTSZ,NES,BMP4,BAMBI,LRPAP1,BAX,TMBIM6,DACT1,HFE,B2M,AKT1,APOE,CLDN5,SYMPK,ABL1,PRKCD,RAPGEF2,FLOT1,TRIM21,USP33,NRP1,PARK7,ARRB2,PRMT7,CAV1,HIPK2,CFHR2,SORL1,CRK,TLE5,CDKN1A,CAPRIN2,ADD1,GREM2,DDX11,ACTB,GNL3L,BAG2	1.36312	0.400859	44	121
SENSORY PERCEPTION OF TASTE%GOBP%GO:0050909	SENSORY PERCEPTION OF TASTE%GOBP%GO:0050909	0.0274869	0.161637	1	ITPR3,AZGP1,CD36,RTP4,PIGR,ASIC1,TAS2R3,CA6	1.50041	0.550743	8	29
HATS ACETYLATE HISTONES%REACTOME%R-HSA-3214847.1	HATS ACETYLATE HISTONES%REACTOME%R-HSA-3214847.1	0.0275189	0.161637	-1	NCOA1,H2BC8,NCOA2,KAT2B,ELP4,H2AC8,H2AW,JADE3,MSL3,SAP130,KAT7,H2AC6,H2BC9,H2BC17,MEAF6,ATF2,PHF20,TAF12,DR1,EP300,SUPT3H,H2BC21,H2BC5,H3C8	-1.36475	-0.360296	24	79
POSITIVE REGULATION OF CALCIUM ION TRANSPORT INTO CYTOSOL%GOBP%GO:0010524	POSITIVE REGULATION OF CALCIUM ION TRANSPORT INTO CYTOSOL%GOBP%GO:0010524	0.0275661	0.161637	1	P2RX4,PPP3CA,APLNR,GPER1,F2R,RAMP3,THY1,CALM3,CALM2,GSTO1,TRPC3,CAV1,PPP3R1,GRIN1,F2,CALCR,P2RX5,PLA2G1B	1.46473	0.494851	18	45
RNA POLYMERASE II TRANSCRIBES SNRNA GENES%REACTOME%R-HSA-6807505.2	RNA POLYMERASE II TRANSCRIBES SNRNA GENES%REACTOME%R-HSA-6807505.2	0.0275756	0.161637	-1	SNAPC3,PCF11,CDK7,GTF2A2,INTS6,ZNF143,POLR2F,RPRD1A,GTF2F2,RPAP2,SNAPC1,TBP,RPRD2,GTF2E1,GTF2B,INTS7,POLR2I,NCBP2	-1.40215	-0.39275	18	56
REGULATION OF MRNA METABOLIC PROCESS%GOBP%GO:1903311	REGULATION OF MRNA METABOLIC PROCESS%GOBP%GO:1903311	0.0275862	0.161637	-1	NUDT21,PAPOLA,RBM8A,CNOT1,IGF2BP3,EXOSC5,QKI,CPEB3,FXR2,EIF4A3,RC3H2,YBX3,ZFP36,CARHSP1,TUT7,SMU1,SON,PUM2,CDC73,EIF4ENIF1,ZC3H14,BARD1,PKP1,PRMT5,SRPK1,SYNCRIP,MAPK14,YTHDC1,PKP3,CELF1,RBM7,CNOT6,SRPK2,PRDX6,SERBP1,WTAP,CNOT9,FASTKD5,CNOT4,PAF1,REST,WDR77,CTR9,METTL3,SAP18,RBFOX2,GIGYF2,TRA2B,SAMD4B,C1QBP,PABPC1,FXR1,NPM1,SLC11A1,NCBP2,CNOT8,AGO2,GTPBP1	-1.23868	-0.28868	58	204
CELLULAR HORMONE METABOLIC PROCESS%GOBP%GO:0034754	CELLULAR HORMONE METABOLIC PROCESS%GOBP%GO:0034754	0.0275925	0.161637	1	UGT2B15,AKR1C3,SULT1A1,HSD17B2,CYP2C9,CYP3A5,HSD17B11,ADH1C,AKR1C1,RDH11,ADH1B,RETSAT,UGT2B11,AKR1C2,ECE1,HSD17B6,SULT1E1,ALDH1A2,CYP3A4,MED1,ADH1A,CYP2C8,AKR1B1,SHH,ADH6,CYP1B1,DHRS2,CYP2C18,UGT2B17,HSD17B7,HSD17B3,SRD5A2,SRD5A3	1.42252	0.448835	33	70
POSITIVE REGULATION OF DEPHOSPHORYLATION%GOBP%GO:0035306	POSITIVE REGULATION OF DEPHOSPHORYLATION%GOBP%GO:0035306	0.0275929	0.161637	1	BMP2,DLC1,SRC,CAMTA1,SYMPK,CDH5,MEF2C,PRKCD,CALM3,CALM2,PDGFRB,ITGA1,PPP1R14D,GNA12,HSP90AB1	1.47361	0.501251	15	43
HORMONE METABOLIC PROCESS%GOBP%GO:0042445	HORMONE METABOLIC PROCESS%GOBP%GO:0042445	0.0276182	0.161637	1	UGT2B15,AKR1C3,SULT1A1,PCSK7,HSD17B2,CYP2C9,CTSZ,CYP3A5,SULT1B1,BACE2,CPQ,HSD17B11,ADH1C,SCG5,AKR1C1,RDH11,ADH1B,DPP4,CTSK,RETSAT,UGT2B11,AKR1C2,ECE1,SULT2A1,HSD17B6,SULT1E1,ALDH1A2,ENPEP,CYP3A4,DUOX2,MED1,PCSK2,ADH1A,CYP2C8,AKR1B1,PLA2G7,CTSL,SHH,ADH6,CGA,CPA3,CYP1B1,MEP1A,DHRS2,SLC16A2	1.36065	0.400812	45	119
SIGNALING EVENTS MEDIATED BY VEGFR1 AND VEGFR2%PATHWAY INTERACTION DATABASE NCI-NATURE CURATED DATA%SIGNALING EVENTS MEDIATED BY VEGFR1 AND VEGFR2	SIGNALING EVENTS MEDIATED BY VEGFR1 AND VEGFR2%PATHWAY INTERACTION DATABASE NCI-NATURE CURATED DATA%SIGNALING EVENTS MEDIATED BY VEGFR1 AND VEGFR2	0.0277149	0.162034	1	FLT1,PRKCA,GRB10,AKAP1,PXN,PTK2,ITGAV,SRC,CDC42,FYN,AKT1,VEGFA,KDR,CDH5,HSP90AA1,PRKCD,CALM3,MAPKAPK2,CAMKK2	1.42824	0.461378	19	60
PHOSPHATIDYLETHANOLAMINE METABOLIC PROCESS%GOBP%GO:0046337	PHOSPHATIDYLETHANOLAMINE METABOLIC PROCESS%GOBP%GO:0046337	0.0277778	0.162234	1	PLA2G10,CHKA,PLAAT3,ETNK1,PLAAT4,PLAAT2	1.52405	0.610294	6	19
DECTIN-2 FAMILY%REACTOME%R-HSA-5621480.3	DECTIN-2 FAMILY%REACTOME%R-HSA-5621480.3	0.027821	0.162318	1	MUC6,MUC5AC,MUC13,FYN,PLCG2,MUC1,MUC3A,MUC2	1.53493	0.629666	8	17
VESICLE ORGANIZATION%GOBP%GO:0016050	VESICLE ORGANIZATION%GOBP%GO:0016050	0.0278746	0.162462	-1	PLEKHF1,VPS4B,SORT1,SHROOM2,AP1G1,TMCC1,PLEKHM1,SAR1A,CUL3,TRAPPC2B,SNX3,YIPF4,EEA1,PI4K2A,SAMD9,RAB38,EPS15,ATP6V1F,VAMP4,ARL8B,WASL,AKTIP,ATP6V1D,ANXA8L1,STX17,RAB11A,STAM2,GPR143,SNAP29,STX6,PICALM,TSG101,CHMP1B,KLHL12,HPS5,VAMP3,PPP6C,RAB22A,ATP6V1A,WASHC5,CORO1C,SEC24B,ALS2CL,HOOK1,TRAPPC11,CHMP2B,CAV2,CHMP5,S100A10	-1.2268	-0.285108	49	209
HS-GAG DEGRADATION%REACTOME%R-HSA-2024096.1	HS-GAG DEGRADATION%REACTOME%R-HSA-2024096.1	0.0279312	0.162556	1	SDC2,HSPG2,GLB1,IDUA,GPC3,AGRN,GPC4,SDC3,GUSB,SGSH,NAGLU,SDC4,GLB1L,HPSE2	1.52194	0.609451	14	19
PROTEIN K63-LINKED DEUBIQUITINATION%GOBP%GO:0070536	PROTEIN K63-LINKED DEUBIQUITINATION%GOBP%GO:0070536	0.0279484	0.162556	-1	YOD1,CYLD,ABRAXAS2,OTUB2,BARD1,ATXN3,BRCA1,BRCC3,STAMBP,USP7,USP25	-1.50489	-0.497537	11	26
REGULATION OF ANATOMICAL STRUCTURE SIZE%GOBP%GO:0090066	REGULATION OF ANATOMICAL STRUCTURE SIZE%GOBP%GO:0090066	0.027989	0.162625	1	VILL,SEMA4G,HIP1R,NAA80,SEMA3C,USH1C,KLF2,SLC12A2,SLC12A7,COTL1,LIMA1,CDC42EP4,RAP1GAP2,TRPM4,BIN1,SEMA3G,EDNRB,ROCK2,EPS8,ATP2B1,EDN1,ACTA2,F2RL1,CCL11,SEMA3E,PRR16,MACF1,AGT,VASP,RAB3B,GPER1,CDHR2,CDHR5,PEX11A,APOE,VEGFA,DEPTOR,FGF13,HNF1B,F2R,ABL1,CXCL12,PRKCD,L1CAM,ECE1,CHRM3,OLFM1,SLC12A5,PIK3C2A,DAAM2,ADD3,DOCK5,CDC42EP3,NRP1,CDC42EP2,VIL1,SHTN1,LMOD1,KCNMB2,PER2,CAV1,EZR,PAK3,FGB,FGG,MAP3K…	1.28283	0.352277	70	257
CARBOHYDRATE METABOLIC PROCESS%GOBP%GO:0005975	CARBOHYDRATE METABOLIC PROCESS%GOBP%GO:0005975	0.0280753	0.162958	1	SLC39A14,FUT8,FUT9,FUT4,FBP1,FUCA1,B4GAT1,GALNT7,NAGPA,LRP5,TFF1,GLB1,IDUA,ST3GAL5,GALNT3,MGAM,MAN2C1,GYG2,ALDOB,ALDH2,ITPK1,GALE,PYGB,DPM3,CSGALNACT1,GUSB,EXT1,FBP2,SLC35A1,G6PC3,GALK2,PKM,MANBA,SLC23A2,SLC25A1,B4GALNT1,ADPGK,ABHD10,GSTO1,INPP5B,ENO2,PER2,CHST15,AKR1B1,ALDH1B1,SLC35A2,PPARGC1A,SYNJ2,NDST4,ATF4,EXT2,SLC25A13,SI,ST8SIA1,ANGPTL3,PRKAG2,PPIP5K1,INPP5A,HAS2,B3GAT3,ENOSF1,PIGQ,MAN1B1,…	1.29934	0.361839	67	212
REGULATION OF INSULIN SECRETION%GOBP%GO:0050796	REGULATION OF INSULIN SECRETION%GOBP%GO:0050796	0.0281508	0.163082	1	FOXA2,TCF7L2,SOX4,ISL1,TRPM4,LRP5,MYRIP,KLF7,INHBB,GPER1,IRS1,CHGA,LRP5L,ADRA2A,HADH,ANO1,ACSL4,CFTR,STX1A,PER2,SIRT4,C2CD2L,NEUROD1,NR1H4	1.39788	0.435171	24	78
BIOCARTA_AGR_PATHWAY%MSIGDB_C2%BIOCARTA_AGR_PATHWAY	BIOCARTA_AGR_PATHWAY%MSIGDB_C2%BIOCARTA_AGR_PATHWAY	0.0282349	0.163082	1	LAMA4,DAG1,LAMA3,JUN,CDC42,NRG1,AGRN,DMD,ITGB1,PAK1	1.5186	0.583235	10	23
PLASMA LIPOPROTEIN PARTICLE REMODELING%GOBP%GO:0034369	PLASMA LIPOPROTEIN PARTICLE REMODELING%GOBP%GO:0034369	0.0282553	0.163082	1	PLA2G10,ABCG1,AGT,APOE,LPL,SCARB1,LIPG,PLA2G7,MPO,APOA1,APOC1,APOB,LCAT,PLA2G5	1.50963	0.570959	14	25
PROTEIN-LIPID COMPLEX REMODELING%GOBP%GO:0034368	PROTEIN-LIPID COMPLEX REMODELING%GOBP%GO:0034368	0.0282553	0.163082	1	PLA2G10,ABCG1,AGT,APOE,LPL,SCARB1,LIPG,PLA2G7,MPO,APOA1,APOC1,APOB,LCAT,PLA2G5	1.50963	0.570959	14	25
REGULATION OF LIPID TRANSPORT%GOBP%GO:0032368	REGULATION OF LIPID TRANSPORT%GOBP%GO:0032368	0.02828	0.163082	1	PLA2G10,PTCH1,NR1H3,ACSL5,P2RX4,ABCA8,ITGAV,PPARG,AGT,AKT1,APOE,PRKCD,LIPG,CAV1,SHH,THBS1,FABP3,LPCAT3,APOA1,APOC1	1.39674	0.433395	20	80
REGULATION OF GOLGI ORGANIZATION%GOBP%GO:1903358	REGULATION OF GOLGI ORGANIZATION%GOBP%GO:1903358	0.0282916	0.163082	-1	USP6NL,MAP2K1,MAPK1,EHD3,CAMSAP2	-1.60708	-0.61526	5	15
APC C:CDH1 MEDIATED DEGRADATION OF CDC20 AND OTHER APC C:CDH1 TARGETED PROTEINS IN LATE MITOSIS EARLY G1%REACTOME%R-HSA-174178.3	APC C:CDH1 MEDIATED DEGRADATION OF CDC20 AND OTHER APC C:CDH1 TARGETED PROTEINS IN LATE MITOSIS EARLY G1%REACTOME%R-HSA-174178.3	0.0283057	0.163082	-1	UBE2D1,CDC23,SKP2,UBE2E1,PSME3,PSMC6,PSMD6,PTTG1,PSMD7,PSMD12,PSMB7,PSMD9,SEM1,ANAPC1,PSMD5,UBE2S,PSMC4,UBE2C,PSMD8,PSMD10,PSMA2,PSMB6,RB1,AURKB,CDC27,ANAPC10,FZR1	-1.38149	-0.382087	27	61
DEVELOPMENT OF PRIMARY SEXUAL CHARACTERISTICS%GOBP%GO:0045137	DEVELOPMENT OF PRIMARY SEXUAL CHARACTERISTICS%GOBP%GO:0045137	0.0283305	0.163082	1	GATA6,ANG,LHFPL2,SOX9,AKR1C3,TCF21,RAB13,BIK,NR2F2,INHBB,VEGFA,GATA4,FGF9,SALL1	1.41482	0.449643	14	67
INOSITOL LIPID-MEDIATED SIGNALING%GOBP%GO:0048017	INOSITOL LIPID-MEDIATED SIGNALING%GOBP%GO:0048017	0.0283793	0.163082	1	MUC5AC,PLCL2,PLCB4,PLCE1,LTK,PLCH1,EDN1,PIK3C2G,AKT1,PIK3C2B,IRS1,PLCB1,NF1,PIK3C2A,PDGFRB,PI4KAP2,OGT,EZR	1.43349	0.465893	18	58
REGULATION OF ENDOTHELIAL CELL DIFFERENTIATION%GOBP%GO:0045601	REGULATION OF ENDOTHELIAL CELL DIFFERENTIATION%GOBP%GO:0045601	0.0283859	0.163082	1	TMEM100,ROCK2,ZEB1,VEGFA,CLDN5,CDH5,APOLD1,VEZF1,PROC,BTG1,ADD1	1.51774	0.582901	11	23
REGULATION OF G PROTEIN-COUPLED RECEPTOR SIGNALING PATHWAY%GOBP%GO:0008277	REGULATION OF G PROTEIN-COUPLED RECEPTOR SIGNALING PATHWAY%GOBP%GO:0008277	0.0284774	0.163284	1	SLC39A14,PLCE1,GRK5,PRKCA,RGS3,ZDHHC7,RGS5,MET,MGRN1,ROCK2,EDN1,RIC8B,GPER1,CHGA,RAMP3,PLCB1,ZDHHC3,PHB,RGS2,APLP1,GRK3,USP33,ARRB2,GNG7,ARRB1,NMT2,ADA,GPRASP1,RGS4,RGS9,GRK4,C3,BICD1	1.38482	0.422163	33	90
REGULATION OF CHOLESTEROL EFFLUX%GOBP%GO:0010874	REGULATION OF CHOLESTEROL EFFLUX%GOBP%GO:0010874	0.0284792	0.163284	1	PLA2G10,PTCH1,NR1H3,ABCA8,PPARG,APOE,CAV1,SHH	1.50025	0.557676	8	27
POSITIVE REGULATION OF TRANSPORTER ACTIVITY%GOBP%GO:0032411	POSITIVE REGULATION OF TRANSPORTER ACTIVITY%GOBP%GO:0032411	0.0285156	0.163327	1	TESC,SLC9A1,SGK2,NR1H3,EDN1,PPP3CA,GLRX,ANK2,DMD,PRKCD,CALM3,CALM2,KMT2A,ATP1B1,RELN,GSTO1,CFTR,CTSS,ANK3,ATP1B2,PDZK1,PPP3R1,KCTD7,EPHB2,NLGN3,CCL2	1.41115	0.442453	26	74
VPR-MEDIATED NUCLEAR IMPORT OF PICS%REACTOME%R-HSA-180910.2	VPR-MEDIATED NUCLEAR IMPORT OF PICS%REACTOME%R-HSA-180910.2	0.0286533	0.163949	-1	NUP214,NUP153,NUP205,NUP42,NUP188,RAE1,NUP93,NUP37,NUP54,NUP133	-1.47859	-0.481838	10	28
RNA POLYMERASE I TRANSCRIPTION%REACTOME DATABASE ID RELEASE 79%73864	RNA POLYMERASE I TRANSCRIPTION%REACTOME DATABASE ID RELEASE 79%73864	0.0287101	0.164087	-1	H2BC8,MBD2,KAT2B,POLR1D,H2AC8,TAF1B,CDK7,GTF2H5,POLR2F,H2AC6,MTA2,H2BC9,H2BC17,POLR1E,POLR1C,H3-3B,TBP,H2BS1,MNAT1,GTF2H1,H2BC21,H2BC5,H3C8	-1.38047	-0.381804	23	61
GLYCOLIPID METABOLIC PROCESS%GOBP%GO:0006664	GLYCOLIPID METABOLIC PROCESS%GOBP%GO:0006664	0.0287356	0.164087	1	FUT9,FA2H,UGT8,GAL3ST1,FUCA1,SCCPDH,HEXB,GLB1,ST3GAL5,LARGE1,GALC,HEXA,DPM3,PIGG,B4GALNT1,CLN6,TM9SF2,PIGK,PIGL,ST8SIA1,CERK,PNLIPRP2,MPPE1,PIGQ,PIGC,NEU1,ST3GAL6,B4GALT4,FUT2,DPM2	1.41577	0.444601	30	73
AUTODEGRADATION OF CDH1 BY CDH1:APC C%REACTOME%R-HSA-174084.4	AUTODEGRADATION OF CDH1 BY CDH1:APC C%REACTOME%R-HSA-174084.4	0.0287908	0.164236	-1	UBE2D1,CDC23,UBE2E1,PSME3,PSMC6,PSMD6,PSMD7,PSMD12,PSMB7,PSMD9,SEM1,ANAPC1,PSMD5,UBE2S,PSMC4,UBE2C,PSMD8,PSMD10,PSMA2,PSMB6,CDC27,ANAPC10,FZR1	-1.40361	-0.39849	23	53
MALIGNANT PLEURAL MESOTHELIOMA%WIKIPATHWAYS_20220210%WP5087%HOMO SAPIENS	MALIGNANT PLEURAL MESOTHELIOMA%WIKIPATHWAYS_20220210%WP5087%HOMO SAPIENS	0.0288785	0.16457	1	INSR,PDGFA,TNIK,CTBP2,PRSS23,PLCB4,COL4A2,MMP2,PDGFD,FLT1,TCF7L2,CDH11,ITGB4,COL4A6,RASSF7,COL4A5,RPS6KA1,LRP5,LAMC2,LAMA4,ITGA6,FZD5,CDH6,SPARC,LAMA3,LGALS9,ITGAV,FGFR4,COL4A1,CTBP1,ACTA2,SRC,JUN,PDGFC,LAMB3,SETD5,ROR2,SHC1,BAX,MAP3K11,ACTG2,LAMB1,LAMC1,LRP6,PRKAA1,VEGFA,DEPTOR,FGF13,KDR,COL4A3,CXCL12,FABP4,ANGPT1,VEGFB,ITGB1,HGF,JAK1,MMP3,MAP4K2,CDH19,MAPKAPK2,RASSF4,PAK1,LAMB2,FZD3,ITGA1,CCND3…	1.26267	0.343264	71	304
VESICLE TETHERING%GOBP%GO:0099022	VESICLE TETHERING%GOBP%GO:0099022	0.0289855	0.165012	-1	TRAPPC2B,EXOC1,EXOC2,TRAPPC11,EXOC7,TRAPPC8,TRAPPC9,TRAPPC3,TRIP11	-1.54242	-0.532784	9	22
CHONDROCYTE DIFFERENTIATION%GOBP%GO:0002062	CHONDROCYTE DIFFERENTIATION%GOBP%GO:0002062	0.0291262	0.165646	1	BMP2,SLC39A14,SOX9,RUNX1,BMP4,HMGA2,NFIB,EIF2AK3,MEF2C,ANXA6,SOX5	1.48986	0.543241	11	30
REGULATION OF TOLL-LIKE RECEPTOR SIGNALING PATHWAY%GOBP%GO:0034121	REGULATION OF TOLL-LIKE RECEPTOR SIGNALING PATHWAY%GOBP%GO:0034121	0.0293065	0.165911	1	NR1H3,LTF,CD36,MFHAS1,SMPDL3B,CYBA,F2RL1,BIRC3,IFI35,FLOT1,IRAK3,RSAD2,CAV1,BIRC2,LGR4,LRRC14	1.45185	0.487134	16	47
CARDIAC ATRIUM DEVELOPMENT%GOBP%GO:0003230	CARDIAC ATRIUM DEVELOPMENT%GOBP%GO:0003230	0.0293125	0.165911	1	BMP2,SOX4,ISL1,ANK2,ENG,GATA4,ACVR1	1.51734	0.607608	7	19
TBC RABGAPS%REACTOME DATABASE ID RELEASE 79%8854214	TBC RABGAPS%REACTOME DATABASE ID RELEASE 79%8854214	0.0293359	0.165911	-1	TBC1D2,ARF6,RAB5A,RAB11A,RABGEF1,RAB6A,TBC1D15,GABARAPL2,MAP1LC3B,GGA2,GGA3,ULK1,OPTN,RAB7A	-1.46694	-0.462211	14	32
DETECTION OF CHEMICAL STIMULUS INVOLVED IN SENSORY PERCEPTION OF BITTER TASTE%GOBP%GO:0001580	DETECTION OF CHEMICAL STIMULUS INVOLVED IN SENSORY PERCEPTION OF BITTER TASTE%GOBP%GO:0001580	0.0293399	0.165911	1	AZGP1,RTP4,PIGR,TAS2R3,CA6,CST2,TAS2R4	1.52003	0.599909	7	20
SENSORY PERCEPTION OF BITTER TASTE%GOBP%GO:0050913	SENSORY PERCEPTION OF BITTER TASTE%GOBP%GO:0050913	0.0293399	0.165911	1	AZGP1,RTP4,PIGR,TAS2R3,CA6,CST2,TAS2R4	1.52003	0.599909	7	20
POSITIVE REGULATION OF EPITHELIAL TO MESENCHYMAL TRANSITION%GOBP%GO:0010718	POSITIVE REGULATION OF EPITHELIAL TO MESENCHYMAL TRANSITION%GOBP%GO:0010718	0.0293661	0.165911	1	BMP2,LOXL2,TCF7L2,DAB2,COL1A1,TGFBR2,TGFB1I1,FERMT2,BAMBI,SDCBP,ENG,OLFM1	1.47336	0.513782	12	38
P73 TRANSCRIPTION FACTOR NETWORK%PATHWAY INTERACTION DATABASE NCI-NATURE CURATED DATA%P73 TRANSCRIPTION FACTOR NETWORK	P73 TRANSCRIPTION FACTOR NETWORK%PATHWAY INTERACTION DATABASE NCI-NATURE CURATED DATA%P73 TRANSCRIPTION FACTOR NETWORK	0.0294118	0.165911	-1	UBE4B,WWOX,PEA15,TP53AIP1,ITCH,YAP1,IL1RAP,CLCA2,TP63,FAS,BCL2L11,MAPK14,SFN,NSG1,PLK3,S100A2,BUB3,TP53I3	-1.36085	-0.364186	18	73
CLEAVAGE OF THE DAMAGED PURINE%REACTOME%R-HSA-110331.3	CLEAVAGE OF THE DAMAGED PURINE%REACTOME%R-HSA-110331.3	0.0294671	0.165911	-1	TINF2,H2BC8,H2AC8,H2AC6,H2BC9,H2BC17,H2BS1,NEIL3,H2BC21,H2BC5,H3-4	-1.48819	-0.488142	11	27
RECOGNITION AND ASSOCIATION OF DNA GLYCOSYLASE WITH SITE CONTAINING AN AFFECTED PURINE%REACTOME DATABASE ID RELEASE 79%110330	RECOGNITION AND ASSOCIATION OF DNA GLYCOSYLASE WITH SITE CONTAINING AN AFFECTED PURINE%REACTOME DATABASE ID RELEASE 79%110330	0.0294671	0.165911	-1	TINF2,H2BC8,H2AC8,H2AC6,H2BC9,H2BC17,H2BS1,NEIL3,H2BC21,H2BC5,H3-4	-1.48819	-0.488142	11	27
DEPURINATION%REACTOME DATABASE ID RELEASE 79%73927	DEPURINATION%REACTOME DATABASE ID RELEASE 79%73927	0.0294671	0.165911	-1	TINF2,H2BC8,H2AC8,H2AC6,H2BC9,H2BC17,H2BS1,NEIL3,H2BC21,H2BC5,H3-4	-1.48819	-0.488142	11	27
POSITIVE REGULATION OF INSULIN SECRETION%GOBP%GO:0032024	POSITIVE REGULATION OF INSULIN SECRETION%GOBP%GO:0032024	0.0297058	0.167088	1	TCF7L2,SOX4,ISL1,TRPM4,MYRIP,GPER1,ANO1,ACSL4,CFTR,C2CD2L,STX4,BAD,RBP4,GCG,CAPN10,HLA-DRB1	1.48753	0.542394	16	30
VENTRICULAR CARDIAC MUSCLE TISSUE DEVELOPMENT%GOBP%GO:0003229	VENTRICULAR CARDIAC MUSCLE TISSUE DEVELOPMENT%GOBP%GO:0003229	0.0299281	0.16817	1	DSG2,ID2,TPM1,ISL1,PKP2,NRG1,SMAD7,ENG,TGFBR3,SMAD4,RBPJ,ZFPM2,TNNC1,ADAMTS9,RYR2,PROX1,LRP2,BMPR1A	1.47505	0.523794	18	35
MITOCHONDRIAL TRANSLATION%REACTOME DATABASE ID RELEASE 79%5368287	MITOCHONDRIAL TRANSLATION%REACTOME DATABASE ID RELEASE 79%5368287	0.0301227	0.168997	-1	MRPS15,MRPL39,MRPL19,MRPL58,MRPS16,MRPL22,MRPS22,MRPS10,MRPS31,MRPL13,GADD45GIP1,MRPL18,MRPL42,MRPS18C,MRPL49,TSFM,MRPS28,MRPS7	-1.40455	-0.401729	18	50
CELL MATURATION%GOBP%GO:0048469	CELL MATURATION%GOBP%GO:0048469	0.0301351	0.168997	1	ABHD2,ANG,APP,SLC26A6,AGRN,PPARG,VEGFA,MTCH1,SCARF1,FARP2,LHX6,CFTR,AXL,TDRD1,SLC26A3,NRCAM,C3,CCL21,PICK1	1.44242	0.473247	19	54
NONHOMOLOGOUS END-JOINING (NHEJ)%REACTOME DATABASE ID RELEASE 79%5693571	NONHOMOLOGOUS END-JOINING (NHEJ)%REACTOME DATABASE ID RELEASE 79%5693571	0.0303578	0.169911	-1	H2BC8,RNF8,BARD1,UBE2V2,UBE2N,H2BC9,H2BC17,BRCA1,XRCC5,BRCC3,H2BS1,PRKDC,H2BC21,H2BC5,H3-4,XRCC6	-1.41599	-0.41792	16	44
MITOCHONDRIAL TRANSLATION INITIATION%REACTOME%R-HSA-5368286.1	MITOCHONDRIAL TRANSLATION INITIATION%REACTOME%R-HSA-5368286.1	0.0303584	0.169911	-1	MRPS15,MRPL39,MRPL19,MRPL58,MRPS16,MRPL22,MRPS22,MRPS10,MRPS31,MRPL13,GADD45GIP1,MRPL18,MRPL42,MRPS18C,MRPL49,MRPS28,MRPS7	-1.41193	-0.408942	17	47
RESPONSE TO WOUNDING%GOBP%GO:0009611	RESPONSE TO WOUNDING%GOBP%GO:0009611	0.0304728	0.170382	1	EPB41L4B,PDGFA,PLAUR,DGKD,COL5A1,MIA3,F5,TPM1,ITGB4,COL3A1,FN1,CD36,CD151,FLRT3,DST,P2RX4,FOLR1,SRC,C4BPB,GNAS,ITPK1,PPP3CA,NRG1,NDNF,DGKZ,MACF1,PLCG2,INHBB,VEGFA,POU5F1,F2R,KDR,NREP,NF1,ARHGAP24,PAFAH2,ITGB1,GATA4,DPYSL3,CORO1B,SCARB1,ODAM,ANXA6,ILK,PLAT,CD34,ZFP36L2,SYT11,PAK1,GNAQ,MYL9,AXL,F13A1,MAPK8IP3,GNA12,ACTG1,FGB,DDR1,FGG,PIK3CB,FGA,PLEC,CCR1,FIBP,ACTN1,FBLN1,ENTPD1,FGF7,SARM1,ACTB,DCBL…	1.2878	0.356751	81	226
INACTIVATION OF APC C VIA DIRECT INHIBITION OF THE APC C COMPLEX%REACTOME DATABASE ID RELEASE 79%141430	INACTIVATION OF APC C VIA DIRECT INHIBITION OF THE APC C COMPLEX%REACTOME DATABASE ID RELEASE 79%141430	0.0305617	0.17054	-1	UBE2D1,CDC23,UBE2E1,BUB3,BUB1B,ANAPC1,UBE2S,UBE2C,MAD2L1,CDC27,ANAPC10	-1.59818	-0.601308	11	16
INHIBITION OF THE PROTEOLYTIC ACTIVITY OF APC C REQUIRED FOR THE ONSET OF ANAPHASE BY MITOTIC SPINDLE CHECKPOINT COMPONENTS%REACTOME DATABASE ID RELEASE 79%141405	INHIBITION OF THE PROTEOLYTIC ACTIVITY OF APC C REQUIRED FOR THE ONSET OF ANAPHASE BY MITOTIC SPINDLE CHECKPOINT COMPONENTS%REACTOME DATABASE ID RELEASE 79%141405	0.0305617	0.17054	-1	UBE2D1,CDC23,UBE2E1,BUB3,BUB1B,ANAPC1,UBE2S,UBE2C,MAD2L1,CDC27,ANAPC10	-1.59818	-0.601308	11	16
PEPTIDYL-ASPARAGINE MODIFICATION%GOBP%GO:0018196	PEPTIDYL-ASPARAGINE MODIFICATION%GOBP%GO:0018196	0.0307811	0.171377	1	FUT8,MGAT5,ST6GAL1,RPN2,ALG5,RPN1,UBE2J1,UGGT1,UGGT2	1.51592	0.614717	9	18
MYELOID LEUKOCYTE DIFFERENTIATION%GOBP%GO:0002573	MYELOID LEUKOCYTE DIFFERENTIATION%GOBP%GO:0002573	0.0307854	0.171377	1	TGFBR2,APP,RUNX1,LGALS9,BMP4,F2RL1,SRC,CDC42,PPARG,TCTA,VEGFA,TAL1,FARP2	1.4041	0.444329	13	69
CHORDATE EMBRYONIC DEVELOPMENT%GOBP%GO:0043009	CHORDATE EMBRYONIC DEVELOPMENT%GOBP%GO:0043009	0.0308028	0.171377	1	BMP2,FUT8,SOX9,PTCH1,HEY1,COL1A1,DLC1,PTPRR,TGFBR2,SOX4,ISL1,FOXF1,LMO4,FOLR1,BMP4,DACT1,SLC2A10,VASP,LRP6,VEGFA,POU5F1,BMP5,ARNT2,PLXNB2,COL2A1,ADAM10,ALDH1A2,ZNF358,RBPJ,COBL,IFT122	1.34529	0.393575	31	127
REGULATION OF BINDING%GOBP%GO:0051098	REGULATION OF BINDING%GOBP%GO:0051098	0.0308434	0.171433	1	BMP2,ATP2A3,HIP1R,PLAUR,HEY1,TCF7L2,DAB2,APP,MSX2,CTSZ,RARA,MET,CCPG1,NES,BMP4,HMGA2,BAMBI,JUN,LRPAP1,BAX,TMBIM6,DACT1,HFE,PPARG,B2M,AKT1,ARHGEF7,APOE,CLDN5,SYMPK,ABL1,SP100,PRKCD,RAPGEF2,FLOT1,SUMO3,TRIM21,USP33,GMNN,NRP1,PARK7,PBXIP1,ARRB2,PRMT7,PER2,ZC4H2,CAV1,HIPK2,LARP6,CFHR2,SORL1,CRK,PLN,HMBOX1,TLE5,CDKN1A,NEUROD1,CAPRIN2	1.28801	0.356887	58	225
GLAND DEVELOPMENT%GOBP%GO:0048732	GLAND DEVELOPMENT%GOBP%GO:0048732	0.0309227	0.171524	1	GATA6,BMP2,SOX9,ID2,TBX3,RPS6KA1,TCF21,LRP5,ELF3,MET,PSAP,NRG1,AKT1,VEGFA,LRP5L,NF1,INSM1,SALL1,PRKCSH,ERBB4,TGFBR3,CAV1,EZR,COBL	1.36302	0.409043	24	102
NEGATIVE REGULATION OF CATION CHANNEL ACTIVITY%GOBP%GO:2001258	NEGATIVE REGULATION OF CATION CHANNEL ACTIVITY%GOBP%GO:2001258	0.0309353	0.171524	1	GPR35,FKBP1B,PPP3CA,KCNE2,KCNE4,SRI,CALM3,CALM2,GSTO1,ANK3,CAV1,PPP3R1,EPHB2	1.4719	0.522674	13	35
REGULATION OF BODY FLUID LEVELS%GOBP%GO:0050878	REGULATION OF BODY FLUID LEVELS%GOBP%GO:0050878	0.0310069	0.171524	1	FOXA2,PDGFA,PLAUR,AGR2,DGKD,FA2H,ADTRP,F5,COL3A1,NR1H3,FN1,CD36,ENPP4,MET,EDN1,F2RL1,SRC,C4BPB,WFS1,GNAS,ITPK1,PPP3CA,EMILIN1,DGKZ,PLCG2,APOE,TFPI,VEGFA,F2R,PRKCD,PAFAH2,PRKACB,PRKG1,COPA,ILK,PLAT,CD34,CYP4F12,TPH1,GNAQ,MYL9,CFTR,AXL,ERBB4,F13A1,GAS6,CAV1,FLI1,AQP5,GNA12,ACTG1,FGB,FGG,PIK3CB,THBS1,EPHB2,FGA,PROC,FIBP,ACTN1,FBLN1,ENTPD1,HAS2,NOS3,ACTB,FAP,PABPC4,CSRP1,F3,APOH,PF4	1.29303	0.360085	71	212
FANCONI ANEMIA PATHWAY%PATHWAY INTERACTION DATABASE NCI-NATURE CURATED DATA%FANCONI ANEMIA PATHWAY	FANCONI ANEMIA PATHWAY%PATHWAY INTERACTION DATABASE NCI-NATURE CURATED DATA%FANCONI ANEMIA PATHWAY	0.0310078	0.171524	-1	FBXW11,FANCE,BTRC,HUS1,RFC2,WDR48,BRCA1,RAD1,PALB2,RFC5,RPA2,HES1,RFC3,NBN,FANCG,RPA1,USP1	-1.41847	-0.422428	17	42
ABERRANT REGULATION OF MITOTIC EXIT IN CANCER DUE TO RB1 DEFECTS%REACTOME%R-HSA-9687136.1	ABERRANT REGULATION OF MITOTIC EXIT IN CANCER DUE TO RB1 DEFECTS%REACTOME%R-HSA-9687136.1	0.031012	0.171524	-1	UBE2D1,CDC23,SKP2,UBE2E1,ANAPC1,UBE2S,UBE2C,RB1,CDC27,ANAPC10,FZR1	-1.5968	-0.611323	11	15
POSITIVE REGULATION OF MITOTIC CELL CYCLE PHASE TRANSITION%GOBP%GO:1901992	POSITIVE REGULATION OF MITOTIC CELL CYCLE PHASE TRANSITION%GOBP%GO:1901992	0.0312384	0.172502	-1	VPS4B,ESPL1,CUL3,RDX,EGFR,CDC23,DDX3X,RAB11A,ANXA1,ADAM17,RAD51B,AIF1,KLHL18,CCNB1,CDK1,RRM1,TFDP1,UBE2C,DBF4B,RRM2,RB1,MECP2,DTL,CDC27,DLGAP5	-1.39988	-0.400396	25	50
LIPOSACCHARIDE METABOLIC PROCESS%GOBP%GO:1903509	LIPOSACCHARIDE METABOLIC PROCESS%GOBP%GO:1903509	0.03125	0.172502	1	FUT9,FA2H,UGT8,GAL3ST1,FUCA1,SCCPDH,HEXB,GLB1,ST3GAL5,LARGE1,GALC,HEXA,DPM3,PIGG,B4GALNT1,CLN6,TM9SF2,PIGK,PIGL,ST8SIA1,CERK,PNLIPRP2,MPPE1,PIGQ,PIGC,NEU1,ST3GAL6,B4GALT4,FUT2,DPM2	1.40248	0.439734	30	74
REGULATION OF CELLULAR RESPONSE TO GROWTH FACTOR STIMULUS%GOBP%GO:0090287	REGULATION OF CELLULAR RESPONSE TO GROWTH FACTOR STIMULUS%GOBP%GO:0090287	0.0312971	0.172593	1	BMP2,CREB3L1,PBLD,GRB10,DAB2,FBN2,SPRY4,ASPN,LTBP1,TGFB1I1,FOLR1,SMAD6,BMP4,BAMBI,DCN,PMEPA1,EMILIN1,SLC2A10,PPARG,AGT,FBN1,SOSTDC1,SDCBP,SPRY2,TMEM204,MYO1C,SMAD7,CDH5,NREP,ENG,HHEX,HDAC1,PRDM16,LDLRAD4,FBXL15,JCAD,NBL1,LTBP4,MMRN2,SPRED2,OGT,TGFBR3,CAV1,SMAD4,HIPK2,RBPJ,SORL1,HSP90AB1,PIK3CB,THBS1,CASK,TSPAN12,GREM1,FGFR1,TGFBR3L,GREM2,SEMA6A,FLCN,CXCL13,FGF2,NPTN,UBE2O,MTMR4	1.31259	0.372214	63	173
REGULATION OF EARLY ENDOSOME TO LATE ENDOSOME TRANSPORT%GOBP%GO:2000641	REGULATION OF EARLY ENDOSOME TO LATE ENDOSOME TRANSPORT%GOBP%GO:2000641	0.0313877	0.172814	-1	RAB21,MAP2K1,MAPK1,DENND10P1,SNX3,RDX	-1.5949	-0.600072	6	16
REGULATION OF GROWTH%GOBP%GO:0040008	REGULATION OF GROWTH%GOBP%GO:0040008	0.0313984	0.172814	1	INSR,SEMA4G,SLC44A4,CDK11A,SEMA3C,SH3BP4,TMEM97,AGR2,PLCE1,NEDD4L,PTCH1,FBP1,DUSP6,SGK2,APP,WFDC1,RPS6KA1,SEMA3G,FRZB,RUNX1,FHL1,IL17RB,EDN1,BMP4,WFS1,SPHK2,CDC42,FAM107A,SEMA3E,AGRN,CIB1,MACF1,AGT,AKT1,CDHR2,CDK11B,APOE,SDCBP,VEGFA,FGF13,PLCB1,ABL1,MEF2C,TBX2,TFRC,PHB,PPIB,TAOK2,L1CAM,IP6K2,OLFM1,RFTN1,JADE1,LTBP4,MT1F,OSGIN2,ADAM10,LEP,NRP1,SHTN1,KLHL22,TSPYL2,ERBB4,TGFBR3,CSH2,SMAD4,EXOSC4,CSN…	1.24898	0.338262	100	325
RNA POLYMERASE II PRE-TRANSCRIPTION EVENTS%REACTOME%R-HSA-674695.3	RNA POLYMERASE II PRE-TRANSCRIPTION EVENTS%REACTOME%R-HSA-674695.3	0.0314542	0.172907	-1	ELOC,AFF4,CDC73,CDK7,WDR61,GTF2A2,GTF2H5,POLR2F,GTF2F2,PAF1,TBP,CTR9,TAF4B,TAF9B,GTF2E1,GTF2B,POLR2I,TAF12,NCBP2,MNAT1,GTF2H1,RTF1	-1.36979	-0.374079	22	65
POSITIVE REGULATION OF CALCIUM ION TRANSMEMBRANE TRANSPORT%GOBP%GO:1904427	POSITIVE REGULATION OF CALCIUM ION TRANSMEMBRANE TRANSPORT%GOBP%GO:1904427	0.0314767	0.172907	1	SLC9A1,PPP3CA,APLNR,ANK2,GPER1,F2R,RAMP3,THY1,CALM3,CALM2,ATP1B1,GSTO1,PPP3R1,F2,RYR2,CALCR	1.44601	0.483088	16	48
SEMI-LUNAR VALVE DEVELOPMENT%GOBP%GO:1905314	SEMI-LUNAR VALVE DEVELOPMENT%GOBP%GO:1905314	0.0315084	0.172913	1	BMP2,SOX9,HEY1,ROCK2,SMAD6,BMP4,TIE1,EMILIN1,TNFRSF1B,GATA4,NFATC1,SLIT3,EFNA1,NOS3	1.46694	0.517698	14	36
GLUCONEOGENESIS%GOBP%GO:0006094	GLUCONEOGENESIS%GOBP%GO:0006094	0.0316571	0.173441	1	SLC39A14,FBP1,FBP2,G6PC3,SLC25A1,PER2,PPARGC1A,ATF4,SLC25A13	1.50287	0.586321	9	21
DNA METHYLATION%REACTOME DATABASE ID RELEASE 79%5334118	DNA METHYLATION%REACTOME DATABASE ID RELEASE 79%5334118	0.0316662	0.173441	-1	H2BC8,H2AC8,H2AC6,H2BC9,H2BC17,H3-3B,H2BS1,H2BC21,H2BC5,H3C8	-1.50026	-0.510318	10	23
NEGATIVE REGULATION OF LIPID TRANSPORT%GOBP%GO:0032369	NEGATIVE REGULATION OF LIPID TRANSPORT%GOBP%GO:0032369	0.031768	0.173829	1	PLA2G10,NR1H3,ITGAV,AKT1,SHH,THBS1,APOC1	1.50654	0.603285	7	19
CELL PROJECTION MORPHOGENESIS%GOBP%GO:0048858	CELL PROJECTION MORPHOGENESIS%GOBP%GO:0048858	0.0318177	0.173933	1	PLA2G10,FARP1,SEMA4G,TNIK,EFNB2,SEMA3C,ENAH,SDC2,ISL1,APP,UBB,PTK2,MNX1,PLXNA3,LAMC2,DAG1,FLRT3,SEMA3G,EPHB4,LAMA3,PACSIN2,BTBD3,NFIB,CDC42,FYN,SEMA3E,KLF7,ALCAM,KIF5C,APLP2,VASP,PLXND1,RAB8A,NCAM1,VEGFA,MAP1B,LAMA2,S100A6,NRXN1,HSP90AA1,CXCL12,TAOK2,L1CAM,EPHA3,APLP1,NBL1,PLXNB2,KIF5B,BSG,NLGN1,PAK1,RELN,USP33,NRP1,SHTN1,FEZ1,ANK3,TRIO,NRN1,SH3GL2,PAK3,HSP90AB1,COBL,MEF2A,SLIT3,FEZ2,AFG3L2,SHH,E…	1.26833	0.347917	82	263
EPITHELIAL CELL DIFFERENTIATION INVOLVED IN KIDNEY DEVELOPMENT%GOBP%GO:0035850	EPITHELIAL CELL DIFFERENTIATION INVOLVED IN KIDNEY DEVELOPMENT%GOBP%GO:0035850	0.0318587	0.173988	1	PROM1,PODXL,ACTA2,BMP4,MEF2C,SALL1,CD34	1.50327	0.577344	7	23
NEGATIVE REGULATION OF ION TRANSMEMBRANE TRANSPORTER ACTIVITY%GOBP%GO:0032413	NEGATIVE REGULATION OF ION TRANSMEMBRANE TRANSPORTER ACTIVITY%GOBP%GO:0032413	0.0321164	0.175226	1	NEDD4L,GPR35,FKBP1B,PPP3CA,KCNE2,ADRA2A,KCNE4,SRI,CALM3,CALM2,GSTO1,ANK3,CAV1,PLN,PPP3R1,EPHB2	1.43958	0.479814	16	49
MATURATION OF SPIKE PROTEIN%REACTOME DATABASE ID RELEASE 79%9694548	MATURATION OF SPIKE PROTEIN%REACTOME DATABASE ID RELEASE 79%9694548	0.0322918	0.176012	1	FUT8,MGAT5,ST6GAL1,RPN2,MOGS,GANAB,RPN1,MGAT4B,CANX,PRKCSH,MAN2A1,MGAT2,MAN1B1,DDOST,STT3A	1.49261	0.56452	15	25
ACTIVATION OF HOX GENES DURING DIFFERENTIATION%REACTOME DATABASE ID RELEASE 79%5619507	ACTIVATION OF HOX GENES DURING DIFFERENTIATION%REACTOME DATABASE ID RELEASE 79%5619507	0.032368	0.176087	-1	H2BC8,HOXA1,MEIS1,H2AC8,RXRA,NCOA3,MAFB,CNOT6,POLR2F,CNOT9,EZH2,H2AC6,H2BC9,H2BC17,PIAS2,H3-3B,RARG,H2BS1,POLR2I,EP300,HDAC3,H2BC21,H2BC5,H3C8	-1.3478	-0.362492	24	71
ACTIVATION OF ANTERIOR HOX GENES IN HINDBRAIN DEVELOPMENT DURING EARLY EMBRYOGENESIS%REACTOME%R-HSA-5617472.2	ACTIVATION OF ANTERIOR HOX GENES IN HINDBRAIN DEVELOPMENT DURING EARLY EMBRYOGENESIS%REACTOME%R-HSA-5617472.2	0.032368	0.176087	-1	H2BC8,HOXA1,MEIS1,H2AC8,RXRA,NCOA3,MAFB,CNOT6,POLR2F,CNOT9,EZH2,H2AC6,H2BC9,H2BC17,PIAS2,H3-3B,RARG,H2BS1,POLR2I,EP300,HDAC3,H2BC21,H2BC5,H3C8	-1.3478	-0.362492	24	71
REGULATION OF PROTEIN UBIQUITINATION%GOBP%GO:0031396	REGULATION OF PROTEIN UBIQUITINATION%GOBP%GO:0031396	0.0324484	0.176354	-1	UBE2D1,MALT1,MARCHF7,UBE2V1,SASH1,SKP1,TRIB3,N4BP1,CUL3,TOPORS,XIAP,CHP1,PLAA,OTUB2,DDX3X,UBE3A,NOD2,MYCBP2,SPHK1,UBE2V2,UFL1,TRIP12,DCUN1D1,BTRC,UBE2N,TRAF6,PINK1,RBX1,BUB3,SENP2,FBXW7	-1.27501	-0.31218	31	132
NEGATIVE REGULATION OF PROTEASOMAL PROTEIN CATABOLIC PROCESS%GOBP%GO:1901799	NEGATIVE REGULATION OF PROTEASOMAL PROTEIN CATABOLIC PROCESS%GOBP%GO:1901799	0.0325521	0.17649	-1	MARCHF7,N4BP1,EIF3H,UCHL5,LAMP3,ALAD,GABARAPL2,TLK2,GIPC1,SGTA,RYBP,USP7,USP25,WAC	-1.44666	-0.46058	14	31
POSITIVE REGULATION OF SYNAPTIC TRANSMISSION, GLUTAMATERGIC%GOBP%GO:0051968	POSITIVE REGULATION OF SYNAPTIC TRANSMISSION, GLUTAMATERGIC%GOBP%GO:0051968	0.032564	0.17649	1	NRXN1,NLGN1,RELN,RAB3GAP1,CACNG4,GRIN1,NLGN3,CCL2,CACNG2,CCR2	1.51991	0.641592	10	15
LIPID CATABOLIC PROCESS%GOBP%GO:0016042	LIPID CATABOLIC PROCESS%GOBP%GO:0016042	0.0325882	0.17649	1	PLA2G10,STS,ABHD2,AKR1C3,PHYH,ADTRP,PLAAT3,FUCA1,FAAH,HEXB,AKR1B10,SMPDL3B,ENPP2,HSD17B11,YWHAH,SMPD3,IVD,GALC,HEXA,APOE,BCO1,ACADS,ABHD6,PLA2G4C,HADH,SCARF1,LPL,PLA1A,ACADVL,LIPG,HSD17B6,CYP4F12,SULT1E1,DECR2,CYP3A4	1.32458	0.379487	35	155
REGULATION OF HMOX1 EXPRESSION AND ACTIVITY%REACTOME DATABASE ID RELEASE 79%9707587	REGULATION OF HMOX1 EXPRESSION AND ACTIVITY%REACTOME DATABASE ID RELEASE 79%9707587	0.0326296	0.17649	-1	SKP1,BACH1,CUL3,HMOX1,SKP2,PSME3,PSMC6,RBX1,PSMD6,PSMD7,PSMD12,NFE2L2,PSMB7,PSMD9,CSNK2A2,SEM1,PSMD5,PSMC4,PSMD8,PSMD10,PSMA2,PSMB6	-1.38607	-0.393509	22	53
E2F MEDIATED REGULATION OF DNA REPLICATION%REACTOME%R-HSA-113510.3	E2F MEDIATED REGULATION OF DNA REPLICATION%REACTOME%R-HSA-113510.3	0.0326778	0.17649	-1	TFDP2,PPP2CA,ORC4,ORC1,ORC6,ORC3,CCNB1,CDK1,TFDP1,RB1,PPP2CB,POLA1,ORC5	-1.55109	-0.549423	13	20
HEART CONTRACTION%GOBP%GO:0060047	HEART CONTRACTION%GOBP%GO:0060047	0.0326833	0.17649	1	NEDD4L,TPM1,KCNQ1,PKP2,ANK2,KCNE2,DMD,KCNE4,SGCD,CACNA1C,KCNH2,ATP1B1,SCN3B,KCNJ8,SCN1B,ATP1A1,TNNC1,CACNA1D,RANGRF,RYR2,KCNJ3,ACTC1,SLC8A1	1.41647	0.460363	23	58
RESPONSE TO TOXIC SUBSTANCE%GOBP%GO:0009636	RESPONSE TO TOXIC SUBSTANCE%GOBP%GO:0009636	0.0326926	0.17649	1	NQO1,AKR1B10,ATP7B,SLC22A18,ALDH1A1,SLC22A5,SLC6A14,BAX,AHR,RDH11,SLC7A8,CAT,MTARC2,SLC7A11,PDZD3,MT1F,PARK7,ADH5,PDZK1,MT1E,MT1M,SESN1,CCS,ABCG2,DHRS2,NOS3,PON3,AKR1A1,SOD3,SLC30A10,MT1G	1.4047	0.443214	31	70
SUMOYLATION OF DNA REPLICATION PROTEINS%REACTOME DATABASE ID RELEASE 79%4615885	SUMOYLATION OF DNA REPLICATION PROTEINS%REACTOME DATABASE ID RELEASE 79%4615885	0.0327812	0.176527	-1	NUP214,NUP153,NUP205,NUP42,NUP188,RAE1,NUP93,UBE2I,NUP37,SUMO2,NUP54,NUP133	-1.42805	-0.428471	12	40
NUCLEAR ENVELOPE BREAKDOWN%REACTOME%R-HSA-2980766.2	NUCLEAR ENVELOPE BREAKDOWN%REACTOME%R-HSA-2980766.2	0.0327812	0.176527	-1	NUP214,NUP153,LPIN1,NUP205,NUP42,NUP188,RAE1,NUP93,NUP37,CCNB2,CCNB1,CDK1,NUP54,NUP133	-1.42735	-0.42826	14	40
REGULATION OF PROTEIN LOCALIZATION TO PLASMA MEMBRANE%GOBP%GO:1903076	REGULATION OF PROTEIN LOCALIZATION TO PLASMA MEMBRANE%GOBP%GO:1903076	0.0327934	0.176527	1	AGR2,SPTBN1,DAB2,ACSL3,ZDHHC7,ARHGEF16,STX3,CIB1,AKT1,GPER1,PLS1,SORBS1,CLTC,RAMP3,ITGB1,PID1,EPHA3,KIF5B,LRRC15,ATP2C1,PPFIA1,EPHB2,ACTB,RANGRF,STX8,PRKCI,PTPN9,CLIP3,STX4	1.40195	0.448855	29	64
CELL PART MORPHOGENESIS%GOBP%GO:0032990	CELL PART MORPHOGENESIS%GOBP%GO:0032990	0.0328355	0.176585	1	PLA2G10,FARP1,SEMA4G,TNIK,EFNB2,SEMA3C,ENAH,SDC2,ISL1,APP,UBB,PTK2,MNX1,PLXNA3,LAMC2,DAG1,FLRT3,SEMA3G,EPHB4,LAMA3,PACSIN2,BTBD3,NFIB,CDC42,FYN,SEMA3E,KLF7,ALCAM,KIF5C,APLP2,VASP,PLXND1,RAB8A,NCAM1,VEGFA,MAP1B,LAMA2,S100A6,NRXN1,HSP90AA1,CXCL12,TAOK2,L1CAM,PID1,EPHA3,APLP1,NBL1,PLXNB2,KIF5B,BSG,NLGN1,PAK1,RELN,USP33,NRP1,SHTN1,FEZ1,ANK3,TRIO,NRN1,SH3GL2,PAK3,HSP90AB1,COBL,MEF2A,SLIT3,FEZ2,AFG3L2,…	1.26375	0.345886	84	272
POSITIVE REGULATION OF POSITIVE CHEMOTAXIS%GOBP%GO:0050927	POSITIVE REGULATION OF POSITIVE CHEMOTAXIS%GOBP%GO:0050927	0.032967	0.177123	1	F2RL1,VEGFA,KDR,CXCL12,VEGFB,SCG2,PGF,F3,IL16,NTRK3,CXCL8,VEGFD	1.51422	0.630865	12	16
VISUAL PHOTOTRANSDUCTION%REACTOME%R-HSA-2187338.1	VISUAL PHOTOTRANSDUCTION%REACTOME%R-HSA-2187338.1	0.0331006	0.177671	1	AKR1C3,PRKCA,SDC2,HSPG2,AKR1B10,GNB1,AKR1C1,GPC3,RDH11,AGRN,GPC4,SDC3,TTR,APOE,BCO1,RETSAT,LPL,HSD17B6	1.39087	0.433664	18	77
SEX DIFFERENTIATION%GOBP%GO:0007548	SEX DIFFERENTIATION%GOBP%GO:0007548	0.0332004	0.178037	1	GATA6,ANG,LHFPL2,SOX9,AKR1C3,TBX3,TCF21,FOXF2,RAB13,BIK,NR2F2,INHBB,VEGFA,GATA4,FGF9,SALL1	1.37487	0.425044	16	83
POSITIVE REGULATION OF PATHWAY-RESTRICTED SMAD PROTEIN PHOSPHORYLATION%GOBP%GO:0010862	POSITIVE REGULATION OF PATHWAY-RESTRICTED SMAD PROTEIN PHOSPHORYLATION%GOBP%GO:0010862	0.0333103	0.178411	1	BMP2,DAB2,TGFBR2,BMP4,HFE,PPARG,INHBB,SDCBP,ENG,BMP5	1.44658	0.490291	10	44
REGULATION OF CELLULAR MACROMOLECULE BIOSYNTHETIC PROCESS%GOBP%GO:2000112	REGULATION OF CELLULAR MACROMOLECULE BIOSYNTHETIC PROCESS%GOBP%GO:2000112	0.0333333	0.178411	-1	TINF2,LSM14A,PLD1,PDS5A,CNOT1,IGF2BP3,EXOSC5,DIO2,CPEB3,RPS6KB1,MAPK1,MAP3K4,OGFOD1,FXR2,RB1CC1,EIF4A3,ETF1,TRNAU1AP,STN1,BCL6,RC3H2,YBX3,ZFP36,EIF2B2,ELP4,WAPL,TUT7,GINS3,NCK2,PPP1R3D,METAP1,CHP1,PCIF1,JADE3,EIF3H,EIF4ENIF1,E2F8,UCHL5,EGFR,DDX3X,DBI,PPP1R3C,EIF4EBP1,EREG,SYNCRIP,SHMT1,GRB7,PKP3,CELF1,PPP1R15A,KAT7,CNOT6,EIF4E,NIBAN1,PUS7,MCM4,RFC2,CNOT9,SECISBP2L,NCK1,STAT3,LDB1,GSPT1,CNOT4,PPP2…	-1.12377	-0.244925	111	450
HORMONE SECRETION%GOBP%GO:0046879	HORMONE SECRETION%GOBP%GO:0046879	0.0336171	0.179759	1	PTPRN2,TBX3,EDN1,SNAP23,RAB1A,PARK7,RAB11FIP2,NEUROD1	1.48377	0.55155	8	27
PROTEIN TARGETING%GOBP%GO:0006605	PROTEIN TARGETING%GOBP%GO:0006605	0.0337647	0.180377	1	VPS13C,TRAK1,ZDHHC7,MAN1A1,NAGPA,CLU,SEC61A1,SIL1,SEC62,KIF13B,RTP4,SPCS3,TRAM1,ZFAND6,FBXO7,SDCBP,AP1M2,MYO1C,ZDHHC3,HSP90AA1,SSR2,TAOK2,SRPRA,AIFM1,PEX26,AP3D1,VPS13A,PMPCB,NLGN1,ARL6IP1,VPS37C,LONP2,SCARB2,TOMM34,GCC2,HSPD1,ZDHHC4,ZDHHC14,SORL1,M6PR,SAMM50,TIMM17A	1.32065	0.378361	42	155
SEMAPHORIN INTERACTIONS%REACTOME%R-HSA-373755.1	SEMAPHORIN INTERACTIONS%REACTOME%R-HSA-373755.1	0.0339602	0.18125	1	PLXNA3,MET,ROCK2,DPYSL2,CFL1,MYH11,FYN,SEMA3E,PLXND1,RRAS,HSP90AA1,ITGB1,RHOB,DPYSL3,FARP2,PAK1,NRP1,MYL9,ITGA1,PAK3,HSP90AB1,CD72,MYH14,SEMA6A	1.41593	0.462212	24	57
MEMBRANE DEPOLARIZATION%GOBP%GO:0051899	MEMBRANE DEPOLARIZATION%GOBP%GO:0051899	0.0340377	0.181492	1	TRPM4,P2RX4,ATP5IF1,YWHAH,ANK2,ABL1,SCN3A,CACNA1C,KCNH2,SCN8A,SCN3B,CAV1,SCN1B,CACNA1D,SCN4A	1.45851	0.511734	15	37
REGULATION OF PROTEIN LOCALIZATION TO CELL PERIPHERY%GOBP%GO:1904375	REGULATION OF PROTEIN LOCALIZATION TO CELL PERIPHERY%GOBP%GO:1904375	0.0342643	0.182527	1	AGR2,SPTBN1,DAB2,ACSL3,ZDHHC7,ARHGEF16,STX3,MISP,CIB1,GPC4,AKT1,GPER1,PLS1,SORBS1,CLTC,RAMP3,EPB41L2,ITGB1,PID1,EPHA3,KIF5B,LRRC15	1.38571	0.432057	22	77
GLOMERULAR EPITHELIUM DEVELOPMENT%GOBP%GO:0072010	GLOMERULAR EPITHELIUM DEVELOPMENT%GOBP%GO:0072010	0.034461	0.183401	1	PROM1,PODXL,PECAM1,CD34	1.51425	0.639205	4	15
REGULATION OF INSULIN SECRETION INVOLVED IN CELLULAR RESPONSE TO GLUCOSE STIMULUS%GOBP%GO:0061178	REGULATION OF INSULIN SECRETION INVOLVED IN CELLULAR RESPONSE TO GLUCOSE STIMULUS%GOBP%GO:0061178	0.0345138	0.183509	1	FOXA2,TRPM4,LRP5,KLF7,LRP5L,ADRA2A,ANO1,CFTR,C2CD2L,NR1H4	1.49216	0.568004	10	24
REGULATION OF FATTY ACID TRANSPORT%GOBP%GO:2000191	REGULATION OF FATTY ACID TRANSPORT%GOBP%GO:2000191	0.0346839	0.18424	1	PLA2G10,ACSL5,P2RX4,AKT1,THBS1,FABP3	1.49876	0.600169	6	19
REGULATION OF MUSCLE CELL DIFFERENTIATION%GOBP%GO:0051147	REGULATION OF MUSCLE CELL DIFFERENTIATION%GOBP%GO:0051147	0.0347849	0.184539	1	BMP2,EFNB2,ID2,NID1,EDN1,BMP4,EFEMP2,HDAC9,NRG1,GPER1,LAMB1,LAMC1,LAMA2,MEF2C,ENG,FGF9,HDAC1,LAMB2,MAPK12,NFATC1,SMAD4	1.39886	0.44137	21	70
RESPONSE TO STEROID HORMONE%GOBP%GO:0048545	RESPONSE TO STEROID HORMONE%GOBP%GO:0048545	0.0348057	0.184539	1	ABHD2,AKR1C3,ADTRP,SCGB2A1,NR3C2,ISL1,NR1H3,PLPP1,BMP4,SRC,YWHAH,PMEPA1,DDX17,FAM107A,KLF9,GPER1,TFPI,HNRNPU,PHB,ZFP36L2,MED1,CAV1,UBE2L3,SLIT3,ARID1A,THBS1	1.36843	0.417166	26	90
REGULATION OF CELLULAR COMPONENT SIZE%GOBP%GO:0032535	REGULATION OF CELLULAR COMPONENT SIZE%GOBP%GO:0032535	0.0351518	0.186098	1	VILL,SEMA4G,HIP1R,NAA80,SEMA3C,USH1C,SLC12A2,SLC12A7,COTL1,LIMA1,CDC42EP4,RAP1GAP2,BIN1,SEMA3G,EPS8,EDN1,F2RL1,CCL11,SEMA3E,PRR16,MACF1,VASP,RAB3B,CDHR2,CDHR5,PEX11A,APOE,VEGFA,DEPTOR,FGF13,ABL1,CXCL12,PRKCD,L1CAM,OLFM1,SLC12A5,DAAM2,ADD3,CDC42EP3,NRP1,CDC42EP2,VIL1,SHTN1,LMOD1	1.29465	0.363467	44	192
PID_CASPASE_PATHWAY%MSIGDB_C2%PID_CASPASE_PATHWAY	PID_CASPASE_PATHWAY%MSIGDB_C2%PID_CASPASE_PATHWAY	0.0351658	0.186098	1	APP,KRT18,BIRC3,DFFB,BAX,CASP6,GAS2,DIABLO,APAF1,MADD,TRADD,BIRC2,PIDD1	1.463	0.520689	13	34
NEGATIVE REGULATION OF TRANSPORTER ACTIVITY%GOBP%GO:0032410	NEGATIVE REGULATION OF TRANSPORTER ACTIVITY%GOBP%GO:0032410	0.0352703	0.186353	1	NEDD4L,GPR35,FKBP1B,PPP3CA,KCNE2,ADRA2A,KCNE4,SRI,CALM3,CALM2,NDFIP1,GSTO1,ANK3,CAV1,PLN,PPP3R1,EPHB2	1.42214	0.466593	17	54
CELLULAR RESPONSE TO ORGANONITROGEN COMPOUND%GOBP%GO:0071417	CELLULAR RESPONSE TO ORGANONITROGEN COMPOUND%GOBP%GO:0071417	0.0352801	0.186353	1	INSR,CA2,SLC39A14,SH3BP4,SOX9,GNA11,GRB10,SLC9A1,APP,PXN,ZDHHC7,TYK2,PTK2,PIK3R3,CD36,RAB13,KCNQ1,P2RX4,AOC1,SLC26A6,FOLR1,VCAM1,RARRES2,GNB1,SRC,TRPV1,HSP90B1,CACNA1A,RAB15,GNAS,SHC1,AHR,HDAC9,FYN,PPARG,CASP7,INHBB,AKT1,GPER1,TGM2,IRS1,RAB8A,C2CD5,SORBS1,ABL1,CASP6,MEF2C,PRKCD,JAK1,RAPGEF2,INSIG1,PKM,APLP1,PIK3C2A,AHCYL1,SH2B2,STAT6,CFTR,ARRB2,CACNB1,KLHL22,PDE2A,CSH2,CAV1,GNAO1,EZR,PDE3B,VIM	1.25005	0.339629	68	308
PID_MTOR_4PATHWAY%MSIGDB_C2%PID_MTOR_4PATHWAY	PID_MTOR_4PATHWAY%MSIGDB_C2%PID_MTOR_4PATHWAY	0.0354174	0.186903	-1	MAP2K1,RRAGD,RPS6KB1,MAPK1,RB1CC1,BRAF,EIF4EBP1,SFN,YWHAZ,CCNE1,EIF4E,BNIP3,PLD2,NRAS,YWHAQ,HRAS,CDK2,ULK1	-1.40287	-0.414049	18	44
NITRIC OXIDE MEDIATED SIGNAL TRANSDUCTION%GOBP%GO:0007263	NITRIC OXIDE MEDIATED SIGNAL TRANSDUCTION%GOBP%GO:0007263	0.0356358	0.18788	1	CD36,DDAH1,NDNF,AGT,APOE,GUCY1B1,NEUROD1,NOS3	1.50637	0.627595	8	16
MITOTIC CELL CYCLE PHASE TRANSITION%GOBP%GO:0044772	MITOTIC CELL CYCLE PHASE TRANSITION%GOBP%GO:0044772	0.0356763	0.187917	-1	CUL4B,RPS6KB1,CCNG2,ENSA,BACH1,CUL3,WEE1,PLK2,CLASP1,CDC23,EIF4EBP1,SKP2,CCNE1,PLK3,TPD52L1,EIF4E,PPP6C,PKMYT1,CDKN1B,GSPT1,SPAST,CLASP2,CDKN3,CDK2,CCNB2,CUL2,CCNB1,CDK1,PPME1,CCNF,ANAPC1,CCNE2,UBE2S,TFDP1,DBF4,UBE2C,MELK,CUL5,MYC,CCNA2	-1.27522	-0.321019	40	110
PROTEIN DEMETHYLATION%GOBP%GO:0006482	PROTEIN DEMETHYLATION%GOBP%GO:0006482	0.0359191	0.188553	-1	KDM3A,KDM4B,JMJD1C,KDM5B,KDM2A,RIOX2,UTY,PPME1,HR	-1.47882	-0.492297	9	25
PROTEIN DEALKYLATION%GOBP%GO:0008214	PROTEIN DEALKYLATION%GOBP%GO:0008214	0.0359191	0.188553	-1	KDM3A,KDM4B,JMJD1C,KDM5B,KDM2A,RIOX2,UTY,PPME1,HR	-1.47882	-0.492297	9	25
BREAST CANCER PATHWAY%WIKIPATHWAYS_20220210%WP4262%HOMO SAPIENS	BREAST CANCER PATHWAY%WIKIPATHWAYS_20220210%WP4262%HOMO SAPIENS	0.0359218	0.188553	-1	NCOA1,WNT2B,MAP2K1,WNT5B,RPS6KB1,MAPK1,SKP1,FZD10,WNT4,NOTCH3,BRAF,CETN3,EGFR,APC,DDB2,CSNK2A3,CSNK1A1,SOS1,DVL2,IGF1R,RPS6KB2,NRAS,SOS2,BRCA1,FZD7,HRAS,GADD45B,GRB2	-1.27394	-0.32057	28	109
CARDIAC MUSCLE CELL ACTION POTENTIAL INVOLVED IN CONTRACTION%GOBP%GO:0086002	CARDIAC MUSCLE CELL ACTION POTENTIAL INVOLVED IN CONTRACTION%GOBP%GO:0086002	0.0359307	0.188553	1	NEDD4L,KCNQ1,PKP2,ANK2,KCNE2,KCNE4,CACNA1C,KCNH2,SCN3B,KCNJ8,SCN1B,ATP1A1,CACNA1D,RYR2,KCNJ3	1.46587	0.530772	15	31
NCRNA 5'-END PROCESSING%GOBP%GO:0034471	NCRNA 5'-END PROCESSING%GOBP%GO:0034471	0.0361889	0.189731	-1	RPP40,RPP30,HSD17B10,TBL3,RPP21,POP4,RPP14,PRORP,SSB,ABT1	-1.55071	-0.566661	10	18
NEGATIVE REGULATION OF PROTEIN BINDING%GOBP%GO:0032091	NEGATIVE REGULATION OF PROTEIN BINDING%GOBP%GO:0032091	0.0362502	0.189766	1	ATP2A3,DAB2,CTSZ,NES,LRPAP1,BAX,TMBIM6,DACT1,HFE,B2M,AKT1,SYMPK,PRKCD,USP33,PARK7,ARRB2,CAV1,CFHR2,SORL1,TLE5,CDKN1A,DDX11,ACTB,GNL3L,BAG2,CCL23	1.39637	0.448885	26	62
NERVOUS SYSTEM DEVELOPMENT%REACTOME%R-HSA-9675108.2	NERVOUS SYSTEM DEVELOPMENT%REACTOME%R-HSA-9675108.2	0.0362629	0.189766	1	EFNB2,ENAH,MYO10,COL4A2,SPTBN1,MMP2,PRKCA,GRB10,SDC2,AP2B1,ISL1,COL4A5,RPS6KA1,UBB,PTK2,PIK3R3,COL6A3,PLXNA3,COL6A2,DOK4,DNM3,DAG1,FLRT3,MET,PSME4,ROCK2,EPHB4,CXCR4,RPS6KA2,COL6A1,PMP22,ARPC1B,ITGAV,DPYSL2,COL4A1,CFL1,RPS27L,MYH11,SRC,SHC1,CDC42,FYN,DOK1,SEMA3E,AGRN,ALCAM,ANK2,ITSN1,VASP,PLXND1,ARHGEF7,LAMB1,SDCBP,LAMC1,NCAM1,SOX10,CLTC,COL4A3,LAMA2,ABL1,RRAS,HSP90AA1,CXCL12,RAP1GAP,ITGB1,RHOB,PR…	1.21556	0.323371	101	459
NITRIC OXIDE STIMULATES GUANYLATE CYCLASE%REACTOME DATABASE ID RELEASE 79%392154	NITRIC OXIDE STIMULATES GUANYLATE CYCLASE%REACTOME DATABASE ID RELEASE 79%392154	0.0363692	0.190145	1	PDE10A,PDE1A,KCNMB2,PDE2A,GUCY1B1,PDE9A,KCNMB1,NOS3,KCNMA1,PRKG2,PDE5A,GUCY1A1,NOS2	1.49021	0.588137	13	20
REGULATION OF INSULIN SECRETION%REACTOME DATABASE ID RELEASE 79%422356	REGULATION OF INSULIN SECRETION%REACTOME DATABASE ID RELEASE 79%422356	0.0365741	0.190997	1	ITPR3,GNA11,PRKCA,ACSL3,CD36,GNB1,CACNA1A,GNAS,PRKAR2B,GNG11,PLCB1,ADRA2A,PRKACB,CHRM3,CACNA1C,AHCYL1,CACNA2D2,GNAQ,STX1A,GNG7,RAPGEF4,ABCC8	1.3865	0.438761	22	69
ENVELOPE PROTEINS AND THEIR POTENTIAL ROLES IN EDMD PHYSIOPATHOLOGY%WIKIPATHWAYS_20220210%WP4535%HOMO SAPIENS	ENVELOPE PROTEINS AND THEIR POTENTIAL ROLES IN EDMD PHYSIOPATHOLOGY%WIKIPATHWAYS_20220210%WP4535%HOMO SAPIENS	0.0366125	0.190997	-1	MAP2K1,MAPK1,SMAD2,SUN1,SOS1,YY1AP1,NRAS,SOS2,HRAS,GRB2	-1.45901	-0.475458	10	28
INTERACTION BETWEEN L1 AND ANKYRINS%REACTOME%R-HSA-445095.1	INTERACTION BETWEEN L1 AND ANKYRINS%REACTOME%R-HSA-445095.1	0.0366999	0.190997	1	SPTBN1,ANK2,SCN3A,L1CAM,SCN8A,ANK3,SCN3B,NRCAM,SCN1B,SCN4A	1.47388	0.547876	10	27
IKK COMPLEX RECRUITMENT MEDIATED BY RIP1%REACTOME%R-HSA-937041.1	IKK COMPLEX RECRUITMENT MEDIATED BY RIP1%REACTOME%R-HSA-937041.1	0.0367183	0.190997	-1	UBE2D1,UBE2V1,TICAM1,UBE2D3,UBE2D2,UBE2N,TRAF6	-1.53858	-0.551743	7	19
ERYTHROCYTE DIFFERENTIATION%GOBP%GO:0030218	ERYTHROCYTE DIFFERENTIATION%GOBP%GO:0030218	0.0367399	0.190997	1	ID2,MFHAS1,SLC25A38,ATP5IF1,VEGFA,TAL1,ALAS1,TGFBR3,MED1,HIPK2,SLC25A5,ALAS2,KIT,LYN,SH2B3,KLF1	1.44054	0.497682	16	40
GLUCOSE HOMEOSTASIS%GOBP%GO:0042593	GLUCOSE HOMEOSTASIS%GOBP%GO:0042593	0.0367694	0.190997	1	INSR,PTPRN2,SLC39A14,TCF7L2,SOX4,ZBTB20,BACE2,FGFR4,WFS1,LRRC8D,KLF7,PPARG,GPER1,IRS1,PRKAA1,ADRA2A,GCKR,PARK7,RAB11FIP2,GAS6,PPARGC1A,NEUROD1,LEPR	1.36245	0.414357	23	92
CARBOHYDRATE HOMEOSTASIS%GOBP%GO:0033500	CARBOHYDRATE HOMEOSTASIS%GOBP%GO:0033500	0.0367694	0.190997	1	INSR,PTPRN2,SLC39A14,TCF7L2,SOX4,ZBTB20,BACE2,FGFR4,WFS1,LRRC8D,KLF7,PPARG,GPER1,IRS1,PRKAA1,ADRA2A,GCKR,PARK7,RAB11FIP2,GAS6,PPARGC1A,NEUROD1,LEPR	1.36245	0.414357	23	92
OSSIFICATION%GOBP%GO:0001503	OSSIFICATION%GOBP%GO:0001503	0.0368045	0.191004	1	BMP2,CREB3L1,VCAN,RRBP1,COL1A1,CDH11,MSX2,LRP5,ASPN,RUNX1,MINPP1,COL6A1,BMP4,COL13A1,EIF2AK3,CAT,EXT1,CLTC,LRP5L,SND1,MEF2C,HNRNPU,NF1,PHB,FBXL15,LRRC17,RDH14,PSMC2,GLI1,LGR4,ATF4,EXT2,ENPP1,SNRNP200,CYP27B1,GTPBP4,TGFB3,CCDC154,IGF1	1.3477	0.400379	39	110
PD-1 SIGNALING%REACTOME DATABASE ID RELEASE 79%389948	PD-1 SIGNALING%REACTOME DATABASE ID RELEASE 79%389948	0.0370156	0.191918	-1	HLA-DQB2,HLA-DQA2,CSK,TRAC,HLA-DQB1,HLA-DPA1,HLA-DPB1	-1.52377	-0.539747	7	20
ENDOCHONDRAL BONE MORPHOGENESIS%GOBP%GO:0060350	ENDOCHONDRAL BONE MORPHOGENESIS%GOBP%GO:0060350	0.0370487	0.191918	1	SOX9,STC1,BMP4,COL13A1,MEF2C,ANXA6	1.50221	0.625862	6	16
POSITIVE REGULATION OF LIPID TRANSPORT%GOBP%GO:0032370	POSITIVE REGULATION OF LIPID TRANSPORT%GOBP%GO:0032370	0.0372442	0.192753	1	PLA2G10,PTCH1,NR1H3,ACSL5,P2RX4,ABCA8,PPARG,APOE,PRKCD,LIPG	1.41922	0.470302	10	51
UROKINASE-TYPE PLASMINOGEN ACTIVATOR (UPA) AND UPAR-MEDIATED SIGNALING%PATHWAY INTERACTION DATABASE NCI-NATURE CURATED DATA%UROKINASE-TYPE PLASMINOGEN ACTIVATOR (UPA) AND UPAR-MEDIATED SIGNALING	UROKINASE-TYPE PLASMINOGEN ACTIVATOR (UPA) AND UPAR-MEDIATED SIGNALING%PATHWAY INTERACTION DATABASE NCI-NATURE CURATED DATA%UROKINASE-TYPE PLASMINOGEN ACTIVATOR (UPA) AND UPAR-MEDIATED SIGNALING	0.0372997	0.192863	1	PLAUR,PDGFD,FN1,ITGAV,SRC,ITGB1,HGF,MMP3,PDGFRB,CRK,FGB,FGG,FGA	1.44922	0.508474	13	37
PLASMA MEMBRANE BOUNDED CELL PROJECTION MORPHOGENESIS%GOBP%GO:0120039	PLASMA MEMBRANE BOUNDED CELL PROJECTION MORPHOGENESIS%GOBP%GO:0120039	0.037343	0.19291	1	PLA2G10,FARP1,SEMA4G,TNIK,EFNB2,SEMA3C,ENAH,SDC2,ISL1,APP,UBB,PTK2,MNX1,PLXNA3,LAMC2,DAG1,FLRT3,SEMA3G,EPHB4,LAMA3,BTBD3,NFIB,CDC42,FYN,SEMA3E,KLF7,ALCAM,KIF5C,APLP2,VASP,PLXND1,RAB8A,NCAM1,VEGFA,MAP1B,LAMA2,S100A6,NRXN1,HSP90AA1,CXCL12,TAOK2,L1CAM,EPHA3,APLP1,NBL1,PLXNB2,KIF5B,BSG,NLGN1,PAK1,RELN,USP33,NRP1,SHTN1,FEZ1,ANK3,TRIO,NRN1,SH3GL2,PAK3,HSP90AB1,COBL,MEF2A,SLIT3,FEZ2,AFG3L2,SHH,EPHB2,EFN…	1.25778	0.345178	81	261
SYNTHESIS OF IP3 AND IP4 IN THE CYTOSOL%REACTOME%R-HSA-1855204.3	SYNTHESIS OF IP3 AND IP4 IN THE CYTOSOL%REACTOME%R-HSA-1855204.3	0.0374129	0.193077	1	PLCB4,PLCE1,PLCH1,ITPKA,ITPK1,PLCG2,PLCB1,INPP5D,INPP5B	1.48911	0.58095	9	21
PAR1-MEDIATED THROMBIN SIGNALING EVENTS%PATHWAY INTERACTION DATABASE NCI-NATURE CURATED DATA%PAR1-MEDIATED THROMBIN SIGNALING EVENTS	PAR1-MEDIATED THROMBIN SIGNALING EVENTS%PATHWAY INTERACTION DATABASE NCI-NATURE CURATED DATA%PAR1-MEDIATED THROMBIN SIGNALING EVENTS	0.0374437	0.193077	1	GNA11,PRKCA,ROCK2,GNB1,PKN1,VASP,F2R,PLCB1,PRKCD,GRK3,DNM1,GNAQ,ARHGDIA,ARRB1,GNAO1,GNA12,AKAP13	1.43814	0.496854	17	40
BURN WOUND HEALING%WIKIPATHWAYS_20220210%WP5055%HOMO SAPIENS	BURN WOUND HEALING%WIKIPATHWAYS_20220210%WP5055%HOMO SAPIENS	0.0376861	0.194125	1	COL1A2,MMP2,COL1A1,TIMP1,CXCR4,SPARC,FGFR4,CHRFAM7A,DCN,MMP28,FBN1,VEGFA,KDR,S100A6,CXCL12,HGF,MMP3,CXCL14,AMBP,F13A1,BRD4,CD248	1.38652	0.44065	22	67
CARDIAC EPITHELIAL TO MESENCHYMAL TRANSITION%GOBP%GO:0060317	CARDIAC EPITHELIAL TO MESENCHYMAL TRANSITION%GOBP%GO:0060317	0.0377158	0.194125	1	BMP2,TBX3,HEY1,BMP4,ENG,OLFM1,TGFBR3,RBPJ,EFNA1,HAS2	1.4886	0.580754	10	21
PID_ATR_PATHWAY%MSIGDB_C2%PID_ATR_PATHWAY	PID_ATR_PATHWAY%MSIGDB_C2%PID_ATR_PATHWAY	0.037931	0.195054	-1	YWHAZ,HUS1,RFC2,PPP2CA,CDK2,SMARCAL1,PPP2R2B,TIMELESS,MCM2,CCNA2,TREX1,RFC3,NBN	-1.45437	-0.477048	13	27
REGULATION OF TRANSMEMBRANE RECEPTOR PROTEIN SERINE/THREONINE KINASE SIGNALING PATHWAY%GOBP%GO:0090092	REGULATION OF TRANSMEMBRANE RECEPTOR PROTEIN SERINE/THREONINE KINASE SIGNALING PATHWAY%GOBP%GO:0090092	0.0380202	0.195334	1	BMP2,PBLD,DAB2,NOMO3,FBN2,TGFBR2,ASPN,LTBP1,TGFB1I1,FOLR1,SMAD6,BMP4,BAMBI,PMEPA1,EMILIN1,DACT1,HFE,SLC2A10,PPARG,INHBB,FBN1,SOSTDC1,SDCBP,SPRY2,SMAD7,CDH5,SH2B1,NREP,ENG,BMP5,HDAC1,PRDM16,LDLRAD4,FBXL15,NBL1,LTBP4,SPRED2,OGT,TGFBR3,CAV1,SMAD4,HIPK2,RBPJ,SORL1,HSP90AB1,ACVR1,SHH,THBS1	1.30129	0.369661	48	168
CELL COMMUNICATION INVOLVED IN CARDIAC CONDUCTION%GOBP%GO:0086065	CELL COMMUNICATION INVOLVED IN CARDIAC CONDUCTION%GOBP%GO:0086065	0.0381194	0.19551	1	DSG2,TRPM4,KCNQ1,PKP2,FKBP1B,CXADR,ANK2,CACNA1C,ATP1B1,SCN3B,ATP1B2,SCN1B,ATP1A1,CACNA1D,RYR2,KCNJ3,SLC8A1,KCNN2,TNNI3K,ATP1A2	1.44122	0.502577	20	38
ANTIGEN RECEPTOR-MEDIATED SIGNALING PATHWAY%GOBP%GO:0050851	ANTIGEN RECEPTOR-MEDIATED SIGNALING PATHWAY%GOBP%GO:0050851	0.0381501	0.19551	1	IGHA2,IGHG2,TNFRSF21,BTNL8,BAX,PDE4D,FYN,BTN3A2,HLA-A,PLCG2,IGHV4-59,VTCN1,HHLA2,IGHV3-7,IGHV3-23,IGHV1-69,BTN3A1,MEF2C,THY1,INPP5D,BTN3A3,BMX,IGHV3-21,RFTN1,CD79A,SH2B2,IGHV4-34,BTNL3,IGHD,IGHV3-72,SPG21	1.33738	0.395761	31	114
CALCIUM ION TRANSMEMBRANE TRANSPORT%GOBP%GO:0070588	CALCIUM ION TRANSMEMBRANE TRANSPORT%GOBP%GO:0070588	0.0381584	0.19551	1	ITPR3,ATP2A3,TRPA1,TRPM4,P2RX4,ATP2B1,ITGAV,TRPV1,CACNA1A,PLCG2,F2R,ATP2C2,CACNA1C,MCOLN3,MICU1,PMPCB,CACNB1,LETM1,FAM155B,TRPC3,GAS6,IBTK,AFG3L2,ATP2C1,FAM155A,GRIN1,CACNA1D,CCL21,HTR2A,FGF2,RYR2,TRPM3,CHERP,TMCO1,HTR2B,SLC24A1,SLC8A1,TRPC6	1.34895	0.40653	38	98
POSITIVE REGULATION OF GLYCOLYTIC PROCESS%GOBP%GO:0045821	POSITIVE REGULATION OF GLYCOLYTIC PROCESS%GOBP%GO:0045821	0.0382344	0.195721	1	INSR,APP,ZBTB20,SLC4A4,PRKAA1	1.49808	0.614547	5	17
POSITIVE REGULATION OF RECEPTOR-MEDIATED ENDOCYTOSIS%GOBP%GO:0048260	POSITIVE REGULATION OF RECEPTOR-MEDIATED ENDOCYTOSIS%GOBP%GO:0048260	0.0384173	0.196479	1	INSR,DGKD,DAB2,CLU,AHI1,HFE,B2M,VEGFA,ANGPT1,ARRB2,ARRB1,TBC1D5,GREM1,C3,BICD1,CCL21,PICK1	1.44532	0.513235	17	35
SUBSTRATE ADHESION-DEPENDENT CELL SPREADING%GOBP%GO:0034446	SUBSTRATE ADHESION-DEPENDENT CELL SPREADING%GOBP%GO:0034446	0.038597	0.197219	1	MICALL2,PXN,FN1,TEK,FERMT2,ITGAV,LAMB3,PARVA,LAMB1,LAMC1,PARVB,ILK,LAMB2,NRP1,ITGA8,EFNA1,ATRN,ANTXR1	1.43448	0.498138	18	39
REGULATION OF COLLAGEN METABOLIC PROCESS%GOBP%GO:0010712	REGULATION OF COLLAGEN METABOLIC PROCESS%GOBP%GO:0010712	0.0386649	0.197297	1	CREB3L1,RUNX1,BMP4,EMILIN1,MFAP4,F2R,ITGB1,LARP6,VIM,FAP,TGFB3,F2,CST3	1.4761	0.570693	13	22
SIGNALING EVENTS REGULATED BY RET TYROSINE KINASE%PATHWAY INTERACTION DATABASE NCI-NATURE CURATED DATA%SIGNALING EVENTS REGULATED BY RET TYROSINE KINASE	SIGNALING EVENTS REGULATED BY RET TYROSINE KINASE%PATHWAY INTERACTION DATABASE NCI-NATURE CURATED DATA%SIGNALING EVENTS REGULATED BY RET TYROSINE KINASE	0.038705	0.197297	1	PRKCA,GRB10,PXN,PTK2,DOK4,SRC,JUN,SHC1,DOK1,IRS1	1.44399	0.512764	10	35
ACTIN FILAMENT-BASED MOVEMENT%GOBP%GO:0030048	ACTIN FILAMENT-BASED MOVEMENT%GOBP%GO:0030048	0.0387172	0.197297	1	MYO1A,NEDD4L,TPM1,KCNQ1,MYO5C,PKP2,ANK2,PARVA,KCNE2,MYO1C,KCNE4,CACNA1C,KCNH2,FNBP1L,WIPF2,WIPF1,VIL1,SHTN1,SCN3B,KCNJ8,SCN1B,ATP1A1,CACNA1D,MYL6,RYR2,KCNJ3,ACTC1	1.3794	0.433536	27	72
REGULATION OF CELL CYCLE PHASE TRANSITION%GOBP%GO:1901987	REGULATION OF CELL CYCLE PHASE TRANSITION%GOBP%GO:1901987	0.0387597	0.197335	-1	VPS4B,FEM1B,ESPL1,CUL3,WEE1,ZNF207,PRMT2,RDX,SMARCA4,PLK2,GPNMB,DLG1,CRLF3,CDC73,CRNN,EGFR,BARD1,CDC23,DDX3X,RAB11A,CDK7,APC,PHF10,ANXA1,AMBRA1,CDKN2C,ZW10,IK,PLK3,ADAM17,HUS1,PSME3,RAD51B,BUB3,CDKN1B,AVEN,AIF1,EZH2,FBXW7,DUSP1,CRADD,PPP2CA,RINT1,BRCA1,ORC1,SPC25,PAF1,BRCC3,ATF2,RAD1,TIPIN,NAE1,KLHL18,CDK2,CCNB1,CDK1,CENPF,MACROH2A1,RRM1,BUB1B,CDC5L,MN1,SMARCD1,PRKDC,RPA2,TIMELESS,NPM1,INTS7,TFDP…	-1.16968	-0.265029	73	274
ELECTRON TRANSPORT CHAIN: OXPHOS SYSTEM IN MITOCHONDRIA%WIKIPATHWAYS_20220210%WP111%HOMO SAPIENS	ELECTRON TRANSPORT CHAIN: OXPHOS SYSTEM IN MITOCHONDRIA%WIKIPATHWAYS_20220210%WP111%HOMO SAPIENS	0.0389074	0.197704	1	UCP2,ATP5IF1,COX4I1,UQCR10,COX7C,UQCRC2,UQCRC1,COX11,NDUFV1,NDUFC2,COX7A2L,SURF1,SLC25A5,COX7A2,NDUFAB1,COX6C,ATP5MC3,NDUFB2,NDUFB8,NDUFA4,NDUFB10,UQCR11,UQCRQ,ATP5F1E,NDUFA5,COX7A1,SLC25A6,NDUFA3,SLC25A4,UCP1,ATP5MG,NDUFA9	1.39139	0.449475	32	60
HORMONE-MEDIATED SIGNALING PATHWAY%GOBP%GO:0009755	HORMONE-MEDIATED SIGNALING PATHWAY%GOBP%GO:0009755	0.0389237	0.197704	1	ABHD2,SCGB2A1,NR3C2,NR1H3,RARA,PLPP1,BMP4,THRA,SST,SRC,YWHAH,PMEPA1,DDX17,PPARG,GPER1,PHB,MED1,NR5A2,LGR5,LGR4,ARID1A,CGA	1.37668	0.432324	22	73
COOPERATION OF PREFOLDIN AND TRIC CCT IN ACTIN AND TUBULIN FOLDING%REACTOME%R-HSA-389958.2	COOPERATION OF PREFOLDIN AND TRIC CCT IN ACTIN AND TUBULIN FOLDING%REACTOME%R-HSA-389958.2	0.0389375	0.197704	-1	PFDN4,TUBB6,CCT6B,TUBA3C,PFDN1,TUBB4B,TUBB2A	-1.46752	-0.488533	7	25
REGULATION OF PHOSPHATASE ACTIVITY%GOBP%GO:0010921	REGULATION OF PHOSPHATASE ACTIVITY%GOBP%GO:0010921	0.0390158	0.197918	1	BMP2,MGAT5,NUAK1,PPP6R2,ROCK2,HSP90B1,FKBP1B,MEF2C,PPP1R11,PPP6R3,CALM3,CALM2,PDGFRB,ITGA1,PPP1R14D,GNA12,HSP90AB1	1.41592	0.467471	17	52
INHIBITION OF DNA RECOMBINATION AT TELOMERE%REACTOME%R-HSA-9670095.2	INHIBITION OF DNA RECOMBINATION AT TELOMERE%REACTOME%R-HSA-9670095.2	0.0390545	0.197918	-1	TINF2,H2BC8,H2AC8,POLR2F,H2AC6,H2BC9,H2BC17,H3-3B,H2BS1,POLR2I,H2BC21,H2BC5,H3-4	-1.3991	-0.425804	13	38
NUCLEOTIDE EXCISION REPAIR IN XERODERMA PIGMENTOSUM %WIKIPATHWAYS_20220210%WP5114%HOMO SAPIENS	NUCLEOTIDE EXCISION REPAIR IN XERODERMA PIGMENTOSUM %WIKIPATHWAYS_20220210%WP5114%HOMO SAPIENS	0.0391566	0.197918	-1	CUL4B,CDK7,DDB2,POLE2,CETN2,GTF2H5,RFC2,RBX1,RFC1,BRCA1,MNAT1,HMGN1,LIG1,ERCC1,RFC3,CCNH,PCNA,RPA1	-1.41588	-0.435482	18	36
TOLL LIKE RECEPTOR 5 (TLR5) CASCADE%REACTOME DATABASE ID RELEASE 79%168176	TOLL LIKE RECEPTOR 5 (TLR5) CASCADE%REACTOME DATABASE ID RELEASE 79%168176	0.0391904	0.197918	-1	MAP2K1,FBXW11,UBE2V1,PELI1,IRAK4,TAB2,MAPK1,SKP1,NKIRAS2,MAPKAPK3,S100A12,S100B,MAP2K4,NOD2,MAPK14,BTRC,UBE2N,DUSP3,MAP3K8,TRAF6,PPP2CA,CREB1,DUSP7,NFKBIA,ATF2	-1.32627	-0.354401	25	74
TOLL LIKE RECEPTOR 10 (TLR10) CASCADE%REACTOME DATABASE ID RELEASE 79%168142	TOLL LIKE RECEPTOR 10 (TLR10) CASCADE%REACTOME DATABASE ID RELEASE 79%168142	0.0391904	0.197918	-1	MAP2K1,FBXW11,UBE2V1,PELI1,IRAK4,TAB2,MAPK1,SKP1,NKIRAS2,MAPKAPK3,S100A12,S100B,MAP2K4,NOD2,MAPK14,BTRC,UBE2N,DUSP3,MAP3K8,TRAF6,PPP2CA,CREB1,DUSP7,NFKBIA,ATF2	-1.32627	-0.354401	25	74
MYD88 CASCADE INITIATED ON PLASMA MEMBRANE%REACTOME%R-HSA-975871.1	MYD88 CASCADE INITIATED ON PLASMA MEMBRANE%REACTOME%R-HSA-975871.1	0.0391904	0.197918	-1	MAP2K1,FBXW11,UBE2V1,PELI1,IRAK4,TAB2,MAPK1,SKP1,NKIRAS2,MAPKAPK3,S100A12,S100B,MAP2K4,NOD2,MAPK14,BTRC,UBE2N,DUSP3,MAP3K8,TRAF6,PPP2CA,CREB1,DUSP7,NFKBIA,ATF2	-1.32627	-0.354401	25	74
POSITIVE REGULATION OF APOPTOTIC SIGNALING PATHWAY%GOBP%GO:2001235	POSITIVE REGULATION OF APOPTOTIC SIGNALING PATHWAY%GOBP%GO:2001235	0.0392554	0.198069	-1	WWOX,PMAIP1,MCL1,NCK2,CYLD,TNFSF10,FAS,BCL2L11,NUPR1,S100A9,TPD52L1,S100A8,PAK2,DNM1L,BCLAF1,NCK1,FBXW7,CRADD,SFRP1	-1.35394	-0.373029	19	62
HSF1-DEPENDENT TRANSACTIVATION%REACTOME%R-HSA-3371571.1	HSF1-DEPENDENT TRANSACTIVATION%REACTOME%R-HSA-3371571.1	0.0393291	0.198264	-1	HSPA2,HSPB8,DNAJB1,HSBP1,CRYAB	-1.50825	-0.534249	5	20
PID_RET_PATHWAY%MSIGDB_C2%PID_RET_PATHWAY	PID_RET_PATHWAY%MSIGDB_C2%PID_RET_PATHWAY	0.0395579	0.198769	1	PRKCA,GRB10,PXN,DOK4,SRC,JUN,SHC1,DOK1,IRS1	1.46077	0.536191	9	29
REGULATION OF MACROPHAGE MIGRATION%GOBP%GO:1905521	REGULATION OF MACROPHAGE MIGRATION%GOBP%GO:1905521	0.0395591	0.198769	1	PTK2,P2RX4,RARRES2,EMILIN1,CD200,MTUS1,THBS1,CD81,CMKLR1,STAP1	1.47703	0.567266	10	23
G PROTEIN-COUPLED RECEPTOR SIGNALING PATHWAY%GOBP%GO:0007186	G PROTEIN-COUPLED RECEPTOR SIGNALING PATHWAY%GOBP%GO:0007186	0.0395627	0.198769	1	INSR,ITPR3,CA2,IQGAP2,DGKD,PLCB4,PLCE1,GNA11,AKR1C3,GRK5,RGS3,ADGRL3,RGS5,PTGER2,EDNRB,GPR35,PLPP1,ADGRE5,CXCR4,EDN1,GNB1,ADGRL4,F2RL1,SST,SRC,RIC8B,PDE4A,PTGER4,CCL11,PSAP,AKAP12,GNAS,PDE4D,APLNR,S1PR1,GNG11,AGRN,AGT,APLP2,AKT1,GPER1,TGM2,APOE,F2R,CHGA,RAMP3,PLCB1,ADRA2A,CXCL12,NPY,ANO1,AKR1C2,PRKACB,RAPGEF2,RGS2,ECE1,ADGRG2,CHRM3,LPAR2,CALM3,GRK3,AHCYL1,PTGER3,HPGD,CALM2,GNAQ,RGS7,P2RY14,PDE2A,…	1.20683	0.320472	121	474
VEGFA-VEGFR2 SIGNALING PATHWAY%WIKIPATHWAYS_20220210%WP3888%HOMO SAPIENS	VEGFA-VEGFR2 SIGNALING PATHWAY%WIKIPATHWAYS_20220210%WP3888%HOMO SAPIENS	0.0395703	0.198769	1	BMP2,PLAUR,FLNB,MMP2,FLT1,PRKCA,GRB10,FHL2,ACACB,PXN,BIN1,FAM120A,ROCK2,CCRL2,ITGAV,MYH11,ACOT9,ARF4,SRC,LDB2,PDE4DIP,JUN,CALU,SHC1,IGFBP7,PPP3CA,CDC42,HDAC9,S1PR1,FYN,DOK1,LARP7,RCAN1,SDCBP,SHC2,P4HA2,PRKAA1,VEGFA,HTRA1,CLTC,MYO1C,KDR,SND1,MEF2C,ENG,ITGB1,HYOU1,PRKG1,TAOK2,TPP1,BMX,PRKD1,HDAC1,MAPKAPK2,CAMKK2,SSR4,TNFRSF10C,APOLD1,PAK1,STAT6,ADAM10,PRRC2C,MMRN2,ARRB2,KL,TXNIP,BRD4,TRPC3,NFATC1,C…	1.25051	0.341818	80	277
RNA INTERFERENCE%GOBP%GO:0016246	RNA INTERFERENCE%GOBP%GO:0016246	0.0396476	0.198979	-1	PRKRA,CELF1,CLP1,TSN,NCBP2,AGO2,DICER1	-1.55443	-0.584844	7	16
O-GLYCAN PROCESSING%GOBP%GO:0016266	O-GLYCAN PROCESSING%GOBP%GO:0016266	0.0397272	0.199202	1	GALNT10,GALNT6,GCNT1,GALNT7,ST6GAL1,GALNT3	1.4699	0.550923	6	26
REGULATION OF HORMONE SECRETION%GOBP%GO:0046883	REGULATION OF HORMONE SECRETION%GOBP%GO:0046883	0.0398901	0.199841	1	FOXA2,TCF7L2,SOX4,ISL1,TRPM4,LRP5,EDN1,SCG5,HFE,MYRIP,KLF7,PPARG,AGT,INHBB,GPER1,IRS1,CHGA,LRP5L,ADRA2A,HADH,RAB11FIP3,ANO1,SNX4,ACSL4,CFTR,STX1A,TFR2,PER2,SIRT4,C2CD2L,FGB,FGG,NEUROD1,FGA,LIF,NR1H4	1.31618	0.381375	36	139
PI3K-AKT SIGNALING PATHWAY%WIKIPATHWAYS_20220210%WP4172%HOMO SAPIENS	PI3K-AKT SIGNALING PATHWAY%WIKIPATHWAYS_20220210%WP4172%HOMO SAPIENS	0.040107	0.200651	1	INSR,PDGFA,COL4A2,COL1A2,PDGFD,FLT1,PRKCA,COL1A1,ITGB4,SGK2,COL4A6,COL4A5,PIK3R3,LAMC2,LAMA4,ITGA6,LAMA3,COL6A1,ITGAV,FGFR4,COL4A1,GNB1,PKN1,PDGFC,LAMB3,GNG11,IRS1,LAMB1,LAMC1,PRKAA1,VEGFA,FGF13,F2R,KDR,COL4A3,ANGPT1,VEGFB,ITGB1,G6PC3,HGF,JAK1,COL9A2,EPOR	1.26429	0.349228	43	237
POSITIVE REGULATION OF CYTOSOLIC CALCIUM ION CONCENTRATION%GOBP%GO:0007204	POSITIVE REGULATION OF CYTOSOLIC CALCIUM ION CONCENTRATION%GOBP%GO:0007204	0.0401231	0.200651	1	ITPR3,PLCE1,TRPM4,CD36,PTGER2,P2RX4,GPR35,CXCR4,CCRL2,EDN1,F2RL1,TRPV1,PTGER4,CACNA1A,PPP3CA,APLNR,PLCG2,GPER1,F2R,RAMP3,ABL1,THY1,CACNA1C,LPAR2,CALM3,PTGER3,CALM2,GSTO1,LETM1,FAM155B,TRPC3,CAV1,IBTK,FAM155A,PPP3R1,GPR20,TBXA2R,CCR1,CMKLR1,GRIN1,CCKBR,GPR17,CXCL13,CACNA1D,CCL21,HTR2A,FGF2,NPTN,F2,RYR2,CALCR,CHERP,EDNRA,HTR2B,SLC24A1,C5AR2,P2RX5,CCR2,SLC8A1,PLA2G1B,GLP1R,C5AR1	1.28174	0.359696	62	193
CELLULAR RESPONSE TO GROWTH FACTOR STIMULUS%GOBP%GO:0071363	CELLULAR RESPONSE TO GROWTH FACTOR STIMULUS%GOBP%GO:0071363	0.0402065	0.200756	1	BMP2,SOX9,OVOL2,COL1A2,FLT1,TMEM100,PTPRK,FMOD,TGFBR2,COL3A1,PXN,PTK2,FLRT3,FERMT2,GALNT3,SMAD6,FGFR4,BMP4,SRC,BAMBI,JUN,SHC1,HFE,PPARG,CIB1,NDNF,AKT1,PDE8A,SPRY2,VEGFA,CLDN5,MYO1C,KDR,SMAD7,CDH5,TGFBRAP1,MEF2C,ENG,VEGFB,ITGB1,BMP5,HGF,RAPGEF2,PRKD1,FGF9,CORO1B,FOS,HDAC1,STMN2,MAPKAPK2,HPGD,ZMIZ2,SLC33A1,ZFP36L2,NRP1,ARRB2,PDGFRB,VIL1,KL,PDE2A,SOX5,TGFBR3,MED1	1.25153	0.343008	63	266
REGULATION OF CARDIAC MUSCLE CELL ACTION POTENTIAL%GOBP%GO:0098901	REGULATION OF CARDIAC MUSCLE CELL ACTION POTENTIAL%GOBP%GO:0098901	0.0402153	0.200756	1	DSG2,TRPM4,BIN1,PKP2,CXADR,ANK2,FGF13,CACNA1C,CALM3,CAV1	1.47093	0.556321	10	25
EAR DEVELOPMENT%GOBP%GO:0043583	EAR DEVELOPMENT%GOBP%GO:0043583	0.0403722	0.201292	1	BMP2,SLC44A4,USH1C,SOX9,SOBP,KCNQ1,AHI1,PLS1,SLC4A7,ECE1,CEP290,ATG4B,ROR1,IFT88,NEUROD1,EPHB2,HPN	1.41922	0.474138	17	48
TAXIS%GOBP%GO:0042330	TAXIS%GOBP%GO:0042330	0.0404599	0.201292	1	PLA2G10,SEMA4G,PDGFA,PLAUR,EFNB2,SEMA3C,SLC12A2,ENAH,FLT1,APP,TRPM4,ARHGEF16,PTK2,PLXNA3,LAMC2,DAG1,RAB13,SEMA3G,MET,EDNRB,EPHB4,CXCR4,CCRL2,LAMA3,EDN1,ITGAV,ENPP2,NFIB,CCL11,CXADR,S1PR1,FYN,SEMA3E,KLF7,ALCAM,KIF5C,VASP,PARVA,PLXND1,NCAM1,VEGFA,CXCL3,CHGA,LAMA2,NRXN1,CXCL12,ANGPT1,PRKCD,PPIB,HGF,L1CAM,CORO1B,EPHA3,ADAM8,CXCL14,PLXNB2,KIF5B,BSG,SCG2,RELN,USP33,NRP1,ARRB2,PDGFRB,FEZ1,GAS6,TRIO,CCL1…	1.24335	0.337915	96	305
CHEMOTAXIS%GOBP%GO:0006935	CHEMOTAXIS%GOBP%GO:0006935	0.0404599	0.201292	1	PLA2G10,SEMA4G,PDGFA,PLAUR,EFNB2,SEMA3C,SLC12A2,ENAH,FLT1,APP,TRPM4,ARHGEF16,PTK2,PLXNA3,LAMC2,DAG1,RAB13,SEMA3G,MET,EDNRB,EPHB4,CXCR4,CCRL2,LAMA3,EDN1,ITGAV,ENPP2,NFIB,CCL11,CXADR,S1PR1,FYN,SEMA3E,KLF7,ALCAM,KIF5C,VASP,PARVA,PLXND1,NCAM1,VEGFA,CXCL3,CHGA,LAMA2,NRXN1,CXCL12,ANGPT1,PRKCD,PPIB,HGF,L1CAM,CORO1B,EPHA3,ADAM8,CXCL14,PLXNB2,KIF5B,BSG,SCG2,RELN,USP33,NRP1,ARRB2,PDGFRB,FEZ1,GAS6,TRIO,CCL1…	1.24335	0.337915	96	305
POSITIVE REGULATION OF CHROMOSOME SEPARATION%GOBP%GO:1905820	POSITIVE REGULATION OF CHROMOSOME SEPARATION%GOBP%GO:1905820	0.0404736	0.201292	-1	ESPL1,CUL3,CDC23,PLSCR1,RB1,BIRC5,AURKB,CDC27,DLGAP5	-1.55015	-0.583234	9	16
ACYL-COA METABOLIC PROCESS%GOBP%GO:0006637	ACYL-COA METABOLIC PROCESS%GOBP%GO:0006637	0.0405899	0.201292	1	HMGCS2,ACACB,ACSL3,ACSL5,ACLY,SUCLG2,ACOT9,ACSM3,ACSF2,ACSL4,SLC25A1,PDHA1,FAR2,OGDH,HSD17B12,ACOT11,ACSBG1,DIP2A,ACOT1	1.3947	0.45528	19	57
THIOESTER METABOLIC PROCESS%GOBP%GO:0035383	THIOESTER METABOLIC PROCESS%GOBP%GO:0035383	0.0405899	0.201292	1	HMGCS2,ACACB,ACSL3,ACSL5,ACLY,SUCLG2,ACOT9,ACSM3,ACSF2,ACSL4,SLC25A1,PDHA1,FAR2,OGDH,HSD17B12,ACOT11,ACSBG1,DIP2A,ACOT1	1.3947	0.45528	19	57
NEGATIVE REGULATION OF CELL DIFFERENTIATION%GOBP%GO:0045596	NEGATIVE REGULATION OF CELL DIFFERENTIATION%GOBP%GO:0045596	0.0406031	0.201292	1	BMP2,FOXA2,SEMA4G,SEMA3C,SOX9,ID2,OVOL2,TBX3,COL5A2,COL5A1,PTCH1,HEY1,TMEM176B,SPRY4,TENT5C,TRPM4,NR1H3,LRP5,LTF,CERS2,SEMA3G,RARA,EDNRB,RUNX1,TMEM176A,FERMT2,ITGAV,SMAD6,BMP4,PKP2,BAMBI,YWHAH,CCL11,ZEB1,ABCG1,SEMA3E,PPARG,CIB1,B2M,RUNX1T1,FBN1,GPER1,SOSTDC1,SPRY2,TCTA,VEGFA,FGF13,SMAD7,HNRNPU,NF1,THY1,BMP5,RAPGEF2,FGF9,HDAC1,LDLRAD4,DAAM2,LRRC17,ZFP36L2,SRSF6,SPRED2,REG3A,N4BP2L2,MED1,LOXL3,NFAT…	1.23237	0.333366	85	330
POSITIVE REGULATION OF SUBSTRATE ADHESION-DEPENDENT CELL SPREADING%GOBP%GO:1900026	POSITIVE REGULATION OF SUBSTRATE ADHESION-DEPENDENT CELL SPREADING%GOBP%GO:1900026	0.0406926	0.201292	1	NEDD9,FERMT2,CDC42,CIB1,ARHGEF7,ABL1,ILK,DOCK5,OLFM4,NRP1,LIMS2,CRK,FGB,FGG,FGA,APOA1,CARMIL1,CSPG5	1.45095	0.525369	18	31
NEGATIVE REGULATION OF NIK/NF-KAPPAB SIGNALING%GOBP%GO:1901223	NEGATIVE REGULATION OF NIK/NF-KAPPAB SIGNALING%GOBP%GO:1901223	0.0407125	0.201292	-1	TSPAN6,ADIPOR1,BMP7,CYLD,MKRN2,DDX3X	-1.52398	-0.55689	6	18
POSITIVE REGULATION OF DNA-TEMPLATED TRANSCRIPTION, ELONGATION%GOBP%GO:0032786	POSITIVE REGULATION OF DNA-TEMPLATED TRANSCRIPTION, ELONGATION%GOBP%GO:0032786	0.0407177	0.201292	-1	MED21,EAPP,MED28,CDC73,MED8,KAT7,MED7,MED6,MED27,MED14,NCBP2,HMGN1,MED4	-1.39226	-0.417732	13	40
REGULATION OF SMOOTH MUSCLE CELL MIGRATION%GOBP%GO:0014910	REGULATION OF SMOOTH MUSCLE CELL MIGRATION%GOBP%GO:0014910	0.0407187	0.201292	1	PDGFA,TPM1,IGFBP3,MEF2C,PRKG1,FGF9,CORO1B,ADAMTS1,DOCK5,NRP1,PDGFRB,SORL1,IGFBP5,IGF1,CCN4	1.45503	0.53054	15	30
NUCLEOTIDE-BINDING OLIGOMERIZATION DOMAIN (NOD) PATHWAY%WIKIPATHWAYS_20220210%WP1433%HOMO SAPIENS	NUCLEOTIDE-BINDING OLIGOMERIZATION DOMAIN (NOD) PATHWAY%WIKIPATHWAYS_20220210%WP1433%HOMO SAPIENS	0.0407514	0.201292	-1	IL18,PRDM1,CARD9,NOD2,COPS6,NFKBIA,NLRP3,PYCARD,NOD1,NLRP1,RELA,AIM2	-1.44812	-0.471908	12	28
MITOCHONDRIAL TRANSMEMBRANE TRANSPORT%GOBP%GO:1990542	MITOCHONDRIAL TRANSMEMBRANE TRANSPORT%GOBP%GO:1990542	0.0408215	0.201462	1	SFXN3,SLC25A37,UCP2,CPT1A,SLC25A38,SLC25A20,MPC2,SLC39A8,TST,AIFM1,SLC25A1,MICU1,PMPCB,NDUFV1,NDUFC2,SLC25A36,LETM1,HSPD1,NDUFS2,AFG3L2,SLC25A5,TIMM17A,ATP5F1A,SLC25A13,NDUFAB1,CPT2,MRS2,ATP5F1C,NDUFB2,NDUFB8,NDUFB10,ATP5F1E,NDUFA5,NDUFA1,ABCB7,SLC25A6,NDUFA3,SLC25A4,UCP1,ATP5MG,ATP5PB,NDUFA9,MPC1	1.34633	0.40877	43	93
SENSORY PERCEPTION%REACTOME%R-HSA-9709957.3	SENSORY PERCEPTION%REACTOME%R-HSA-9709957.3	0.0408605	0.201478	1	ITPR3,USH1C,AKR1C3,SPTBN1,PRKCA,SDC2,TRPM4,HSPG2,AKR1B10,EPS8,ATP2B1,GNB1,AKR1C1,GPC3,RDH11,AGRN,GPC4,SDC3,TTR,PLS1,APOE,BCO1,RETSAT,MYO1C,REEP1,SCN3A,LPL,HSD17B6,CLIC5,CACNA2D2,STX1A,EZR,SDC4,NMT2,ANO2,LDLR,KCNMB1,TAS2R3,CASK,CABP1,GNG13,OR10H3,CAPZA2	1.27905	0.358391	43	195
NEGATIVE REGULATORS OF RIG-I MDA5 SIGNALING%REACTOME%R-HSA-936440.4	NEGATIVE REGULATORS OF RIG-I MDA5 SIGNALING%REACTOME%R-HSA-936440.4	0.0409469	0.20163	-1	UBE2D1,ITCH,UBE2K,TAX1BP1,UBE2D3,UBE2D2,CYLD,NLRX1	-1.43842	-0.464489	8	29
ADHERENS JUNCTIONS INTERACTIONS%REACTOME DATABASE ID RELEASE 79%418990	ADHERENS JUNCTIONS INTERACTIONS%REACTOME DATABASE ID RELEASE 79%418990	0.0409628	0.20163	1	ANG,NECTIN3,CDH11,CDH6,PVR,CDH5,CDH2,CADM3,CDH1,CDH17,CTNNA1	1.46549	0.554265	11	25
CELL-CELL ADHESION%GOBP%GO:0098609	CELL-CELL ADHESION%GOBP%GO:0098609	0.0411286	0.202222	1	CLDN18,TLN2,DSG2,NECTIN3,FAT1,CDH11,TGFBR2,NT5E,GCNT1,CD164,ADGRL3,PECAM1,FN1,FLRT3,ITGA6,CDH6,LAMA3,ITGAV,VCAM1,PKP2,DCHS1,SYNJ2BP,NLGN4X,COL13A1,GNAS,LPP,TMEM47,CXADR,ALCAM,GPC4,SLC39A8,CD93,PARVA,CDHR2,JAM3,LGALS1,LAMB1,FAT4,CLDN5,PVR,CDH5,NRXN1,PODXL2,OBSL1,THY1,ASTN2,ITGB1,BMP5,L1CAM,CD200,VNN1,CDH19,JAM2,PLXNB2,ILK,BSG,CD34,NLGN1,MYL9,ITGA1,ASTN1,REG3A,MADCAM1,CELSR3,CYFIP2,LIMS2,EZR,CDH2,D…	1.23901	0.336698	90	306
PEPTIDE CROSS-LINKING%GOBP%GO:0018149	PEPTIDE CROSS-LINKING%GOBP%GO:0018149	0.0411548	0.202222	-1	TGM5,FLG,EVPL,TGM3,IVL,TGM1,SPRR1A,SPRR1B,ANXA1,PI3,DSP,CSTA,KRT1	-1.45089	-0.479685	13	26
ONE-CARBON METABOLIC PROCESS%GOBP%GO:0006730	ONE-CARBON METABOLIC PROCESS%GOBP%GO:0006730	0.0412665	0.202594	1	CA2,SFXN3,CA9,CA8,CA4,MTHFS,CA6,MTHFD2,CA14,GNMT,CA1	1.47039	0.559717	11	24
'DE NOVO' POSTTRANSLATIONAL PROTEIN FOLDING%GOBP%GO:0051084	'DE NOVO' POSTTRANSLATIONAL PROTEIN FOLDING%GOBP%GO:0051084	0.0413522	0.202801	-1	HSPA2,ERO1A,DNAJB1,DNAJB12,DNAJB4,HSPA14,HSPA7	-1.45723	-0.48511	7	25
POSITIVE REGULATION OF HEART CONTRACTION%GOBP%GO:0045823	POSITIVE REGULATION OF HEART CONTRACTION%GOBP%GO:0045823	0.0414166	0.202801	1	TPM1,TRPM4,KCNQ1,EDN1,PDE4D,CHGA,RGS2,SCN3B,ADRB1	1.46975	0.559475	9	24
POSITIVE REGULATION OF BLOOD CIRCULATION%GOBP%GO:1903524	POSITIVE REGULATION OF BLOOD CIRCULATION%GOBP%GO:1903524	0.0414166	0.202801	1	TPM1,TRPM4,KCNQ1,EDN1,PDE4D,CHGA,RGS2,SCN3B,ADRB1	1.46975	0.559475	9	24
TRNA PROCESSING%GOBP%GO:0008033	TRNA PROCESSING%GOBP%GO:0008033	0.0414645	0.202859	-1	RPP40,LCMT2,YRDC,TPRKB,ELP4,RPP30,PUS7,TRIT1,CLP1,HSD17B10,DUS2,RPP21,MTO1,METTL1,TRMO,POP4,DUS4L,THUMPD2,TRMU,RPP14,TRMT112,FTSJ1,MOCS3,PRORP,TRDMT1,TRMT13,TYW1,GTPBP3,PTCD1,SSB,METTL2A	-1.30565	-0.347718	31	76
REGULATION OF KIDNEY DEVELOPMENT%GOBP%GO:0090183	REGULATION OF KIDNEY DEVELOPMENT%GOBP%GO:0090183	0.0415026	0.202869	1	SOX9,BMP4,PPP3CA,AGT,VEGFA	1.48027	0.577504	5	21
NEGATIVE REGULATION OF TRANSLATION%GOBP%GO:0017148	NEGATIVE REGULATION OF TRANSLATION%GOBP%GO:0017148	0.0415623	0.202969	-1	LSM14A,CNOT1,IGF2BP3,EXOSC5,CPEB3,FXR2,EIF4A3,RC3H2,ZFP36,TUT7,PCIF1,EIF4ENIF1,DDX3X,EIF4EBP1,SYNCRIP,SHMT1,GRB7,CELF1,CNOT6,PUS7,CNOT9,CNOT4,EIF2S1,CAPRIN1,EIF6,METTL3,GIGYF2,SAMD4B,PAIP2B,FXR1,CNOT8,MRPL13,AGO2	-1.2698	-0.323208	33	100
DEVELOPMENTAL GROWTH INVOLVED IN MORPHOGENESIS%GOBP%GO:0060560	DEVELOPMENTAL GROWTH INVOLVED IN MORPHOGENESIS%GOBP%GO:0060560	0.0416033	0.202969	1	SOX9,APP,FLRT3,BMP4,S1PR1,ALCAM,MAP1B,HSP90AA1,BIN3,SALL1,NRP1,NRN1,SH3GL2,HSP90AB1,COBL,SLIT3	1.42776	0.483911	16	44
HALLMARK_PANCREAS_BETA_CELLS%MSIGDB_C2%HALLMARK_PANCREAS_BETA_CELLS	HALLMARK_PANCREAS_BETA_CELLS%MSIGDB_C2%HALLMARK_PANCREAS_BETA_CELLS	0.041631	0.202969	1	FOXA2,ISL1,SST,DPP4,INSM1,SCGN,SEC11A,NKX2-2,PCSK2,AKT3,ABCC8,NEUROD1,SYT13,FOXO1,PAX4,HNF1A,GCG	1.4352	0.506497	17	36
PLATELET-DERIVED GROWTH FACTOR RECEPTOR SIGNALING PATHWAY%GOBP%GO:0048008	PLATELET-DERIVED GROWTH FACTOR RECEPTOR SIGNALING PATHWAY%GOBP%GO:0048008	0.0417582	0.203414	1	PDGFA,PDGFD,PDGFC,VEGFA,ABL1,PIK3C2A,PLAT,NRP1,PDGFRB	1.4852	0.618772	9	16
CELL DIFFERENTIATION INVOLVED IN KIDNEY DEVELOPMENT%GOBP%GO:0061005	CELL DIFFERENTIATION INVOLVED IN KIDNEY DEVELOPMENT%GOBP%GO:0061005	0.0418379	0.203626	1	PROM1,PODXL,TCF21,ACTA2,BMP4,MEF2C,SALL1,CD34	1.46332	0.543948	8	27
POSITIVE REGULATION OF CELL KILLING%GOBP%GO:0031343	POSITIVE REGULATION OF CELL KILLING%GOBP%GO:0031343	0.0419295	0.203772	-1	CD1A,CD1E,IL12A,CLEC7A,AP1G1,RASGRP1,ARG1	-1.369	-0.394855	7	48
GENE SILENCING BY RNA%REACTOME DATABASE ID RELEASE 79%211000	GENE SILENCING BY RNA%REACTOME DATABASE ID RELEASE 79%211000	0.0419426	0.203772	-1	NUP214,NUP153,H2BC8,H2AC8,PRKRA,NUP205,NUP42,NUP188,POLR2F,H2AC6,RAE1,H2BC9,H2BC17,NUP93,H3-3B,NUP37,H2BS1,RAN,NUP54,TSN,POLR2I,NUP133,AGO2,H2BC21,DICER1,H2BC5,H3C8	-1.30998	-0.343687	27	81
ECTODERM DIFFERENTIATION%WIKIPATHWAYS_20220210%WP2858%HOMO SAPIENS	ECTODERM DIFFERENTIATION%WIKIPATHWAYS_20220210%WP2858%HOMO SAPIENS	0.0419967	0.203772	1	TOX3,GATA6,FOXA2,RRBP1,FHL2,PPFIBP2,FZD5,STC1,CDH6,CTBP1,BMP4,LDB2,ROR2,FZD4,FYN,NR2F2,FOXL1,SDCBP,SPRY2,TCF3,DMD,PTPRB,NLGN1,PAN2,ARHGEF9,ASTN1,OGT,NFATC1,SMAD4	1.34428	0.406026	29	96
RIBOSOME ASSEMBLY%GOBP%GO:0042255	RIBOSOME ASSEMBLY%GOBP%GO:0042255	0.0420197	0.203772	-1	DDX28,DDX3X,RPL10L,MRPL22,XRCC5,EIF6,NOP2,C1QBP,PRKDC,NPM1,RPS5,RPS28,MDN1,MRPS7,BRIX1,MRPS11,DHX29,RRP7BP,EFL1,ABT1,RPL5	-1.40053	-0.428141	21	37
REVERSE CHOLESTEROL TRANSPORT%GOBP%GO:0043691	REVERSE CHOLESTEROL TRANSPORT%GOBP%GO:0043691	0.0420487	0.203772	1	CLU,ABCG1,APOE,SCARB1,LIPG,APOA1	1.49506	0.631106	6	15
COPI-MEDIATED ANTEROGRADE TRANSPORT%REACTOME%R-HSA-6807878.1	COPI-MEDIATED ANTEROGRADE TRANSPORT%REACTOME%R-HSA-6807878.1	0.0421663	0.204166	1	KDELR3,KDELR2,SPTBN1,FOLR1,ARF4,COPB2,ANK2,ARCN1,COPZ1,GOSR1,RAB1A,TMED10,GOLGB1,COG2,COPA,DCTN1,DYNC1I1,TMED9,ANK3,GOSR2,TMED2,COPB1,DYNC1H1,ARFGAP3,DYNC1LI2,CAPZA2	1.37212	0.436075	26	67
REGULATION OF CARDIAC MUSCLE CELL MEMBRANE REPOLARIZATION%GOBP%GO:0099623	REGULATION OF CARDIAC MUSCLE CELL MEMBRANE REPOLARIZATION%GOBP%GO:0099623	0.0423821	0.205035	1	KCNQ1,ANK2,KCNE2,KCNE4,KCNH2,SCN1B,CACNA1D,KCNH6	1.48002	0.600159	8	18
TICAM1, RIP1-MEDIATED IKK COMPLEX RECRUITMENT%REACTOME%R-HSA-168927.3	TICAM1, RIP1-MEDIATED IKK COMPLEX RECRUITMENT%REACTOME%R-HSA-168927.3	0.0426009	0.205917	-1	UBE2D1,UBE2V1,TICAM1,UBE2D3,UBE2D2,UBE2N,TRAF6	-1.52561	-0.566255	7	17
ACTIN POLYMERIZATION OR DEPOLYMERIZATION%GOBP%GO:0008154	ACTIN POLYMERIZATION OR DEPOLYMERIZATION%GOBP%GO:0008154	0.0428473	0.206499	1	VILL,ANG,MICALL2,ENAH,MICAL2,DIAPH2,MICAL1,CFL1,ARHGAP6,FAM107A	1.42223	0.482038	10	44
INORGANIC CATION IMPORT ACROSS PLASMA MEMBRANE%GOBP%GO:0098659	INORGANIC CATION IMPORT ACROSS PLASMA MEMBRANE%GOBP%GO:0098659	0.0428888	0.206499	1	SLC39A14,SLC12A2,SLC12A7,SLC9A1,TRPM4,TRPV1,CACNA1A,SLC39A8,KCNE2,ATP4B,KCNJ16,CACNA1C,SLC12A5,KCNH2,ATP4A,ATP1B1,FAM155B,ATP1B2,ABCC8,FAM155A,KCNJ13,KCNJ8,KCNJ12,ATP1A1,CACNA1D	1.36597	0.429315	25	72
INORGANIC ION IMPORT ACROSS PLASMA MEMBRANE%GOBP%GO:0099587	INORGANIC ION IMPORT ACROSS PLASMA MEMBRANE%GOBP%GO:0099587	0.0428888	0.206499	1	SLC39A14,SLC12A2,SLC12A7,SLC9A1,TRPM4,TRPV1,CACNA1A,SLC39A8,KCNE2,ATP4B,KCNJ16,CACNA1C,SLC12A5,KCNH2,ATP4A,ATP1B1,FAM155B,ATP1B2,ABCC8,FAM155A,KCNJ13,KCNJ8,KCNJ12,ATP1A1,CACNA1D	1.36597	0.429315	25	72
ASPIRIN ADME%REACTOME DATABASE ID RELEASE 79%9749641	ASPIRIN ADME%REACTOME DATABASE ID RELEASE 79%9749641	0.0428938	0.206499	1	UGT2B15,ABCC3,SLC16A1,CYP2C9,UGT2B11,BSG,CYP3A4,CYP2C8,ALB,BCHE,UGT2B17,UGT2A1,ABCC2,UGT2A3,ACSM5	1.46662	0.567027	15	22
[truncated: 4,639 more rows]

## Sheet: (B) Nancarrow
Term	Description	p.Val	FDR	Phenotype	Genes	NES	ES	Gene_Hits	Gene_Total
[truncated: 5,277 more rows]

## Sheet: (C) Stairs
Term	Description	p.Val	FDR	Phenotype	Genes	NES	ES	Gene_Hits	Gene_Total
[truncated: 5,809 more rows]
